# Supplementary material for: FOGS: A SNPSTR Marker Database to Combat Wildlife Trafficking and a Cell Culture Bank for Ex‐Situ Conservation
Source: Mol Ecol Resour. 2025 Jan 10;25(4):e14062. doi: 10.1111/1755-0998.14062 (PMC11969641; doi:10.1111/1755-0998.14062)
Supplement: Supplementary file 3 — Table S3. Primer data. [file MEN-25-e14062-s006.zip]

Archive with 75 entries (74 files):
- Supplementary S3/
- Supplementary S3/Acanthis_flammea_Reference.xlsx
- Supplementary S3/Accipiter_gentilis_Reference.xlsx
- Supplementary S3/Accipiter_Nisus_Reference.xlsx
- Supplementary S3/Acipenser_gueldenstaedtii_Reference.xlsx
- Supplementary S3/Acipenser_stellatus_Reference.xlsx
- Supplementary S3/Acrocephalus_scirpaceus_Reference.xlsx
- Supplementary S3/Alauda_arvensis_Reference.xlsx
- Supplementary S3/Alcedo_atthis_Reference.xlsx
- Supplementary S3/Anguilla_Anguilla_Reference.xlsx
- Supplementary S3/Anguilla_rostrata_Reference.xlsx
- Supplementary S3/Aquila_chrysaetos_Reference.xlsx
- Supplementary S3/Athene_Noctua_Reference.xlsx
- Supplementary S3/Bombycilla_Garrulus_Reference.xlsx
- Supplementary S3/Bubo_bubo_Reference.xlsx
- Supplementary S3/Calotriton_asper_Reference.xlsx
- Supplementary S3/Carduelis_carduelis_Reference.xlsx
- Supplementary S3/Cebuella_pygmaea_Reference.xlsx
- Supplementary S3/Chersina_angulata_Reference.xlsx
- Supplementary S3/Chloris_chloris_Reference.xlsx
- Supplementary S3/Cinclus_cinclus_Reference.xlsx
- Supplementary S3/Coccothraustes_coccothraustes_Referernce.xlsx
- Supplementary S3/Cricetus_cricetus_Reference.xlsx
- Supplementary S3/Dendrocopos_major_Reference.xlsx
- Supplementary S3/Dryocopus_martius_Reference.xlsx
- Supplementary S3/Emberiza_citrinella_Reference.xlsx
- Supplementary S3/Eretmochelys_imbricata_Reference.xlsx
- Supplementary S3/Ficedula_Hypoleuca_Reference.xlsx
- Supplementary S3/Fringilla_Coelebs_Reference.xlsx
- Supplementary S3/Fringilla_montifringilla_Reference.xlsx
- Supplementary S3/Grus_grus_Reference.xlsx
- Supplementary S3/Haematopus_ostralegus_Reference.xlsx
- Supplementary S3/Huso_huso_Reference.xlsx
- Supplementary S3/Hyla_arborea_Reference.xlsx
- Supplementary S3/Lacerta_bilineata_Reference.xlsx
- Supplementary S3/Lacerta_Viridis_Reference.xlsx
- Supplementary S3/Lanius_collurio_Reference.xlsx
- Supplementary S3/Linaria_cannabina_Reference.xlsx
- Supplementary S3/Loxodonta_africana_Reference.xlsx
- Supplementary S3/Malayopython_reticulatus_Reference.xlsx
- Supplementary S3/Motacilla_alba_Reference.xlsx
- Supplementary S3/Muscicapa_striata_Reference.xlsx
- Supplementary S3/Natrix_natrix_Reference.xlsx
- Supplementary S3/Natrix_tessellata_Reference.xlsx
- Supplementary S3/Numenius_arquata_Reference.xlsx
- Supplementary S3/Oenanthe_oenanthe_Reference.xlsx
- Supplementary S3/Ouroborus_cataphractus_Reference.xlsx
- Supplementary S3/Phataginus_tricuspis_Reference.xlsx
- Supplementary S3/Phylloscopus_collybita_Reference.xlsx
- Supplementary S3/Phylloscopus_trochilus_Reference.xlsx
- Supplementary S3/Picus_viridis_Reference.xlsx
- Supplementary S3/Podarcis_muralis_Reference.xlsx
- Supplementary S3/Psittacula_krameri_Reference.xlsx
- Supplementary S3/Psittacus_erithacus_Reference.xlsx
- Supplementary S3/Pyrrhula_pyrrhula_Reference.xlsx
- Supplementary S3/Python_regius_Reference.xlsx
- Supplementary S3/Recurviostra_avosetta_Reference.xlsx
- Supplementary S3/Salamandra_atra_Reference.xlsx
- Supplementary S3/Serinus_serinus_Reference.xlsx
- Supplementary S3/Sitta_Europaea_Reference.xlsx
- Supplementary S3/Spinus_Spinus_Reference.xlsx
- Supplementary S3/Sylvia_atricapilla_Reference.xlsx
- Supplementary S3/Terrapene_mexicana_Reference.xlsx
- Supplementary S3/Testudo_hermanni_Reference.xlsx
- Supplementary S3/Tringa_totanus_Reference.xlsx
- Supplementary S3/Turdus_iliacus_Reference.xlsx
- Supplementary S3/Turdus_philomelos_Reference.xlsx
- Supplementary S3/Turdus_viscivorus_Reference.xlsx
- Supplementary S3/Vanellus_vanellus_Reference.xlsx
- Supplementary S3/Varanus_exanthematicus_Reference.xlsx
- Supplementary S3/Varanus_niloticus_Reference.xlsx
- Supplementary S3/Varanus_salvator_Reference.xlsx
- Supplementary S3/Vipera_ammodytes_Reference.xlsx
- Supplementary S3/Vipera_berus_Reference.xlsx
- Supplementary S3/Zamenis_situla_Reference.xlsx
