# Supplementary material for: FOGS: A SNPSTR Marker Database to Combat Wildlife Trafficking and a Cell Culture Bank for Ex‐Situ Conservation
Source: Mol Ecol Resour. 2025 Jan 10;25(4):e14062. doi: 10.1111/1755-0998.14062 (PMC11969641; doi:10.1111/1755-0998.14062)
Supplement: Supplementary file 3 — Table S3. Primer data. [file MEN-25-e14062-s006.zip › Supplementary S3/Acanthis_flammea_Reference.xlsx]

## Sheet: Sheet1
Data table for FOGS Reference Specimen
Title:	Catalogue/Accession Nr.	NCBI No.	Scaffold ID	Locus	Reference Allele	Microsatellite Sequence	Primer Name Forward	Primer Sequence Forward	Primer Name Reverse	Primer Sequence Reverse	Amplicon Size	Amplicon Sequence
Description:	ZFMK Nr.	Unique Accession No. in Genbank	Scaffold id from genbank		occurence number microsatellite
Example:	ZFMK-TIS-123	GCF_000337975.1	scaffold6_1	Fa_6-1	16	TCTA					409	TCATTGCATTTCTGTCCCCTCTCAGATTTTATATGTGCAGTTGACATAAAGTAATGTTAAATACAACCAAATAACTGGATTACAAGCAACATGCTTTCATTATGATTCAACTCTTTGTCAGTGCTCACCTATTTTTTGTATGCACAAAACATGTGCATGTGCTTGTGTGTGTGTATATCTATCTATCTATCTATCTATCTATCTATCTATCTATCTATCTATCTATCTATCTATCTATCTAATATAGATACAAACAGATTTGTATAGAACAAATGCCTGATTATCTGAATAATAATGAGAGATTTCATTGCAGATTCCTTCAGTTCTTGGGAAACTTTTGCCACCAGTTTTCCAATAATTGAAATAATTCAATGAAGTCCTGGGTATTAGCTTCTGCTC…
Reference	ZFMK-TIS-2533963			AcaFla1	20	CATC	AcaFla1F	ATTCTTCTCAAACTTTGCGTTGGG	AcaFla1R	GTGCCAAACTGAGGGACAGTGATC	300	ATTCTTCTCAAACTTTGCGTTGGGGTGAGGCACATTTTATTTAGCACAGGGTGGATCCCTTTCCAAAGGGAGCTGTGAGATGGTGTGTCCCTTCTCTCATCCATCCATCCATCCATCCATCCATCCATCCATCCATCCATCCATCCATCCATCCATCCATCCATCCATCCATCCATCCACCCATTCCTCTCCAGGAAGACAGAGGCATCCAGTTAATTTGTTTCTTGGAGCTGCCCTTGGATTCAGAGCTGGTGCTGGCTCCAGAGTGATCAGGCAGATCACTGTCCCTCAGTTTGGCAC
Reference	ZFMK-TIS-2533963			AcaFla2	15	CCAT	AcaFla2F	TCAAAGCACTGTTTCCCAGCCCAT	AcaFla2R	CCCAGCAACTCACAGCCATTGG	302	TCAAAGCACTGTTTCCCAGCCCATGCCTGTCTGGATACAGTGGGTTGTAGGTATGTGCTGCTGGAGTTGGTACTGGTGTAGCCATCCATCCATCCATCCATCCATCCATCCATCCATCCATCCATCCATCCATCCATCCATCCCCACCATCCAAGCCCTGCTGAGGGGCCAGTCCTGCCCTGCTCTTGCCCCAATCCATGTGCACCTGGCAGATGTGGACAGCTGTGAGCCACGGGCGTGCCACGAAGGCCGGGGAGCCGGAGGAATTGGTGGGTGTCAGCCAATGGCTGTGAGTTGCTGGG
Reference	ZFMK-TIS-2533963			AcaFla4	18	TAGA	AcaFla4F	AGGCTTCTACTTCCAGTGACACT	AcaFla4R	TTGGTGCAATTCACGAGGTGACT	300	AGGCTTCTACTTCCAGTGACACTATTCAACACCATAGCTTACTGATTAGACAAATACTAGAAAAATATTGACTACAAAACCCAAGAATACCTAAAAATAAAGAAAATACAAAATTAATCCTAATTCTGTATGTGAGATTAGATAGATAGATAGATAGATAGATAGATAGATAGATAGATAGATAGATAGATAGATAGATAGATAGATAGAAAAATGTTAAGGTGGAAGAGTTTCACCATGAAAATGTATAATGCAAACACTATAAGTGGATTTGGAAAGTCACCTCGTGAATTGCACCAA
Reference	ZFMK-TIS-2533963			AcaFla5	14	TCCA	AcaFla5F	TGCATGGTGGAGCAAATTTCTGC	AcaFla5R	CCCTCATCCTCTGGAAAGACAACC	300	TGCATGGTGGAGCAAATTTCTGCTTGAGATTTCTGCAGAAGAAAAAAGGTGGGGTATTTTTTTTGGAAAGTATAAAGTAACAGGTCTCAGTGATGTACAGTGTCTTCCATTCATCCATCCGTCCATCCATCCATCCATCCATCCATCCATCCATCCATCCATCCATCCATCCATCCATCCTCTAGCTAGTGTGGTTGCTCAATACAACTGTAGGTGATACTGTGCAGGAAATCCTGTAAGTATAGATGATCTATCAAGCATACGACCATGTCTAAAGGTTGTCTTTCCAGAGGATGAGGG
Reference	ZFMK-TIS-2533963			AcaFla6	15	TCCA	AcaFla6F	TCCCACATCAATGTCACCGATGAA	AcaFla6R	GGATGGTGGCAACAGTCAACAAGG	326	TCCCACATCAATGTCACCGATGAAGATATTGAAGAGCACTCATCCCAAGACAGATAGCCAAAGGACATAACTTGTCACCATCTTCCACCTGGACACAGAACCATTGACCCCAGCTCTCTGGCTGGGTCCATCCATCCATCCATCCATCCATCCATCCATCCATCCATCCATCCATCCATCCATCCAATTCTTTGTCCACTGAATCATCCATCAGTCACATTTGTATTTGGAGATGAGGATATGGTGTGGGACGATATTGAAGGCCTTACAAAAGTCTAGGCTGATAACATCTATCAGTCATCCCTTGTTGACTGTTGCCACCATCC
Reference	ZFMK-TIS-2533963			AcaFla7	12	ATAG	AcaFla7F	AACGTCCAGCACCTGCTCTCAA	AcaFla7R	TGCCAATGTCAGTTTGCAGTAGGG	306	AACGTCCAGCACCTGCTCTCAAAGAAAAAGTCCTACAACAAAAATGCAGTGCTGGCCATAACAGTCCCTTTGCAGTCAACTAAATGAAACACACTAGTGATTTGCACTTTCTTTCTCAACAATAGATAGATAGATAGATAGATAGATAGATAGATAGATAGATAGATAGATATAGCATCAGCACATTCTCTCAAAGTGGCAGGGACTATGGTTACAGCCAAGCGTTATCAGCTGCCCTTCTGACTGACAGATGTGCCAGGACAGAAGGCATTTGCCAACCTACCCTACTGCAAACTGACATTGGCA
Reference	ZFMK-TIS-2533963			AcaFla11	19	ATCC	AcaFla11F	CCTGAGGCTGGAACTGAACACAG	AcaFla11R	CCTCTACGTGTCTTCACTCTGTCC	309	CCTGAGGCTGGAACTGAACACAGCAAGGCCGGAGACAGGGCACGCGGCTGATCCTGACACAGCCCCCATGGGCATGAAGATCCATCCATCCATCCATCCATCCATCCATCCATCCATCCATCCATCCATCCATCCATCCATCCATCCATCCATCCACCCATCCCTGCTTTGGCCACTGCCCGTCAGGGATCACAGGGCCATCTGCAGGCCCCGGGCAAGATATTAACTCTTTCAGTGCACAGATAAGACTTGCAGACCTTCAAACCTCCCTTGGGTGAGAGAAAAGGACAGAGTGAAGACACGTAGAGG
Reference	ZFMK-TIS-2533963			AcaFla12	18	CCAT	AcaFla12F	TGCCCTGTGCAAGGCCAGAA	AcaFla12R	TTTGTATGGGAGGCAAAGGCAC	300	TGCCCTGTGCAAGGCCAGAAGCTGGAATTAGTGATCTCTAATTCCTTCAAGCTTGAAATGTTCTGTGATTCTATGCTTCTATGAAAATTATTTAAAAAAATTAAAGAAAAGCTCACCTTTTCAGGGTGAGCTTTTGTAGGCACCAAGGCCATCCATCCATCCATCCATCCATCCATCCATCCATCCATCCATCCATCCATCCATCCATCCATCCATCCATCCCTTTTTTGTTTCTAAAATTACATCATGTTTTCTGCACTGTTTCCTTGGCTGGGGCAGTGCCTTTGCCTCCCATACAAA
Reference	ZFMK-TIS-2533963			AcaFla13	12	GATA	AcaFla13F	TCCCAACTTCTGTTTGTGGAGGTG	AcaFla13R	CGAGCATCGTGCGTGGGTTTAC	335	TCCCAACTTCTGTTTGTGGAGGTGAAATAGAATCTCGAAAACTTGTATGCAGGGATAAATTAATGGGAGTGACAGCACAATTTATCATTCTTACAAATCCAGTAAAGGCCGAAGGGGACAAGGGTTCAGGCTGTTATATATTAGACAGATGGATAGATAGATGATAGATAGATAGATAGATAGATAGATAGATAGATAGATAGATAGATAGACAGACAGAAAAACTACTGTGCGAGCAACTACGCACTGGAACAGGTTTTTTCAGACAGCCTGTGGAGTCTCCTCACTGGAGCTCTCCCAGAACCCCGTGGATGTAAACCCACGCACGATGCTCG
Reference	ZFMK-TIS-2533963			AcaFla15	18	AGAT	AcaFla15F	AGCAGAGCCTAGGGATTCAGAACT	AcaFla15R	ACCAGCACTTGAAACTTCATCAGG	326	AGCAGAGCCTAGGGATTCAGAACTGACTTCAGTAATCAAGTTCTCAATAAATGACTTGGAATGGTTTACATTTTTTTCGAGGAAGAGTGGACAAATATACTATAACTTAGGGCAAAGAAAGATATACATGTACATACAAAGATAGATAGATAGATAGATAGATAGATAGATAGATAGATAGATAGATAGATAGATAGATAGATAGATAGATGTATCTAGGCAGTAAAAAGGACAGCCCCTCCTCCCTGTCCCTTCCACAGTTCACTCTTGAGCATGGATCATGTCTAGTACGTGAAACTTTACCTGATGAAGTTTCAAGTGCTGGT
Reference	ZFMK-TIS-2533963			AcaFla17	19	AGAT	AcaFla17F	GAGTGGGTTTCACAAGGCAGACAT	AcaFla17R	AGCCTGCATCAGCACCACATCT	307	GAGTGGGTTTCACAAGGCAGACATTGAAAAGAGAACATGATAATAGTAGGTAAAGTAAGGAATGGTACAGGCAAAGACAGATAGATAGATAGATAGATAGATAGATAGATAGATAGATAGATAGATAGATAGATAGATAGATAGATAGATAGATAGAAAAACCTTTGCTGAGACAGCACTCTTCCCTGGCTCAACACAAGTCTGTGGAGACATTCAGTGAAATTGTGAGGTAGCAAAGTAAAAGCTGATAAAAACTAACACCTTTTAGCACAATATGTGATTAGAAGATGTGGTGCTGATGCAGGCT
Reference	ZFMK-TIS-2533963			AcaFla18	14	GATA	AcaFla18F	GCTTGGGATTTACAGCACTTGGC	AcaFla18R	CACAAATGTTTCACTTGACCCAGC	305	GCTTGGGATTTACAGCACTTGGCTGTGCAGTAGCTGCCTTCAAACTTACTTGCTCATGGTCTCAACTAAATTTTAGAGTTACACACTGAGGATAGATAGATAGATAGATAGATAGATAGATAGATAGATAGATAGATAGATAGATAGAAAAGGAACAAGCTTTCTACCAAGTACTGGTTGACACCTCTCTGCTTCTTAGTTACATTTTGCTAAAGCAGAACAAATTGGACATGTACAGTATGTTTATAAAAATCTTTTTCTACTCTTATGCTTTTTTATAGGCTGGGTCAAGTGAAACATTTGTG
Reference	ZFMK-TIS-2533963			AcaFla19	16	CATC	AcaFla19F	AACCCACCCATCCCATTCCAAG	AcaFla19R	AGCTGCCTGGATACAATCAGGAT	329	AACCCACCCATCCCATTCCAAGCTGCTCCTGCATCCCTTTGCCTCCTGCATCCACAGGACTTGAACCACATCCAAACTCTTTGGTCCCTTAGCGGAAATCGGGAGGTCCGTCCATCCATGCATCCATGCATCCATCCATCCATCCATCCATCCATCCATCCATCCATCCATCCATCCATCCATCCATCCATCCATGTCCCAGTCTGTCCATCCCCATTCCTGGCTCTGGCGTGCCCCCCAGGCTGGCACAGGAGCAAGGTGGCCGATCCCAGGGTGTGATCCCATGACACACTGATAGCAGTATTTATCCTGATTGTATCCAGGCAGCT
Reference	ZFMK-TIS-2533963			AcaFla20	14	TGAA	AcaFla20F	CTCAGCATGAAGGAGCAGCAATCC	AcaFla20R	CAACCCTCCAGGGACAAATTACCA	322	CTCAGCATGAAGGAGCAGCAATCCCTGCCCAGGTGTGCAGGGTGGGAGACCCACTGGCCCACTCCAGGGGTTTAAATCTTGAGACACAGCAGTTTAAATCTTGGGTCAGGTAACAAGACCTCCCTCTTTAGTTGAGCTGATTCAGTTCTCATGATTGAATGAATGAATGAATGAATGAATGAATGAATGAATGAATGAATGAATGAATGAATGCTGTTTTCCTTCCTTGGTTATCACTTTGTTCCATTTTTAAATCCCAAAAAAGCTCCAGCTCTCAAGGATTCATGCCTTTAGCCCCTGGTAATTTGTCCCTGGAGGGTTG
Reference	ZFMK-TIS-2533963			AcaFla21	18	CATC	AcaFla21F	GGAGTAGCAATGCCAGATCATCAC	AcaFla21R	CTGTAAGAGGAGCCTGGATTTGGG	314	GGAGTAGCAATGCCAGATCATCACCAGGTGTTCAACTAAACTGGGTCTAGCCACATAGCCAAAAGCCTTCATCCATCCATCCATCCATCCATCCATCCATCCATCCATCCATCCATCCATCCATCCATCCATCCATCCATCCATAAACCCCCTTTGAAGTAAATTAAGCCATGTTTTTCTCTGTTTTTCTCCCTGCCTTTTTAAGCTTTGGGGAAGATGAAAGTGTTATTTCTATGGACTGACTTTTTAGGCATTGGAAATGGACACTTTACTTTCTGATTTTCAAGATGCCCAAATCCAGGCTCCTCTTACAG
Reference	ZFMK-TIS-2533963			AcaFla22	19	CATC	AcaFla22F	GGCCAAAGTCAAGGGTGACACC	AcaFla22R	GAACTGGTTTGAACCTGTCCTCCT	300	GGCCAAAGTCAAGGGTGACACCAGGAGCTTTTCCTAAATGATCCAGCAGCCCCTCATCCATCCATCCATCCATCCATCCATCCATCCATCCATCCATCCATCCATCCATCCATCCATCCATCCATCCATCCAGCCATCAGTGCTGTTCCACAGACATGGCTGGGCTCTGAGTACCAGGCTGTAGCTTTAGGAACTGGGGAGAGTTCTGGAAAATCATCAACTATCAATAATAAGTTTTTCTAATGACAGGAGCAGAAGAAAGAATATTCTTCAAGCAGGAGGACAGGTTCAAACCAGTTC
Reference	ZFMK-TIS-2533963			AcaFla23	13	GATA	AcaFla23F	TTTGTTTGGAGCACAGTGTTCTCT	AcaFla23R	GGGCAGGGAGTCACTCTATAAAGC	304	TTTGTTTGGAGCACAGTGTTCTCTACTATTTTTCCTTGCCCTGACTGTCTTTTTGTATTGTTTAGCTTCATTTACTCTCCTGCTGCCCTTTACTTATTAGCTGGATGTACAGAATGATGCATTAGATTAGACAGATGATAGATAGATAGATAGATAGATAGATAGATAGATAGATAGATAGATAGATAGAATCAGAATACAAAACTGTTTGTATTTCCTATTCTTCTTTCTACTTCTTATTCATGACAAAAAGTAAAGAGTGGTCCTCTTCAGAAGAATTGCTTTATAGAGTGACTCCCTGCCC
Reference	ZFMK-TIS-2533963			AcaFla24	17	TCCA	AcaFla24F	CTTCTCCTCCAGTGTGAGGTTCCT	AcaFla24R	ACAAGATCCTGTCAGGGTCTGTGG	329	CTTCTCCTCCAGTGTGAGGTTCCTCCCACAGGAAACTCCCAGTCATGCAGGAGCTTCCCCAACAAAAGCCCTCCCCTCAGGCTGCCATTCTTCATGACCAGCTCCAGCATCAATCCATCCGTCCCTCCATCCATCCATCCATCCATCCATCCATCCATCCATCCATCCATCCATCCATCCATCCATCCATCCAACCATCCAATGGGGTTCAGTCCCTCAGGAATGGCCTGCTGCTGTGTGAGTCTCCATGGGGTCACAAGTTCTGCCAGGAAACCCATTCCAGTGTGGTCCCTCTCTTCATAGGGCCACAGACCCTGACAGGATCTTGT
Reference	ZFMK-TIS-2533963			AcaFla25	18	GATA	AcaFla25F	TGCATGGAAACATAGCTGCTTCAT	AcaFla25R	ATGTGGCACTTAGTGCTATGGTTT	321	TGCATGGAAACATAGCTGCTTCATTTTTCCCTGCAAGACAAAAATCTCATTCATGTAGATTGCCTTCAAGAAAAAAAATACCTACCATGGTTTTAGCTGGTCTATTTACAGAGATGGTGGATGGATAGATAGATAGATAGATAGATAGATAGATAGATAGATAGATAGATAGATAGATAGATAGATAGATAGATAGATGAATGATAGACAGATCTCCAAGGTTATCAAGTCCAAAATTATATTTGGGTCAATTACCAAGGCAGCCTTTTTTTCAGTCAATAACACTACCTTGTAATTAAACCATAGCACTAAGTGCCACAT
Reference	ZFMK-TIS-2533963			AcaFla26	16	CATC	AcaFla26F	TGGTACACAGGCAAGCATGGACTT	AcaFla26R	GCCAGTTAGGCACTTCTGTCACCT	301	TGGTACACAGGCAAGCATGGACTTGGAGGATGCAGATTTCTCAGGAGCTGCACCAATCCCATTCTGCAGGTTTCTGCATCCATCCATCCATCCATCCATCCATCCATCCATCCATCCATCCATCCATCCATCCATCCATCCATGCATCTGTCTGTCCATCCCTCCCCTCTGCACTGTGAAGCTCAACCACAGAATACAGGGGCCACATCTCTGTCCTTAACAGGGATTTACAAAGAGCTCTTCCTCTTTCCTCCAAATTCTTGTCAAGGGAAATGGCAGGTGACAGAAGTGCCTAACTGGC
Reference	ZFMK-TIS-2533963			AcaFla27	16	CATC	AcaFla27F	AAACACAGCACACATGCAAGGGTA	AcaFla27R	TGGCAGTGGTGACACAGGATTCAG	303	AAACACAGCACACATGCAAGGGTAATATTCCCTACATGCTTGAGTATGTGTTTGTCAGGGCCCTGAACAGCCACATCTGGGGCACGCACTCACTCACTCACTCACTCACTCACTCACTCACTCACTCACTCACTCACTCACTCACTCACTCACCCCACTGCTCATTGGTCCCCCTAAGCTCAGGTGTACCTGTCTCCAGCCCTTCCTCCTGGATGCACCTTGGACTACATCATAGCACTGTCTGGCCTCTCAGGACTCTTCCACTCACCCTGCCTGGGGCTGAATCCTGTGTCACCACTGCCA
Reference	ZFMK-TIS-2533963			AcaFla28	16	TGAA	AcaFla28F	TCTGTTCCTGTTGGAGAAGCTGTT	AcaFla28R	GGCTGCATTGATTCTCTCCCATCT	307	TCTGTTCCTGTTGGAGAAGCTGTTTAGAACATGCAGATTTACAGAGGAGGCTAAGAGAAGAAATTCAGCTGTGTGTCAGCCTGGGAACTGGGATTTCTGCTTGGGACCCAAGAGTTGTTGATGTGCTAGTCACATCCCTCCCATGCGTGAATGAATGAATGAATGAATGAATGAATGAATGAATGAATGAATGAATGAATGAATGAATGAATCTCTAGCACCAACTGAAAAGAAAGGCCTAACAGTGTTGTGTTGCACCATTGCTTTCACATCCTCTCTCACGAGATGGGAGAGAATCAATGCAGCC
Reference	ZFMK-TIS-2533963			AcaFla29	14	TCCA	AcaFla29F	TGCTCTCCTTTCCTGATGCCTAAA	AcaFla29R	GGTTTGGACACCAGAGTCATTCTC	350	TGCTCTCCTTTCCTGATGCCTAAAGTTGCTGCCCTGTGCTTGCAGTTATGCTGCAAACACCCACAGGGAATGGGTTGGGAATCCTAAAAGGCCACAGTTGTTTCTCAATTCATTTCTGAAAGGTCTGTGCAGCCACTGATGCTCCATCCATCCATCCATCCATCCATCCATCCATCCATCCATCCATCCATCCATCCATCCCTAAAAGCAAGAACAGACTTGGGAACTTGCTCTGTCCTACTCAAAGAGCTGAAATCAGCTCCTGGAGAAATCAGTTTAAATGGACAAAAGCTCCACCTGCTCATGGATGTTTGACAATCAAAGCAGAGAATGACTCTGGTGTCCAAACC
Reference	ZFMK-TIS-2533963			AcaFla30	16	CCAT	AcaFla30F	TCACAGGAAGAATGATGGGACAGT	AcaFla30R	ACAGAAGAAGGAGTGAAGGCAAGG	318	TCACAGGAAGAATGATGGGACAGTAGTGCAAACTGCTGGGGTTACACAGGCCTGGTGACCCACCCCAGGATTGTTTCTTTGTCCATTATCTGGTTGGTAGCTGGAGATACCCATCCATCCATCCATCCATCCATCCATCCATCCATCCATCCATCCATCCATCCATCCATCCATCCACTCTGACAGAGCAGGGTGCTAGCAAGGTGCCCTGGCATGACTCACCCAGGCATCCTCCCCACCACCTATCCTTGTCTTCATCCCTCCTGCTCCCCTATCTATCCACCAGACATCAACCCTTGCCTTCACTCCTTCTTCTGT
