# Supplementary material for: FOGS: A SNPSTR Marker Database to Combat Wildlife Trafficking and a Cell Culture Bank for Ex‐Situ Conservation
Source: Mol Ecol Resour. 2025 Jan 10;25(4):e14062. doi: 10.1111/1755-0998.14062 (PMC11969641; doi:10.1111/1755-0998.14062)
Supplement: Supplementary file 3 — Table S3. Primer data. [file MEN-25-e14062-s006.zip › Supplementary S3/Accipiter_gentilis_Reference.xlsx]

## Sheet: Sheet1
Data table for FOGS Reference Specimen
Title:	Catalogue/Accession Nr.	NCBI No.	Scaffold ID	Locus	Reference Allele	Microsatellite Sequence	Primer Name Forward	Primer Sequence Forward	Primer Name Reverse	Primer Sequence Reverse	Amplicon Size	Amplicon Sequence
Description:	ZFMK Nr.	Unique Accession No. in Genbank	Scaffold id from genbank		occurence number microsatellite
Example:	ZFMK-TIS-123	GCF_000337975.1	scaffold6_1	Fa_6-1	16	TCTA					409	TCATTGCATTTCTGTCCCCTCTCAGATTTTATATGTGCAGTTGACATAAAGTAATGTTAAATACAACCAAATAACTGGATTACAAGCAACATGCTTTCATTATGATTCAACTCTTTGTCAGTGCTCACCTATTTTTTGTATGCACAAAACATGTGCATGTGCTTGTGTGTGTGTATATCTATCTATCTATCTATCTATCTATCTATCTATCTATCTATCTATCTATCTATCTATCTATCTAATATAGATACAAACAGATTTGTATAGAACAAATGCCTGATTATCTGAATAATAATGAGAGATTTCATTGCAGATTCCTTCAGTTCTTGGGAAACTTTTGCCACCAGTTTTCCAATAATTGAAATAATTCAATGAAGTCCTGGGTATTAGCTTCTGCTC…
Reference	ZFMK-TIS-2007204			AccGen1	18	GAAG	AccGen1F	GGAGGAGAGAGGGATGGTTTGACA	AccGen1R	CGTTCTTACTGCTGCTGCTCTGG	300	GGAGGAGAGAGGGATGGTTTGACACATTTCCTTTCTCTTTTGACCTACTTCAATGGTCTCCAAGCTGAGAATTGAAAAAGAAGGAAGGAAGGAAGGAAGGAAGGAAGGAAGGAAGGAAGGAAGGAAGGAAGGAAGGAAGGAAGGAAGGAAGAAAGAGCAAAAAAACCCAAATAAATAAACAGAAATGCAGTTCCAAAAGAAGCATTTCACAGGTGGAACAAAAATGTCTAAGCTACACACCTGCTGGACATACTTGAACAGTCCTGAGGAGAAGCTCCCAGAGCAGCAGCAGTAAGAACG
Reference	ZFMK-TIS-2007204			AccGen2	11	AGGA	AccGen2F	TGGTCCTCCCATGCACTCACACT	AccGen2R	TTGCTCTGCGGTCTTGCTTGGT	301	TGGTCCTCCCATGCACTCACACTGCTGTGGTGCAGAGTCTGCAGCCAGCAGGCTTGTTTTCCTTCTCTGACCCAGGAGGAAGGAAGGAAGGAAGGAAGGAAGGAAGGAAGGAAGGAAGGAGAAAGGCTCACCTTCTCCAGCACTTTTGCCCAAGTCGAGTGCAACTCCTTTTTTTCTTTCAATTCCACGCATCTCGCGAACCTTGTCCGAAACGGGAAACTGGCCAGAAAAAGCACAGTCAGGCAGAAGCAATCGCTCCGGGGCTAGGCACATGAACCCACCAAGCAAGACCGCAGAGCAA
Reference	ZFMK-TIS-2007204			AccGen4	11	GGAA	AccGen4F	AGCAGCTCGGATGGGCAAATCA	AccGen4R	ACAAGTGACCTTGGTCTTCATGGC	316	AGCAGCTCGGATGGGCAAATCACCTGCCACTGAAGTGGATGTTGAGTTTCCATCCCCTTTCCATAGGATTGATCGGGTCGGCCAACGCAGAGAGCAGAGCGGGGAGGTGGTGGGACTCAGGGGGCTGGTCAGTGCCCACCCCAGCCACATCCCCCCGGGAAGGAAGGAAGGAAGGAAGGAAGGAAGGAAGGAAGGAAGGAAAGCAGGAGGAAGCCAGGTTTGCCGTGTGACAGCAGCGGGAGAAAGGTTGAGCAGAAGAGCAAGCCCCAAAAACCACCCCATGAAGTCAAAGGCCATGAAGACCAAGGTCACTTGT
Reference	ZFMK-TIS-2007204			AccGen5	20	AGAA	AccGen5F	GTTCAGAGGAGACGCCCTTGCTTT	AccGen5R	TGGATCTCTACGCTGGCTGGACTG	316	GTTCAGAGGAGACGCCCTTGCTTTCTAGGCTCCTTCTCAAAGAGGAGCCCAGAGGCGGCTGGATCCACTCCTAGTCTCAGACTTGATCAACAGTTTATGTTTAAAAGGATAAGGTGCAGGGACCGTGGAAAAGAGAGAAGGAAAAGAGGGAGAGAGAGAAAGAGAGAAAGAAAGAAAGAAAGAAAGAAAGAAAGAAAGAAAGAAAGAAAGAAAGAAAGAAAGAAAGAAAGAAAGAAAGAAAGAAGGAAAAAAAGAGGGAAGAAAAGGGTTTCACCAGTCCTGGGTCCAGCGTCAGTCCAGCCAGCGTAGAGATCCA
Reference	ZFMK-TIS-2007204			AccGen6	13	GAAA	AccGen6F	GCAGCACTAACACTGCCAAAGC	AccGen6R	AGGATCTTTGTACAGGAGCAGTCT	301	GCAGCACTAACACTGCCAAAGCTTCTTTTGTGGATTTTACTTTCATGTAACAGGTGAAAGAAAGAAAGAAAGAAAGAAAGAAAGAAAGAAAGAAAGAAAGAAAGAAAATATCAGAGAGATGATTTTACAGAGACTTTACAGGCCTGCTAGCTATGTCGTACTTTTGAAAGGATAGGATTTGCACTACAGAAACCTTTTAAGTAACACTTGTGTTCAGAAAAAGGTTTTAAGAATATGTACTACTAACTTGCAGTGGACTTGACTGTGCAAATTGGGGAGACTGCTCCTGTACAAAGATCCT
Reference	ZFMK-TIS-2007204			AccGen7	19	AGGA	AccGen7F	TCACACTGCTGTGGTGCAGAGTCT	AccGen7R	GCGGTCTTGCTTGGTGGGTTCAT	307	TCACACTGCTGTGGTGCAGAGTCTGCAGCCAGCAGGCTTGTTTTCCTTCTCTGACCCAGGAGGAAGGAAGGAAGGAAGGAAGGAAGGAAGGAAGGAAGGAAGGAAGGAAGGAAGGAAGGAAGGAAGGAAGGAAGGAGAAAGGCTCACCTTCTCCAGCACTTTTGCCCAAGTCGAGTGCAACTCCTTTTTTCTTTCAATTCCACGCATCTCGCGAACCTTGTCCGAAACGGGAAACTGGCCAGAAAAGCACAGTCAGGCAGAAGCATCGCTCCGGGGCTAGGCACATGAACCCACCAAGCAAGACCGC
Reference	ZFMK-TIS-2007204			AccGen8	14	AGAA	AccGen8F	AAGGATGAGGTGTAGGGACTGTGG	AccGen8R	GCTCACCGACCAATTCCAGAGAAC	338	AAGGATGAGGTGTAGGGACTGTGGAAAAGAGAGAAGGAAAAGAGGGAGAGAGAGGAGAGAAGGAGAGAAGGAGAGAAGGAGAGAAGGAGAGAAGGAGAGAAGGAGAGAAAGAGAGAAAGAAAGAAAGAAAGAAAGAAAGAAAGAAAGAAAGAAAGAAAGAAAGAAAGAAGAAAAGGGTTTCACCAGTCCTGGGTCCAGCGTTAGTCCAGCCAGTGTAGAGATCCAGTTCCGGAGGGCGCTCACTGAGAACTCATTCTCCCTTCTTTTATAGTGTGTTAGTTGATGGTCTTGACATGCGCAGTCCCATTCCCGGGGTTCTCTGGAATTGGTCGGTGAGC
Reference	ZFMK-TIS-2007204			AccGen9	13	AAAG	AccGen9F	AGGTCAAGAATGGGCTACTTCAGT	AccGen9R	CAAGACATGGCTTTCCAGTGCTTA	349	AGGTCAAGAATGGGCTACTTCAGTAGCCTTTCAGTGTTTGATGTATGGGCTGTATTTTTCGAAACTGTTTAAGAGCTTCAGGAACAGAAGTCTTTATAATAGTTAATAGAATTTAGGGATTGATATTGCATATTCTAAAAACAAATATTGGCTGCTTTTTCAGTTACAAAAAAAGAAAGAAAGAAAGAAAGAAAGAAAGAAAGAAAGAAAGAAAGAAAGAAAGAAAATGAAAACAAAACCCAAAACCTGACATACAGCCCATGGATGCTTTAATATCCAGAGCAAGAAACACAAGAAACACATGTGCATCATTAAGTAGGCTGTATAAGCACTGGAAAGCCATGTCTTG
Reference	ZFMK-TIS-2007204			AccGen10	13	AGAA	AccGen10F	TGTGGTGGCTTATTTAGGGCAGAG	AccGen10R	GCAGCCTGAACAGCAGAACTCAC	314	TGTGGTGGCTTATTTAGGGCAGAGATGTGACACATCATGGGAAGTAGTTCAGGCTGGAGGACTAATCTTAGGTGAAAATGGAGGGGTGAGGAATTTGGCCTGAGAGAAAGAAAGAAAGAAAGAAAGAAAGAAAGAAAGAAAGAAAGAAAGAAAGAAATTAATTTGGATTTTTCCATCATAAAATGGAAGAAAAAAAGAACGTTGGCAAATCTGGAATTTTCCTATGGGGAAATTTTGAATTTTGGAAGACCATTTTTCCTTAAAATGTAATACTTAGATTGAAACTTCCCAGTGAGTTCTGCTGTTCAGGCTGC
Reference	ZFMK-TIS-2007204			AccGen11	12	AAGA	AccGen11F	CTCCGTTTCATAGGGCTGGACTCA	AccGen11R	CACCACACGATGCTCCTCTCCTT	340	CTCCGTTTCATAGGGCTGGACTCAGGATCGGTCCTGGTTCTCTTACTGCCTTCTTTCCCTCTGGGAATTGTAGCTGGCTATTCATCTGTATTCTTTGGCATATTGACCTCAAGAAAGAAAGAAAGAAAGAAAGAAAGAAAGAAAGAAAGAAAGAAAGAAAGTATGTATTTGTTGACCAGCTTGCTTACCTAGAAGTCTTATTTATTTCAGTTGAGGTTGGACCCAGATTAAATCGTCTTCCACAAGAAGAAAAAAAGCTGCAAAGTCTACTTATTTTTTAAAAAATACATCTATCCAAATTGAGGGAAAGCCTTAAAAAGGAGAGGAGCATCGTGTGGTG
Reference	ZFMK-TIS-2007204			AccGen12	18	AAAG	AccGen12F	TGCCTGCCTTTGAGTGCTCTGT	AccGen12R	CTGTCATGAGTGCTTAGGACTGCT	312	TGCCTGCCTTTGAGTGCTCTGTGGATCATTTGGTTGTTTGAGAAATCCCATTTCACTTCTTCCTCTGTTGCCTGGCTGGGAAGTGCTTGCTCTTGGTACCTGTCAGCCAAGAGAAAGAAGCAACTGGGAAAAAAAAGAAAGAAAGAAAGAAAGAAAGAAAGAAAGAAAGAAAGAAAGAAAGAAAGAAAGAAAGAAAGAAAGAAAGAACCTATTTATTTTATGCACTTATCAACATACTTTTTTCTCCTGGGAATGGGAGTAACCAGAACTTGGCACATTCTGCGTCAGAGCAGTCCTAAGCACTCATGACAG
Reference	ZFMK-TIS-2007204			AccGen13	16	GAAG	AccGen13F	TGGATTTGGGTACACCTAGAAAGC	AccGen13R	GCTTGGTGTTGTGTGCATAAATCA	323	TGGATTTGGGTACACCTAGAAAGCAAAATGTCATCTGCAGTGACATGTCAGTAAAAGATGGAAATCCAAAGGTTTATTTCAGTAGAGGAAAGCATTTCTTGATTTTGTAGAGGAGACAAAGGAGAGAAGGAAGGAAGGAAGGAAGGAAGGAAGGAAGGAAGGAAGGAAGGAAGGAAGGAAGGAAGGAAGGATACTACCTTTTTAAACTGTATTTGAAATTTTCTAGATTTCTAAATTGGCTCAACATGAAGATTTCTCAGATAAGAGGCATATACCCTGCTATAATGGACAGGTAAATCTGATTTATGCACACAACACCAAGC
Reference		GCA_012487025.1	BJER01000446.1	AccGen14	14	AAGG	AccGen14F	GGGATGGAAGAGGAAATGCAACAC	AccGen14R	ATGGGATGTGCGTTCAGAAAGGAG	332	GGGATGGAAGAGGAAATGCAACACTTATTAACGTAGATCTATGAGAATCAAAACCTCCTTGCTCCATCCAGAGCTCTAAAAAACAACTGCTCCCGAAAGGAAGGAAGGAAGGAAGGAAGGAAGGAAGGAAGGAAGGAAGGAAAGAAGGAAGAATAACTTTTTTGTTGGGAGAAGCTGTGAAGCTCCCAGGACTCCTTTCCCCAGGACCTATACAAATGTGAGGAGCACAATCTCACTCCAGGCTGACTAACCCCTCAAAACTGAAGCAGGCATGAAGAAAGGTGGGAACAGAGATGCTTTGCAATGGCCTCCTTTCTGAACGCACATCCCAT
Reference		GCA_012487025.1	BJER01000878.1	AccGen15	13	GAAG	AccGen15F	TGGATTTGGGTACACCTAGAAAGC	AccGen15R	GCTTGGTGTTGTGTGCATAAATCA	311	TGGATTTGGGTACACCTAGAAAGCAAAATGTCATCTGCAGTGACATGTCAGTAAAAGATGGAAATCCAAAGGTTTATTTCAGTAGAGGAAAGCATTTCTTGATTTTGTAGAGGAGACAAAGGAGAGAAGGAAGGAAGGAAGGAAGGAAGGAAGGAAGGAAGGAAGGAAGGAAGGAAGGATACTACCTTTTTAAACTGTATTTGAAATTTTCTAGATTTCTAAATTGGCTCAACATGAAGATTTCTCAGATAAGAGGCATATACCCTGCTATAATGGACAGGTAAATCTGATTTATGCACACAACACCAAGC
Reference		GCA_012487025.1	BJER01000963.1	AccGen16	11	AAAG	AccGen16F	AGGTCAAGAATGGGCTACTTCAGT	AccGen16R	CAAGACATGGCTTTCCAGTGCTTA	341	AGGTCAAGAATGGGCTACTTCAGTAGCCTTTCAGTGTTTGATGTATGGGCTGTATTTTTCGAAACTGTTTAAGAGCTTCAGGAACAGAAGTCTTTATAATAGTTAATAGAATTTAGGGATTGATATTGCATATTCTAAAAACAAATATTGGCTGCTTTTTCAGTTACAAAAAAAGAAAGAAAGAAAGAAAGAAAGAAAGAAAGAAAGAAAGAAAGAAAATGAAAACAAAACCCAAAACCTGACATACAGCCCATGGATGCTTTAATATCCAGAGCAAGAAACACAAGAAACACATGTGCATCATTAAGTAGGCTGTATAAGCACTGGAAAGCCATGTCTTG
Reference		GCA_012487025.1	BJER01002218.1	AccGen17	11	AAAG	AccGen17F	AATGGACACCTGACAGGTCTGAGC	AccGen17R	AGAGCAGGAAATGCAGTGGAGACA	336	AATGGACACCTGACAGGTCTGAGCGTTTTAAAACAGGATCCATTTTCTACTGTACACATTTTATTTCTTTTGTTGATGGAAATTACACAGTGCCACTAGAATTAAATTGCACCAAAAAAAAAAGAAAGAAAGAAAGAAAGAAAGAAAGAAAGAAAGAAAGAAAGAAAATAAAACAGTGAACATGATAAAAAGTAGTCTAGATAACATTCCTATGAGTTGGTATGTTGTCCTATATAAATAGTTAGGTACAGCTGCAATAAGATTAGAGGACTATCTAAAAATCTAAGAAATTTTCACATGCTGTGTCTTGTTTGTCTCCACTGCATTTCCTGCTCT
Reference		GCA_012487025.1	BJER01004605.1	AccGen18	11	AGAA	AccGen18F	CAGTGTTGCTAAGAGTGTTGGAGA	AccGen18R	AATGGTAGGCATACCTTGTCAGCT	305	CAGTGTTGCTAAGAGTGTTGGAGAAGAAGTACTTAATTAAGTATCTCATGCAAACCAATTGTGTCAAGTTCAGCATTTTTGTCCCTTGTGGCCCTTCTTGAAGAGTGTATCAGTAGCTGCCTGAGGAGAAAGAAAGAAAGAAAGAAAGAAAGAAAGAAAGAAAGAAAGAAAAAAAGAAAGAGTAACACATGATGTTTAGTTTGGCTAAGATGCAAGCATATAAAAAAAATATTTAACTTATGAGTGGAAAAAACAACCAGAAAAAGTAGAGTTATTTATACAGCTGACAAGGTATGCCTACCATT
Reference		GCA_012487025.1	BJER01004914.1	AccGen19	14	AGAA	AccGen19F	TGGTGCGTGTGCCTGGGATTT	AccGen19R	AGGTGCCTTAACAGAGTGCCGTAT	331	TGGTGCGTGTGCCTGGGATTTTTCTAGCCTAACCGCCACCATGGGAAGCAGAGTACAGCAGAAAGGGAATAAGTGGATACAAAATATTAAAAGCTGTGGACTATTACTATCTCCTCAGATCACTTTGAATGCCAGGATAGAAAGAAAGAAAGAAAGAAAGAAAGAAAGAAAGAAAGAAAGAAAGAAAGAAAGAAAAAAAAAAGAAATCCCTCAGGATCACTTTTCTTTGCTGTATTTTTTAGATGTTAATATGCACAGTAGAGGGCTGCCTCTGCTATGATATCACATTAGATGTTTCAAAGTTTGGATACGGCACTCTGTTAAGGCACCT
Reference		GCA_012487025.1	BJER01008913.1	AccGen21	16	AAGA	AccGen21F	CCTCAGGCTCCTACCTTCATGGTT	AccGen21R	AGGCTTGGTGGTTGTGGTCAGT	308	CCTCAGGCTCCTACCTTCATGGTTGTAGAGGTGGTTAAACCAGAATTCCAAGGACCGGATACTGCAGGAGGGGAAAACAAGCAGAGGAAGAAAGAAAGAAAGAAAGAAAGAAAGAAAGAAAGAAAGAAAGAAAGAAAGAAAGAAAGAAAGAGTGAAAATCAATTCACCCCCTCCATCCTTGCTGTTCTACAAAAAGAAGTGTGGCTGGAAAAGGGCATTTACACAGCATGAACCTGTGAACCCCAAGACCTATTGAAAAGACAGTGGCTCACTCCCATCAGCATGCACTGACCACAACCACCAAGCCT
Reference		GCA_012487025.1	BJER01012122.1	AccGen22	11	TAGA	AccGen22F	GTCTTTCAGTACCTGCTGCCTCAT	AccGen22R	TTTAATGGAAACCCTGGGCAACTT	330	GTCTTTCAGTACCTGCTGCCTCATCCTTTTCTCTGATTTATCTGCCTCTGCATTCAGAGTAGGTTGTTGGATACATACAGCAGTGGATTACAGCTGGGAATCTTTCACCTCCAGCAATCCTACCTTCCCAAGGCCTTTTAGATAGATAGATAGATAGATAGATAGATAGATAGATAGATAGACAGATAAAAAAATGTCATAAATTACTTAAGAGCTTAATTTGAATTGATTTTTCAGGGAGACAGACTCCTGAAAGATAAGTTTGAACTGTTCTTAGAATCCAAAGTTACACAAATGCTTCCAGAAAAGTTGCCCAGGGTTTCCATTAAA
Reference	ZFMK-TIS-2007204			AccGen24	15	AGAA	AccGen24F	CCGTTGAGTCACGAGGTTCAGAGC	AccGen24R	CGGAACTGGATCTCTATGCTGGCT	301	CCGTTGAGTCACGAGGTTCAGAGCAGACCCCCTTGCTTTCTGGACTCCTTCTCAAAGAGGAGCTCAGGGGCGGCTAGGTCCACTCTTAGTCTCAGACTTGGTCAACGGTTTATGTTTCAAAGGATGAGGGACTGTGGAAAAGAGAGAAGGAAAAGAGGGAGAGAGAGTGAGAGAAAGAAAGAAAGAAAGAAAGAAAGAAAGAAAGAAAGAAAGAAAGAAAGAAAGAAAGAAAGAGAGAAGAGAGGGGTTTCACCAGTCCTGGGTCCAGCGTTGGTCCAGCCAGCATAGAGATCCAGTTCCG
Reference	ZFMK-TIS-2007204			AccGen25	13	AGAA	AccGen25F	TGGTGCGTGTGCCTGGGATTT	AccGen25R	AGGTGCCTTAACAGAGTGCCGTAT	327	TGGTGCGTGTGCCTGGGATTTTTCTAGCCTAACCGCCACCATGGGAAGCAGAGTACAGCAGAAAGGGAATAAGTGGATACAAAATATTAAAAGCTGTGGACTATTACTATCTCCTCAGATCACTTTGAATGCCAGGATAGAAAGAAAGAAAGAAAGAAAGAAAGAAAGAAAGAAAGAAAGAAAGAAAGAAAAAAAAAAGAAATCCCTCAGGATCACTTTTCTTTGCTGTATTTTTTAGATGTTAATATGCACAGTAGAGGGCTGCCTCTGCTATGATATCACATTAGATGTTTCAAAGTTTGGATACGGCACTCTGTTAAGGCACCT
Reference	ZFMK-TIS-2007204			AccGen26	12	AGAT	AccGen26F	TCTGCTGCAAAGGTACAGCACTAT	AccGen26R	TTCTCCACAGGGCTGCTCTCAAT	347	TCTGCTGCAAAGGTACAGCACTATATGTGCCCTGCAGTAGTGAAAACATTTCAATGAGTATACACATATACAATGTATTGTTTGTACATATTTTATATACATGTGATGTACATATGTATAAAAACTCATGTATTTTATGAGATAGATAGATAGATAGATAGATAGATAGATAGATAGATAGATAGATAAAAACACATTCTTCTTCTTGTGGGTTAACCCTGGTAGGCAGGAGTGGACCTATGTGAATCTCATGAGGTTCAACAAGACCAAGTGCAAGGTCCTGCACCTGAGTTGGGGCAACCCCTGGGGTTGGCAGATGAAGGGATTGAGAGCAGCCCTGTGGAGAA
Reference	ZFMK-TIS-2007204			AccGen27	16	AAGA	AccGen27F	CCTCAGGCTCCTACCTTCATGGTT	AccGen27R	AGGCTTGGTGGTTGTGGTCAGT	308	CCTCAGGCTCCTACCTTCATGGTTGTAGAGGTGGTTAAACCAGAATTCCAAGGACCGGATACTGCAGGAGGGGAAAACAAGCAGAGGAAGAAAGAAAGAAAGAAAGAAAGAAAGAAAGAAAGAAAGAAAGAAAGAAAGAAAGAAAGAAAGAGTGAAAATCAATTCACCCCCTCCATCCTTGCTGTTCTACAAAAAGAAGTGTGGCTGGAAAAGGGCATTTACACAGCATGAACCTGTGAACCCCAAGACCTATTGAAAAGACAGTGGCTCACTCCCATCAGCATGCACTGACCACAACCACCAAGCCT
Reference	ZFMK-TIS-2007204			AccGen28	11	GGAG	AccGen28F	CTCTGCTGGACTGACTATGAAGGT	AccGen28R	AGCTGTGTAGCTCCACATACCAT	343	CTCTGCTGGACTGACTATGAAGGTTTGTTTACATTGATCCTGAGTCAGCTGGTGGGTTCCACAAGCCACGTAACCTCCAGTGAAAAGAAATAAGATAGATGTCAGAGGAAGTGGAGGGAGGGAGGGAGGGAGGGAGGGAGGGAGGGAGGGAGGGAGAGATGGATAGCACCTCTGTGTGTCCCTTCCCATATTCCCAACAGCAGATGTTCCACTCAGAGCCCCAAACTCATCTTTTCCCTAGGATGAACATTCTGCATTTTTAGACCATGCTGGTAATTCTCTCCCCATCAACTTAACTGAATACATAATGAACATACAATATGGTATGTGGAGCTACACAGCT
Reference	ZFMK-TIS-2007204			AccGen29	17	AAAG	AccGen29F	GCACCATGACTCCTTCCTTGCA	AccGen29R	GTGGCAAGCTTTCTGGCCTCTT	301	GCACCATGACTCCTTCCTTGCAAAGGAACCCCCAGGGCATTCAGGAGAATGTGCACCAGCCCTGCCTGCTCCAGACATGGCCAGTGTGAGTCTGGGGACCCAAGGTTCAGGGCACACCAGGGACCCCATCTGTGCAGCAGTATAAATGCGGATTATAGGCTTTAAAAGAAAGAAAGAAAGAAAGAAAGAAAGAAAGAAAGAAAGAAAGAAAGAAAGAAAGAAAGAAAGAAAGAAAATCCAATACTCTCTTAAATCTTCAGCACTTGCAGGGTTTTGTCAAAGAGGCCAGAAAGCTTGCCAC
Reference	ZFMK-TIS-2007204			AccGen30	19	AGAA	AccGen30F	CAGTGTTGCTAAGAGTGTTGGAGA	AccGen30R	AATGGTAGGCATACCTTGTCAGCT	330	CAGTGTTGCTAAGAGTGTTGGAGAAGAAGTACTTAATTAAGTATCTCATGCAAACCAATTGTGTCCAAGTTCAGCATTTTTGTCCCTTGTGGCCCTTCTTGAAGAGTGTATCAGTAGCTGCCTGAGGAGAAAGAAAGAAAGAAAGAAAGAAAGAAAGAAAGAAAGAAAGAAAGAAAGAAAGAAAGAAAGAAAGAAAGAAAGAAAGAGTAACACATGATGTTTAGTTTGGCTAAGATGCAAGCATATAAAAAAAATATTTAACTTATGAGTGGAAGAAACAACCAGAAAAAGTAGAGTTATTTATACAGCTGACAAGGTATGCCTACCATT
