# Supplementary material for: FOGS: A SNPSTR Marker Database to Combat Wildlife Trafficking and a Cell Culture Bank for Ex‐Situ Conservation
Source: Mol Ecol Resour. 2025 Jan 10;25(4):e14062. doi: 10.1111/1755-0998.14062 (PMC11969641; doi:10.1111/1755-0998.14062)
Supplement: Supplementary file 3 — Table S3. Primer data. [file MEN-25-e14062-s006.zip › Supplementary S3/Accipiter_Nisus_Reference.xlsx]

## Sheet: Sheet1
Data table for FOGS Reference Specimen
Title:	Catalogue/Accession Nr.	NCBI No.	Scaffold ID	Locus	Reference Allele	Microsatellite Sequence	Primer Name Forward	Primer Sequence Forward	Primer Name Reverse	Primer Sequence Reverse	Amplicon Size	Amplicon Sequence
Description:	ZFMK Nr.	Unique Accession No. in Genbank	Scaffold id from genbank		occurence number microsatellite
Example:	ZFMK-TIS-123	GCF_000337975.1	scaffold6_1	Fa_6-1	16	TCTA					409	TCATTGCATTTCTGTCCCCTCTCAGATTTTATATGTGCAGTTGACATAAAGTAATGTTAAATACAACCAAATAACTGGATTACAAGCAACATGCTTTCATTATGATTCAACTCTTTGTCAGTGCTCACCTATTTTTTGTATGCACAAAACATGTGCATGTGCTTGTGTGTGTGTATATCTATCTATCTATCTATCTATCTATCTATCTATCTATCTATCTATCTATCTATCTATCTATCTAATATAGATACAAACAGATTTGTATAGAACAAATGCCTGATTATCTGAATAATAATGAGAGATTTCATTGCAGATTCCTTCAGTTCTTGGGAAACTTTTGCCACCAGTTTTCCAATAATTGAAATAATTCAATGAAGTCCTGGGTATTAGCTTCTGCTC…
Reference		GCA_004320145.1	BJBX01006563.1	AccNis1	11	TCCA	AccNis1F	CCTGACCACCAAGGTTGCCACA	AccNis1R	TCACATCTCGCAGTGCTGGGTAAC	303	CCTGACCACCAAGGTTGCCACACACCCAGGGGAAGCTGCTGAGCTGGCAGCAGCCACTGCGCGTCACTGTCACCCCACACAGGCTCGTTGTTTGTCCATCCATCCATCCATCCATCCATCCATCCATCCATCCATCCATCCTTCCCTCCCTCCATCCACATGCTCCTCTCTCCCATCATCTGCTTCCCCATCTATCCCTCTATCCCAAAAGCATCGCATCTGTCCCCTTGCCCAGGGTGCTGCCCCCCAGCCCCATGGCAGCCCCAGCTGCTGCCAGGTGTTACCCAGCACTGCGAGATGTGA
Reference		GCA_004320145.1	BJBX01006955.1	AccNis2	12	ATAG	AccNis2F	TGCCTTCTAAGGGATGCAACACTT	AccNis2R	AACCAGATCGTAAACCACCACAGA	323	TGCCTTCTAAGGGATGCAACACTTGATATAAACACATCTTTTAAGCATCTTGTGCAGGTACTTGCTTCCCAGGCAAGAATAAGCTATGCCAATGTAAAAGATGCTGCTTTAATTTTACAGGGAGATATAGATAGATAGATAGATAGATAGATAGATAGATAGATAGATAGATAGATATTTGTGCAAAAAAATGACTGGGAAACTTGTTCCACTTTAATTACTCCAATAGCTTTAAATCAATGCAACTTCTGAATGCTAACAAGGCTTGAAGCAGTGGCCAGAAAGTGACAGCAGAAGTATCTGTGGTGGTTTACGATCTGGTT
Reference		GCA_004320145.1	BJBX01008614.1	AccNis4	13	AGAT	AccNis4F	CCTCCACAGGAAGTCACAGTTAGC	AccNis4R	TTACAACCCACCATGCTGTTCTCC	345	CCTCCACAGGAAGTCACAGTTAGCACCAACTGTATCATTACAGGGTAAGAGCACAATACACTGCAGTCGATGAGTAGTGGGTTTTGGTTCATTACTCAGGATCATAGGTAAGGCATTCTGTATAAATAAGAGCATGATATAACTTCCAAGACAAATTATAATCTATGAAGATAGATAGATAGATAGATAGATAGATAGATAGATAGATAGATAGATAGATAGAAAGCTATATATATAACTCAACTAATGTGGAAAATGTCTTTGTTTTTATTGGGTTGTTGAATTGGGTCTCCAAGGACTCTCTTCTATACCTATAGGACAGGAGAACAGCATGGTGGGTTGTAA
Reference		GCA_004320145.1	BJBX01010448.1	AccNis5	13	CCAT	AccNis5F	CCTCGCCATAATGGGAGCCACAT	AccNis5R	CCATTTCCCTCGCTGCATCACTC	306	CCTCGCCATAATGGGAGCCACATGGCCCAGCTCCATTAAGCTCCTTTCTCCCTTAAATTGGAACCAGATGAGGCAGCTCCAGCCACAGACTTCCCAGCTCCCCATGCTTGGACCAGGAAACGAAAACGGAAGCGCATGGCCCCAGTGTGCCATGCCAGCCCCCATCCATCCATCCATCCATCCATCCATCCATCCATCCATCCATCCATCCATCCCACAGGGTGGAGAGACTCAGCAGAACCAGTGCATGTCCTGGACCTGCTTTGCCCAGGAAAAGAGCCTGGAGTGATGCAGCGAGGGAAATGG
Reference		GCA_004320145.1	BJBX01011553.1	AccNis6	16	AGAT	AccNis6F	ACCATCCAGCAAATGTCCTTTCCA	AccNis6R	CACTGCCTTTACCACTCTGCCTTG	340	ACCATCCAGCAAATGTCCTTTCCATCAGTGACTTCAGCCTGCACTAGAATCTGCTATCAGTTATTGCGAGTTTTTTACCTTCCTTTTAGCCATACTCTTTGATGTGTTCATAGGTGATAAGGGAGGGAGGCAAAGGGGAGAGATAGATAGATAGATAGATAGATAGATAGATAGATAGATAGATAGATAGATAGATAGATAGATAAATTCATTATTCCTTATTCTACATAGAACTTTGCTCTCCACAAAAAACTGCTGCAAAGTATAAGCTCTGCCAAGACAAATAACTGAGTGTCTTCTAGCATAGAAGGCTTTCCAAGGCAGAGTGGTAAAGGCAGTG
Reference		GCA_004320145.1	BJBX01013797.1	AccNis8	12	CATC	AccNis8F	TTGGAGAGACAGAGATAACGTGCA	AccNis8R	GCTCAAGAAATGTATGTGGGCTCT	349	TTGGAGAGACAGAGATAACGTGCACTATAAAGGATTTATCAACATTTGCTCAGGATAGAGTTATTAATTACCAATTCAGAGAAAAGTCTTTCTACACCCCCAGCGTATGGACCAGCACATAATGTCATTCCTAGAGTGCTGTTATCATCCATTCATCCATCCATCCATCCATCCATCCATCCATCCATCCATCCATCCATCTGCATTCTGTAGGTTCACACAAGAATTCATTGTACATGTAGGGAGATGTAAACACCAGTTCACATCTAATTAATTTCCTGTCTAAATTAATTTTGCATCTTTTCCCTTAAATCAACAAGACTTAAGAGCCCACATACATTTCTTGAGC
Reference		GCA_004320145.1	BJBX01014222.1	AccNis9	11	ATCC	AccNis9F	TTAACCCAGGCTCTGATTTCAGGG	AccNis9R	CAGCACAGACAGCAGTGAAAGGAC	338	TTAACCCAGGCTCTGATTTCAGGGCAAAGCTACAGTTGTTTTTCTCTCTGGCTGCTGGGTGTTCCTGGTGACCAAAAATAAGGAGCTGCCCTATAGCTGCTGTGCCAACGTACAGCCCGAACATCACTGGCCAGGCAGGGAAAAGAGTTACTGGTCACAAAGACTGAGTATCCATCCATCCATCCATCCATCCATCCATCCATCCATCCATCCATCTGTCCATCCACCCATCCCTCTCTCCATCCCTGAGGGCTTTAGGAATAGGTTAGACTATGCAATGCCCCTGTCTTGATCTGGAGAAGGGTTTGCCCAGGGTCCTTTCACTGCTGTCTGTGCTG
Reference		GCA_004320145.1	BJBX01015084.1	AccNis10	12	GATA	AccNis10F	GCTCTGCTCATTTCCATCGAGGAG	AccNis10R	CATGCTCTGGTGACAGGGTAATGT	350	GCTCTGCTCATTTCCATCGAGGAGATGTCTAGATTTAGCTTCATTCTTCTGGTCCAGCAGGCCAAACTCAATTAGGTACTTCAGCTAGTTGACACATTAATTCAGCTATTTATGTGTACAATTATATTTTCATATATATACTGATAGATAGATGGATAGACAGATAGATAGATAGATAGATAGATAGATAGATAGATAGATAGATAGATAGATGGCTTCCTCCTGGGAGTCTTTCCCTACCTATCAATGTCCATCTTCTCTCCTCCCTGAGGTAAGAGGCCAAAATCCTTTTGCAGTTATGAGAATCCTCTGTGTAAATTCAGCTAACATTACCCTGTCACCAGAGCATG
Reference		GCA_004320145.1	BJBX01015743.1	AccNis11	12	GCAG	AccNis11F	GGGCACCATTTACAGAGCAGTAA	AccNis11R	TTTAGTGGCGTTCCTAGAGAGCAG	335	GGGCACCATTTACAGAGCAGTAAATAAACAGTGTAGTCACTTGTTATTCTTTTTTTTAGTATCAGAAGTAAGAATGGAAGCTCTTCTCTGTCCCAGTCTCGTTGCTGGTTTCTCCCTGGAGCGTCCAGCAGTTCACCTCTGCAAGACCAGGTACCTCGCAGGCAGGCAGGCAGGCAGGCAGGCAGGCAGGCAGGCAGGCAGGCAGGCTCTCCTTCCCTTTCTAGCTCTCTGGAACTGGCATGATTGCTGCCTTAAATATATGACTCTCTGCACAAATAACCTTCAGCTCGTGGGCCAGAGCCTGCCTCCCCCTGCTCTCTAGGAACGCCACTAAA
Reference		GCA_004320145.1	BJBX01018228.1	AccNis12	12	ATCC	AccNis12F	AGGTGGCTGGTGGAGTGAGTCA	AccNis12R	CCTGGGAGCTGAAGGAAACCTCA	305	AGGTGGCTGGTGGAGTGAGTCAGCTCCGGCAATAACCGAGCCACTGCTCTACGCTCCCAAAACGGCTCCATCACCACCACGCAGCCTGCCAGATCCATCCATCCATCCATCCATCCATCCATCCATCCATCCATCCATCCCCTGGTCCTCGCAGCCCCGGCCACACGCCGGATCGCGTGTCCTCCCACCCTGCCCAAGGGACAGAACCGGGACCACTGCCAGGGCTCAGCAGGGACCGGTGGCTGAAGCCCATCTCCGACTGCTTTTCTCCAGCATTCCTGCTGAGGTTTCCTTCAGCTCCCAGG
Reference		GCA_004320145.1	BJBX01000136.1	AccNis13	11	TCCA	AccNis13F	TGGCCTTAGTTCTGTAGTCATGCT	AccNis13R	ACACAGGTGGACCAAGAGAAGAGT	334	TGGCCTTAGTTCTGTAGTCATGCTTTACATTCAGCTTTCCAGTTCTGTATTTGTTTTAAATGTAACAGGAGATTCATTGTAAAAGAAGATGACAGTTTTGAAAGCTTCAGTACATGTATAAATATGAAACTCACTCCATCCATCCATCCATCCATCCATCCATCCATCCATCCATCCAGGAAAAGCTGACTTATTCTAGATGAACTGTGGGATGTAATAAGGGAGAACAGAGAAGTCTATCCATCCATGGGAAGTAAGTGGCTTGGGTGGCTGCTGCAGCTTCTGGTTACCAGTGTTCAAAGCAATTCCTACTCTTCTCTTGGTCCACCTGTGT
Reference		GCA_004320145.1	BJBX01002365.1	AccNis14	12	CATC	AccNis14F	ACAGCAACGAGACGCCTGGAGA	AccNis14R	CTCAGCACAGCCTTGGTACAGCTT	319	ACAGCAACGAGACGCCTGGAGAGGCTAAGCCTGCAGTTGCTGCTGTGAAAGCCCTTTCCTTACGTTAAGCAGCGAGATGGGCTGGCACCACCTCCAGTTCACAGGTGCCGTGTGGGGCAGGATGGATTGTCCCCACATCCATCCATCCATCCATCCATCCATCCATCCATCCATCCATCCATCCAGGCAGCCTCTCGGTGTTTACGCTGACATCTCTCTGACACTGGGTGCTGCACTCAAAGCCCTTTTCCCTTTGCGGGACGGGCTTCCAGCCACCAACCTGCCTTCCCTCCCAAAGCTGTACCAAGGCTGTGCTGAG
Reference		GCA_004320145.1	BJBX01002622.1	AccNis15	12	TCCA	AccNis15F	CTTCCCTCCTGGACAAAGCTGACA	AccNis15R	ATGGCTAGAGGAGTCCGTGCTTGT	300	CTTCCCTCCTGGACAAAGCTGACATGGAACTTAGGTACTATAAATATCTTTTAGAGCTTTACTTATATGAATTTCACCCATGTCCATCCATCCATCCATCCATCCATCCATCCATCCATCCATCCATCCATCATTTTACCTTTGTTTTTTTCAGCAGTACTCCTGAGATACTTAGCTCTGAGCAGGCCCATAGCTTATGTTCCAGTCGATATTTTCCAAGTGATTAGAGTAGGTAGTCTGTATAGCACACATACGCTGTTGCATTAGGTGCTGAAAACAAGCACGGACTCCTCTAGCCAT
Reference		GCA_004320145.1	BJBX01002850.1	AccNis16	11	CATC	AccNis16F	ACTGGTCTTCCTCTGCATACTGAG	AccNis16R	CTACCCAGGAGCACGAACACAT	345	ACTGGTCTTCCTCTGCATACTGAGTTTCTGCAGATGGGCCTTCTCCTGCAGGCTTGGCTGCATACCACCAGCCTGGTGACTTTTGGAGATGCTGTGACACCACACAGCCTGTCCGTGTCATGACAGTGAGCCTCATCCATCCATCCATCCATCCATCCATCCATCCATCCATCCATCGCCTATCTCTGGTGGATGCCTGCTCCATGCTGCTCGCAGCACTCTCCCAAACATGGCTTTGCAAAGTGCCAGCACACATGGAATACCAATTTGTGGCTCTCCTGGTCTCCCGGCTGCCTCATCCTGTGCTTTCCCCTGCTTTCCCCATGTGTTCGTGCTCCTGGGTAG
Reference		GCA_004320145.1	BJBX01004411.1	AccNis17	14	TCCA	AccNis17F	CGCTAAACTGCTGAAACTTGTGGT	AccNis17R	AATGCAAGGAGGTGGATGTTGACC	300	CGCTAAACTGCTGAAACTTGTGGTCATACTCTAGGAGCTGAAATTCCCCACATCTGCCTTGAGGTGCTGACATCTTACCTTCCCAGGCAGATGCAGGCTCTGAGGGAGGCTGTCCATCCATCCATCCATCCATCCATCCATCCATCCATCCATCCATCCATCCATCCACCTACGTGCTCCCTTTTCTTGTGTCGGGACATGCCCGTGCCACTTTGGACAGCGGGACTGGGGGCTCGTCCCCTCCCAACTCTGCCTTCCCCCGGGGAACTCGAGCCTGGTCAACATCCACCTCCTTGCATT
Reference		GCA_004320145.1	BJBX01004682.1	AccNis18	12	CATC	AccNis18F	TCTCTGCATCGGCTTCCTCCCTTC	AccNis18R	CGTCACCACAGGTGCAGTTGGA	346	TCTCTGCATCGGCTTCCTCCCTTCCCCAGTGGCCGGCGGAAGGCGGCAGCGGGGCTGGCAGCGGGGCTGTGCTGGCCGGGGCAGCGGGCAGGGTGGGCAAAGGCGCTCGCTGCCTGGAAAGCTGCGCATCCATCCATCCATCCATCCATCCATCCATCCATCCATCCATCCATCCAATCATCCATCCCCCCCGCCATCCACCAGAATAGCCACCACCGAGTTGGGGTGCTGTGTCTATCCATGAAGACAGTGCCCTCTTTCGATGGGTTGTAGTTTGAAAAGAATATCAAGGTTTTAGCCGCGGCTGAGAGATGCGAGAGCTCTTCCAACTGCACCTGTGGTGACG
Reference		GCA_004320145.1	BJBX01005117.1	AccNis19	12	TCCA	AccNis19F	CAGAGCAAGACTTACGGGCAAGAT	AccNis19R	AGCTTACCTGTGCAAAGTGTGAGA	338	CAGAGCAAGACTTACGGGCAAGATTTTGGCCCAAGGTTTGCTCGACACCAGACCCCTGTCTTTGTGCAGCTTATGTCTGGCAGCTGACAGGCTGGGGTTTGGGGCCCTCAATCTAGAGAAAGCAAAGGCAAGGCATGGCGACAGAGATGTTAGCAGGGGCTGAAGGCCCTCCATCCATCCATCCATCCATCCATCCATCCATCCATCCATCCATCCAGAAAGCAGCTCCAGGGACCATATGTTTTGTTCTGGTTTTCAGCTGTCCCTCCTTTATCCATGAATACTTTCATTACCACTCCCCAGGCCACCTGATCTCTCACACTTTGCACAGGTAAGCT
Reference		GCA_004320145.1	BJBX01005554.1	AccNis20	17	CATC	AccNis20F	AGCCGGGCATCTCTTCCCTTTG	AccNis20R	ATCGCCTCCTGCTGCCTGTT	318	AGCCGGGCATCTCTTCCCTTTGCAGGAAGGACGTGGGTGCAACCCCCTTGGGGATTCGGTGGCGGAGAAGAGGGGCTCCCCTTCGGGTCCCCAAGCCATGAGGGCCAAGGAGCTGGGGGCTACTTTGCTAAATGCATCAGCACAGGGCATCTCTGGACACGAGAGGTCATCCATCCATCCATCCATCCATCCATCCATCCATCCATCCATCCATCCATCCATCCATCCATCCATCTCCCAGAGGAGGGTGGCTGCAGCAGGCTGGCTTCCAGCTGGAGCACGTGGGCTGTTGGGCAGGAACAGGCAGCAGGAGGCGAT
Reference		GCA_004320145.1	BJBX01006563.1	AccNis21	11	TCCA	AccNis21F	CCTGACCACCAAGGTTGCCACA	AccNis21R	TCACATCTCGCAGTGCTGGGTAAC	303	CCTGACCACCAAGGTTGCCACACACCCAGGGGAAGCTGCTGAGCTGGCAGCAGCCACTGCGCGTCACTGTCACCCCACACAGGCTCGTTGTTTGTCCATCCATCCATCCATCCATCCATCCATCCATCCATCCATCCATCCTTCCCTCCCTCCATCCACATGCTCCTCTCTCCCATCATCTGCTTCCCCATCTATCCCTCTATCCCAAAAGCATCGCATCTGTCCCCTTGCCCAGGGTGCTGCCCCCCAGCCCCATGGCAGCCCCAGCTGCTGCCAGGTGTTACCCAGCACTGCGAGATGTGA
Reference		GCA_004320145.1	BJBX01006955.1	AccNis22	12	ATAG	AccNis22F	TGCCTTCTAAGGGATGCAACACTT	AccNis22R	AACCAGATCGTAAACCACCACAGA	323	TGCCTTCTAAGGGATGCAACACTTGATATAAACACATCTTTTAAGCATCTTGTGCAGGTACTTGCTTCCCAGGCAAGAATAAGCTATGCCAATGTAAAAGATGCTGCTTTAATTTTACAGGGAGATATAGATAGATAGATAGATAGATAGATAGATAGATAGATAGATAGATAGATATTTGTGCAAAAAAATGACTGGGAAACTTGTTCCACTTTAATTACTCCAATAGCTTTAAATCAATGCAACTTCTGAATGCTAACAAGGCTTGAAGCAGTGGCCAGAAAGTGACAGCAGAAGTATCTGTGGTGGTTTACGATCTGGTT
Reference		GCA_004320145.1	BJBX01008614.1	AccNis24	13	AGAT	AccNis24F	CCTCCACAGGAAGTCACAGTTAGC	AccNis24R	TTACAACCCACCATGCTGTTCTCC	345	CCTCCACAGGAAGTCACAGTTAGCACCAACTGTATCATTACAGGGTAAGAGCACAATACACTGCAGTCGATGAGTAGTGGGTTTTGGTTCATTACTCAGGATCATAGGTAAGGCATTCTGTATAAATAAGAGCATGATATAACTTCCAAGACAAATTATAATCTATGAAGATAGATAGATAGATAGATAGATAGATAGATAGATAGATAGATAGATAGATAGAAAGCTATATATATAACTCAACTAATGTGGAAAATGTCTTTGTTTTTATTGGGTTGTTGAATTGGGTCTCCAAGGACTCTCTTCTATACCTATAGGACAGGAGAACAGCATGGTGGGTTGTAA
Reference		GCA_004320145.1	BJBX01010448.1	AccNis25	13	CCAT	AccNis25F	CCTCGCCATAATGGGAGCCACAT	AccNis25R	CCATTTCCCTCGCTGCATCACTC	306	CCTCGCCATAATGGGAGCCACATGGCCCAGCTCCATTAAGCTCCTTTCTCCCTTAAATTGGAACCAGATGAGGCAGCTCCAGCCACAGACTTCCCAGCTCCCCATGCTTGGACCAGGAAACGAAAACGGAAGCGCATGGCCCCAGTGTGCCATGCCAGCCCCCATCCATCCATCCATCCATCCATCCATCCATCCATCCATCCATCCATCCATCCCACAGGGTGGAGAGACTCAGCAGAACCAGTGCATGTCCTGGACCTGCTTTGCCCAGGAAAAGAGCCTGGAGTGATGCAGCGAGGGAAATGG
Reference		GCA_004320145.1	BJBX01011553.1	AccNis26	16	AGAT	AccNis26F	ACCATCCAGCAAATGTCCTTTCCA	AccNis26R	CACTGCCTTTACCACTCTGCCTTG	340	ACCATCCAGCAAATGTCCTTTCCATCAGTGACTTCAGCCTGCACTAGAATCTGCTATCAGTTATTGCGAGTTTTTTACCTTCCTTTTAGCCATACTCTTTGATGTGTTCATAGGTGATAAGGGAGGGAGGCAAAGGGGAGAGATAGATAGATAGATAGATAGATAGATAGATAGATAGATAGATAGATAGATAGATAGATAGATAAATTCATTATTCCTTATTCTACATAGAACTTTGCTCTCCACAAAAAACTGCTGCAAAGTATAAGCTCTGCCAAGACAAATAACTGAGTGTCTTCTAGCATAGAAGGCTTTCCAAGGCAGAGTGGTAAAGGCAGTG
Reference		GCA_004320145.1	BJBX01014222.1	AccNis28	11	ATCC	AccNis28F	TTAACCCAGGCTCTGATTTCAGGG	AccNis28R	CAGCACAGACAGCAGTGAAAGGAC	338	TTAACCCAGGCTCTGATTTCAGGGCAAAGCTACAGTTGTTTTTCTCTCTGGCTGCTGGGTGTTCCTGGTGACCAAAAATAAGGAGCTGCCCTATAGCTGCTGTGCCAACGTACAGCCCGAACATCACTGGCCAGGCAGGGAAAAGAGTTACTGGTCACAAAGACTGAGTATCCATCCATCCATCCATCCATCCATCCATCCATCCATCCATCCATCTGTCCATCCACCCATCCCTCTCTCCATCCCTGAGGGCTTTAGGAATAGGTTAGACTATGCAATGCCCCTGTCTTGATCTGGAGAAGGGTTTGCCCAGGGTCCTTTCACTGCTGTCTGTGCTG
Reference		GCA_004320145.1	BJBX01015743.1	AccNis30	12	GCAG	AccNis30F	GGGCACCATTTACAGAGCAGTAA	AccNis30R	TTTAGTGGCGTTCCTAGAGAGCAG	335	GGGCACCATTTACAGAGCAGTAAATAAACAGTGTAGTCACTTGTTATTCTTTTTTTTAGTATCAGAAGTAAGAATGGAAGCTCTTCTCTGTCCCAGTCTCGTTGCTGGTTTCTCCCTGGAGCGTCCAGCAGTTCACCTCTGCAAGACCAGGTACCTCGCAGGCAGGCAGGCAGGCAGGCAGGCAGGCAGGCAGGCAGGCAGGCAGGCTCTCCTTCCCTTTCTAGCTCTCTGGAACTGGCATGATTGCTGCCTTAAATATATGACTCTCTGCACAAATAACCTTCAGCTCGTGGGCCAGAGCCTGCCTCCCCCTGCTCTCTAGGAACGCCACTAAA
