# Supplementary material for: FOGS: A SNPSTR Marker Database to Combat Wildlife Trafficking and a Cell Culture Bank for Ex‐Situ Conservation
Source: Mol Ecol Resour. 2025 Jan 10;25(4):e14062. doi: 10.1111/1755-0998.14062 (PMC11969641; doi:10.1111/1755-0998.14062)
Supplement: Supplementary file 3 — Table S3. Primer data. [file MEN-25-e14062-s006.zip › Supplementary S3/Acipenser_gueldenstaedtii_Reference.xlsx]

## Sheet: Sheet1
Data table for FOGS Reference Specimen
Title:	Catalogue/Accession Nr.	NCBI No.	Scaffold ID	Locus	Reference Allele	Microsatellite Sequence	Primer Name Forward	Primer Sequence Forward	Primer Name Reverse	Primer Sequence Reverse	Amplicon Size	Amplicon Sequence
Description:	ZFMK Nr.	Unique Accession No. in Genbank	Scaffold id from genbank		occurence number microsatellite
Example:	ZFMK-TIS-123	GCF_000337975.1	scaffold6_1	Fa_6-1	16	TCTA					409	TCATTGCATTTCTGTCCCCTCTCAGATTTTATATGTGCAGTTGACATAAAGTAATGTTAAATACAACCAAATAACTGGATTACAAGCAACATGCTTTCATTATGATTCAACTCTTTGTCAGTGCTCACCTATTTTTTGTATGCACAAAACATGTGCATGTGCTTGTGTGTGTGTATATCTATCTATCTATCTATCTATCTATCTATCTATCTATCTATCTATCTATCTATCTATCTATCTAATATAGATACAAACAGATTTGTATAGAACAAATGCCTGATTATCTGAATAATAATGAGAGATTTCATTGCAGATTCCTTCAGTTCTTGGGAAACTTTTGCCACCAGTTTTCCAATAATTGAAATAATTCAATGAAGTCCTGGGTATTAGCTTCTGCTC…
Reference	ZFMK-TIS-56305			AciGue1	[ATAG]15.1	ATAG	AciGue1F	CTGCCACGAGATCTGAACAAGAGA	AciGue1R	ACACGGAACGCATTTGCCGATAT	303	CTGCCACGAGATCTGAACAAGAGAGAAGCCGAAACGTTGTAGCTAATTAAAATACTGAGTTTTCATGTTCATTGTTTATTATAGATAGATAGATAGATAGATAGATAGATAGATAGATAGATAGATAGATAGATAGATAGACAGAGCTAATGTTTTTCAGAGATTTATTTTGTGCTCATCACTGTCAGAATTGGAAGATGTGTATTTTAAAGTACTGTTTTAAGCAAGTAAGTGTAAAAACCAGTAAGTGAAAACTCCAGCAGACAGCAGTAACTGGTTAATATCGGCAAATGCGTTCCGTGT
Reference	ZFMK-TIS-56305			AciGue2	[ACAT]11	ACAT	AciGue2F	GCAGTCTTGGGAATATGGACCATG	AciGue2R	GGGAAATACACAGTGCCAAATGTG	350	GCAGTCTTGGGAATATGGACCATGGTTTGAACTAACAGTATATATTTTTTTTTTAATATTTCAATAATTTCTATTCAGTTAAGTAGCCTATTTATATGTATGTGTGTAAACATACATACATACATACATACATACATACATACATACATACATACACACACACCTTTTACAGAACTCCCTCATTATTTCACAGTTTGGTCATTTGAATAAGAAGTTGCTGAATTCACGGTTAGTGCCATGTAGACAGTAAATTATTATGTACTGTATGTTACTGTCCTTCACTGTTAAAAAGGGAGCTTTTTCAAACTGCCATATACTCTTAAACACACATTTGGCACTGTGTATTTCCC
Reference	ZFMK-TIS-56305			AciGue3	[CAAT]12	CAAT	AciGue3F	GTACCCTCCTTCTTGTGGCCCTTC	AciGue3R	GGTGACTGCACTGTCCGATGATGA	303	GTACCCTCCTTCTTGTGGCCCTTCACCACACCTGGGGGGGGGGGCAGGGCAACACCACAAACCAATCAATCAATCAATCAATCAATCAATCAATCAATCAATCAATCAATCAGAGCCAAACAGCAACTCATTGTTGCAGCAGAGGGCTCATCAAGGTCAATGTTGCAATTACAGCATTCTATGCACCAAGTTTAGACGTCATTAGAACCAAGGTGAATGCTCCCTTTTCCTCCCCTCACTGCACTGTAAGTCACACTTTCCTCACCTGCACTGAAGTACTCATCATCGGACAGTGCAGTCACC
Reference	ZFMK-TIS-56305			AciGue4	[GATA]15 GATT GGTA	GATA	AciGue4F	CAACTTCATCTCCCTGTCGCTTCA	AciGue4R	CTTTCTCCAGGTTCCAGTGTTCCC	312	CAACTTCATCTCCCTGTCGCTTCAAAGAGCCACACAAAGTTCAAAACATATATACTATTGTACCATGACAGTATGGGATAGATAGATAGATAGATAGATAGATAGATAGATAGATAGATAGATAGATAGATAGATAGATTGGTACCTGTCTGGCCAGGTTTATAGATGGGTTTGTCTGTCTGTATAAACATCAGGGGCTTAGTTGAACTAATCAGGACTTTTTGTTGTTTCTCCAAATCGACTGTTTTTCCTTTCACTTCGGCTCGGAGATACACAATGGTTTCTTCAGGGAACACTGGAACCTGGAGAAAG
Reference	ZFMK-TIS-56305			AciGue5	[TACA]13	TACA	AciGue5F	CCATGGATACAGGCATGGCTTT	AciGue5R	GGGTCATTGCATGTCTGGGATTG	332	CCATGGATACAGGCATGGCTTTTAAGAATTGGTCATGTCAGTTCCATTTAAAGAAAAAATCCAAAACCTTTATTTTCAGCATGCAAACTGGAAAAAAGGCAAAACTAGTAGCCCAGTTATACGTTCTTACATACATACATACATACATACATACATACATACATACATACATACATACAAAAACAATTAGAAAGCTGCTCTTATTTGTTTATAAAATGACTTAAATCCACACTGTCTATCCATGTCAATACAATATTACATTTATACACAGTAACAACATAACATTAGCTTTCCATTTTCTGGTCTATCCAATCCCAGACATGCAATGACCC
Reference	ZFMK-TIS-56305			AciGue7	[TAGA]17.2	TAGA	AciGue7F	AACAACAGTAAACAGCAGGGACAG	AciGue7R	CAGACGCTGACGACTCTGATGG	300	AACAACAGTAAACAGCAGGGACAGGACTGAAGTTTTATATGTCACTCTGAGCCATATTCAACACTCAATCACGACCTGTCGGAACCTTCAGAACAGGTTTTTCTCACTCTCGAAAAAGTGGGACTTATCAAGTACATGCACTGGTGGCTTAGATAGATAGATAGATAGATAGATAGATAGATAGATAGATAGATAGATAGATAGATAGATAGATAGATAACAAACTCACATCATCCAGTAGTTTCCCCTCCACTCGCAGTTCCCAGGAAGCAATGCTGCCATCAGAGTCGTCAGCGTCTG
Reference	ZFMK-TIS-56305			AciGue8	[AATC]11	AATC	AciGue8F	TTCATTGTTCTGGGAGCTGCACTG	AciGue8R	GGCCAGGTTGAGAATCTGATCGT	310	TTCATTGTTCTGGGAGCTGCACTGGGAGGCGGAGAAGGGGGAGCATGCTCTTCTGAAACAGCAGCAAATGATCGTCAATGTCAGTTCACAGGCACTGTAATCAATCAATCAATCAATCAATCAATCAATCAATCAATCAATCCATGGCAACATTTTGTTTAGGGATATGTTATAACAATATGCTTCTGAAATCATTTTTTCCTATAATGTTAGCATGGTATAATGTATATTATTCATCATGTACATATCCCAATATCCCAGTTCTTTATTTAACCAGGAAAGTAATTACGATCAGATTCTCAACCTGGCC
Reference	ZFMK-TIS-56305			AciGue9	[ATAG]17.1	ATAG	AciGue9F	CGGTTCGTGCTAAGTTAAGTGCTT	AciGue9R	CCTAGCTCAGTTGAGGACTGGCTT	308	CGGTTCGTGCTAAGTTAAGTGCTTTCAGTGTTAAGTATTCACTGTATCCTCCTTGTACCCAACTGCATAAGTAGGAAGGCAGGTACAGAATAGATAGATAGATAGATAGATAGATAGATAGATAGATAGATAGATAGATAGATAGATAGATAGATAGAAGGTGATGGTGCTTAATAATCTGAAATATATTAGTCAGATGTTGATACTGTTTCACTTATTAGCTAGACAGGCAGCATGCGATATACAATATACCAAAATAATAAAATAATCTGTAAGTAAACGAAAAGCCAGTCCTCAACTGAGCTAGG
Reference	ZFMK-TIS-56305			AciGue11	[CACG]12 [CACA]2	CACG	AciGue11F	TGTGTTAAGGGAGTTTGGTGAGGT	AciGue11R	CGGTAGAGTGTGACAGACGGACA	348	TGTGTTAAGGGAGTTTGGTGAGGTACAGTACAGAGCTCCGATGTTTCTGTACTGCAAAACACTACAAATGAAAGACTATTGAAATATGCAGCTGAATTTTAGACACGCACGCACGCACGCACGCACGCACGCACGCACGCACGCACGCACGCACACACACAAATGAAACAGAACTATTTGTAACTAAAGAAACAGCATATTTGACACTGTACACCTATTCTGTTTAGGCTCTGTTTTGGAGGCTCAAAAGATCTGAACAGCAGAAATGCTATCTGAGATTGGATGTAGACCAGATTTATTTTTTAGGGACCCTTAAAGACTGACGTGTCCGTCTGTCACACTCTACCG
Reference	ZFMK-TIS-56305			AciGue12	[ATAG]12.3	ATAG	AciGue12F	AGTGGTTCTCAATCCTGGTCTTGG	AciGue12R	ACCCTTTGTCTGATCTAGCCTACC	321	AGTGGTTCTCAATCCTGGTCTTGGGACCCCCTGTGTCTTCTGGTTTTCATTCCAACTGAGCTCTCAATGGTTTACATCATTAAGATTTATATGATATTTAATTTCTTATTTTTTAAAGATGTTTGAAATCATTCTAATTGATTTCAATTACTAATAGATAGATAGATAGATAGATAGATAGATAGATAGATAGATAGATAGATAATTCACTTTTTTCATATTATCTGTGTCAAGGTGCTTTTGTCTGAATTCAGGGGCTGCTCTTCAATTCTAGTTGCTTGCCATAGACATATTTTAGGTAGGCTAGATCAGACAAAGGGT
Reference	ZFMK-TIS-56305			AciGue14	[ACAG]11.2	ACAG	AciGue14F	AGCAAAGGAAGCCTCTTCTTGGAA	AciGue14R	GGAGCAACCAAGCAGAGAATGGA	301	AGCAAAGGAAGCCTCTTCTTGGAAAAGCTCACCTCAGAGCATCAGCTACTAGTAATTGTACACAGATTCATGAAAACATACATTCGTATAAAATAGCCTACTCACACAGATAGGCTAAATTACAATAATACATAAAAAAGTGAAAGAGACAGACAGACAGACAGACAGACAGACAGACAGACAGACAGACCACAGTTTGCCGATCTACCACAAGATGGGGCCAGAGCTACATAACCAAACTCACACAGGGCAGTTTTGGCAGATAATGGAAAAGCAGCTCCATTCTCTGCTTGGTTGCTCC
Reference	ZFMK-TIS-56305			AciGue15	ATAC [ATAG]14.1	ATAG	AciGue15F	ACAGTGCCCTGACCTGTTTGC	AciGue15R	GAACCAACTTCCCAACGTTTCAGT	304	ACAGTGCCCTGACCTGTTTGCAGTACAATTATATTCAGGGTAATTTCCCTTCTACAAGTTTGAAGCACAGCGAGTATGAGGATGAAAGCATGGGAAAATGAAGCATGTTAAAAAAGTGTATACATAGATAGATAGATAGATAGATAGATAGATAGATAGATAGATAGATAGATAGATAGACAATAAATATCTATATATACAGTATCTATCTATGGTATAAAAAGTACCTCTAGTGTTTGTTTTCAAGCACACTTTCCCTTGACAAAGGTTTGTTAAACATACTGAAACGTTGGGAAGTTGGTTC
Reference	ZFMK-TIS-56305			AciGue16	[AGAT]14.2	AGAT	AciGue16F	ACGGACTCAACTCTTTCTTCTGGT	AciGue16R	ATCCCACAGGTTAATGGCCTCTTT	347	ACGGACTCAACTCTTTCTTCTGGTTGGCTACTGAAAACCCATCTGTTCAGAGCTGCCATTAACTGTTAGAACTGTCCCCTGTTCTTTTTATGTGAAGCGCTCTGTGATGTGAACACATGAAAGGTGCTATATAAATGCAAGATAGATAGATAGATAGATAGATAGATAGATAGATAGATAGATAGATAGATAGATAGGTCAGGGGAGTGCAGGTTCTCATGGGTTAGGAAGGCAAAGCAGTCAGGAACTATTTCTCCTTATCATGCTCCAGTGGACCCTACTAACCAGGCACCTGGTGAGCTAAAGCGAGAGCTCCTAGGTGTAAAGAGGCCATTAACCTGTGGGAT
Reference	ZFMK-TIS-56305			AciGue17	[TAGA]18.2	TAGA	AciGue17F	TCGGTCATTTGAACGCAGGAATGT	AciGue17R	TTCTGACACGTTGGCTCCAGTG	350	TCGGTCATTTGAACGCAGGAATGTCTTTGGGGTCAAAGCACGTCAGCCATATGGGGAAGCAGCGGGTTGGTTAATGAGAGGAAAGAAGGCGTTCAAGTTCAGGAAGTGCAAGTATTTAGATAGATAGATAGATAGATAGATAGATAGATAGATAGATAGATAGATAGATAGATAGATAGATAGATAGATATAACATGTGAGTCTTTCAAAACTACACATGTGAGACTAACATAGCATTTTCATTCATAAAAAAACAGACATTGAAAAAACATTCTTGTAATAACTCCCAAGTTAAAGATTTGTGAATAGGCTTCACTGTTACAAGCTGCACTGGAGCCAACGTGTCAGAA
Reference	ZFMK-TIS-56305			AciGue18	[GATA]11	GATA	AciGue18F	TGTTACCTAGCAGACTGACCAGCC	AciGue18R	GCCAGCCATTCAAATCCTCCGTTT	309	TGTTACCTAGCAGACTGACCAGCCCCATTGCCTGAATGCATGCTAAATTGCTGTTTTATTAACAATGACCAGTGATTTGTGTTATACTGGATAGATAGATAGATAGATAGATAGATAGATAGATAGATAGATATGGTTAAGCTTATAAAATATATTGTCAATTGTACATTTCCTGCTGACATAGCTAGAAATTTGCTAGTTAAAGTTTTCTGTAAATTTACAGAATTCAATCTGAGGGACTGGACACCATATGTTTTTTCAGCCCGCTGTGTATTTTCCTAATGCAAACGGAGGATTTGAATGGCTGGC
Reference	ZFMK-TIS-56305			AciGue20	[ATAG]12.3	ATAG	AciGue20F	GCAGTGCCTGGCTACTTCTCTTCA	AciGue20R	TCCCAATGAAAGTGAGTGACAGCC	303	GCAGTGCCTGGCTACTTCTCTTCAGTTCTACAGTGTGTATTTTCTCTCCAAATAAACTGCCATTGTTTTAAAAAAAAGAAGAACATAGATAGATAGATAGATAGATAGATAGATAGATAGATAGATAGATAGATAATTGTACTGGTATATAGGGAATATACTACGTAACAACTGAACATATTAGATTAATTGCAATGAACTTGGCAGAAAGCTTGTGCTACTAAATCTGGTCTATATTATACTAAAACGACATGCTTGACAAGCTTATTATATGAGTCTGGCTGTCACTCACTTTCATTGGGA
Reference	ZFMK-TIS-56305			AciGue22	[ATAG]16.3	ATAG	AciGue22F	TGTGTCCCACTTGTTGTTGATTCT	AciGue22R	TTGAGCAAGGAGGCAACTGTGT	329	TGTGTCCCACTTGTTGTTGATTCTTCACAAAAAATTACAGTTTCATATCTTTATGTTTGAAGCCTGAAATGTGGCAAAAGGTCGCAAAGTTCAAGGGGGCCGAATACTTTCGCAAGGCACTGTATATATAGATAGATAGATAGATAGATAGATAGATAGATAGATAGATAGATAGATAGATAGATAGATAGATATTATTTGGTCTATGGTAAATAATACTATAATGGCATGTTTATTGTTGATAAAAGAGGTTTTGTAAAATCTATTTCTCTTACATGTCCTCTTCTCTTCAGCAATACAGATGTGCACACAGTTGCCTCCTTGCTCAA
Reference	ZFMK-TIS-56305			AciGue23	[ATAG]13.3	ATAG	AciGue23F	AGCTTTGTTGCAGAGTTCGATCCA	AciGue23R	GCGACTTAACCACGCAAATCACG	349	AGCTTTGTTGCAGAGTTCGATCCAATGTAGGATTGAAGACTTTGTTGTGGAGAGGAGAGTTTTTGTACTGGACACTTCAACAGATTGAGTTTCCAAGCCAGCAGACCAAAAGTCTAAGTTATAGATAGATAGATAGATAGATAGATAGATAGATAGATAGATAGATAGATAGATAAACACACACGGCTTGAAATTAACGGCAGACATGCGGCAATTGCTGCAATGCCCCTCAAAATGTATGTCTATTCACAGCCATTATGGCTGCAGTGTCCTTTCAGCTACATCTACTCGAGAGACGACTGTATTGGGAATTGTTTGGATCCAAACGTGATTTGCGTGGTTAAGTCGC
Reference	ZFMK-TIS-56305			AciGue24	[ATAC]12 [ATGC]2 ATTC ATGC ATAT	ATAC	AciGue24F	GGAAAGCCAACAGGTTCTTAGAGC	AciGue24R	AGTCACTCCGTGACAACACTCTT	305	GGAAAGCCAACAGGTTCTTAGAGCGCTTTTTTTCCCTTCTTCTTGCTGCAGCCATCAGAATGTCTCTGTGAAGGACGTTCTTTCTTCTTTGTGAACTAGTCCTGAATACATACATACATACATACATACATACATACATACATACATACATACATGCATGCATTCATGCATATATTTGATGATTGCTGTTGTTTCTGATGAAGCAGCGTGCTTCGAAAGCAGAAACCATGGAATCACATTTCAGCTAATGAACCACAGCTGAAACCACTTCTAGACAGTTAAAAGAGTGTTGTCACGGAGTGACT
Reference	ZFMK-TIS-56305			AciGue25	[AACT]14.3	AACT	AciGue25F	TTGCTAATGGATGCTGCCAATTGC	AciGue25R	AAATAGAGAGCGATGCGGCAAGC	348	TTGCTAATGGATGCTGCCAATTGCCCATTTCATTTGATTAATTGTATCTGCTGCTAATCACTGTTAATGGACTGCAGCGGGTAGATAAAAAAGGACAGACAATAGATAGAGGGCAGAGCGCTGGATGTTTTCTGTGCGGGTGGCAAACTAACTAACTAACTAACTAACTAACTAACTAACTAACTAACTAACTAACTAACTAACATTGGCACTTTACTATCGTGTTGGACTGGGTGGTAGCGCAAGGAAACCTAGAAAGTGAATTTCCGCTGTAGTTGAAATCACGGAACGCGGACTCTGATTTTACCTTATTGCTAAGCTGAAAGCTTGCCGCATCGCTCTCTATTT
Reference	ZFMK-TIS-56305			AciGue26	CATA CATG [CATA]12.2	CATA	AciGue26F	ACCGACTACTTTGGGCTACTCTGT	AciGue26R	ACGCCTTTCTGGGTGATAGAAGAA	315	ACCGACTACTTTGGGCTACTCTGTTTCTACCAAGTCAAGACAGTCAGTGTGTTTTTAGCATACATGCATACATACATACATACATACATACATACATACATACATACATACATACAGTGACTTGAGGTATGAGGTCACAACTTCAGTTGTGTTCTAAATGAGCTACAGAGATGGTACTCATTTTAATGCTCCAAAACCAATGATACAACACTCAAATACAGCCCACTCACTTCCTGGTCATGAGATCACCCTGGCAGCCTCAACTTCAATTTTGATTTTATTTTGTGTGTATTCTTCTATCACCCAGAAAGGCGT
Reference	ZFMK-TIS-56305			AciGue27	[GATA]12 GACT [GATA]1.1	GATA	AciGue27F	GTTGCTATGGACACCTTGTGACCT	AciGue27R	GAGTGGTGAGGGTATGGGATTGGT	312	GTTGCTATGGACACCTTGTGACCTTTTAAAATCCATATTGTACTGTGTCATGTTATTGTAGGATAACACAGTGATAGATAGATAGATAGATAGATAGATAGATAGATAGATAGATAGATAGACTGATAGGACTGTTCAAAACAGTTAGCCAATATTGTGTTATTATATATCTATTATATACCACTATGATAGAACATAAGAAAATAAACACTAGTAACAGATTGATCTCAGAACTTTGTCAAGTTGGGTCTTAAAAGAGTTTTTCTGCCTCAACAACGTGACTTGGTAACCAATCCCATACCCTCACCACTC
Reference	ZFMK-TIS-56305			AciGue28	[ATAG]15.1	ATAG	AciGue28F	AGCGTTCTTTCATTCAACTGGACT	AciGue28R	AGTGTTCTGTTGGAGCAGTAACCT	314	AGCGTTCTTTCATTCAACTGGACTGGTTAAGAGTGGCCTTGTTAAAAACAGCTATGCAACAAAGGTAAATTAGCCTCATTAGCCAAGTGCTAACAAAAAGCAGATGGCAAGTAATATTTAACATATTTTAATAATTACAGTGTGTTTACTGTACCCACAGAATCCTAGTTATAGATAGATAGATAGATAGATAGATAGATAGATAGATAGATAGATAGATAGATAGATAGACATGTTCATTATTGTATCATTCCACTGTTACTGTGTTTTATCTGAAATAGTTTTACTCAAGGTTACTGCTCCAACAGAACACT
Reference	ZFMK-TIS-56305			AciGue29	[GATA]13.3	GATA	AciGue29F	AGTTGGGTCTAACTGGCAGAACCT	AciGue29R	TGGACCACACAGCCTCCCTAGAT	345	AGTTGGGTCTAACTGGCAGAACCTGAATACTTTAAATGGCTTTTTGAGTCGCTGTATTTCAGGCTCCGCGGCAGGACAGATAAAATCGCCACGCACAGAGATTGATCACGATAGATAGATAGATAGATAGATAGATAGATAGATAGATAGATAGATAGATAGATGGAATACAGGAATTCATGTCCTAGTCTGCATCACCACGTTTGTTGTATAGTATTATGCAGTACGTGGAAACATTGTAACATGTATTTGAATATATTACAATCTATAATTATACATACTGATATATTTCGTATATGAAAAGTAGCTGTTTTCTATCTGCATCTAGGGAGGCTGTGTGGTCCA
Reference	ZFMK-TIS-56305			AciGue30	[ACAT]14	ACAT	AciGue30F	AATCGATGCTAACGGCCTTGGTT	AciGue30R	ACAGCACTTTGGAACAGGAGGTAG	319	AATCGATGCTAACGGCCTTGGTTTTATGGTAACTGAAGGACTTTGCACTGTTGCTTTTTGCTAATGCAAGATGTGAAAACATACATACATACATACATACATACATACATACATACATACATACATACATACATTTGTCTGTTTCGTTCAATACATATTCCAATGAATGTATTAAACGATCTGGAACTTAATAGGTGCATGCTTGTTTTAATGAGACGTGGTAGAATTTGAAGAATTATTTCTTATTGGTGTGTTTCTTCTCAATTATAGGAGTCTCCTGTTCCAAAGTGCTGTACTACCTCCTGTTCCAAAGTGCTGT
