# Supplementary material for: FOGS: A SNPSTR Marker Database to Combat Wildlife Trafficking and a Cell Culture Bank for Ex‐Situ Conservation
Source: Mol Ecol Resour. 2025 Jan 10;25(4):e14062. doi: 10.1111/1755-0998.14062 (PMC11969641; doi:10.1111/1755-0998.14062)
Supplement: Supplementary file 3 — Table S3. Primer data. [file MEN-25-e14062-s006.zip › Supplementary S3/Acipenser_stellatus_Reference.xlsx]

## Sheet: Sheet1
Data table for FOGS Reference Specimen
Title:	Catalogue/Accession Nr.	NCBI No.	Scaffold ID	Locus	Reference Allele	Microsatellite Sequence	Primer Name Forward	Primer Sequence Forward	Primer Name Reverse	Primer Sequence Reverse	Amplicon Size	Amplicon Sequence
Description:	ZFMK Nr.	Unique Accession No. in Genbank	Scaffold id from genbank		occurence number microsatellite
Example:	ZFMK-TIS-123	GCF_000337975.1	scaffold6_1	Fa_6-1	16	TCTA					409	TCATTGCATTTCTGTCCCCTCTCAGATTTTATATGTGCAGTTGACATAAAGTAATGTTAAATACAACCAAATAACTGGATTACAAGCAACATGCTTTCATTATGATTCAACTCTTTGTCAGTGCTCACCTATTTTTTGTATGCACAAAACATGTGCATGTGCTTGTGTGTGTGTATATCTATCTATCTATCTATCTATCTATCTATCTATCTATCTATCTATCTATCTATCTATCTATCTAATATAGATACAAACAGATTTGTATAGAACAAATGCCTGATTATCTGAATAATAATGAGAGATTTCATTGCAGATTCCTTCAGTTCTTGGGAAACTTTTGCCACCAGTTTTCCAATAATTGAAATAATTCAATGAAGTCCTGGGTATTAGCTTCTGCTC…
Reference	ZFMK-TIS-56288			AciSte1	11	AGAT	AciSte1F	ACAATTCAGCCTTCACGATCAAGT	AciSte1R	TGCTGTGAAGCTGGCTTTCTGTTA	325	ACAATTCAGCCTTCACGATCAAGTGAATATGCTACAAATGTACTCTTTATCCCTTGATCTTTAAATAGATTATATACTTTGTGGAGACATTCTTTAGTGTACAAAGTGCCTTATATTGGTCAGCACCTCTTTTATAAAAAGCTTTGATGTGCATGAATGCATTCAGATAGATAGATAGATAGATAGATAGATAGATAGATAGATAGATATTCATTTTAATCACTGGTAAGAGAAGGATTATGCCTTCTCTTTCCTGCCAATTACCTTTAAAAGCACTTAGCCCATACACATGAACACTAATTAACAGAAAGCCAGCTTCACAGCA
Reference	ZFMK-TIS-56288			AciSte2	12	GATA	AciSte2F	ACACAATCATGTTGACCTGCTTTG	AciSte2R	ATTAGACAGCCTGGTTCAGCATTG	309	ACACAATCATGTTGACCTGCTTTGAAAATAACGTTATTGTTTAGTATACACACAGTACATATTAGGTTGATCTACAGTAAACTATGTCGCTTTAAAAGCCATGTCTTGTTTTCTCTTCACCAAAGAAGGTTACAATTATATATGGAGAGTGCAGTAAAAGATTGAGAATGATAGATAGATAGATAGATAGATAGATAGATAGATAGATAGATAGATATGACACTAGTATTTGGTTTCGTGAAACGAAGGTAATCGTGAACAACTATAACTCCGTGAATATATACACAATGCTGAACCAGGCTGTCTAAT
Reference	ZFMK-TIS-56288			AciSte4	17	GATA	AciSte4F	CGAAGAAAGATTTGCAAGCAGACA	AciSte4R	GTGATTGTGCTGTGTGCTCTGG	324	CGAAGAAAGATTTGCAAGCAGACAGTGTAATAAAGCATAGTTAAGTATTGCAAAGCCCAGAGAGGTACAGAAAACCATGATAAACTATATAACTGGGAAAAGCATGGGGATAGATAGATAGATAGATAGATAGATAGATAGATAGATAGATAGATAGATAGATAGATAGATAGATAGGGCATCAATGCAAAAATAAATGGCTAAACTGATTTTTGCATATCGATAACTATGTCATAGTTGATTGCACTCTGGCATTGAAGACCATCTCTCACCTTTCTCTTCCCCTGAGCTTGGGCAGCACCCCAGAGCACACAGCACAATCAC
Reference	ZFMK-TIS-56288			AciSte6	11	AGAT	AciSte6F	AGCAATTTCAAACCTGGCGAGACG	AciSte6R	CCTTCTTAATCCGGGCTGCATTCA	309	AGCAATTTCAAACCTGGCGAGACGGTATAACCAGACAAACTCTGTCAATGACAGGCCACGAACTGGGAGATCAAGAGTCCCAACACCTGCCCAAGATCGACAGATCATTTTACAGCATATATACTGTAAGTGATACGTTTAATTTGATATGAGATAGATAGATAGATAGATAGATAGATAGATAGATAGATAGATTCCTGCATTATTCCTAGTGTTAGTTCACATTGCGAAACGGTCAGGACCGCGGATAGCTCATATAGTCTCCGATGAAAAGACATTGGTTATTGAATGCAGCCCGGATTAAGAAGG
Reference	ZFMK-TIS-56288			AciSte7	13	GATA	AciSte7F	AACCAAACGAGCAAGATGGGCTGA	AciSte7R	AACAGGCAGGAGCAACGCACAG	325	AACCAAACGAGCAAGATGGGCTGAATGGCCTCCTCTCGTTTGGAAACTATCTTATGTTCTTATGTTCTTAATACAATTTCATAGCAAACAGGTGTGATTAATCAATCGTAAATTGGATGATTAATCGATCAGTAGAAAATGTCAAGATTAAAACCCCTAATTTATATCGATAGATAGATAGATAGATAGATAGATAGATAGATAGATAGATAGATAGATAGAGTCTTTGCTCAAAAGAGCTAACTTCCCAACGCTCAGGATTTCAGCGGTGTCTGATTAATTTGCAGCAGTTCTGATTAACAGCTGTGCGTTGCTCCTGCCTGTT
Reference	ZFMK-TIS-56288			AciSte9	17	TAGA	AciSte9F	CTGATGACTGTAAGCGCCCTTCT	AciSte9R	TGCAGAGAGCTGATTGGATTCTTC	308	CTGATGACTGTAAGCGCCCTTCTGAATAAATGGAAGTGCATTTGATCTGTGTACACAAGGAGATTATATCTATAACTAGATAGATAGATAGATAGATAGATAGATAGATAGATAGATAGATAGATAGATAGATAGATAGATAGATACACAATTACAAATTAAAGTAATATTTGACAATTGCTGTTCAATTGCCAGTTTAGAGAAATCGACAAACAGCTGTCGTCTCACCTATTTTTCCCAAAATGACGATATTCATAGACTGTTAGAGATTTATCAAAGCCAAAGAAGAATCCAATCAGCTCTCTGCA
Reference	ZFMK-TIS-56288			AciSte10	14	AGAT	AciSte10F	TCTGCTCTCATCTTACTCAGTGCC	AciSte10R	AGACCTTCGCATTGATCTGGAGTC	300	TCTGCTCTCATCTTACTCAGTGCCGTTGAGAGGTCAAATGATTTGACTGTATCTACCTCAATCATGGACACAGATGAGGTGTCGCTGGTGGTGGAACCCAGTTTAACCTGCAAGCTTGCCAATTCCTGAAATATACCAGGATACAGGTCTCAGTTAATGAGATAGATAGATAGATAGATAGATAGATAGATAGATAGATAGATAGATAGATAGATTCTTACCTCTTCATGCGTTTTGGTGACAAAATCAAGTTCAGTAGAAAGACTTTGATATTTGGACTCCAGATCAATGCGAAGGTCT
Reference	ZFMK-TIS-56288			AciSte11	13	AGAT	AciSte11F	AGCACTGACCTTTGGCAGTATGAT	AciSte11R	TTTCAAACCCTGTTGATTCGTGCA	350	AGCACTGACCTTTGGCAGTATGATAAATATGCTGCTTCCATTTAGGAAAAGTAATTTTACTGTTGTGACACTGTAAAGATGCAAGTAAAATAAAAATGATTATTGCTGTAATCATTACTGAAATTAGGGTACTATATAACCTAATGAATGATAATTGAAGATAGATAGATAGATAGATAGATAGATAGATAGATAGATAGATAGATAGATAGGTCAGAGCTCTACATTTCCAGTGCTGGAGGAAATGTATTAACCCTTTAAGATACATGGGACAGACGTATCCCACAAATAAAAGGGATGCAGACTTCCCTATTTTTGCAATGAGGTGCACGAATCAACAGGGTTTGAAA
Reference	ZFMK-TIS-56288			AciSte12	16	TAGA	AciSte12F	AAACCTGAAACCTGCCACAGTGT	AciSte12R	TCGCATAGGACCTGGGTTCAAATC	311	AAACCTGAAACCTGCCACAGTGTGGACATGAATAAATACCATGCAGGAGAAGACGGATATATTTAGGGCTGAAGTTATTCTGTGTTAATTTAGATAGCTAGATAGCTAGATAGATAGATAGATAGATAGATAGATAGATAGATAGATAGATAGATAGATAGATAGATAGATAGTGCCGTACAATACAGTTATAAATCACAAACCTTTTAGAGAAACACATCTGTTTCGTGCCAACAATATGTTTTTTTGTCAGACTACCAAATACATGTTATTTGTGACCCAAGCTGGATTTGAACCCAGGTCCTATGCGA
Reference	ZFMK-TIS-56288			AciSte13	17	ATAG	AciSte13F	CGGTTCGTGCTAAGTTAAGTGCTT	AciSte13R	CCTAGCTCAGTTGAGGACTGGCTT	307	CGGTTCGTGCTAAGTTAAGTGCTTTCAGTGTTAAGTATTCACTGTAGCCTCCTTGTATCCAACTGCATAAGTAGGAAGGCAGGTACAGTATAGATAGATAGATAGATAGATAGATAGATAGATAGATAGATAGATAGATAGATAGATAGATAGATAGAAGGTGATGGTGCTTAATAATCTGAAATATATTAGTCAGATGTTGATACTGTTCACTTATTAGCTAGACAGGCAGCATGCGATATACAATATACCAAAATAATAAAATAATCTGTAAGTAAACGAAAAGCCAGTCCTCAACTGAGCTAGG
Reference	ZFMK-TIS-56288			AciSte14	11	GATA	AciSte14F	ACCCACCTGAATCACAATGCCATT	AciSte14R	AGTTCCACTGATGAGCCTGAAACA	312	ACCCACCTGAATCACAATGCCATTTCATGCTGATGCATCTTCCATTGGTACAGCTGAACTGGGTCAGCGGTTCACAGGTAGGGAAAGCTGTCAATGATATAAAAAATATATGATAGATAGATAGATAGATAGATAGATAGATAGATAGATAGATAGAATTATTGGTAATCAGGATATGCAAATTTCAGCATTACAGAGTCAATCAAATCACATGAAAGTCACTGAAAGGCTTCTACATTCACAGCATTTTAAAAGTCAGAGTACTGGAACTGCATACATGTTTTACCCTGTTTCAGGCTCATCAGTGGAACT
Reference	ZFMK-TIS-56288			AciSte15	14	AGAT	AciSte15F	GCGAACGACAGATAATAGCTACGT	AciSte15R	TCCAAGTCCCGTTAAATAATGCCA	304	GCGAACGACAGATAATAGCTACGTTATTTTAAGTGTTGGTTAAGCCCTCATTTAAATACTTTAAACAAACTGCTCATTTATTTTTTTGTATTTAATGATGTTCATCTGCTTCTGAAACTAAGGACTATACACAGATAGATAGATAGATAGATAGATAGATAGATAGATAGATAGATAGATAGATAGATTATGTAATTGGAATTTCTTAAGCAGTCATTGAGCGACTGAGTATAGACATTAATGGTTAATATGAATGGGTTTTTTTTGTTTGTTTTTTTTTTGGCATTATTTAACGGGACTTGGA
Reference	ZFMK-TIS-56288			AciSte16	13	TACA	AciSte16F	CCGTGAAGATGTCTCCATGTTTGC	AciSte16R	CGGTACAGCAGGAGGGTATGGTT	325	CCGTGAAGATGTCTCCATGTTTGCTCTTCATCCGACTTAAAAATTTAGCAGCATCTTTTCCAAACTCTAAGGCATGCCCAAGCCATGGTATACAGCCTTTATCTAAAGGTGGCTCCTTCACTAATCTGCAATAAATACAAAACATAAGTACATACATACATACATACATACATACATACATACATACATACATACATACATAGTCAAAAGCTTTTCATCACAGAATTTTAGGATTGAGACATAACAAACAATGACGTAATTTAGATCTTTCATTTAATATCATGTAATCAAAGAAAATACAAAACCATACCCTCCTGCTGTACCG
Reference	ZFMK-TIS-56288			AciSte17	14	ATAG	AciSte17F	GTGTGTGCTAGACTGGATGGAGGA	AciSte17R	GCAGGCAGCAATAGTGAGCAATGT	327	GTGTGTGCTAGACTGGATGGAGGAAAATCACGAGCCAGTCCTTAATGGTCGCTAATGTAGATTTCCTATAGAGAACATTTTGCTCAGCCAACCGAAGAATGTACTTACATGTGTGTGTATAGATAGATAGATAGATAGATAGATAGATAGATAGATAGATAGATAGATAGATAGATCTGACATATAGTACAGGGCCATGTTTTCAAACTGTTTAGTCATTAATTACCGGTATGTACTAATTTTTCAAAGGTGAACATTTCACAAATGTTACAAAATGAGAAACAAACAGATGTAAATTGTATCACATTGCTCACTATTGCTGCCTGC
Reference	ZFMK-TIS-56288			AciSte18	13	ATAC	AciSte18F	GACCTGCTCTTCACCCACTAACCT	AciSte18R	GGCGGCACCAATAAACCATCCC	328	GACCTGCTCTTCACCCACTAACCTAGTCTTCACATTACAAGTGCATTAGTACAGTGTGAGCTGCCAGGTTTTTAATGCTGCATGATGGGCTGGAAGCCTCTTTGCTTGTGTTTATGGAGACCATTTCTCAGCTGTCTGTCAGGCAATTAGGTTTGAAACCTTTTATATACATACATACATACATACATACATACATACATACATACATACATACATACATATATAGAAGAAATAGTGCTAAAAAACAATAGAATGATCATCCAACTGTACACAGTAATGGCATAGTAAACTACAAGAGAAAAGGTGGGGATGGTTTATTGGTGCCGCC
Reference	ZFMK-TIS-56288			AciSte19	16	AGAT	AciSte19F	CCCTGTGACCTCAAGTTCAAGCA	AciSte19R	TGTTTCTATTGGCTTTGCTCTGGT	331	CCCTGTGACCTCAAGTTCAAGCACATTAGGTAGACCAGGTTGCAACCATTAACCTGTCCCTCTGCAACATTCTGCCCCTAGTGGATGTAAGAAATATCACATTTTCTAAAATAATGTAATACAATAATTTAATTCGCTTGAACACACAGATAGATAGATAGATAGATAGATAGATAGATAGATAGATAGATAGATAGATAGATAGATAGATTGTCCTCAGTGTTTAAACATTCTAAACACTATTCCTTGTTCTTAAGTACAAAACAAAAGATGACGTATAACACATATTCTTTTAAATTACTGTATTACCAGAGCAAAGCCAATAGAAACA
Reference	ZFMK-TIS-56288			AciSte20	17	ATAG	AciSte20F	TCACTGCTTAGGTTTGCTGGGAAT	AciSte20R	TTCACCAGGATGCAGGGCTACAG	331	TCACTGCTTAGGTTTGCTGGGAATAGAAGCAGCTGATTAAGCAGTGGGAACGGAGATCTGCCATTGATCGTCAGTCTCCCTAAGCCACTAATTAAAATAGATAGATAGATAGATAGATAGATAGATAGATAGATAGATAGATAGATAGATAGATAGATAGATAGATATAGTGCTTCATAACTATTCTTGTTTTAGATGGGCTGCTGAATCCAATGTCAAATCCTTGCTGGTGAGGTGGTGATGTGCGTTGAGTGGGTTTCAGTTCACTTCACCCTCCACACAGCAACCCAAGCTGACTTTTTCTCTAACTGTAGCCCTGCATCCTGGTGAA
Reference	ZFMK-TIS-56288			AciSte22	12	ATAG	AciSte22F	TTGTGGTGCAGTGAGTTAGAGAGT	AciSte22R	AGCGGATAGGTGTTTCCCTGATCT	300	TTGTGGTGCAGTGAGTTAGAGAGTTAGTACAGTGTTTATTTTTTAATTTTTTTTTTTAAAAATGTTATTGTTTTGAAACTGTTTTGAAAAAATATGTACCCTGAAGAAACCATACCATAGATAGATAGATAGATAGATAGATAGATAGATAGATAGATAGATAGATGGTGTGACTGGAGTGTGCCTCCACGTCTCGCTCTCTCTCCCGTTCCTGAATCTGAACTCCAGCCCCAAAGTACAAAAATGCAGCCCTTTAAACTCACAACCTCGCCCCTGAGATCAGGGAAACACCTATCCGCT
Reference	ZFMK-TIS-56288			AciSte23	11	ATAG	AciSte23F	TGCCTACTGTCTCTCATGAATCCG	AciSte23R	TGTGTCCGTTCTGTGTTATCCTCT	307	TGCCTACTGTCTCTCATGAATCCGAATAGTAAGGGAATGGCACAGTTGTTTAACATTTTTAATGCAAACAGAAAATACAAAGCATTTGTAAGTCCAGAATTGTTTTGTATTTGTTTTGTACAATTAATAGATAGATAGATAGATAGATAGATAGATAGATAGATAGATAGATAAAAATGTGATATACCATATTATTTGACTTCAGGCTCGCATTTTGGAATACGATTAAGTCAAGTTGATTGTAAAAATTAATCCATAAAACTATAGACATGCACAAGACCCTAGAGGATAACACAGAACGGACACA
Reference	ZFMK-TIS-56288			AciSte24	16	ATCA	AciSte24F	TGCCTCCACAATAAATGGGAAGCT	AciSte24R	GCCTGTACTGCTGCGTTAAAGATG	323	TGCCTCCACAATAAATGGGAAGCTCTGTTCAGAACAGATGGTACAAGGCACCTTTTTATGCACAGTAATACTTGCACAGAATACTTGACCAATCTGTGTCAATATCCGAGGCAAACTGTGCCCTCCGTACATTACTTACTGTATCTCCACACAACCTATCAATCAATCAATCAATCAATCAATCAATCAATCAATCAATCAATCAATCAATCAATCAATCAGTCAATCAATCCAAACAGTCAATCCCTATTACTCTCCAGTTATTCTAACATTCTAAACTGAACAGTGTGACTCCTGTACATCTTTAACGCAGCAGTACAGGC
Reference	ZFMK-TIS-56288			AciSte25	12	ACAT	AciSte25F	TGTTCTTTGACCTTGGCAACTGTG	AciSte25R	GCAGGAAATACATTGAGACCACCT	346	TGTTCTTTGACCTTGGCAACTGTGCAAAAATGTACCTTTTTCGACTCCAATAGATCAGAACAGGTGTTGTAATTGCAGCCTTTGTTCATAGTTTTATAGTCATTGTCAATAATTAACTTGTTTTGCATTTTACATGGATTTTTGAATTAGCTTAACATACATACATACATACATACATACATACATACATACATACATACATACACGCATGCGTACATATCTAGTAATGTGTCTGGTTTCAACTTAAACCTCTTTGTAACAGTATTTTAATAAAAAAGCTAGAAGTTTTGAACAGTGACAGGTCAGCTGTCAAAAGGACCACAGGTGGTCTCAATGTATTTCCTGC
Reference	ZFMK-TIS-56288			AciSte26	14	ATAG	AciSte26F	AGGCTGTGCTACAAGGATGCTGTA	AciSte26R	CCTGTTACCTGTACACCGTGGCTA	311	AGGCTGTGCTACAAGGATGCTGTAATCCCTAATTCCCAGGCAGTCTCCCGCAATATAAAGTTACCACCCAATCTGAGCTCGATGAGGGTGTTGTATCTGATAAAAGGCTACGCCACACTGGACGCCCCACACCCACCCTAGACCAAGCCTTTCTGTCTCAACTGAAGAATAGATAGATAGATAGATAGATAGATAGATAGATAGATAGATAGATAGATAGATAGGCAATGGAAATAAGATTATTGCATAGCAGTTTCATCCCTTGCAGGTTTTACTACAAGCTTGATTAGCCACGGTGTACAGGTAACAGG
Reference	ZFMK-TIS-56288			AciSte27	17	AGAT	AciSte27F	TTGCACAGATGTCTGTTACGCTTG	AciSte27R	TCCGCTTAAAGTTACCATCACTGC	331	TTGCACAGATGTCTGTTACGCTTGCAACCTTTTGCCTGTGCGTGCGTTTCCAGATCTCCAGATCAGCGACGATGTGCTTGAATAAACTCAATCCCAGCTCATCAAATCGATCGACAGAGAGATAGATAGATAGATAGATAGATAGATAGATAGATAGATAGATAGATAGATAGATAGATAGATAGATAAAGGTTATTTTCTCTAAACACATACACGTTACATTGGATATAGCTTTGATATTTGCAAATACATATTACCCTCATTAGAGTAGGGTCTCCTGGTGTCTCATTTTATCAGTGTGTGTGCTGCAGTGATGGTAACTTTAAGCGGA
Reference	ZFMK-TIS-56288			AciSte28	11	TGAA	AciSte28F	GAGCCCTAACCACTACTCCACACT	AciSte28R	ATCGCTTGACAGCCCTAATGTTGT	313	GAGCCCTAACCACTACTCCACACTGCTGTTAATAATAACGCTTTGTTTTCTCATTTTTGGTGAGAAATGCCTCGTCTTTTAATCTTTAAACATGTAACGTCAGCTTACTTGGGAGAGCACATGAAATGGGAAACCTTTAGATTCTGAATGAATGAATGAATGAATGAATGAATGAATGAATGAATGAAACGAGGAATGAAAGAATTCCACAGATAAAACGCGAGTGATGTAAAAGAAGCCTCTTCCACTACGCAGTTCTGTTAAGACTGTACCATCATAGGGAACTTCTACAACATTAGGGCTGTCAAGCGAT
Reference	ZFMK-TIS-56288			AciSte29	13	ATAC	AciSte29F	CAATGCCAATGGCTCTGTACTAGG	AciSte29R	AACGAGTTGTTGGCTTTCCTGTTC	309	CAATGCCAATGGCTCTGTACTAGGGGCAATGGTAGCACCTTCAAGGGCACAATACAGCATTTCTTCAAAATCGAGTATATATACTCTAGTCTGCAAATGGATACATACATACATACATACATACATACATACATACATACATACATACATACTTATGTACTTATGAACATTTTCCCCTCTTGTTATCTTGCTCTGAGCCCTTGACCAGCCCGGTTCAAATCTCTGGCCAAAGAACAACAAAAGAATTTTAAAGGCTCCACCCCGCTCCAGACTTCAAATTTCTCCGAACAGGAAAGCCAACAACTCGTT
Reference	ZFMK-TIS-56288			AciSte30	11	ATAG	AciSte30F	GCAGAGTAGATCATTCAGCCAGTG	AciSte30R	ACTGCTTCATGTATCAGGACCAGA	325	GCAGAGTAGATCATTCAGCCAGTGTGATGAGCTCTTAAGGTAGGGCTAAGGAAATGACACTAGACAAAGTAATACAAAATAAACACAGAACAGGTCCATCCCTAACTAAAAGTCAAATCAGATGTATTGCCCACAACTATCAAGTATACAGTATAGGACAATAGATAGATAGATAGATAGATAGATAGATAGATAGATAGATAGATAATTGCTGCTTTTCATATATGGTATAATATATTGATCACCTTAGTTTTTAAAGCACTTATTAAAACCTGTCAACCTAACTGCATAGACTGTGATATCTGGTCCTGATACATGAAGCAGT
