# Supplementary material for: FOGS: A SNPSTR Marker Database to Combat Wildlife Trafficking and a Cell Culture Bank for Ex‐Situ Conservation
Source: Mol Ecol Resour. 2025 Jan 10;25(4):e14062. doi: 10.1111/1755-0998.14062 (PMC11969641; doi:10.1111/1755-0998.14062)
Supplement: Supplementary file 3 — Table S3. Primer data. [file MEN-25-e14062-s006.zip › Supplementary S3/Acrocephalus_scirpaceus_Reference.xlsx]

## Sheet: Sheet1
Data table for FOGS Reference Specimen
Title:	Catalogue/Accession Nr.	NCBI No.	Scaffold ID	Locus	Reference Allele	Microsatellite Sequence	Primer Name Forward	Primer Sequence Forward	Primer Name Reverse	Primer Sequence Reverse	Amplicon Size	Amplicon Sequence
Description:	ZFMK Nr.	Unique Accession No. in Genbank	Scaffold id from genbank		occurence number microsatellite
Example:	ZFMK-TIS-123	GCF_000337975.1	scaffold6_1	Fa_6-1	16	TCTA					409	TCATTGCATTTCTGTCCCCTCTCAGATTTTATATGTGCAGTTGACATAAAGTAATGTTAAATACAACCAAATAACTGGATTACAAGCAACATGCTTTCATTATGATTCAACTCTTTGTCAGTGCTCACCTATTTTTTGTATGCACAAAACATGTGCATGTGCTTGTGTGTGTGTATATCTATCTATCTATCTATCTATCTATCTATCTATCTATCTATCTATCTATCTATCTATCTATCTAATATAGATACAAACAGATTTGTATAGAACAAATGCCTGATTATCTGAATAATAATGAGAGATTTCATTGCAGATTCCTTCAGTTCTTGGGAAACTTTTGCCACCAGTTTTCCAATAATTGAAATAATTCAATGAAGTCCTGGGTATTAGCTTCTGCTC…
Reference		GCA_910950805.1	CAJVGK010000016.1	AcrSci1	13	CCAT	AcrSci1F	ACTGGCATCAAAGCACTGTTTCCC	AcrSci1R	GCTGACACCCACCAATCCTCCT	314	ACTGGCATCAAAGCACTGTTTCCCAGTCCATGCCTGTCTAGGATACCCTGGGTTGCAGGTATGTGCCATGGGGTTGGTACTGGTGCAGCTGCCTGCCCATCCATCCATCCATCCATCCATCCATCCATCCATCCATCCATCCATCCATCCCCACCATCCAAGCCTTGCTGAGGGGCCAGTCCTGCCCTGCTCCTGTCCGAGTCCTTCCCTGATCCTGCCCCAATCTGTGTGCAGCTGGCAGGTGTGGGCAGCTGTGAGCCACGGGCATGCCAGGAAGGCTGGGCCAGGGAGCAGGAGGATTGGTGGGTGTCAGC
Reference		GCA_910950805.1	CAJVGK010000018.1	AcrSci3	11	AGAT	AcrSci3F	GCAATCACCTCCATGCCACATTAC	AcrSci3R	GCAGAGAGTGACTACAAACCCTCA	345	GCAATCACCTCCATGCCACATTACTGCAGCTTTGTTGGGTTTTCTGGATGTGTCTGTAAACACTGTTCGTCAATTGACAGGGGCCATGCTGCAGAGACACACCCTCACATAGTGAGGGTGGTTACCCATCTCTGTCCATAAATGAGATAGATAGATAGATAGATAGATAGATAGATAGATAGATAGATAGAGAGGGATAATGGATAGATGATTGTCCAGAGGAATCTGCGAGTGCAATTTGAAAGCTGGTGTCCCCTGATAGCAACCATGCCAACTTGTCTTCACTTGCAGGTATGTAAATGGTTTGTGGATCTTGGCCATTGAGGGTTTGTAGTCACTCTCTGC
Reference		GCA_910950805.1	CAJVGK010000056.1	AcrSci4	13	TAGA	AcrSci4F	TCAGGTTAGAGCACTTGGAGGGTT	AcrSci4R	AGTCTCGGGCTCCCAGGGTTTA	301	TCAGGTTAGAGCACTTGGAGGGTTTGCTCTGTCCATACATTCCACATCTGCCCTGGTGTCCCTTCCGCCTCTCCACTCCTGTCCTACATGCACATTGCTGTCTCCAGAGTTCAGTATGTGCTTAGATAGATAGATAGATAGATAGATAGATAGATAGATAGATAGATAGATAGATGTGATTATTATGTATAAGATTCTCTTGGAGTGAGTACAAGAGATACTTGCGATGTACATTCCATAATCCTCTTCTTTGTTCCCAAAGAATGGTTATTGCATCTTTAAACCCTGGGAGCCCGAGACT
Reference		GCA_910950805.1	OU383773.1	AcrSci5	12	TAGA	AcrSci5F	TTGCCCATTACCAGTCCTGATAGA	AcrSci5R	TGCCAGAGATTTCTAGCAGATGTG	349	TTGCCCATTACCAGTCCTGATAGAAGTTCACACTAGATTAAAAAGTTTTAAGATCTTTTTTGCAACATTTTTGCAGTAAAACAAGTTGTCCAAGGAGATAGATACGTAGATAGATAGATAGATAGATAGATAGATAGATAGATAGATAGATAGATAATTTTCTCAACTGTGTGTGTTTCAGCTCTTCTGGTGAATAAATTATTTCAATTATTGTCCTGCAAGTGAAAAATGTTGTCTGAATTTTTATAGACTGAATATTCATAGGAGGTGAACATTTTAGCTGTTTGCTGAGTGAATACAAATGCAAACATTAACATCACAGATTCACATCTGCTAGAAATCTCTGGCA
Reference		GCA_910950805.1	OU383773.1	AcrSci6	14	TAGA	AcrSci6F	AAGGAGGCACCGTGACACTGT	AcrSci6R	CACATCAGATGCCAAAGTGGAAGA	336	AAGGAGGCACCGTGACACTGTCAGATCTGTATTTCCATAATAAGCCACGCAGGCTGCCTGTGAACAGCAAGCTGAAACAGCACTGATTCTTGCAGAGCTCTACCAGTGAGGCAGTGTAGTGGTAGGTATATAAGTACATGAAAGGTAGATAGATAGATAGATAGATAGATAGATAGATAGATAGATAGATAGATAGATAGATCCAGCAATAGATAAAATAATATTCTTGTAGGGAATAGATATGTAACTACAACTAAACAAGTAGATAAAGTAAATTAGTTTCATGTAAGAGATTAGTTAATTTGCTTTTCTTCTTCCACTTTGGCATCTGATGTG
Reference		GCA_910950805.1	OU383773.1	AcrSci7	14	GATA	AcrSci7F	CCAGTCAAATTCACAAAGCCCATC	AcrSci7R	AGCAATCTCAAAGCACAGAAACCA	306	CCAGTCAAATTCACAAAGCCCATCTAGGTAATCTGTGCTCTGCAGGTAGGGTGAGGTGAGCCACGTGAATGATGTCTTGCTTTAAGTGAGCAGTGCAGGCTAATGGGAAAGCATTTGTGGCATGAGTGAGTGCTGAGAGATGATAGATAGATAGATAGATAGATAGATAGATAGATAGATAGATAGATAGATAGATAGACAGACAGCCCAGACCTGTGGCTGGAGAACATTAGGTGTGGCTTTGGAGCATATCTTTTAGATCAAACTTATCTAGAAGCTACGTGGTTTCTGTGCTTTGAGATTGCT
Reference		GCA_910950805.1	OU383773.1	AcrSci9	12	CATC	AcrSci9F	ATACTGCCTGTGAATGGTTGCATG	AcrSci9R	TCACTGTTATGAACGAGAGGAGCC	349	ATACTGCCTGTGAATGGTTGCATGCTTTTCAATCAGAAGGAGGGATTTTATAAATTTTGAGATATTGTGGGTTAACCCCATCGGGAAGATCAGCTCCACACAGCCACTCACTCACTCACTCACTCACTCACTCACTCACTCACTCACTCACTTTACCCCAGTGGAAAGGAGGAGAACATTGGAAGGGTAAAAGTGTGGTAAGTCATGGATCAAGATAGAAACAATTTAACAGGTAAAGCCAAAGCTTCACAATCAAGCAGAGGAATAAGGAATTCATTCACTACTTCCATGGACAGGCATGTGTCAGCCATCTGCAGTGAAGCAGGGCTCCTCTCGTTCATAACAGTGA
Reference		GCA_910950805.1	OU383773.1	AcrSci10	13	CATC	AcrSci10F	CCTCTGACCAAGGTGAGGCGAATT	AcrSci10R	AACTCCTTCTCCCAAGGGCCACTC	343	CCTCTGACCAAGGTGAGGCGAATTTGGGGTTCGGCTGCAGTACAAAGATCCCCCTCAGACACCCAGGTGCTCCCAGCACGCTGTGCTCTCCTTGCATCCATCCATCCATCCATCCATCCATCCATCCATCCATCCATCCATCCATCCCTCCCTGGATGTGGGGGCAGAGTTTGCCATTCCCTCGTGGGGAGGGTCACCCACAAACATTCCCCATGAAGATAAACCCAAAGGGTTTGAAGGAAAGCTCGCACTGCATCACTTGGTATGGAAAAGAAGAATCCCAGAAAGGATTAATACCAAACGAGCCTGCTCGGTTTTTGAGTGGCCCTTGGGAGAAGGAGTT
Reference		GCA_910950805.1	OU383773.1	AcrSci11	15	TAGA	AcrSci11F	AACACTAGCCTGAGACTCTTTCCC	AcrSci11R	GCTCATCCCAGGAATGGCAATATC	335	AACACTAGCCTGAGACTCTTTCCCCACTGCATGATCAGTCTTTTAGCAGAATTGCAGTACAGGTAGTCTGTGCTTCCAACAGAGATTAGATAGATAGATAGATAGATAGATAGATAGATAGATAGATAGATAGATAGATAGATAGATAAAGGTTCACCCAGTGTCATTTCTGCCATGGAAGGAGAGAGAGCTTTGGGTCCAGTCATGTCAATGTTCATGTAGGTTTGCACAGAAAGCAGGCCAGCATGCAGTTTTCTGCAGCTCTCCACAGAAGGTGTTGGTCTAACAACTTTTTCAACATGACAAGGAGTGATATTGCCATTCCTGGGATGAGC
Reference		GCA_910950805.1	OU383773.1	AcrSci12	11	CCAT	AcrSci12F	TGCAGCACCATTCAGACACAGATG	AcrSci12R	GCAGTTCAGAAGTTTCCTCCTCGC	302	TGCAGCACCATTCAGACACAGATGGGGTTGCTCAAATATTCTTTCCCTGTGAGGCAGGGAGGTCACAGCCAGTGGAAACACAGAGATGACCATCTGTGGGAAAAGGAACAGCTTTAAAGGCAGCTTGGGATTTCAGCAAGATGCACGAGTCAGAACTGGCACAAAGTCTCCCATCCATCCATCCATCCATCCATCCATCCATCCATCCATCCATCCACTGCAGGGCTGGAACACTGTGTCTGCTCAGTGCATTTCTGAGCAACAGTCACGCAAAAGGAGCGAGGAGGAAACTTCTGAACTGC
Reference		GCA_910950805.1	OU383773.1	AcrSci16	16	TCCA	AcrSci16F	TGTCATGGAAGAGGGCTGAGCAG	AcrSci16R	GGCCTCAAGTTTGTTTGCATCACA	325	TGTCATGGAAGAGGGCTGAGCAGCTTTTGTATATCCTGATGTGGTGCATGGAGTGCTTTCAAATGGACCTCTTGAAAGCAGTAATGTGTCACAGTCTAGTACAGCTCTCCATCCATCCATCCATCCATCCATCCATCCATCCATCCATCCATCCATCCATCCATCCATCCATCCCTCCTCAGCCCTCCTTGTGATGTGCGGCTGTGGCTCCTGCAGACCTATAAGTTGGTCCCAGTACATCAGGGGTAGAAATGCAGAAACAGAACCTTGACAGAGTATCTCTAGAATACCTTTTACCCTGTGTGATGCAAACAAACTTGAGGCC
Reference		GCA_910950805.1	OU383773.1	AcrSci17	15	TCCA	AcrSci17F	TCTGCACTGTTCTCACAGCTCCTT	AcrSci17R	AACCACGACTGACCTCAGAGTTCT	321	TCTGCACTGTTCTCACAGCTCCTTTCTTCTCAATAGATACTTGAATCTCTGCTGTATTCCTAGTCTTAGTGCCTGATATGCTGAGTTTGCTCCATCCATCCATCCATCCATCCATCCATCCATCCATCCATCCATCCATCCATCCATCCATCCCACTAGGTCTTCTAGTTACAGGGGCATTTATTCCCTTTCCTCTGTTTTGTAAAGGAATGATAAGACAGCTCCAGGTCTCAGCAGCATCCCCTAACTATCCAGACACCACCGTGGGCTTCTCAAACACCCTCATTCCCAGAGAACAGAACTCTGAGGTCAGTCGTGGTT
Reference		GCA_910950805.1	OU383773.1	AcrSci19	14	AACT	AcrSci19F	CGCAGATTGGAGGGATCTCATAGC	AcrSci19R	GCCTGCAAGTCTTCTTGGCTTGAT	305	CGCAGATTGGAGGGATCTCATAGCAGGGGCAGTCAGCTAAGAGACATTTCCAGCCTCATGGAAAGAACCTGAAGTTCTTGGAAAGATGCTGTGAACTACTTAAAACTAACTAACTAACTAACTAACTAACTAACTAACTAACTAACTAACTAACTAACTAACCCACCCAATAGAAAAGCTCATTTCAAAACAACCATTTACCCCCAGTTCTCCTGCCCACCTTACTCCATCCTATTAAAAGCTATTCAGTACAGCAACTTTTTAACTCCAGCAGAACGAAAATCAAGCCAAGAAGACTTGCAGGC
Reference		GCA_910950805.1	OU383773.1	AcrSci21	13	CCAT	AcrSci21F	AGTATTGGTTACAAGCCTCCCAGA	AcrSci21R	ATGCAAGGCAGTGACTAGGTTTGG	301	AGTATTGGTTACAAGCCTCCCAGATGTTGCACAGTTCTTGCTTGCCTCCATCTGTCTGGCCATCCATCCATCCATCCATCCATCCATCCATCCATCCATCCATCCATCCATCCAAAAACAATCCCAGATTTTTTATTCCTCATTGCTTAGTAAACTTCTTGCAAAAAGGTAGAAATTTGACACTGTCCTTGCAAACAAGGACACTGGTCTTCATTTTCACACCCTCTGTGCAGACGGAGACTGTAGAAAGCGGGATTATCTTGGAGAAGTTTGTCTTCCAAACCTAGTCACTGCCTTGCAT
Reference		GCA_910950805.1	OU383773.1	AcrSci22	11	CCAT	AcrSci22F	TCCAAACACAGGGAAGTCTGAAAG	AcrSci22R	TCAGGGAGTGTCCTCGGTCTCA	300	TCCAAACACAGGGAAGTCTGAAAGTCAAAACTGAACCTTTGTGATTCAGATCTCAAAAGCAGACATTGATGGCAGACCATCCATCCATCCATCCATCCATCCATCCATCCATCCATCCATCTATCCATTCAGAATGAAAATTTGTTTTAATATTACACTGTTGAATTCACAAAGAACTTTGGGTAGAAAAAGAAGAAACTGACATAGCCAGAGGTGGAGAATCAAACAGTGATAAGGTCACCTGCATTTTGGAATGAGTAGAGTGCTACAAACTACATTGAGACCGAGGACACTCCCTGA
Reference		GCA_910950805.1	OU383773.1	AcrSci23	13	AGAT	AcrSci23F	ATGGCAGCATGAAGCAAGCTATGT	AcrSci23R	TCCAGCCTATATTTCCCTTGGTGC	344	ATGGCAGCATGAAGCAAGCTATGTGGTATATCATTCTCACCTTAGACCTGCCAAATAATTATCTACAAGAAATCCCTGTACCATGATAGGTATTAAAAGATAGATAGATAGATAGATAGATAGATAGATAGATAGATAGATAGATAGATGATTTTACACTGCAAAACCTCTGTATGCACTTATGGCAATCCCATTATTGTCAAGTTATTTCATCATGATTAATTTTTACTACAAAGTTTAGCAAATTAATTAAAATTGTTAAATAATACTTTACAACGTCAACTAGTATGTTTTAAAGACAATCAGACATAATTTAAACTGCACCAAGGGAAATATAGGCTGGA
Reference		GCA_910950805.1	OU383773.1	AcrSci24	12	AGAT	AcrSci24F	GAGTGAGGAGACACAGACAAGTCT	AcrSci24R	GCTAACAAGGTATCTCCAAAGGCT	350	GAGTGAGGAGACACAGACAAGTCTAGTACTTTTTTAGTCAGTGAACAACCTCATTTATATGAGATAATAGTGGCTCCTCATACCAAACTGGCAGTTCATATATAGATATTGAGAGATAGATAGATAGATAGATAGATAGATAGATAGATAGATAGATAGATAAAAAAATTATTAAAATCATCATTATTAAAAACATCAACATGGTACAGACTGTATGGTTTAGGCTGCAGACTAAATACAGTTTATTTAAGGATAGTTTTAGAGGACATCCATCACAAGGTTTTAGAGGACATCCATCTCAAGAATGAATGACAGTAATAACAGAAAGCCTTTGGAGATACCTTGTTAGC
Reference		GCA_910950805.1	OU383774.1	AcrSci25	12	CCAT	AcrSci25F	GATCAGCACAGGACCAATTCACTG	AcrSci25R	CGAAAGCAGCCTGATTCATGTCTG	341	GATCAGCACAGGACCAATTCACTGCCACAAAGGGCTTTTCACTCCAAGAGAATTAGGATGATACCCAAAGCTTGACCTCTGAAAATGAAATTATTAGCCTGGCATGGGAAAAAATGGTCCAGAGCCTCCAGCTTTTAAACCTCATCCATCCATCCATCCATCCATCCATCCATCCATCCATCCATCCATCCCCATCTTGCTTTTACCCCATCATGCCAGCACCTCTTGCCAAAACCATAGCACTTCTGAGATGCCATCAAGTGTCTCCTGCTGCCCAGCACTGCCAGTCAGCTTTAATTTTACCAGCAGGCCCTTTGCAGACATGAATCAGGCTGCTTTCG
Reference		GCA_910950805.1	OU383774.1	AcrSci26	11	CATC	AcrSci26F	AACTGCAAGCAGAAGAGAGGACTT	AcrSci26R	TGTAGAGAGGCTCAATCTGATGCT	318	AACTGCAAGCAGAAGAGAGGACTTGCAAAATGAGCTCATTCATGATGTCCAAAAGCAACAGAAGTGAATGGAACTGAAAACCACTGGTCACTCCTTTCCTACAGAGATGGTTCTAAGAATGTTATTGGGCTCCTTTGAACAGAACTGTTCAATGACATCCATCCATCCATCCATCCATCCATCCATCCATCCATCCATCCCCTCTGAGTAAAGTTCATGGTCACCATGTATCCACAAATGGCAAGTTTGCCATCAGTCCTGAAGTTGGGCAATACTAAAAAGTTCATGGAAAGCAGCATCAGATTGAGCCTCTCTACA
Reference		GCA_910950805.1	OU383774.1	AcrSci27	11	TCCA	AcrSci27F	AGGACAGAAATCAACCCAGGGAAT	AcrSci27R	AGGCAGCAAGTTCTTACTGGACAG	310	AGGACAGAAATCAACCCAGGGAATATAGAAGTTCAGGAAATTAATACATCAAATATGTTTTCTGTCTCTCTGTCCATCCATCCATCCATCCATCCATCCATCCATCCATCCATCCATCCCTTCCTTCTCAGGTACAGTCTATAGAGAAGGGCATTGGGTCAAACAGGAGATGGGACAGGTGGTAATCTGGGGTTTCCCTTGTCTTCTGACTTCTACCCTGGCAGAAGTTAAAGCCCAGTGGTATTTTCACTCAGGCTCAAGTGATCCTTACTTGACTTAGCCCAGGCTGTCCAGTAAGAACTTGCTGCCT
Reference		GCA_910950805.1	OU383774.1	AcrSci28	12	TCCA	AcrSci28F	GCTATGGGTGAAGCCTCCAAAGTT	AcrSci28R	CCACTGAGCTGCTGACAACTTGG	338	GCTATGGGTGAAGCCTCCAAAGTTAAATCTACATCACCAGTAAATGGGAAGGCCTGATGAGAGCAGCTCCTACCCTGATGGCAGTGGAGAGGTATGAGCAAGCAACCCGTCCATCCATCCATCCATCCATCCATCCATCCATCCATCCATCCATCCATCCTTGCTGTCACCATCACTATCTTTGGGAACTCACTGCTTCTAGCCCAGCCTTTCAGTGAAGGCACCATGGAGAAACAGCCAGCAGCAAATAGAGAGTATTTTTTATTCTACATCATCTCAGGAGAATATCCATCAACACTGGACACCACTGCAGGGCCAAGTTGTCAGCAGCTCAGTGG
Reference		GCA_910950805.1	OU383774.1	AcrSci29	14	TCCA	AcrSci29F	AGAAGGACCGCCTCCCTTGTTC	AcrSci29R	CCTGGGCACTGGAAGAAAGCAAAT	326	AGAAGGACCGCCTCCCTTGTTCTGCTGGCAGTGCTCTTCCCAATGTAACCCAGGATACCATTCATCTTCTTGGCTCCAATGGCACAATGCTGGCTCATGGATGGCTTCATAGAACATCCTTAGTTGGTCCGTCCATCCATCCATCCATCCATCCATCCATCCATCCATCCATCCATCCATCCATCCATTTATTCAGAGTACAGGATGAGCTGTTACGTCACCTTCCCAGGAACTGACATGAGTCTGACTAGTCAGTAGTTCCCTAGGTTCTCCTTCTTGCCCTTTTTGAGTACCAGAGTGATATTTGCTTTCTTCCAGTGCCCAGG
