# Supplementary material for: FOGS: A SNPSTR Marker Database to Combat Wildlife Trafficking and a Cell Culture Bank for Ex‐Situ Conservation
Source: Mol Ecol Resour. 2025 Jan 10;25(4):e14062. doi: 10.1111/1755-0998.14062 (PMC11969641; doi:10.1111/1755-0998.14062)
Supplement: Supplementary file 3 — Table S3. Primer data. [file MEN-25-e14062-s006.zip › Supplementary S3/Alauda_arvensis_Reference.xlsx]

## Sheet: Sheet1
Data table for FOGS Reference Specimen
Title:	Catalogue/Accession Nr.	NCBI No.	Scaffold ID	Locus	Reference Allele	Microsatellite Sequence	Primer Name Forward	Primer Sequence Forward	Primer Name Reverse	Primer Sequence Reverse	Amplicon Size	Amplicon Sequence
Description:	ZFMK Nr.	Unique Accession No. in Genbank	Scaffold id from genbank		occurence number microsatellite
Example:	ZFMK-TIS-123	GCF_000337975.1	scaffold6_1	Fa_6-1	16	TCTA					409	TCATTGCATTTCTGTCCCCTCTCAGATTTTATATGTGCAGTTGACATAAAGTAATGTTAAATACAACCAAATAACTGGATTACAAGCAACATGCTTTCATTATGATTCAACTCTTTGTCAGTGCTCACCTATTTTTTGTATGCACAAAACATGTGCATGTGCTTGTGTGTGTGTATATCTATCTATCTATCTATCTATCTATCTATCTATCTATCTATCTATCTATCTATCTATCTATCTAATATAGATACAAACAGATTTGTATAGAACAAATGCCTGATTATCTGAATAATAATGAGAGATTTCATTGCAGATTCCTTCAGTTCTTGGGAAACTTTTGCCACCAGTTTTCCAATAATTGAAATAATTCAATGAAGTCCTGGGTATTAGCTTCTGCTC…
Reference		GCA_902810485.1	CADDXX010000133.1	AlaArv1	12	AATG	AlaArv1F	TCTGTTCCTGTTGAAGAAGCTGTT	AlaArv1R	GCTGCATCATTCTCTCCCACCTC	304	TCTGTTCCTGTTGAAGAAGCTGTTTAGAACATTCAGATTTACAGAGGAGGCTAAGGGAATCAATTAGCTGTGTGTTTGCCTGGGAACTGAGATTTCTGTTTGGGACCCAAGAGTTGTTCATGTGCTAGTCACATCCCCCCCATACATTAATGAATGAATGAATGAATGAATGAATGAATGAATGAATGAATGAATGAATAAATGAATGAATCTCTAGCAACAACTGAAAAGAAAGGCCTAACAGTGTTGTTTTCCACCATTGCTTTCACATCCTTTCCCAGGAGGTGGGAGAGAATGATGCAGC
Reference		GCA_902810485.1	CADDXX010000133.1	AlaArv2	15	ATAG	AlaArv2F	CTAAGGATGCTCAGGCCACCTCT	AlaArv2R	GCAGAAGTGCCACTCACACATAGG	303	CTAAGGATGCTCAGGCCACCTCTGACAGAAAAGTGCTTGGTCCCTGTTGCCAGCACCCAGCCTCCAACCCAGAGTCCACCTGCACGACCAAATCCAACATACCCCACCTATTTTGTTTGGAGGCAACTGCCAACACAACCCCCAGATGCCAAAGCAGACACACCTACAAACATAGATAGATAGATAGATAGATAGATAGATAGATAGATAGATAGATAGATAGATAGATAGATTACAACCTCTTTCACATAGGAGTGTCTCTGAAAAACATACATACAACCTATGTGTGAGTGGCACTTCTGC
Reference		GCA_902810485.1	CADDXX010000136.1	AlaArv4	16	GATA	AlaArv4F	CCACGAAATCACTCCTGTTGCCTA	AlaArv4R	TTGATGCCTGGGACAGAGATTGAG	318	CCACGAAATCACTCCTGTTGCCTAAAATTCAGAAATCTGACCCAAAGATGACCATTGATTCCACCAAAGAGGGTCCACAGAGGGTACAAGTAGATTGGTCTGATGAACAGTCAGGTGAGATAGATGATAGATAGATAGATAGATAGATAGATAGATAGATAGATAGATAGATAGATAGATAGATAGATAGATGGATGCGCTGACAGAGCTGGCATAGTCTCCCCTGTGCAATCTCACCATCAATGCTCTACATTGCTCTGGAGCAGCTCATTTTTAAAGGATACAATAGAATAGCTCAATCTCTGTCCCAGGCATCAA
Reference		GCA_902810485.1	CADDXX010000151.1	AlaArv6	12	TCCA	AlaArv6F	CTGCTGAGCCTCAACACAGATGT	AlaArv6R	TGGAATCCTAAACCCTGGCATAGA	306	CTGCTGAGCCTCAACACAGATGTCCTGCACTTGACAGGCTTACTAAGCCTCTTGGTGCCATTCCTGCTGGTGCTTCCAGGCCCAGACATTTCCATCCATCCATCCATCCATCCATCCATCCATCCATCCATCCATCCATTCCCATGTACACCAGTCTTCCTGGTACAGTTATCTGCACTGGAATCCCCCTGCAAAAGCTGTGCTTACCTGTAGCCTTCTGTGAAGAGTCAGCCGTCACTCTCCCTGTCAAAAGACAACACAAATGTAGAATACTTTCTTGTTTCTATGCCAGGGTTTAGGATTCCA
Reference		GCA_902810485.1	CADDXX010000152.1	AlaArv7	18	CTCA	AlaArv7F	AGGATTCACCAATAGCACCAAGTG	AlaArv7R	GGCCTTGATTCATGGAGGAGGTG	334	AGGATTCACCAATAGCACCAAGTGCCATGAGGTTTTCATAGTTTTTGGAAAAGATCTGGGCAATGTTTGGGAAAGAGTTGCTGGTGGGGGCTTGCAGCTCTCACTCACTCACTCACTCACTCACTCACTCACTCACTCACTCACTCACTCACTCACTCACTCACTCACTCACTCTTCTTTGCTAATCCTGTACCTTCAGCCACTTTGATAAGGCCAAGGAGCAAGGAAACATCTCTGTCCCACTGGCAGAGACCACAGGTTTAGGTCATTAGCAGCCACTCTCAGGTACCCCACACAGAGCTGCTCCACAGCACCTCCTCCATGAATCAAGGCC
Reference		GCA_902810485.1	CADDXX010000153.1	AlaArv8	12	ATCC	AlaArv8F	AGGCCACCGCTGGATGAAATAACC	AlaArv8R	ACCCACAGACAGGACAGAGCACTT	301	AGGCCACCGCTGGATGAAATAACCAGATGGGTGGGTGTGGAGATGTGCCTGGGGGTGGATCTTGAAATCCATCCATCCATCCATCCATCCATCCATCCATCCATCCATCCATCCAGTCATTTCATAAAGCTTCTGGTGGGAGTTTGAGCCTAATTCGGGGTAGTCTTCCCATCCACTGCTTTCACTTTGTCTGAAAGGGTGATGAAGTCAGGACTGTTCTGTTACACTGTGCTCACTCCTAACAGTTTTCACACTCATTTTCCAGAACTGCAGGTGGAAGTGCTCTGTCCTGTCTGTGGGT
Reference		GCA_902810485.1	CADDXX010000156.1	AlaArv9	18	GATA	AlaArv9F	TGTGCCTGTTTCAAGCTGCTGTAT	AlaArv9R	TGATGGCTAGAGAAGTGGGTTGCT	304	TGTGCCTGTTTCAAGCTGCTGTATCTTTTACTACTTCATGGAGAGATAAATTTTTTAAGCCATTTAAACAGATTTATGTCTGGTGATAGATAGATAGATAGATAGATAGATAGATAGATAGATAGATAGATAGATAGATAGATAGATAGATAGATAGAATGAGCCTGATACTGGTGCCCTCCTTACCCTTTTGCTTGGATTCATTACATTTAACATGATTTAGAATTCAATTGCTGTAGGTTCCTAACTTATTATAGAAAGGGCTGATGACACCTTTTGGAGCAACCCACTTCTCTAGCCATCA
Reference		GCA_902810485.1	CADDXX010000167.1	AlaArv13	11	CCAT	AlaArv13F	GCCATGCTCACCACTACTGTGCTT	AlaArv13R	GCCATTTCCTGACACCCACATGCT	317	GCCATGCTCACCACTACTGTGCTTATGGCTGTGCAGACCCACTGGCTGTGTCCTTCTGCACCTCTCACCCAGCTTGAGCAGGGCACGAAGTGCTGCTCTTCACCAAGTGTGCTGAGGGTTGCTTTTATGCCCTGGCATCCTAGACTGCCCTAAATGGTAGGAAGCCATCCATCCATCCATCCATCCATCCATCCATCCATCCATCCATCCCTCCATCCTCAGTGCTGGAGGCATGAAGTCTCCAGGTTGCACAGTCAGCCCAGAAGGGTTCTGTGTGCTTGTGGATGAAATCCAGCATGTGGGTGTCAGGAAATGGC
Reference		GCA_902810485.1	CADDXX010000172.1	AlaArv14	14	TAAC	AlaArv14F	TGTCCAGGGAGTTGTAAAGCCATT	AlaArv14R	GCCCACAAATTCTCCTCCCATCC	303	TGTCCAGGGAGTTGTAAAGCCATTTTTCCTCTTGGGGTTCAGGGACCCCTTTTAAAAACTGAGTGAACACAGAGACAAGCATGTGGGGAATAACTAACTAACTAACTAACTAACTAACTAACTAACTAACTAACTAACTAACTAACCTAAGTAATGGGGTGGGCGTTCAGTATATCCTAGGATCCTAGCATTTGCTGTGGAAGCATGGCTGTTCACAGAGGTGGATGTCTGCTGCCACAGAGATCCCAGAAGGATGTGAGCTGTCATGTGCTAATGCAAGGGATGGGAGGAGAATTTGTGGGC
Reference		GCA_902810485.1	CADDXX010000172.1	AlaArv15	11	CATC	AlaArv15F	AATGGCATTCCAATGGCCTCATAT	AlaArv15R	TCATCAGGAGCCACAGAGAATAGA	309	AATGGCATTCCAATGGCCTCATATTTTCCAGGAGGACTAACTATATAACCAAAACTGTCTTTTCCAGGGTTGCTCTACTGAATCTAGCATATGTAGGTTTGAAGGGAAGAGAAACAATGTCATTTAAGTTTAAAAACAGACATGAGATAATCAAATGAACCACATCCATCCATCCATCCATCCATCCATCCATCCATCCATCCATCCATGATACTTCTGTTTGTGTTGTCCACAAAAAGAGAGATTACAAACATCTCACAGGCTGCAGAAGATGAAGGTTAGAAATCTATTCTCTGTGGCTCCTGATGA
Reference		GCA_902810485.1	CADDXX010000174.1	AlaArv16	15	TCCA	AlaArv16F	GCATCCCAGCACTCCCTATCCTT	AlaArv16R	CAGCATCTCAGGAAACACCCATGT	328	GCATCCCAGCACTCCCTATCCTTACTGGATGCCAGCTTTCACCCCTACTGGGGCACCCCTGCCTTGTGGACTCCCCCTTCCTCCACTGATTGTTGTGCTGAAAGCCCTACATCCTCAGATCCTAGGCTTCTCTAGAAAAACTCCATCCATCCATCCATCCATCCATCCATCCATCCATCCATCCATCCATCCATCCATCCACTTGGCAGTTGGGAGCACCTGCAAACTGCCCAGGAGCCTCCTAAATTTTCCTCTCCTTTCTCCCTGGCTCTGCTCTGTCTTTACCTTCACCAGTGTCCCCTTTACATGGGTGTTTCCTGAGATGCTG
Reference		GCA_902810485.1	CADDXX010000174.1	AlaArv17	15	CATC	AlaArv17F	TTCCTCCACATGGCTGGAAGCAG	AlaArv17R	AAAGCAATGTTGACTGGCCCTACC	300	TTCCTCCACATGGCTGGAAGCAGCAGGACCCTTGAAGCTGCTGTGTGGTGGGGATGCAAATGTAAGTGGCTGTCCTTGTGCCCTTGCTTTCACATCCATCCATCCATCCATCCATCCATCCATCCATCCATCCATCCATCCATCCATCCATCCACCACACCCATCTTTGCTCTGAGTTTTTGAGTGATCACAACATAAGAACTGTGGTATTTAGGCCTGTACAGGAGAATCCTTTAGTCCAGCATCTACCTGGTGATAGCTGTGAAATTAATAAGTGGTAGGGCCAGTCAACATTGCTTT
Reference		GCA_902810485.1	CADDXX010000187.1	AlaArv19	14	ATAG	AlaArv19F	TGGACTCAGACAGATGTCCACAAT	AlaArv19R	AGCTTCTCCACTTATTGACCTGCT	320	TGGACTCAGACAGATGTCCACAATAGATGGACAAATTCCTAGTAAATGTTCCTATCCAGAAGTAAGGTAAAGTTAGAAAAGTTTCATTGTAGTCCAAAAGAAAGCAACCAGAAAAATAAATAGATAGATAGATAGATAGATAGATAGATAGATAGATAGATAGATAGATAGATAGATAATCAGGAGTTACACAATTCACTGCCAACAAAGTAAAAATTTTCCCTATAAATGCAATGGCACCTGAAGGCTATTTCTCTTTTATGGAGTATCTTGAGAATAATTCAGGTTTGCAATTTAGCAGGTCAATAAGTGGAGAAGCT
Reference		GCA_902810485.1	CADDXX010000198.1	AlaArv21	18	GATA	AlaArv21F	GAGCTGGGCAGTCTTTCCTTGTCT	AlaArv21R	CAGTGAGAGGCTCTCTGCTGCA	328	GAGCTGGGCAGTCTTTCCTTGTCTTAGAATTTGCCATGAGATAGCATGTATTGTTATGTGCAAAGATGCAAGAGATAAAGCTCAGCATAAAGTCATCCTCTGGCCCCACAGAGTTACCACAGTGGGAACTGCTTCCTGTCTGTTTCCCTCTAAATGTAGGGATAGATAGATAGATAGATAGATAGATAGATAGATAGATAGATAGATAGATAGATAGATAGATAGATAGATAGAATGTATGCCAGAAAGAGGAAGGGATGAGCTCTTTTGACATGCAGGTTTGATTACTGCAGTTCCCAAGTATTCTGCAGCAGAGAGCCTCTCACTG
Reference		GCA_902810485.1	CADDXX010000212.1	AlaArv24	14	TGAA	AlaArv24F	AGCGGTAGCTCTACCACCCTTCT	AlaArv24R	CTCTGGTGACCAGCAATAGGACCT	320	AGCGGTAGCTCTACCACCCTTCTCAAGCACAGCAACACTCACACAAATAAGACTCTTCATGTCAGGAAATTTGTCTGTGTGTGTCAGCATAACTGTGTCTGATTGACCCTGCTTTGGCTTCATCTTTAGGTGAATGAATGAATGAATGAATGAATGAATGAATGAATGAATGAATGAATGAATGAATGCAAAATGCTTAAACTGAGCATGCTTGCCAGATGTTTACTTAAAAACCAAAGGTTCCAGAAAAATGTCCCAATTTGAACTCCCCTGATGCAACTTCATTCCCTTTCTTTAGGTCCTATTGCTGGTCACCAGAG
Reference		GCA_902810485.1	CADDXX010000213.1	AlaArv25	11	TCCA	AlaArv25F	TGGGTGGAACTTCGGTTCTCTCA	AlaArv25R	GGGAATCCTTTGTGACCTGCCTCC	310	TGGGTGGAACTTCGGTTCTCTCACACAAATGCTCCCCAGAATGGCCTTTTAACCCTGTCCAGAGTGGAGAGATGGATTAATTTCCTCCATCAGGAGCTGCATCAATGTGATTTCATTGAGCAGGACCTCCATCCATCCATCCATCCATCCATCCATCCATCCATCCATCCATGAACACACCCACAGGGCTGACAGCTGGGTTACAGAGCTCAGCAAAAGGAAACAGAAATACTGAATTTGGTAAGAACACAGAATCCAGCTGGAAGAGATGGCCAGGCAGCAAAGGGGAGGCAGGTCACAAAGGATTCCC
Reference		GCA_902810485.1	CADDXX010000216.1	AlaArv26	13	CATC	AlaArv26F	AGCTCCTCTCCATGTGCCCATCA	AlaArv26R	CCCTTTCACCCACAGCACCATCA	304	AGCTCCTCTCCATGTGCCCATCACTGTGCAATAGCACAGCCCAGCTCCACCAGGCTGCTGGGGGATTAAATACAGAACTGCCTCCATAAATAAATTCCAAAGCAAGCCCTCAGTACTGTTTTGTCCTGGTTTTTTGGACCTTGCTAGAAGAGCATCCATCCATCCATCCATCCATCCATCCATCCATCCATCCATCCATCCATCCTCAGCGCCATCCCAGGGGCCCACCCTGCGGCAGGATTTGGGCAGGGTGAAAGGGTAGTGGGTGAAGGTGCTGTGGGTGATGGTGCTGTGGGTGAAAGGG
Reference		GCA_902810485.1	CADDXX010000216.1	AlaArv27	14	TCCA	AlaArv27F	TCACATTTACCTTTGCTGCCTGCC	AlaArv27R	CCTCTTCACTGGCTGATGGGACTG	332	TCACATTTACCTTTGCTGCCTGCCAGGGCTGGAGTTTAAGCCTGCTGGAGAGATTTACTGCAGGCAGCCCAGAGACCATCCTTTGGTACCTTTCCATCCATCCATCCATCCATCCATCCATCCATCCATCCATCCATCCATCCATCCATCATCCATCTCCTGGCTCTTAGAGCAGCCTGGGCCATGGCACCCGACAAGCCCCTGACCCAGCAGAACGCCTGAGGGCATTTAATTATTTTCTGAATTCAGAAATTAGGCTCCTTGTGCCCCTCCTGGGGAGTTCCTGCCCTCCCACCACTGCTAAGCCCCAGTCCCATCAGCCAGTGAAGAGG
Reference		GCA_902810485.1	CADDXX010000253.1	AlaArv28	14	TCCA	AlaArv28F	TTTCCCTTCAGGGTGAACCCAAAT	AlaArv28R	TGTGTCATGCTGCTGTAGTGCTT	345	TTTCCCTTCAGGGTGAACCCAAATTTCAAAACTATTCATCCAATAAAACCAGTGTGCTAGCATAAGGAAAGCATCCTGTTTTGCTGGTGTATGGGAGGAGAGGGATGAGGTCTTTCAAATTCTGGTTTCACTCCTGGTTCTAATAGCTTCCATCCATCCATCCATCCATCCATCCATCCATCCATCCATCCATCCATCCATCCATCCATCCACATGTCTGTGCACCTACACTGCTGATTGTTCAGTCTATTCATCTGAATTTTTATCCGTGTTGACATTTTAAGCAGCTTGGAAAGTAAAATGGGAAAGATAAGATTCTATAAAGCACTACAGCAGCATGACACA
Reference		GCA_902810485.1	CADDXX010000255.1	AlaArv29	14	CATC	AlaArv29F	ACCTTGTCCACACTTACGCATCC	AlaArv29R	CCCAACTACCTCCCTGAAATCAGA	301	ACCTTGTCCACACTTACGCATCCCTACACACTCTTCACATACACACGCAATCCTTGGGCACATCCATCCATCCATCCATCCATCCATCCATCCATCCATCCATCCATCCATCCATCCCCTTGAGACCAGAGTCCACCACCCCAGATCTGACCTCCCCACAGCTCTGCCCAGCTGGCTGGCAGCACAGGAGATTTACCTCCATTATTAATCCAATTAGTGGATTATTGGAGACCCAAGTTGATGAGGGGGTGCATCCTCCCCAAAGACTCAACTGACATCTGATTTCAGGGAGGTAGTTGGG
Reference		GCA_902810485.1	CADDXX010000255.1	AlaArv30	16	TGAA	AlaArv30F	CTGTTCCTTCCACAGAGAACTGCA	AlaArv30R	AGGTTGTAGCTGCCTCCAGATCC	337	CTGTTCCTTCCACAGAGAACTGCAGCATGGAAGCCATGGGCACAGGGTGCACCATGACCTTGCAAGGGATATAGTGTGCACCAAAATATTTGGCTTCACTTGGGGACCATTGTGAATGAATGAATGAATGAATGAATGAATGAATGAATGAATGAATGAATGAATGAATGAATGAAGAGCCTGTAATGGTTTCCTCATGGACCAGAGCTTTCTCCTCTTGAAAAGGCTGCTGAGGGCACCTGCCAGCCTTGGGCTTGCAGTGCAGAGGTGAGGCAGGGAATGCGAATGGAAACAGACAGCAAAATTATCAGATGGGATCTGGAGGCAGCTACAACCT
