# Supplementary material for: FOGS: A SNPSTR Marker Database to Combat Wildlife Trafficking and a Cell Culture Bank for Ex‐Situ Conservation
Source: Mol Ecol Resour. 2025 Jan 10;25(4):e14062. doi: 10.1111/1755-0998.14062 (PMC11969641; doi:10.1111/1755-0998.14062)
Supplement: Supplementary file 3 — Table S3. Primer data. [file MEN-25-e14062-s006.zip › Supplementary S3/Alcedo_atthis_Reference.xlsx]

## Sheet: Sheet1
Data table for FOGS Reference Specimen
Title:	Catalogue/Accession Nr.	NCBI No.	Scaffold ID	Locus	Reference Allele	Microsatellite Sequence	Primer Name Forward	Primer Sequence Forward	Primer Name Reverse	Primer Sequence Reverse	Amplicon Size	Amplicon Sequence
Description:	ZFMK Nr.	Unique Accession No. in Genbank	Scaffold id from genbank		occurence number microsatellite
Example:	ZFMK-TIS-123	GCF_000337975.1	scaffold6_1	Fa_6-1	16	TCTA					409	TCATTGCATTTCTGTCCCCTCTCAGATTTTATATGTGCAGTTGACATAAAGTAATGTTAAATACAACCAAATAACTGGATTACAAGCAACATGCTTTCATTATGATTCAACTCTTTGTCAGTGCTCACCTATTTTTTGTATGCACAAAACATGTGCATGTGCTTGTGTGTGTGTATATCTATCTATCTATCTATCTATCTATCTATCTATCTATCTATCTATCTATCTATCTATCTATCTAATATAGATACAAACAGATTTGTATAGAACAAATGCCTGATTATCTGAATAATAATGAGAGATTTCATTGCAGATTCCTTCAGTTCTTGGGAAACTTTTGCCACCAGTTTTCCAATAATTGAAATAATTCAATGAAGTCCTGGGTATTAGCTTCTGCTC…
Reference	ZFMK-TIS-33626			AlcAtt1	12	CCAT	AlcAtt1F	AGGCTGGATCATTTCCACCACATT	AlcAtt1R	GGGCAATGAACTCCTCCCTCAG	303	AGGCTGGATCATTTCCACCACATTTAACAGGTCTGCTCCAAACATCACTAACACACAGGCTTAGCTATAAATCCCCAGGCAGAATCTGCTCTCACATGCATAAAGGAGCTGCTGGATCAGGACTCTCTTCTTCTCAGCAGTTACCATCCATCCATCCATCCATCCATCCATCCATCCATCCATCCATCCATCCACACCTGACACACGCATGTCAGCAGGAGAAGGGCAGGGATCAGGCCCTTGTGCTGAGGCCTGGTGAGGTCAATGTGGAGCAGAGGAGGCTGAGGGAGGAGTTCATTGCCC
Reference	ZFMK-TIS-33626			AlcAtt2	13	TCCA	AlcAtt2F	CATGACAGTACACCAACCTGAACA	AlcAtt2R	GACGTTCCTGGCAGGAGAAGTC	316	CATGACAGTACACCAACCTGAACATCTACTATACTGAAGACTGCCCTTCCTTTAACTTGCTCATACAAATCTTTTCCAGAATTTGAACAAACTGGGCTCCCTCACTATCAGATGCCTCCATCCATCCATCCATCCATCCATCCATCCATCCATCCATCCATCCATCCATCCTTTAGTTTTCTAGTTTTCTTCACCCAAGTCCCTGACATGCCTAAAGTACAGCAGCAAAATCAAGAGAACTTGGTAGCATCTCTACTTTGTTAAAGAGCATCAGTTTACTCAGTTGCACTTGGGGACTTCTCCTGCCAGGAACGTC
Reference	ZFMK-TIS-33626			AlcAtt3	18	TAGA	AlcAtt3F	GTGCCACATGCCCTCCTACCTATC	AlcAtt3R	ACCCTGGAGTGGTATCTGCTTCAA	322	GTGCCACATGCCCTCCTACCTATCAGAAACCTGCCACTCCATCTGCTCTAGTCCACTTGCACACAAGAGAGAAATGAATTTTGCCACCTCAGTCAGGACAATTCTGAAGCACCAGCTTTCAATTTCATTTTTAGATAGATAGATAGATAGATAGATAGATAGATAGATAGATAGATAGATAGATAGATAGATAGATAGATAGATATTCCTGGTTTAAAACTGCAAAGCAACTTCATTGCTCTTAAATTTCACATAGTACCCCTGAAGCACTTTGCTACTGAAGAGCCTTTAATATGATTTGAAGCAGATACCACTCCAGGGT
Reference	ZFMK-TIS-33626			AlcAtt4	12	CCAT	AlcAtt4F	GGTGTCATCTGCAAACTTCAGTGG	AlcAtt4R	TGGTGTGGAGGTGTAGGGAGAC	305	GGTGTCATCTGCAAACTTCAGTGGTACAGCCAACATCCTTATCAAGATCATCAATAAAGATGTTGAACAGAAAAGGTCCCAGCAGAGCCCTGAAGACTCTGCTTGTGCCCACTGGATTGAGCTCCACTGACCACCACTCTTTGTGCCCATCCATCCATCCATCCATCCATCCATCCATCCATCCATCCATCCATCCAGTGCTCAAGCAGATCATGTTCTCATCCAGGCCATGAGCAATCTAGAGACAGCAGGAGCTTCTGAATCTCCCTTTAGTTGCCAGGTGGTCTCCCTACACCTCCACACCA
Reference	ZFMK-TIS-33626			AlcAtt6	13	TAGA	AlcAtt6F	ACTTCAGCAACCAAGTGTTTCTGG	AlcAtt6R	AATCGGCTTCTGGCTGCTTATGT	317	ACTTCAGCAACCAAGTGTTTCTGGTGCAAAACAAAACCCAAAGATGGACAGGAACACTTCTGAAATAAATGTATAAATTAGTAAGAGGAAAAACAGGGAAAGATTAGATAGATAGATAGATAGATAGATAGATAGATAGATAGATAGATAGATAGAGCAAAGAAACCTGTATGACCTGCATAGCTGCATGAGAATAGGACATGAATTCTGTAACCCAAACAAAAATTTCAACAGAATGTTAATTTTAAGGCAATAATTGTATTTTTTCTGATTCTGTACTCCGGAAAACATTTTACATAAGCAGCCAGAAGCCGATT
Reference	ZFMK-TIS-33626			AlcAtt7	12	TAGA	AlcAtt7F	ATTGCACAGCATGGAACACCAAAT	AlcAtt7R	GCAAAGGCTTCGGTTAGTGGCA	311	ATTGCACAGCATGGAACACCAAATTATTTCAGCACGTTCAGGCCCAAGGGGTTTTTTTTGCAGGTGAGTGGCCCTTGCTCAGAAAGACAGAGATTTTGGTTGGGAACTGGGGATTGTAAAATATGGACCTTAGATAGATAGATAGATAGATAGATAGATAGATAGATAGATAGATAGACAGACGTACTGAAAAATTCCTACTATACTGCAAATGTTAATTGGAAAAACAATCCATATCTGGTCCCTTTCTGGCAATAACCAGATGCCAGAGAGTTGCCCACAGGAGACGTGCCACTAACCGAAGCCTTTGC
Reference	ZFMK-TIS-33626			AlcAtt9	18	ATAG	AlcAtt9F	AAGTCTCTACCTTGCAGCAACCAA	AlcAtt9R	CTCACTGTGATGTGCTTCACTGGT	312	AAGTCTCTACCTTGCAGCAACCAAAAAAAAAACAAGGAAGAAATATGACCTTGTGTTTCCATGTCTGCTCATAGTTCACTAAGTAGACATTTAGTATTTGAATGGAATGGTATATTTAAAGATATTATATCTTGCATATTTTTTTAAATAGATAGATAGATAGATAGATAGATAGATAGATAGATAGATAGATAGATAGATAGATAGATAGATAGATAGATATCAAAATGCTCTGAAATATGTAAAGCCCTCCAAGTAATTGTCTGTAGACTGGCCCTTTACAGCACCACCAGTGAAGCACATCACAGTGAG
Reference	ZFMK-TIS-33626			AlcAtt10	12	TCCA	AlcAtt10F	TCCGTGCTGGCTGTCAGATTTCA	AlcAtt10R	GGAGGTTGCTTCCTTCCACTGTCT	310	TCCGTGCTGGCTGTCAGATTTCACCCACTGCCCACTCTGCTCCTCAGCTTCTTTGGGGTGCTGTGCACTCACTAGTTAAATACCTCCAGGAGTGGCTATGGAGACCAACAGCTTGAGAGTCAGTGGCCTGCAGATGCCAGCAACATGCTTCCCAATTCCCCCCAGCCTCCATCCATCCATCCATCCATCCATCCATCCATCCATCCATCCATCCATCCCTGATGGATATCCAGATCTTAAAACCTGATTTTTCTCCACAGGAAGACAAAACAGCACCATGATACCCAGACAGTGGAAGGAAGCAACCTCC
Reference	ZFMK-TIS-33626			AlcAtt11	16	CATC	AlcAtt11F	CGCTCCGTACAAGGGAAAGAAACC	AlcAtt11R	GCTTCCTAACTGCTGCCATCTGTT	310	CGCTCCGTACAAGGGAAAGAAACCTTCCCCCACTCCCAGGGACAAGGCAAGGATAGCAGGAGGTGCTCCCTTAGAGGGAGCATCCGAGCATCCGAGCATCCATCCATCCATCCATCCATCCATCCATCCATCCATCCATCCATCCATCCATCCATCCATCCTCTGCACCGTGTGCACCCCATCCCTGCCCTGCTGGCCCTGTACCCCTATCCAATTTCACCTACACCATACCCAGGAACTGATATGCTACAAACTGAGATGTTTTAAAAACAGACTGTATTGAGAAAACAGATGGCAGCAGTTAGGAAGC
Reference	ZFMK-TIS-33626			AlcAtt12	12	ATCC	AlcAtt12F	CCTGTTACTGCACAAGGTGGGTTT	AlcAtt12R	GCTTCAGTGTAGCATGAGCTGGTA	321	CCTGTTACTGCACAAGGTGGGTTTGTTTTCTGTTTTGCCCTTTGGAACAAAAGTCCCTGCAGCTCCTGGCACTGCCATGCTGGAAGCGTTTCCATACAGATGCTCCTCTCCAGAGACAGAGGTGTCAAACTTCCCATGACAGCAGTGAGAGCAACCAGTTATCCATCCATCCATCCATCCATCCATCCATCCATCCATCCATCCATCCATCGCTTTTCTCTGCTCTCCCCTGTGCCTCTCCCTCTGTTCATCCTTCCACACTCTGTTTGGGTTTAAACCATGGAAATCAAGTAAAAATACCAGCTCATGCTACACTGAAGC
Reference	ZFMK-TIS-33626			AlcAtt13	12	ATGA	AlcAtt13F	TCATCCATCCAAAGCAAGCAAGAC	AlcAtt13R	ACATCACCAGTGTAGGCTGAGTTA	311	TCATCCATCCAAAGCAAGCAAGACTATGCACAGTGCTTTCAGATGTTCCCAGGTAAACACAGAGGGTTATTTAGAGGCTGTCCAAGATGATAGTATGATGAATGAATGAATGAATGAATGAATGAATGAATGAATGAATGAATGAACTGAGGTAGTGTGCTCTGCTCACTCACTCTCCTGATATCTCTCTTTCAGAGCTTTGTAAATGTCCCCTTTTGCTAATACTCTTCCAAATAGCTATCAATGATTAGACTCATATTCAAAAGAATTCAATAAGAAGTCAGAGATAACTCAGCCTACACTGGTGATGT
Reference	ZFMK-TIS-33626			AlcAtt14	16	TCAC	AlcAtt14F	CCTTCCATGTCCACTCTCCAGGTA	AlcAtt14R	GGCTTCCTTGTCTTGTTCTGGTGT	339	CCTTCCATGTCCACTCTCCAGGTAATGTTTCAGAGACATCCTGAACCAGGTCACTGATTCAGGGAAGGTAACTTTAACGTGAAAGCTCTGGCAATGGCTGTCACCTTTTGGTGCTGCTATTTGCAAGGCACATGGGCTCGTCTTGGTTTTTATCACTCACTCACTCACTCACTCACTCACTCACTCACTCACTCACTCACTCACTCACTCACTCACCTGTTCAGCCTTTGTTTTTCTGTGGAGCTTCCCGTGTGGAGGGTTTCCCAGTGCTGCCTCCCGGAGCTGCCTGCCTCAGCTGAGCTCTAGGAGCAGTTCACACCAGAACAAGACAAGGAAGCC
Reference	ZFMK-TIS-33626			AlcAtt15	15	TCCA	AlcAtt15F	CTGCTCTTCACGCTGAGCACTT	AlcAtt15R	TCAAAGTCACCTCAACCATTAGGC	301	CTGCTCTTCACGCTGAGCACTTTATGTTTCTCTGCCTGGAAAAATTAAAATAAAATGTCAGTCTGTGCATCTCATTAATCTGCTAACAACTAAGTTAAATGTCTAAGTGCTTTAAAAATCTAACACAGATTGTAAGTTCAAGGACACAGGTGAAGTTAGAATCCTTTTGTTCCATCCATCCATCCATCCATCCATCCATCCATCCATCCATCCATCCATCCATCCATCCATCCTGTCTGCCAGCCATCTTACTATAGTGCCCTTTGAATCAAAATAAGCCTAATGGTTGAGGTGACTTTGA
Reference	ZFMK-TIS-33626			AlcAtt16	18	CTCA	AlcAtt16F	AGCTGAGGTCAGTCAGAGCCTAG	AlcAtt16R	GCTGGGTAGCAAAGGGATCTTTAG	326	AGCTGAGGTCAGTCAGAGCCTAGGAGAGACATGCAGCCTACAGCTGACCATGAAAAAGCAAAGTGAAGAATGTTAGGCAGTGCCAGAGGAGAAGGGGAGCTCACTCACTCACTCACTCACTCACTCACTCACTCACTCACTCACTCACTCACTCACTCACTCACTCACTCACCATGAGCTTGCAGTGCATGACCATAATTGGATCACTTGCCCAGGACAAACTAAAAAGGGAGAATGAGTGACTTTGGGGATATGGGAGGGAATGAAAGAGTTTAAGGAGTCTTTCATTACTGAAGCGTTTTCTAAAGATCCCTTTGCTACCCAGC
Reference	ZFMK-TIS-33626			AlcAtt17	12	CCAT	AlcAtt17F	GCTGGCTGAGGTATGTGGAGCA	AlcAtt17R	TCTCCTAGCAAAGCACTTTCTGCA	311	GCTGGCTGAGGTATGTGGAGCACGGCAGGTACAGCTGGGTTGGTGTCCAGCCTGTCCCTGACTCACTGTGGCCACACAGTCTTGAATTGCTTCCTGCTGAATCTCTTCTTGATGCCCTCTAGCGGTTACCTGGCAACTGTCTGCAAGATTGTTCACCTCAGTACCCCATCCATCCATCCATCCATCCATCCATCCATCCATCCATCCATCCATCCCCTTTATTCCAGAGTCATGAAGTGCTTCCCAGCAGCAGAGGCTGCTGTCTCCAGTGGGAGAGCACCAGGGGCTGCAGAAAGTGCTTTGCTAGGAGA
Reference	ZFMK-TIS-33626			AlcAtt18	14	ATAG	AlcAtt18F	TAGCCCTGAGGCATATAGGCAGAC	AlcAtt18R	AAGTGAGTCTCCTGGTAGTTGCA	300	TAGCCCTGAGGCATATAGGCAGACACACATGTACAGAAATGTATATTACATAAACGTTACGTATTTGTGGGTGACCAAAGTGTGTGCTTACAGCTTTACATACATTTAAAACCCAGGATATAACAAGTAAGCTGAAATGAATCTGTGTAAAATAAAAAAACAACACATAGATAGATAGATAGATAGATAGATAGATAGATAGATAGATAGATAGATAGATAGATAAATCTAAAGCGCACATACACAAACATGTCTCATGGCTCTCTGAGGCTTTACTTGCAACTACCAGGAGACTCACTT
Reference	ZFMK-TIS-33626			AlcAtt19	18	AGAT	AlcAtt19F	GCAGCACAGAATGGGTCAAATGG	AlcAtt19R	ACCCTCAAGTTCTAGGAACAGCAA	322	GCAGCACAGAATGGGTCAAATGGCAGCTGTGCATCTGCTTGGTAAATTATATCATTTTGACTGGGGTGACTTGTTGGTTTGGAGATTGCAAGCAAAAATCTATTTTTCTAAAGTAGGACTTCACAAGGTTGAAAAGAGATAGATAGATAGATAGATAGATAGATAGATAGATAGATAGATAGATAGATAGATAGATAGATAGATAGATAGGTGTATATGCACGTGTGCATGCAAATGAATCTTTGGAGATAATATTTCATCTGTTTCATGGTTACATCACCCTGTACATTTGATCTTTTTGCTGTTCCTAGAACTTGAGGGT
Reference	ZFMK-TIS-33626			AlcAtt20	20	ATAG	AlcAtt20F	GGCTGGAAGGGACCTAGAAGATCA	AlcAtt20R	GGCCTTCAAAGTGTCAACTTGGAA	300	GGCTGGAAGGGACCTAGAAGATCATCTAGTCCAATGCCCCTGCCTGAGCAGGATCACCTAGACCAAGTAACTTATAGATAGATAGATAGATAGATAGATAGATAGATAGATAGATAGATAGATAGATAGATAGATAGATAGATAGATAGATAGCAGACACTTTGGTAGCTGCATGTGGTAGGACACAAATGAGGGAGGTAGATTGGTGGAACTGATGGAATTAAGAAGAATTTTCTGAGTAATTACCATAGTTTAACATGTTCTTGTGAAAATTTATTCCAAGTTGACACTTTGAAGGCC
Reference	ZFMK-TIS-33626			AlcAtt21	14	ATCC	AlcAtt21F	GCACTTGGGATAAACCTGGCACTG	AlcAtt21R	CCTGAGGCAAACTGAGACCAAACG	338	GCACTTGGGATAAACCTGGCACTGAGGTTTCCCTGTGAGCTACACATGGGATTTCTTTCCAAGCTGGAGGCTCCAGGCAGGCAAAGGCAGCGTGAAATGGGACGAGGTCTCCGGGAGGGTTCCTACTGACCCCTCTTCAACAATCCATCCATCCATCCATCCATCCATCCATCCATCCATCCATCCATCCATCCATCCCTCCCTCTGCACAGCTGGATCCAGAGCAGGGCAGAGGAGCCTGAGCTGGAGTGATCTCAACCACATGACACAACTCGTGTTGGCAAATTTCTTCTTTCACGTGTTTTAGGGTGAAACGTTTGGTCTCAGTTTGCCTCAGG
Reference	ZFMK-TIS-33626			AlcAtt22	17	ATAG	AlcAtt22F	TGTGGTGTTGGGAGATATGGACTA	AlcAtt22R	TGTTACCATTGGCTGCATTTGTCT	300	TGTGGTGTTGGGAGATATGGACTAGGGATGAACATGCAAGTAGGGTTAATGGTTGGACACGATGATCCCAGGGGTCTTTTCCAACCTGAATGATTCTGTGATTCTGTGATTCTATGAAAGGTTCCTCTGCATCACAAAATTCTAGCTCTTAAACTCATGGGATTACAAATAGATAGATAGATAGATAGATAGATAGATAGATAGATAGATAGATAGATAGATAGATAGATAGATAGATAAAAATCCAAAGCTGTTTTGTACTGCATTAACAAATGCAGACAAATGCAGCCAATGGTAACA
Reference	ZFMK-TIS-33626			AlcAtt23	12	TCCA	AlcAtt23F	CAGCCACAGGAGGAACCTGT	AlcAtt23R	AGACACTTCATGGAATGCGACAGT	323	CAGCCACAGGAGGAACCTGTGATTTTTCTAGTTCCAGAATGTCTAAACACAGGCTTAATATTCTACTTATTTATACTCGCCCAGTGCCCCAGGACACTCAGTCCATGAGCACTCCATCCATCCATCCATCCATCCATCCATCCATCCATCCATCCATCCATCTGGCCCTGACCTTGTCCAGGGAAGATCTTTCAGGAGGATGCCCCATCCACCTGCATGATAGTTTATCACACTTTACAGGGAAGATGCTTGCTAGTCAGTCACCTTGGAGAGAAATTGTCTTCAGAGTTTCAGACTTTACTGTCGCATTCCATGAAGTGTCT
Reference	ZFMK-TIS-33626			AlcAtt24	13	TGAA	AlcAtt24F	GTGGCTATGATGGTCCTGAAGAGT	AlcAtt24R	GCTTTGAAATCCATGGCACCTGAA	322	GTGGCTATGATGGTCCTGAAGAGTATCTGTGGCAAGACCTGCATGTCTGATGCCCTAATTTTTGTCTTCTAGCTCTTTATATCTATTAATCCATTAGTTGCCTGAATGAATGAATGAATGAATGAATGAATGAATGAATGAATGAATGAATGAATGGATGATTTTGGAGCACTGGATACATGGTTGTTGGGGTGTTTTTCTTAGGAATAATTTGCGAATATATAACTACAAGTGAATGATTAAAAGTTTTTAACTTTTTTTAGACAAAATATCTAAAGCGTGTTAACCTGTACTTAACTTCAGGTGCCATGGATTTCAAAGC
Reference	ZFMK-TIS-33626			AlcAtt26	14	TCCA	AlcAtt26F	GCAAGGTTGTTGCTTCTACCAGAC	AlcAtt26R	TGCACAAGGTAAGGGCTTCGTTTC	300	GCAAGGTTGTTGCTTCTACCAGACGGCACAGCTCAGCCCTTGGCACCAGCTGGGGAGCAGGTGGGTGACCAGGCAGTGCATCTCCATCCATCCATCCATCCATCCATCCATCCATCCATCCATCCATCCATCCATCCACCTTTAAACATGGCCTAATGAAAGGAGTTGATGTTTGTTCCTTGGAGGATCACTGTACTTGGTGGTCCATAGAATCTGAATCCCCACAGACCTAGTAACAAGCTCTGAGGTTATTTACAAGCAGCGTGCTGCACTTCAGAAACGAAGCCCTTACCTTGTGCA
Reference	ZFMK-TIS-33626			AlcAtt27	14	CATC	AlcAtt27F	AAAGCGGGCGGCATTAGACAAA	AlcAtt27R	GCTCTGTATCCTCCACCTCTGTCA	332	AAAGCGGGCGGCATTAGACAAAAGTGAAACCAGCTGTAGAGAATGAAAGCAGCAATACCCAGCAATCGGGGGAACGGGAAGCTGATCATTTCCAACCTTGCGAAGTGACAAAACAACTGTGGGATACAATGGAAAGCAGCATTTGGACACCTGCGGCATCCATCCATCCATCCATCCATCCATCCATCCATCCATCCATCCATCCATCCATCCACAGCAGTGGGGTCAGCAGGGGTGGCTCAAGACCTGAGGTGTCCTCCCACAGGTGTCTGGCTAGGTGAGCTGAGGTGCTTTGTGCTTGTGGGAGGTGACAGAGGTGGAGGATACAGAGC
Reference	ZFMK-TIS-33626			AlcAtt28	14	CATC	AlcAtt28F	AGCCCTGCTGTGTCATGAGG	AlcAtt28R	AGCTGGACCTCTGCTCTACACA	307	AGCCCTGCTGTGTCATGAGGCCTTTGCACCCAAAAAGTGAGGGCCAGGAGCAACCTCACCAAAAAACACCACACGAGGCAAAATCCTTCCCCTCCTCTTGCCTGCTGCTCCATGTTCTCACTCCCTGCTCTTCAATCTGCAGCTTGCCTTCCTGAAAGCATCCATCCATCCATCCATCCATCCATCCATCCATCCATCCATCCATCCATCCATCCCTCCCTGTATTCATTTCTGTGTCTGCTCCTGAGTAGTCAGGGACCAGCAGGTTCTTTTTTATTCCTGGTGTGTGTAGAGCAGAGGTCCAGCT
Reference	ZFMK-TIS-33626			AlcAtt29	14	TCCA	AlcAtt29F	CCCATCCATCAGCAGAAGAAGGAA	AlcAtt29R	TCACAAGCATCAGGGTGCAATCAG	342	CCCATCCATCAGCAGAAGAAGGAAAACACATTAGCAGCAATAGAAGTCTTTTGAAAAGCAATTTATGGCCTGTCCCATCTAATGATTACAGCAGAGGCCACCTCAACACCCCACTTTCACCACAGTTGTGGATTACACCAGACTGCAGCCTCCATCCATCCATCCATCCATCCATCCATCCATCCATCCATCCATCCATCCATCCACTCTAGATAAAGCCCAGCTCATTGTTTTTCCCAGCTTGATCACAACTCAGTGGACAGATTTTTGTCCCCTGGCTACTCATTTATAAAGATCATTTTGCAAAACCCCATTAGGCTGATTGCACCCTGATGCTTGTGA
Reference	ZFMK-TIS-33626			AlcAtt30	15	CCAT	AlcAtt30F	ACGTGCAGCTCTGCAAACCA	AlcAtt30R	AGCAGTGCTCTTGGCTCCCTT	312	ACGTGCAGCTCTGCAAACCAGGGAGCCTGATCTTTAAATGCAGCTGCTGTGAGCAGGGATATTGGCTTGAGTCAGAATGAAGTGGAAACAGATTATGCCCCTGTGCAGAGACTGCAAACCTACCCATCCACCCACCCATCCATCCATCCATCCATCCATCCATCCATCCATCCATCCATCCATCCATCCATCCATGTTTTGTAACTACAGAAAGTGTCTGGAAATCCAGTTTTCTGAGAAAGGCACCGTGAACCACAAGAGGCAAACGTGGCTCCTAAGGCCTCAGCAGACAAGGGAGCCAAGAGCACTGCT
