# Supplementary material for: FOGS: A SNPSTR Marker Database to Combat Wildlife Trafficking and a Cell Culture Bank for Ex‐Situ Conservation
Source: Mol Ecol Resour. 2025 Jan 10;25(4):e14062. doi: 10.1111/1755-0998.14062 (PMC11969641; doi:10.1111/1755-0998.14062)
Supplement: Supplementary file 3 — Table S3. Primer data. [file MEN-25-e14062-s006.zip › Supplementary S3/Anguilla_Anguilla_Reference.xlsx]

## Sheet: Sheet1
Data table for FOGS Reference Specimen
Title:	Catalogue/Accession Nr.	NCBI No.	Scaffold ID	Locus	Reference Allele	Microsatellite Sequence	Primer Name Forward	Primer Sequence Forward	Primer Name Reverse	Primer Sequence Reverse	Amplicon Size	Amplicon Sequence
Description:	ZFMK Nr.	Unique Accession No. in Genbank	Scaffold id from genbank		occurence number microsatellite
Example:	ZFMK-TIS-123	GCF_000337975.1	scaffold6_1	Fa_6-1	16	TCTA					409	TCATTGCATTTCTGTCCCCTCTCAGATTTTATATGTGCAGTTGACATAAAGTAATGTTAAATACAACCAAATAACTGGATTACAAGCAACATGCTTTCATTATGATTCAACTCTTTGTCAGTGCTCACCTATTTTTTGTATGCACAAAACATGTGCATGTGCTTGTGTGTGTGTATATCTATCTATCTATCTATCTATCTATCTATCTATCTATCTATCTATCTATCTATCTATCTATCTAATATAGATACAAACAGATTTGTATAGAACAAATGCCTGATTATCTGAATAATAATGAGAGATTTCATTGCAGATTCCTTCAGTTCTTGGGAAACTTTTGCCACCAGTTTTCCAATAATTGAAATAATTCAATGAAGTCCTGGGTATTAGCTTCTGCTC…
Reference		GCA013347855.1	CM023565.1	AngAng1	11	GCAC	AngAng1F	TCACCTCCAGCGTCTTCCTCTG	AngAng1R	TGGCAGCGGGTTTGTCTTCAG	331	TCACCTCCAGCGTCTTCCTCTGCAGCTCCTCCTGCTGCAGCTTGCCATTGTTCTCCGCCAGCTCTTTCATCATCCCGGCGTACTCCGAGCGCAGCTTATTCAGCTCCGCCGACTGCCTGCGTCACAGCCGCCACATGGAGAGACGGCAACGTCACCACGGCGCACGGCATGCACGCACGCACGCACGCACGCACGCACGCACGCACGCACGCACGCGCGGGGAAACAAGCGCACACAAGTGTAGATGCGACATGTGAAGAGAAGTCCGAGGTGAGATTTGAACCCGGGCCTCTCACTCGCCCAAAGGTTTCTGAAGACAAACCCGCTGCCA
Reference		GCA013347855.1	CM023565.1	AngAng2	13	ACGC	AngAng2F	CATGCCTCTTTCCTGGAGCACTTT	AngAng2R	GGGTATCTGTGAAGCAATGAGCAC	326	CATGCCTCTTTCCTGGAGCACTTTAAAGAGCAGTGTGCTTTGGTCATGCACTTCGTGGACTTGTGCTAGATCAGTTATCTGCAAAGTCATAGGCAGCCAAGCGAGAGCAGAATGTTATATATGTACACGCTCACACGAACGCACGCACGCACGCACGCACGCACGCACGCACGCACGCACGCACGCACGCACACACACATTTCACCACATGCAAATTGTTTGATTACAAATGTACAACTGTGGAGTACAGGACTAAATCAAGAAAAAAATGTCTTTGTCCCAAACATTATGGAAGGCACTGTGTGCTCATTGCTTCACAGATACCC
Reference		GCA013347855.1	:CM023565.1	AngAng5	13	TGAA	AngAng5F	GGTCAAATGCGCTCGTCCCAAA	AngAng5R	GCTATTGCTTAGTCAGCCTCCAGG	314	GGTCAAATGCGCTCGTCCCAAAACGTCACGCCAACATAGAACGTAAGCGCTTCACTTTGCTCCGCCTAAAATCGCTCGACCTCATTTCACCCGAAATTCCGAGACCGATTCTCATGCACGTGCCTCAGAGGGGAGAGCTTCCGTGCTGAAATGTGAGTGAATTAATTAAATGAATGAATGAATGAATGAATGAATGAATGAATGAATGAATGAATGAATGAAAGACATTGAAGAATGTTACCAGGCCCCGACAGGAGGGGCCCAGTCATTATGGCACCAAAATAAGAGTCCCTGGAGGCTGACTAAGCAATAGC
Reference		GCA013347855.1	CM023565.1	AngAng6	17	AATC	AngAng6F	CCGGTGTGCTAACCTAACAAGTCA	AngAng6R	ATGTGGTCGAAGACAATGGTCCTT	305	CCGGTGTGCTAACCTAACAAGTCATATGCTTAGCTTCCACAGGCACAATATCCTTGGTGACCTCTCCTCCCTGTCCCATCTAATGCAGACATTTTTTTAACGTGAGAAATCAATCAATCAATCAATCAATCAATCAATCAATCAATCAATCAATCAATCAATCAATCAATCAATCGATCGATCAATTGATCAATCGATCAATCAACCAGTCCCTCTACAGAATGATGCAATGGATCTCCCTTCAGCGGGTCATGTGCTTTCTGTTTTTCTCAGCACATCTAAAGGACCATTGTCTTCGACCACAT
Reference		GCA013347855.1	CM023565.1	AngAng7	11	ATAG	AngAng7F	TGTGCATGGCGATCAGACTGTC	AngAng7R	CGTGGTCTGGATGAGTCATTCAAT	301	TGTGCATGGCGATCAGACTGTCCAATCCAAAAAGATCAGCAGGCTTGAATAGTGCCCATTTTGAACTGAGAGTCAGGATAGATAAATAGATAGATAGATAGATAGATAGATAGATAGATAGATAGATAGATTCCTTTATGTCATTGCACAGAGTACAACGAAATTGAGTAGCAATCCTGACAGTGCATTCACACATAACAAACAGCAATTAAAAATAGAAACGAGTTCAAGCTAAACTAATGGTTCTGCTACTCCCCTGGACTGGTGCATGGCACAGATTGAATGACTCATCCAGACCACG
Reference		GCA013347855.1	CM023565.1	AngAng8	11	CACG	AngAng8F	ACTGGGCTGGCCGAACGAAA	AngAng8R	CCACATACCGCATCACTGCTTGAC	331	ACTGGGCTGGCCGAACGAAAAACTTGGATACTTGGAAGAATAATTCACAAGGAAGAAAGGGAACCATAAGCCGACTATGACGTTGACTACGCTGACTACGACACTAATTTCTCTGTGAAAGACGGCAGTGTTCTGTCAAGACGATCACACACACGCACGCACGCACGCACGCACGCACGCACGCACGCACGCACGCACACACAAAAACACCCTCAGAGACAAACACAAAATATTTAGGAAAAGACAAAAGGTTAAGCTATCTGTTAGACCTGTGGGTGTATCAGGACTGTTCTTTTATTTAAGAAATGTCAAGCAGTGATGCGGTATGTGG
Reference		GCA013347855.1	CM023566.1	AngAng10	17	CAAT	AngAng10F	TTCTGGGTGATTAAATTGGCTGCT	AngAng10R	CCTCCTTCACGGACAGATAACACA	318	TTCTGGGTGATTAAATTGGCTGCTATTTAGATTACTTGTGAACTCCAATTAACAAACACACATCCTTATATGGAATACAGAAAGTAATATTTTTGTTGTCAAAAATAAGTAGCTAAATCTCTGATCAGCCTGAATGAATCCATCATTTGGCCAATCAATCAATCAATCAATCAATCAATCAATCAATCAATCAATCAATCAATCAATCAATCAATCAATAAATAAATGGTTGCTGTTGCCAGGAAATGTACAGTTGCTATGGAATGTTAGTTGAATCTATCTACTGCAGTTAAATGTGTTATCTGTCCGTGAAGGAGG
Reference		GCA013347855.1	CM023566.1	AngAng11	16	GATA	AngAng11F	GCTGGCTCATTCACTGACTTTCTG	AngAng11R	CCAGTGGAAGATGACAGTAGGCTT	321	GCTGGCTCATTCACTGACTTTCTGTTTAATATTAAATGAAAGCAGAAACCTGTGTAAATTTTGATAACAAATAATATTACTATCAATCTGAAATGGGTTAGATCTTTAGTATTGACGATAGATAGATAGATAGATAGATAGATAGATAGATAGATAGATAGATAGATAGATAGATAGATAGATCAAAAAAGGTTATGTGAGGACAAAACAATAGCATGGCTCATTGATCTGGAGTTAGAGGAGAAATCAGGGAAAGGTGTTACCTTTTATCTTCCCTTCCTGCTTACATACACTTCAAAGCCTACTGTCATCTTCCACTGG
Reference		GCA013347855.1	CM023566.1	AngAng13	14	TGAC	AngAng13F	ATGAAGCATCTGGTGGGAGCCA	AngAng13R	GCCATTCGTCAGCTCACAGAAACA	320	ATGAAGCATCTGGTGGGAGCCAGCACCCTGCCTGTGGACTTCCACATGAAGGTGCTGAACTGGCTCAGTTTCTGGGCTGTTCTTCAGATGCTCAGTCCACCATCTTTCCATTTCTGGCTGGACCGCAACAGCGGGGCCAGCCCTACAAACGCGAATGTCTGTGACTGACTGACTGACTGACTGACTGACTGACTGACTGACTGACTGACTGACTGACTGAGTGATAAAGTTACACCGCGCGTGTCTGTGACGTCGGCCGGTTCGGTCCAGCCATATACTAGGTTTTAACCTGGTCTTGTTTCTGTGAGCTGACGAATGGC
Reference		GCA013347855.1	CM023566.1	AngAng14	17	CATC	AngAng14F	AGAACCAGCACAAGGAGGACACA	AngAng14R	TCGCCAGAGCAGTTAGGAGTTAGG	300	AGAACCAGCACAAGGAGGACACACTGCAAATGTTGGCACGGCAAGAAAAAAAAACACAAGCTAAACATCCATCCATCCATCCATCCATCCATCCATCCATCCATCCATCCATCCATCCATCCATCCATCCATCCATTATCTACACCTGCTTATCCTGAGCAGGGTCGCAGGTGGTTCTGCGACATAGCTCAGGAGGTAAGACCGACTGTCTGGCAGTCGGAGGGTTGCCGGTTCAAACCCCGCCCTGGGCCTGTCGAAGTGTCCTTGAGCAAGACACCTAACTCCTAACTGCTCTGGCGA
Reference		GCA013347855.1	CM023568.1	AngAng15	11	TGAA	AngAng15F	ACCACAAGCTCTGATCCACAACTT	AngAng15R	GGCAGATCTTCAATACTGTGCAGT	303	ACCACAAGCTCTGATCCACAACTTTTGTATAAAATATATCTCTTAGGAACTTCCTCAGGCCTAATTTTCCTTTCAAATTAGGATTCATATAATGCTTCATGTAAAACTTGAATGAATGAATGAATGAATGAATGAATGAATGAATGAATGAAAATGCAAAATTAATATTTTTTTTGCATGAAAGATAAGAGGTCACATGAACTGCACAGGTAATATAACAGACATTTCTAAAACATTTTAAATATATTTTACTTTATACTTTATCTTCACTGAATTATCACTGCACAGTATTGAAGATCTGCC
Reference		GCA013347855.1	CM023568.1	AngAng16	16	ATCA	AngAng16F	AGCCTCAGCTAAGGTCAGTGTTCA	AngAng16R	CCGATTGAGCCTGGTTCCTTCTGA	315	AGCCTCAGCTAAGGTCAGTGTTCATGACTCCACAATAAGAAAGATACTGGGCAAAAATGGGATTCATGGCAGATTATCAATCAATAAATAAATCAATCAATCAATCAATCAATCAATCAATCAATCAATCAATCAATCAATCAATCAATCAATCAATTTTTATTTATATAGCGTATTTCACAGCAATTGTCACAATACGCTTCACAGACAACCCTGGCCTAAACCCCCACAAGTGCAAACCTAAAGCAACAGTGGCAAGGAAAAACTCCCTGTGGCAGATGGGAAGAAACCTCAGAAGGAACCAGGCTCAATCGG
Reference		GCA013347855.1	CM023568.1	AngAng17	11	TGAA	AngAng17F	GGGACAATTACACGATGTGTGAGG	AngAng17R	GCACCACGTTCGCTCGATTGT	339	GGGACAATTACACGATGTGTGAGGGGATCTAAAGTTTTCTGACATGTAAAAAAATCAAAGGTCAGGTTTTGCATACATAGCCAGCAAGTTTGGGGTGCTGACCATGCCTGGTAGTAGCGATGACAAACTTGAATGAATGAATGAATGAATGAATGAATGAATGAATGAATGAATGGAAAACAAGATGAATGAGTGAATGCGAATGGCCTGGGTTTTTAAACAACTTCGGTTGTCATATTTGTTGGCATGGCTCATGACCTAAGGAACCAGAAAACAAATGCGGAACAAATCTGGAAAATTGGTTTTCCATATTTTACCACAATCGAGCGAACGTGGTGC
Reference		GCA013347855.1	CM023568.1	AngAng18	12	CGCA	AngAng18F	GGTAACAGGAGAATGTGACTCTGG	AngAng18R	ATGTGGCTAATGGCGGTAATTTGT	301	GGTAACAGGAGAATGTGACTCTGGTAACAGGAGAATGTAACTCTGTTAACAGGAGAATGTAGCTCCAGTAACAGACTCTCCTGGATGTTTAAAGTTTTTCTTGTACACTGACCGCACCCATCCTAAACTCGCACGCACGCACGCACGCACGCACGCACGCACGCACGCACGCACGCACGTACCCCTGGTTGGTCCAGTAGCCCGCCCACAACGTCACAGTGCCACCCAAGCTAGGGCGCGCTCTAATTGTTGAAATAAGAATTGAGCTGCCGTTCAAACAAATTACCGCCATTAGCCACAT
Reference		GCA013347855.1	CM023568.1	AngAng19	16	ACTG	AngAng19F	GTCCTGACTCACTGCGGCCATTA	AngAng19R	ACCAGGTTTGTGGGAATTTGACCA	301	GTCCTGACTCACTGCGGCCATTAAAGATCCTATCGGTCCACTTTAGACAGGAAGTGCCTTTGGGGCCTGGCTTGGAGCTAACTGACTGACTGACTGACTGACTGACTGACTGACTGACTGACTGACTGACTGACTGACTGACTGACTCACACACTCACTCACACACTCACTCACATATGCACTATTTAGCAGGTCAAAAAGTCACCACAAGGGGGAGCTATTAGCACTCAATGACACGGTCCCTGTTTTCAAAAGAGCTCGGGTGTCACAGGTGTCCTGGTCAAATTCCCACAAACCTGGT
Reference		GCA013347855.1	CM023569.1	AngAng20	12	CGCA	AngAng20F	TGCCATCCTAGCTTATAGCGACAG	AngAng20R	GCTTTGCTACAACAGAACCCTCTT	340	TGCCATCCTAGCTTATAGCGACAGGCAATTGAGAGGGATGAAGAATGTGTCATAAATCAGCCGACAGTTTCAAAACCACCAATTTGAAATCAATAATTAATCAGTCATAGAGAGTGTAAGGGGATACTGGTCCTGCCGCGCACGCACGCACGCACGCACGCACGCACGCACGCACGCACGCACGCACACTTTCTTTGAAGCAAGAATAGTGTGCCATCTTTTCAATGGTGGCTATACATTGGCAAGCTCCTGGTTAGACCACAGGATCCTTGCAAAAATACAAATCTACAGCTTCAGAAGCTGAGAGGAAAGGGAAAAGAGGGTTCTGTTGTAGCAAAGC
Reference		GCA013347855.1	CM023569.1	AngAng21	11	AGAT	AngAng21F	ACCTTAACGCTGTCTGGCACTGT	AngAng21R	GCACACAAGCATGACAAACTACGG	341	ACCTTAACGCTGTCTGGCACTGTTTACACACAGCCAGTGTGATTTTGGTGCTGTGCATCTATTAAAGATCTCATGAATTCCACTTTTTCTTTTGACTGTAAGAGGGCATGAATGAATAAACAAATGACAGATAGATAGATAGATAGATAGATAGATAGATAGATAGATAGATCTGTTATTTTATTATGTTTTTTTCATAAAATTCCTGTTGAGTACGGGCAGTGGAGTAATAAGTATTAATGTAAAAAAAATAATATTCGTTTTACTGCACGCTGTGTTCCCCTCACTGCTGTTTGCATTGATTTTAGCATTTAATTCCGTAGTTTGTCATGCTTGTGTGC
Reference		GCA013347855.1	CM023570.1	AngAng22	15	CGCA	AngAng22F	ACTTGGCGGAGGTGGACACGAT	AngAng22R	CAGGGCAGTTCTCGCAAGGGTAAG	339	ACTTGGCGGAGGTGGACACGATCCCCTCCTGCATCTTCTCCCACACGCGAGGCACGGCCAAGAAGCACGTGGGCCGCACTTCCCTTAGCGTGTTGACCAGAGAGCCCTGAGAGGAGGGACGGCACAACGTTTAGCTGGAGAACGCATACGCGCACGCACGCACGCACGCACGCACGCACGCACGCACGCACGCACGCACGCACGCACGCACGCCTGTAAGCCCACACACAGCTTAAGGGCTGCGAAGCACACAACTCCATACCTGAAGGTCTATACTTCAACTCTGATGAATTGCTGTTGTATCATTGGAGACACCTTACCCTTGCGAGAACTGCCCTG
Reference		GCA013347855.1	CM023571.1	AngAng23	16	GATA	AngAng23F	CATGTTGCTGGGCCTCTGAAAGA	AngAng23R	GCTTTCCTCTGCCAAGACACATTG	349	CATGTTGCTGGGCCTCTGAAAGAGGATAATATGTGTATTAATGTATTGGTTTGCAACCAGGGGTGTGGGCTGTTGCCATGGAATTAAACCCCCAAGTCTTTAATTTGTAATCATAAGTCACACAATATTATGGCATACTTTAGTTATGTAACTTGTATAAGGATAGATAGATAGATAGATAGATAGATAGATAGATAGATAGATAGATAGATAGATAGATAGATAACATATTATCATTAATTTGTCTTTATTGATGAATGAGATGTTCACATAAGCCATGTGCTGGGTAATTATTGAAGCTGTTCTCATCCAACTGGGCTCTTAACAATGTGTCTTGGCAGAGGAAAGC
Reference		GCA013347855.1	CM023571.1	AngAng24	12	GACT	AngAng24F	CCCGCTCTAACACACTAGTCCACT	AngAng24R	GTCAAAGCCTTCCGTGGTTTCTGT	327	CCCGCTCTAACACACTAGTCCACTTCCCTGGAGGTTATTTCTATCAGGGGGGAAAAACGGGGGCCAGTTCAGTTTGGGACGTCCCCTGGTTCTCGCACTGATGACAGCGGTTGAGGACTGACTGACTGACTGACTGACTGACTGACTGACTGACTGACTGACTGCCTGACTGCCTGACTGCCTGACTGCCTGACTGCTTGTGGACGGCCGCTGTGCTCGACCACCGAAACTATGGAAACCACTCAAACAACCGAAACCACGGAAACTGTGGAAACCACCAAAACTACGGAAACCACCAGAATCACAGAAACCACGGAAGGCTTTGAC
Reference		GCA013347855.1	CM023572.1	AngAng25	12	ATAG	AngAng25F	TGACAACCTTCAAATCCAATGTGC	AngAng25R	CACTCCATAGCCATTCCCAAGAAA	315	TGACAACCTTCAAATCCAATGTGCTAGTATACAGTCAAAACAACAAATATTGTATCCCTGTTCAAATACTGCACATGTTGGAAGATAGACCGACAGGCAGACACATAGATAGATAGATAGATAGATAGATAGATAGATAGATAGATAGATAGATCAGGAAACCTTGATGTATAAACACGGGCCTGAATAACATTTGTCTTGTCTGGATGGAAAACATAGTCAGATAAGGGATGATGATTATGTTCAATTGCTCTGCAACTCAGAAATTGAATTCCCAGCATATTTTGCATCTTTCTTGGGAATGGCTATGGAGTG
Reference		GCA013347855.1	CM023572.1	AngAng26	14	GCAC	AngAng26F	TGGTCATCAACATTACTCCAGTGG	AngAng26R	GTGTAATGGCGCATGTTGTTCTTG	303	TGGTCATCAACATTACTCCAGTGGAGCACATTAATAGTTTCAAAACAAACTTGTAATTCCTGATATTCTCACATGCGAGCATGCACGCACGCACGCACGCACGCACGCACGCACGCACGCACGCACGCACGCACGCACAGGATAAGTGGCAGTAGTACTGGGAGCCCCTGCTTACCCGCTGTGGTGGTACAGTCTGAGGTGGACTGGTGCCTCCAGAAGCTGATGGCGGACCTCTGTCGGCCCTGCAGTCGACTCAGTCTTTCTGCCAGACCCCCGCTGCAAGAACAACATGCGCCATTACAC
Reference		GCA013347855.1	CM023572.1	AngAng27	16	ATCA	AngAng27F	GGGATGTGCTTCTGCAATCATTTG	AngAng27R	TGCCCATTCTAAATACCCTGGTGT	338	GGGATGTGCTTCTGCAATCATTTGTTTACTCTTCATGAGAATCTGAGCTGGTTTTCCCATGTAGTGACATTAAAGAATTTAAATTAACCTGAAATGTTAGTCACCAGCAGGTCCATGCATGTTATTTCATGCTGACCTATCCTTTCAAATCTGCATCAATCAATCAATCAATCAATCAATCAATCAATCAATCAATCAATCAATCAATCAATCAATCATTTTTATGATCCTTCTTTTATAATTTTGCTTTGCAGCCAGCTCCCTACCCATTGCATTGCCCTTCCCCTTTTCATTTCGCACTTGCAGTAGTTTTGACACCAGGGTATTTAGAATGGGCA
Reference		GCA013347855.1	CM023572.1	AngAng28	13	CAAG	AngAng28F	AGGACTCAGACATTCGCTTGGG	AngAng28R	GCAGACTCAACACGGCACAATTAG	331	AGGACTCAGACATTCGCTTGGGGAGGTCTGCGAGGCCTGGGCCTTTGCAGGAAGTAGAAGTGATCAGATTCACCCCGGCAACAGGAAATTATGGGATACGGCGCAAATTAAACGTACTTGGGATTAGTTTAGCTCCACGTGCAGCTTCAACCTGGCTGTGAACTAACTAACAAGCAAGCAAGCAAGCAAGCAAGCAAGCAAGCAAGCAAGCAAGCAAGCAAGCAGGGCAAGCGTACTACACATTTAAGAGGCTAATTCAAATAGATTTACCAATTAGGAATCTGGCGTGTTCTAATCTGCGGCTGAACTAATTGTGCCGTGTTGAGTCTGC
Reference		GCA013347855.1	CM023573.1	AngAng29	12	TACA	AngAng29F	TGGAAAGCCTTCCCAGAAGAGTGG	AngAng29R	CAGGAATGGTGCTGTGGTGTAAGC	345	TGGAAAGCCTTCCCAGAAGAGTGGAGGCTGTTACAGCACCAAACGGGGGTCCAACTCCATATTAATGCCCATCATTTTGGAATGAAATGTTCAACAAGAAAATATGGGTGTGATGTTTAGGTGTCCACATAGTTTTGGAAATGTAGTGTACATACATACATACATACATACATACATACATACATACATACATACATATATAACAAATCCACTGTGTTCATGGATTGGGTTCTCATGACAAATTGCCTTGATGTGTATATGTTCTAGCAGTAAGACTTCTTGCAGTAAGTCTATGTGTTAACATGTAGCTTTGAACACAGCGCTTACACCACAGCACCATTCCTG
Reference		GCA013347855.1	CM023573.1	AngAng30	12	ACTG	AngAng30F	CCGTCACTTCTGAGACTCCGTAAC	AngAng30R	GGTTTGCTGCTTGTCATCATTTCC	347	CCGTCACTTCTGAGACTCCGTAACTTCTGAGGGGAGGTCAAACTTCAGTCCTGGAGGCCATTAGTGTCGACTGGGTTTTTGGTATTTCAGCACCAGTGATTCTTCTCTGTCACTGAAAGGTTAGAGAGTCCACACTGACTGACTGACTGACTGACTGACTGACTGACTGACTGACTGACTGAAAGGAAACCAGTAGACACAGCAGCACTCCAGGACCTCAGTTTAAAGTCAACACTTTTATCTTAAGTATAAAAATTTAATTACTAAACCATTTACCAAGCTGCTGAAAAAGACAAAAGGAAATCCAACAGCCACGTTATTGGGGAAATGATGACAAGCAGCAAACC
