# Supplementary material for: FOGS: A SNPSTR Marker Database to Combat Wildlife Trafficking and a Cell Culture Bank for Ex‐Situ Conservation
Source: Mol Ecol Resour. 2025 Jan 10;25(4):e14062. doi: 10.1111/1755-0998.14062 (PMC11969641; doi:10.1111/1755-0998.14062)
Supplement: Supplementary file 3 — Table S3. Primer data. [file MEN-25-e14062-s006.zip › Supplementary S3/Anguilla_rostrata_Reference.xlsx]

## Sheet: Sheet1
Data table for FOGS Reference Specimen
Title:	Catalogue/Accession Nr.	NCBI No.	Scaffold ID	Locus	Reference Allele	Microsatellite Sequence	Primer Name Forward	Primer Sequence Forward	Primer Name Reverse	Primer Sequence Reverse	Amplicon Size	Amplicon Sequence
Description:	ZFMK Nr.	Unique Accession No. in Genbank	Scaffold id from genbank		occurence number microsatellite
Example:	ZFMK-TIS-123	GCF_000337975.1	scaffold6_1	Fa_6-1	16	TCTA					409	TCATTGCATTTCTGTCCCCTCTCAGATTTTATATGTGCAGTTGACATAAAGTAATGTTAAATACAACCAAATAACTGGATTACAAGCAACATGCTTTCATTATGATTCAACTCTTTGTCAGTGCTCACCTATTTTTTGTATGCACAAAACATGTGCATGTGCTTGTGTGTGTGTATATCTATCTATCTATCTATCTATCTATCTATCTATCTATCTATCTATCTATCTATCTATCTATCTAATATAGATACAAACAGATTTGTATAGAACAAATGCCTGATTATCTGAATAATAATGAGAGATTTCATTGCAGATTCCTTCAGTTCTTGGGAAACTTTTGCCACCAGTTTTCCAATAATTGAAATAATTCAATGAAGTCCTGGGTATTAGCTTCTGCTC…
Reference		GCA_001606085.1	LTYT01000034.1	AngRos1	17	CACG	AngRos1F	TGCCAAACAGTGAGCTACAAATGC	AngRos1R	AGCTTTCTGGAGGCCCACCA	337	TGCCAAACAGTGAGCTACAAATGCAACACTATGTCATTGCATAGTGTTTCAGTGGTAGCAACCAAATACCCATGAGAGCAGGACGTCAGACTGCTATAAATATACACGTGTGTGTGTATAAACACACACACAAACACACGCACGCACGCACGCACGCACGCACGCACGCACGCACGCACGCACGCACGCACGCACGCACGCACGCATTCTCTCGCGCGTGTCCTTCCGCAGCTCACCTGCACACGCTGGGGGGGGCGCTGGCCGGGCCCTCGGCCAGGGCGGGGGCCGAGTCGACGGAGGAGGGGCATGCCATCTGGTGGTGGGCCTCCAGAAAGCT
Reference		GCA_001606085.1	LTYT01000101.1	AngRos2	17	AGAT	AngRos2F	CCCTTCAGCTCGTGTTCCTGTTCA	AngRos2R	CCCTTGCGACCCTGACCAGAAAT	303	CCCTTCAGCTCGTGTTCCTGTTCATCCATCCAATTGTTTTTTCATAACACAAATGCAGAATAAATGAAAAAAAGAGATAGATAGATAGATAGATAGATAGATAGATAGATAGATAGATAGATAGATAGATAGATAGATAGATTCAAATTGAAATTTTTAGAAAAGCAAAAGTTTGTGTAGTTTGTGTTAATTATTTAGAACCTATTACAGTTTAAAGAATATAATAATAGCCTTCTGGTAATGATAATAACCCATCTATTATTACCCATCTAACACGCTTATTTCTGGTCAGGGTCGCAAGGG
Reference		GCA_001606085.1	LTYT01000214.1	AngRos3	12	AGAT	AngRos3F	TTCCTTGCCAGTTCAACAGCCAAA	AngRos3R	AGAGGGTCTGTGTCTGGGAATGAA	329	TTCCTTGCCAGTTCAACAGCCAAATTCTTATACTTTTATTTAGAGCAAGGCAAAGCTTCTTAAATGTCAATAGAAACAGTTAATTTATACATTTTGTTTTAATTATCACTGTATCATTGAATACCCTCCCCCTCTGTCATAGACAGAAAGACAGACAGATAGATAGATAGATAGATAGATAGATAGATAGATAGATAGATAGATAGTAATATGTAATGTTTACCACTGAAGCTAATCCCATTGCTGAAAACAGCATAATTATGCATGGTTCTGGAGTGTGCCAGTTAATTATCATGGGCTGCTTTTTCATTCCCAGACACAGACCCTCT
Reference		GCA_001606085.1	LTYT01000233.1	AngRos4	13	TCAA	AngRos4F	GCACTTCCTGTCACTTTCACTCAC	AngRos4R	GTGTTATTAGGTGTGGGCGGTGTG	329	GCACTTCCTGTCACTTTCACTCACCTGCTTTCTCCAAACTTACACGCGTGTGCATGCTGGCGTGCTCAAGCACACACATGAACGTACAAGCATGCTCAAAATTCAGAATTTTCCCCCGATGGTTTGCTGCCATCACTGCAAGTTATTGAACTGACATTCTCTCAATCAATCAATCAATCAATCAATCAATCAATCAATCAATCAATCAATCAATACTTTTATTGTCCCTCTTCACCACATACTGCCACGTCTGTAGAACTAGGGTGTGACATGACAATAGTTTGACTCCTGAATGCTGCTAATGTCACACCGCCCACACCTAATAACAC
Reference		GCA_001606085.1	LTYT01000285.1	AngRos5	12	AATG	AngRos5F	TTCTGCTCCTGCCACAGTATCTCT	AngRos5R	AGACGTTTCGACAGTAGTCCAACT	343	TTCTGCTCCTGCCACAGTATCTCTATTGGGTTCGAGTCAAGACTTTGACTAGGTCACTTCAAACCATTTATTTCTGTTCAATCATTAAGATGCAGGCTTTTTCACATCAGGAAGGGGGAAAGTACATTTTCACAGCACTGTAAGCAAGTAAATGAATGAATGAATGAATGAATGAATGAATGAATGAATGAATGAATGGGCGGCACGAAAGGTATTCGTTTCAAATCCGGGTCAGGGCCTTTCTGTGTGGAGTTTGCATTTGGGTTTCCTCCCTCCCTGGCCAGGAATAAGTGGGTTAGACAATGGATAGATATCTCTCAGTTGGACTACTGTCGAAACGTCT
Reference		GCA_001606085.1	LTYT01000603.1	AngRos6	12	CACG	AngRos6F	AGGCAGTAGGTGATGTGCATTGG	AngRos6R	TGGCAGTGTCCAGAATGACATCTC	302	AGGCAGTAGGTGATGTGCATTGGGTTGTACCATGAGGCCCTTCAGGGTTCTGTAATACGGGTCCAGCAGCACACTGGCCACAGAGCAGGCCTGAGCCGTCCTGTCCCAGCCGTCCGAGCAGTGCACCAGCACACTGACACCCTCCTCCGCCACCGCCTGCTCACGCACGCACGCACGCACGCACGCACGCACGCACGCACGCACGCACGCACAAGACAAAAAAAGCAAGCCACTGGCTTCACTGGAAGCTCCTCAATGCCGTTGGTAGTTATACCCTAGAGATGTCATTCTGGACACTGCCA
Reference		GCA_001606085.1	LTYT01000742.1	AngRos8	12	GACA	AngRos8F	CCCAAAGACAGACTGCCCGGAATA	AngRos8R	GCAGGGACATTTGTTCACAGGAGA	349	CCCAAAGACAGACTGCCCGGAATAACTGCAATCTCCCCTAGTGAGCGTTCCCAGCTAAGGACTGGCACCCCGTCACGGTGCCTACTAAGCTCCCTGTGTCTGCCTGCGTTCTCCTCTGAAGGGTTATGTGGTTGCCGAAAAAAGGACAGACAGACAGACAGACAGACAGACAGACAGACAGACAGACAGACAGACTGTGAGACAGGTGTCAGGTGCCATTCAAATTCCAGGATTTAATAACGACCTGAAGTCACACAGTGCCTTGCAGGATGGCTGCATTTTTATAATAACGCTTCCTGCTCCACATTTGTTTTATCATTTTGCTTCTCCTGTGAACAAATGTCCCTGC
Reference		GCA_001606085.1	LTYT01000755.1	AngRos9	13	TCCA	AngRos9F	TGTGTGCTTTAGACTGTGGGCTTT	AngRos9R	GCCTGAATGACCTCCATCATGCAA	309	TGTGTGCTTTAGACTGTGGGCTTTAGGTCAGGGTGGTAGAGGGTTAGGGTAAGAAATACCAACAGACAATGTCCCTTTTTTCAGATTCCATCAGAACCCAGGAGGGTCGGTCCTTGGTGAACACAAACTGAATGGGCGAAATCTGGGTCTTTCTTTCCATCCATCCATCCATCCATCCATCCATCCATCCATCCATCCATCCATCCATCCCGCACAGCTGTGTGTTAAAGCAGAATTAGTGGATGGCTTTGCGCCACAGTGGCTTTTGGAACATCCATGTGCGTGTTGCATGATGGAGGTCATTCAGGC
Reference		GCA_001606085.1	LTYT01000900.1	AngRos10	13	AATC	AngRos10F	TCTGAATCGGTGCTGACGGTGAT	AngRos10R	GCGAACCATGTGGATAGGGTAAGG	302	TCTGAATCGGTGCTGACGGTGATCTGATCCTTGTAGGACCAGATCTCCAGCCCAATCAGCATCACGCGGATGTTCAGCGGCCGATACAGCTGATCAGTCAGAGGAAAATCAATCAATCAATCAATCAATCAATCAATCAATCAATCAATCAATCAATCATGAGAAATCACCAGTTTCTCGCAGGAACAATCATTTGCAAGAAACTATATGTATTTCAAAGTGGACAAACACACAGACTTAAACCAACATAGGACAAAGCTAACGGATCGCACACATGACCTTACCCTATCCACATGGTTCGC
Reference		GCA_001606085.1	LTYT01001010.1	AngRos11	16	GATA	AngRos11F	CCTGTCCATCAGGTACTGCAAAGT	AngRos11R	GGGTCACTACCTAGCTATGGGTTT	313	CCTGTCCATCAGGTACTGCAAAGTTACATCATTTAAGCAACACCTAAATCATTATTAGTATCATTACTAGAACAAAGGGTTCTTTGCCATATCTTTGATCATATATCACTTAACTACTTAAATAAAAATGAGGATAGATAGATAGATAGATAGATAGATAGATAGATAGATAGATAGATAGATAGATAGATAGATAGACAAAACAATGAACAAAACAAGGGCAAACTACCATGAGGTAAACAAAAAACGTTGTGTTCAGTTTGAACAAATATTTAGCATGTATGTGATGAAACCCATAGCTAGGTAGTGACCC
Reference		GCA_001606085.1	LTYT01001220.1	AngRos12	11	ACGC	AngRos12F	CACTCTTCACGCTCCACCTCCTT	AngRos12R	AAACCCGCTTCATCGAACACATCA	300	CACTCTTCACGCTCCACCTCCTTTGCCACCTCCAGCAGGTAGCTGGACTTCTTAGCAGAGTCCTGAGGAGTGCTCCCCTCCCTGAAGAGATCTGGGCGTCTTTTCAACTACAAGCACACAACAAACTGTAAAAACTGCTGAATCAATGGATGGACGCACGCACGCACGCACGCACGCACGCACGCACGCACGCACGCACACAGACACAAAATGAAATATTGGTCTCTCATGAACCCGCCCACCATACCAGGTAACTGTTGCGGTGCTTGGGTCCGATGATGTGTTCGATGAAGCGGGTTT
Reference		GCA_001606085.1	LTYT01001320.1	AngRos13	11	AGAT	AngRos13F	GCGTTCTACTAGCCACAGCGTCTG	AngRos13R	CCAATCTGCACCAGCGACAGGTT	303	GCGTTCTACTAGCCACAGCGTCTGTTTAGAAATGGATGGTGACATAACAGATTATGTGATGTTAATTGTCATGAGGCCCACATGTTTAAGAATGTTTATGTAGTGTTCATAAATATATTATAGAGTTACTAGGCAGATAGATAGATAGATAGATAGATAGATAGATAGATAGATAGATATTTTATTGACTTCTGACAAATGCACGGTTAAAACTGATTTGTATTCAAACGTAACACCTTGATCGCAGGTGTCCACATCTCAGGGGGCCAACGCCTATGGGAACCTGTCGCTGGTGCAGATTGG
Reference		GCA_001606085.1	LTYT01001391.1	AngRos14	11	CATA	AngRos14F	CCACACGCAGCAACATATCCAGTG	AngRos14R	GCCGTCATTACCACAGTGCTCCT	304	CCACACGCAGCAACATATCCAGTGTATCTCAATGCATTTTCTATTATGTTCCGCACCTGTAGTCGAATAGAGATGCAACTGCAAGATGCTAGCCTATTTATTTTCCGGTAGCCCCTCCCCACCCATACATACATACATACATACATACATACATACATACATACATAAAAATAATAATACTGCAGAAATCTACATTGTCCGATACGCCAAAAGTGGCGGGCAAAAGCGTATCCGCATTCCTCTTTTAAAATCAACCTAAACAGTCATAATTTTTCTCGAACAGGAGCACTGTGGTAATGACGGC
Reference		GCA_001606085.1	LTYT01001395.1	AngRos15	11	ATAG	AngRos15F	GCATCCAGCCAGCCTGAACTCT	AngRos15R	TTCGTAGGAACGTCTGACCAAGCC	317	GCATCCAGCCAGCCTGAACTCTGTGGACCATACAGCTACAACTAACAGTAATACACAATAAATGTAAGACTTTTCTCCTTGGTTTAAACATTTATAAATGCTCATGGCATAGCACACCATGTGCCTATTGACATAAGCATTTATGAATGTCTATGTTCACAATGTAGTATAGATAGATAGATAGATAGATAGATAGATAGATAGATAGATAGATTTGCCTTTGGCAGGCCGGTCTATAAGCACTCGCCTACCACCGCAGAGACCCGGGTTCAATCCCTGGCAGCGGTACGTCCGGCTTGGTCAGACGTTCCTACGAA
Reference		GCA_001606085.1	LTYT01001788.1	AngRos17	14	ACTG	AngRos17F	CGCCTGAGCCGTTGGGTAACTT	AngRos17R	CTGATCGAACACCTGTGCTCTTCC	338	CGCCTGAGCCGTTGGGTAACTTCGCGTCTTGCGGCTGAACGGCCCTTGTGGACTGAGGGCCCACGATGCTGAATATCACAGACGTTCCTCTCTGGTCAGAGAGACGCGCGGTTCTCTCACTGACTGACTGACTGACTGACTGACTGACTGACTGACTGACTGACTGACTGACTGACCTCCCCGGGCCGAATGGTGACCTCGATGGGCCTCTCCTCCGGCGGGAGGCTGGGGTAGGTGTCTCTGACCCAGGACAGGGTGGTGTGGTTGGGGTGAAAGTGAGGCTCTTTCTCAGGAGGGTACAGAAACCAGCGCTGGGAAGAGCACAGGTGTTCGATCAG
Reference		GCA_001606085.1	LTYT01002055.1	AngRos19	11	TGAA	AngRos19F	CCTAGAGGAGGGAAGACAAGCACA	AngRos19R	GCACATTTCGCTCCCGATATCTCT	315	CCTAGAGGAGGGAAGACAAGCACACAACCCTGCTGTCATCATAACAGTAACCAGAATGATCACACATGCAACTATAACTGAAAGCAACAACGATAATTATAACACTAACTGGCTGGGAAACGTTCAACTGAATGAATGAATGAATGAATGAATGAATGAATGAATGAATGAATTAAATGCTCCGGTCACAACAATAACCAATAAAAAACAATGGCAGCAAAAAAAACAAAAAGACTCATTTAACAGATCAGGCCGTGACTGATTAATTCTCTCCGTGTGTTTGGCCAAAACAGAGATATCGGGAGCGAAATGTGC
Reference		GCA_001606085.1	LTYT01002232.1	AngRos20	12	GATA	AngRos20F	GGGTGGAAGACCAGGACTGCAT	AngRos20R	CGCTGCTGATGATGTGAACTCGTT	313	GGGTGGAAGACCAGGACTGCATCCTCACATCTCTATGGCAACTAGCTCAAGGAGAGCCAGTGGTGTGTCTCACAAGCCAAACTTGAAGTGAAACCATGATAGATAGATAGATAGATAGATAGATAGATAGATAGATAGATAGATAGACAGATAGATAGACAGAATCTTCCTGAGGATTCACTCCCTCCATCTTGACCAATGTCGATGTCTGGTTTTAGATATTAGGTTGGGCCAGATTTGGTAATGCTGGGGGCTTGCAGGATGTTTGCATAATATTTCGTTTGATAACAACGAGTTCACATCATCAGCAGCG
Reference		GCA_001606085.1	LTYT01002386.1	AngRos22	12	ATGA	AngRos22F	GTGTGGTGGCCTATGTTAGTCAGG	AngRos22R	TTGAGTGGAAGGGCTCTGGAGAAA	315	GTGTGGTGGCCTATGTTAGTCAGGCAGTTTGGCAGGACTCTCTCCGTCACCCTTACAAAGCAAGAGTTAATGAGACTTTCGGCCCAGGAGAATTGGGAGAAAGAGAATATGAAGAGATCATGAATTCATTAACCCATGAATGAATGAATGAATGAATGAATGAATGAATGAATGAATGAATGAATAAATGAATTGTACCAATAAAACAAAGAACGAGTGGCACAAAACAACCTGAGGGGTGTACACAGAGAGAAAGTCAACTGACTTTTCACCGTGGGTCTGACAATCAGGTTTCTCCAGAGCCCTTCCACTCAA
Reference		GCA_001606085.1	LTYT01002419.1	AngRos23	12	GCAC	AngRos23F	TGCCTGTGTACTGTAACAAGTGCT	AngRos23R	CCTCTTCTGTAGTGTCGTGTTGCC	312	TGCCTGTGTACTGTAACAAGTGCTGTGAATATGGTAGCTGCACTGTTTCATATGAATGGTTCCGACCCAATATTAGCTCATGCACCACTGGAAGATACTGCTTCTCTGCACTTGGATGTTCATCACCTGAGGAGTGCAACCACTGCACTGAAGAACTGGCCCTCATGCACGCACGCACGCACGCACGCACGCACGCACGCACGCACGCACGCACGCAACGTGCATGACATGCACTGCACTCCTCTGATAGACTTGATCATGACACCAGTGACGATGCTCTGCACTACTGGCAACACGACACTACAGAAGAGG
Reference		GCA_001606085.1	LTYT01002488.1	AngRos24	15	ATGA	AngRos24F	CCAGAGGCATACATAGCACTGAGT	AngRos24R	AACAATGCAACACAGCAATGGTCA	300	CCAGAGGCATACATAGCACTGAGTGCCTGAAGGAGTGGCAAAGGTCCTCACTCAAGGCATGTCTCTAACAGCTGCATGTAATCGAAAACATGGACCGTAGACTGCTTTAAGCTGTCAAATTCACACAGTGTGCCTGGGCTCTTTGCATCTGCCAGAATCATATGAATGAATGAATGAATGAATGAATGAATGAATGAATGAATGAATGAATGAATGAATGAAATAGATATGGATTGTGCATATCCAATTTCTGCTTTCTCTGCACTGTCCAGTTCCTGACCATTGCTGTGTTGCATTGTT
Reference		GCA_001606085.1	LTYT01002781.1	AngRos25	15	CGCA	AngRos25F	TAGCGGGAGTGTCGGCTCTGAT	AngRos25R	AGCACCTCGTCCTCCTTCTCCA	303	TAGCGGGAGTGTCGGCTCTGATGAGGAACTCTCACCGCACGCGCGCATGAAGGCCTCCTGGGTAATGAGTCGCCTCCCCTCTGTTCATTAAACAGCAAACCCAGCGCACCACAACACTAACGACCCCTCCCACAGTGTGCTGGGAAAGCGCACGCACGCACGCACGCACGCACGCACGCACGCACGCACGCACGCACGCACGCACGCACACAGCTCTCACCCAACACATGCTTTCTGTCCGTCACCAGGGAAAATCCAGGAAGTGATTCTGCAGGAGAATCTGGAGAAGGAGGACGAGGTGCT
Reference		GCA_001606085.1	LTYT01003148.1	AngRos26	15	TAGA	AngRos26F	GGGCACACCTTCTCTGCGGAAA	AngRos26R	GCACTGGCCTCAGAACTGGAGTT	350	GGGCACACCTTCTCTGCGGAAAGAGAATAAAGTTTGTGCGGAGAAAAAACAAGATACACGAGGCGAATACAAAAAACATGGGAAACGAGAATATGACAGTTTTCTGCCTGCTCGTACCCTCTTGTGGAATACAGATGATACAACACATAATCCAAATAATTAGATAGATAGATAGATAGATAGATAGATAGATAGATAGATAGATAGATAGATAGATAGATATACTTTATTGAACCCCGTGGGGTAATAATTTGTCCTCTGCATTTGACCCATCTTAGTTATTAGGAGCAGTGGGCAGCTGCCTCTCTTGTGCTGCGCCTGGGGACGAACTCCAGTTCTGAGGCCAGTGC
Reference		GCA_001606085.1	LTYT01003558.1	AngRos28	12	ACGC	AngRos28F	ATTTGCTGTCAAGCTGCTAACTCA	AngRos28R	TTGGACTGAGTCGAAGTCTGAAGT	345	ATTTGCTGTCAAGCTGCTAACTCAGTAGTCATTTGTAGTAGTTTCCCAAGGAACTGATGGCTGTGCATCTGAATAGAATGGAAACTGACCCGTGTAAATGCTTTCAAAAGCCCTCTGGGGCCACCCCTGACTGTTCCATGAGCTCACGTACACAGACGCACGCACGCACGCACGCACGCACGCACGCACGCACGCACGCACGCGTATCGCAGTAGTACCATAGTCCTACCACTGTCTGTAAAGTAGAATGCCAGTCACAACCCTTGAGAGGAGCTACACTACTGTGTCGCAAGGGAAGACATGCTTTTGCCTTATTTGTTTACTTCAGACTTCGACTCAGTCCAA
