# Supplementary material for: FOGS: A SNPSTR Marker Database to Combat Wildlife Trafficking and a Cell Culture Bank for Ex‐Situ Conservation
Source: Mol Ecol Resour. 2025 Jan 10;25(4):e14062. doi: 10.1111/1755-0998.14062 (PMC11969641; doi:10.1111/1755-0998.14062)
Supplement: Supplementary file 3 — Table S3. Primer data. [file MEN-25-e14062-s006.zip › Supplementary S3/Aquila_chrysaetos_Reference.xlsx]

## Sheet: Sheet1
Data table for FOGS Reference Specimen
Title:	Catalogue/Accession Nr.	NCBI No.	Scaffold ID	Locus	Reference Allele	Microsatellite Sequence	Primer Name Forward	Primer Sequence Forward	Primer Name Reverse	Primer Sequence Reverse	Amplicon Size	Amplicon Sequence
Description:	ZFMK Nr.	Unique Accession No. in Genbank	Scaffold id from genbank		occurence number microsatellite
Example:	ZFMK-TIS-123	GCF_000337975.1	scaffold6_1	Fa_6-1	16	TCTA					409	TCATTGCATTTCTGTCCCCTCTCAGATTTTATATGTGCAGTTGACATAAAGTAATGTTAAATACAACCAAATAACTGGATTACAAGCAACATGCTTTCATTATGATTCAACTCTTTGTCAGTGCTCACCTATTTTTTGTATGCACAAAACATGTGCATGTGCTTGTGTGTGTGTATATCTATCTATCTATCTATCTATCTATCTATCTATCTATCTATCTATCTATCTATCTATCTATCTAATATAGATACAAACAGATTTGTATAGAACAAATGCCTGATTATCTGAATAATAATGAGAGATTTCATTGCAGATTCCTTCAGTTCTTGGGAAACTTTTGCCACCAGTTTTCCAATAATTGAAATAATTCAATGAAGTCCTGGGTATTAGCTTCTGCTC…
Reference		GCA_000766835.1	KN265653.1	AquChr1	12	GGAA	AquChr1F	ACCAATTACCACGCCTGTCAGC	AquChr1R	ACAGCTCTGTGAGATACAGTTGCA	318	ACCAATTACCACGCCTGTCAGCTGCCCAATAATCCCAGAGGACAAAACACATCCCATATCTAACCAGACAGCATCACGTCAGAGAAATAACCAACCATTTCTCAGGCCCACAGCACACGGAAGGAAGGAAGGAAGGAAGGAAGGAAGGAAGGAAGGAAGGAAGGAAAGGAGTAGGTAATTTTACTGTGCTATAGATACAGAAGATGAAAAGCACTTTGTGGAAAGTATAAAGCTGAATGCAAGAAATATACCTTGATTTTAATTTCCCAAAATATTTAACCATAGGTCGTTTTTTGCAACTGTATCTCACAGAGCTGT
Reference			KN265654.1	AquChr2	15	AGGA	AquChr2F	AGTGACTTAACCGCCTGCATCCC	AquChr2R	AGGCTCAGTGCATGTGATCTCTCC	306	AGTGACTTAACCGCCTGCATCCCCTTCCCACCTGAGTGCCGGAGTTGGTGTGAGGGAAGGGCTGTGGCACAGGAACAAAGGAAGGAAGGAAGGAAGGAAGGAAGGAAGGAAGGAAGGAAGGAAGGAAGGAAGGAAGGAAAGAACAAGAGAGCACCAGCGAGCCGGTGAGCTAGGACAGGTTAGTTTTTGTATATAACTTCACTAGTTAGGTAAGAAAGCTGTCTTTTGTCTCAGTGATTTGCTCTCCCTTGATCACTCATTACTGCTTTCTCCCCCTGGCAGGGAGAGATCACATGCACTGAGCCT
Reference			KN265663.1	AquChr3	14	AAAG	AquChr3F	CAGCCAATTAGCGCAGTTCTACCT	AquChr3R	CCGCCAAACCCAGATGCCTTTAAG	350	CAGCCAATTAGCGCAGTTCTACCTTCAAATCTCAGAGCTTCTGACCCAGAGCTTTCAAATGGTTGATGAAGATATCATAAAGCGGTTGTGCGGAGCCCATATTAAAGGCAGCCAACTGTAGAAAAAGAAAGAAAGAAAGAAAGAAAGAAAGAAAGAAAGAAAGAAAGAAAGAAAGAAAGAAAACACCTCAGGGAAGTGTATCAAATCTTCTCACTCGCAGCTTTTCCCAGAGGCGGCAGCATGGAGAATGAAGGGCCAGATCCTGCCCGGCACGCAGCTGCCTGAGGCACGGGGCAGGTGGGGTTACCCTGGCCTTATTTTGAAGGCTTAAAGGCATCTGGGTTTGGCGG
Reference			KN265666.1	AquChr4	12	AGGA	AquChr4F	AATGGAAGCCAGGAATGAGGGATG	AquChr4R	GTGATGCCTAGCAAACACCAGGAC	300	AATGGAAGCCAGGAATGAGGGATGGGGGGGGAAGACAAGGAGCAAAAAGCTCCAGAGAAGAGGAGAAAAGACAGGGGAATAAAAGAAGACAGGGGGAGGAAGGAAGGAAGGAAGGAAGGAAGGAAGGAAGGAAGGAAGGAAGGACAGAAAGAGATACCCAGAAAAAGGATGGAGGAAAAAGTGGTGAAAGAAGTAACTGAAAGCAGAAACTTAAAAAAAAAAGCACTTTATACTCAGACTCGTTGGAGGCCTTTTTTGTTGGCTGTGCCTAATAGGGTCCTGGTGTTTGCTAGGCATCAC
Reference			KN265671.1	AquChr5	12	GGAA	AquChr5F	CCCTCTCAGTGTCCCACTTCAAGA	AquChr5R	TAGAAGGGAGCCCAAAGTGCCAAA	347	CCCTCTCAGTGTCCCACTTCAAGAAACATGAAACTGTGTAGTGGTGCAGAACATAAATGGCTTCCAGCTAAAACCCACAAGATTGGGGGTTTTTTTAAGAGAGTCCTGTTATTTATTTTGCAGAAGAAAGATACTTTGGGGAAGGAAGGAAGGAAGGAAGGAAGGAAGGAAGGAAGGAAGGAAGGAAGGAGAGAAGGAAAAGAATGAGAAAGATACCCCATTCACTTACGGAGTAGATATAAGACAATGAGAAGGTTTCCAATTCCTCCATTTGACAAAAAAAAAGAGTCCAATTTTATTTTCTTCATATCAATGATATAACTTTTGGCACTTTGGGCTCCCTTCTA
Reference			KN265678.1	AquChr6	16	GAAA	AquChr6F	TCACGCAAGCCAAGCTCACTAC	AquChr6R	AATCTCTCCGCTTTCCTTCTCCAA	308	TCACGCAAGCCAAGCTCACTACCCAAACTAGGGATTCCCTCGCATTCCCCTGTTCCACTCCGTTGGCTTGGTACATGTGCCACCTTCCCACCCACAGCCAATACTCTTCAATAGTTAAAATCAATGCTTATTATCACTTACTGCCATTTACCATACCCAGCGAAAGAAAGAAAGAAAGAAAGAAAGAAAGAAAGAAAGAAAGAAAGAAAGAAAGAAAGAAAGAAAGAAGGAAAGAAAATACAAGATTGTCTATACATTTGTTTCAAGAACATTGGGGAGGTCTTTTGGAGAAGGAAAGCGGAGAGATT
Reference			KN265678.1	AquChr7	12	CATC	AquChr7F	GGCGTCTGTTCCCTTTGCAGTAAG	AquChr7R	CTCTCGTTAGCGGTCCCTTTACCC	327	GGCGTCTGTTCCCTTTGCAGTAAGGACATGGGTGCAACCCCCTTGGGGACTCGGTGGCGGAGAAGAGGGGCTCCCCTTCGGGTCCCCAAGCCATGAGGGCCAAGGAGCTGGGGGCTACTTTGCTAAATGCATCAGCACAGGGCATCTCTGGACACGAGAGGTCATCCATCCATCCATCCATCCATCCATCCATCCATCCATCCATCCATCTCCCAGAGGAGGGTGGCTGCACCAGGCTGGCTTCCAGCTGGAGCACGTGGGCTGTTGGGCAGGGACAGGCAGCAGGAGGCGATGCCATTCCTGGGGTAAAGGGACCGCTAACGAGAG
Reference			KN265679.1	AquChr8	11	AAAC	AquChr8F	CTCTGTCTTTCTGCAAGGAGAAGC	AquChr8R	GATTACAGGCAGCTTACAGGCTCC	322	CTCTGTCTTTCTGCAAGGAGAAGCTGCTTTTCTGATTCTTCCCACTGCTGAAGTTGATTGCCAAAATGGGATGTTTGCAGCTGGGGCTTTGGGTAAAATCCAACAAATTATTTTAAAACAAACAAACAAACAAACAAACAAACAAACAAACAAACAAACTAACAATGGGGTTTTTTTGTGTGTGTGTAGAAACATGTCTCAGGGCTGGAGGAGGTTTGGGAGAGGCTTTAATCCTCCTGTTGCACATACCATTGTCTTTATCTTGCTGTGGCTGCCCGGAGGGGTTTGATCACAGCTGGGAGCCTGTAAGCTGCCTGTAATC
Reference			KN265700.1	AquChr10	15	GGAA	AquChr10F	TGCTGTATCCAGTGTCACCTCCA	AquChr10R	AAGACAGGTCTGACCAATGCTTTG	323	TGCTGTATCCAGTGTCACCTCCAGTATTTATTGTTGCGCAAAGGAGCAGTCATAGGAAAAAAAGGTACATCGGCAGAGCCAGGTGTTTTCCACCGCCTATATTCAGTTCTGTGATTTTAATAGAGGTTGAGTCCTAGATGTGAGGTTTTCCTGTGGAACAGGAGGAGGGAAGGAAGGAAGGAAGGAAGGAAGGAAGGAAGGAAGGAAGGAAGGAAGGAAGGAAGGAAAGCTTTCATTTGAAAAAAATGCCTTTCATTTGACTTCTTTTAACATTGACCTTCCTATCAAATATGCAAGCCCAAAGCATTGGTCAGACCTGTCTT
Reference			KN265703.1	AquChr11	12	AGGA	AquChr11F	TCTTGGGAAACCGTTCATCCTCTT	AquChr11R	AGCTTGGATCCTATCACCCACAGT	337	TCTTGGGAAACCGTTCATCCTCTTTTCCTTCCCACATACCCCAGTATAAATCTTGTGGGGCATTCCAGAAGGAAAATGGAGGTACATATATCTTACTGTCACACCTGGCTGACAAGGGTAATATTTTCAGATTGTCTGAATTAGAGGAAGGAAGGAAGGAAGGAAGGAAGGAAGGAAGGAAGGAAGGAAGGACAGACATGTTTGCTTTTGTAAAAAATTGATAAAAGAATTTTCAACTCATTCATTTTCTATCACGTGACCCACATATATTTTAAAGAAAAGCAAGCTTTTGTGCTACACCCAAAAGCACAAAACTGTGGGTGATAGGATCCAAGCT
Reference			KN265740.1	AquChr13	16	AAAG	AquChr13F	AGCCCTGTCGGTCACATGGAAT	AquChr13R	GCTCATACAGATGTCCGCTTTGAC	348	AGCCCTGTCGGTCACATGGAATAGAAAATGTTTTGGTGACTTTGTCCATACTTGTAATCACATTTGGGCTGTTTTGTATACAAAGACAATTCAGACCACATTTCCTGGATACACCAAAAAGCTGCAATCCTTCCAATCACATTCATATTGCACATGCAAAAAGAAAGAAAGAAAGAAAGAAAGAAAGAAAGAAAGAAAGAAAGAAAGAAAGAAAGAAAGAAAGAAAAATACACAGCTGAAATCTCATTTGACTAAAATGATAATGCAACCAGGTAAATGAAGCCTGCCAAAATACTGAGAACTTTACTCATGGCATTACAATAGGTCAAAGCGGACATCTGTATGAGC
Reference			KN265750.1	AquChr15	11	TCCA	AquChr15F	TGGCCTTAGTTCTGTAGTCATGCT	AquChr15R	GCACAGGTGGACCAAGAGAAGAG	334	TGGCCTTAGTTCTGTAGTCATGCTTTACATTCAGCTTTCCAGTTCTGTATTTGTTTTAAATGTAACAGGAGATTCATTGTAAAAGAAGATGACAGTTTTGAAAGCTTCAGTACATGTATAGATATGAAATTCACTCACTCCATCCATCCATCCATCCATCCATCCATCCATCCATCCATCCAGGTAAAGCTGGCTTACTCTAGATGAACTGTGGGATGTAGTAAGGGAGAACAGAGAAGTCCATCCATGGGAAGTAAGTGGCTTGGGTGGCTGCTGCAGCTTATGGTTACCAGTGTTCAAAGCAATTCCCACTCTTCTCTTGGTCCACCTGTGC
Reference			KN265785.1	AquChr16	11	GAAG	AquChr16F	CCCTAGAAGCAGGTGGGATACAGT	AquChr16R	AGGTGGCAAAGAGGTAAACAACCA	326	CCCTAGAAGCAGGTGGGATACAGTCTATTCTTTTATATGAACTGGATCATAACTGCCAAGACAAAAGATTCTTCATTCTCCCCTAACACTTATTTCAGTTAAGTTTTCCCTCATTTTAACTTACCTTAATGGCCAACCAGATATTAGACGAGTCAGTGAAAGAAAAGAAGGAAGGAAGGAAGGAAGGAAGGAAGGAAGGAAGGAAGGAAGGAATCGAACAAACACATTCATCTCCCTTCTTACTGTTAATATGCCTTTGCACCAATTATTTGACAAAGCAGCAGTATCTGCAAAGTAAATATTGGTTGTTTACCTCTTTGCCACCT
Reference			KN265819.1	AquChr22	15	AGGA	AquChr22F	AGTGGGCATGTTTCATCCCTATCT	AquChr22R	TTCTTGTCCTTCATGTCCCTGGAA	324	AGTGGGCATGTTTCATCCCTATCTTATACCACCACTTGCTCCAGGGGCAGTGAGTGTTGGTCAAGTGTGTCCAGTCCCCAAGGCTCTTCTTCACAGGAAGGAAGAAAGGAAGGAAGGAAGGAAGGAAGGAAGGAAGGAAGGAAGGAAGGAAGGAAGGGAAGGCTTCGTAAACATAGCAGAGTAAGTGCTTGTGGCAGGCAGGGACACAGTGCTAGAGCAGGGTTTGATGAACCAGTCATTGCTTCACTTTGCATGTGTAAACCCTGGGAAGGTGATGGAGCAGCTAATCCTCAAAACTCCTTCCAGGGACATGAAGGACAAGAA
Reference			KN265880.1	AquChr24	13	TCCA	AquChr24F	GGACCAGGCTTCAGCATCACCA	AquChr24R	GGATTGAGGCACGGGCAGGAAT	320	GGACCAGGCTTCAGCATCACCACCCTCCGGTGCTGGTCACCCAACGGCACCCGCAGGCGTGAGGTTGGGTGCTAGGGCATGGCCAGCTGCTCCCTAAAATATCCGTGGGGAGCAAATCCCCAGCTCCACTCGCTCCATCCATCCATCCATCCATCCATCCATCCATCCATCCATCCATCCATCCATCCCAGCAGAGCCCAGCACCCTGCTGAGCACCCCAGCCCAGGTGGGGCAGGATGAGCCTATATTAGGAGCTCTGCCAGCAGCAGCTGCCCGTGGTAGGGCTCAGGGGCAAACGATTCCTGCCCGTGCCTCAATCC
Reference			KN265652.1	AquChr26	12	AAAT	AquChr26F	CACCCGAGTGACATGCTTATCCAT	AquChr26R	TTACCGTCACGTTCCAAATCTTGC	324	CACCCGAGTGACATGCTTATCCATTTTGGTATATAAGCTTCTACAAGGTCATCTAGGATGTGGTGTTTTCTCTTGACTGATAGCATGGTGCAAAGAAGCTTGACTGATCCATGCAATCCTGCCTCAACCTCTTTTTCTCCAGATCTCCAAGGGTTGGAATCCCTCATTTAAAATAAATAAATAAATAAATAAATAAATAAATAAATAAATAAATAAATAGCCCAGCCCAACCCAAAAGACTAGAGCAGTCAAAGCTGCAGTACCCATCCTGTCTGTTAATAACTTGCAAAAGTTTTTACTGCAAGATTTGGAACGTGACGGTAA
Reference			KN265652.1	AquChr27	11	CCAT	AquChr27F	CCGCCTTAGGTTGCCTCATTGG	AquChr27R	AGTGGGCTTTGAGCTGACGC	341	CCGCCTTAGGTTGCCTCATTGGGTTCCCCATGCAAACGTGTCGCTGGGAACGTGCCAACCCCACCAGGACCTCAGCAGGCACCTCCCTGCCAGCAGGACGGCTCAGGAGAGGAGGGTGCGTGCCCCATCCATCCATCCATCCATCCATCCATCCATCCATCCATCCATCCACGGTCACCCCCAGGACCCCTCTCAACGCCCCCAGAACGGCTCTGCCTGTCCCCCATAGCAGCCATCAACCCCACCAAAGGTCCCAGGGCCTCCTGCTGCCCTGGGGAAGGACTCTGAAGAAGGCTCCCACCACCTGGCAGGGACAACCCCGCGTCAGCTCAAAGCCCACT
Reference			KN265652.1	AquChr28	15	AAAG	AquChr28F	CACCAACTCAGGAGGTTCCTTGAA	AquChr28R	GGTTCATCCAAGAGGCAGACTCAC	350	CACCAACTCAGGAGGTTCCTTGAAACTATCCCAGATGCTCCCTCCTCTCTCATACGAGGTCAAACAGTGCTACTCCACTGTTCCAGACAAAGTAATTCCAACTCTCAGACTATCAGGAACCTGTAACTGTTACTCTTGCAAAACCAAAAAAAGAAAGAAAGAAAGAAAGAAAGAAAGAAAGAAAGAAAGAAAGAAAGAAAGAAAGAAAGAAAAGAGGATTCCCAAGCCTCTTCTGCTGATGCTCTCCTAAGAGAAAACAGCAATACTCCTGCACAGCTCTGCACAGGGCACCTGGACTTACCATCTGGGCAGGAATCAAATGCAAAGTGAGTCTGCCTCTTGGATGAACC
Reference			KN265652.1	AquChr29	15	GGAA	AquChr29F	AGCTCAGGGTTAGTGTACTCCAGT	AquChr29R	ACTTTCTCGAGTGTCAACACTGCA	332	AGCTCAGGGTTAGTGTACTCCAGTTCCCAAGGGTTGCAAAGATGCTGGTGAAGGAAATGAGAACTAAAAAGCAAAGTAAGTGCAAATAAACCATGTGAAATACAAACCCTACTAAACAGAGAGAGAAAGCATTGTTTGGCAGGTGGGAAGGAAAGAACAGATCAGGGGAGGGAAGGAAGGAAGGAAGGAAGGAAGGAAGGAAGGAAGGAAGGAAGGAAGGAAGGAAGGAAGGACCTCATTTCTATCCATCTGCTTTCTCTTTCGTTGTATAAATTGACTTGATTTACAGCTCTGTGAGGCACTTATTCTGCAGTGTTGACACTCGAGAAAGT
