# Supplementary material for: FOGS: A SNPSTR Marker Database to Combat Wildlife Trafficking and a Cell Culture Bank for Ex‐Situ Conservation
Source: Mol Ecol Resour. 2025 Jan 10;25(4):e14062. doi: 10.1111/1755-0998.14062 (PMC11969641; doi:10.1111/1755-0998.14062)
Supplement: Supplementary file 3 — Table S3. Primer data. [file MEN-25-e14062-s006.zip › Supplementary S3/Athene_Noctua_Reference.xlsx]

## Sheet: Sheet1
Data table for FOGS Reference Specimen
Title:	Catalogue/Accession Nr.	NCBI No.	Scaffold ID	Locus	Reference Allele	Microsatellite Sequence	Primer Name Forward	Primer Sequence Forward	Primer Name Reverse	Primer Sequence Reverse	Amplicon Size	Amplicon Sequence
Description:	ZFMK Nr.	Unique Accession No. in Genbank	Scaffold id from genbank		occurence number microsatellite
Example:	ZFMK-TIS-123	GCF_000337975.1	scaffold6_1	Fa_6-1	16	TCTA					409	TCATTGCATTTCTGTCCCCTCTCAGATTTTATATGTGCAGTTGACATAAAGTAATGTTAAATACAACCAAATAACTGGATTACAAGCAACATGCTTTCATTATGATTCAACTCTTTGTCAGTGCTCACCTATTTTTTGTATGCACAAAACATGTGCATGTGCTTGTGTGTGTGTATATCTATCTATCTATCTATCTATCTATCTATCTATCTATCTATCTATCTATCTATCTATCTATCTAATATAGATACAAACAGATTTGTATAGAACAAATGCCTGATTATCTGAATAATAATGAGAGATTTCATTGCAGATTCCTTCAGTTCTTGGGAAACTTTTGCCACCAGTTTTCCAATAATTGAAATAATTCAATGAAGTCCTGGGTATTAGCTTCTGCTC…
Reference	ZFMK-TIS-35341			AthNoc1			AthNoc1F	CCCAGTGACAATTCCTGAATGCA	AthNoc1R	AGTAGGAAGGCACGCTTAGAGGTT	350	CCCAGTGACAATTCCTGAATGCATATTCTTTTTATCCTCTCCCAGCAGTACAACTTCTTTGCAGTTCCAGCTGAAGAAAAGTGAGATAAGAAATGAGTCAGAAAGATGAGGACATATAGAAAAACGATGAGGCATATAGAAAAAAAAGGAGTGATAGATGATAGAATAGATAGATAGATAGATAGATAGATAGATAGATAGATAGATAGATAGTCACCTTGCAAGTACTGAACTTTAGCAACGCTGGTACAACTTTAGTAGGATGCATTTTGAGGAACTTACTAGCAGTCATGTCAGTGTGTAGCACACAACATCCAGGCAATGACAACCTCTAAGCGTGCCTTCCTACT
Reference	ZFMK-TIS-35341			AthNoc2			AthNoc2F	GCAGTTGGAGGCTGATTTGAGCAA	AthNoc2R	TTTGTCCCTGGGACCAGATGGG	324	GCAGTTGGAGGCTGATTTGAGCAAGACTCAGATGAGAACAGCTTTAGGGAAGGCACATAGCTCAACCTCATCTAGGACTACTAGGACGTAAAATGGCAGTTACACAATTAGCAAGCACAAAAGGGTTTTAATAGATAGATAGATAGATAGATAGATAGATAGATAGATAGATAGATAGATGAGGCCAGCAGGCTCAAGGCTGGGTTAAGAGGCGCCAGTGCTGGTGTATGTGCCAGCAGCAGGCAGGGACACATTCCCAGATTGAGACACATACTGGGTTGGGCTTTAAAGAAAGCTACTTCCCCATCTGGTCCCAGGGACAAA
Reference	ZFMK-TIS-35341			AthNoc3			AthNoc3F	GGACCCATTTGTTCTACCCTCCCT	AthNoc3R	TCTTTGTGTTGCAGTGTGTTTCCC	308	GGACCCATTTGTTCTACCCTCCCTACTGCTCAAACATGAGAAGAAGCAGCACTCTGCCTGCACTCAGCAGTGTTAACCCAACTGGTGCACGCACATTACCGTCAATAGATCCACCCAGCTTAGCTAGTACTTGTAAACTCTTTCCATCCATCCATCCATCCATCCATCCATCCATCCATCCATCCATCCTATGCAAACACTGAGTTTGATTTAAACTTCTTCCCTGTTTCTCGATCTTTTTTTTCAGGCTATTTGAGCCACAAAACTGGCCAACAGACACAGCTGGGAAACACACTGCAACACAAAGA
Reference	ZFMK-TIS-35341			AthNoc4			AthNoc4F	TCCAGGCAGTCTGTTCCCTCCT	AthNoc4R	TTCCCACCTTCCACAGTGTCTCTG	300	TCCAGGCAGTCTGTTCCCTCCTGACAGATTCATTCAGCAAAGCCAGAGCTGTGCTTGTGACATAATTGCTTTCATAATCTATTTGACAGACAGAGAGCCAAGAGCCATATCTCTGTCTCAGATAAGATAGATAGATAGATAGATAGATAGATAGATAGATAGATAGATAGATAGATGAGGGAGAGAGATAGAAGATTATTTTTCTATCTCCTCTGACAGAGAGACTGATATCAGTTTCCTGTCAACTCTACTTTTCTCTTAGACATGGCGGAAATTCAGAGACACTGTGGAAGGTGGGAA
Reference	ZFMK-TIS-35341			AthNoc5			AthNoc5F	GCTGGGCTAACACTGGGAATAACC	AthNoc5R	AAGGTTGTAGGGTGCCATGAGGAG	334	GCTGGGCTAACACTGGGAATAACCAGTTTCCCAAGGAATAATTTATTGGACCTTAATGCTGAGGCTGGCCAGGAGGAGATCAGGCTGTTCTGTGGCAAACCTCCATGCTTCAACGCTTCTGAGCCCTTAGGAGAGGTAGATAGATAGATAGATAGATAGATAGATAGATAGATAGATAGATAGATATTTTTCCCCATTCAGAATGGGGCTGTGTTGATCTGCCTGTCTTGTGCATCACAACAGTTATGTTTTGCAATTTAGTGGTTTTCTTTTTTTTTTGGATATCTTTCTGATCAGAAATGACAAAAGCCTCCTCATGGCACCCTACAACCTT
Reference	ZFMK-TIS-35341			AthNoc6			AthNoc6F	AGGGAGTTACTGCAATCTCATGGG	AthNoc6R	TTCTTACTGCCAAACTGTCTGTGT	331	AGGGAGTTACTGCAATCTCATGGGTCAAAACAGGACAGTGGTGGCTCTTTTTGAAGTAAAAAGCTGCACAGAAGGTGAGGGACGGTTTGCACTTATACAGATATATGAATTAGATAGATTAGATAGATAGATAGATAGATAGATAGATAGATAGATAGATAGATAGAGTATGATTACTCAAGGCTCCTGGATAACCTGTACATTCATTTGTTTTAAAAGCCTGCTGAAATATTCACTTCCTGCACATGCATTGAAAATTAAATCTCATAACATATGCATGCTCTACACTTTATAAATCAAAACATAAACACAGACAGTTTGGCAGTAAGAA
Reference	ZFMK-TIS-35341			AthNoc7			AthNoc7F	TGCAACTACACTCATGAACTCCCA	AthNoc7R	AAACCTTCCTGTCCATAGCCTGCT	300	TGCAACTACACTCATGAACTCCCAGAGACTTTAAATGAAGTTCCTTATATAAACTGTGAAGGACATCAGCTACCTGTGAGATTCAGAGTCCTTTCTTAAGTTTGTAATTGTGTGGCAGACAGATAGATAGATAGATAGATAGATAGATAGATAGATAGATAGATAGATAGAAAATAAACTGCAAATGTTTTTCCTTAGTCAAAAGTTATCAAAAGGGAAACTCAGGAGCTATAATGGTAACAAATTATTTAGTGCAGATTACTTATAATACCAGCTAGCAGGCTATGGACAGGAAGGTTT
Reference	ZFMK-TIS-35341			AthNoc8			AthNoc8F	GCACCGTCTCCACATCGCTGAT	AthNoc8R	GGCTCTTCTCACCCACACCTCTCT	312	GCACCGTCTCCACATCGCTGATGGAGACTGGGGCAGAGGGAGGGGAGGCCTGTCTGTGGGGGACAAGGACCACAGGGCAGGGGGCACTGCCCACAGACATCTGTCCTTCCAGCCATCCCTTCTTCCTTCCATCCATCCATCCATCCATCCATCCATCCATCCATCCATCCATCCGTGCCTCTGTCTGCCTACTCCTCCACTGGCATGCCAGACCTACCACTTGTATCAGCTGCAATTTCTACTCAGCCATTGTGACTCATGGGTCCTGCTAGGGGCAGGAAGATTCACAGAGAGGTGTGGGTGAGAAGAGCC
Reference	ZFMK-TIS-35341			AthNoc9			AthNoc9F	AAGGCAGTGACATTCACACAGAAA	AthNoc9R	TGCAATGAGATGGGACATCTTCAA	308	AAGGCAGTGACATTCACACAGAAAAAAAGGAGTGCAAACTATCCTTCTGTTGTACCTCAAGCATGAGTGGAAGTGACACCCATCAGTACAGCCTCCTTAATCTTTTATATATTTTCAAAGTTAGAGGAAGATAGATAGATAGATAGATAGATAGATAGATAGATAGATAGATAGATAGATGATAGATAGATGATAGATAGAGGTTGCCCAGAGAGGTGGTAGTTGCCCCATCCCTGGAAACATTCAAAGTTAGGTTGAATGGGGCTCTGAGCAACCTGATGAAATTGAAGATGTCCCATCTCATTGCA
Reference	ZFMK-TIS-35341			AthNoc10			AthNoc10F	AGACACAGTTAACGCAGAGGAATC	AthNoc10R	ATGACTGAATCACCACTCACAGCC	311	AGACACAGTTAACGCAGAGGAATCTGTAAAATCATGAATGACCTGAAGATTTGGGGTTCTCATTGTTGAAAAATAGGATTGGAATAATCAGGAAGCAGCTTCAAAACATGCAGAAAGATGTACCTTTTCATATAGATATAATTAAATTGTGAAGTATGTTTCCGGAGGTAAGATAGATAGATAGATAGATAGATAGATAGATAGATAGATAGATAGATAGAAGCCAGAAGTTAACGTTTATTTAATGTGAGTCAGATAAGATAGACACATAGAGAGTAAGCCCCCAGGGCTGTGAGTGGTGATTCAGTCAT
Reference	ZFMK-TIS-35341			AthNoc11			AthNoc11F	TGAGATACAAGGAGCGATGAAGCT	AthNoc11R	GATATCATGAGCAGAAGGGCTGGG	320	TGAGATACAAGGAGCGATGAAGCTTTTATATTAAATCTCCAGTTCCCTTTAACTTAATTTTCCATTAAAGCTCTCTGGAGAGATTGCATGGTGAAGGATGGAGAGGTGTGGGGGAGTCCTGGGCTGAGCCCTGCATCCTTCCCAATCCATCCATCCATCCATCCATCCATCCATCCATCCATCCATCCTTCCCACCCCAGCCTGCATCCCTGGCCACCAGACCCACAAAGCTGCTCAGAGCCGCTGGGTCAGGCTCATTGGGATCCAGCTACCTTGAGGTGGGATACTGAGGTCCCCCCAGCCCTTCTGCTCATGATATC
Reference	ZFMK-TIS-35341			AthNoc12			AthNoc12F	GCAACAACTGAAGCATGGGTGTGT	AthNoc12R	TGTACAGGGAAGGGCTTCCAAACC	332	GCAACAACTGAAGCATGGGTGTGTTATCAGCATTATTCTCACACAAAATCCAAAACACACTGTACCAGCTACTAAAAGAAAATTAACTCTATCCCAACTGAAACAGGACAGCTGGCAACATAGATAGATAGATAGATAGATAGATAGATAGATAGATAGATAGATAAAAACCATCTTGTGGCACTGTCATCTTCCACACTGCTCAGACCTAAACTGCTTTTGAATCTACACCTATTACTTTAACCGCTTTGTCTGCAATTTTAAAGCCCGGCATAGCAATTCAAAGGAGCTATTTGTACTCTCAAAGGGGTTTGGAAGCCCTTCCCTGTACA
Reference	ZFMK-TIS-35341			AthNoc13			AthNoc13F	GAGAGTCAGCAGTCAGGCAAGGT	AthNoc13R	GGTGGTGGAAAGATGGTGCTTGTG	309	GAGAGTCAGCAGTCAGGCAAGGTGGGATGGGGCAGAGCAGGCAGCAGAGAGGAGTGGAAGGAGGAGCAGAAGAGCAAATATTGGCATGAAAGTGCTCAGGAGCTGCCTGGAACATGGGCTGCACCCTTCTCCATCCATCCATCCATCCATCCATCCATCCATCCATCCATCCATCCCTTCCCTCTCCCGCCCTTCCCCTCACACCGCTGCACAAGTGGGTGCACACGTCCCTGGCTGCGCTCACCGGGTGATGGTGCAGCCAAGAACACCCAGGACATCGTCAGCCACAAGCACCATCTTTCCACCACC
Reference	ZFMK-TIS-35341			AthNoc14			AthNoc14F	TGCGAGGGATTCAAGTGGAGATGT	AthNoc14R	CAGGAACAGGGTCTGCACCTATGA	322	TGCGAGGGATTCAAGTGGAGATGTGGAGCAGTGGATGTTTCAGTGAGGGATACAGGGACACTCTGAACCCAGAGGAAGAAGCAACAGTGATAGGCATCCATCCTGCTCTCAAGAAATGGCATAATTCAAAATGAACTCGAGTTTGCATCCATCCATCCATCCATCCATCCATCCATCCATCCATCCATCCATCCTCTGGCAGCCCACAGTAGCCCTTATTATACAGAGGAAGCCAATACTCACCCACCATCATATTCCTCTCAAATAAATCTGGCAGCTATTGCAGATTGGGAGGGTGTCATAGGTGCAGACCCTGTTCCTG
Reference	ZFMK-TIS-35341			AthNoc15			AthNoc15F	GGATACAGAACAGTGGCAATAGCA	AthNoc15R	CTGTCTCCATGTCTTCCTGAGGAC	327	GGATACAGAACAGTGGCAATAGCAGTTTAAAATCTTTTGAATCTTTTATGTTCAGAAAGTGATACTCTGACAAGAATTATACCAGAAATACAGGTCTTAGAATGGGAAGCCAGGTCAGATGAGAGCAAATTTTGGTAAAGTAATGACTGAATTCTTTTAAATTGAGAGATAGATAGATAGATAGATAGATAGATAGATAGATAGATAGATATACACACCCCATTTAAATAAGATCTTGATACCAAAAGTTAAACTGAGCCGTGCAATATGTTCCAGCAAAACCTGTTTTTATAAATACTCTTTGTCCTCAGGAAGACATGGAGACAG
Reference	ZFMK-TIS-35341			AthNoc16			AthNoc16F	CAGAGGGAGAATGAGGACTATGGT	AthNoc16R	ACAAATGCCCAGGTGCTTCTGA	320	CAGAGGGAGAATGAGGACTATGGTCATTTCATCCAGGGTATGTGCAAATTATTGCAGGCAATGCTGGTGGGAAGAATTCTATTGCTGAGTCCATTGTCTTTTTCCACCTTGGTAGTGAACAGAAGGTCACCACTTGGAGATCATCCATCCATCCATCCATCCATCCATCCATCCATCCATCCATCCTTGGATGGAAAAGGAGAGTGTTTGAAACAGAAATAACAGAGCTTAGAAAAGGAAGAAGAAAAGGTCGAAGAGTTATAAAGATACTTAAGGGTGCCTGGGCCAAACCTGATCCTCAGAAGCACCTGGGCATTTGT
Reference	ZFMK-TIS-35341			AthNoc17			AthNoc17F	CTAGCTGAGTCTGTAGGAGCTGCA	AthNoc17R	GCTGACACAGTGCATCCACCAG	350	CTAGCTGAGTCTGTAGGAGCTGCACTAGACTCTTTGCTGGAGACAGTCATTTTCACATCTGACATGCCATTAAAATGCCAGTGAACACATTTTATATATTTTGGAGCTTTTTATTGCTGTCATAACTTCACACAGAATGAATGAATGAATGAATGAATGAATGAATGAATGAATGAATGAATGAATGGAGTTGTATCTCAATGGATGTGAGGTCATTCAGGTGAAGTAGGATAACCTGAAGCTCTCATCGTTTCCAGCTTTGAAAATTCAGAGCATCCATTTGGTGCTCAAAACCTGAGGATACCTCTTGCAGTGATACTTGCTTGGGCTGGTGGATGCACTGTGTCAGC
Reference	ZFMK-TIS-35341			AthNoc18			AthNoc18F	TTTGGAGTTACTCAAGCAGCAGTT	AthNoc18R	GCTTTAGCTTACCAGCAAGAGACA	320	TTTGGAGTTACTCAAGCAGCAGTTTTACTGATTTAACTACAATGTCACACAAATTCAACCATTCATACCACAGGAAGTAATAATATATATAAATGGATAGCAGCACTGGTTTGGTTGCAGTATTTTTGCCATGAAGGCAGAAATGAATGTTTATACTGCAATGAAGTAGATAGATAGATAGATAGATAGATAGATAGATAGATAGATAGATAGATAGATAAAACAATTAAGAAATGCAGTGGTCATATTACCGATAGAATTGAAATACAGTAATATGATGAAGATATCAAAAGAGCTGTCTCTTGCTGGTAAGCTAAAGC
Reference	ZFMK-TIS-35341			AthNoc19			AthNoc19F	GACCTGAAAGTCAATACCCACCAA	AthNoc19R	TCCCTGTTTCTGAATGCATGTGAA	322	GACCTGAAAGTCAATACCCACCAAAAAAAGGCATACATTCACTTTCTGAAGGGTGCCTCAGTGAATGCTTCCCATCCCTCCAGAAAGATACAGATATTTCTCCTCCCTTTCCTAGGTGCTGGGAAGATTATCCTCGGTTTCTGAATTTTTTCACTCTTTTGTCCTATCCATCCATCCATCCATCCATCCATCCATCCATCCATCCATCCCATTCGTCCCATCCAATCAATTCCTTTTCAGGCCCATAGCTTCCCTCCTCTCCACTTCAGGCTCTTTATGTGTCTAATGGCTATTCTGTTTCACATGCATTCAGAAACAGGGA
Reference	ZFMK-TIS-35341			AthNoc20			AthNoc20F	ACACTGTTGCTGAACTTAGCCTGT	AthNoc20R	GGACTCATCCAAACACCCACTGAA	302	ACACTGTTGCTGAACTTAGCCTGTAGAAAATCTGCATCACAGAAAACTTTGCTTATGTGGGAAAGGAAGAAAACTTTTGCACTGAAAAAGCTTTGGGATTTCAGAACAATTCAGGTGATAGATAGATAGATAGATAGATAGATAGATAGATAGATAGATAATTTTCCTTTAACCTTGCTTACTTAGGCAGCACTAGCTGCTACTTTCTCCTCACCAACCAGGAGAGTGATACTTCTGAAGACGAATTCAACCTCCTAATTCACTGACATCAAACTGGCTTCAGTGGGTGTTTGGATGAGTCC
Reference	ZFMK-TIS-35341			AthNoc21			AthNoc21F	GAGGCTGAACCCTTGAACAGGATG	AthNoc21R	TCCCAGCAACTTTCTGTTGACAGG	316	GAGGCTGAACCCTTGAACAGGATGCCCCTGGATAAATGCAATCCCCCAAACCTGAAGCTGTGCCTCCACCTGGTCCTTTTTTTTCCATTTACAACTGCCACGGAGAGCATGTCCAGGATCCCCTGGAGGCAGCAGCTGGAGAAAGGATAGATAGATAGATAGATAGATAGATAGATAGATAGATAGATAGATGCTCTGAACCCCTCTCAAATGATGAGGAGTGGAGGACACACAGCGCCAACTGGATGGACAGCCTCCCTGCATACTTCCCCATAGGCTCTTCATATTTTCCCCTGTCAACAGAAAGTTGCTGGGA
Reference	ZFMK-TIS-35341			AthNoc22			AthNoc22F	GGGATGGTGTAAAGCTGCCTCTG	AthNoc22R	CCAAGAGTAAGGCGGTTGAAGAGG	324	GGGATGGTGTAAAGCTGCCTCTGGGGAAGTTCACTTTGAGTATTAGGGAAGAGCTCCTCATGGAGAGGGTGGTCCAGCATGGGAATGGGTTCCCCGGGGAAGGGGTCATGGCCCCAGGCCAGTTGGTGTTCAAGAAGCATTTGGTGATAGATAGATAGATAGATAGATAGATAGATAGATAGATAGATAGATAGAGTTTTAACTTTTAGGTTGTCCTGTGTGGAGTGAGGAGCAGACCAGGGTGGTTGTGGTGAATCCCTCCCAGGTCAGCATAGACTACGTCTCTGTGAGGTTCTGCAGCCTCTTCAACCGCCTTACTCTTGG
Reference	ZFMK-TIS-35341			AthNoc23			AthNoc23F	AGTGTTACTGACAGACCAGTCCCA	AthNoc23R	GGCGATAGGAGAATTAACGTGTCA	323	AGTGTTACTGACAGACCAGTCCCATCATTCTATTTTTCAACAAGTAGAAATACTCAGGCAAGTACATTGAATGCTAGGCCATGAGGTGTTATGCAAAGGTATGAGCAACAGATCCATCCATCCATCCATCCATCCATCCATCCATCCATCCATCCCCCAGTGTGGGGAAGAAGGAGAATCTGAGCATGGACCCAAGGAACTGTCTTTGCCCCTGCTCTAGTCCTACCACAGTTAGTTCAGCAGCTCCATTGCTTTGTCTAGCTTCTGCTGCCAGGACTGGAATGAGCAGGGGAAGCAGCTGACACGTTAATTCTCCTATCGCC
Reference	ZFMK-TIS-35341			AthNoc24			AthNoc24F	GCCAGCTTCTGCAATCGGTCTCA	AthNoc24R	CACTCTGGTATGCTCCAGGGTCCT	318	GCCAGCTTCTGCAATCGGTCTCAGAGCTCAGTGTTGTATGTAGTTTTAGGACCACATTGAGAACAGGGAAGCTTGGAGCATTTCCAGATTATATGTCTGAACCCATGCATGTACCCAGCCCTGTCATGAGAAGTCCTCTCTGACAAAGCTCTGGCATAGAGTAGCTTCTTTCCATCCATCCATCCATCCATCCATCCATCCATCCATCCATCCATCTCCTCTGGGTTGCAGTTTCATTTTGTGGAGGGCAGCCCAGGGGTATGGGATAGGGAGAGCCAGAGTTGTCAGGGCACCAGGACCCTGGAGCATACCAGAGTG
Reference	ZFMK-TIS-35341			AthNoc25			AthNoc25F	AGGAAGTTGACTTCAGAGTGGAGA	AthNoc25R	ATCTTACAACTGCGTAACTGTGGG	300	AGGAAGTTGACTTCAGAGTGGAGAAAGTATTCCAGAAAAAAGTACATATGTGAGGGACACATTATCACTATCTAAACTAACTCCTCCATCCATCCATCCATCCATCCATCCATCCATCCATCCATCCATCCTCTATCTAAACTAACCCCACTCCTAGAAGAAGTAGTGTAACTATATTCACAGTTCCTATTCTTCAACACCAAAATGTATATCAAAAAGGAAAAAAGATAAGATGGCAGTACACCTCTTTGCAAGTTAAATAACCTTCAGGAAAATCCCACAGTTACGCAGTTGTAAGAT
Reference	ZFMK-TIS-35341			AthNoc26			AthNoc26F	AGGTACTACAAGTGCCTGTCTCCA	AthNoc26R	ACCACAACCTGCTGAAAGGTAACG	300	AGGTACTACAAGTGCCTGTCTCCATTTACTAACAGGAGCTGCAGATTAATAGCTCAGAGACATCTCCATTTTGGACATCTGTGTTTGCTTGTCAGGCACACTGTTTTGTAACTCCATCCATCCATCCATCCATCCATCCATCCATCCATCCATCCATCCATCCACCCAAAACACTTCACAAGAACTGCAGGGCTGGAGGATTGTTCCCTCTGTCCTACGCAGCCAGGGACAAGCTTTGTGGTAGGTGCTTGGTGATAGGGGTTTGCTCTGTTTTTCCGTTACCTTTCAGCAGGTTGTGGT
Reference	ZFMK-TIS-35341			AthNoc27			AthNoc27F	GCTCCTGCCAACCAATCAGTCAAT	AthNoc27R	CTGATGACGAGCGGTGATCTCCT	323	GCTCCTGCCAACCAATCAGTCAATAGCAACGCCCCCGGGGGCGGCACCTCATTGGTCGTCGAGCACGTCAAGTAAGTTGCGTCACACACGGGAGAGCGGGCTGCAGGCAGGCAGGCAGGCAGGCAGGCAGGCAGGCAGGCAGGCAGGCAGGCAGGCAGGCAGGCAGGCAGGCAGGCAGGCCTTGGCCCGCCTTGGCCCGATGGAGGCTATCCCTGCAGTTCCCGAGGCGCTGCTGGGATTCCCTGCCCGACTCCCTGCCCGCCCGCGAGAGTGGCGGTCCGCCCGCCGCAGTCCCTGGGCAGGAGATCACCGCTCGTCATCAG
Reference	ZFMK-TIS-35341			AthNoc28			AthNoc28F	TCCAACACCTTTCACCCAACAAGT	AthNoc28R	GGCAGGTGCGGAATCTTCTCTAGT	314	TCCAACACCTTTCACCCAACAAGTCTGGGTTCTGAGGCTTTTCTTTTCAGCCAGGTTTGATTCCGTCTTTGAGGTCTTGCAGCCCTCTAGGGTGGGTGTGAGTCACTTGATGGGCTCCTCTCCTATCCATCCATCCATCCATCCATCCATCCATCCATCCATCCATCCATCCACTTCAGCTGCCCTTCTGGGGCATCTGCCCCATAGGGCGAACCCTGGGAGAGATAACATCAGAAATGCCAGGGCACCAGCAGAAAAGACAGCAGTTCTCTCGTATTTCATGTTTTCCAACTAGAGAAGATTCCGCACCTGCC
Reference	ZFMK-TIS-35341			AthNoc29			AthNoc29F	AGCCCTCTACAAGCATGGGTCAAA	AthNoc29R	GCAAGAGCAGGTCCAGTTCTGG	304	AGCCCTCTACAAGCATGGGTCAAATGGAGAAGCATGCATGCAGATGTAGTAGTTCAAAGTGGTGAATCCTGATACAGCAAAGCATTTAGGTGCTAGGTGACAAATGTGGAATCAACAGGGTTTTGTAGGTGTTTATGGTAAACGTAGTCCTGAGGTATGACGAGGAGATATAGATAGATAGATAGATAGATAGATAGATAGATAGATAGATAGATATACACACACACAGACTATATACTCCACGAAACTTTTCATAGCATCACAGCAAGCATGTGCCTGAACCCAGAACTGGACCTGCTCTTGC
Reference	ZFMK-TIS-35341			AthNoc30			AthNoc30F	TGAAGCAGCAGTAGGAGGAAGAGG	AthNoc30R	ACATGAATGTTAGGGCTGCGTGAT	314	TGAAGCAGCAGTAGGAGGAAGAGGGGAGAACTGGTAGCTGTGAGTAGCTTTCTGGCACTGGTGGCCAGCGCATACCACTTGCTCCTACAGCCTCTCAAGATGAACCTGCCTTTGCTAGATAATTGTCCAGCAGGGCTGGAAGGGAGCAGAAGTGATAGATAGATAGATAGATAGATAGATAGATAGATAGATAGATAGATAGATAGATGAATGATGAGGAGTTCCTCATAAACTTCACTCTGAGAGGAATAAAGAACGATGTGCGGATAGATCCAGGAAAGACTGTTCTGATCACGCAGCCCTAACATTCATGT
