# Supplementary material for: FOGS: A SNPSTR Marker Database to Combat Wildlife Trafficking and a Cell Culture Bank for Ex‐Situ Conservation
Source: Mol Ecol Resour. 2025 Jan 10;25(4):e14062. doi: 10.1111/1755-0998.14062 (PMC11969641; doi:10.1111/1755-0998.14062)
Supplement: Supplementary file 3 — Table S3. Primer data. [file MEN-25-e14062-s006.zip › Supplementary S3/Bombycilla_Garrulus_Reference.xlsx]

## Sheet: Sheet1
Data table for FOGS Reference Specimen
Title:	Catalogue/Accession Nr.	NCBI No.	Scaffold ID	Locus	Reference Allele	Microsatellite Sequence	Primer Name Forward	Primer Sequence Forward	Primer Name Reverse	Primer Sequence Reverse	Amplicon Size	Amplicon Sequence
Description:	ZFMK Nr.	Unique Accession No. in Genbank	Scaffold id from genbank		occurence number microsatellite
Example:	ZFMK-TIS-123	GCF_000337975.1	scaffold6_1	Fa_6-1	16	TCTA					409	TCATTGCATTTCTGTCCCCTCTCAGATTTTATATGTGCAGTTGACATAAAGTAATGTTAAATACAACCAAATAACTGGATTACAAGCAACATGCTTTCATTATGATTCAACTCTTTGTCAGTGCTCACCTATTTTTTGTATGCACAAAACATGTGCATGTGCTTGTGTGTGTGTATATCTATCTATCTATCTATCTATCTATCTATCTATCTATCTATCTATCTATCTATCTATCTATCTAATATAGATACAAACAGATTTGTATAGAACAAATGCCTGATTATCTGAATAATAATGAGAGATTTCATTGCAGATTCCTTCAGTTCTTGGGAAACTTTTGCCACCAGTTTTCCAATAATTGAAATAATTCAATGAAGTCCTGGGTATTAGCTTCTGCTC…
Reference		GCA_013400315.1	VXBU01004953.1	BomGar1	12	TCCA	BomGar1F	ACTGCCAAACTCACTCCTGGGATA	BomGar1R	CCACCTTTATCCAGGCTGCTTGC	306	ACTGCCAAACTCACTCCTGGGATAAAAGCAGCTGCTGTGTGTGCGGGTCCGATGTTTGATACCTGGGGTTCCATCCATCCATCCATCCATCCATCCATCCATCCATCCATCCATCCATCCATCCATCCATCCATCCTTCAGAGCCTCAGCACCAGCATCAGTTTCAGGAAATTCCTTCTTCCTGCACGGAGTGGAGTTTTTACAGCAGGTGAGGCTCGTGAAACAATTTTGAATAATAACGAAGTAGGTGATTTTTCCTCTTCCTGTGTAGATCTCCAGCCCTGCAAGCAGCCTGGATAAAGGTGG
Reference		GCA_013400315.1	VXBU01001184.1	BomGar2	13	TCCA	BomGar2F	CAGCACAAAGCCAGGAACGAAAGA	BomGar2R	CAGCCTCTCTGATCGGAAGCACTT	339	CAGCACAAAGCCAGGAACGAAAGAAGTTGAGTCCAAATAAACAATATTTTCTGCATACCAGATTTTGAAGCATTTATTCTTTTATTTGAGGATAAAGTTTACAAGTTTATAAGAATCAGGTTGTCCATCCATCCATCCATCCATCCATCCATCCATCCATCCATCCATCCATCCATTCACCCATCCCAGCACCATTTTAGTCCGTATTTGCAGGAGGAGTGGAAATGTGCTCATGGCTGATCAGGCTGAATATTTCCCAGCCCAAACCTTCTAATTAGAGTTTTTCATGGTGATTTCCCAAGGAAAAACCACCAAAAGTGCTTCCGATCAGAGAGGCTG
Reference		GCA_013400315.1	VXBU01001337.1	BomGar4	19	TCCA	BomGar4F	TCGCTGGAGGTTAGAGATGAAGGA	BomGar4R	CACAAGGATGACGCAGCAAGACA	339	TCGCTGGAGGTTAGAGATGAAGGACAATGTCAGGGAAAAGGAATCAGGGGGACCATCCTCTGTCCATCCAAGTAGGACTCCCAGCTTCTTCAAATATGAAAGATACACACGGAGAACCTGCAGTACAGAGCACATGACCAAGATACATGACCAAAAATTAGTCACTCCATCCATCCATCCATCCATCCATCCATCCATCCATCCATCCATCCATCCATCCATCCATCCATCCATCCATCCATCCCTTCATCTATCTTGACGGTATTAACTTCAGTCTTTCAAAACTAGTGCAGACCCGCCCCATCCCTAAAACTGTTGTCTTGCTGCGTCATCCTTGTG
Reference		GCA_013400315.1	VXBU01001726.1	BomGar7	14	GATA	BomGar7F	CAATCTCTTAAGCCTCACCACACT	BomGar7R	ACCTCTTCAGGAAACAGAACTGCT	328	CAATCTCTTAAGCCTCACCACACTTTAAAGCAAATACATTGTCTCCCACAAAAAAGGCTCCTCGTACTTACACTTAAAAGAGAAAACTATATACAAGCAACATGAGGATAAAATTCTCCTTCATTTCATAAGGTAGGTGATGATAGATAGATAGATAGATAGATAGATAGATAGATAGATAGATAGATAGATAGATAGACAGACAGATAATGGCTAAGACAAAACTTCTAATGCACCATATCACTTCTCCAGAATTGCCAAATAAACTGTCTTCCGCTGCTGGTTATAAGCTTCTGAGTACCAAAGCAGTTCTGTTTCCTGAAGAGGT
Reference		GCA_013400315.1	VXBU01001756.1	BomGar8	16	CATC	BomGar8F	GCATAGAGAAGGCGAGCTAATACC	BomGar8R	GGACAATGGCGTTCCTCCAAGTA	327	GCATAGAGAAGGCGAGCTAATACCACTAAACAAAAGGCACTAAGCCACATATTCAGGCTTAGTGAATTCAGCAACTTTTTATATGGGCAATTTGTTTAAGCTTAGATTTCGGAGTACGATTTGGAATATATGTGGTTGAAACCTGATATCCCTTGGACAGATTCCTTACATCCATCCATCCATCCATCCATCCATCCATCCATCCATCCATCCATCCATCCATCCATCCATCCATTTATTCGTTCAGGGAGGATAACTCCAAGCATTTTACATATACAGCTGAACGGTTTTATTTTTAAAGTGCTACTTGGAGGAACGCCATTGTCC
Reference		GCA_013400315.1	VXBU01002286.1	BomGar9	12	GAAT	BomGar9F	AGGTTCGTGACTTGATTTGACTGC	BomGar9R	ATGGCACCTGTTTGACCTTCTGAA	304	AGGTTCGTGACTTGATTTGACTGCAGCAATCAAAAAAATGGTGTTTTAGCTATTCAGAGAAGTCAGTTAAATGAAAAATAGAAACTTGGACTTGCAAACTGGACTTGAAGAAAACAGGTTTCATTTTGTGAACGAATGAATGAATGAATGAATGAATGAATGAATGAATGAATGAATGAATTTGGTTACACGTCCTATGGGAAACAGACTTGAAGAGTAAAGATGTCAAGGAGGGATTCTTGACAAACTTTTTCAGGCACAAGAATGATCCAATTCCCTGTTCAGAAGGTCAAACAGGTGCCAT
Reference		GCA_013400315.1	VXBU01002292.1	BomGar10	16	CTCA	BomGar10F	TTTCCCAGGGCTTCACTATCCACA	BomGar10R	CCTGTGCTTGTGAAAGGGAAGTGT	342	TTTCCCAGGGCTTCACTATCCACAAGTCATATTTTAAAAATGGAGTAGCTGCATTCCTTGTTATGGGGGAGTATTCCAGATTTGAAGCTACAAGTGTTTCCTCACTCACTCACTCACTCACTCACTCACTCACTCACTCACTCACTCACTCACTCACTCACTCACATTGCACTAATCCATTATAGTTGTCTACAAAATAAAGGGAAATTAATTTGTTTTTCTCTGTATGAATAAGCAGCTTTCTTAAACTCACCTTTCCTACCAACCAAAAGAGCACTAGGATTTCTTGGACCACAAAGGTCAGGTCCTTGTATTACTACACTTCCCTTTCACAAGCACAGG
Reference		GCA_013400315.1	VXBU01002464.1	BomGar11	13	ATGA	BomGar11F	AGAATCAGGGTCTGTGTCCACCAA	BomGar11R	ACAGGCAGTCATTTGTGAAGACCT	328	AGAATCAGGGTCTGTGTCCACCAAAATCCAAATACTATCCAAATTTTAATCCCTCAGTTTTCATCCTTTCCTAAATCAAATTGTTATCTTTGAAATGCAAATTTTTATAAGCTCTAATAAATTTGAAGTGAATTAAAGATAAGTTGTGGATGGATGGTTGGATGAATGAATGAATGAATGAATGAATGAATGAATGAATGAATGAATGAATGATGCCAATTAAAAAAAAATAAACACAGTTCTTAAAGTAAAGCTAAGGCGTACTAGATTGAATTCTAAAACACTTGTCAAAGAATTTAGGCCTAGGTCTTCACAAATGACTGCCTGT
Reference		GCA_013400315.1	VXBU01002465.1	BomGar12	13	TAGA	BomGar12F	TCAGAAACATGCCCTCAAGCCTTT	BomGar12R	TGTCCCTCCCAAAGCTCAACCAT	345	TCAGAAACATGCCCTCAAGCCTTTTAAGTCATTCTGTGTAAGTCATTCTGTGAAGTTATATTTTACAATATTTTCCTTAGTGACTTCTAGTATTTCTGTATGTGCAGATATGATTTGATGGATTTATGCAAGTAAGGGGAGTTTCTTCTTGGGGATAGATTAGATAGATAGATAGATAGATAGATAGATAGATAGATAGATAGATAGATAGATGAGAAGTGTGAGAGGTGTGTGTGTCTGTGTGTGTGAGAGAGATACAGAGAGAATGAGAAGGCAGGAATATTAATAGTGTTTCTAAAAGGTTTCTACCTTACATTAATTCATGGTTGAGCTTTGGGAGGGACA
Reference		GCA_013400315.1	VXBU01002669.1	BomGar13	12	AGAT	BomGar13F	GCTGACAGGTGAGGACACAATACA	BomGar13R	ATAGGGTCACATCCAGAAAGCAGT	310	GCTGACAGGTGAGGACACAATACAAGGAGCGACTAGTGGTGTAAGTTGTCTTATATTTACAGTAAGTAGAGAGATAGATAGATAGATAGATAGATAGATAGATAGATAGATAGATAGATGGATAGATGGATAGATGGATGAAGCTACTCCCCCTGAAACATCTTGCTCTACAGAAATATCCAAAAATCTTCAGTCCAATCCATCCAACCTTCCTATACAGGAACATGATGAGGTTCATAGAACAACAGGAGCCTCCAGAGAGCAATTCTGATCTTGGTTGACCAGAACTGCTTTCTGGATGTGACCCTAT
Reference		GCA_013400315.1	VXBU01002801.1	BomGar14	18	ATCC	BomGar14F	ACGGTGATGCCAACTAGACCTGTT	BomGar14R	CGTGGGTTGTTCTCATCTGCCTAC	317	ACGGTGATGCCAACTAGACCTGTTCCACAAACAACCCTCAGGGCTGCAGGGTGGCACACAAGTTGTGTGGGAGCCATGAGGCATGGCACAGAATCAGGAGACAGGGTCACAACTGCTCCACCTGGCTGTATCCATCCATCCATCCATCCATCCATCCATCCATCCATCCATCCATCCATCCATCCATCCATCCATCCATCCACTGGGTGTTGATATGGGACTGTCCCAAGGATGAGATCACAAGGCACTTGTCTCTCTCCTGTCAACGAATTACAAAGCAGAAAAAAAACTCTGTAGGCAGATGAGAACAACCCACG
Reference		GCA_013400315.1	VXBU01003019.1	BomGar15	12	TAGA	BomGar15F	CTGAGCATCACTGTACACAGGACA	BomGar15R	AAGCCTTCCTCCCACCCTCTCT	342	CTGAGCATCACTGTACACAGGACAATGCAGTCAACACAATGAAAACTCAAAGAAAGAAAACTGAGACATTTAGGAAAATTGAGGAATTTTATATATATGTAGATTAGAGATAGGTAAGTAGATAGATAGATAGATAGATAGATAGATAGATAGATAGATAGATAGAAGATAAAAATATTAGATGCCAGATTGATAAAGCTAAATAAGGTGTTGTTAGCAGGGCTGGGCAGAGTTCCAGAACAGAGGGAAAGTGGCGCAGCTGTGGCATTTCTGACATGACCATTCACTGCTGTGCAGGTCTCCCAAATAGGGTGAGCAGCAGAGAGGGTGGGAGGAAGGCTT
Reference		GCA_013400315.1	VXBU01003022.1	BomGar16	17	GATA	BomGar16F	TGCAAGTTGCCTTGAGGCTACG	BomGar16R	ACTGTAAGCTTGATCGTGAAAGCA	312	TGCAAGTTGCCTTGAGGCTACGCCATCAGCTGAGGCTGCATGACTGATCAATTCCTCCCTCCTCTCCCGTCCTCCGTTTTCAAGCTTCATCTTTGTAGCTGATGGATAAAACAACAACAAAACCCCACCAACCATATTTAAAATTCCCGTGGTGATAGATAGATAGATAGATAGATAGATAGATAGATAGATAGATAGATAGATAGATAGATAGATAGATAGATGGATGATAGATTACAGTCAATTACCAGAAACTGCTATTGATCAAGGCTGGTTTAGAATTATACTTGCTTTCACGATCAAGCTTACAGT
Reference		GCA_013400315.1	VXBU01003104.1	BomGar17	17	ATAG	BomGar17F	TGAGATTCCCGTGAGACACTTTGG	BomGar17R	ACTGCTGGAACCTGCTGTGG	345	TGAGATTCCCGTGAGACACTTTGGGTGGGAGAAATTAGATTTCAGGAAAAAGAACTGATAGTGAGTATCTGACTATTGATGCCTGTTTAAGTAAAAATTATCAATAGAAATAAACCAAACAAAATATCATTACCTTTTTTGGAAGAGGAGCTCATAATTTAAAAAATAAATAGATAGATAGATAGATAGATAGATAGATAGATAGATAGATAGATAGATAGATAGATAGATAGATAGAAAAGCAGGAATTAATTAAAAATCCTTCAGACGTTGTTAGTTCAGTGCTGCACTCAGGTGTACTCTGAGGTGGGGCTGCTCCCACCGGCCACAGCAGGTTCCAGCAGT
Reference		GCA_013400315.1	VXBU01003114.1	BomGar18	11	TAGA	BomGar18F	GGTGCTCAGACATGGCCTAATGG	BomGar18R	GGCAGAGGTCCAATCTTCTTTCCA	312	GGTGCTCAGACATGGCCTAATGGCCGTGGTGTGATTGAGTTGAGCGGGTTGCCCAAATGAATCTTAGTGTAGATAGATAGATAGATAGATAGATAGATAGATAGATAGATAGATCTACATGCATAACTGGGGGAGGTGGGTTTTTTAGAATCAGGAAGAGAAGGAAAGAGGAGATCTTATGACTACCTGCAACCCTATTCTGAAACCAGGGGACAGACTACCCCATCAAACAGTAGTAAAAGGAAATTGGGATATAAGGTTACTGATTCCCAGACACTCAAGGTGTATTGGAAAGAAGATTGGACCTCTGCC
Reference		GCA_013400315.1	VXBU01003132.1	BomGar19	19	TCCA	BomGar19F	AAACACACAAGTCCTCAGCTTTGA	BomGar19R	CCAACCTGCCTTCACCAGTATGC	337	AAACACACAAGTCCTCAGCTTTGAAGGCTTCATAAACCCAAGTTCAAGAACCATAGGAAAAATAAATTAGTCCCATCTATCTTGCAATGGCATGGAAGTCATTCCTCTCACTCCATTGTTCCATCCATCCATCCATCCATCCATCCATCCATCCATCCATCCATCCATCCATCCATCCATCCATCCATCCATCCATCCTGCTGAATTCAGAGTATTCCCAAAGCCTTTCATTTAAGCAATCAGAAAAATTTTGTTTTGGGATCAAAAGTTAGTAGGCCAGTTGCACAAACAGTGATAAGACATTTCCCACTTTGGCATACTGGTGAAGGCAGGTTGG
Reference		GCA_013400315.1	VXBU01003344.1	BomGar21	15	TCAC	BomGar21F	GCACCGTCTCCTCTGTCCTAGTAA	BomGar21R	TGCCTGCCCATAGAAGTAGTGAAT	316	GCACCGTCTCCTCTGTCCTAGTAAGACACTGCAGATAGAAAGGTGACCTGATTATGCTGCCTGTGAATGGTTGCATACTTTTTTAATTTTGAGATATTGTGGGTTAACCCTATCACTCACTCACTCACTCACTCACTCACTCACTCACTCACTCACTCACTCACTCACTCACTCTGCCCCCGTGGGAAGAAGGAGAGCATTGGAAGGGTAACAGTGAGAAAATCATGGATCAAGATAAAAACAATTTAATAGGTAAAGCCTAAGCTTTGAAGCAGAGCAAAATAGGGAATTCATTCACTACTTCTATGGGCAGGCA
Reference		GCA_013400315.1	VXBU01003347.1	BomGar22	16	ATCC	BomGar22F	TGGCAGGGAGACATTCAGAACTTC	BomGar22R	GCAACCCTCACTGGGAATAGACAG	343	TGGCAGGGAGACATTCAGAACTTCATTCACAATGTCCAGTGGAGCTAACTGGAACCTTCATCTTCCTCATGTTCCTGTTACATACATTGCTGGGATCCATCCATCCATCCATCCATCCATCCATCCATCCATCCATCCATCCATCCATCCATCCATCCAATGGGATGATGAGTGACAGGGTGAGTTCAGCTTCTTGTTGTGGATATGAGCCCACGGCTGATCCTCACCATACAAAGAAGCCCCTGACTCCCTTTGGGACGAGTTGCAAAATAAAAAGCCTGAATTCAGTTTTTATGGGTATTGTTCACTTCAGAGGTCTCTGTCTATTCCCAGTGAGGGTTGC
Reference		GCA_013400315.1	VXBU01004135.1	BomGar23	15	AGAT	BomGar23F	GGAGACAATTTCTAGGAGGACTGC	BomGar23R	TGGTTGGTACTTTGCTCTACAGGT	350	GGAGACAATTTCTAGGAGGACTGCAATAAAAGTCTTTTCAAGTTCAGCGACATTCTAACCTGTAATGACTTTGTAAGAAACTACATTTCTCATCTGTCTTCAGTTTTACTGATAAATGACAAAAATAAAAGGAGAACAGAAAAAGTCAGGAGAGATAGATAGATAGATAGATAGATAGATAGATAGATAGATAGATAGATAGATAGATAGATATTTTTTGGATTGTCTCACTTAGCATCCATGCATAATATTTGTAGAATGTATTGACTAGATCCCCTTAGGCAGCTGAAGAAAGAAATTAAACACCCAGAGAAGGCTCAATGTTTACCTGTAGAGCAAAGTACCAACCA
Reference		GCA_013400315.1	VXBU01004376.1	BomGar24	17	CCAT	BomGar24F	GGTGAGGGAACTCCTTGTTCTGGG	BomGar24R	GCCGCTTCATGATCTGAGCCTCCT	342	GGTGAGGGAACTCCTTGTTCTGGGTGGGATGCAGTGGGATCACAATCCCTGCCAAGGGATCCCTTCCTTGTCCTGCCCTGATTCCTTGCCCGCCCATCCATCCATCCATCCATCCATCCATCCATCCATCCATCCATCCATCCATCCATCCATCCATCCATCCCCACAAGCATGCACCCACTCACTCCTCTGTCTGGGCTGGCTGTCCCCTGGGCTTGTGGTGACTCTGTGTCCCCAACCCAGGCACGTGGAATGGCACCACGAAGGTGGCGGTGAAGACGCTGAAGCCGGGGACCATGTCCCCTGAGGCCTTCCTGGAGGAGGCTCAGATCATGAAGCGGC
Reference		GCA_013400315.1	VXBU01004549.1	BomGar25	12	TCCA	BomGar25F	GTTCTGCCTTCCCTCCCACAAC	BomGar25R	ACCAAGCCAAACTCTAGTTTAGCC	338	GTTCTGCCTTCCCTCCCACAACTCCTCCACAGCCAACTCCTCTTTCCCAAGAAAGACACCTCACTCAAACACCAACATTCCCAGCCTCATCTCCACCCTCTGTTCTCCCCCAGCCTCCCAGTCAGGCTACGCTCCATCCATCCATCCATCCATCCATCCATCCATCCATCCATCCATCCATCCCAGCAATGTTCCAACTCTTCTCACTTTGCATCCACCCTGATATTATCATCTCTGTAAACACTCCTCCAGATTCCCCCAAAATCTCTGCTTTTCAGAAAATCTCTCATTCTCTGTTCAGCGCTGTTCCCTCTGGCTAAACTAGAGTTTGGCTTGGT
Reference		GCA_013400315.1	VXBU01004553.1	BomGar26	14	CCAT	BomGar26F	TGCACCTCTCCACACGCTGTTG	BomGar26R	CGACTCTGCATGGGAAATGCCCTT	301	TGCACCTCTCCACACGCTGTTGCCCTCTTCTGCAGCTGGTGAAGAGGGTACATGCCACAGGGAAGACAGCAAGGATGCCTGCCATCCATCCATCCATCCATCCATCCATCCATCCATCCATCCATCCATCCATCCATCCTTGCTGATTAAGATATCAATTTATTGCCTCTATCTGAATGAAAGATGTTTTAGAAATTTGTTGGTACCAGTTATGCACAAAATCAGACTTGATTTAATTGTTTGCTTTTGACAATTTGACCTAAATTTGCAGCCTGTAAAGGGCATTTCCCATGCAGAGTCG
Reference		GCA_013400315.1	VXBU01004950.1	BomGar28	11	GACA	BomGar28F	ACAAAGCCTTGCACAACACAGG	BomGar28R	TTACCCTTGGTCCCACTTCCTGAG	324	ACAAAGCCTTGCACAACACAGGCAGCCTGCAGCAAAAATCCAAACCAGACAAGAAGATGGGTAATTTAGTTGAGTGAAGTGATGAGGATTCAGTTTGAGTGAGCTGAGGCACTGCTGGGAATTTTGATGAGACCGTCTCATTTTGGTCACCTACAGTGCTACCCCTGTGGTGACAGACAGACAGACAGACAGACAGACAGACAGACAGACAGACAGTTCTCTGCTTGGGGCTGGTTTGTGTCTCCATGTGCAGAGCCAGGCTTCAGACCTGAGGCAGAGGTTCAGGACAGGGAGCCATTACTCAGGAAGTGGGACCAAGGGTAA
Reference		GCA_013400315.1	VXBU01004952.1	BomGar29	16	ATAG	BomGar29F	ATATGAGGACAGTCACTGAGGTGA	BomGar29R	CAGAGACAAACCTGCCTCTTGGG	301	ATATGAGGACAGTCACTGAGGTGACAGAAGTCAGGAAAAGACATTGGGTCAACTTTTAGGATTTTTCATCCTTGTTTCATTATAGATCTTTAAAGTTTTCTTTAAAGCATGTTTTATTTGATTTCATCACAGGAAATGGGGAAATTGCTTGCCATAGATAGATAGATAGATAGATAGATAGATAGATAGATAGATAGATAGATAGATAGATAGATAGAAAGATAGATTAAATATTTTCATCAATGCCAATTTAAGTTTGTAGACTCCTCTGGCTGTGACCCAAGAGGCAGGTTTGTCTCTG
Reference		GCA_013400315.1	VXBU01004953.1	BomGar30	12	TCCA	BomGar30F	TCTCTGCACCGTGCATGGCTT	BomGar30R	CTGCTGGAACCAAAGAACCTCTGT	333	TCTCTGCACCGTGCATGGCTTTGTGCAGGAACCCCACTCCTGTGCTGCCTCAAGGGCACAACTCACTGAGACCTCATCCATCCGTCCATCCATCCATCCATCCATCCATCCATCCATCCATCCATCCATCCATCCCTCTCTCCCTTCTCCCTCAGGGGTCTCATGGGAAGTGGGTGCTGGCCCAGGCTCTGCTAACAGGTTGGTTGCTGTGCTGGGCAGGAGGGGCTGCAGTGCCAGCTGCTCATGCAGGGCACCAGGGCAGGGTTCTTTGCTGGTCACCAGTGGCCAGCAGCATGGCAATCACTAACAACAGAGGTTCTTTGGTTCCAGCAG
