# Supplementary material for: FOGS: A SNPSTR Marker Database to Combat Wildlife Trafficking and a Cell Culture Bank for Ex‐Situ Conservation
Source: Mol Ecol Resour. 2025 Jan 10;25(4):e14062. doi: 10.1111/1755-0998.14062 (PMC11969641; doi:10.1111/1755-0998.14062)
Supplement: Supplementary file 3 — Table S3. Primer data. [file MEN-25-e14062-s006.zip › Supplementary S3/Bubo_bubo_Reference.xlsx]

## Sheet: Sheet1
Data table for FOGS Reference Specimen
Title:	Catalogue/Accession Nr.	NCBI No.	Scaffold ID	Locus	Reference Allele	Microsatellite Sequence	Primer Name Forward	Primer Sequence Forward	Primer Name Reverse	Primer Sequence Reverse	Amplicon Size	Amplicon Sequence
Description:	ZFMK Nr.	Unique Accession No. in Genbank	Scaffold id from genbank		occurence number microsatellite
Example:	ZFMK-TIS-123	GCF_000337975.1	scaffold6_1	Fa_6-1	16	TCTA					409	TCATTGCATTTCTGTCCCCTCTCAGATTTTATATGTGCAGTTGACATAAAGTAATGTTAAATACAACCAAATAACTGGATTACAAGCAACATGCTTTCATTATGATTCAACTCTTTGTCAGTGCTCACCTATTTTTTGTATGCACAAAACATGTGCATGTGCTTGTGTGTGTGTATATCTATCTATCTATCTATCTATCTATCTATCTATCTATCTATCTATCTATCTATCTATCTATCTAATATAGATACAAACAGATTTGTATAGAACAAATGCCTGATTATCTGAATAATAATGAGAGATTTCATTGCAGATTCCTTCAGTTCTTGGGAAACTTTTGCCACCAGTTTTCCAATAATTGAAATAATTCAATGAAGTCCTGGGTATTAGCTTCTGCTC…
Reference		GCA_010303855.1	ML985147.1	BubBub1	11	TCCA	BubBub1F	TTCCTCCTCTGGCTTGGCTGGA	BubBub1R	GTGTGATATGGTTGGACGATGAGG	300	TTCCTCCTCTGGCTTGGCTGGAGCTGACACAGAGAGGGGACAACGCTGAATATAAAGTTTTTTGCAAGTGTTCATTGATTTGTCCGTCTGTCCATCCATCCATCCATCCATCCATCCATCCATCCATCCATCCATCAAATCACCCTCCAGCTGTCAGTTCACTCCAGCATCCACCCACCTGCCCTTCCACCCATCCTTAACACCGTTCTACCCATCACCCTTCCAGCCAGCCACACACTGACCCTTCCGCTCACCATCTCTCTGTCCATTCATCCACCTCATCGTCCAACCATATCACAC
Reference		GCA_010303855.1	ML985195.1	BubBub2	14	AGAT	BubBub2F	TGGCCTGGATACAAATAAGGGAGT	BubBub2R	CTGGGCTGTGGAGAGATGTAATGG	301	TGGCCTGGATACAAATAAGGGAGTAAAATTTTCATATATCATAATATCTGAAGCAAAGGCAAGGAGGAGGGATCCAATACTTTAGTTTGGTAGTTTAGTTAAGAACAAAGAACATTAAATATTATCTGAAGTAATTCCAGTGGCTAATATTGAGAAGGACTGAGATAGATAGATAGATAGATAGATAGATAGATAGATAGATAGATAGATAGATAGATTTTTTCTACATTTATTAAACCAGAGAGAGAGGGAACCACAGAAGAGCAATTTATCTTGTCCATTACATCTCTCCACAGCCCAG
Reference		GCA_010303855.1	ML985195.1	BubBub3	15	CATC	BubBub3F	GGTTAATCCATGCTCTGGCCTCCC	BubBub3R	TGCGGTAGTGCTGCCTGCTGTT	315	GGTTAATCCATGCTCTGGCCTCCCAGGAGCAGGGGACAACCAAGCCACTAACAGACTGAAAGCTCCCAGGCCTGAGAGCAGCTCTGGAGCAGGTTACTGGTGCTCCCTGGACACAAAGAACCTCCTCTGCCCCTCCAGACCTCATCCATCCATCCATCCATCCATCCATCCATCCATCCATCCATCCATCCATCCATCCATCCATTAACCCTCGATCTGCTCTTCCAGCCAGTTGTGTCCACATGCTTCCTCTGGGGCTGGAACCTCACTCCTGGGCCCAAGCAGGGTCCTGAAACAGCAGGCAGCACTACCGCA
Reference		GCA_010303855.1	ML985195.1	BubBub4	13	AGAT	BubBub4F	TGATGCATGTGCTCCTACCCTGTT	BubBub4R	GGTGGTTCAACTGTGAGGATCTGC	311	TGATGCATGTGCTCCTACCCTGTTTTCATGCAGAAGAAAAAAGATTGGCTTAATGTTGGTCAGCTGTGATATCAGAGAATTATACATACGAAGATAGATAGATAGATAGATAGATAGATAGATAGATAGATAGATAGATAGATAGAAAAAAAATTCTAAGGCAATCACTTGCTGTCTAACCAAACCCTTCACTTCATAATTTTTGGTCAAAAATTTTTTCCCTCTTGCCACAATTTTTCTATACATCAGACCAAAATTTGCCTGCCCCCCCTGCAGAGATCTGGGCAGCAGATCCTCACAGTTGAACCACC
Reference		GCA_010303855.1	ML985195.1	BubBub5	16	TAGA	BubBub5F	TGAAGCTCTCACACCTGCACAATT	BubBub5R	GCATCTTAAGGCACAGGACATCAC	314	TGAAGCTCTCACACCTGCACAATTATGCTGAAAATCTGAGTGTCAGATTCTGCTCTCTCTCCAAAATCCTCTTTTTGATAGAATCCTGTATTCCTCCAAGTGGCCAGGAAAAGCAGGTCTTACATTGAAGATAGATTAGATAGATAGATAGATAGATAGATAGATAGATAGATAGATAGATAGATAGATAGATAGATAGATAATTTGCTGTATCTGAAAACATTAATGGTTTGTTCATGATGAACCTGACTCAGCCTTGGCTACAAGACCTGCATCTTTTGGTTTTGACAGTGATGTCCTGTGCCTTAAGATGC
Reference		GCA_010303855.1	ML985228.1	BubBub6	11	TAGA	BubBub6F	AGGAAGCAATGGGATTCGCCCTTT	BubBub6R	CACGAGCAGTGCTGAGCTGTGT	343	AGGAAGCAATGGGATTCGCCCTTTTTAGCATTCTTAACGTGGCTTCACCTCATGGCAGCAGCTGGAATCAGCTAGGGCGGTACCTGTAATCTCCCAGAGTTGAGGGACCTCAGAACGAGGAAAACTGCAGATAATACAAACAAGTAGATAGATAGATAGATAGATAGATAGATAGATAGATAGATAGAGTGGATCCCAAAAGCAGAATGTAAGGATGCAAAGGGAAGAAAGAAAACAACAGACAACAGCAGCACGTACAACGCTAGCACTGAGCTAGGGCCAAGACAGGGATGCACATGAACATCTCCAGAAGCAGCATCCACACAGCTCAGCACTGCTCGTG
Reference		GCA_010303855.1	ML985228.1	BubBub7	11	GATA	BubBub7F	AGAACAAACGCTGACAGGCTGAAG	BubBub7R	CCCTTGCAGGGTACATGGTAAACA	342	AGAACAAACGCTGACAGGCTGAAGGTATATAAGGGTATCATAGGAGAGGTCCACCTCTCTTAAGTGCATCTACAGTGTACACAACTACATCTGAGCACATTACCTTAGGATCCCTTGATAGGTAGATAGAAGATGATAGATAGATAGATAGATAGATAGATAGATAGATAGATAGATAGAGATAATAGATAGACAGACACAAAGCAAGGATAGAGTAAGAGAAATCTCTTAGGGATTATTTCTCTTCTGCTTAGAATTTAGAATCATTAGATCAGCTATAAATGTGTAAGTTGTAGACATTTAATCAGGTAAGACAAATGTTTACCATGTACCCTGCAAGGG
Reference		GCA_010303855.1	ML985341.1	BubBub8	17	TCCA	BubBub8F	AACCCATGAAAGCAGCCGTTCCT	BubBub8R	AAAGGGTGGAGGGCTTGGCAAA	347	AACCCATGAAAGCAGCCGTTCCTGAAGAACTGCCATCCCCACCAGGGACCCAGCAGCACTGAGCTAAGTGATCTGGCTTTTCCCCCTGCAGCCCACCTGGGGAAATATCCCTGTCCTGTGAGCCCTGCAGCGAGATGCTGCCTGGCCAGGGCTCCTCCATCCATCCATCCATCCATCCATCCATCCATCCATCCATCCATCCATCCATCCATCCATCCATCCAGGTCAGCCTTGCCACCAGCCCCAGGCTTACCACTGGGACGCTGGCAGGACCCCACCGGCCCCCAACTCTCCAGACACTTATTAAGATGTAAAACGTGGCACTTTTGCCAAGCCCTCCACCCTTT
Reference		GCA_010303855.1	ML985433.1	BubBub9	17	AGAT	BubBub9F	ACACACAAGGAAAGAGCCAATCCA	BubBub9R	AGCTAGACAGGGACAGCAGACTTT	301	ACACACAAGGAAAGAGCCAATCCAGAAAGTGCAAGATATCTACTTTCAATATTTTTGCCTTCTCCAGTATCAAATCTATTTTTTATAGATGTAAGTTTCAGGCCCACCTGGCAAGACACAAGCATAAAATGGCAGAATCTCTGATATGAGGATAATTCCCACTGAGATAGATAGATAGATAGATAGATAGATAGATAGATAGATAGATAGATAGATAGATAGATAGATAGATAAACAGTTGATTAACAAAGTTCACCTATTTTTTTACACAAGAAAAAAAGTCTGCTGTCCCTGTCTAGCT
Reference		GCA_010303855.1	ML985629.1	BubBub10	15	AGAT	BubBub10F	TTCCGTTGAGAAGCCTTGTCCTG	BubBub10R	ACTTCTCCTGGCAATCTTCCTGC	303	TTCCGTTGAGAAGCCTTGTCCTGCCTTTTTCCTTGTCCAGACTTTCTGTAAGATAACATAGAAAGTAGTGTTCAGAGGCAGATTGTAAATTCAGATATATAGTTGAAAAGATAGATAGATAGATAGATAGATAGATAGATAGATAGATAGATAGATAGATAGATAGATACTCTGGAGCATTCAAATACCATTGTTCTTGGCAGTAGCAACTTTACAAACTACTTACGTCTGGTTGCATGATCAGGAAAGATACATAAAGATTAGGTCACAAGTGAGAGTGGCAGGAAGATTGCCAGGAGAAGT
Reference		GCA_010303855.1	ML985688.1	BubBub11	14	GATA	BubBub11F	TGCATAACGCAGTCTGCCTTGT	BubBub11R	CATGGTGGTCCCATTTAACTAGCA	342	TGCATAACGCAGTCTGCCTTGTGATAACTTGTTGTGTCACCACCCTCTCGCTTTTATTGCAGACTTCACCCCTTTACAGTCAGTGAACAAACATAGAAAGGGCAGTAGGACCACCCTGAACTTTGATCTGAAACGATACTGAGGATATTATGATAGATAGATAGATAGATAGATAGATAGATAGATAGATAGATAGATAGATAGATACTACAAAATAATTGCAGACTAGAATAAATACAGTGTACCACTAACATACATTTGCTGTTTGACCTTAATTTCTCAAGAGAGTACAACATATATTCTCTTTCATGGTTTAGATGCTAGTTAAATGGGACCACCATG
Reference		GCA_010303855.1	ML985718.1	BubBub12	13	ATCC	BubBub12F	AGCAATGTTCAGAGCTGATTGTCC	BubBub12R	GCAGGACCAAGCAACACCCTT	345	AGCAATGTTCAGAGCTGATTGTCCTACTTAACTATAAGCTAACTGCAAAGTCAAATACTGACAAAGAACAGTCCTGCTCCAGCATCTTACTCTCTACTAACACTGTCAATCACTTCTTCCAATTTTGAAGTCCCCTTCTAAACAACAGTGGATCTTTATCCATCCATCCATCCATCCATCCATCCATCCATCCATCCATCCATCCATCCATCACCATAGGATATTTTAGTCACCAGTTTGACTCCTGGTTTGATATACTTAAAGACTTCTGCTTGGAGCTGCCTCATTTTCCTGCATGCTAACCTGTTACCCTTGTATTTTTTAAAGGGTGTTGCTTGGTCCTGC
Reference		GCA_010303855.1	ML985881.1	BubBub13	13	CATC	BubBub13F	CGAGAGTTTGTTCCCTTTCTGGCT	BubBub13R	TTGCCTGCCTTTAGGTTGATGACA	301	CGAGAGTTTGTTCCCTTTCTGGCTTTGTATGTTCTGTATCCTCCTTCACAAGCACTAGGAAATGGTGAGTCTTGTCTAATGCAGAAATTTGGTTTTAAGAAGGAAACCAGGCCTAGTATGTAACTCTGTGGAAGTTGATTTTTGCTGCCCAAGAGTCTGCACTCATCCATCCATCCATCCATCCATCCATCCATCCATCCATCCATCCATCCATCCAGTGCAAACCCAGCCTTCTTGCACATTAATATTACTGCTAGGAGAAGAGCCCTCAGCTGACTGTCATCAACCTAAAGGCAGGCAA
Reference		GCA_010303855.1	ML985986.1	BubBub14	14	AGAT	BubBub14F	AGCACTGTCAATACCACAGAGAGG	BubBub14R	TGGGATCATTTCACCTTCCTGTCT	349	AGCACTGTCAATACCACAGAGAGGACAGAGGGTGACCTGGAACAGAAAAAAGCTCTGAGGTTGGATTCTGAGCTGGAGAAGATGTGGGCAGTGGTCATGATATCCTGAATAATTATGTATGTCAAAGGTAAAAAGATAGATAGATAGATAGATAGATAGATAGATAGATAGATAGATAGATAGATAGATGGATCTTTTCTGAAGATAGAGCTTATGATTGATTTTACAAAATCACAAGTAGATTTCTGTCATGGCCCTTGTATTTAACGACTCCCCCCTTTCCCACTGTAGTAATTCCATAGAGGTTAGTGGTCTAAAACTCCCCAGACAGGAAGGTGAAATGATCCCA
Reference		GCA_010303855.1	ML985986.1	BubBub15	15	CCAT	BubBub15F	CAGCTTCTGCAATCGGTCTCAGA	BubBub15R	TGACAACTCTGGCTCTCCCTATCC	304	CAGCTTCTGCAATCGGTCTCAGAGCTCAGTGTTGTATGTAGTTTTAGTGACTACATCGAGAACAGGGAAGCTTGGAGCATTTCCAGATTACATGTCTGAACCCATGCGTGCACCCAGCCCTGTCATGGAAAGTCCTCTCTGACAAAGCTCTGGCATAGAGTAGCCTCTTCCCATCCATCCATCCATCCATCCATCCATCCATCCATCCATCCATCCATCCATCCATCCATCTCCTCTGGATTGCAGTGTTTCATTTTGTGGAGGGCAGCCCAGGGGTATGGGATAGGGAGAGCCAGAGTTGTCA
Reference		GCA_010303855.1	ML986001.1	BubBub16	15	ATCC	BubBub16F	GCAAAGGTGCTGTTCACTGAAGAA	BubBub16R	TGGATTGCATGATGGCTGACTTCT	302	GCAAAGGTGCTGTTCACTGAAGAAAAAGGGAAATCTACCAAGCTCTTCCTACATCTTCAACTAGCTTCAGTAATCTCAGATCTTCTTGCAAGTTTAAGATATCCATCCATCCATCCATCCATCCATCCATCCATCCATCCATCCATCCATCCATCCATCCATTTGTCTTCCATCTATTTTTCTGTCCATTCCTTTTCCAGACAGGCTGGCAAATTTCAGTTATATTTGAAAAACTGATTGAAGTTAATGAAAATATTTATGTGGAGTGAAAGGGTGGTAGAAGTCAGCCATCATGCAATCCA
Reference		GCA_010303855.1	ML986001.1	BubBub17	18	GATA	BubBub17F	GTTGGCGTGAAACAAACCTCTCAG	BubBub17R	AGCTGAAACCAGGACACCTATTCA	345	GTTGGCGTGAAACAAACCTCTCAGGATTTTTATGCAATGAGAATGACGTAGACTATCTGGATCTTAATTGCATGTCACCATAGCTTTGTTACAAGATTAGAAAAACAGATAGATGATAGATAGATAGATAGATAGATAGATAGATAGATAGATAGATAGATAGATAGATAGATAGATAGATAGATAGAGGAGCTGGCAAATTATCTGCTAGCCTCCATTTTCACGTGGCTGCATGACACCTAAGGGGATATTTCATAGGACAGAGAAATTCTTATTTATAGGTATACTTACAACTATTAAAGTACAAAATGGTGAATTTACTGAATAGGTGTCCTGGTTTCAGCT
Reference		GCA_010303855.1	ML986001.1	BubBub18	13	TCCA	BubBub18F	GCAGGAGGAGATACCACACTCACA	BubBub18R	TGGCACTGTTGTACCCATGAGACT	333	GCAGGAGGAGATACCACACTCACAAATGGCCAATGTTGTACAAAAGTATTTTCTGTCCAGGAAAGGTGTTCATGGCCACCAGGCTGCCTGTCTCCTCTGCTGGCCTTGACCTCTCCATCCATCCATCCATCCATCCATCCATCCATCCATCCATCCATCCATCCATTTATTTCTTGGCTGAAGCTTCTGCGTAGACAGAGCCCATTCACAGTCACCGGAGTACCAAACCGCTGGGCTTGGTGATATTACGAACCAACTCCCAAACTACAACAAAACCCACAGAAACGACAAGACACCACCTGAGGAGAGAGTCTCATGGGTACAACAGTGCCA
Reference		GCA_010303855.1	ML986055.1	BubBub19	12	GATA	BubBub19F	TGCACTGGATAAGATTTGTCTGCA	BubBub19R	TCCTCTAATTCCTGCTGTGAAACG	300	TGCACTGGATAAGATTTGTCTGCATGTGGTAATTTTTGAACATTACTGTGTTGATAGAATTATGCTGTTACAACACTTCTGTGGCAATATTCAGGGTAACTTGATAGATAGATAGATAGATAGATAGATAGATAGATAGATAGATAGATAAAAGCTGCTGACATTGCCAGTTCTAGGGTTTGCAGACTTGAAATTCAAGGCCTTATAAAGATTTAGACCCCATGTCTTCAGAAGTGACCACAATGTTCCGTGGCATCTTTAAGGCAATTTTCATTTCGTTTCACAGCAGGAATTAGAGGA
Reference		GCA_010303855.1	ML986105.1	BubBub20	13	ATCC	BubBub20F	GCTCAGGACATGAAGACAGGCTTG	BubBub20R	AACTGCTTCTGTTCACCAACCAGA	334	GCTCAGGACATGAAGACAGGCTTGGACCCACCCTTCATTCATGCCACAGTCTCAGGTTCCTTCCTGAGCTTCTCTTAAACCAGAGCTGGCATTAAGCACTCATCTGTTCCACCAAAACCCCACTCTGAACTACTGCACTTGAGAGTAAGCAGAGAAACACTATCCATCCATCCATCCATCCATCCATCCATCCATCCATCCATCCATCCATCCATCTCACCCATCTCTCAGTAAGGAACATCAGCATTTGCATCTCATGAAGACTACTTTTAATATTGCCACTAGATAAAATTAAATGTTTTTCTTTTTTTCTGGTTGGTGAACAGAAGCAGTT
Reference		GCA_010303855.1	ML986469.1	BubBub21	15	TAGA	BubBub21F	AACTCTGCTCAGACCCACTCAAA	BubBub21R	TGTCTACGGACCTGACTCAGTTCA	304	AACTCTGCTCAGACCCACTCAAAAGGCTTTCTGTCAGTCCTCTCTCCAAGCCAAAATATGCAAGACAATCTGTAAGGGGGCCTTTGTCATACCTTGTCATCCTCTACCATGCTGTTGTATGAAGTTATCCTTGTACCACTTGTGTGGCCATTAGTTAGTGTGTATATATCTAGATAGATAGATAGATAGATAGATAGATAGATAGATAGATAGATAGATAGATAGATAGATATAGCTATGAGTTACTGACTCTGTATTCAATCCACCTGGTTCTGGACATTGAACTGAGTCAGGTCCGTAGACA
Reference		GCA_010303855.1	ML986469.1	BubBub22	15	TCAC	BubBub22F	GGCTGGAGATCCAAAGCCCATTT	BubBub22R	GGCAGCGATTCGGAGGGTTAAAC	350	GGCTGGAGATCCAAAGCCCATTTTAACGGTGGGGAAATAACCCCTATGAGAGCTTAAAAACAAGGCAGCAGTTTCTGCAGCCATATGAGCTCTTAAATCAGTCAGTTTAAAATCTTAAAGTCCTTCACTCACTCACTCACTCACTCACTCACTCACTCACTCACTCACTCACTCACTCACTCACTCAGCACTGCCTTTCAGCTGCAGCACACTGTGCCCCAGCCAAGGGTCTGCTGTGGCTCCTGCCCCCCTGAGAGAGTCTGTGAGGTTGTGTGAGCTCCCAAACCCCGCAGCTGCCCGGCAGGACCCAGGCCCTGGAGTCCCGCGGTTTAACCCTCCGAATCGCTGCC
Reference		GCA_010303855.1	ML986472.1	BubBub23	19	TAGA	BubBub23F	TCAGACTGTGCAGTCACATGGTAT	BubBub23R	GGGCAAGACCTGTTCATATCTCAC	302	TCAGACTGTGCAGTCACATGGTATCTGGATTAGCTGGTCTGTCTGGAGAGGATTAGGTAGATAGATAGATAGATAGATAGATAGATAGATAGATAGATAGATAGATAGATAGATAGATAGATAGATAGATAGATGCATGTATAAAAGTCCAACTCCACAGGACAGCTCATCAGGTCAGGAACTAAACAGAAGAGCTGGCTGGGAAGGAAAACAACTGCTCACCAAAACAACTTCAGCATTGATCTCATGTCTGGTATTCCATGGCTGAGGTGGAAACAGTGAGATATGAACAGGTCTTGCCC
Reference		GCA_010303855.1	ML986473.1	BubBub24	15	GATA	BubBub24F	GCTTGTTATCTTGCCTTGCTCCAG	BubBub24R	GCTGCCTATAATCCTTCGGGAGTG	301	GCTTGTTATCTTGCCTTGCTCCAGTATCCTCTCATTAGTACATCTATAATAAAAATTCAACATAATTTACACAATCAAATCACAAACATTCTCTCAAGAACCAACACCAGGCAGTATATAGACATAGATAGATGATGATAGATAGATAGATAGATAGATAGATAGATAGATAGATAGATAGATAGATAGATAGATAAAAAGATACTATAGGTCTGTGCCTGTGTGCTTGTGCATTGTTATGGAAAAACATTATGTGAATGCTAAACAAACTAGCTAACACTCCCGAAGGATTATAGGCAGC
Reference		GCA_010303855.1	ML986473.1	BubBub25	11	CATC	BubBub25F	TCCCGAGGGCTCCCAGAAAGAAA	BubBub25R	GGGCTTCACCTGGCAGGTAAATCC	300	TCCCGAGGGCTCCCAGAAAGAAAATGTAGGAGAACTGCTGAGAGAGCATCTCCCCACCACCGACTGCAGTGCAGCTTCTCCCTTCAGGAAGCAGGGGTGCATCCATCCATCCATCCATCCATCCATCCATCCATCCATCCATCCCTGTACACATGCACACGTGCAAATCGCTAATTGTTCCAGCATCTCCCCATAAATAGAAGGCAGAGAAACAAATAGAATGATCTATCATCTCTCCAAACTATTTGTCAAATTTGCTGTGGTTTGGGCAAGCAGGGATTTACCTGCCAGGTGAAGCCC
Reference		GCA_010303855.1	ML986473.1	BubBub26	15	CATC	BubBub26F	TGGAGAGACGGAGATAATGTGCAT	BubBub26R	CTCAAGCAATGTATGTGGGCTCTT	349	TGGAGAGACGGAGATAATGTGCATTGTAAAGGATTTATCAACATTTGCTCAGGATAGAGTTATTAATTACCAATGCAGAGAAAAGTCTTTCTACATCCCCAGTGTATGGACCAGCACATAATGTCATTCCTAGAGTGCTGTTATCATCCATCCATCCATCCATCCATCCATCCATCCATCCATCCATCCATCCATCCATCCATCTGTATTCTGTAGGTTCACACAAGAATTCATTGTACATGTAGGGCTGTAAATACCAGTTCACATCTAATTAATTTTCTGCCTAAATTAATTTTGCATCCTTTCCCTTAAATCAACAAGACTTAAGAGCCCACATACATTGCTTGAG
Reference		GCA_010303855.1	ML986477.1	BubBub27	12	TCCA	BubBub27F	AGTGACCTTCACAGATGCCAGTCT	BubBub27R	ACTGCTTCCCTGTTCTGGATACTG	301	AGTGACCTTCACAGATGCCAGTCTTTCAGTGATGCTAAATTCTTCCTGCATCAGTGTTTCAACATTTCTTAATAAACAGCTTACTTTGCGTACCAGCATCCATATAACACCCACAAGTATACACAATTGGCTACTGAATTATTTTCCATTTGTGTCCGTCCATCCATCCATCCATCCATCCATCCATCCATCCATCCATCCATCCAGTCACCATTCATGCTTTGATATAGGTGGCATTACTCTAACACTCAAGCACTTTACAGCGGATTTCTCCTGCCAGTATCCAGAACAGGGAAGCAGT
Reference		GCA_010303855.1	ML986479.1	BubBub28	11	CATC	BubBub28F	TCTTTCCCTGTGGTGCAGTATGGT	BubBub28R	CAGTTGAGCCTGTGGGTCCAAAC	324	TCTTTCCCTGTGGTGCAGTATGGTCACAGAAGGTGGAAATACAAAGCTAACCATCTGGTGGAGAAAAAAAAAAACCCAAACTTTAAAGACAGTTTAGAATTTCAGCAAGATGCCAAGTAGGTGCACAACTCAGAACTAGCGACAAAGTCTTGCATCCATCCATCCATCCATCCATCCATCCATCCATCCATCCATCCACGGTAAGGCTGGAACACTGTTCATTGCATCTGTGAGCAACAGTCATGCAGAAGTGCGCCTGAACTTCACAAATGTCTTTTGAAACACATTTACAGGAAGGGTGGTTTGGACCCACAGGCTCAACTG
Reference		GCA_010303855.1	ML986479.1	BubBub29	14	CATC	BubBub29F	TGGGTGGGATGTCTGGTCTTTCA	BubBub29R	TTCAGTGCTTGACTCAGATTCAGC	302	TGGGTGGGATGTCTGGTCTTTCACATGGGTGCTCCTTTGAATTCAGAGAGCAAAAGTCAGAGCACCATACTTAGTGTCTGAGTGGCTAAACCTGCACACCAGCTTTAGGTATTTCTGCATGAGATCATCTCAGCAGAAGTCCATTCCTCGAGCTTACCAGGTTTGCATCCATCCATCCATCCATCCATCCATCCATCCATCCATCCATCCATCCATCCATCACCAGTGATGCGGACCTGTGATGTGGACAGCTGCAAGCCTATAAACAGTGCTTGTTTGCTGAATCTGAGTCAAGCACTGAA
Reference		GCA_010303855.1	ML986479.1	BubBub30	14	TCCA	BubBub30F	TGCATGAAGGACGTGGAACACAAC	BubBub30R	CCAGGTTCAGGAGACATGACAGGA	344	TGCATGAAGGACGTGGAACACAACCCCTTTTAATGGGCTATGCATTGTCTGGTGGGATCTAGGAGCCTAAGTGGAGCTATTCATACCATTAAGACTTTGCAAAATATAAAATCCACACATCTGACTGTTCATCCACCTTTCTGCCAGTCCATTTATCCGTCCATCCATCCATCCATCCATCCATCCATCCATCCATCCATCCATCCATCCATCCATCCTCTTCCAAGTCTGTCATTTAACATCTCAGTGTCAAATTCTCTTTTCCCTCCATGTCACAAGCTGGATGGGAGATGTTGTTGTCCTCCCCATTAGTTCACAGGTCCTGTCATGTCTCCTGAACCTGG
