# Supplementary material for: FOGS: A SNPSTR Marker Database to Combat Wildlife Trafficking and a Cell Culture Bank for Ex‐Situ Conservation
Source: Mol Ecol Resour. 2025 Jan 10;25(4):e14062. doi: 10.1111/1755-0998.14062 (PMC11969641; doi:10.1111/1755-0998.14062)
Supplement: Supplementary file 3 — Table S3. Primer data. [file MEN-25-e14062-s006.zip › Supplementary S3/Calotriton_asper_Reference.xlsx]

## Sheet: Sheet1
Data table for FOGS Reference Specimen
Title:	Catalogue/Accession Nr.	NCBI No.	Scaffold ID	Locus	Reference Allele	Microsatellite Sequence	Primer Name Forward	Primer Sequence Forward	Primer Name Reverse	Primer Sequence Reverse	Amplicon Size	Amplicon Sequence
Description:	ZFMK Nr.	Unique Accession No. in Genbank	Scaffold id from genbank		occurence number microsatellite
Example:	ZFMK-TIS-123	GCF_000337975.1	scaffold6_1	Fa_6-1	16	TCTA					409	TCATTGCATTTCTGTCCCCTCTCAGATTTTATATGTGCAGTTGACATAAAGTAATGTTAAATACAACCAAATAACTGGATTACAAGCAACATGCTTTCATTATGATTCAACTCTTTGTCAGTGCTCACCTATTTTTTGTATGCACAAAACATGTGCATGTGCTTGTGTGTGTGTATATCTATCTATCTATCTATCTATCTATCTATCTATCTATCTATCTATCTATCTATCTATCTATCTAATATAGATACAAACAGATTTGTATAGAACAAATGCCTGATTATCTGAATAATAATGAGAGATTTCATTGCAGATTCCTTCAGTTCTTGGGAAACTTTTGCCACCAGTTTTCCAATAATTGAAATAATTCAATGAAGTCCTGGGTATTAGCTTCTGCTC…
Reference	ZFMK-TIS-59481			CalAsp2	16	AGAA	CalAsp2F	AGATAACAACAGCGGCCACCTACA	CalAsp2R	ATACCTACGGGTGCTATGCCTCAC	311	AGATAACAACAGCGGCCACCTACATCCATAGGCCAGTGGGGTGGATAACTGTTTCATAACACTAAAAGAGAAACAGTAGAGGAGAAAGAAAGCAGAAGCCAGAGAAAGAAAGAAAGAAAGAAAGAAAGAAAGAAAGAAAGAAAGAAAGAAAGAAAGAAAGAAAGAAAAGTGGACTGGGGAAGCTCGACAGCCAAAGATAGGGGTCGCCACATCTGGCGTGTTACGTCTATGGTTGTATCCTGCTATCGCCTGAATAAATTAATCACTCCTCCGCGTGAACCACTTGGGTGAGGCATAGCACCCGTAGGTAT
Reference	ZFMK-TIS-59481			CalAsp3	11	AGAT	CalAsp3F	GCTGGATTGCAAGGTGTAGTTACT	CalAsp3R	CCCATTATTGGAAGGTCAAGCAGA	338	GCTGGATTGCAAGGTGTAGTTACTTTAGGGCAGATTTTTAGTTTCTTGAGGTAAGTATAACTATAAGTGCTGAATTTCTGTGGTTTTGTGTGCGTAAAATCGGAACCTAACTATAACGTCCCTGTAACCGTTGTTTTTTTTAGTGAAGATAGATAGATAGATAGATAGATAGATAGATAGATAGATAGATATGACAATGTGTAGTAAACATGAGTCTGGCAAGAAATCTAAAGCTGTCCCCAGGCCAGACCTAAAAATAAGTTAATAAGAACACTGGTCTGCTATTAAAACATTAGCACGTCTACAAGATATGATCTGCTTGACCTTCCAATAATGGG
Reference	ZFMK-TIS-59481			CalAsp7	11	ATAC	CalAsp7F	AGTCCACCACTAACAACCTCTCCT	CalAsp7R	TGCTCTCATCCAATCCAAATGTGC	300	AGTCCACCACTAACAACCTCTCCTACAACTTGTTGATTTTATGCTTGTCTTTGATCATGTACAGCAGTCCGCTGCCTTTTGGCTAGGCTTGTGCTACAGAAATGCTGCATACATAAATACATACATACATACATACATACATACATACATACATACATACACACATACATTTAAAGGAAAAGTAAGCGTGACTTTGTTCATCTGCTTCCCTTGGACCGAAAGAATACTCTAGCAATAGGAAACTTAACTTATGGGACCACATCAAAATACATAACTGCACATTTGGATTGGATGAGAGCA
Reference	ZFMK-TIS-59481			CalAsp8	17	TAGA	CalAsp8F	CGAAGAGGAGGTGGGTGCTCATCT	CalAsp8R	GCGCGTTAACCCTCTGTGCTACTT	328	CGAAGAGGAGGTGGGTGCTCATCTTGAGCAAGACACGTGTATGCAAGATATCTATAAAAAGAGAGCTATCTCTTCCTATATATGTGGATATATACATATCTATAGCTAGATAGATAGATAGATAGATAGATAGATAGATAGATAGATAGATAGATAGATAGATAGATAGATAGATGAAGCTGCCAGGGCAGCAATAAAAATGTTGCACTGGTCGATATGAAAATGTCAAGATAATGCTTGAGATTATGTTCCTGCTAGAGAGAGTGATGGGATTTTTGTCTAGTGGCAGTTTTTACATGCCATAAAGTAGCACAGAGGGTTAACGCGC
Reference	ZFMK-TIS-59481			CalAsp13	17	TAGA	CalAsp13F	GGGAGCCCAAATATCCTGCAAAGG	CalAsp13R	ACAGCATTCAGCATGAAGCACAGT	323	GGGAGCCCAAATATCCTGCAAAGGAGTTCAGTTCTGTGCATCCAGGAAATAATTCACAGTTAGATGTCTTTTCTGTGAAATAGAGCTTTGAAACCATTGGAAGCATTCAATAAGTACGTTTAATTAGATAGATAGATAGATAGATAGATAGATAGATAGATAGATAGATAGATAGATAGATAGATAGATAGATTTATTTAATCAGTAGTACTTAGCACTGAATGGGACTTCTCATTGTGGAGATGTGCATATTGTACCAGAGCCGAATTTAGGGGAAAAACTGGCTGAAGTGGGCTGACACTGTGCTTCATGCTGAATGCTGT
Reference	ZFMK-TIS-59481			CalAsp30	12	TCAA	CalAsp30F	GCTGTAATACTGTGCCTGGAGTGC	CalAsp30R	ACCAACCTCCGACAGACCCAAGA	302	GCTGTAATACTGTGCCTGGAGTGCTAAAGGGCTTTTGTCATTTTACAGCTCAGCGTGGATGGCACTGTGGTAGTCCCATGCTTGCTGTAGAAATGATACTTTGACCCTTTCAATCAATCAATCAATCAATCAATCAATCAATCAATCAATCAATCAATCATGTCACTTATAAAGCGCACTACATACCCGCGAGGGTCTCAAGGCGCTGGGGGAAGAGGGGGGTGGTGCTGCTACTGATCGAAGAGCCAGGTCTTGAGGAGTCTTCTGAAGGCCAGTAGGTCTTGGGTCTGTCGGAGGTTGGT
