# Supplementary material for: FOGS: A SNPSTR Marker Database to Combat Wildlife Trafficking and a Cell Culture Bank for Ex‐Situ Conservation
Source: Mol Ecol Resour. 2025 Jan 10;25(4):e14062. doi: 10.1111/1755-0998.14062 (PMC11969641; doi:10.1111/1755-0998.14062)
Supplement: Supplementary file 3 — Table S3. Primer data. [file MEN-25-e14062-s006.zip › Supplementary S3/Carduelis_carduelis_Reference.xlsx]

## Sheet: Sheet1
Data table for FOGS Reference Specimen
Title:	Catalogue/Accession Nr.	NCBI No.	Scaffold ID	Locus	Reference Allele	Microsatellite Sequence	Primer Name Forward	Primer Sequence Forward	Primer Name Reverse	Primer Sequence Reverse	Amplicon Size	Amplicon Sequence
Description:	ZFMK Nr.	Unique Accession No. in Genbank	Scaffold id from genbank		occurence number microsatellite
Example:	ZFMK-TIS-123	GCF_000337975.1	scaffold6_1	Fa_6-1	16	TCTA					409	TCATTGCATTTCTGTCCCCTCTCAGATTTTATATGTGCAGTTGACATAAAGTAATGTTAAATACAACCAAATAACTGGATTACAAGCAACATGCTTTCATTATGATTCAACTCTTTGTCAGTGCTCACCTATTTTTTGTATGCACAAAACATGTGCATGTGCTTGTGTGTGTGTATATCTATCTATCTATCTATCTATCTATCTATCTATCTATCTATCTATCTATCTATCTATCTATCTAATATAGATACAAACAGATTTGTATAGAACAAATGCCTGATTATCTGAATAATAATGAGAGATTTCATTGCAGATTCCTTCAGTTCTTGGGAAACTTTTGCCACCAGTTTTCCAATAATTGAAATAATTCAATGAAGTCCTGGGTATTAGCTTCTGCTC…
Reference	ZFMK-TIS-34421			CarCar2	18	TCCA	CarCar2F	CACCTCCTTTGAACTGCTGGCAAT	CarCar2R	CTGGGCACTGGAAGAAAGCAAACA	329	CACCTCCTTTGAACTGCTGGCAATGCTGTTCCCAATGTACCCCAGGATGCCATTCACCTTTCTGGCTACAACAGCACAATGCTGGCTCATGGACAGCTTCATAGAACATCCTTAGTTGGTCCATCCATCCATCCATCCATCCATCCATCCATCCATCCATCCATCCATCCATCCATCCATCCATCCATCCATTAATCCAGAGTTCAGGCTGAGCTGTTACATAACCTTTCCAGGAACTGATGTGGGTCTGACTGGCCAGTAGTTCCCTAGGTTCTCCTTCTTGTCCTTTTTGAACACTGGAGTGATGTTTGCTTTCTTCCAGTGCCCAG
Reference	ZFMK-TIS-34421			CarCar3	15	TCCA	CarCar3F	TCTGAGCCCTGAAATCAATGCCAT	CarCar3R	GCTGTGTTCTGCGTGCTTCTCTT	349	TCTGAGCCCTGAAATCAATGCCATTTTCTTCCCTGTTTGAAAAAACAATCTATTAGCCTCAACACTGAATTTCCGAATCAGATAGGCCATCTCAGTCTGCCAAGGAAACAAGGCTTATGTCATCGTGCTGTCCATCCATCCATCCATCCATCCATCCATCCATCCATCCATCCATCCATCCATCCATCCACCCACCCATCCATCCACCCATCAATCTCTTCAGTACTTTTACAAGTTTATTTCTGCCAATTTCAGTCATATTTGAAAGGGGGACAGAAGTCCCACAGTGGTTACTAAAGCTAGAGTTGAATTAGTTCCTCTATTGAAAGAGAAGCACGCAGAACACAGC
Reference	ZFMK-TIS-34421			CarCar4	19	CATC	CarCar4F	CAGACACCAGACCAAGGTCACAGT	CarCar4R	GCAGGTGAGCAGAAGCCTCGAA	328	CAGACACCAGACCAAGGTCACAGTACCTTTCCTCCCACTCACCTTCCTCCTTCTTTTCCTTAGAACATGATCTGGTGCATGGTACCATGTGCAGCAACATCCATCCATCCATCCATCCATCCATCCATCCATCCATCCATCCATCCATCCATCCATCCATCCATCCATCCATCCCTCAGAATTTACAAACTTAAAGGTCAGATTTCATTTGGCATGAGCAGGAAAAACACACACCAACCTTGTAGAGGGACAGATGTGTTACTCTGCATAGGTTTCTTCTGTGCAATGTAAGCATGACTCTGAGTTTTCGAGGCTTCTGCTCACCTGC
Reference	ZFMK-TIS-34421			CarCar5	15	ATAG	CarCar5F	ACCCTGACAGGATTTGAAACTGGA	CarCar5R	TCCAAAGTAAGGGCTTGGTTCAGA	307	ACCCTGACAGGATTTGAAACTGGATCAATACATCAAGTGCCAGATAACTTTGCAGGTAAATAATGTACATTACACAATTTCATTATTATAGAGTATGCATTTTCTGGCCAAATAATATAGATAGATAGATAGATAGATAGATAGATAGATAGATAGATAGATAGATAGATAGATAGTTAGTTCTCAGAATCTAGAGGAGAAAAAATTAATTTTCTATTCACAGTCTCCCATGATAAAGTTCTGCAAAAGAATTAATAGACAGTAAGGGCTTTTCACACTAGTTTCTGAACCAAGCCCTTACTTTGGA
Reference	ZFMK-TIS-34421			CarCar8	11	GAAT	CarCar8F	TGTAATGGCGAGGCCGATGGT	CarCar8R	CCCATTCCTGTCTTTGGCATGAAG	308	TGTAATGGCGAGGCCGATGGTACCCCTGGAAAAAAAAAAAGAAAATAGATGAGTGTCTGTGAAATCACAGCTCAGACAAAGCCCACCAGGGATTTGATACTTCCCAGGTGCCAACTGCTGCCCTCTGGACAGGGTATAATTCTGTAACATATTATAATTAACTGGTTATGGAATGAATGAATGAATGAATGAATGAATGAATGAATGAATGAATGAACAAATGAAGGAGCTGGCCTTAAGAGATTTTAAGTAAGGGTATCTCCCACAGATGAATTACACAATCTCTTCATGCCAAAGACAGGAATGGG
Reference	ZFMK-TIS-34421			CarCar9	17	ATCC	CarCar9F	GTTGTGCAGCTCTTAGTTCGTAGT	CarCar9R	TGGGATGTGAGACATAGGCTTCCA	316	GTTGTGCAGCTCTTAGTTCGTAGTTTTTAAGCTCTAATTTGCTTTAATCTTTGTGGCTGAATAATGATGAACTGCAGAGCTGGAACTATGCAGCATGAGCCTTTTATCCATCCATCCATCCATCCATCCATCCATCCATCCATCCATCCATCCATCCATCCATCCATCCATCCAGTTTCTTTGCAAAATGCCTTCTGCCACTGATCACTTTTTCTCTTAGCCCATTTCTTGAACACTAAAGTAAATTTCACAGTCCCCCAGCCATAATTTAAAAAGTACTCAGACAAATTAATGGAAGCCTATGTCTCACATCCCA
Reference	ZFMK-TIS-34421			CarCar10	16	TCCA	CarCar10F	TCCAGCCCAGCTTCTGTAAATCA	CarCar10R	TCTGGTAGCAGGCTGACTTCAG	350	TCCAGCCCAGCTTCTGTAAATCAGCCCAGCCCTGGTCACTCTGGCCAGCAACATCCTGCCAGCAGGGAGGAAAGCAGCCAGCCAGGGTGAGGAGTGCAGAAGCAGTCCTGGTGAGCCCCTCAGCCAGGAGTCCAGCCCCCAGTGAGCTCTCTGGTTCGTGGTGCCCCTCCATCCATCCATCCATCCATCCATCCATCCATCCATCCATCCATCCATCCATCCATCCATCCATCCTGCTGGGATGGGCTCCATTCAGCAGCCTCTGCCAGCAGCAGTGCTCTCATTGCAGTTTGGTAAAGGATAATTATGGCAAATTCCTTAGAAGGGGCTGAAGTCAGCCTGCTACCAGA
Reference	ZFMK-TIS-34421			CarCar12	18	CATC	CarCar12F	ACCTCAGCTCCTTGGTTTGTGTGT	CarCar12R	GAGGAAAGCAGCAGTGGCAGAGA	300	ACCTCAGCTCCTTGGTTTGTGTGTTGAAGTTGGGGTTTTCCCATAACAGGAAGATTGTGGTGATGCCTCTGCTTCCTTGGAGGAGCAGCCTGTGGGCTGTGAATCATGCCTTGGACAGCAAGGAGATCTTCAGGGCTTGCTCCCTGCTCCTCTAAACATCCATCCATCCATCCATCCATCCATCCATCCATCCATCCATCCATCCATCCATCCATCCATCCATCCATCCCATCCTAAGCCATCCCACCAAACCCAGGTGCTCCCTGTCATCCCAAGCTCTCTGCCACTGCTGCTTTCCTC
Reference	ZFMK-TIS-34421			CarCar13	18	CATC	CarCar13F	GCACTGCAAGCCTTGTGTCAC	CarCar13R	CTCACTCCAGTAGGGATACATGGG	303	GCACTGCAAGCCTTGTGTCACCCCTAATGACAGGCTGCTGGAAGCACTGCTAACGGACTGGGGATTTGGGAGATCAGGTTGGAAACAGGATGTACCTGAGGCTTTGGTCTGTGGTGATTGATGCATCCATCCATCCATCCATCCATCCATCCATCCATCCATCCATCCATCCATCCATCCATCCATCCATCCATCCCAGGCTTTCTGAAACACAACCAGCTGAAAAAGAGCTCTGCAAGCCACCACACAAAACCTTGCTGTATTACTTTTAACAACTTCCCCATGTATCCCTACTGGAGTGAG
Reference	ZFMK-TIS-34421			CarCar14	14	CCAT	CarCar14F	CCGATGTGAAATCATAGGGAGGGA	CarCar14R	AATGGTCCTGTGTCTGTGGTGC	303	CCGATGTGAAATCATAGGGAGGGAGTGATCCACGGAGTTCTTTTCTAAAAAAATTCCAGGAGAACCCCAACCAGAGCTGTTTCTGCGTTTGGGAGACATCCTGTGGCCGCTGCAGACACTGCATGTCCCTCTGCAGCTCGTCTTCTCGTGCAGAGGGGATCGACCGACCATCCATCCATCCATCCATCCATCCATCCATCCATCCATCCATCCATCCATCCATCCACCCACCCCTGACATTTCAGCAGGCACCCCCAGCCACCAGCCCCCCGCTCCTCTGGGCACCACAGACACAGGACCATT
Reference	ZFMK-TIS-34421			CarCar15	16	GATA	CarCar15F	TGCCCATACTTTAGCCCAAGAGTT	CarCar15R	GAAACCCTCAGTGCAACCAACAGA	302	TGCCCATACTTTAGCCCAAGAGTTTTTTAAACACTTAAACTCAAGTGCTTGCATGGAGACAGAAGTGTCTGAGTCAGAATGGTTGTTTGATTTCAACTCCACTGCAGTCCAGTCTTGAAATGCTGATAGATAGATAGATAGATAGATAGATAGATAGATAGATAGATAGATAGATAGATAGATAGATAGAAGATACTTGCACTGCAATTAAGTTCTTCACTTTTGTCCACCTTCTCACACACTGCTCTCTGGGTTGCTCTGCTGAGGCCCAGCTCCTCTCTGTTGGTTGCACTGAGGGTTTC
Reference	ZFMK-TIS-34421			CarCar16	14	GAAT	CarCar16F	AACTGGGAGCTAGGATGGGAACTT	CarCar16R	CAGGGATGGACCCACGGTTTCA	318	AACTGGGAGCTAGGATGGGAACTTAAGTAAAGCTCGTCTCCCTTGTTCCCTGAATTCTTCCCTGATTTTAGGTAGCCATGCCTGTACCTCACCAGTCTTTCCCAGCTGTTTTAGACTGAGCTGATGGAAGCAGGGTAAGAAAAATATTCCTTTGTGTACCCAAGAATGAATGAATGAATGAATGAATGAATGAATGAATGAATGAATGAATGAATGAATGTCAGTTTTTGATCCATTCTGTGACTGCCAACTAACCTGTAACTCAGAGCTGCTGTCAGCTGAATCCAAAAAGCTTCTGAAACCGTGGGTCCATCCCTG
Reference	ZFMK-TIS-34421			CarCar18	16	TAGA	CarCar18F	GTCTGTCTGAGGATCACTGGTTCT	CarCar18R	AGTCACTGAAGTAGGCCATCACTG	347	GTCTGTCTGAGGATCACTGGTTCTCATATCCATGGTAAAAAGCATCTTCACTCCTGTGATAATCATCACAGAGCCTGTGCAACTCTGTAACGTCATCTGGTTCTAGACAAGGTCTTCTGATTTCCAGTCCAAATCAGTTTCAGATAGATTTAATTTCACCACAATGGTTAGATAGATAGATAGATAGATAGATAGATAGATAGATAGATAGATAGATAGATAGATAGATAGATGACAGATAAATATTGATACTGCTCTGAGAGAATGGCTTAGTACACTGTGGTATAATCCAAAATATAATATGATGCTCCTTTTTCATTGCCCAGTGATGGCCTACTTCAGTGACT
Reference	ZFMK-TIS-34421			CarCar19	11	CATC	CarCar19F	GCCTTCCTAAATGTCTGCACTCTG	CarCar19R	GCAAGATGCACATTGCTGAGCT	328	GCCTTCCTAAATGTCTGCACTCTGCTTTAGTGCCCAATTCACCTAAATAAAGGATTTGGTGGCTTTGATCAGGAAAATATGATTAGACTTCCTAGTGCAGAACCATCACAAGGTTAAAGAAGAGAGAAATTCCTTGCTGCTGACTTTGCACAATCATCCATCCATCCATCCATCCATCCATCCATCCATCCATCCATCCTCTCACAACCATTTCTTCTCATTATTGTAAAGGAAGGCTTACTATTACAGTAGAACTGGATGTCCTTTTCCTCACTGTAAAAGACAAGACTGTTTTCAAATATCCAGAGCTCAGCAATGTGCATCTTGC
Reference	ZFMK-TIS-34421			CarCar20	13	TAGA	CarCar20F	ATGCAACTTGAGAGCAGAGCCTAG	CarCar20R	AGTATTCCTCTAACACGGACCAGC	348	ATGCAACTTGAGAGCAGAGCCTAGGGATTCAGAACTGACTTCAGTAATCAAGTTCTCAATAAATGACTTGGTATGGTTTACATTTTTTTCGAGGAAGAGTGGACAAATATACTATAACTTAGGGCAAAGAAAGATATACATGTACATACAAAGATAGCTAGATAGATAGATAGATAGATAGATAGATAGATAGATAGATAGATAGATAGATGGATGTATCTAGGCAGTAAAAAGGACAGCCCCTCCTCCCTGTCCCTTCCACAGTTCACTCTTGAGCATGGATCATGTCTAGTATGTGAAATTTTACCTGATGAAGTTTCAAGTGCTGGTCCGTGTTAGAGGAATACT
Reference	ZFMK-TIS-34421			CarCar21	16	AGAT	CarCar21F	GAGTCGAGGGACCAGCTAGGAATA	CarCar21R	AGTCCATGCTTCTCTTGTTCGATT	301	GAGTCGAGGGACCAGCTAGGAATATAATTAAGACAGTAAAAGACTGCATATTTTGGTTAAGATCTTAAATAAGTTAAAGAGTTAAGTTAGAAATGAGGCTAGCAAGAATCATGAACTCTAGTTAAAGTGTGACAAAGATATCCAAAACTAAAGCTAGGAGTGACAGGAGATAGATAGATAGATAGATAGATAGATAGATAGATAGATAGATAGATAGATAGATAGATAGAGTACTGTAGAAGGGCAGAAACCATAAAAATAACTGGCCTCTAAGAATAATCGAACAAGAGAAGCATGGACT
Reference	ZFMK-TIS-34421			CarCar23	17	TCAC	CarCar23F	GGGCACTTGTACTGGTTCACTGGG	CarCar23R	CCTGGAACACCTCTCCTCACTGCT	324	GGGCACTTGTACTGGTTCACTGGGCCAAAAATGGGGAGAGATGTCAGCCCAGAGCAGGGCAGAGCACACCCAGGAGGCTGAGCTGGGAGCAGGGCCCTTCACTCACTCACTCACTCACTCACTCACTCACTCACTCACTCACTCACTCACTCACTCACTCACTCACCGTGGTTCCTCATGTGGTCGCGGAGCAGCCTCTCCGTGGCGAACCTCTTGGAGCAGTGGGAGCACTGAAACCTCTGCTCTGCACCAGGGGGCAGGGAGGGCACAGGGGAGATAGGGCAGGAGAACAGCACAGGCAGCAGTGAGGAGAGGTGTTCCAGG
Reference	ZFMK-TIS-34421			CarCar24	14	ATCC	CarCar24F	GACTGACCAACTCCACCACACC	CarCar24R	GTTCCCACTCACTAAGCACTCCTT	324	GACTGACCAACTCCACCACACCCCTCCAGTATCACCTGGAAATTTAAATCAGAAATTATTTTTTTTACTATGAAACAATTCCTCGTGTTCCACTGACAACAAGAGCTTTGCATTTTATCCATCCATCCATCCATCCATCCATCCATCCATCCATCCATCCATCCATCCATCCTTGCACGCCTTGCCCAAGGGAAGCACCTCACTCTGTTCCCACAGACAGGAGGTGCAGCCAGCAATCAGCCAACAACAGGAGTAAATAACAACTAGCAGATACAAAGTACTGACTCTTCTGTTTCCTCTAAGGAGTGCTTAGTGAGTGGGAAC
Reference	ZFMK-TIS-34421			CarCar26	17	ATCC	CarCar26F	TCTGAGGCAGCTCTGGGACT	CarCar26R	GGGACTCTAAGGAAACCAAACCCA	345	TCTGAGGCAGCTCTGGGACTCAGGGAAGCCATTCCTCTCTTCCCCAGGCACACAGAAGGCAGAAACACTTTTCCTAGCCTCTGTGGCTTCTGTCCCATGACCCACATAAATCCATCCATCCATCCATCCATCCATCCATCCATCCATCCATCCATCCATCCATCCATCCATCCATCCATAAATGTGTGGATTAATAGGAAATGTTCCTCCTTTACTCTTGTGTTTTACTGCAAATGAAAGAGTCAAAGGATCAGACCAGGCCCTAATCGAAGACAGTAATGAAGAAAACATAATAATATCATGGAATATCATGTGTTGTTTTGGGTTTGGTTTCCTTAGAGTCCC
Reference	ZFMK-TIS-34421			CarCar27	12	TAGA	CarCar27F	GTCCTTTGGTACCTACCCATAAGC	CarCar27R	TGATTCAGTCAATGCCAACCCTTC	306	GTCCTTTGGTACCTACCCATAAGCTATAAAACTTGCTCCTGATGTTTAGAATTAGGAAAACAAGTCTCCTTTAATTTTCTTGAAATCTGAGGCTCGTGCACACACATACTAACATAGATAGGTAGATAGATAGATAGATAGATAGATAGATAGATAGATAGATAGATAGACAGGGAGATAGAGAGATGGATATTAGATAAATATTTGATAGGTAGGCTAATTTTAGAAAAACTGTCCTTCCTATTTGGTTCACATTTTTCTGAACTGTGAATTCTTGTTATAGAAGGGTTGGCATTGACTGAATCA
Reference	ZFMK-TIS-34421			CarCar28	17	ATCC	CarCar28F	TGCCAGAGTGTGCAAATGCTAGAT	CarCar28R	TGAAGCCAAGGTCACTGACAAACA	350	TGCCAGAGTGTGCAAATGCTAGATTATAACAACTCTTTATTAGGCTTTCTGATGGTAGGAGTTAGGGAAGGCATGAGCTGGGAAGGCATGAGTAGCAAGGGAAGTTGTACTGCCATGCTTATTAAGTTGTACTGCCATGCTTATACTAGGGATTGTGTTGTACATTAATCCATCCATCCATCCATCCATCCATCCATCCATCCATCCATCCATCCATCCATCCATCCATCCATCCTCTGTGAGTACAACCAGCTATAGGTACATTCCCATATGTTGCAAAGCTCTTATATTAATGGTGTTTGTGACTTCAGCTGTTGATTTCCTGCTGTTTGTCAGTGACCTTGGCTTCA
Reference	ZFMK-TIS-34421			CarCar29	16	CCAT	CarCar29F	GCTGGCATAAGGCTTCCCTGTG	CarCar29R	TCCCACCAGAGGGTTCTGCTTC	324	GCTGGCATAAGGCTTCCCTGTGCCTGAGTGCTCCTCTCCTGCACCCTCTGGATGGGCTGCACCCATTGCTCAGTCCTGTATCTCCACTCTGACACTGCTGCCTTACCTCCTCATCCCTCTCTTCCCTGCCCATCCATCCATCCATCCATCCATCCATCCATCCATCCATCCATCCATCCATCCATCCATCCATCCAGGCTCACTCTGTGTCAGGCCCTGCTTCTGGTGAGGTGGCTCACATCATCCCCAGGGCTCTCACACCTTCCCCCAAAGCTTTAACCTCTACCAGCCCCTGAGCCAAGGAAGCAGAACCCTCTGGTGGGA
