# Supplementary material for: FOGS: A SNPSTR Marker Database to Combat Wildlife Trafficking and a Cell Culture Bank for Ex‐Situ Conservation
Source: Mol Ecol Resour. 2025 Jan 10;25(4):e14062. doi: 10.1111/1755-0998.14062 (PMC11969641; doi:10.1111/1755-0998.14062)
Supplement: Supplementary file 3 — Table S3. Primer data. [file MEN-25-e14062-s006.zip › Supplementary S3/Cebuella_pygmaea_Reference.xlsx]

## Sheet: Sheet1
Data table for FOGS Reference Specimen
Title:	Catalogue/Accession Nr.	NCBI No.	Scaffold ID	Locus	Reference Allele	Microsatellite Sequence	Primer Name Forward	Primer Sequence Forward	Primer Name Reverse	Primer Sequence Reverse	Amplicon Size	Amplicon Sequence
Description:	ZFMK Nr.	Unique Accession No. in Genbank	Scaffold id from genbank		occurence number microsatellite
Example:	ZFMK-TIS-123	GCF_000337975.1	scaffold6_1	Fa_6-1	16	TCTA					409	TCATTGCATTTCTGTCCCCTCTCAGATTTTATATGTGCAGTTGACATAAAGTAATGTTAAATACAACCAAATAACTGGATTACAAGCAACATGCTTTCATTATGATTCAACTCTTTGTCAGTGCTCACCTATTTTTTGTATGCACAAAACATGTGCATGTGCTTGTGTGTGTGTATATCTATCTATCTATCTATCTATCTATCTATCTATCTATCTATCTATCTATCTATCTATCTATCTAATATAGATACAAACAGATTTGTATAGAACAAATGCCTGATTATCTGAATAATAATGAGAGATTTCATTGCAGATTCCTTCAGTTCTTGGGAAACTTTTGCCACCAGTTTTCCAATAATTGAAATAATTCAATGAAGTCCTGGGTATTAGCTTCTGCTC…
Reference	ZFMK-DNA-FC19439128			CebPyg4	12	CATC	CebPyg4F	AACAATTCATTGCCCAGGCCAATT	CebPyg4R	TGAGTAGGCTACATATCCAGTGCT	305	AACAATTCATTGCCCAGGCCAATTGCCAATTTGCAAATTAGATACACAGCTTTTACCTTGTGATTAAATAAACCAACACACTCTGTTCTGCCAAGCAACTTGGTTATGTTTAAATCATCCATCCATCCATCCATCCATCCATCCATCCATCCATCCATCCATCCATTCGATCTTTTGCTGATGTAGAACGGCTGCTTTTCCAGTTGTATCCAAGTAAAGTTTCATATCAATGCAATGATCCCTTTTGTACAGTTATTAGGTATAAATTGTCTATAAAAATTAGCACTGGATATGTAGCCTACTCA
Reference	ZFMK-DNA-FC19439128			CebPyg5	12	GATA	CebPyg5F	GTGGTGAAGTCAGGGCTAGAATGC	CebPyg5R	AGAGTGGCAGAAGAGGAGGTGAGA	304	GTGGTGAAGTCAGGGCTAGAATGCAGATCTCTTTGATGTTATGGTCTCTGCATTTTGATTTCATTATCAGAGAAACAAGTTAAGGCAGGAAGGGCAGGAGAATGGCTACTACACAAGAAATTTCTTTAAGAAGATTAGCATGTTAGACGATAGGTAGATGATAGATGATAGATAGATAGATAGATAGATAGATAGATAGATAGATAGATAGATAGGAATATCAGATAGCTTAGTGTAGGAGGAGACAAAAAGTCATTTGAAATACCTTCATTGTTCCATCTCTCACCTCCTCTTCTGCCACTCT
Reference	ZFMK-DNA-FC19439128			CebPyg6	13	ATAC	CebPyg6F	ACGGGAATTACTTGAACCTGGGAG	CebPyg6R	ATCAATGCTTGGTACGTGGCTCAG	306	ACGGGAATTACTTGAACCTGGGAGGTGGAAGTTGCAGTGAGCTGAGACCATGCTGCTGCACTCCAGCCTGGGTGACACAGTGAGACTCTGTCTCGAAATACATACATACATACATACATACATACATACATACATACATACATACATACAAAATAAAGTTCAGAAATGCCTGGGATTCTCTGAAACTGCTGGGGGTTGTCTGCCAGAAGTTTGAATGAGAGCCTGAGCATCCTGTCAGGAATTAGCTTATCCGGAGAGAAGATGGCAACTGGGGTGAGCACCCTGAGCCACGTACCAAGCATTGAT
Reference	ZFMK-DNA-FC19439128			CebPyg7	11	ATAC	CebPyg7F	CCGATGCTTTAACCCAGGAGGAA	CebPyg7R	GCTTGGATTACAGGTGTGAGCC	327	CCGATGCTTTAACCCAGGAGGAAGAGGCTGCAGTGAGCCAACACTGCACACCTGCACTCCAGCCTGTGTGACAGGGCAAGATCCTGTCTCTAAAACACAAACAGACAGAGAGATACATACATACATACATACATACATACATACATACATACATACAACTGCAATAAGTTAAGGATGCACACTATAATTCCTGAAATGACAATCTAAAAACTACAAATAATAGAGCTAAAAAGTTGATGCAGGAAACAGAATACTAAAAAAATTTTTAATGAACCCTTAAAAAGCAGAAAAAGGCCGGGCGTGGTGGCTCACACCTGTAATCCAAGC
Reference	ZFMK-DNA-FC19439128			CebPyg8	11	GATA	CebPyg8F	CTACTTGGGAGGTTGAGGCAGGAG	CebPyg8R	GCTGGTCTCAAACTTCTGGCTTCA	309	CTACTTGGGAGGTTGAGGCAGGAGGACCACTTGAACCTGAGAGGCAGAGGTTGCAGTGAGCCAAGATTGCCTACAGCACTCCAGCCTGGGCAACAGAGCAAACCTCTGTGATAGATAGATAGATAGATAGATAGATAGATAGATAGATAGATAGATTATTTTAATTTTGCTAAAAACAATTGTTTTTTAAAGTAATAAAAATTAGAATGCATATGATTTTGGCTGGGCAGAGTGACTCACACCTGTGATCCTAACACTTGGAGAGGCCAAGGCAGGTGGATTACTTGAAGCCAGAAGTTTGAGACCAGC
Reference	ZFMK-DNA-FC19439128			CebPyg9	12	CATA	CebPyg9F	TGAACAGAGGTTGGATAGGACAGC	CebPyg9R	AAGGCAGGAAGACTTCAGGACACT	330	TGAACAGAGGTTGGATAGGACAGCTTTGGAAAACTCACAGGCTTCTTTAGCATTGAACCTGAAAGCAGTCATCATGGTGGAAATAATTAGCACTTGCATAGCACTTCCTATGCCAGATAACGTTTTAAACACCATACATACATACATACATACATACATACATACATACATACATACATACATTCAGATATATAGATGTTTGTTCATGTATTCATTCAATTAATCATTTAAATTATTTATGGTTTTGTGCATGAAGGCAGAATGGAAAGGTAGACAGAATGTGAAGGGGTAAAGACTCCGGAAAACAGTGTCCTGAAGTCTTCCTGCCTT
Reference	ZFMK-DNA-FC19439128			CebPyg10	12	AATG	CebPyg10F	ATGGGAGGCTGAGGCAGGAGTA	CebPyg10R	GTTACAATAATGCCACCCACTGGA	302	ATGGGAGGCTGAGGCAGGAGTAGCACTTGAACCTGGGAGGCAGAGGTGGCAGTGAGCCGAGAGCTCACCACTGCAAGCCTGGTGACAGAGCGAGACTTTGCCTCTAAATGAATGAATGAATGAATGAATGAATGAATGAATGAATGAATGAATGAAGTGCACAGACCCAGGCAATGAAGGCAACAGGCTGCTTTCCAGGGCAGCTTGACCGGCCCTTCTTCCCTAGAAATTCCTGTAAGCCCTGGATTAAGAAGTGTGGCTATTTCTCCATTGCACATTCCAGTGGGTGGCATTATTGTAAC
Reference	ZFMK-DNA-FC19439128			CebPyg11	12	AATG	CebPyg11F	TGTCACGAGCCTGTAGTTGTAGC	CebPyg11R	GGGACACATGGGTGCCGTTT	325	TGTCACGAGCCTGTAGTTGTAGCTACTCAGGACATTGAGGTGACAGGATCACCTGAGCCCAGCAGGCAGAGGTTGCAGTGAGACGAGACTGCGCCACTGCACGCCAGCCTGGGCATCAGACAAAGACCCCTTCTCAAAAATGAATGAATGAATGAATGAATGAATGAATGAATGAATGAATGAATGAAATAAAAGGTGTGAAGATTGGAAAGGAGTAGGAATACTGTCGTTATTTACAGAATACATGCAGAATGTCTAAAATGAAAGAAAAATCTGTAGTATCCAGTGTTCTGGAGGATGTGAAAAAACGGCACCCATGTGTCCC
Reference	ZFMK-DNA-FC19439128			CebPyg12	11	AGAT	CebPyg12F	AGGCAGTGACCAGTCTTTCTCCCA	CebPyg12R	TTGAACCCAGGAGGCGGAGGTT	314	AGGCAGTGACCAGTCTTTCTCCCACGTTTTTCCTGTCCACAACATTTTCTTTCCTGTAACAAACGATTATTCTGATTCTTTTTCATGTTTCCAGAGATATATTATACAAACAAAAGGATAAGGAAGGTTTTTTTGCTGTCTGCAAGTGCTTTCAGGTTTTTTTGGGTGAAAGATAGATAGATAGATAGATAGATAGATAGATAGATAGATAGATGCATCTATTTTTTCTTGAGACGGAGTTTCTCTGTTGATACCCAGGCTGGAGTGCAATGGCGCGATGTCGGCTCGCCGCAACCTCCGCCTCCTGGGTTCAA
Reference	ZFMK-DNA-FC19439128			CebPyg13	12	ATGA	CebPyg13F	CGAGAGGTGAAGTGAGCTGACCAA	CebPyg13R	ACATCCTGTGTCTGCTGACCTTGG	334	CGAGAGGTGAAGTGAGCTGACCAAGGTCACACAGCCTGGTCAGGTTTTGAATCAAGTACTTTTGCCATAAGAGCCCACATTGTCCCTGGGCCCAGGACACAGACCAGTGTAACTACATGAATGAATGAATGAATGAATGAATGAATGAATGAATGAATGAATGAAATTCATCTGCTATAAAAAGGGATTCTTTTAAAAAGGGCTTACTGAATACTAATTCTTACCGATATCAACCTCGCTGGCTTTTGTTAAAACCCTCTCCCAGGCTAAACAAAGCTAGCCAGAAGAGCAGAGGGCATCGTGAACATTGCCAAGGTCAGCAGACACAGGATGT
Reference	ZFMK-DNA-FC19439128			CebPyg14	11	CCAT	CebPyg14F	CCCACAAAGCTCTCCTAAGGCA	CebPyg14R	GCTAGAAACATCTGAGGATGGCTT	301	CCCACAAAGCTCTCCTAAGGCACCCTGCCTTGGAATCTTTTAATTTCATTGTAAAATTTATGTACTCTAAAGTTCATACTTCACACTAAACTACTCACTAACCCACCTTCCCATCCATCCATCCATCCATCCATCCATCCATCCATCCATCCATACAGTAATGAGCCCATGCCATAAAGGTATAAACGTGTAACTTACCTCTCTTTTCAAATTCTCCCCTTTTTCATAACCTCATAGTGAGAAATATCTATATTAGTGCAAAGGATTGAGTACGATAAAGCCATCCTCAGATGTTTCTAGC
Reference	ZFMK-DNA-FC19439128			CebPyg15	14	GATA	CebPyg15F	CATCCACATTGTGCAGCATAAACA	CebPyg15R	CCTCCAATCTGCTGTTAAGCCCAT	349	CATCCACATTGTGCAGCATAAACAAAAAAGTATCAGATATATAAACAAAGAGAAAAATGTGACCAATAGTCAAAAGAAAAAGCAATCAGTAAAACATACCCTGAGATGGACCAGATGCTAAAATTAGAAGAAAAAGGCCTCAATGTATTATAAGCATACTATAAACATGATAGATAGATAGATAGATAGATAGATAGATAGATAGATAGATAGATAGATAGATAGAAGGGAAAGAAAACTGTGATTAAAATAAGTGAACAAATGGGGATCTTAGCAGAGAAATTGAAAAGAAAGGAAATTCTAGAACAAAAAGTACAGTATCTGTATGGGCTTAACAGCAGATTGGAGG
Reference	ZFMK-DNA-FC19439128			CebPyg16	15	AGAT	CebPyg16F	TGAGGTACTGGAGGTCAGAACTTC	CebPyg16R	TTCTTGCCTTGAACTTCACAGTGG	305	TGAGGTACTGGAGGTCAGAACTTCAGTACATCTTCTTGGGGAAAACGATTTAAGCCATAACAGACAGGAAGCTGTAAGCATGTTGAAAACTGTCTACCATGGCCAGAGCATATATAGCAAGATAGATAGATAGATAGATAGATAGATAGATAGATAGATAGATAGATAGATAGATAGATCCTTTTCTATAGATTTTTTATTTATAATGATAAATTTAGGAATGACTTGAAATTGCCTGAAGGATAGGGAGGGACCCACAGCCAGTTCCAGATGAATGTGAGCCACTGTGAAGTTCAAGGCAAGAA
Reference	ZFMK-DNA-FC19439128			CebPyg17	12	GATA	CebPyg17F	GAAGCTGCAAGAGGCACAGAAGG	CebPyg17R	TGTCCCACAGATCAGCACTTCCTT	315	GAAGCTGCAAGAGGCACAGAAGGATTTTCTTCTAGAGCCTCTGGAAGGAGCACAGCCAGACTAACATTTTGATTTCAGACTTCTGGAACTCAGAACCATGAGAGAATAAATATCTGTCGTTTTAAGCTTCCAACTTTGTGGCAGCTTGTCACAGCAGATGTAAGAAACTTGATAGATAGATAGATAGATAGATAGATAGATAGATAGATAGATAGATAAATAGACAGAATAGAAAGGCAGGCAAACAGATACACAGACGTGCAGATAGAAAAAACAGTAAGAATCAGTGTAAAGGAAGTGCTGATCTGTGGGACA
Reference	ZFMK-DNA-FC19439128			CebPyg18	13	TAGA	CebPyg18F	CCAAAGGGCTGGGATTACACCAC	CebPyg18R	AGCCAGAGTGACAATAGATCCTCA	344	CCAAAGGGCTGGGATTACACCACCCCCGGCCACAATGGCATCAATTTTAAACAACATATTCTTGAATTCAATACATGTATAGATCACACACAATCCAGTTAAAAACATGTCTTATGGAGACATCTATACTTTAGTTTCCCAAAGTGTGCTAATTGTGTATATACATGTGTAGATAGATAGATAGATAGATAGATAGATAGATAGATAGATAGATAGATAGACAGACAATTTATCTGAGTACAGTTTCTCCAAATTGAGAGGGAGTGGCAAAGGAATGCAACTGTGTACCCCTATCCACTTGTTCCTGTATTTCAACCAGATGAGGATCTATTGTCACTCTGGCT
Reference	ZFMK-DNA-FC19439128			CebPyg19	13	ATAC	CebPyg19F	TGAGGCAGGAGAATCGCTTGAAC	CebPyg19R	ATCCGAGGAACCACTTAACACTCT	302	TGAGGCAGGAGAATCGCTTGAACCTAGGAGGCAGAGGGTGCTGTGAGCCAAGGTCATTGCTCTTCAGCTTGGGCAACAAAAGCAAAACTCCATCATGAAATACATACATACATACATACATACATACATACATACATACATACATACATACAATAAAACCCAAATTGCAGAGTTTTCTAATTGAAGTTTCAATTAAGTGCTGAGTAGGAAGGAAAAGGAGACTGTATATAAATATAGTTCCTTGTAAAAAGGTTAACACAAAGGATAGCAATGCTGCTAGAGTGTTAAGTGGTTCCTCGGAT
Reference	ZFMK-DNA-FC19439128			CebPyg20	13	TAGA	CebPyg20F	CCCTCTGACAGACTACCCTATGGA	CebPyg20R	GCCAGCACCCTATCTAACGTAGCA	310	CCCTCTGACAGACTACCCTATGGATTTCAAATTTACCGAAGAAGATCCCCATAATTGCACAAGTCAATTTCTTGCAATAAATATCTCTTTATTTCCCTTTGTAGATAGATAGATAGATAGATAGATAGATAGATAGATAGATAGATAGATAGATAGGAAGACAGACAGAAAGCTAGCTAGATGATATATAGATAAAGGGTTATATTCTGTTAGTTCTGTTTCTATTTCTGCAGATACAGCCGTACTGGTTAAGCATTTCTGTGTAATTGTAAATTATCTAGAGCTTTGCTACGTTAGATAGGGTGCTGGC
Reference	ZFMK-DNA-FC19439128			CebPyg21	12	TAGA	CebPyg21F	GGCCTTCAACTGATTGTAGGAGAC	CebPyg21R	GCCTTCAGATGTGGACTGGAACT	325	GGCCTTCAACTGATTGTAGGAGACTCTCTCACACTATGGGAGATGTATTAGTGTTCCCAGATAAATAGAACCAATAGGATGTGTGTGTGTATGAGAGAGAATTATATGTGTATAAAATTATATATAGATAGGTGGACAAATCATTCATAATTAGATAGATAGATAGATAGATAGATAGATAGATAGATAGATAGATAGATCTGAGAGAGAGATTGATTTTAAGGAATTGGCTTACATAAGTATGGAGGCTGAGAAGTCCTGGTTCATCTGAAGCAGCTGAAGACCAAGGAGAGCTGATGTGCAGTTCCAGTCCACATCTGAAGGC
Reference	ZFMK-DNA-FC19439128			CebPyg24	13	GATA	CebPyg24F	TGGGAGGCAGCCAATGGTTTCT	CebPyg24R	TGCTATGAGGTTGGTGCCAAGAGT	305	TGGGAGGCAGCCAATGGTTTCTGCTGTAATGTATTCATTCACTCATCCTGATGGCAGCACATTTATCTGATTTGCTTACTAATATATCAGCAGTGCACAGTTTAAGTCTTGAATAAACATGTTGATGATGATAGATAGATAGATAGATAGATAGATAGATAGATAGATAGATAGATAGATAGACAGATAATGTCAAGGAAATAGAGAGAAGAAACTCAACTATTAGGATGGTGCAAGAGTAATGGTTCTTGCCTTTAAAAAAAATGGCAAAAATCACAATTACTCTTGGCACCAACCTCATAGCA
Reference	ZFMK-DNA-FC19439128			CebPyg25	11	CAAA	CebPyg25F	GCTTAGGTGGGAGGAAGGCTTGAG	CebPyg25R	AAGGCAGCAGTGTGCTGTGGAG	305	GCTTAGGTGGGAGGAAGGCTTGAGCCAGGAAGATAGCTGTTATTGGGAGCCAAGATTGTACCACCGCACTCCAGCCTGAGCAATAGAGCCAGACCCTGTCTCAAACAAACAAACAAACAAACAAACAAACAAACAAACAAACAAAAATATGGTGAGTTTCCTTTTCTCATGCAAAAAGAAGCCAAATTTGACATCCTGGCAGCCTTCTTCCAGCTCCACAGCATCCAGAAGCCCCCTGGCCCGGGCGACGTTACAAGTTGCAGTTGGCTACAAACCAGGCTAGCTCCACAGCACACTGCTGCCTT
Reference	ZFMK-DNA-FC19439128			CebPyg26	13	ACAA	CebPyg26F	AGGAGGCTGAGGCAGAAGAATCG	CebPyg26R	TGCTGGGATTACAAGTGTGAGTCA	313	AGGAGGCTGAGGCAGAAGAATCGCCTGAACCAGCGAGACAGAGGTTGCAGTGGGCTGAGATCACACCACTGCAGTCCAGCCTGGTGACTGAGTGAGACTCTGTCTCAAAAACAGACAAACAAACAAACAAACAAACAAACAAACAAACAAACAAACAAACAAACAAAGGAGAGTGAATATTCAGGTATAGACCAGAGCAAGAGGAAGTTTGTTCCTCATGGGTAGTAGCGAAAACCTTATAAGGTGTTTAAGAATAAGGAAACAAAAAGGAAGAACAGGTTGGGCACTGTGACTCACACTTGTAATCCCAGCA
Reference	ZFMK-DNA-FC19439128			CebPyg29	11	ATAA	CebPyg29F	TGACAACACTGAATATGGATGGCA	CebPyg29R	GTGTGTGAGTGAGTGTACAGAGAC	301	TGACAACACTGAATATGGATGGCAGATTAGACAAAAAGTAAGTTTGTGAGGTCAATTGTACTATTGTTATAGAAAAAAAAATTTCTTGAACCCAGGAGGTGGGCGTTGCAGTGAGCCAAGATCATGTAATTGCACTCCAGCCTGGACATCAAGGGCAAAACTCCATCTCATAAATAAATAAATAAATAAATAAATAAATAAATAAATAAATAAATTCCTATTCTTAAAGAGCCATGGTATATATACCATACCCTAAAAATGATTAGGAGAAAAAAATGTCTCTGTACACTCACTCACACAC
