# Supplementary material for: FOGS: A SNPSTR Marker Database to Combat Wildlife Trafficking and a Cell Culture Bank for Ex‐Situ Conservation
Source: Mol Ecol Resour. 2025 Jan 10;25(4):e14062. doi: 10.1111/1755-0998.14062 (PMC11969641; doi:10.1111/1755-0998.14062)
Supplement: Supplementary file 3 — Table S3. Primer data. [file MEN-25-e14062-s006.zip › Supplementary S3/Chersina_angulata_Reference.xlsx]

## Sheet: Sheet1
Data table for FOGS Reference Specimen
Title:	Catalogue/Accession Nr.	NCBI No.	Scaffold ID	Locus	Reference Allele	Microsatellite Sequence	Primer Name Forward	Primer Sequence Forward	Primer Name Reverse	Primer Sequence Reverse	Amplicon Size	Amplicon Sequence
Description:	ZFMK Nr.	Unique Accession No. in Genbank	Scaffold id from genbank		occurence number microsatellite
Example:	ZFMK-TIS-123	GCF_000337975.1	scaffold6_1	Fa_6-1	16	TCTA					409	TCATTGCATTTCTGTCCCCTCTCAGATTTTATATGTGCAGTTGACATAAAGTAATGTTAAATACAACCAAATAACTGGATTACAAGCAACATGCTTTCATTATGATTCAACTCTTTGTCAGTGCTCACCTATTTTTTGTATGCACAAAACATGTGCATGTGCTTGTGTGTGTGTATATCTATCTATCTATCTATCTATCTATCTATCTATCTATCTATCTATCTATCTATCTATCTATCTAATATAGATACAAACAGATTTGTATAGAACAAATGCCTGATTATCTGAATAATAATGAGAGATTTCATTGCAGATTCCTTCAGTTCTTGGGAAACTTTTGCCACCAGTTTTCCAATAATTGAAATAATTCAATGAAGTCCTGGGTATTAGCTTCTGCTC…
	ZFMK-TIS-59264			CheAng1	14	ATAG	CheAng1F	ACACCATCATATGCCAGCAATTCC	CheAng1R	TTAAGCCTTGCATGGCTACTCACA	310	ACACCATCATATGCCAGCAATTCCCCTCTGCTATTTACATCATCCAAACTGGACAGTCCCTATGTAACAGGATAAATGGACAGAAATCAGATATTAGGAATAGCAATATACAAAATTACCAGGATGCGTATCTGCTGCACATGTTTACATAGATAGATAGATAGATAGATAGATAGATAGATAGATAGATAGATAGATAGATAGTGTCAAAGTTAGAATCAGGACTCACAATTTGTCAGAGCACTCTGTTTATTAGCGTAGCTCTTCGCCAATAACATTCAGAATATGTGAGTAGCCATGCAAGGCTTAA
	ZFMK-TIS-59264			CheAng2	18	ATAG	CheAng2F	AGAGACGCTGCAACTCAGAACATG	CheAng2R	GTCACCTGCCCTCGTTGAACCT	332	AGAGACGCTGCAACTCAGAACATGCAGTGAAGGGGCCCAACAACAGCTGATGGATAATAAAGTGATGGGGGCATGGGAGACAGCGAGAGAAGCAATGAATCCTGGCAGTGGGCACATAGATAGATAGATAGATAGATAGATAGATAGATAGATAGATAGATAGATAGATAGATAGATAGATAGATAGACAGATAATGACTAATGATTCTTAACACTGCAAGATCAAATGCACTGCAAATTGGGATAACGAAGAAGGGCAAGATCATATCTGGATACAGATTGGCTAACCTAGTGAGGACTGCTTGAAACTAGGTTCAACGAGGGCAGGTGAC
	ZFMK-TIS-59264			CheAng3	13	TAGA	CheAng3F	TGGCACAGCAGAATTCCTTTAAGC	CheAng3R	AGGTCCCTTCCAGTCCTAGAGTCT	343	TGGCACAGCAGAATTCCTTTAAGCTAAACCACATTTGCAACAGATTCAGAGCTCTTTAGGGCAGGGACTCACTTTTTGTTCTGTGTTTGCAGAGCACCTGCCCAATGAATTCCTGCTCCAGCTGGATTCCGGCTCCTAGACGCTATGTTAATTAGATAGATAGATAGATAGATAGATAGATAGATAGATAGATAGATAGATAGATGTTCCTGCAGAAATAAGTTAATGTATAGATACTGATGCATTCTACTAATTGATTTCACCCTTGAACATCAAATATAATTCTAGCAAATCAACCAACATAGATTCATAGATTCATAGACTCTAGGACTGGAAGGGACCT
	ZFMK-TIS-59264			CheAng4	11	ATAG	CheAng4F	GTGCCACCGGATTCCTAGTTGTT	CheAng4R	CAGTCAGGATGGTTGACATTTGGG	317	GTGCCACCGGATTCCTAGTTGTTTTTGTAGCTTATGAAAGAAGTGTATAAATATGCTGAAAATAAACCCCCCAAAACCGGCAGAGTGCCCCCCAAACACACACACCTCCTCAAAAGCACCCACAGGCAAAAAACAAAAGTCAGCGCACATAGATAGATAGATAGATAGATAGATAGATAGATAGATAGATAGATACCCTACATAAAAGTGACAAATGCCAGGTCCACAAATGTAAAAATAAATTTCATTACTTACGTGCCTTTTGCAAAAAGTCCTCCTAACAAAAAGCAATTCCCAAATGTCAACCATCCTGACTG
	ZFMK-TIS-59264			CheAng5	18	GATA	CheAng5F	GCATTGGTCTGACAGGCACATT	CheAng5R	GCCTCTGAGTTATCACACAAAGGA	312	GCATTGGTCTGACAGGCACATTATATACAGACAGCAAAGGAGAAGTTAACTGCAGTCGTCAAAAGTATAAGAAACTGGAACCTGTAAACAGCAAGTTTGCAGATTGGGCCACACCTTCTCAATTATTCTTTTTTAGAATATGATAGATAGATAGATAGATAGATAGATAGATAGATAGATAGATAGATAGATAGATAGATAGATAGATAGATAGATTAAATTAACAAAGCAATACATACATGTAAATTGTGTAGATATTTATGTCTCTACTACTACATACTTCACTATTCCTTTGTGTGATAACTCAGAGGC
	ZFMK-TIS-59264			CheAng7	13	GACA	CheAng7F	TGCCTCCTTACCTTCTTGCCTCAT	CheAng7R	GAGCATACTCCTCTCCCTCAAGCA	350	TGCCTCCTTACCTTCTTGCCTCATTAGCATTTACAGGTGAGACATGGCTACGGGCGATAACATGAAGTAAAGAATACAACTCACACACCTTAAAAAAAGACTATATGCATACACCACTTCTCAATTAATTTTGCACTACATAATGACTTCTTTAAAAAAAGGCGTTAAATGACAGACAGACAGACAGACAGACAGACAGACAGACAGACAGACAGACAGACAATCTCACCCCACTTCTCCACCAAACACTGTTTAGAAATGTAAAATTTGCTCTAGTAATGGAATTAAGATACTGAAATTCAAAAAGTTAAAGAAAATACATATCTTGCTTGAGGGAGAGGAGTATGCTC
	ZFMK-TIS-59264			CheAng9	14	GATA	CheAng9F	GCATTGCCGCATACAATTATTGGT	CheAng9R	TGTGGCTTGTTGGTCTAGTAGTTG	336	GCATTGCCGCATACAATTATTGGTATATCCACCTTTCTGTGATAAAACCCTCTGCTTAAAAATGAATTGAAAGTCAGTCATCAGTGTTTACCTTTGGATGTGACTTTTGGTATTCCAGTGTGTGTATCGATAGATAGATAGATAGATAGATAGATAGATAGATAGATAGATAGATAGATAGATAGATTCTCAAGTTAAATGGCACTGATTTCTCTCAGACAGAGTTTAAAAATCATAAAGAAATCAACAACTAAAAATCCATTAAGAGATCTAGGACCATTTTCCCATTTACTTACTTTACAGCTTAATACACAACTACTAGACCAACAAGCCACA
	ZFMK-TIS-59264			CheAng12	12	ATAG	CheAng12F	ATCTTTGGAAAGTGCCAGTGGTGG	CheAng12R	CCTAGTCCAGTCCCTGCACTCAAG	304	ATCTTTGGAAAGTGCCAGTGGTGGCAGAATCCCTGATAATGGGCACCCATACAAAAACCCATAGATAGATAGATAGATAGATAGATAGATAGATAGATAGATAGATAGCAGAAAAGGAGGTTAAGGCTGGACATTAGGAAAAACTTCCTAACTGCCAGGGGAGTTAGGCACTGGAACAGATTGCCTAGGGATGTTGTGGAATATCCATCTCTGGAGGGTTCTTTTGGAATGGGTTAGATAAACCCCTGTCATGAATGATCTAGTTAATATGTAGTCCTGTCTTGAGTGCAGGGACTGGACTAGG
	ZFMK-TIS-59264			CheAng13	11	ATAG	CheAng13F	GCCGTGTTAGTCTGTATCCGCAAA	CheAng13R	GCATCATCCACAAGGTCACAAGCC	350	GCCGTGTTAGTCTGTATCCGCAAAAAGAACAGGAGTACTTGTGGCACCTTAGAGACTAACAAATTTATTTGAGCATAAGCTTTCGTGAACTACAGCTCACTTCATCGGATGCACAGAATGGAACAGGAGATAATAGATAGATAGATAGATAGATAGATAGATAGATAGATAGATAGATATACAGAGAACATGAAAAGGTAGGAGTAGCCCAACCAACTCTAAGAGGCTAATTAATTAAGGTGAACTTGTCAGCAGGAGAAAAAAACTTTTTTTCAAAGTGGCATCTGCTCCATCGACCTCTCTGGTTTTGCATGTCCATATGATCAGGCTTGTGACCTTGTGGATGATGC
	ZFMK-TIS-59264			CheAng14	11	AGAT	CheAng14F	CTAAGCCTCACAGCAGCCAGCAT	CheAng14R	TGGAACAGCCTGTAGCCCACTG	301	CTAAGCCTCACAGCAGCCAGCATGCTGGTAAATCTGGAGTCCTGCCCTGACTGCAGTGCTGCGGGGGGGGGCAGATAGATAGATAGATAGATAGATAGATAGATAGATAGATAGATAAGATTAGATGTCTGTGTATAGATAGATGTACGGAATAGATAGGTGTGTGGAGAAAGTGTGTGAGTATGGGGGGCGGGGGGATAGACAGTGTATATGAGGAGAGATGAATCCACATCCTCCCCAGATCTGAACAGGCTCCTCTCTGAGCTGCTCAAGGCTGAGCAGTGGGCTACAGGCTGTTCCA
	ZFMK-TIS-59264			CheAng15	14	GATA	CheAng15F	ACTACTCCAGGACCAGGCTCTGTT	CheAng15R	CCTATGCCCTTCAACGCCAGTCT	314	ACTACTCCAGGACCAGGCTCTGTTGGCCTTTGTAGGCCTTGCAAGCCACCATGTGGGCAATGTGGTGTATAGGACAGCACCCCAAAGTAGGGTTGCCAACTTTGGGTGGATGAATTCCTGGAGTTTCATTGCATGACATTATCTTTAACAAAAGATTCATCATTAATTCAGGATAGATAGATAGATAGATAGATAGATAGATAGATAGATAGATAGATAGATAGATAATGGGTGTTTCGGCATAATTGGTGGGTGGGGGAGCTCAGGACTTGAAGAGCATGGGGGAATTGCAGACTGGCGTTGAAGGGCATAGG
	ZFMK-TIS-59264			CheAng16	13	GATA	CheAng16F	TGTAATTCCACACCAACAGGCACG	CheAng16R	CCTGAGGTCCATGAACCGCAGATT	339	TGTAATTCCACACCAACAGGCACGTGCGTGGTAGCTTGGCTGCAGGCTGCAACTGGGGACAGAATGTGTGTGAGGATTTCTAGGTGACTCGTGGGGTTCATAAGAGTGTGTGCATGTCTCGTTGGGGTGTCCCTTGTGCATGAGGCACAATGCGTAGGGGATAGATAGATAGATAGATAGATAGATAGATAGATAGATAGATAGATAGATAGATTTTCTCAGGGAACTAACTTCGAACTTCATCGATTCGTAGATGCCAAGGACAGAAGGGACCATTGTGATTAGTTACGCTGAACATCTAGGCCAATGGTTCTTAATCTGCGGTTCATGGACCTCAGG
	ZFMK-TIS-59264			CheAng17	15	AGAT	CheAng17F	TTGTTCACGCACAAAGCGCATTCA	CheAng17R	AGACTACTATCGCCCTGCCTACTC	300	TTGTTCACGCACAAAGCGCATTCATTGTTCCAGAATAGAGTGACTTTTATTCCATAACAGAGTGTCCATATGGGGAGCTCTTCTGGAATAGCTGTTGTGAGATAGATAGATAGATAGATAGATAGATAGATAGATAGATAGATAGATAGATAGATAGATATTCTAGTCAATTTCCCATGTAGACAAGTGCATAGGGGCCATGTTTACACTAGGAAAAATATTTGTTTTTACAATGAAATAACTAACAGATGATAGCAAATACATTATACAATCCTAGAGTAGGCAGGGCGATAGTAGTCT
	ZFMK-TIS-59264			CheAng19	13	GATA	CheAng19F	GGAGCAGGAAGCGCCTATCTGT	CheAng19R	AGCATGGTAGTGTAGACCAGACTT	343	GGAGCAGGAAGCGCCTATCTGTGGAATAGATCCTGATATTCTAGGAACTGCAGAGAGAGCCAGCAACTCAGGACATACAGCAAGGGGACAGCAAAAGGCTGCTGGATAACACAGTGATAGATAGATAGATAGATAGATAGATAGATAGATAGATAGATAGATAGATAATGTCCAAACAATTCTGATGCCTGCGAATCAACCGCATCACAAGCTGAGACAAATTCCACAAAGACCACCACAGTAAGTTTGGTATTTTAATTGCATATTTTGGGCTATTAATATTTAAGAACAGATATGTGAAATTACAATCTGAACTGTTAAGTCTGGTCTACACTACCATGCT
	ZFMK-TIS-59264			CheAng20	14	TAGA	CheAng20F	TGTGGGATGTGAGTCAAACTACAG	CheAng20R	ACCAGTTTGTCCTTCTTCAGTTGT	317	TGTGGGATGTGAGTCAAACTACAGCTGCATTCCCTAACATATATAGGATATTGATCACAAATATAATGTATGAATAGAATAAAGCCCAAACCAGTTTAGATAGATAGATAGATAGATAGATAGATAGATAGATAGATAGATAGATAGATAGATGCTTTAAAAAGGGCCAATTTCATAAAGCTGAAAACAATTATGAGCCAAATGAGCTGGGAAGAACAATTTAACCAGGAAAATGCGAATAACTGGAAATTGATTAACAACACTTTAATAGATGCCCCAATATCCATAGTTCCACAACTGAAGAAGGACAAACTGGT
	ZFMK-TIS-59264			CheAng23	11	AGAT	CheAng23F	TTGTGGCTGATTTCAAGAAGGGTT	CheAng23R	ACGACTCGCCAGCTCTTAACAAG	300	TTGTGGCTGATTTCAAGAAGGGTTAAAAAAGAAGGATGATCACATAGACATCATGATGTAGGGTGTATTGGACAGATAGATAGATAGATAGATAGATAGATAGATAGATAGATAGATGCTCCTATTCTTATTTGTGTAATGTGATCTTGAATTTACCACCATTCAAAACCATTGCCCTTAGGAGTTTCTTCACACCCTCTCGAACTTCCTGATTTCTGAGACTGTATATGATGGGATTAAAACATGGGGTCACTGTGGTGTACAGCAGGGAGAAGACCTTGTTAAGAGCTGGCGAGTCGT
	ZFMK-TIS-59264			CheAng24	17	AGAT	CheAng24F	GCATCCTAGCAACATGCCAGCATT	CheAng24R	GGAGTTAGGCACACAGCTCCAATT	312	GCATCCTAGCAACATGCCAGCATTTTCAATCTCTTTCCATTCCTTTCCATTTTGTTCTTTTGTCTTTTTTCACCCATTATTTATGAAAGAAAAAAAATCAGTTATACATAACTCCTTGAGAAGCGTTTCTAACTCCTTTAGGATACTCTGAGATAGATAGATAGATAGATAGATAGATAGATAGATAGATAGATAGATAGATAGATAGATAGATAGATGAGCCCAAAGGAGTTGTATAGATAAAGTTTATATATATAAAGGAAGCCTATAGGAGTTATATGCCAATTCAATTGGAGCTGTGTGCCTAACTCC
	ZFMK-TIS-59264			CheAng26	11	GATA	CheAng26F	ACCCTCAGCTAGGTGCTTAGATGC	CheAng26R	ACACCCTAGAGCCCGCCAGTAT	301	ACCCTCAGCTAGGTGCTTAGATGCTACAGCAGTGAGGATTACGTATGTATTGGGATAGATAGATAGATAGATAGATAGATAGATAGATAGATAGATAGATCTCATCGCTATTTGATAGAGCCATTTTACTGAGTCTTTACAAGACTCCAGGGATTCATTTTACAAACTGGGACCCAGAGATGATTTGTTAAGCCAAAACCTGCCCACTGAAGTCATATTAAAAAGGAAAATAGAACCACATCTGATCTAACCTGTCTCTACCAAGGAGGCAAAGCAGAGATACTGGCGGGCTCTAGGGTGT
	ZFMK-TIS-59264			CheAng27	18	GATA	CheAng27F	TGTTCCTCACTACTCTGAGGTGTG	CheAng27R	CGATTACATTCCCACAACCCACTG	343	TGTTCCTCACTACTCTGAGGTGTGGATGATGGGAAAGAATGTAGATAGATATATAGCTAGTTAGATAGGGGTGGATGGGAAAAGATAGGTAGGTAGACAGATAGGTTAGATAGAGGGGCTGTATGGTGATAGATAGATAGATAGATAGATAGATAGATAGATAGATAGATAGATAGATAGATAGATAGATAGATAGATAGATGCAAAATTGATGCAGGCACTTTACTATTTTTAAGGACTTTCCAACATCCCTGAAGGAATGAAGGACAATGGAGAGCATCTTTATTGACATCTAAGCATCCCAGTCCATGTTGTAATACAGTGGGTTGTGGGAATGTAATCG
	ZFMK-TIS-59264			CheAng28	14	ATAG	CheAng28F	GAGGTGATCTGTAGCCCACGAAA	CheAng28R	TGCTTTCCCAGAAGATTCAGAGTG	316	GAGGTGATCTGTAGCCCACGAAAGCTTATGCTGAAATAAATTTGTTAGTCTCTAAGGTGCCACAAGTACTCCTGTTCTTTTTACACATAGATAGATAGATAGATAGATAGATAGATAGATAGATAGATAGATAGATAGATAGATTTGCATGGCCTCCCGCAGCTCCCAGTGACTGCGGAGATGTTGTGTTCTACTGGATTATGCATGGCACTAGGAGACCCACAAACTCAGTTCTCACACTGACCTGCTCTTTGATTTGGGGTAATTCACCACTCTGAATCTTAACTTTCATCACTCTGAATCTTCTGGGAAAGCA
	ZFMK-TIS-59264			CheAng30	13	ATAG	CheAng30F	GGTCCTTCAGTCTTGCTCCTCAGT	CheAng30R	TGGAAATGAGTGACAGGGCATGGA	346	GGTCCTTCAGTCTTGCTCCTCAGTGGCACTTCGGCGGCAGCTCGATTGGGTGGTTCTTCTTTTTTCCCGCCACTTGGGGCGGCAAAAGCTGGAGCCGGCACTGATCCCAGAATATGAACCTGTGAATTCTTGTACAGAGGCTCACTGAAATAATTAATTGCATTATAGATAGATAGATAGATAGATAGATAGATAGATAGATAGATAGATAGATAGATAAGAACTGGGTCAGACCAAAAGTCCATCTAGCCCAGTATCCTGTCTTTCAACAGTGGCCAGTGCCAGGTGCCCCAGAGGCAATGAACAGGTAATCATCAAGTGATCCATGCCCTGTCACTCATTTCCA
