# Supplementary material for: FOGS: A SNPSTR Marker Database to Combat Wildlife Trafficking and a Cell Culture Bank for Ex‐Situ Conservation
Source: Mol Ecol Resour. 2025 Jan 10;25(4):e14062. doi: 10.1111/1755-0998.14062 (PMC11969641; doi:10.1111/1755-0998.14062)
Supplement: Supplementary file 3 — Table S3. Primer data. [file MEN-25-e14062-s006.zip › Supplementary S3/Chloris_chloris_Reference.xlsx]

## Sheet: Sheet1
Data table for FOGS Reference Specimen
Title:	Catalogue/Accession Nr.	NCBI No.	Scaffold ID	Locus	Reference Allele	Microsatellite Sequence	Primer Name Forward	Primer Sequence Forward	Primer Name Reverse	Primer Sequence Reverse	Amplicon Size	Amplicon Sequence
Description:	ZFMK Nr.	Unique Accession No. in Genbank	Scaffold id from genbank		occurence number microsatellite
Example:	ZFMK-TIS-123	GCF_000337975.1	scaffold6_1	Fa_6-1	16	TCTA					409	TCATTGCATTTCTGTCCCCTCTCAGATTTTATATGTGCAGTTGACATAAAGTAATGTTAAATACAACCAAATAACTGGATTACAAGCAACATGCTTTCATTATGATTCAACTCTTTGTCAGTGCTCACCTATTTTTTGTATGCACAAAACATGTGCATGTGCTTGTGTGTGTGTATATCTATCTATCTATCTATCTATCTATCTATCTATCTATCTATCTATCTATCTATCTATCTATCTAATATAGATACAAACAGATTTGTATAGAACAAATGCCTGATTATCTGAATAATAATGAGAGATTTCATTGCAGATTCCTTCAGTTCTTGGGAAACTTTTGCCACCAGTTTTCCAATAATTGAAATAATTCAATGAAGTCCTGGGTATTAGCTTCTGCTC…
Reference	ZFMK-TIS-2520690			ChlChl1	20	CATC	ChlChl1F	TCCTTGGAGCAGTTCGCTTTGAGT	ChlChl1R	TGGAGATTGCAGTTGTGGGAGGTT	315	TCCTTGGAGCAGTTCGCTTTGAGTTACTGATGTTGAAAGGTTCTATCTATAACACAGGAAACATTAGGGCTTCAGTGCCTGTAAATGTGGGTCTGGCATCCATCCATCCATCCATCCATCCATCCATCCATCCATCCATCCATCCATCCATCCATCCATCCATCCATCCATCCATCCCAAGTGCAAACCAGGATTCCTGTGTATTTTGTGAATTTACTCCATTTCTTACATACATTTGTGAAAAAAAAAACCCAAAACCAAACAACCCAAACCCCACAAAAACAACAACAAAACCTCCCACAACTGCAATCTCCA
Reference	ZFMK-TIS-2520690			ChlChl2	15	ATCC	ChlChl2F	GAGAAAGCCTCTAGTGTCTGCTGC	ChlChl2R	AGGAGATCCAACAAGGTCAAGTGC	301	GAGAAAGCCTCTAGTGTCTGCTGCAGATCACTCTGTATTCCATGGCAGCTGGAATCACTCCAGCAAATACAAAACACGTTCCCACCCCTGCCAGCAACACACAACTGTGGGGCTAATTACCCAACTGCTAGCTCCACTAGGGTATCCAGCTCCTTCTCCAAAGAGCTGTATATCCATCCATCCATCCATCCATCCATCCATCCATCCATCCATCCATCCATCCATCCATCCCCTAGTCTGTAAACCAAGGATTACCCCAACTCATGTGCGGGACATTGCACTTGACCTTGTTGGATCTCCT
Reference	ZFMK-TIS-2520690			ChlChl3	15	ACTC	ChlChl3F	TGGCAGCACAAGTATGCATCCTGA	ChlChl3R	GCCTGACCATGGGAAGCAGTGAA	350	TGGCAGCACAAGTATGCATCCTGAAAAAAGTTTAACATTTATTGTATAATAATTGGGGTACCTATTCTCATTAATTTCTGATTTTATTGGTAATTTATACTTAATTTTTGTCATGGTTTAACTCCAGCTGGAAAAAAAATGCCCCACACAGAAACTCACTCACTCACTCACTCACTCACTCACTCACTCACTCACTCACTCACTCACTCACTCCCTGCCTCCCCTGGTTGAATAGGAAAAAGGATCAGAAGAGTAAAAGTGGGATTAAGGCAGTTTAGGAGGTAAAGCAAAAGCTATGTAAGCAAACAAAGCAAAACATGGAATTCATTCACTGCTTCCCATGGTCAGGC
Reference	ZFMK-TIS-2520690			ChlChl4	14	TCCA	ChlChl4F	CTGAGAGCATCCAGCCCACAAA	ChlChl4R	TGTCACAGAAAGCTCCATCAAAGG	307	CTGAGAGCATCCAGCCCACAAAACTGCTTTTATCTTGGCCAAACAGCTGCAAAATATTCCCTCTGTCTACTTACCTATCTACATCTCTCTACCTGTCTACAGCTATCTACATCTCTCCATCCATCCATCCATCCATCCATCCATCCATCCATCCATCCATCCATCCATCCATCCTGGCCCACCTTTTGTCAAGAGACATGTCTGCTCAGCTGTTGCCAGAGTCTGCCTGGAGTGCTCCTGAGGGTGTGCAGGAGTCAGTTTGAAGTTTCCTTCATCTTCCAAGCCTTTGATGGAGCTTTCTGTGACA
Reference	ZFMK-TIS-2520690			ChlChl5	16	AGAT	ChlChl5F	TGCTTTACCACAGTGTTGAGAAGT	ChlChl5R	GCAGTGACTGTATGGATGTGACAA	321	TGCTTTACCACAGTGTTGAGAAGTAATACTGAATTTTTGGGGGCTGTCAAAATATTAAAATAACAATAATGGAAAGATAGATAGATAGATAGATAGATAGATAGATAGATAGATAGATAGATAGATAGATAGATAGATTTAAACTAAGAGCAAACAACATATGAAACGTTTATTTTACTTTTTTAATACCCTTTGAAAGTAGTCAGTTAAGTATTAATTTGCATAAATGAGGTAATGTTTTATTTTACTTTGTGTTCACTGGGTCTCTCAGGTTTGCCAGAAGGGTAAAACCAATATTTGTCACATCCATACAGTCACTGC
Reference	ZFMK-TIS-2520690			ChlChl6	14	CCAT	ChlChl6F	ACCTATTCTCTGGTGCTACACGGA	ChlChl6R	TGGAAGGAAGACCTGAGTATGACC	300	ACCTATTCTCTGGTGCTACACGGAAAATGGCACAAAAATTCATGCAGATTTTCAATCACAAAATGAGATTTCTCTGTTCTGCCATCCATCCATCCATCCATCCATCCATCCATCCATCCATCCATCCATCCATCCATCCGGCTCTTGCTTCTACCCCTTTCCCTAAGAGGTCAGTGAGTAAACAGTATAATGTAATAAAGCTCAAAGCACCAGTAACATAAGAAGAAAACACCAGAATAGTCTCATATAACAGTGCAAATAATTTCACTTGCCTTAGGTCATACTCAGGTCTTCCTTCCA
Reference	ZFMK-TIS-2520690			ChlChl7	17	TCCA	ChlChl7F	ACCAATATGAGCACAGCAGGAAGC	ChlChl7R	CCTGAAACTGCACAGGACAGACTC	315	ACCAATATGAGCACAGCAGGAAGCAAAAGGGGTGAGTTCCAAAGCCAGACCCGCTCCATCTGTCCGTCCATCCATCCATCCATCCATCCATCCATCCATCCATCCATCCATCCATCCATCCATCCATCCATCCATCTACCCACCTTCTTAAAAAGAGGGAGTCAGGTTCTGCTAACTGTAGCTGCAGCAGTTTTGCAATGGTTTCTTAGGCAATTGTGTTTTCAGCTAGGTATTTTCCCAGGATTTCCAGGATAAAGGTGCCAGGAATTCTGATACATCAGCCCTAGGCCTGAGTCTGTCCTGTGCAGTTTCAGG
Reference	ZFMK-TIS-2520690			ChlChl8	20	CCAT	ChlChl8F	ACCATAACAAACCTGGCTCCTCAC	ChlChl8R	GGACCAGTGTCCCTAACACCCATA	324	ACCATAACAAACCTGGCTCCTCACCAGTTTAAAAAGTTGCTTTATAAGTCAAGGTCCTCCAATAGGCAGCAGTCCGTAGTCTCCATCCACCCATCCACCCATCCACCCATCCACCCATCCATCCATCCATCCATCCATCCATCCATCCATCCATCCATCCATCCATCCATCCATCCATCCATCCATCCATCCATCCGATTTTACTGACTTGATAATACACAGAAAAGACCTCCACCTTGAAAATAAAGCATCAGACCCTCAATTACTTTCACATGAAGATAAATAGATTGGTATGGAGTTTATGGGTGTTAGGGACACTGGTCC
Reference	ZFMK-TIS-2520690			ChlChl9	17	TCCA	ChlChl9F	GGGTTTGTCTGGTGGGATCTTTGA	ChlChl9R	TGTGAGGGTGGGAAGAACTTGGAA	333	GGGTTTGTCTGGTGGGATCTTTGAACCTAAAGGGAAATTATTCCTGGTATTTTATGCTTTGCAAAGTATAAAATCCACTCATCTTTCCATGTGACTGTCCGTCCATCCATCCATCCATCCATCCATCCATCCATCCATCCATCCATCCATCCATCCATCCATCCATCCACAGAACCATGGAACGGTTTGGGTGGGAAGAGACCTTCAAGACCACCCAGTTCCAAACCTCTGACACGGTTCCAAACCGTGTCTAATGTAGCCTTGAACACTTCCAGGGATGGGGCAGCCACAGCTTCTCTGAGAATTCCATTCCAAGTTCTTCCCACCCTCACA
Reference	ZFMK-TIS-2520690			ChlChl10	20	TCCA	ChlChl10F	ATGCCTGTCCCACACCTCGAT	ChlChl10R	GGGATAACCAGGGCTCCTCTTT	318	ATGCCTGTCCCACACCTCGATGGGGCATGACTGGCAGATTCAGCAGAGAAGAACCATCCCTGGGACACCTCCAGTCTGTACAGCCAGCAGACCAAAGTCCTTCCAGCCTCTTAGGCATCACCTTGTTTCCACCAAGCACACTAACTCAGCAAGCCTGAATTCTCCATCCATCCATCCATCCATCCATCCATCCATCCATCCATCCATCCATCCATCCATCCATCCATCCATCCATCCATCCATCCCATGAGCTTCAGAACCCCAGAGATCTCTCTAAGGGGGACTGTTTCATATAAAAAGAGGAGCCCTGGTTATCCC
Reference	ZFMK-TIS-2520690			ChlChl11	17	CATC	ChlChl11F	GCGATCCTTATCTGCTCTGGGAGT	ChlChl11R	ACTGATAGTGGGAACAGCCTTGGA	305	GCGATCCTTATCTGCTCTGGGAGTGTTCATGCATTCCATGTGGTCAGTGTTTCCTCTCAAGGATAAATGCTGGTAGTCAGCTCATCCATCCATCCATCCATCCATCCATCCATCCATCCATCCATCCATCCATCCATCCATCCATCCATCCACCTTTTGTTATTTCTAATCATATAAGTAAATGACCACCTTCAGGCTCTAATGGGGAAGTGTGATTTAGTTTTAGACCTTGGTGATGATTAAAGTACTATCCAGTCATAAGCAAAGTCCTCAGCTATGCTTCCAAGGCTGTTCCCACTATCAGT
Reference	ZFMK-TIS-2520690			ChlChl13	20	CACT	ChlChl13F	ACAGAGTCTCTGGTGCTGGACAC	ChlChl13R	ACACTGAAGGTGGCATGTTGGAAG	350	ACAGAGTCTCTGGTGCTGGACACCACCAAGGGGGTTCTGGGCGGTTTCCACCTCCCAGCCTTGTGCCCCTCTCCTCCAATTCACTGGCATCTTTCTTCTTCCAGTGGCAGGGGAACAAGAGCCACTCACTCACTCACTCACTCACTCACTCACTCACTCACTCACTCACTCACTCACTCACTCACTCACTCACTCACTCACTCCATTCCCAGCCCATTCTCCCCCCTGCCACAGCCAGCATTGCCAGTGTTTCAAATGTCAGCACCCCTGGAGCTGCTGTTCCTCCAGCGCCTAAACAGCCCTCCCTGAACTCCTCTCCAGGTTTACTTCCAACATGCCACCTTCAGTGT
Reference	ZFMK-TIS-2520690			ChlChl14	12	TAGA	ChlChl14F	TCCTGATGGCCTCAGCATGACTC	ChlChl14R	CAGCAATGTGCCCTGTCTTAAAGC	302	TCCTGATGGCCTCAGCATGACTCAAAAGGCACAAAAACTTTCTGAGGTACAAAGTTAGAAAGGTTAGGTAGGTAGATAGATAGATAGATAGATAGATAGATAGATAGATAGATAGATAGAGAGATAGAAAGAAAAGTTATTTAAAATAAGTCATTTAAATGGGAGTTATTTTAAAAACTAACACCATTTTCATAGTGTCAGCATAGTTCAGTGAACACTTAATAAATGAGATGTTTTCCTTTTCATCAGCAGGATTCACATGAAGTTATCAAACATCAGCTTTAAGACAGGGCACATTGCTG
Reference	ZFMK-TIS-2520690			ChlChl16	17	ATAG	ChlChl16F	GCTTGGGAAGGAGATGTTTGTTGT	ChlChl16R	GCTCACTCCCGTTATGGCATTGG	336	GCTTGGGAAGGAGATGTTTGTTGTATCCTGCTCTGAAAAGCAGCATCATGAACTGAGCTGGAAATGACCTTTATGTCTCTGGGCAGGAGAACTATTCATACAGAACAAAAAAAAAAAGTATAGATAGATAGATAGATAGATAGATAGATAGATAGATAGATAGATAGATAGATAGATAGATAGATAGATGTACACATTCAGGTCACTTTATTCAGTGGGGCTATTTAAAGCAGTAGAATATTTTACCAAGAATTTGATCAACAGAGTTTATATAGGCTGAATGCAGCAGCAAAATATCTTCTATTCATTCCTCCCAATGCCATAACGGGAGTGAGC
Reference	ZFMK-TIS-2520690			ChlChl17	12	GAAT	ChlChl17F	GGAAGGGTCTCAGGCTTTGTAGGA	ChlChl17R	CAAGATGTGCATGGTCTGGATAGC	310	GGAAGGGTCTCAGGCTTTGTAGGACAAGATGAACAAGACAGTGGAGCAGTTCCACTTAACTGCCTGGAATGAATGAATGAATGAATGAATGAATGAATGAATGAATGAATGAATGAACGAATGAACTTGCCTTACCTTTTGCACAGACGAGGGAGCTCTGAGTCAACTCCTTTTTAATACCTTCAGGCTGTTTGATTGCAGTGAAGTGGTCAGGAAGAGAAAGAAAAGTGCAGAGCATCACCATGAAACCATGGCATTTAGCAGCGCAAGACAGTATGTGAATATGGCTATCCAGACCATGCACATCTTG
Reference	ZFMK-TIS-2520690			ChlChl18	12	ATAC	ChlChl18F	GCAGGACCCTAGTGAAAGGAAGGA	ChlChl18R	CCCAGTTCCCAGGGATTCATTCAT	338	GCAGGACCCTAGTGAAAGGAAGGAAAACCAATCTCTTGTCAGACTTATGACTTATCAGGCAGGTAGGTTACCCTGGAGAAAAAAAATTGCCTCTCTGTACATCTACACATACATCTATACATACATACATACATACATACATACATACATACATACATACATACAAGTATATGCTGTGTTGGGGGACTCCTTTTCTTCAACTTCTACTTGAAAATAACTTGGAGTGCAGTAATTTATTCTGGATTCAGAATGCCTGTTTCTTTTTTTCTGTATATAACAGAACAGGCCAAATTAGATCAGTTCATCCAATAGAGATGAATGAATCCCTGGGAACTGGG
Reference	ZFMK-TIS-2520690			ChlChl20	11	GACA	ChlChl20F	TGGACAGAGTGATACATTTGCTCC	ChlChl20R	CCCAGTGGTGAAACTTTCCTGGTA	312	TGGACAGAGTGATACATTTGCTCCTCTAGTTACAGCCTGGCCTCAGTAATGCCCAGTGAAGATGTGAGCAAGCTGCTGGACACAGCTAATGCTCTGACAGACAGACAGACAGACAGACAGACAGACAGACAGACAGACACTTGTGCAGAAGAGGAGCCCTCCTGAACTGAACCTTAGAAAATCCCGTGCATCTCCTCTGAATGAAGGAGGCTGTTGAGCTCTGCTCCTGTGAGTGTTTTCCATTGTACCTGCCTGAAGTTCTGGCAGAATCTGGCCTGTATTGTTAAATACCAGGAAAGTTTCACCACTGGG
Reference	ZFMK-TIS-2520690			ChlChl21	15	GATA	ChlChl21F	GTGCCCATACTTTAGCCCAAGAGT	ChlChl21R	CCACACCAGCTTTGCCTGATGAG	334	GTGCCCATACTTTAGCCCAAGAGTTTCTTAAACACTTAAACTCAAGTGCTTGCATGGAGACAGAAGTGTCTGAGTCAGAATGGTTGTTTGATTTCAACTCCACTGCAGTGCAGTCTTGAAATGCTGATAGATAGATAGATAGATAGATAGATAGATAGATAGATAGATAGATAGATAGATAGATACTTGCACTGCAGTTAAGTTCTTCAGTTTTGTCCACCTTCTCACACACTGCTCTCTGGGTTGCTCTGCTGAGGCCCAGCTCCTCTCTGTTGGTTGCACTGAGGATTTCAGCCATGGATGCTCAAGCTCTCATCAGGCAAAGCTGGTGTGG
Reference	ZFMK-TIS-2520690			ChlChl23	14	AATG	ChlChl23F	AGCTGTGATGTTGAAAGAAGCAGA	ChlChl23R	CCACTTTAGTGAGTGAACCAGCCT	311	AGCTGTGATGTTGAAAGAAGCAGAAAAAAATTAAAAATTCAAAACCAAAGATATTTATAGGAAAATTAGAAAAATCACAAAAGAATATGTATTATACAAACACATAGGACAGTTACTGGGGAACTAGATGGACTGAAATGAATGAATGAATGAATGAATGAATGAATGAATGAATGAATGAATGAATGAATGAAAGAAAGCTTTTTTGGATTCTCTTATTCCTGGTCTGATCCCATATTTAATACTTTCATGAATTTTTAATGTTTTCTGTGGGAGGACTTGCCTTAAGGCTGGTTCACTCACTAAAGTGG
Reference	ZFMK-TIS-2520690			ChlChl24	18	ATAG	ChlChl24F	GACGCAAAGCAGCACACCATTC	ChlChl24R	GGCCATACACACCTGAACAGATTT	304	GACGCAAAGCAGCACACCATTCTTGCAATATGTACTACTAAAATAATATAAACACAGATAGATAGACAGATAAGAATAGATAGATAGATAGATAGATAGATAGATAGATAGATAGATAGATAGATAGATAGATAGATAGATAGATAGACGGATAATATAGAAAGCACATACTGTAACATTTATCCTCCTATGATCTACATGGCCTGGATAAAATGTCTTTATTATCCAACCATTCAGAGGTTGTCACACTGTTTTTGCCCAAACTCTGAATGAAACCAGAAAATCTGTTCAGGTGTGTATGGCC
Reference	ZFMK-TIS-2520690			ChlChl25	20	ATCC	ChlChl25F	CCACATCAAAGTGCTTGGCTCCAT	ChlChl25R	AGGACCAGTTGTAACCAGTGCTAC	327	CCACATCAAAGTGCTTGGCTCCATTTTTCACTTTCTTTATGGCTCTGCATTGAGATAAAACCTATGAAAGACCCAACAGTAGATTCCCATGCCTGTCAAAGGGCTAAAAGTGGTGATCTATCACATGCTATCCATCCATCCATCCATCCATCCATCCATCCATCCATCCATCCATCCATCCATCCATCCATCCATCCATCCATCCATCCCTCCATCCCTCCATTCATCCATCCATGCATCCATCCCTCCCTTGCACAGCGCAGGGCTGGGGATGGCTGAAGTGCAGAGGGAATGGTGCTTGTTGTAGCACTGGTTACAACTGGTCCT
Reference	ZFMK-TIS-2520690			ChlChl26	16	ATAC	ChlChl26F	TCAGAGAAAGGAAGGGCTCCATTT	ChlChl26R	AAGTGATACCAGTGAGTGGCTGAA	303	TCAGAGAAAGGAAGGGCTCCATTTTAAAATTATTTTCAGACACACCACAAGTTTTATTTTCAAATTTGAGCTTATAAATACATACATACATACATACATACATACATACATACATACATACATACATACATACATACATACATGTATAAAGGTAAATTTGTGTATAAATATAATTTCCTTTATCTACATTGCCTTTTTCATCATTAAAGAATTTGAATCATCTGCCTTACCAGAGAAGTTTTAATAACCATCTTTGTATGGGAAATGCAGTGGCTTTTTTTCAGCCACTCACTGGTATCACTT
Reference	ZFMK-TIS-2520690			ChlChl27	14	TCCA	ChlChl27F	GTCAAACAGTGCCAGTCCCAATGC	ChlChl27R	GCAGAGCTGATGGGTGAGGAAAGA	318	GTCAAACAGTGCCAGTCCCAATGCCAAGTCCTGAGGAATGACCCTCACCACTGGTCTCCACTTGGGACATTGAGCCATTGACCACATCTCTTTCAGCGTGACCATCCAGCCAATTCCTTATCCAGTGAGTAATCCATCAAAACCATGTCCGTCCATCCATCCATCCATCCATCCATCCATCCATCCATCCATCCATCCATCCATCCATCCCATGTCTCTCCAATTTAAAGAAAAGGATGCCATGTGGTACTGTCTCAAATGCTTTGCACAAAGTCAGTTAAATATACCAGTTGCTCTTTCCTCACCCATCAGCTCTGC
Reference	ZFMK-TIS-2520690			ChlChl28	16	TCCA	ChlChl28F	GCTGGTTGTTGAACTTCCGAAGGA	ChlChl28R	GAGTGGCCTGTCTCCAGTTCCT	327	GCTGGTTGTTGAACTTCCGAAGGAGCTGCCAGGGCAGGTCGTTGTGCCTGGGCAGGGACAGGGTGGACACTGAGGAGTGGCCTGACCCTCTGCCCACTCGCCCTCAGGCTGCCCACCCCCCTGGCTGGCCACACACACAGTCCCCTCATCTGGTTGTCATTCCATCCATCCATCCATCCATCCATCCATCCATCCATCCATCCATCCATCCATCCATCCATCCACCCATCCATCCTCCACCCCCCTCAATCCATTTGTCCACCCACCTGTCCCCCCAGCCAAAAGCCACCCAAGCAGTTCCAGCCAGGAACTGGAGACAGGCCACTC
Reference	ZFMK-TIS-2520690			ChlChl29	15	ATAC	ChlChl29F	CCCTGATCTCATCCTGGTGAACCC	ChlChl29R	CAGAGGAGACGACACCGAGAATGG	324	CCCTGATCTCATCCTGGTGAACCCCTCTTTGAGGGGCACGGGGCTAAAACACTGCAGCTGAGCCCTCCTGCTTCTGTGTCACCAGGTGTTTTTGTCTCTGGGGGTTTAGCTAGAGGGGTGGATTTCACCAGGTTTTTTATACATACATACATACATACATACATACATACATACATACATACATACATACATACATACTTGTTCATGTGTATTTGCCAGTAGCTTTTCTCAGTGACTGGGACCCAGTGGATTGAACCTTTGTAGAGAGAATGGTCTATTCCCCCTAGAATCAACTCACCACCATTCTCGGTGTCGTCTCCTCTG
Reference	ZFMK-TIS-2520690			ChlChl30	16	GATA	ChlChl30F	GCAACCTGGACAACTTCTGGATCA	ChlChl30R	GGGCTACTCTCTGAGCAGGACTTG	332	GCAACCTGGACAACTTCTGGATCAGTTCATGGCTGTCTCTTCAGTCCTTGTACCTCTTAGAAGGTTTCTGTCCATTATGGAGGAAAAAAGGGCTGATAGATAGATAGATAGATAGATAGATAGATAGATAGATAGATAGATAGATAGATAGATAGATAGACGATATTTCAGATATGAGCTATTCTTAATATTTGTGGCAACTTTTTTAATTGCTTCATGCATTCTAATTAAATAACTGTATAGAGAGAAAAGAGCAGACTCTGAATTAAGGGCTAGATGAATAATGCGGGTAGCAGGAAACTTTAGAACAAGTCCTGCTCAGAGAGTAGCCC
