# Supplementary material for: FOGS: A SNPSTR Marker Database to Combat Wildlife Trafficking and a Cell Culture Bank for Ex‐Situ Conservation
Source: Mol Ecol Resour. 2025 Jan 10;25(4):e14062. doi: 10.1111/1755-0998.14062 (PMC11969641; doi:10.1111/1755-0998.14062)
Supplement: Supplementary file 3 — Table S3. Primer data. [file MEN-25-e14062-s006.zip › Supplementary S3/Cinclus_cinclus_Reference.xlsx]

## Sheet: Sheet1
Data table for FOGS Reference Specimen
Title:	Catalogue/Accession Nr.	NCBI No.	Scaffold ID	Locus	Reference Allele	Microsatellite Sequence	Primer Name Forward	Primer Sequence Forward	Primer Name Reverse	Primer Sequence Reverse	Amplicon Size	Amplicon Sequence
Description:	ZFMK Nr.	Unique Accession No. in Genbank	Scaffold id from genbank		occurence number microsatellite
Example:	ZFMK-TIS-123	GCF_000337975.1	scaffold6_1	Fa_6-1	16	TCTA					409	TCATTGCATTTCTGTCCCCTCTCAGATTTTATATGTGCAGTTGACATAAAGTAATGTTAAATACAACCAAATAACTGGATTACAAGCAACATGCTTTCATTATGATTCAACTCTTTGTCAGTGCTCACCTATTTTTTGTATGCACAAAACATGTGCATGTGCTTGTGTGTGTGTATATCTATCTATCTATCTATCTATCTATCTATCTATCTATCTATCTATCTATCTATCTATCTATCTAATATAGATACAAACAGATTTGTATAGAACAAATGCCTGATTATCTGAATAATAATGAGAGATTTCATTGCAGATTCCTTCAGTTCTTGGGAAACTTTTGCCACCAGTTTTCCAATAATTGAAATAATTCAATGAAGTCCTGGGTATTAGCTTCTGCTC…
Reference	ZFMK-DNA-FD19592464			CinCin1	11	AGAT	CinCin1F	AAAGGCAAACTGCTGCCAAGAACA	CinCin1R	AGAATGGAGCTGCTCAGCCAGAGT	300	AAAGGCAAACTGCTGCCAAGAACACAGATAGAGAATTAGGTAGAGAAACTTAGGACAGATAAACAAGCAAGAATGTATTTTTGTAGCTGTAACTGATGAAATAGTGGTAAAGATAGATAGATAGATAGATAGATAGATAGATAGATAGATAGATAAACAGAGAATCGTATAATGTTCTGCAAGAGACAATAAGATGTTCACTGCTGCTGCCCCAAATAAGTTTTAATAAATTCAGTCTAGAGAAAATGCAGAGAACTACTGGAAGCCCATCTTGGCACTCTGGCTGAGCAGCTCCATTCT
Reference	ZFMK-DNA-FD19592464			CinCin2	12	AGAT	CinCin2F	CCAAGCTCTGAATTGATACCCAGT	CinCin2R	TCCTGCAAGTCTACCACAGGAAT	310	CCAAGCTCTGAATTGATACCCAGTGTCTATTTGGACAGTTCCTTCATGGAAATAATTCTGTAGGCAGTGGAGAGATCTCAGTCCAGTCCCTCTCTGCCACCTACCTCTGCAGAGGTCACAATCATGATTATTAGAGAATAGCCTCAAATTATTGAAGATAGATAGATAGATAGATAGATAGATAGATAGATAGATAGATAGATAGAAATATTGTGTTTTAAATTAGGTCTCTGGTTGATATAATGTAGATGGTAAAATTTTAAGACATGAATGAAGGGACTTCTTTTATTCCTGTGGTAGACTTGCAGGA
Reference	ZFMK-DNA-FD19592464			CinCin3	13	AGAT	CinCin3F	CAGAGCCAGCCAATGGTTATTTGT	CinCin3R	ATGTATACTGCCTGACACCTGTGT	323	CAGAGCCAGCCAATGGTTATTTGTCCTTGGAATGAAGCTGCACAAAAAGTACAAAGCATCAAAAAAAGCCTTGATTTTACGTATTCTGGTATCAAAGCAAGATAAACTGGGCAAAAAAAGTAAGTAATGGTGTGACAAATGACAGAGAAAAGATAGATAGATAGATAGATAGATAGATAGATAGATAGATAGATAGATAGATATGCAATCAGGAATATCTGTTCATCACAGCTGTTAAAGAAAAAAAAAGAAAGAAAAAGAGAGGGGTTTTCTTAGGCCATTAGCATCCAAAGATAAATACACAGGTGTCAGGCAGTATACAT
Reference	ZFMK-DNA-FD19592464			CinCin4	12	GATA	CinCin4F	ACCACAGATCTCACCTGGAACATT	CinCin4R	TTGCTTCCATTTGCCCTTATACCA	342	ACCACAGATCTCACCTGGAACATTTGGCATATTCAAAGTGCTTGAATGAGAATCAAATACAACTTTTTGCTGACATGCTGAGATATTGATTTATACAAAAATAAGTTTCAAGCTGATATGATAAACAGCAAGATAATTATTTTACACTTTGTAGGATAGATAGATAGATAGATAGATAGATAGATAGATAGATAGATAGATAGAATGCAGTAATGATAGATGCTGAAGGAAGTAAAATCTATTTTCCATAGGATACATGAACACCAGGGAAATCTGTGAACCAATCACATGAAAAGAGCTCTTTGTTGAACAAGTCTTTGGTATAAGGGCAAATGGAAGCAA
Reference	ZFMK-DNA-FD19592464			CinCin5	11	CATA	CinCin5F	GGACATGCACATATGGAGCCTCTC	CinCin5R	AGTAGTTCTTTGCCAGCAGATGGA	350	GGACATGCACATATGGAGCCTCTCTCTCATTTCTGATGGAGGCTTGCTGTCCTTTACAGGGTTAGTTGTATGCTGCATGTGTTTTAGGTTAATTTAAATTTTACATGCATATGGCTAATACATGATTTACCTTATCAGGTCATACATACATACATACATACATACATACATACATACATACATACCTAGTATATACAGGAAGACAAATATTTTTTAGTTTCAGAAAATATAACTAGAAACTAATTTTATGTTATATAGTTCCAGCTTTTTATCATTTTTTCATATTGAAATCAGTTTGATTTTAATATGCAAAGAGGCCCAAAAATTCCATCTGCTGGCAAAGAACTACT
Reference	ZFMK-DNA-FD19592464			CinCin7	14	CATC	CinCin7F	ATGCGTGATATTGTTGCAGGGTAC	CinCin7R	GCCTCTTTGGGAACCCATGTAAGT	323	ATGCGTGATATTGTTGCAGGGTACCTAGAATTTTAGACTGTATTTTAGATAAAATAATTGATAACATCATGTAATTTAAAATATTTGTGTACAATACACACACATCCATCCATCCATCCATCCATCCATCCATCCATCCATCCATCCATCCATCCATCAATCTGACATACATTTTTCTCATCGTTCAGGAAGGTACTTCATTTTACCTGCAAACTTAACCCTAGTCAAGCAAGTACCTACAAAACTTTAAGGATGTTGAGTTTGATGAGACTAAAACCTGTATTTATGGTTAAACACATACTTACATGGGTTCCCAAAGAGGC
Reference	ZFMK-DNA-FD19592464			CinCin9	15	GATA	CinCin9F	ATTTGGGCACGGGATGGCTCATAG	CinCin9R	AAGCAGACAGAACATGGCCTGGTC	344	ATTTGGGCACGGGATGGCTCATAGCATCTAGACGTGAAGGTTGCTTCTCCATGTCTTTGCACTGTTAAGTGTCTGTCTCCTCAGTACCTCTTTGTTTCAAAGTCAGAAGCCAAGGAACACACAGGTGGGACAGGAGTAAAGAGCTGGGATAGATAGATAGATAGATAGATAGATAGATAGATAGATAGATAGATAGATAGATAGATATCCAGGTCCCAACCACCAGGGGTGGAAGAAGAAAGGGAGGAAGGGTCAGGGGAAATGTCACAACAGCAAAATGCCAACTGGTTGTGATTTTAGCAGCACGTTTGCCAGAAAAAGACCAGGCCATGTTCTGTCTGCTT
Reference	ZFMK-DNA-FD19592464			CinCin10	14	TCAC	CinCin10F	GGGATGGGAGGATTGAGAGAGTTT	CinCin10R	CAGCTTTATCAACCTTGCCTGCTT	300	GGGATGGGAGGATTGAGAGAGTTTCACTGAATTAAAAAAGAGACAATTTGTACCAGACTCCTCAATCCCATCTGCTTCCTATCTGGAGCACTCATTGTTTCACTCACTCACTCACTCACTCACTCACTCACTCACTCACTCACTCACTCACTCACCTTTGTGTTTGGGTGTTAAGGAGGGATGGGAGATGGAGGGATACTCACCAGGAAAGGGGATAAAACGGAAAGCAGCTAGCACTCAAAGCCTTTTTGTCTAGTCTAAGTATCTCCCAGGGCAAAGCAGGCAAGGTTGATAAAGCTG
Reference	ZFMK-DNA-FD19592464			CinCin12	12	TGAA	CinCin12F	TCAAAGCATTTGGAGTGAGGTTCA	CinCin12R	TGAAGAATGGCTGTGTATGTGTGT	333	TCAAAGCATTTGGAGTGAGGTTCAAAACAGTAGCTAAACAGTTATAAGGTTCCCCTGACTTTTAAGGGAAAAGTCTTGTTTTAGATCTACTAATCTGAATTACAACAAGAAGAGGAGGGAGACAGAGAAGGTCTGAATGAATGAATGAATGAATGAATGAATGAATGAATGAATGAATGAATACCTGTGCCAAATTTTGTTTTTCCATTTTTTTTTTTATTACTTCTGTTACCATGTTGTGCTGGTATGTGGGGACACGAGGGATTGCTTGAAGCCTGGTGTGATAACCACGTGGTCAGCTGGCCTAACACACACATACACAGCCATTCTTCA
Reference	ZFMK-DNA-FD19592464			CinCin13	11	AATG	CinCin13F	AGCATGTAAAGAGACAGCGAACAC	CinCin13R	ACAAGGGCTCTAGGTTGACGATTG	319	AGCATGTAAAGAGACAGCGAACACTTAAAATTTTTCCTTGCAGTGATTTGGTAAATGTTACTCATATTTTTTGTGAAAGTTGTTATTTCTTCATAAGGAAGTTTCAACAAAGTCAGTTGCTCCTTTTATGGAGCCCTCCTCTTACCCTCTGCAGTCCTCATAAATGAATGAATGAATGAATGAATGAATGAATGAATGAATGAATGTTTATATTTTCTTAAATACCATAAAGCATTGAACAGATGCTTATATGGAACTGCCAACCATAATACCAAAATCTGGTTGCTCCTAAAAACAATCGTCAACCTAGAGCCCTTGT
Reference	ZFMK-DNA-FD19592464			CinCin14	13	TAGA	CinCin14F	ACCCTGACCCATTCTGTGATTACT	CinCin14R	CCACTGGAAGTTGGCATAGTAACA	317	ACCCTGACCCATTCTGTGATTACTTCCTTCGAATTATAAAGAAAAAGCATGAATTTACATTAAGGACCAAACTTCCTGATCCAAGGATACTGTCTCATTGAGAAGAAAAATCATCCATTATTTTTACTCTAACATTCAAACCTGGCTTGCAAGAGGCTAGACCAAACTATTAGATAGATAGATAGATAGATAGATAGATAGATAGATAGATAGATAGATAGAATCCATATTGATCACTCTCATTTCATGTTTGTAGAAACATTACTCAGGCAATTTCTTGACTGTTCTACCTGTGTTACTATGCCAACTTCCAGTGG
Reference	ZFMK-DNA-FD19592464			CinCin15	13	ATCC	CinCin15F	GGCATGTGACAGCAACCTATGTAA	CinCin15R	TCTCAGTGTGATACTTAGCCACCA	318	GGCATGTGACAGCAACCTATGTAAAATATATCCAAGAGTTCTCATGTCACAGATCCCTTTATCACACTGACTGGGAATTAAGAAACTGCTTCCATAAAATACTACACTGTGAATCACCTGTCATTGCTTTTATAAGAAAAAACTCTGCAGCTATCCATCCATCCATCCATCCATCCATCCATCCATCCATCCATCCATCCATCCAATCTTCACAAAACAAAGCCTCAACTCTTCCATACCAGGAATCTCTCCAGCTGCAAATACCATTATGATTGTGAAATTTTTCTTAATTAATGGTGGCTAAGTATCACACTGAGA
Reference	ZFMK-DNA-FD19592464			CinCin16	11	TGAA	CinCin16F	GTGGTGACCATACTGCTCCTTTCT	CinCin16R	AGGAATGGCTGACTAAGGTGAGGT	301	GTGGTGACCATACTGCTCCTTTCTCCTAACCTTAAAGCACTTTGCAGATACAAATGAAGGAACTAATGAGTGAATGAATTAATGAGTGAATGAATGAATGAATGAATGAATGAATGAATGAATGAATGAATTTGTGATGAATCTTAACTATATTTATCCCCATTTTCACACATGAAATGGAGAAATGGTTGAGGAAGTTGCCAGTAGTTATTCAGCTAATCAATAAGACAGCAAGAAACAATCCTGGGCTTCCCTTAGACCATGTACAGGTATTCAAACCTCACCTTAGTCAGCCATTCCT
Reference	ZFMK-DNA-FD19592464			CinCin17	11	CCAT	CinCin17F	ATTCCAGGGCGGTACATAAGGTGT	CinCin17R	AACATCTGCCTTGTGGAAGACAGT	300	ATTCCAGGGCGGTACATAAGGTGTACTTCTTAGAGAACAAGATGCATTGTCTCAGGAAAAAAGGCTCAGTAGAACATCAGTGAATACTTGTGCTTGGACCACTTATGGTGTTACATCATCAGGTTGTAGGTGACAATGTAAAATTGTCCCATCCATCCATCCATCCATCCATCCATCCATCCATCCATCCATCGGTGATATCATATATCACATGGTATCATATGTTGTTAACTACACATTTGAGACAATCACAACCTTTCACGGCAGAACTAGGATACTGTCTTCCACAAGGCAGATGTT
Reference	ZFMK-DNA-FD19592464			CinCin19	12	TCCA	CinCin19F	AGCTGTGTCTTGAGCATCTCTGG	CinCin19R	TGCCTCCAAGTGCCTACCTTT	323	AGCTGTGTCTTGAGCATCTCTGGGGACAGTGACTCCTGTGCCTCCCTGGGCAAGCCATTCCAACACCTAATCACCCCTTTAGTGAAGGGGTGAATAAATTCTTCCATCCATCCATCCATCCATCCATCCATCCATCCATCCATCCATCCATCCTGAATGGGAATGCCTTCTCAGCCAATCCCACTGCACAGACCTGTGCAATTTAAAAGCACACTCTGCCATCTGGAGTAAGGTGTTTAAGAAGCCAGCTGTGAAAAGAAGACAACACTAAGGGTTAATAGGTAAAATGCAAATTTTGATTTAAAGGTAGGCACTTGGAGGCA
Reference	ZFMK-DNA-FD19592464			CinCin20	11	AACT	CinCin20F	GCCACTGTCATGCCCTATTACTCC	CinCin20R	TGTGCCATAGAAAGACATCAGGGT	323	GCCACTGTCATGCCCTATTACTCCCAGTAATACTGGCACTGGGAAAGCCAAATGCTCCCTCAGCATCTGAGTAAGATCTGTTCATTACCAAACATGGAGTATGGAAAGAACATCCCCTTGGATCAAACTGCCAAGAACTAACTAACTAACTAACTAACTAACTAACTAACTAACTAACTATCTACCTATTTGTTTTGTCTTTTCCTGTAATGTAAGGCCACAGTCCTAAATCTTCTGCATATATGTTTAATATATCCTTTATAGGGCAATGATGCAGGGCACTAGGAACTCTCTTTGATACCCTGATGTCTTTCTATGGCACA
Reference	ZFMK-DNA-FD19592464			CinCin21	13	AAAG	CinCin21F	CCAGCCACTCATTCAGACAGTTGT	CinCin21R	AAGCACCATCACAGCACCAATCT	310	CCAGCCACTCATTCAGACAGTTGTTTATGATCCCAAGAGTCACTTTTTAAATCACTTGAAATAATTTCTACACAAGAGCTGACTGCAAATTGCAAAGAAAGAAAGAAAGAAAGAAAGAAAGAAAGAAAGAAAGAAAGAAAGAAAGAAATTAAATTTGAAAGGTTGTTTACATAACATGTATGCCAGTTTAAGGTTCCTCTGGAAGAACCAAACAGCACGTAACCTGGTACTACCAACATATGTGGAAAGCAGCTAAGCTGGTCCCAGGAGAATCAATATTGCATGGCAGATTGGTGCTGTGATGGTGCTT
Reference	ZFMK-DNA-FD19592464			CinCin22	16	GAAG	CinCin22F	AACACACAAGTGAACTAAGACCGT	CinCin22R	AGGCTTCAGCTTCCGTCAGTAAC	322	AACACACAAGTGAACTAAGACCGTATTCAAATGCAAAACGGGTTTTAAATTGCATTTTAAATGCAATGCTGGAATCCTGTAAGACAGGGGAGAAGGAAGGAAGGAAGGAAGGAAGGAAGGAAGGAAGGAAGGAAGGAAGGAAGGAAGGAAGGAAGGAATGAACAACTGCTGGAATGGACAACAAAACTTCTTCACCCACCAACTTATTAATGTATTCAAGCATGGCTTGTAATGTGGTAAACAACTGCTGCAAGAATCAATAAAATATAAAAGAAAGATAAATGCAACAGTACAGGAAAGTTACTGACGGAAGCTGAAGCCT
Reference	ZFMK-DNA-FD19592464			CinCin23	11	AAAC	CinCin23F	CTCAGTGAAGTTCATAGCCCTCCC	CinCin23R	ACTCCCAAGAAACACCTATCTGGA	300	CTCAGTGAAGTTCATAGCCCTCCCTCAAACGGTCAGTGAAAGTCATGTTTGTGCATATCAGGACAGAATTTGGCATCAAAAGCTTCAGTTTTTCCATGTGTTACTTTGAAAAAACAAACAAACAAACAAACAAACAAACAAACAAACAAACAAACCCTTAAGAATAGAAATATAAAAATAAGTGATGGTTTTTCCCAATCCACATTTCTCACTAGAGCAGAGATATTTACTACCTTAGTGATGCAGGTTTTCATTTGTACCCACTATCTCAAAAGATCCAGATAGGTGTTTCTTGGGAGT
Reference	ZFMK-DNA-FD19592464			CinCin25	15	AGGA	CinCin25F	AGGAGTTGGTTTCTGAGCTGCAAA	CinCin25R	CACAGTGAGGAGTGCTCTGTAGAC	334	AGGAGTTGGTTTCTGAGCTGCAAAATTTTGATTCATATTTTCCTATCCACATCTGATTGGATATGACATCTGGAGCATGGGATCAAGTTTTTCCAGTTTTTAAACAAAATATAATCAGGAAGGAAGGAAGGAAGGAAGGAAGGAAGGAAGGAAGGAAGGAAGGAAGGAAGGAAGGAAATTCCTCTCTTGTCAGTATAGTCCTGAGGAACTGCATAGCTCTCTTTCATCCTATCAGTCTCTCTGAAAGGTGTATGTAGGTGGATAGCTTGTTTGAGCTCTACATTATTCTGATTTCTTGAGCATGTTCTGCGTCTACAGAGCACTCCTCACTGTG
Reference	ZFMK-DNA-FD19592464			CinCin27	11	CAAC	CinCin27F	GTGCTCTGGAAGGTTCCTCAGG	CinCin27R	TGTGGTTGGGATGTTCTACAAGGT	300	GTGCTCTGGAAGGTTCCTCAGGAAGCTTCAAAATCTCTCCTCAGTTGGAAGTGTAAAAAAACAGGGGCCTGCTTTGGATTTACAGCCTCAACCAACCAACCAACCAACCAACCAACCAACCAACCAACCAACATCAAAACAACAAAGAGCTTGAGTTACCAACATCTGTTACAACTTCGACACCAACCTCTTCTTGCTGAAGTCACAGATCAGGTTTTGGAAGACCAAACTTCAAATAAAATCAGTGCTTTAAGGGGTCAGAACCACACCATGACCACCTTGTAGAACATCCCAACCACA
Reference	ZFMK-DNA-FD19592464			CinCin28	12	AAAG	CinCin28F	TTAGCTTCCTTCGGCTTACTGCTT	CinCin28R	GCCATTTGCTGCACAAGATATGCT	318	TTAGCTTCCTTCGGCTTACTGCTTTGATAGTCTAATTCCAAGTCTAATTAACTACAAACAAGTCCTTTCTATTTTAGAAAACTGAAAAAAAACAAAATTAATTATGCAGCTCAAAAGAAAGAAAGAAAGAAAGAAAGAAAGAAAGAAAGAAAGAAAGAAAGGAAGGAAAATATTTTAATGGGGCAAGTCACAATGCAGCTGCATTAGTACTCCATCTGAGCAAATGCATTTAATAGCTTAGAACTACTGGATTGCTACCAAGCTGAATGGATTCTCTGCTTACTCTGTCCCTGCAGCATATCTTGTGCAGCAAATGGC
Reference	ZFMK-DNA-FD19592464			CinCin29	11	AATA	CinCin29F	GGTCAATGGAAGAGTTAGATGCCA	CinCin29R	CCTAACAGCAGTGACTTTCAGCAT	316	GGTCAATGGAAGAGTTAGATGCCATTTTTTGTGGTATACCTTCATCACTCAAGTAGAAAGATGACATGCAGCCGATTGCCAGCAGGCTCTTTGGACTGCCTTTCCAATAAATAAATAAATAAATAAATAAATAAATAAATAAATAAATACATAAAAGAGGCATCTCAACCTTTTCTAGCTCCACTGATTAAAGACAGACAGCACTTCATCTGACTTCTTTTGCAGTAAGATGACCATAATTCACACTTAATATGCCGCAAAGTCATCTGCCTTCCAAGAATAGGAGCATGTTATGCTGAAAGTCACTGCTGTTAGG
Reference	ZFMK-DNA-FD19592464			CinCin30	12	AAAC	CinCin30F	TTTGTCAGTGCTAACTCTCTTGCA	CinCin30R	GGTATGGATGACCGTAAGAAGTGC	324	TTTGTCAGTGCTAACTCTCTTGCACCAAGAAATCTCTTATAACATGGGCAAAGCCTATCAGAATTGAATCATGAGCAATAGTTTGGTTGTTTGTCCAAATATGAATACAATTAAGATTATTCTGAAAGGTTTTCATCCTTTCCCATTAAAACAAACAAACAAACAAACAAACAAACAAACAAACAAACAAACAAACTCATAAATATATACATAGGCATATTTAAACCATTCACTACTTTGATTATGCCCCAGCCAGAAGAAATCTTTCTATCCATCACAGGCCACAAAATGTCACCTAATGCACTTCTTACGGTCATCCATACC
