# Supplementary material for: FOGS: A SNPSTR Marker Database to Combat Wildlife Trafficking and a Cell Culture Bank for Ex‐Situ Conservation
Source: Mol Ecol Resour. 2025 Jan 10;25(4):e14062. doi: 10.1111/1755-0998.14062 (PMC11969641; doi:10.1111/1755-0998.14062)
Supplement: Supplementary file 3 — Table S3. Primer data. [file MEN-25-e14062-s006.zip › Supplementary S3/Coccothraustes_coccothraustes_Referernce.xlsx]

## Sheet: Sheet1
Data table for FOGS Reference Specimen
Title:	Catalogue/Accession Nr.	NCBI No.	Scaffold ID	Locus	Reference Allele	Microsatellite Sequence	Primer Name Forward	Primer Sequence Forward	Primer Name Reverse	Primer Sequence Reverse	Amplicon Size	Amplicon Sequence
Description:	ZFMK Nr.	Unique Accession No. in Genbank	Scaffold id from genbank		occurence number microsatellite
Example:	ZFMK-TIS-123	GCF_000337975.1	scaffold6_1	Fa_6-1	16	TCTA					409	TCATTGCATTTCTGTCCCCTCTCAGATTTTATATGTGCAGTTGACATAAAGTAATGTTAAATACAACCAAATAACTGGATTACAAGCAACATGCTTTCATTATGATTCAACTCTTTGTCAGTGCTCACCTATTTTTTGTATGCACAAAACATGTGCATGTGCTTGTGTGTGTGTATATCTATCTATCTATCTATCTATCTATCTATCTATCTATCTATCTATCTATCTATCTATCTATCTAATATAGATACAAACAGATTTGTATAGAACAAATGCCTGATTATCTGAATAATAATGAGAGATTTCATTGCAGATTCCTTCAGTTCTTGGGAAACTTTTGCCACCAGTTTTCCAATAATTGAAATAATTCAATGAAGTCCTGGGTATTAGCTTCTGCTC…
Reference	ZFMK-TIS-42246			CocCoc1	13	ATCC	CocCoc1F	GCTGTCTAAGGCACTGAGGGATCT	CocCoc1R	CCCTGGTGTCTCACTGATTCTCCT	347	GCTGTCTAAGGCACTGAGGGATCTGATTATAGCCTTGCCATGGTGTCCTTTTAAAATAAAATGCGTGGCATTTTCACTGTGACATAATGTTCCTTTGTCTCAGCAGAGACAGTGTGGCTACAAGTTTTTTACCAGCTTGGCCTTCCCATATTATAAATCTATAAATCCATCCATCCATCCATCCATCCATCCATCCATCCATCCATCCATCCATCCATCATCATTTCCCAGTCTCTACACAGCCACACACCTTGATAGTTTTATCTTGATCCCCCAAAAGCCCCACAGAAGCTGTAGGAAAATGTTATTAAAGATGGGCATTAAGGAGAATCAGTGAGACACCAGGG
Reference	ZFMK-TIS-42246			CocCoc2	11	GATA	CocCoc2F	GCACTCGCTCCTATCGTTCTTGAC	CocCoc2R	GCCTGGCTTTACCTCTGGCAATT	306	GCACTCGCTCCTATCGTTCTTGACATGGAGCTCTACGAAGGCTCTTGAGCTATGATCAGCCAAACTCACTGATCTGCAAGAGAGGTGTCAAAGTCAGGAACTGAATCTCTTGGATAGATAGATAGATAGATAGATAGATAGATAGATAGATAGATAGATTAGTGCCCCTGCTTTTACAACACAGCTTTTAAGCCTGGATCAAACAACTGAACTGGACTGCAACTTGTCCAAACTGTAACTTGTCAGAAGAATCTTGCAAGAACTTCAAAGTCTTCTTACCTTAAATTGCCAGAGGTAAAGCCAGGC
Reference	ZFMK-TIS-42246			CocCoc3	12	CTAA	CocCoc3F	AGAGCACCAGGCAGTACCAAAGA	CocCoc3R	TCCTCTGACACATCCTCTTCTCCA	324	AGAGCACCAGGCAGTACCAAAGAGTACCCCATGCTGGTGAGAATTAGGGCACTCACAGGGTGTTTCAGTTAATTTCCAAGTATTTCATCTCCTCTGTTAAGATCAGGTCAAGCAGATAAAATATGACCTTATACCATGGTTATGACTAAAGGCCTAACTAACTAACTAACTAACTAACTAACTAACTAACTAACTAACTAAAGGTGGAGAGCTTGAGCCTTGTCACTCTGCCAGCTCGGAGAGTGAGCCTTGCTCACAGAGCTTGGAAATGCATGAGCCAAAGGTGAGAGAAAACCATAATGGAGAAGAGGATGTGTCAGAGGA
Reference	ZFMK-TIS-42246			CocCoc4	11	AGAC	CocCoc4F	ACTTACTGGCATCTGGTCAAGGAA	CocCoc4R	TGTTGTAGTGGTGCCTGTGGAGA	344	ACTTACTGGCATCTGGTCAAGGAATAAAAACTAGAATTCTGTGCATCATATAAGATCAAAAAGCATTTTTAAATTAAATACTGAAGACATTAAGTAAGAAAATCCTCATCTGAAGATAGCTGAGGAGTCTGAGAAGTTACCAAATATTCCAAGACTGCTGCAAGGTGGCCAAGACAGACAGACAGACAGACAGACAGACAGACAGACAGACAGACAACAATACTTACTTCTTCATTCAGGCCACCTGCCACAAACTTCCGTTTATTGATGATTTTCACTGCAACTTTGTTACAGGTGCTCTTCTCAAATGCCAGTTTGACTTCTCCACAGGCACCACTACAACA
Reference	ZFMK-TIS-42246			CocCoc5	15	TCCA	CocCoc5F	TGCCTGCCAGGGCTGGAGTTTA	CocCoc5R	GGATGTGACTGCTGTCGTCCTCTT	327	TGCCTGCCAGGGCTGGAGTTTAAGCCTGCTCGAGATATTTACTGCAGGCAGCCCAGAGACCATCATTTTGGTACATGATTTCCATCCATCCATCCATCCATCCATCCATCCATCCATCCATCCATCCATCCATCCATCCATCATCTCCTGGCCCTCAGAGCAGTCTGGGCCACAGCACCTGACAATCCCCTGACACCTGAGGGCATTTAATTATTCCTGAACTCAGAAATGAGGCTCTTTGTGCCCCTCCTGGGGCAGTTCTGCTCTCCCACCACTGCTAAGCCACAGTCCCATCTGTCAATGAAGAGGACGACAGCAGTCACATCC
Reference	ZFMK-TIS-42246			CocCoc6	14	TCCA	CocCoc6F	GCTTGCTCAGCATCTCTGGGTAG	CocCoc6R	TGCAGCTTCCTTCAAACACATTCA	302	GCTTGCTCAGCATCTCTGGGTAGGAGCAAGCAAGTGTCCTTGTGGTTGGTGTGAGTCAGAACTGAGGAACAGACTGTGCTTGAGCTCCCAGGCAAAGCTTTAGCACGGGGAATGGGTCCATCCATCCATCCATCCATCCATCCATCCATCCATCCATCCATCCATCCATCCATCACCAGGGGCTGGGTCCATCTCACTTACTTGGGATTGTGCTGTAGGGCTGAGCTTCACCTCTGGTGGTTGCCTCCAATTGCTGCTGCACTGCAGTATTCTCTTTGTGAATGTGTTTGAAGGAAGCTGCA
Reference	ZFMK-TIS-42246			CocCoc7	13	CCAT	CocCoc7F	ATACAGCTCCCTTCCCTTGCCAAG	CocCoc7R	AGCCATAGTTGCCCAGCCGTTC	307	ATACAGCTCCCTTCCCTTGCCAAGGAAATTTCCTGAGCAAAAATCCCGGCACAGCATCCATCAAGGCACCCTGAGGCAGAACCTGCCGGGGGCAGCTTCGGTGCCCGGTGCCGGACCGCGGTCCCGAGCGGCACTGAGGGACCAGCCATCCATCCATCCATCCATCCATCCATCCATCCATCCATCCATCCATCCATCCCTCCGGCACGGACCGAGCTCGCCATGTGGAGGTAAAGGGAGACACCTAATGGGAACCGGCGGGGACAGCGGGGTCCAGGGACTCGGGAACGGCTGGGCAACTATGGCT
Reference	ZFMK-TIS-42246			CocCoc8	11	GATA	CocCoc8F	GTGGGTACTGAAAGGAAGGCAACA	CocCoc8R	AGCCTGCATCAGCACCTCATCTT	350	GTGGGTACTGAAAGGAAGGCAACAGGGCTGATTAGGAGTGCAGAAAACCCGTGCATGGATAGATTGAAATGATTGGGAGAGTTGGTTTCACAAGGCAAACATTGAAAAGAGAACATGATAATAGTAGTTCACGTAAGGAACGGTACAGGCAAAGATGATAGATAGATAGATAGATAGATAGATAGATAGATAGATAGATAAAAACCTTTGTTGAGACAGCTCTCTTCCCTGGCTCTACACAAGTCTGTGGAGACATTCAGTGAAATTGTAAGGTAACAAATTAAAAGCTGATAAAAACTAACACCTTTTAGCACAATATGTAATTAGAAGATGAGGTGCTGATGCAGGCT
Reference	ZFMK-TIS-42246			CocCoc9	11	ATCC	CocCoc9F	GGGACATTGAGCCATTGACCACAT	CocCoc9R	TGTCAGCCAACACGGCATCACT	309	GGGACATTGAGCCATTGACCACATCTCTTTCAGTGTGACCATCTAGCCAGTTCTTTATCCAGGGAGTAATCCATCAAAACCATATCCATCCATCCATCCATCCATCCATCCATCCATCCATCCATCCGTCCCATGTCCCTCCAATTTAAAGAAAAGGATGTCATGTGGGACAGTCTCAAATGCTTTCCACAAATCCAGTTAGATATACCAGTTGCTCTTTCCTCACCCATCAGCCCTGCAGCCCCATCACAGAAGGCCATCAAATTTGTCAGGCACAATTTGGCTTTAGTGATGCCGTGTTGGCTGACA
Reference	ZFMK-TIS-42246			CocCoc10	11	ATAG	CocCoc10F	ACCTTCTTGCTGTTTATGGCTGTG	CocCoc10R	GCCGCTGGTTATAGAGTTTCATGG	301	ACCTTCTTGCTGTTTATGGCTGTGCACTGTAGCCCACTGAATCAATCACCCTGTTGATCTAATTGAAGATGACAGGACAATATGACCCCTTTGGAGCCAGTGTGAAGCCAGAACAATATTTTATGTTGAAATATAGATAGATAGATAGATAGATAGATAGATAGATAGATAGATAGACAGAGGTAGAGAAATGGATATATGCAGATAATCTACATTTGCAGATTCAGGTAACAGTAAAACTGCTATCATACTGTTTGCTGAGCTAAATCTATGTTAACCATGAAACTCTATAACCAGCGGC
Reference	ZFMK-TIS-42246			CocCoc11	14	CCAT	CocCoc11F	AACCCACTCCAGAACAAATGTCAA	CocCoc11R	GTAATGTGGCTCGCTGGACCTG	300	AACCCACTCCAGAACAAATGTCAAAGGAAAAAGTTCAGAATCAGCCCAAGATAGAAAGACATACTTGGGTCTGAGCCACCAATGACACTCCACATTAAGTTAACACAGGGCTAGTGTCACCAGCATGACAGGTGACTTCCTTCTCTAAGCTTTCTCCCATCCATCCATCCATCCATCCATCCATCCATCCATCCATCCATCCATCCATCCATCCAGATTCTGACCAATTTTGCCATGGAACTGTTTCTAAGTCTTTATCTCTTTCTCAAGTGCCACTGCAGGTCCAGCGAGCCACATTAC
Reference	ZFMK-TIS-42246			CocCoc12	14	CATC	CocCoc12F	GCCATTGTCTCCTCCAAGACTGTG	CocCoc12R	GCAGATCTCTGACTTCTGGAAAGC	303	GCCATTGTCTCCTCCAAGACTGTGACAAATACTCTGGCAAATATTGACATTCTGTCCTTAAGTCACTGTTTGCAGAAAAGTTCCTAAATGTTGTGTTTGCCTTCCTTCCTGCCTTCTCCCTGCCTTCATCCATCCATTCATCCATCCATCCATCCATCCATCCATCCATCCATCCATCCATCCATCCATCCATCCATACTTTATCTGAAATCCCTTTCACTCTGTGGGACCACAAACAACTTTAAGTGAGTATTCAGCTTATACCCTACACCAAATGGAGCTTTCCAGAAGTCAGAGATCTGC
Reference	ZFMK-TIS-42246			CocCoc13	13	AGAT	CocCoc13F	AGTAAGACCTGGCTTGCCATTTGA	CocCoc13R	ATGCTGCTCTTTCAGAACCCACAA	300	AGTAAGACCTGGCTTGCCATTTGAAAGTGAGCTTCTTAGGGTTTTTAGCCAGGGGAACAGAGATGGGTATATGGATTAATTCATAATGCTCAGGTTTTTAATTCGTGAAGACTAGAGATACACTGGGATATACAGGAGAGATAGATAGATAGATAGATAGATAGATAGATAGATAGATAGATAGATAGATGATAGACAGATAGATAGAAAGAATAAAAGCATTTAGGATAATTAGGATAAAAATAAAGAATGTTACCTAAACAATGATGACAGAAGTTGTGGGTTCTGAAAGAGCAGCAT
Reference	ZFMK-TIS-42246			CocCoc14	13	ATAG	CocCoc14F	GAGACCCATGAGCACATTTGAAGC	CocCoc14R	TCAGAGCCAGCCTAGCCTTGAG	319	GAGACCCATGAGCACATTTGAAGCTACATGTTCCTGTGAAATGCCCCTGCCATGGACATATCTTCAGACCCTGAGTGTTCAAGCCACTATTCAATTAAAAAATCTATTTCTTTGAGCTACTGGTAGGAAAAAGACATACTTACTGTAATATTAATAGATAGATAGATAGATAGATAGATAGATAGATAGATAGATAGATAGATAGGTAGATGCTAGGAAAATGTCTTCACCATGAGGATGGTGAGGCACTGGCACAGATTGCCCAGAGATGTTGTGAATGTCCCATCCATTGCAGTGCTCAAGGCTAGGCTGGCTCTGA
Reference	ZFMK-TIS-42246			CocCoc15	14	ATCC	CocCoc15F	CCAGCAGGTATGCGTGATGCAATA	CocCoc15R	GCATCTCTATCAGGTTGCGGAGGT	314	CCAGCAGGTATGCGTGATGCAATAAATACAGAGAGGCAAGGTCAAGCACTTAATAGATATGTTGTGAAATATATATATTTGTTAAAGCCTGAGTATCATGCGGTATCTTAAACAAAATCAACTATCCATCCATCCATCCATCCATCCATCCATCCATCCATCCATCCATCCATCCATCCAATTATGTTTGGTAGTACATGATCTTTAAATTCTGCAGACCATCTCTCTGGCACCTAAATAAAGGGCCAAATCCTATTGTCTCCACTTGGTTTCATTCATATGAATGTGGCACCTCCGCAACCTGATAGAGATGC
Reference	ZFMK-TIS-42246			CocCoc16	11	CATC	CocCoc16F	TTTGTGGCCCAGCAGAGCATCC	CocCoc16R	TGTGAGGAAAGGAGGTGTCCAAGG	309	TTTGTGGCCCAGCAGAGCATCCTATAAACTGGGTTTAGGCAGTGGGTTGGCAGCAGCACCAAAAATGAGAATTGCTCTGCATGTTGCTCATCCATCCATCCATCCATCCATCCATCCATCCATCCATCCATCGTGTTGTCCCAGGATGTTCTCACAACCAGAGCTGCTGGGAACGTTCCTCACCAGCCTTCCTTCCCCCGGCCAGTGGAGGGGCAAAGCCACAAATAATTCCAGAGCCAGGAGGAGCAATGATATGTCCATAACCCCTCCAGTGATGTTTTCTACCCTTGGACACCTCCTTTCCTCACA
Reference	ZFMK-TIS-42246			CocCoc17	13	TCCA	CocCoc17F	GGCAGTGGCCTATGCAATATCCTT	CocCoc17R	AGCAGCCTTGGAAGCACAGC	300	GGCAGTGGCCTATGCAATATCCTTATCTGCTCCGGGAGTGCTCATGCATTCCATGTTCCATGTGGTCAGTGTTTCCTCTCAAGGATAAATGCTGGTAGTCAGCTCCTCCATCCATCCATCCATCCATCCATCCATCCATCCATCCATCCATCCATCCATCTTTGGTTATTTCTAATCATTTAACTAAATTACCACCTTCAGGCTTTAATGGGGAAGTGTGATTTAGTTTTAGACCTTGGTGATGATTGAAAGTACTATCCAGTCATAAGCAAAGTCCTCAGCTGTGCTTCCAAGGCTGCT
Reference	ZFMK-TIS-42246			CocCoc18	14	TCCA	CocCoc18F	GCTCCCACCTATTGGTTGTGCTGA	CocCoc18R	AGGCTACTCACAGTCCATCCCACC	301	GCTCCCACCTATTGGTTGTGCTGAACAACTTCAGCTGCCCAAGAAACCTGCACATCCTCCATCCATCCATCCATCCATCCATCCATCCATCCATCCATCCATCCATCCATCCAGGCAAAGCAAGGTTGGCATATCCCTGGCATTATCCTGACCTTTGATGGGGATTTAGCCTGGATTTAACCCAGTGTAAGAACCTGATAATAAGAGAATGGCTTCAAAAAGTGCTCTGTCATTATGTCTGCTTATCATAATCGCTTTTGAACACCTGAAAACTACGGGTGGGATGGACTGTGAGTAGCCT
Reference	ZFMK-TIS-42246			CocCoc21	15	ATGA	CocCoc21F	CCTTGCACTTTGCCTAATGCCAAT	CocCoc21R	CCTGTGCCTTGCTTCACCTTGG	335	CCTTGCACTTTGCCTAATGCCAATGCACTAATTTTCAAAGCAACTCACCTGAAAAGCTGATATTTGTAGAAGCAACAAACAGAAATATGAATGAATGAATGAATGAATGAATGAATGAATGAATGAATGAATGAATGAATGAATGAAAGCCAGAAGCCACATGCTTTGGGTAATTAAGGGCCTTTTGTATTTTAATTGCATATATTCAAAAGTGGCCGCATGGAGAGCAGTTTAAAGACCTGTGCACTGTGGGGTTGCTGGGGAGTTCCTGTTAAAAGTACTGAAAAACCTTCTGGGGGACAGCCAGGGCCAGCCAAGGTGAAGCAAGGCACAGG
Reference	ZFMK-TIS-42246			CocCoc23	13	TCCA	CocCoc23F	TGGATGGGAAGACACTGACAGGAA	CocCoc23R	CCACGGAAATGGAGCCAGCTAACT	329	TGGATGGGAAGACACTGACAGGAAACTTCATCTTCCCTCCCTTCTCACTACTGGGATTTGCACAGTGTTCCCTAAGCCCACTGGGTGCATAAGGGACCTCTCCATCCATCCATCCATCCATCCATCCATCCATCCATCCATCCATCCATCCATCCGAACCTTCCACCACAACACACAGAGCCATCCCCAAAAGCAGTGCTTGCTTCTTTCCTAGTCCAAACTGCTCACTTTTTCCAAGCTTCTCTGCATCCTGGGGGGTCTCTGGAGGACGTTCCAGGTGGTTCAATAGAGAAAAGCCACCTGGCAGTTAGCTGGCTCCATTTCCGTGG
Reference	ZFMK-TIS-42246			CocCoc24	14	TCCA	CocCoc24F	GCCAGAACACTAACCCTCTGAATG	CocCoc24R	ATGGGTCCCTGTCCAGGAGA	313	GCCAGAACACTAACCCTCTGAATGCTGCCAGGCCTGGGAGCAGCCCTGGAGCAGGTTACAGATGCTCCCTGGACACAAAACACCACTTCCATCCCTTCACGCTCCATCCATCCATCCATCCATCCATCCATCCATCCATCCATCCATCCATCCATCCACTCCTGGTCTCCTCTTCCAGCACCTGGGTCCACATGCTTCCTTCAGGACTGGGACCCCCTTCCTGTGCCCAGGCCGGGTCCGAAAACAGCAGGCAGAGAGCCAGGCTGCAGGCAGGCTGCAGGCAGTGGTGCTGCTCTCCTGGACAGGGACCCAT
Reference	ZFMK-TIS-42246			CocCoc25	11	TCAC	CocCoc25F	AGCCCAGGCTAATTCAGAAACCT	CocCoc25R	GCTCTCAGTCATTGCTGCATGATC	304	AGCCCAGGCTAATTCAGAAACCTGTTTCATGGATCAGGTCCTCAGCTAAATGGAGCTGTTTGTAAGCTCCTTAAAATCACTCACTCACTCACTCACTCACTCACTCACTCACTCACTCACTCATTCACTCACTCATGAGAAGAGTGAATAAGTGCAAAACCAGAATAATTATTTCCCAGTCCTTATAATACAAGTGTCACATCTTATTTTGGCCTTTGCATGTCAGCGGAAATGACACTCAAGTCAGACTTCTGTACCAACTTTCCATATACAAAAACTAGATCATGCAGCAATGACTGAGAGC
Reference	ZFMK-TIS-42246			CocCoc26	12	GAAT	CocCoc26F	CACTCTGACCCTGTGTCCTAAGC	CocCoc26R	TTCACGTACTGTCTTGCACTGCTA	337	CACTCTGACCCTGTGTCCTAAGCACCCTAGGACAACATGAATGGATCTTTTCCTCCCCTGGAAGGGTCTCTGGCTTTGTAGGACAAGATGTACAAGACAGTGATGCAGTTCCACTTAACTCCCTGGAATGAATGAATGAATGAATGAATGAATGAATGAATGAATGAATGAATGAACGAACTTGCCTTACCTTTTGCACAGATGAGGGAGCTCTGAGTCAACTCCTTTTTAATACCTTCAGGCTGTTTGATTGCAGTGAAGTGGTCAGGAAGAGAAAGAAAATTGCAGAGCATCACCATGAAACCATGGCATTTAGCAGTGCAAGACAGTACGTGAA
Reference	ZFMK-TIS-42246			CocCoc27	12	TAGA	CocCoc27F	CCAAGTCAAGCTAACCAAGCAACT	CocCoc27R	GCTTCCTGATCTCATTGGGATTGC	324	CCAAGTCAAGCTAACCAAGCAACTGGTTAACCAAGCAATCAACACTGGCTTAACTGCAGAAAAAAAACCTTACAGGAAAAGAGCCAAGACTTGCAACCCAAATAAAAATTAGATAGATAGATAGATAGATAGATAGATAGATAGATAGATAGATAGATAATACCGTAGCTATACCTCTATTAGAAGGAACCCCCCCACTCCCCCAAAAAAGTCCATTTCCTGCAAAGGACTTAAATAGAACTTCCAAAGCACAGAAGATACAAGCCTAACTAGAAAGGCAGGGATGTGCTCTAGCTCCCAGCAATCCCAATGAGATCAGGAAGC
Reference	ZFMK-TIS-42246			CocCoc28	12	CATC	CocCoc28F	CCATCACTTGCACCTTAGCAGAGC	CocCoc28R	TCCACAAGGCCAAACCAGAGTTCT	322	CCATCACTTGCACCTTAGCAGAGCTCAAGGGGGTCTGCAGGTTCCATGGGGAACTCTGGCTCTGCTGGATCAGCTGTGAGTAATTTATTCCACCCAGCAGATGAAAAAAATGTGCTGGGACTGTGGTTCTGAGTCATCCATCCATCCATCCATCCATCCATCCATCCATCCATCCATCCATCCATTCCCTTTGCTGTTTTCCACAGTCAGTGTTTTTCGTCCACTGCCTCCCGCTCATGTCTGGATTCCATGTTTTACACAAGAACAGCAGGATCCCACTGATCCCTTGAGTTCTCCCAGAACTCTGGTTTGGCCTTGTGGA
Reference	ZFMK-TIS-42246			CocCoc29	16	GAAT	CocCoc29F	AAAGGTGTGAGTTTGAGGCAGTCA	CocCoc29R	GGGTTACGGAAATGTGTTCGGAAA	335	AAAGGTGTGAGTTTGAGGCAGTCAATGGAAAATAGGTACTCAGATTACAGAAGAAAATAAAACAATTCCCACTTATTCCCAGCAATAAGAATGAATGAATGAATGAATGAATGAATGAATGAATGAATGAATGAATGAATGAATGAATGAATGCAGCTGTTTCAGTTATAAAATATCCTGAAACATAAATTTCATGTGCTTGGCCATATGATTAAAACAGATGGCAGTCACAATCACTCACCTAAATCAATGTGCACTTTTCTCTTCAGGCTGTAACACTGGTTTACCAGATAGCTCACCCTGAAGTGTCGTTTCCGAACACATTTCCGTAACCC
Reference	ZFMK-TIS-42246			CocCoc30	12	CTAC	CocCoc30F	AAGTGTGTTGAGAAGTGCCTGCA	CocCoc30R	AGCTGAGGGTCATGCCTTTACTTT	331	AAGTGTGTTGAGAAGTGCCTGCAGCTTTGGAGAAGATTGGGAGGGAAATAGGAATTTGGGGAAGACAGAACCTTGCCATCTAAAAAGATGGTACAGTGGGTCTGAAAGTCTGCTCTACCTACCTACCTACCTACCTACCTACCTACCTACCTACCTACCTACCTTTGTATGGTAAATATTACAGACAGTGAGGTAGGTGGAGAAAAACAACCCAAAAAATGGCATCCTCTCCTGTGTTCAGCACATTGCTGAGTATCTTCTATGGAGCAGAAATAACTTCCTCATATGTCCCACTAGTGTTTTTGTAAAAGTAAAGGCATGACCCTCAGCT
