# Supplementary material for: FOGS: A SNPSTR Marker Database to Combat Wildlife Trafficking and a Cell Culture Bank for Ex‐Situ Conservation
Source: Mol Ecol Resour. 2025 Jan 10;25(4):e14062. doi: 10.1111/1755-0998.14062 (PMC11969641; doi:10.1111/1755-0998.14062)
Supplement: Supplementary file 3 — Table S3. Primer data. [file MEN-25-e14062-s006.zip › Supplementary S3/Cricetus_cricetus_Reference.xlsx]

## Sheet: Sheet1
Data table for FOGS Reference Specimen
Title:	Catalogue/Accession Nr.	NCBI No.	Scaffold ID	Locus	Reference Allele	Microsatellite Sequence	Primer Name Forward	Primer Sequence Forward	Primer Name Reverse	Primer Sequence Reverse	Amplicon Size	Amplicon Sequence
Description:	ZFMK Nr.	Unique Accession No. in Genbank	Scaffold id from genbank		occurence number microsatellite
Example:	ZFMK-TIS-123	GCF_000337975.1	scaffold6_1	Fa_6-1	16	TCTA					409	TCATTGCATTTCTGTCCCCTCTCAGATTTTATATGTGCAGTTGACATAAAGTAATGTTAAATACAACCAAATAACTGGATTACAAGCAACATGCTTTCATTATGATTCAACTCTTTGTCAGTGCTCACCTATTTTTTGTATGCACAAAACATGTGCATGTGCTTGTGTGTGTGTATATCTATCTATCTATCTATCTATCTATCTATCTATCTATCTATCTATCTATCTATCTATCTATCTAATATAGATACAAACAGATTTGTATAGAACAAATGCCTGATTATCTGAATAATAATGAGAGATTTCATTGCAGATTCCTTCAGTTCTTGGGAAACTTTTGCCACCAGTTTTCCAATAATTGAAATAATTCAATGAAGTCCTGGGTATTAGCTTCTGCTC…
Reference	ZFMK-TIS-2964			CriCri1	11	CATA	CriCri1F	GGCAAGTTCAAGGTTCAGCAAGAG	CriCri1R	ACCCTGAGAACTGCTTAGTGTGAG	310	GGCAAGTTCAAGGTTCAGCAAGAGATGCTGTCTTGGCAATCAAGGTGAAAAATGGTAGAGGGAGACACCCAATATCAAAGTCTGTTCTCTACATGTGCATGCAGACATGCACATGGATCCCACACACATGTGGGCACACATGCATGCACTAAGTCATTTATTCATACATACATACATACATACATACATACATACATACATACATACATGAGACCAAGCAAGGAATAAATGTGTCTTGAGGCATTAGCCAACACTGATATCTATTGAGCACTTCTTGTTTGCTAAGCTCACACTAAGCAGTTCTCAGGGT
Reference	ZFMK-TIS-2964			CriCri2	11	ACAT	CriCri2F	AAAGTCACTCTCTTCTGGCTCTGA	CriCri2R	CCTCTCATCCTGCTTCCTGTGTAG	350	AAAGTCACTCTCTTCTGGCTCTGAAGAATCCAGCTTATAACTTCCTATAATTCTAGCTCCAGAGATATGATACTTCATGCCTCCTTGGCATATGCACATAGACACATACATACATACATACATACATACATACATACATACATACATGCAATTAAAAATAATGCATGAACAAATAATAAAATAGAAGAGCAAATTCTCCTTCCCTTGGTCCCAATATCATATAGGGAGAGTCTAAATGACTCTTCTTGGTTCTGGTACATTCCTGAAGCAAATGATTGAACAGACCTAGGCAAGATTCTCATATCCACTGGGTGTCCATGTAGTAGCTACACAGGAAGCAGGATGAGAGG
Reference	ZFMK-TIS-2964			CriCri4	13	ATAG	CriCri4F	CCCATCCAATTTGTTTCTGTCCCT	CriCri4R	CGACTGGCGTAAAGCGCACAT	327	CCCATCCAATTTGTTTCTGTCCCTCCTGGGGAAAGCCTCTCTCATTTGCCCCCACACCAGCCCCTTTTTGTGAATCTGAGTACCAGGTCTAGAAAAGAAAGTGTGTTCCAGAACAGACAGGGCTATATAGACAAACCCTGTCTTGACACAAATAGATAGATAGATAGATAGATAGATAGATAGATAGATAGATAGATAGATAGATTTAGGTCTTTTACAAGACCTAATTAGAAAAGATGGTATTCTTCAAACTCCATTGTTACGATAATTCTTTCTGCCCAAAAGCCACCTGAGTCCCACCGCCACATGTGCGCTTTACGCCAGTCG
Reference	ZFMK-TIS-2964			CriCri5	16	AGAT	CriCri5F	AGCCTGCAAACAGAGCACACAA	CriCri5R	GGAACAACTTCCTCCTTTGTCTGC	310	AGCCTGCAAACAGAGCACACAAATGCACACCTATACACCCAGGACTGGGGCGGTAAAGGCAGAAGGGTCAAGGGTTGAGTATTATCCTAATGATGCATAGCAAATTCAAGGTCAGCCTGGGCTACATGAGACCCTGCCTAAACAAGATAGATAGATAGATAGATAGATAGATAGATAGATAGATAGATAGATAGATAGATAGATAGATAGAACCAGAGGGGTGCATGTGCAAAGCTTTGAAATGCCGGCCTTGCACACTAGCATACAATTCTTCCAGCTTGTTATAGCAGACAAAGGAGGAAGTTGTTCC
Reference	ZFMK-TIS-2964			CriCri6	12	ATAC	CriCri6F	GTCATCCAGAGGGAGTTGCACAGA	CriCri6R	TGGAGAGATGGCTCAGCAGATACA	303	GTCATCCAGAGGGAGTTGCACAGAAGGAATTATAAAGACTTCTACTTTTTTAAAACAATCACCTATGTGCATTATATACATACATACATACATACATACATACATACATACATACATACATACGGGTTTGTATGTATGGGTTTGTGCACATGTATACAAGGGCCCATGGATACCAGAAGAGGGTTCATATTCCCTTGAGCTACACTTAGAAGCCATTGTGGGCTGCCCTACATGGACAGTGGGAATCAAACTGTGTCCTCTGCAAAAGTAGCAAACACTTGTATCTGCTGAGCCATCTCTCCA
Reference	ZFMK-TIS-2964			CriCri8	11	ATAC	CriCri8F	AAGGAACCAGAAGGCGGAAGCA	CriCri8R	AGCAGGTGGATCTCTGTGAGTTCG	313	AAGGAACCAGAAGGCGGAAGCAGAGGAAGCAAGACTACAATTTCTGCATCTAGACTACAAAGGCCCTCTGGCTACTGTGATAGCAATAATGGCAGTACTTAATTCACTGAGCCCTTACCCCCCAACCTACCCCTGGCTCCACAAGGTTTCTTCTGTTAATGCATACATATATACATACATACATACATACATACATACATACATACATACATACGGTTTTTCGAGGCAGGGTTTCTCTGTGTAGCTTTGGAGCCTATCCTGGCACTCGCTCTGGAGACCAGGCTGGCCTCGAACTCACAGAGATCCACCTGCT
Reference	ZFMK-TIS-2964			CriCri9	11	ATCC	CriCri9F	TCAGGCCAAGGACCAGGAAGAC	CriCri9R	TGTTCTGCTCCCAATTAGCCAGTT	328	TCAGGCCAAGGACCAGGAAGACTCCCCATCTTTAATCCCAGTACTCAGGAGGCAGAAGCAGGTAGATCCCAGTTAGTTTGAGGCCAGCCAGAGACACACAGCAAGACATGTCTCAATCCATCTATCCATCCATCCATCCATCCATCCATCCATCCATCCATCCATCCAGTTGAAAGCTGCAGAGCTATGCCTTGAGACTGAAGTCCATAGCTTACCCCTACATTACTCAGTAGTAGTCTCTCACCTATATGAAAATGACATCTATGATACCCTTGTAGAAAAGGAAGAAATCTGTGATTTGGAAAACTGGCTAATTGGGAGCAGAACA
Reference	ZFMK-TIS-2964			CriCri11	12	CATA	CriCri11F	GACCTGCTCATGACAATGCACACA	CriCri11R	AGCTGACTCAGAAACAGGGAACCA	327	GACCTGCTCATGACAATGCACACATTTACTCAGGATGTTCTCCTCTCCCTACAAAGATCTCTGCTCAATTGGTCTGATTGACAGATTTCAGATTCCAGAGAACATAATCACATCAGCCTATTACTTAACCTTCCCCTCACTTTTTACATACACACACATCATACATACATACATACATACATACATACATACATACATACATACATACACACACATAAGCATTCAGAAGTTTCTGTTGCTCTGGAAGTCCCTGAATAAAATGTAGGTTTTGTTATCAACAGCAGGTCTAGAGCTGTCTTAGATTGGTTCCCTGTTTCTGAGTCAGCT
Reference	ZFMK-TIS-2964			CriCri12	11	AGAT	CriCri12F	GGCACAAAGTTCACTCCTAGTTGA	CriCri12R	TGCTGCATCTCCATACTGCTCAC	312	GGCACAAAGTTCACTCCTAGTTGAAGAGCTATTGGCATTTGATCATTTCTGGGATAGCAAAATTTTGGTTTTCTTTATGGGTGTGATGCCTAATAAGTCAATAGCATACTAAGGCAGGCCTATAATCAAGAGTAGTTGGGCAATTCAAACTACACCTGATGTAAAGTTGAGAGATAGATAGATAGATAGATAGATAGATAGATAGATAGATAGATAGAAGAAATTCTCAAAGAATTAATCAAAACATTTTTTAAAACTCCTTCAAGACCCAGGTAAGTGATACAAATGCGTGAGCAGTATGGAGATGCAGCA
Reference	ZFMK-TIS-2964			CriCri13	13	AGAT	CriCri13F	TCACCATGCGGTTCTGTCATACCA	CriCri13R	GGGTGGGCTGTTACAACCCATACT	306	TCACCATGCGGTTCTGTCATACCATAGAAGCATGCTCTTTCACACAGCCAACAAAACAATTTACTCACACTGCTAAGGATCGTTTCTAACATATTTACTCCTGTGTCTATCACCACATTATCTTGGCCACACTCTAAAATGTTTTTCAAGATAGACAGATAGATAGATAGATAGATAGATAGATAGATAGATAGATAGATAGATAGATGCTTTGCCAGCATTTGGGAAGATGAGATTTGTCTAAGACCATGAATAATTATACATTAAGTACACATTAAAGAAAGTATGGGTTGTAACAGCCCACCC
Reference	ZFMK-TIS-2964			CriCri14	11	TAGA	CriCri14F	GGGAAGCATGGACATACACACTCA	CriCri14R	GCGCCTGAATGTGTTTCTGGGTAT	325	GGGAAGCATGGACATACACACTCATAAATAGGGAAACAAAGAGAGGGTAGTTATTCAGATATAGAGACAGACGTCAGAAATAGGTAGATAGATAGATAGATAGATAGATAGATAGATAGATAGATAGATAGCATTCTGTGTCAGGTCCATTTTTAATACTCCATTAGAGTCAAAGCTGTCTACTCAGGGCTAGGTGTCAAGTTCAGCTTAATGCTGCTTCCCATATACCCAAATTCCTATACACAACTAGTTTACCAGTGTGCACACACTGACTTAACATAAATGTCAGTTACGTAGCCATATACCCAGAAACACATTCAGGCGC
Reference	ZFMK-TIS-2964			CriCri16	11	ATAG	CriCri16F	TCCACACACCTATGCTCACCTGAT	CriCri16R	TGCTTAGGAAGTGGTCTCCTGTGC	302	TCCACACACCTATGCTCACCTGATTTTTGACAAAGAAGCTAAAATTATGCAATGGAATAAAAGAAGGTATCTTCAACAAATGGTGCTGGCATACTGGATGCTGACATGTAGAAGACTGCAAATAGATCCATAGATAGATAGATAGATAGATAGATAGATAGATAGATAGATAGATATCACCAAGCACAAAACTTCAGTTGAATGGATCAGAGACCTCATAAATCCAGACACACTGAACCTCTTAGGAGAGAAAGTGGGAAGTACCCTTGAATACATTGGCACAGGAGACCACTTCCTAAGCA
Reference	ZFMK-TIS-2964			CriCri17	11	GATA	CriCri17F	AGAAGAGGTCTCCTTCAGTCTGGA	CriCri17R	GCCTCAGGGATTGTGTTCTGTTGA	344	AGAAGAGGTCTCCTTCAGTCTGGAATTTTGTAGCTTGGGGTATGTAGCAACTCAATCAAAATATCCAGCAAAAATAGATGATAGAGTGGGCATTGAGAGGTAGATATAGACAGACAGAGAGATGATAGATAGATAGATAGATAGATAGATAGATAGATAGATAGATAGAATTACTATGCTGCTGAATTAGACAACACTAAAAACTAAAATTCTAAATAGAACCAAGAAAATTGAACACATATTTTGAGTTGTATTCTCCTCTAAGCATTTGTATATCATGATTCTGATTAGGCAGAAAGCAGTGTGAAGATGTGATGATATCAACAGAACACAATCCCTGAGGC
Reference	ZFMK-TIS-2964			CriCri18	14	ATCC	CriCri18F	AGGAGATGTCATTTGCCTGCTGAC	CriCri18R	CTCGTTTGGCGCATTCCTCTTTGA	311	AGGAGATGTCATTTGCCTGCTGACAAAGGTGACAGATGTTGAGTGTCTTAGGTGTAGAAAAATAGTAGTCATTGGCTACAGCTTGTTAGAGGAAGACATGTTTCCTCTGTTCTTGGAGACCTATGGAATTTGCCCACCAAAGTAGAGTTTGTGTCAGACCACATATCCATCCATCCATCCATCCATCCATCCATCCATCCATCCATCCATCCATCCATCCATGTGCTTTGAGGATCTAGCCCTACAGATTAATAAATAATCATCGTGGCATAGAATGCTGGGTGTATTCAAAGAGGAATGCGCCAAACGAG
Reference	ZFMK-TIS-2964			CriCri19	13	ATAC	CriCri19F	GGGACCTTCTCCTATCTCTGGATT	CriCri19R	CAGGGCAAGGTAATGGTGGTGTAT	333	GGGACCTTCTCCTATCTCTGGATTTCACAGGAAGAATTGTTTGTTCCTGAAATAGCACCTCCTACCTCATCCTTCCAAATAGACATCTACCTTTGGTCTAAATTTGCTCTTTCTGATATATATTGATAGAGATACATACATACATACATACATACATACATACATACATACATACATACATACGTGGTTTTTCGAGACAGGGTTTCTCTGTGAAACAGTCTGGCTATCCTGGAACTCACTCTGTAGAGGCTGGTCTCAAACTCACAGAAATTTGCCTACCTCTGCCTCCCTAGTGCTGGGATTAAAGACATACACCACCATTACCTTGCCCTG
Reference	ZFMK-TIS-2964			CriCri20	13	GATA	CriCri20F	ATGTGGTCGCTGGGAATTGAACTC	CriCri20R	TGGAAGGATGCAGTGGATGTTAGT	343	ATGTGGTCGCTGGGAATTGAACTCAGGACCTTTGGAGGAGCAGCTCTTAACCACTGAGCCATCTCTCCAGTCTGAACAATAGTTTTAAGACAAATGATAGATAGATAGATAGATAGATAGATAGATAGATAGATAGATAGATAGATAAATAGAGCTCAGTATTGTTCACTTGAGGAGAAGAAATTACAGAGTAAGTTTTCTAACATGTCTTAGTCCATTTTTTTGACAATATGAGCAAAACAACAACCTGGGTAATTTAGAAGCAATAGAAATTTATCTGGATCATAATTCTGAAAACTGAGAACTCCTGGAACATGATACTAACATCCACTGCATCCTTCCA
Reference	ZFMK-TIS-2964			CriCri21	12	ACAT	CriCri21F	GGCCAAGCAGCATTTGTACCTAAT	CriCri21R	TTTAATTGCGGGCTCAGTCCAGAG	334	GGCCAAGCAGCATTTGTACCTAATAGAAGTCTCTGTGTATTATTTGGGGCCCTAATGCAGCAAGCAGAACTTAAGCGGGTGGTGGAAAGATTTATCGTAGCACATACATACATACATACATACATACATACATACATACATACATACATATTAGTGAGGGAGTGGTAGCTAATGAATGTGATCCCAGGAGCTGCCCTGTGCCTGTAATTAGCATGCCCATCTTTCCTTACAGCCCTGCAAAGCCCCTCTCAGCAGCCAGAAACAGAACCATCTGCTCTTCCTCCTGTATGGTTTTCACTCAAACACAGCCCTCTGGACTGAGCCCGCAATTAAA
Reference	ZFMK-TIS-2964			CriCri22	11	ACAT	CriCri22F	GGCAACTCACAACTTCCTGTTCCA	CriCri22R	GGCTCCAGTGCATTAGCTTCCAA	300	GGCAACTCACAACTTCCTGTTCCAGAGCCAGGAGATACCTCTTATGGCCTCCACAGGTACCTGCAACCACACACACATACATACATACATACATACATACATACATACATACATACATACACAAAAATAAGTAAAAATAAACAAATAAATGAACAAATAAATAATTGCGGAAAAAATTTTGAAATATTAACAGAGAAAAAGGCAATAGATAGTAATCCAATTTCAACCAATGAACTTTACTCAAAATCAACTGCCCTCTAAGAATTTCTTCAACTATTTGGAAGCTAATGCACTGGAGCC
Reference	ZFMK-TIS-2964			CriCri23	14	GATA	CriCri23F	TGTCAGTTTGAGGCCAGATTGAGC	CriCri23R	AACGGTTCACTGCTTATCCTGTCT	300	TGTCAGTTTGAGGCCAGATTGAGCTACATAAATCTTTGTAGATAGGTGATAGATAGATGATGATAGATAGATAGATAGATAGATAGATAGATAGATAGATAGATAGATAGATAGATAGGAAGATACTGGATACAACATCTCTTTTCACCAGTGAAGCAAATTAATTACAGTACTTACATCAATAGCCCATTACATAGCTACTTTAAAAATGAGGTGGTCAGATGTGGGGGCATTAATCTCAGCCCATAGGAGGTGGATTTCTACGAGTTCTAGGCCAGACAGGATAAGCAGTGAACCGTT
Reference	ZFMK-TIS-2964			CriCri24	12	AGAT	CriCri24F	AATTGTCATTTGGCTCCCTTCTGC	CriCri24R	TATGGTCGGAGGTCACCACAACTT	301	AATTGTCATTTGGCTCCCTTCTGCCTAAAATTTTCTGCATTCTATTCACTTTCAACCTGTTTATGTTTCTGTATCTCAAGAGAATTTTGAGCCAGGGGAGTGTGGCTCAGTAGTAAAAACTTGTCTAGCATGCACAAGGCCTAGGATTTGGCCCCAGCACAGATAGATAGATAGATAGATAGATAGATAGATAGATAGATAGATAGATGATTAGTATGGATGATAGATCAGTGACTCCCAACCTTCCATATGATGCCACCCCTTAATACAGGTCCTCAAGTTGTGGTGACCTCCGACCATA
Reference	ZFMK-TIS-2964			CriCri25	11	AAAG	CriCri25F	CCAGGTGGTGATGGATCATTCCTT	CriCri25R	GCCTGTAACAAGCTGCTCAATTGG	350	CCAGGTGGTGATGGATCATTCCTTTAATTTTAGCACTTCTGAGTCAGAAGCAGGTGGATCTCTGTAAGTTGTAGACCAGCATAGTCTATAAGGCCTAGTTCTGGGAGAGCATCCAAAGTCACAGAGAAACCATCTCAAAAAAGAAAGAAAGAAAGAAAGAAAGAAAGAAAGAAAGAAAGAAAGCCTTGCTTGATCATCCAAAGTGCTAAACACAACAGTATTTCAATTTTCAAATAGCTATCACCTGGTGTCCAATTGTATACCAGGCAGAACTGTTTTTCTCAGTAAGAAAACTGGACCTTTACACCTTAATAATTCTGTAATTTCCAATTGAGCAGCTTGTTACAGGC
Reference	ZFMK-TIS-2964			CriCri26	14	AGAA	CriCri26F	TGTAGCCCAGGTACATCATCTGTC	CriCri26R	TCCTCAACAGCAACTTCCATCAGC	328	TGTAGCCCAGGTACATCATCTGTCTAAGGTGGCCTGGTGCACAGATGATGATGGGGAAGCCCCAGAGAGGAGACACCCAACCGAGTCTTAGAGAACAGAAAAAAAAAAAGAAAGACAGAAAGACAGAAAGAAAGAAAGAAAGAAAGAAAGAAAGAAAGAAAGAAAGAAAGAAGGAAAAGAAACCACCCTTTCATTAGTACCTCTTGTTTTGGAGTGAGCCCAGAGATCAGTGTGAAAACATCCAGGACCAGGGAAGGGGCTTCTGGGAACAAGGGGAACCGTTTAAATCCAGGGTGCAATAGCAGCTGATGGAAGTTGCTGTTGAGGA
Reference	ZFMK-TIS-2964			CriCri27	15	GGAA	CriCri27F	AAGGACTGCTGGGTGGTGGT	CriCri27R	ACAGGACTGGGTTACTGGTTATCT	338	AAGGACTGCTGGGTGGTGGTGGCACATGCCCTTAATCCCAGCACTGAGGAAGCAGAGGCAGGCAGATCACTGAGTTCAAAGTCAGCCTAGTCTACAAAGCGAGTTCCAGGACAGAATCCAAAGCTACACAGAGAAACCCTGTCTCAAAAACCCAAATGGAAGGAAGGAAGGAAGGAAGGAAGGAAGGAAGGAAGGAAGGAAGGAAGGAAGGAAGGAAGGAGAACTGAATTTTTTTTACAAAGAAAAATAAAAGAGGAAACAGTGAAAATGGCCTAGGCAACAAACATCACATATCAAGATGGTACCCTCACACTAGATAACCAGTAACCCAGTCCTGT
Reference	ZFMK-TIS-2964			CriCri28	12	AAAG	CriCri28F	AGGCGGATCTCTGTGAGTTCAAGA	CriCri28R	CCAGAATGGTTGGTTGCTCTGCAT	331	AGGCGGATCTCTGTGAGTTCAAGACCAGCCTGGTCTACAAGAGCTAGTTCCAGGACAGTCTCCAAAGCCACAGAGAAACCCTGTCTCAAAAAACCAAAACAAAAAAAAGAAAGAAAGAAAGAAAGAAAGAAAGAAAGAAAGAAAGAAAGAAAGAAAACATAGGCTGCTGTTGTCCTCTGGCCTCCACATACACATGCACACCCATGAACATGAGCCTGCATGTACACCAACATGTGCACATATGCACCAGAATGACCTAGAACCCAAAATGAGAAGCATCACAAACAGAACACAGATCTCTAGAAATATGCAGAGCAACCAACCATTCTGG
Reference	ZFMK-TIS-2964			CriCri30	16	AAGG	CriCri30F	GCCCTGGTCTACCTGGTTGACA	CriCri30R	AGACAATTGAAAGGAAGCCCAAGA	308	GCCCTGGTCTACCTGGTTGACACCACCAATTAGAGCTGGTCACATAGCTCAGTGATACATTACTTGCCTGTCATCATAAGGGCCCTGGGTTTAATATACAGCATTTAAAACAGAAAGGAAGGAAGGAAGGAAGGAAGGAAGGAAGGAAGGAAGGAAGGAAGGAAGGAAGGAAGGAAGGGAGGGAGAGAAAAAGAGAAAGACACAGAGACAGATACCAAGTTTGTTTCAACAAGAAAGGAAAAAAATCAATCTCTACAAACCTAGGGCGTTTTCTGTGATCTATTTCTTGGGCTTCCTTTCAATTGTCT
