# Supplementary material for: FOGS: A SNPSTR Marker Database to Combat Wildlife Trafficking and a Cell Culture Bank for Ex‐Situ Conservation
Source: Mol Ecol Resour. 2025 Jan 10;25(4):e14062. doi: 10.1111/1755-0998.14062 (PMC11969641; doi:10.1111/1755-0998.14062)
Supplement: Supplementary file 3 — Table S3. Primer data. [file MEN-25-e14062-s006.zip › Supplementary S3/Dendrocopos_major_Reference.xlsx]

## Sheet: Sheet1
Data table for FOGS Reference Specimen
Title:	Catalogue/Accession Nr.	NCBI No.	Scaffold ID	Locus	Reference Allele	Microsatellite Sequence	Primer Name Forward	Primer Sequence Forward	Primer Name Reverse	Primer Sequence Reverse	Amplicon Size	Amplicon Sequence
Description:	ZFMK Nr.	Unique Accession No. in Genbank	Scaffold id from genbank		occurence number microsatellite
Example:	ZFMK-TIS-123	GCF_000337975.1	scaffold6_1	Fa_6-1	16	TCTA					409	TCATTGCATTTCTGTCCCCTCTCAGATTTTATATGTGCAGTTGACATAAAGTAATGTTAAATACAACCAAATAACTGGATTACAAGCAACATGCTTTCATTATGATTCAACTCTTTGTCAGTGCTCACCTATTTTTTGTATGCACAAAACATGTGCATGTGCTTGTGTGTGTGTATATCTATCTATCTATCTATCTATCTATCTATCTATCTATCTATCTATCTATCTATCTATCTATCTAATATAGATACAAACAGATTTGTATAGAACAAATGCCTGATTATCTGAATAATAATGAGAGATTTCATTGCAGATTCCTTCAGTTCTTGGGAAACTTTTGCCACCAGTTTTCCAATAATTGAAATAATTCAATGAAGTCCTGGGTATTAGCTTCTGCTC…
Reference	ZFMK-TIS-2520275			DenMaj1	17	TAGA	DenMaj1F	TGCCTTCAATGTCTCATTGAGTGC	DenMaj1R	GGTTGCATTGTCTCCTTCCCTGG	303	TGCCTTCAATGTCTCATTGAGTGCACACTCCTCATCTCTATCCACTACTGTCCGGAGTGGCCTCCCACCTTTATCTGATATAGCCTTTTGTAACTAATGTATTTCTCACAATGTTAGATAGATAGATAGATAGATAGATAGATAGATAGATAGATAGATAGATAGATAGATAGATAGATAGATACTTACTGTATGGTATCTATGAAGATGGGAACAAACCAAAGCTATAGCTGGTCTTTTAACTATCCCCTTCTAAGCTTCAAAAACTCATGTGTGTTTTCCAGGGAAGGAGACAATGCAACC
Reference	ZFMK-TIS-2520275			DenMaj3	14	TAGA	DenMaj3F	GCACAGAGGTGCCACACTTAGATT	DenMaj3R	TGGCATCACAGAAGTACTGAGCCT	300	GCACAGAGGTGCCACACTTAGATTTTGTGAGTTTCCCTAACAGAGAGGATATGTTTGGACACATCATCATTATGGCTCTGATGCTTGTACCATCAGGTCTGGAACCTGACAGAAGCCTTCTCACAAGATCTGGCCTGTTAAAATAGAATTTGTTCTTTAGATAGATAGATAGATAGATAGATAGATAGATAGATAGATAGATAGATAGATAGACAGATAGATAGCTAGCTAGACAAAGAGATAGGTAGAATGAATTTAAAAAGGAAACTATTTTCAAGGCTCAGTACTTCTGTGATGCCA
Reference	ZFMK-TIS-2520275			DenMaj4	13	ATCC	DenMaj4F	CCAGAGTTAGCCAAGCAAGGGTTT	DenMaj4R	CCCTGCTGCCTTCCAAGACTCT	350	CCAGAGTTAGCCAAGCAAGGGTTTAAAACCCCACTGTTGTTTGTATTTCAGATACACTGGACTCACTGGCCTGCCAAAAAGCATCAAACCTTCATGGACAGCCCCAATATTCCTCTGCATGGGCTGGTGTAGCTTCACACCCAATATCCATCCATCCATCCATCCATCCATCCATCCATCCATCCATCCATCCATCCAACAAATCTCCAGGTCAGGAGTTAAACCTGGTTTAAATGAGTGTGGGAACCACCTGTATGTGGCTTTTTCCCCTAAAGCTGAGCCAAGATTCTACGTGTAGGTGGGTAATGAAATCCCAGCATTTAGCTGCAGAGTCTTGGAAGGCAGCAGGG
Reference	ZFMK-TIS-2520275			DenMaj7	11	TAGA	DenMaj7F	CCCTCCCTTCCAGCACCTGAATA	DenMaj7R	TGTGGAAAGTGACACTGTCCTGCT	303	CCCTCCCTTCCAGCACCTGAATATGCAGCTGCATCTGGGTGTCCTCAGTGAGGGCACTGAGCAGTTTTAGCCTTTTCACAGCAGTCTCCTGGTTTGGCATATTTTATAGACTCAGTATTTCCACTTTCAAAAAATATTTCTCTTTTTAGATAGATAGATAGATAGATAGATAGATAGATAGATAGATAGATGACCTCAATGTTTACAGACAACACACTGATTTTGCGGGGACAGCTGCTTTCTACTCAACCCTCCACACATAGTCTGCATACAAGTGACAGCAGGACAGTGTCACTTTCCACA
Reference	ZFMK-TIS-2520275			DenMaj8	13	ATAG	DenMaj8F	ACACTCACCTCACCAGCCATACTC	DenMaj8R	GCTCTCCAGCAGCTAGTGCTCTAG	320	ACACTCACCTCACCAGCCATACTCTAGGTTCCTCCAGACCATTAAAATTAAGGAGATAACACAGAGCTTTTTCTTCTCTTATTGAATAAACTCATAAAACTGAAGCTGAGAGGCCTTATTTTTTAGGCACTTGTAGAGTTTCTGTGATGTCTTCTAAGGTGGAGAAAATAGATAGATAGATAGATAGATAGATAGATAGATAGATAGATAGATAGATAGACCTTTAAAGGAAAAACAAAGCCCTTACCTGGAATAAAGTTTGCCAGTTGACAGTCTTAAGCATGCACTGTATGGGACTAGAGCACTAGCTGCTGGAGAGC
Reference	ZFMK-TIS-2520275			DenMaj9	15	GATA	DenMaj9F	TGGAGCATCGCTGTGAAGAGGAA	DenMaj9R	AAGGCAGAGAGTCTCGTTGGTACA	323	TGGAGCATCGCTGTGAAGAGGAAAGGCTGAGAGCCCTGGCAAAGTTTAGCCTCGTTCTTCTCAATGCTGATCATTATCTAAAGGGTGGGGATGGATGCTTGGATGGATAGATTAGATAGAAAGAGGGATGGATAGATAGATAGATAGATAGATAGATAGATAGATAGATAGATAGATAGATAGATAGATAGGCAGGCCCTCCAGGGATATCATTGTATGGGTCTCCCCAACCCCATAATCTTCCATGCATGTGATAAGCATGACAATTCAGAGGCAGCTGGAAGGGTTGGCTGAGGAGCTGTACCAACGAGACTCTCTGCCTT
Reference	ZFMK-TIS-2520275			DenMaj10	13	CATC	DenMaj10F	TCTGGCAATGCTGTGAAGCTGTTC	DenMaj10R	GCTCAGAATGCAAGCAGAGACTCA	302	TCTGGCAATGCTGTGAAGCTGTTCTTCCTGCTCCCCAGGTGCTGACTGCCACCTCTAGGCTGATGCTGTGTTTAGCTCTCTGTTAATGTCCCACTGAAGCATCAGTAGATCAGGAGCCTCCTGTGGCCAGAGATGTGGCAGGAGGGCCTAGGTCAAACATCCATCCATCCATCCATCCATCCATCCATCCATCCATCCATCCATCCATCCACCCTCATTAGACATAGGTACAGACACCTCATGGTGGGCTTCCAATTTGTCCAGTTTCTAAACCCCTCTGAGTCTCTGCTTGCATTCTGAGC
Reference	ZFMK-TIS-2520275			DenMaj11	11	TAGA	DenMaj11F	AGGTCCTACACCCTGTTTCACAAA	DenMaj11R	CCCTTACTCTGAGCCACAGATGTT	349	AGGTCCTACACCCTGTTTCACAAAGTGGAACTTCAGAATTTTTAGAAAATTTAGAATTAGTTTTGTATCTCCACTTTTCATGCAAAAAGAGGCTACAGTTTAGGTTTCATATGTAGATAGATAGATAGATAGATAGATAGATAGATAGATAGATAGATAGATAGATTACATATAGATCTAGATGATATAGATAGATATAGGTACAGGTATAGATATATAGATAAAAAGGAAGAAAAAAATTGTTGTAATGAGTGTTTCCTACATTTTTAAAACAGCAGGTCTGTGGAAAATGCAGACATGCACAAACTATCACCAGCAAAACAGAAACATCTGTGGCTCAGAGTAAGGG
Reference	ZFMK-TIS-2520275			DenMaj12	16	ATAG	DenMaj12F	AGGGAGGAGCAAATCCACCAAGAA	DenMaj12R	TCCTGCCGTTCCTGGATGAGAG	319	AGGGAGGAGCAAATCCACCAAGAAATAATTTGGAGTTGGCTTGGAAGTAGAGAGGTAAAGAGTTTTCTTTAAACAATAGATAGATAGATAGATAGATAGATAGATAGATAGATAGATAGATAGATAGATAGATAGATAGAACACAGTAACAGGTAAGCTTCACAAGGGCAAGGAACAAGGATGGATGGGGGGGGAAAAAACAGTACAAAACCAGTCTCTCTGAAGAGGCACGGAGGCAGCAGGGAGAAGAATCAGGCCCCACCATGTGGCAGAGGAGCAGGAAGGCAGCTGCAGTAGCTCTCATCCAGGAACGGCAGGA
Reference	ZFMK-TIS-2520275			DenMaj13	13	AGAT	DenMaj13F	GGATCTGATTGGCTTTCTGGGCTG	DenMaj13R	ACCTTACTCCATGCTGGCTGACTC	333	GGATCTGATTGGCTTTCTGGGCTGCAATTGCACATTGAAAGCTCACGCTGAGCTTCTTGTCCACCAGCACCCCCAAGTCTCTCTCCTCAGGGCTGCAGCTCTTTCAAAACGAGTAAGATAGATAGATAGATAGATAGATAGATAGATAGATAGATAGATAGATAGATAGAAAGAACTACAATTTCTCACTAGTTGGAAAACTTTGCAATGAAACAGTTTTGTACCCCCATAAGAAGTGTTTGCTAGACAAAAGCATGCCTCATAAAGCATGGGGGTTGGTCTGGTAATGTTATAAGAAATAGAGCATCTGAGTCAGCCAGCATGGAGTAAGGT
Reference	ZFMK-TIS-2520275			DenMaj14	11	CCAT	DenMaj14F	CCCACCCAGTTTGGTATCATCTGC	DenMaj14R	TCTCTGTGACAAGGTGACCTGCTT	314	CCCACCCAGTTTGGTATCATCTGCAAACATACTGAGGGCACACTCAATGCCCTTTATCCACTTGTCACTGGCTGCCAATTAAATTGAACTCCATTCTTCACCACTATTTGGGCCCATCCATCCATCCATCCATCCATCCATCCATCCATCCATCCATCCAGTATTTACCCAGTGAGGCACCCATGAAGTCATGAGCAGCCAGTTTATTCAGGAATATGCTGTGGGACAACATGTCCAGTATGTTACTGAAGTCCAGGTAAACAACATTCACATCCTTTCCCTAATCCACTAAGCAGGTCACCTTGTCACAGAGA
Reference	ZFMK-TIS-2520275			DenMaj15	17	GATA	DenMaj15F	GGCTTCCTGCTTCTCTGTCACG	DenMaj15R	GGAGAGAATAGGGAGAGACAAGGG	350	GGCTTCCTGCTTCTCTGTCACGTGGTCAGGCCTGATCTTTCTTCCTGCTGCATCCAAGCTTCTCCAAAGGACTGTTGGTTTTGTATATCTCCCTGTCCATCCTTGTTCCTTACCCTTGTGAACCCCTCCTGTTATTGATAGATAGATAGATAGATAGATAGATAGATAGATAGATAGATAGATAGATAGATAGATAGATAGATATACATATATTGTTTAAAGAAAATTTTATCTCTCTGCTTCCAAACTGACTCCAAATTATTTCTTGGTAGATTTACCTCTTCCCCCTTTTCCTTATCCCCCTTTCTTTCCTTTTTTTTCCCCTTCCCTTGTCTCTCCCTATTCTCTCC
Reference	ZFMK-TIS-2520275			DenMaj16	12	CCAT	DenMaj16F	TGACAGGAAGAAGGTTTGGAGCCA	DenMaj16R	CCAGTGTGCTTCTCTGTTGTGCTA	316	TGACAGGAAGAAGGTTTGGAGCCAACACAGAGCATATAAATGTCATGTGAATAACCCTGCCATAGAGACACACAGGAAGGCCATCCATCCATCCATCCATCCATCCATCCATCCATCCATCCATCCATCCCAGGGAAAGTGCTGCTGCTTTGGCTTTATTCCTCCTGGATTTCATGTTTGGTGCAGCCCACACCAGTGTCTAAACTGCAATCTTACTGTGGCCAAAAAGAAAGCTGTACATTCTCAGCATCACCCTCATCCCTCCCCCAACCCAGCAGGATGGTTGTGTTCATAGCACAACAGAGAAGCACACTGG
Reference	ZFMK-TIS-2520275			DenMaj19	18	ATAG	DenMaj19F	CCCACTGGAAACGATGGCAATTCA	DenMaj19R	CACCTCACACTAGATCACGTTGCT	330	CCCACTGGAAACGATGGCAATTCAATTCTGTCATTTTAAGTGGAATTAAATCTAGTACTGCCAAGTAGGATAATATCTTCAGAAAAAATAATGAACCAAGACTTTTATATCTATAGATAGATAGATAGATAGATAGATAGATAGATAGATAGATAGATAGATAGATAGATAGATAGATAGATAGAGATATGATGCTAGGAAAAAGTTCTTCACCATGAGGGTGGTGAGACACTGGAACAGGTTGCTCAGGGAGGTGGTGGAAGCCCCATCCCTGGAAGTTTTTAAGGCCAGGCAGGGTGTTCTCTGAGCAACGTGATCTAGTGTGAGGTG
Reference	ZFMK-TIS-2520275			DenMaj20	14	AGAT	DenMaj20F	GACTGTCATGAGACGGTGCAAGGT	DenMaj20R	GGTTGTGGTGGTGGTTGGCTGAT	311	GACTGTCATGAGACGGTGCAAGGTATCAAGAAGAAATGAAGTAGGTCTAGAGAGTGTGATAGAAGAAGATAGATAGATAGATAGATAGATAGATAGATAGATAGATAGATAGATAGATAGATAGAAGATAGAAGAGTTGGGAAGTCACCTGCAAGTGGCCAGTTATTTGTAGCCCTTCAGCCTTGCCTGCTCTGTGATTGTTGGTTAGCTTCTGGTTATAATAACCCTGCACACACTTAAATGATTCATTAAGGCTGGAAAAAACCTCTAAGATCATCAAGTCCAAGCATCAGCCAACCACCACCACAACC
Reference	ZFMK-TIS-2520275			DenMaj21	11	CATC	DenMaj21F	TCAGAAGGCTGGATCTCTGTAGTC	DenMaj21R	CCTGGAAATGACTTGGGCTTGATG	346	TCAGAAGGCTGGATCTCTGTAGTCCACCCATTTCTCAAACCAAACTTGAGAACATCCATTCAACCAAGTGAGAAAACAGGCAGCAGCCAACATGCATCCATCCAAGCATCCTCCCATCAATCATCCATCCATCCATCCATCCATCCATCCATCCATCCATCCATCTCCCAGCCTCCAGCTCATGTCTCTGTCGAGGATCCACTCCACCATCCATCCAACCCAGCGCTCCTCTGTGCCTGTGACCCAACATTCCCCAACCAAGAACCACTCATCCTAGTTCAGAGAGGCACACAAGAGAGACTGCACTGTAGCCCTCTGAGATCATCAAGCCCAAGTCATTTCCAGG
Reference	ZFMK-TIS-2520275			DenMaj22	13	CATC	DenMaj22F	AGAGTCACATCAAAGGTGCTTCCA	DenMaj22R	CCTCATCCCTGGAGGTGTTTGC	312	AGAGTCACATCAAAGGTGCTTCCACCACACAGCCAAAGGCATAAAGCAGCAGAACTGAAAATGAGCAGAGGAGGCTACAAAAACACTCCCATCCATCCATCCATCCATCCATCCATCCATCCATCCATCCATCCATCCATCTACCACCTCAAATGGCTGCACCCAAAGAGTCACAGAATCATAGCATTGTCTGGGTTGGAAGAAACCTCAAGGCCCAGTTCCAACCCCCTGCCATGGCCAGGGACACCTCACACCACAGTAGGTTGCTCACAGCCACCTCCAGCATGGCTGCAAACACCTCCAGGGATGAGG
Reference	ZFMK-TIS-2520275			DenMaj23	16	AGAT	DenMaj23F	CTGGCTTAAAGAAGCCTGCAAGTT	DenMaj23R	CTGCTGCCTGCCTCATTCAGAA	317	CTGGCTTAAAGAAGCCTGCAAGTTAAATTGATAATAGAAAGGATACTATAATCTTTCATGTCAAGATTGAAGTAGAAGAGGATGAAATTATTCCATGACTGCAAATATCAGCTGATCTTAATTTACAGTCTCTGGTCTGACAGACAGAAAGATAGATAGATAGATAGATAGATAGATAGATAGATAGATAGATAGATAGATAGATAGATAGATTTAGAAAGAAAAATATTGGCATGGCCAAAGTAGAATATGTGAGTATGCAATGAAAAACAAAGCTTACAGATTGACAGATTTTTTCTGAATGAGGCAGGCAGCAG
Reference	ZFMK-TIS-2520275			DenMaj24	16	ATCC	DenMaj24F	GCCAGACAAGCATCCTTACCAGAA	DenMaj24R	ACACACGTTACTGTTTAGGCTGAA	309	GCCAGACAAGCATCCTTACCAGAAACCTTTTTACATAGGACCAATCTTATTTGTTTACATCCTCATCCCACATGAGAGTATCCATCCATCCATCCATCCATCCATCCATCCATCCATCCATCCATCCATCCATCCATCCATCCAGGTGGGCTTTGAAAGTCTCCAGAGAAGGAGACTCTGCAGTTTAAACACATGCAAGTCAGTATTTACTAACAGACATTCCAACCTCTCAGCTGTAAGAATTTATGGGCACTCCCCTTGACTCCTTTCTTTCCCTGGCTTTAGTTCAGCCTAAACAGTAACGTGTGT
Reference	ZFMK-TIS-2520275			DenMaj25	13	ATCC	DenMaj25F	TGCAGCCCTTGTTGCAGAGTAAAC	DenMaj25R	GCAGTCAGGTGAAGTCCTTGGAGA	325	TGCAGCCCTTGTTGCAGAGTAAACATCCAAAAGCAAAGTCAAGTCACTTTGTGAAACTTTTTACAGAATAGAATTTGAAATCCTCAAGAGAATGTAACCACTGATATCTATCCATCCATCCATCCATCCATCCATCCATCCATCCATCCATCCATCCATCCACATGTGATCCATTACAGCTTCTAGGAGGATCTGTTCTGTGATCTTCCCAGGCACAGAGGTGAGGCTGACAGCTTGGTAATTCCCAGGGTCTTCTTTTTTACCCTTATCAGAAATGGGCTTAATGTTTCTCTTCTTCCACTCTCCAAGGACTTCACCTGACTGC
Reference	ZFMK-TIS-2520275			DenMaj26	15	ATAG	DenMaj26F	CCCACCTCCTCTTTCCCAATTGAA	DenMaj26R	TGCTGCACCCACGCTTCTTC	328	CCCACCTCCTCTTTCCCAATTGAAAGAAAAAGGGAAGGGGAAAGAACAGGGACAGATAAGGGGGGGAAGGAAAGAAAGGGGGATAAGGAAGAAAAAAGGAGGAGGTAAATCTACCGAGAAATAATTTGGAGTCAGTTTGGAAGTAGAGAGTTAAAATTTTCTTTAAACAATAGATAGATAGATAGATAGATAGATAGATAGATAGATAGATAGATAGATAGATAGATAGATATGACAATAACAGGAAGGGTTCACAAGGGTAGGGAACAAGGATGGATAGGGAGAATATACAAAACCAGCAGTCCTTTGAAGAAGCGTGGGTGCAGCA
Reference	ZFMK-TIS-2520275			DenMaj27	13	CATC	DenMaj27F	ATTCCCTTGGGATGGAGTCCTTGG	DenMaj27R	TGGCACTCGGAAAGTCCTCCTTTA	342	ATTCCCTTGGGATGGAGTCCTTGGAGCTCTCAAGTTTCTCTGGTACCCCTAAGAAGTCAACACACCCCTGAAAGGACTGTATTGCCCCCAAGGCCTGCTCCCAACACAGCCCTGGTACTCCACATCCATCCATCCATCCATCCATCCATCCATCCATCCATCCATCCATCCATCCTCACTCTTCTTGGTCTACCAGTTACCTGCCTGGGAAGGAAGATAGTGAGGGAAAATACTCTTGTCTAAGAAAGTTTGATTTCACATTGGGGATTTAAAACTGACAGACAGGGGTAGCCTTCCCTCCCCAGCACAGAAAGTCTCTAAAGGAGGACTTTCCGAGTGCCA
Reference	ZFMK-TIS-2520275			DenMaj28	14	CCAT	DenMaj28F	CGATGGGAATCCTGCTCAAGGCTT	DenMaj28R	ACTCTCCAGGTGGTGGCTGCTT	330	CGATGGGAATCCTGCTCAAGGCTTCCCCTGAGGTGCTGAAGGTTTCCATCCCGAGCAGATAATGTTTTCTCACTGTTCCCTCATGAGTAGCACATACCAAAGTCCTGCCATCCATCCATCCATCCATCCATCCATCCATCCATCCATCCATCCATCCATCCATCCTCCTTTGCTCTTGTGAAGCTCACCAGTGTGGCTTAGCCATGCTGGTTTAGCCTTGACTTGAGAGGTCAAGGGATGAAAAACCCAAGTCAGATTGTGGCTGCAGTCTCCCTTCTGCTCACCCTCTGCAATTTCTTCATTCCACCAAGCAGCCACCACCTGGAGAGT
Reference	ZFMK-TIS-2520275			DenMaj29	15	ATAG	DenMaj29F	AAGCATACAGGTCTGACAGCAACA	DenMaj29R	GCCCTTCTCTGGACACATTCAAGT	303	AAGCATACAGGTCTGACAGCAACATTGACTTTGCTTGCAGTAAGTATAGATACATATTTATATGTGTATAAACACATACATGAATATATGTACATATGCATAGATAGATAGATAGATAGATAGATAGATAGATAGATAGATAGATAGATAGATAGATAGATGTTAAATATCTTTATCCCCTGTTAAATATCTCTATGCCCTGCACTCAGCACTGGTTAGGCCACACCTTGAGTACTGTGTCCAGTTCTGGGCCCCCCAATCTAAGAAGTATATTGAGACACTTGAATGTGTCCAGAGAAGGGC
Reference	ZFMK-TIS-2520275			DenMaj30	11	ATAG	DenMaj30F	GGAGTCGCCATCACTGGAGGTT	DenMaj30R	TCACCTATACCAGATCACACTGCA	317	GGAGTCGCCATCACTGGAGGTTTTCAGGAGGAGACTTGATGGGGTGCTTGGTGCTGTGGGTTAGTTGTTTGGGTGGTGTTGGGTTGGTTGATGGGTTGGACGCGATGATCTTGAAGGTCTCTTCCAACCTGGTTTATTCTATGTATTCTATGTATAGATAGATAGATAGATAGATAGATAGATAGATAGATAGATAGATATTGATATAGATATTAGAACAGGCTGGAACAGGCTGCCCAGGGGAATTGTGGAGTCTTCCTCTCTGGAGATATTCAAAACCCACCTGGATGTGTTGCAGTGTGATCTGGTATAGGTGA
