# Supplementary material for: FOGS: A SNPSTR Marker Database to Combat Wildlife Trafficking and a Cell Culture Bank for Ex‐Situ Conservation
Source: Mol Ecol Resour. 2025 Jan 10;25(4):e14062. doi: 10.1111/1755-0998.14062 (PMC11969641; doi:10.1111/1755-0998.14062)
Supplement: Supplementary file 3 — Table S3. Primer data. [file MEN-25-e14062-s006.zip › Supplementary S3/Dryocopus_martius_Reference.xlsx]

## Sheet: Sheet1
Data table for FOGS Reference Specimen
Title:	Catalogue/Accession Nr.	NCBI No.	Scaffold ID	Locus	Reference Allele	Microsatellite Sequence	Primer Name Forward	Primer Sequence Forward	Primer Name Reverse	Primer Sequence Reverse	Amplicon Size	Amplicon Sequence
Description:	ZFMK Nr.	Unique Accession No. in Genbank	Scaffold id from genbank		occurence number microsatellite
Example:	ZFMK-TIS-123	GCF_000337975.1	scaffold6_1	Fa_6-1	16	TCTA					409	TCATTGCATTTCTGTCCCCTCTCAGATTTTATATGTGCAGTTGACATAAAGTAATGTTAAATACAACCAAATAACTGGATTACAAGCAACATGCTTTCATTATGATTCAACTCTTTGTCAGTGCTCACCTATTTTTTGTATGCACAAAACATGTGCATGTGCTTGTGTGTGTGTATATCTATCTATCTATCTATCTATCTATCTATCTATCTATCTATCTATCTATCTATCTATCTATCTAATATAGATACAAACAGATTTGTATAGAACAAATGCCTGATTATCTGAATAATAATGAGAGATTTCATTGCAGATTCCTTCAGTTCTTGGGAAACTTTTGCCACCAGTTTTCCAATAATTGAAATAATTCAATGAAGTCCTGGGTATTAGCTTCTGCTC…
Reference	ZFMK-TIS-2007378			DryMar1	15	TCCA	DryMar1F	CATGTGGTTAGCACTGGCTGGATG	DryMar1R	AGGCAACTTCATTCTTTCCACGGT	325	CATGTGGTTAGCACTGGCTGGATGCTGAATGTGCCTCTTATAAGAACTTCCTCATCTTAAGCATTGAATGACCAGCCTCACAGAAGAGGCAATTTTTCAACTCCTGTCAGAGCAGCTGCTGGCTCCATCCATCCATCCATCCATCCATCCATCCATCCATCCATCCATCCATCCATCCATCCATCCTTCCCCCCAGTCACATCCAGAACATTGGCCAAGAAGCAGATAAGAAAGTGGTAACAAAGGAATTGTCCAACTTCACCTATGTAGCTTGTTGTGTGATGGTAGAAGTTCTAGTTTCACCGTGGAAAGAATGAAGTTGCCT
Reference	ZFMK-TIS-2007378			DryMar2	12	AGAT	DryMar2F	TCAGCGGTAGCACAGGCAGATA	DryMar2R	ACAATTTGTTAGTGGGAGTCGCAA	301	TCAGCGGTAGCACAGGCAGATACAGAAAAGCAGAAGAAAAAAAAAAATTCCATTCCACAAATTACTGTTTTCCTTTTCATAAGACAGAACATTTACATATGTGCCCAGATGCAGGTCTGGACTTAGTTACCAAGATAAGTAACAGTTCAAGATAGATAGATAGATAGATAGATAGATAGATAGATAGATAGATAGATAGACAGATATACAAGGGGAAAAAAGAAAAACAAATTCCTTTGGTATATATAGCACCTGATCCAAAGTGTGGGCATTTTTTTTGCGACTCCCACTAACAAATTGT
Reference	ZFMK-TIS-2007378			DryMar4	11	TAAC	DryMar4F	CCACACCAGGTCAGATCAAATCCA	DryMar4R	GGAACACTGCTGTGTCTCAGAACA	311	CCACACCAGGTCAGATCAAATCCAGTCTCATGTGAAACCATCTTGAGAAGGACGTGAAAGGAGAGTTCATATGAATAGGGCAGGTGCAGGGACACTTCCTCCAGTTTCTTGTATAATAGTTCAACCAATTTCAGAGAAGATTAACTAACTAACTAACTAACTAACTAACTAACTAACTAACTAACTACATAAATATTACTTAAAAACAGCTAATACCTTAAGAGTGCTGAAAACGATAGGGTGATAATTGTCTCACATAAGATGTTAGCTGTTGAGCTGTTGCTCTTTGTTCTGAGACACAGCAGTGTTCC
Reference	ZFMK-TIS-2007378			DryMar5	12	AGAT	DryMar5F	GCTGCCTCCACACCTCTTCAGA	DryMar5R	TGGTTTAAGCCTTAGCTGGGAGTT	350	GCTGCCTCCACACCTCTTCAGAGAAAAGCCTGGTTTTGTATTCTTCCTATTTGTCCCCCTCCCATCCATCCTTGTTCCTTGCCCTTGTGAACCTTACCTGTTATTGAGATAGATAGATAGATAGATAGATAGATAGATAGATAGATAGATAGATAGAGTTTTGTTTTTATTTTGTTTAAAGAAAAACTCTTTACCTCTCTACTTCCAAGCTGACTCCAAATTATTATTTGGTGGATTTGCTCCTTTCCCCTTTTTTCCCTCTCTGTTGGGAGGGAGGAGGGGGGAGTGGGGGAGAGATTCTCAGCCTTGCCCCCATCTGAGCTCTTAACTCCCAGCTAAGGCTTAAACCA
Reference	ZFMK-TIS-2007378			DryMar6	12	TCCA	DryMar6F	CAGCCTCCTACTGTGTCACTCCA	DryMar6R	TCTCACGGTGAAGAACTTCCTCCT	306	CAGCCTCCTACTGTGTCACTCCACTGCTCTCAAGCCTCAGGCAGCAGATTTCCATCCATCCCTCCATCCATCCATCCATCCATCCATCCATCCATCCATCCATCCATCCATCTATCCATATACCTCCATTAGCCACTGCGCATCATTGGCTATTAACTGGCCTTCCAGTATCTGAAGGGGGCCTACAAGAAGGCTGGGGAGGGACTTCTCAGACTATCAGGTAGTGATAGGACTAGGGGGAATGGAATGAAGCTGGAGGTGGGGGGATTCAGGCTAGATGTGAGGAGGAAGTTCTTCACCGTGAGA
Reference	ZFMK-TIS-2007378			DryMar8	16	AGAT	DryMar8F	GTGGCTAAATATGCTGCTGTGACA	DryMar8R	GTAGGTCAGTGAGCAACTGAGTTT	350	GTGGCTAAATATGCTGCTGTGACAGTGTTAAAATGCATGAAAGTTTTCCTTTCAATGTTGATTGTATCTGGTCTAGATAGCAAAGTCAGGTTACTAAAAAATACATTTGGGTGCACAATTTACTTTCAGAAGCAACAGAAACAAAGTAGTATCTTCACAGGTATGCCATGAGATAGATAGATAGATAGATAGATAGATAGATAGATAGATAGATAGATAGATAGATAGATAGATTTAATCTCTGCCTGTAAAGGCTAGGTGTCTCTATCCATCACATTAGTACTCTGGCATTTCACTATACACAAAACTAAGCAAGCTGCCAATTTAAACTCAGTTGCTCACTGACCTAC
Reference	ZFMK-TIS-2007378			DryMar10	11	CATC	DryMar10F	TTGACACCACGCAGGCTCCT	DryMar10R	GGTGCTGCCTCTTGCCATATTTGA	339	TTGACACCACGCAGGCTCCTCCTCAGCAGATGTTCAGGACTCAGCACTCAAGGCTTACATTGAGGAACTTCCAAAACAAACCATCTGGAAAGGAAAAACAGCAAAGCCTTTGCAAGCTATTTCCCTCCTCCTCCACCGTGCTTCTCCCCCACTCACTCACTCACTCACTCACTCACTCACTCACTCACTCACTCACCCCCCAGTCTGAAAGTCACAGGGAAGGATTTGGGAGGACAGAGAGCGAAATGCCAGAGCCGGGAACGGAAGGAGCACGTCACTGAAGAAATGTTCCCAGCAAGGCTGCAGCTGTTCCCCTCAAATATGGCAAGAGGCAGCACC
Reference	ZFMK-TIS-2007378			DryMar12	14	TAGA	DryMar12F	GAACGTCCAATCTGCAACAGTTTG	DryMar12R	TCACACAACCAAAGGTTCAGCATT	317	GAACGTCCAATCTGCAACAGTTTGGGGATTTTAGCAGCATGTTTCAAAACTCACTTCATTTGAGTTGTAGAAATAAACCATATCCAAATAAATCACTAAAAATTCTAAAAAATATGCCAGAGATGGAAAATTTTGGGTTTTTAAAGAATTAGATAGATAGATAGATAGATAGATAGATAGATAGATAGATAGATAGATAGATAGATACTGACTGATGAGTAATACTGACTGTGGTAACAGCCTGATGTGGACAGGGTTAGTTTTTATGTGGTGATCTTGATTATTGATAACTTAATGCTGAACCTTTGGTTGTGTGA
Reference	ZFMK-TIS-2007378			DryMar13	12	TAGA	DryMar13F	TCATCTCAGCTCTGTGACAAGTGG	DryMar13R	GGAGGGTAACTCTCCATTCTGGG	306	TCATCTCAGCTCTGTGACAAGTGGATCTCTGTGATGGATCAAGGAAATAATGAAGAGAAGATAAAAAGCATCCAAAGGTAGAGTTAATTACATTCTCTGTATTCTTCTCCTTACAATTACTTTTTTCTTTTTTAGATAGATAGATAGATAGATAGATAGATAGATAGATAGATAGATAGATGGTAGAAATATGCTACAGAGCATGCAAACTTAGATAAAAGCTTCCATGTTGTTGTGGGTTTGGATTTGACACACCACCCCCCCCCAACATCAGAGATTCACCCCCAGAATGGAGAGTTACCCTCC
Reference	ZFMK-TIS-2007378			DryMar14	11	CATC	DryMar14F	ACAGGACTCTGGGTAGGGTCTCAC	DryMar14R	ATGAGGTTCAACAAGGCTGAGTGA	310	ACAGGACTCTGGGTAGGGTCTCACCAGAGTGAAGCAGAGGGGGAGAATTTCTTCCTTTGACTTTTTGGCAACATTTTGTTTGATGCAGGCCGGGATATGGTTAGCCATCTGGGCTGTGAGCACACATTGTCATCCCAAGTTTGGCTTTTCATCCATCCATCCATCCATCCATCCATCCATCCATCCATCCATCCTCCAGTTCCTTCTCTGCAGGGCAGTTCTCAATCCCTTTAGCCCTCAGCTTGTATTGATGTTAGGGATTGTCCTGACCCATGTGCAGAGGCTTTCACTCAGCCTTGTTGAACCTCAT
Reference	ZFMK-TIS-2007378			DryMar15	12	AGAT	DryMar15F	TCCCAATCACACCTGCACCTTCAA	DryMar15R	TTCAGCCTCCCTGGTTCTGTCTTT	326	TCCCAATCACACCTGCACCTTCAAAAGCTTTTGGTTCTGTGGCTATCAGTGAAACCAAATTAAAAAGAAAAACCTCTAGAGGAGTAAATAGCACTGCAGCCACCCCAGAGTGCCAATGGAAGAGGGGGGAGAGATAGATAGATAGATAGATAGATAGATAGATAGATAGATAGATAGATAGACAGACAGAGAGGTAGATGAACCCATAAATGCATGAACAGATAAATAATCTTTGTTTCTCACCCACATTTTGGAGCTCTAATTGTGTCTCTGAAGAGCAACAATCAGCTATGAATAGCCATAAAGACAGAACCAGGGAGGCTGAA
Reference	ZFMK-TIS-2007378			DryMar16	16	AGAT	DryMar16F	TAGTGTGAGGTGTCCCTGCCCAT	DryMar16R	GGATACACTCCAGCTCTGCACCAT	324	TAGTGTGAGGTGTCCCTGCCCATGGCAGGGGGGGTTGGAACTAGATGATCCTTGAGGTCTCTTCCAACCCTAACAATTCTATAATTCTATGATTTGGTTCTTACAGAGCTTATACAGAAACCCAAACCATTTCTCTCTGCAGTGTGAGATAGATAGATAGATAGATAGATAGATAGATAGATAGATAGATAGATAGATAGATAGATAGATAGAGTTTGGCAAAATTAATTTCAACTTTAGTCTGTTCTGCTTTCAGAAGTGAGGAAGGGACTTTCAGGAAGCATTGCAAATCCACCTGGCATGGTGCAGAGCTGGAGTGTATCC
Reference	ZFMK-TIS-2007378			DryMar17	16	GATA	DryMar17F	CATAGGACAGGACTCAAGGCAGAG	DryMar17R	CAGCAAGGGCACCTTTCACAG	306	CATAGGACAGGACTCAAGGCAGAGTTGAGAAAGGTGCAATACTACCATTGCAGTAGTGATAGATAGATAGATAGATAGATAGATAGATAGATAGATAGATAGATAGATAGATAGATAGATAAACAGTTGTAAAAATTATATATTTCTGTGGTATAGCAGCTTCAAAGGTGGGGTTGAAGTTCAATTAACTAATGTGATCTAACTTTGCATCTTTCTGCAAGGTGATGTGTTCCACCAAGTTTACTGGGGAGATCTTGCTGGCAGCATCTCTATGTTCCTCAGGCTCTGTGAAAGGTGCCCTTGCTG
Reference	ZFMK-TIS-2007378			DryMar18	13	TAAC	DryMar18F	TTGCACTGGAGTCAGTCTGTGTT	DryMar18R	GACCTCATTAGGGTGTCTCAGGAG	334	TTGCACTGGAGTCAGTCTGTGTTTTCCTGACCAAGTTTGTACATGCACTGTATTCCACAATTATACCTACACTCTAAGCCCAAAAAAAACTAGGGTGGAAAAACTAGGTTGTCTACAGATTTTTATAACTAACTAACTAACTAACTAACTAACTAACTAACTAACTAACTAACTAACTTCCAGCTTACTAACAAATGCCATTACAAAACTAGTGACAACGTTAAGTCTTTCTGGGACAAAAATAAAAAGTAAGTGGAAATGAAGTGGGCATCTTCAGTAAAGAAAGAGCAGAACTCTAAGAAGCCTGTCTCTCCTGAGACACCCTAATGAGGTC
Reference	ZFMK-TIS-2007378			DryMar19	16	AGAT	DryMar19F	CAGTCCAATCTCCTGTCAGGTTCA	DryMar19R	CATCTATCACTGGCTGGCTGAGAC	338	CAGTCCAATCTCCTGTCAGGTTCAATAGCTCATCACTGCAAGAGTTTCAGAAATGCATGTTTTCCAGATACATCATCAGTCTGTGTTTCCCCTGGTACTCCTTGCTTGGAATCACAAATTAAGAAAGATAGATAGATAGATAGATAGATAGATAGATAGATAGATAGATAGATAGATAGATAGATAGATAGGTAAAAATCCTCTAGTTGGTGTAGAATAATTGGCAAAAAGGATTTTCTTGGTAAAGTTGTCCTTGGCACTCTGAAGATAGCCTTTTGTCTGCGCTCTTCCACTGCAGACCTTCCAGCGCAGCTGTCTCAGCCAGCCAGTGATAGATG
Reference	ZFMK-TIS-2007378			DryMar20	16	CATC	DryMar20F	TCCCTAGCCCAGGAAAGATGTTGT	DryMar20R	GCAGGCAGATGTGTGCTTGCTTAC	320	TCCCTAGCCCAGGAAAGATGTTGTCTTCTGTGCTCCTCCAACTGCTGCTTGTGTGCCACCTTGTAGGAATGTGTGGTGGGATGCTCTCCACTCACTCACTCACTCACTCACTCACTCACTCACTCACTCACTCACTCACTCACTCACTCACTCACCAGGTTTCATTATTAGATTATGAAGGAAAAACCCTGATTGAAAAAAAAAGGAAGGGTGGCAGGAAGGGACAGAGACCAGGTCAAAAACTGGGGCTCTCTCCCAGTTCACTCATCCACTTCTTCACATCTCTGTGCCTTAATGTAAGCAAGCACACATCTGCCTGC
Reference	ZFMK-TIS-2007378			DryMar23	16	AACT	DryMar23F	CAGTGGAAATACACCACCACAGAC	DryMar23R	TGGTGTCGGATCACAGGCACAG	300	CAGTGGAAATACACCACCACAGACAGATAATATATGACATAGTCATATATGCATACTACTCCTAGTAGAAATGTAATAATATTTTAACCCAGCGTCCAAGACACAGTGCAAGAAAACTAACTAACTAACTAACTAACTAACTAACTAACTAACTAACTAACTAACTAACTAACTAACTAAGTAACTAACAAAAAAAACCACAAAACCACCAAACCAAAAAACCAGAAATGCACTCATCCTCAAGTTGGGGCTGCCAGATAAGCAATGACTCCATTAAGCTGTGCCTGTGATCCGACACCA
Reference	ZFMK-TIS-2007378			DryMar24	11	GATA	DryMar24F	TGGGAGAACCATCCAGTTTGACTT	DryMar24R	ACAAACAGGCTGAGAAGTGTCCAT	322	TGGGAGAACCATCCAGTTTGACTTCCACACATGGAGGCTTTTGTTTGCCTTGTTCCCTCCAGCACAGGTAGTTGAGATTGGCAATGCAACCCTTAGATAGATATCTATTGATAGATAGATAGATAGATAGATAGATAGATAGATAGATAGATAGATCACTGACCTCCTGGCCACCCAGCCAAGTCCTTTCCTGACAGGCTGTTGCTTCTCCATGAATGTCTGCCTTGGTTAGTCAAGGGCTTCTTGAGCACTGCCTAGCTACTAAACAAATGAGATAGCTGCATGCCTTATGCTCACCATGGACACTTCTCAGCCTGTTTGT
Reference	ZFMK-TIS-2007378			DryMar25	15	ATAG	DryMar25F	GCCTAGTCCTCTCCTGCTACATCC	DryMar25R	TGGTGGTTTGAGCCTTAACTGGGA	342	GCCTAGTCCTCTCCTGCTACATCCACATCTTCAAATGGCTGGTTTTGTATTCATGTTTTCCCCATCCATCCTTGTTCCTTACCCTTGTGAACCCTTCCTGTTATAGATAGATAGATAGATAGATAGATAGATAGATAGATAGATAGATAGATAGATAGATAGTTTAAAGAAAATTTTTTTCCTCTCTACTTCCAAACCAATTCCAAAATTATTTCTCGGTGGATTTGCTCCCTTCCCTTTTTTTTCTTCTCTATTGGGAAAGAGGAGGGGTGAACAGGGGAGGGATTCTCAGTCTTGCCCCCCATCTGAGCTCTTAAATCCCAGTTAAGGCTCAAACCACCA
Reference	ZFMK-TIS-2007378			DryMar26	12	ATCC	DryMar26F	GCTGTGGATCAGTCCCTCCTCAA	DryMar26R	TTGTTTCAATGATGGCTGTGGCAA	308	GCTGTGGATCAGTCCCTCCTCAAATTATTTGTGACTGCCTGCAAGAACCTGGATTCAGGTGATCCCTCAAGAAACTGCAGCCAGAAATCCATCCATCCATCCATCCATCCATCCATCCATCCATCCATCCATCCATCTTTCTTGCCCCCCGATTTCTCAGCACTTCATGACCGTAGCCTTAGACCCAGTTTCATATGATTTCCTGAGCTGAGCCAGCTTCCTCAAGTCCAAGGGATGAACTCCAGTCAACATAAACTCGCTTTGGTACAAACCTTTATTATTTCTTGCCACAGCCATCATTGAAACAA
Reference	ZFMK-TIS-2007378			DryMar27	13	CATC	DryMar27F	AGAAGTCAGACCTGGCACCG	DryMar27R	ATGGGTGGAGATGGCTGTGG	300	AGAAGTCAGACCTGGCACCGGCAGAAGTGGCACCAAGAATGTTTTCAATTGCCCCCAGGCATCCATCCATCCATCCATCCATCCATCCATCCATCCATCCATCCATCCATCCCAGGCCCTGCCAATCCAGGCTGCATCAGCACCATGGCTTGCCATGAGCAGCCTGTCCCTCTCCTCACCCCAGCCTGGCTTCTGCTGGGGAGCTGCTCCTGCGTGGTGGGGAGACGAGGCAGCTCCTGTCTGCCCTGTGGGGCTTCTCTCCCTCTTCCAAGCCCAGAGCCCACAGCCATCTCCACCCAT
Reference	ZFMK-TIS-2007378			DryMar28	13	ATGA	DryMar28F	AACACTCATCCACTTGCTCTGTGA	DryMar28R	AACAGGCTGCCCAGAGAGGTT	300	AACACTCATCCACTTGCTCTGTGAGCTAGCTAGTGTTGGCTTCAGCTCCCTGCTAAAGCTGCAAAGTTGACAACATTGTAATAAAATTGTGATGAGTGTTTGGTTTTACATTTCTATGCTATGAATGAATGAATGAATGAATGAATGAATGAATGAATGAATGAATGAATGACTGACAGGGGTTAGGAGGGAGATCATCTAAAGCAGGTTCACCTAGAGCAGGTTGCACAGGATGGTGTCCAGGTGGGTTTTGGAAGTCCCCAAAGATGGAGGCTCCACAACCTCTCTGGGCAGCCTGTT
Reference	ZFMK-TIS-2007378			DryMar30	12	ATCC	DryMar30F	AACCAAGCAAGGAAATGCAGAAGG	DryMar30R	TGCTTTCCACCATTAAACCAGAGG	343	AACCAAGCAAGGAAATGCAGAAGGCTCATGTTGGCCATTTTGATTCATCACTCAGCATTTCACTAAGTCACTCACTTATCATGCACTGATATGCCTGATTAAGACCAAATGCAGTTGTGATGACTTTTATACACACCTCCAGTCTTCAATCCATCCATCCATCCATCCATCCATCCATCCATCCATCCATCCATCCACTCTTTTTTCTACAACTATATTTCTACAGTCACCACTTAGTTCCTTATCAGTCAGTCGTGACTGTAGGCTTTATTAATGTAAAATTATTGACTCATCCCCTTATCTCCTGACATCACTTTTCCCTCTGGTTTAATGGTGGAAAGCA
