# Supplementary material for: FOGS: A SNPSTR Marker Database to Combat Wildlife Trafficking and a Cell Culture Bank for Ex‐Situ Conservation
Source: Mol Ecol Resour. 2025 Jan 10;25(4):e14062. doi: 10.1111/1755-0998.14062 (PMC11969641; doi:10.1111/1755-0998.14062)
Supplement: Supplementary file 3 — Table S3. Primer data. [file MEN-25-e14062-s006.zip › Supplementary S3/Emberiza_citrinella_Reference.xlsx]

## Sheet: Sheet1
Data table for FOGS Reference Specimen
Title:	Catalogue/Accession Nr.	NCBI No.	Scaffold ID	Locus	Reference Allele	Microsatellite Sequence	Primer Name Forward	Primer Sequence Forward	Primer Name Reverse	Primer Sequence Reverse	Amplicon Size	Amplicon Sequence
Description:	ZFMK Nr.	Unique Accession No. in Genbank	Scaffold id from genbank		occurence number microsatellite
Example:	ZFMK-TIS-123	GCF_000337975.1	scaffold6_1	Fa_6-1	16	TCTA					409	TCATTGCATTTCTGTCCCCTCTCAGATTTTATATGTGCAGTTGACATAAAGTAATGTTAAATACAACCAAATAACTGGATTACAAGCAACATGCTTTCATTATGATTCAACTCTTTGTCAGTGCTCACCTATTTTTTGTATGCACAAAACATGTGCATGTGCTTGTGTGTGTGTATATCTATCTATCTATCTATCTATCTATCTATCTATCTATCTATCTATCTATCTATCTATCTATCTAATATAGATACAAACAGATTTGTATAGAACAAATGCCTGATTATCTGAATAATAATGAGAGATTTCATTGCAGATTCCTTCAGTTCTTGGGAAACTTTTGCCACCAGTTTTCCAATAATTGAAATAATTCAATGAAGTCCTGGGTATTAGCTTCTGCTC…
Reference	ZFMK-TIS-2514965			EmbCit2	19	CATC	EmbCit2F	AGCTCTAGTGGAAAGGTCCCTTCA	EmbCit2R	CACTGGCAAATGGCTGTTCTGAGA	344	AGCTCTAGTGGAAAGGTCCCTTCAGCCTTATCCCTACCTTTAAAAGCTTCATAAGCCAGCTACTCAGATGGTGCTCATCACCACAGCAGCAGGAACATCATCCATCCATCCATCCATCCATCCATCCATCCATCCATCCATCCATCCATCCATCCATCCATCCATCCATCCATCTATCCATCCATCTATCCATCCCCAGCTGAGGGTTTGACCTGATTAATTTACTCACCTGACACTGATGTATGCATAATATACATTTCCCCCCCTTCAAATGTACACAGCTCTAGTCCACAGCCTTTGACTAATGTGCTATCTTTATTTCTCAGAACAGCCATTTGCCAGTG
Reference	ZFMK-TIS-2514965			EmbCit4	15	TCCA	EmbCit4F	CTTGCTCAGCATCGCTGGGTAG	EmbCit4R	CAGCCTCCTTCAAACACATTCACA	307	CTTGCTCAGCATCGCTGGGTAGGAGCAAGCAAGTGTCCTTGTGGTTTGTGTGAGTCAGAACTGAGGAACAGACTGTGCTTGAGCTCCCAAACAAAGCTTTAGCATAGGGAATGGGTCCGTCCATCCATCCATCCATCCATCCATCCATCCATCCATCCATCCATCCATCCATCCATCCAGGACCAGAGGCTGGGTCCATCTCACTTACTTGGGATGGTGCTGTAGGGCTGAGCTTCACCTCTGGTAGTTGTCTTCAATTGCAGCTGTACTGCACTTTTCTCTTTGTGAATGTGTTTGAAGGAGGCTG
Reference	ZFMK-TIS-2514965			EmbCit5	18	CCAT	EmbCit5F	CAGCAGCTTGGAAATGAGGCAAAC	EmbCit5R	AGCCTGGCATATAGGAGAGGATCT	307	CAGCAGCTTGGAAATGAGGCAAACTGCAATTTCACCATCCCTTGCATTCTTCTGGCACTGCATTTCAAGCTTATCCAAACTGACTTCCCTCCATCTTCTGCGTCAAATTCATGCTTTGCAAGCCTCCCTCAAAGGTTTCATCCTTGTTACCTTCACTTCTTGATTCTCCCATCCATCCATCCATCCATCCATCCATCCATCCATCCATCCATCCATCCATCCATCCATCCATCCATCCATCCACTCACTTCTGCCTTTTCTTAATCAACTGTCACTGCTTGAAAGATCCTCTCCTATATGCCAGGCT
Reference	ZFMK-TIS-2514965			EmbCit6	15	CACT	EmbCit6F	GGAAGACACCATCAAGGGCAACC	EmbCit6R	CCTGCTCTCTTGGAAATGGCTGAA	342	GGAAGACACCATCAAGGGCAACCCATTCTAAGGGGCTGACTAGAAACATGGTATTTCTACAGGACTGAAAGTCACAAAGTCGCGCTGTATAACCCCAGCCAGTAACCAAGCTCCAGGCAGCCAGACCACTCACTCACTCACTCACTCACTCACTCACTCACTCACTCACTCACTCACTCACTCACTCTCCCACCGGTGGGATCAGGGAGACAAAAAGAAAGGCAAAAGCCAGAAAACCCATGAGTTGAGATAAAAAATAGTTTAATAAGGAAAGCAAAAGAAGGAGTTAATTCACTGCTTCCCAGGGGCAGACAGGTGTTCAGCCATTTCCAAGAGAGCAGG
Reference	ZFMK-TIS-2514965			EmbCit7	15	ATGA	EmbCit7F	ACATAGGAGGGCCTGAGTGTATCA	EmbCit7R	GGCTTGTGTGGGTGCCTGTATT	325	ACATAGGAGGGCCTGAGTGTATCATATAAACCAAAATATATATGTAGTTCAGAAATGCACAGTATTATGATGAATGGATGAATGAATGAATGAATGAATGAATGAATGAATGAATGAATGAATGAATGAATGAATGAATGCAGAACTTCAGGGACAATGACCAGGTATCCCATACTCTCAGGGAAGGTAGAAAAAAGTCCATGAGAAGAAGCTTATTAGGCACAGAGATTAACCTGATCTCCACATTTTCAAATGGAGTGGACTAGTATATTTAATATGACATATTTAATTATTTGTCTAAATAATACAGGCACCCACACAAGCC
Reference	ZFMK-TIS-2514965			EmbCit8	14	ATAC	EmbCit8F	TTTCCTGCTCTCCCAGCCATCAT	EmbCit8R	TGCCAGAACAACCCTGCTACACT	350	TTTCCTGCTCTCCCAGCCATCATAAAGGAGGGGATTCATTAAGATCCACAGCTGGATGAGATCCCCACAGCCATCCAGCCAGAGCCTCCCCAAATCCTGCAGGCAAGGCAGGAGATATATACATACATACATACATACATACATACATACATACATACATACATACATACATACATATATATATAATCCCAACACTCCCTTTAAAGGCATTTTCCCCTCTGTGTTGCCCTGAGTAGCTGAGTAGTTGATTATTTGTAGTGATGCCCACATCTCTGATGGAGTGAGATTTTTGGGGGGGTCATACTGGGACAAGAGAGAAGAAGACCTAGTGTAGCAGGGTTGTTCTGGCA
Reference	ZFMK-TIS-2514965			EmbCit9	17	TCCA	EmbCit9F	GCCACTGACACTCCCTTCATTCCT	EmbCit9R	GAACATACACCTGCACCTCACAGC	317	GCCACTGACACTCCCTTCATTCCTAACTGTGACTCCAGCTTTGAACTGCTGGAGGCTTTGGCAGATGAGCTCTGGTGACTGCTTGCAGCAGCACAGAATGCTCCCATCTGTCCTTCCATCCATCCATCCATCCATCCATCCATCCATCCATCCATCCATCCATCCATCCATCCATCCATCCATCATTTGTGACCTCACAGTGGAGGAAGCAGAAGGGAATGAGTGTCCCTGCCTCTGTTTCTGCCCTTTTCATCAGGGCAAACCCCTTCTGGCAGTGCAGGTGGCTGCACTGGGCTGTGAGGTGCAGGTGTATGTTC
Reference	ZFMK-TIS-2514965			EmbCit10	13	AGAT	EmbCit10F	TTCCTATTGCGAGAGTACGTGCTA	EmbCit10R	GCTCATCACATACCTTGTGGTCAC	336	TTCCTATTGCGAGAGTACGTGCTAATTGTTATTTCCTTTCTAGGATCAGGAGAGGCTTCTAAATCTATCCAATGCATCAGTAAAATAATCTGTGACAAGATAGATAGATAGATAGATAGATAGATAGATAGATAGATAGATAGATAGATGGATGATAGATATTTGGCAGGATGGGATGGTAAGGGGCTCTCCCTTTTGAGACTGAGAGGCAAAATTGAAAACAAGAGTTCGTGGGAAAGTCTATTCTCATGGTATGGGGGTGCATCTGGTTATCCACGTGGGGGGTTTCAGGCAGGGGGGACCACAGGCTGTGTGACCACAAGGTATGTGATGAGC
Reference	ZFMK-TIS-2514965			EmbCit11	17	CATC	EmbCit11F	CACACTGAGAGACCCTGGTGGAGT	EmbCit11R	TCATGTGGAAACAGGGCTGAGGGA	301	CACACTGAGAGACCCTGGTGGAGTCACTGACCTTGTCAGCACCAAGAACGGGAGGTTGGTGCCATTGGCATCATCCATCCATCCATCCATCCATCCATCCATCCATCCATCCATCCATCCATCCATCCATCCATCCATCCGCTGTTCTCCAAGAGCAGCTCAGCCTTGCAGTTTCTCTCCATGAACGTGCCCAGGGTCCCTTCCCTCAGACAGGGAGGCAGGCAGGACCTTTCCTGCACATTCCTCAGCTCTGAGGGAGCCCTCTGAGCTCTTTGTGTCCCTCAGCCCTGTTTCCACATGA
Reference	ZFMK-TIS-2514965			EmbCit12	18	ATCC	EmbCit12F	ACCATTCCATTCAGTTCCACCTCA	EmbCit12R	TTCCAACAGTTCTGTCTGCTCCAT	307	ACCATTCCATTCAGTTCCACCTCAATGGACTTGTGACAATGTGTAACTGGATTGTTTTCTTCTCTTCCTTCAGGAAGGGGCCCTACATGCTACAGATTTATTAAAATGCTGTCTAAGCTCCATTATGGATGAGTATTATCCATTAGGCACTAGCTGTCCATCTATAGACTTATCCATCCATCCATCCATCCATCCATCCATCCATCCATCCATCCATCCATCCATCCATCCATCCATCCATCCACCCATTCTCTACCATAACTGTAAATTATTAGCAGAGTTCATGGAGCAGACAGAACTGTTGGAA
Reference	ZFMK-TIS-2514965			EmbCit13	19	CATC	EmbCit13F	ACGTGCATCTCCCAGATTCTCAGA	EmbCit13R	TTCAGCACTCCAGGACTGTCAGT	339	ACGTGCATCTCCCAGATTCTCAGACAAGTCTGGCAGCTGAAGCTCTACCCCGGATTCCCAAAGTCTGAATGCTGAAGTGTTTGTTTTGTAGTTGGGACACATCTGTAGATACAACACTTCCACATCCATCCATCCATCCATCCATCCATCCATCCATCCATCCATCCATCCATCCATCCATCCATCCATCCATCCATCCCTGCTGCAGTTCCTGATCATTCTCCAGCTTCTCTTCAGACCCAGATCAAGTTTATTTCTTGATGAGTTATATTAATCTAGTATTTAATTTTTCATTCTTTCCATCTTTAATAGACACACTGACAGTCCTGGAGTGCTGAA
Reference	ZFMK-TIS-2514965			EmbCit14	16	CATC	EmbCit14F	TGCCCACCTGTGGAGTTCAGAATT	EmbCit14R	TTCAGGCTTTAAACGCAGCGAGAT	318	TGCCCACCTGTGGAGTTCAGAATTTTTTCATGCCTAGGTGATTTCTATCCTTGTGTGTTGTGCTAAATAAGCCTGCAGTCAAAAACATTGCTGAAACAAAAGTGCATTCACACAGCTTCATCCATCCATCCATCCATCCATCCATCCATCCATCCATCCATCCATCCATCCATCCATCCATCCTTTCAAGTGTGATGAGTTGGAGTCTTAGTAGAAGTAGTAGTATCTTCTGGAACTGCTGAGTGCTATCTGTATAATTGTCCTGTAATGTTTAATACAAGATTATTATTCTGTATCTCGCTGCGTTTAAAGCCTGAA
Reference	ZFMK-TIS-2514965			EmbCit16	15	GAAT	EmbCit16F	AGTCTGTAGCAATGCTCTGACCTT	EmbCit16R	TGTACTCTGAAGGACCATCATGCT	329	AGTCTGTAGCAATGCTCTGACCTTAATGAAGAACCATTAAAAAATAAATCAAAACCTGCAAGTAGCACATATGGCCCCTTTCCTTAGGATGTTGTTTCAAAAACAAAAGCAGTAATTCCAGGAGCATAAAGGCAACAGCATCAACAGCAGATAATGAGCGAATGAATGAATGAATGAATGAATGAATGAATGAATGAATGAATGAATGAATGAATGAATGAAGGAAGAAGGAAAGAATTTGGCAGTTGCTTCCATTATGAAAGAGATTCATCAAAGTATTACTCTTTAGGTAAAAGTTACTCTTTAGCATGATGGTCCTTCAGAGTACA
Reference	ZFMK-TIS-2514965			EmbCit17	14	TCCA	EmbCit17F	AGACAAGGACCACAGGGCAAGG	EmbCit17R	GTGATCTCATCCACACCTCTCCAT	304	AGACAAGGACCACAGGGCAAGGGGCACCGCCCACAGACACCTTCCAGTCATTCCTTCTTCCACTCCATCCATCCATCCATCCATCCATCCATCCATCCATCCATCCATCCATCCATCCAGTTATCTATCCATTGACCTCTGAACTATCAAGGCAGCCAGTCATCCATCTGTCCCCCTGTCTGCTTACTCCTGCACTGGCATTCCAGAGGTTCCATTTGTGTCAGCTGCAATTTCTACTCAACCCTTTTGACCCAGGGGTCCTGCTGGGGCAGAACGTTTCATGGAGAGGTGTGGATGAGATCAC
Reference	ZFMK-TIS-2514965			EmbCit18	15	ATCC	EmbCit18F	GGGAAGGACTGGACAGTAGGACT	EmbCit18R	CAAGACAGCTCTCCAGCTCTCACA	301	GGGAAGGACTGGACAGTAGGACTGTGTCCTTGCACAGTAAAGTCAGTTTAAGGGGACACTATTAAAAATTACATTAAAACCCTCATTTTTATAAAGTTTCCTCTGTGCTTCGCTATCTTTGTCCCCATGTCCAGTATCCATCCATCCATCCATCCATCCATCCATCCATCCATCCATCCATCCATCCATCCATCCACCCATCCATCCACCCACCCATCCATCCGTTGTAAAGTTAAGAATGGTGTGCCTATAGGGACTACAGCAAGGTAACAAGCTTTGTGAGAGCTGGAGAGCTGTCTTG
Reference	ZFMK-TIS-2514965			EmbCit19	16	TCCA	EmbCit19F	ATACTGGCTTCACCCTTGCTTTGG	EmbCit19R	TGCCTGCTGCTTTCAGACCC	307	ATACTGGCTTCACCCTTGCTTTGGCCTCCAAGGAGCAGGAGACAACCAGAACACTGACACACCGAATGGTGCCAGGCCTGGGAGCAGCTCTGGAGCAGGTTACAGATGCTGCCTGGACACAAAACAAACCACTTCCATCCCTTCACACTCCATCCATCCATCCATCCATCCATCCATCCATCCATCCATCCATCCATCCATCCATCCATCCACTCCTGCTCTCCTCTTCCAGCCCCTGGGTCCACAGGCTTCCTTCAGGACTGGGACCCCATTCCAGTGCCCAGGCCGGGTCTGAAAGCAGCAGGCA
Reference	ZFMK-TIS-2514965			EmbCit20	19	AGAT	EmbCit20F	GCCTGGTAATCTCTGGAGATGTGT	EmbCit20R	GCTCTACTCCCAACGAGGCTACA	340	GCCTGGTAATCTCTGGAGATGTGTCCCCCTTTTGCTGTGCCCTGGTGGCACGGTGGCAGTGTGGCTGTGCTTTGCGTTTGCAGCTTGGGTGAAAGCAGGAGAAAGGAGAAAACCCCAGCTCTCATGAAACACAGATAGATAGATAGATAGATAGATAGATAGATAGATAGATAGATAGATAGATAGATAGATAGATAGATAGATAGATAGGACAAATGAATCTCTGCCTCAGATGTGGGTGCTGGGTGTGGCAGTACTGACAGGTGGGGGCACTAATCAATATAAAGCCCTTAATCAATATAAAGGGCATGTGGGCTTGTAGCCTCGTTGGGAGTAGAGC
Reference	ZFMK-TIS-2514965			EmbCit21	14	TCCA	EmbCit21F	CAGGCAGAGAGGAAAGGAGCAAGG	EmbCit21R	TCATCGGCTTTGTTCTTCCACCCT	320	CAGGCAGAGAGGAAAGGAGCAAGGGAAGCTGAAGTGCAAATGTGTCACAGAGCCAGGACAGGCCCAGCAGGGATGCTCAGCTCTGCCTCCATCCCAGGGTTCCAGCCTGACCACACTCACAGGGCTGGTACAGCAACAGAACCCATCCCTGGCAGAGAACTCGCTCCATCCATCCATCCATCCATCCATCCATCCATCCATCCATCCATCCATCCATCCATCCCCTGGAAAAGCCTCCCTTGCTCCAGGAAGTTTTGGATACTCTCAGCCCTTGAGGCCTGCTGAAACCAGTGCCAAGGGTGGAAGAACAAAGCCGATGA
Reference	ZFMK-TIS-2514965			EmbCit22	13	GATA	EmbCit22F	TCCCTGCCCTAAGAACCTAAGAAT	EmbCit22R	AGGAAGAAAGAATCCTCTGTGTGC	341	TCCCTGCCCTAAGAACCTAAGAATTGACATGTATGTGATTGATTCCTGTTAGCCAGTTACTTTTTCTTGAGACTGTTATTTTGTATCTGCTTCTAGAGCATGATAGATAGATGGATAGATAGAGGGATGGATAGATAGAGGGATGGATAGATAGAGGGATGGATAGATAGATAGATAGATAGATAGATAGATAGATAGATAGATAGATAGATAGACAGACATAGATATGTCTCATTAATTGCTTATATAAATTTACATAGTTATTATAACTATATATATACATACATAATGTTAAGTGCTTTTGCAAGCTTTTGAGTGCACACAGAGGATTCTTTCTTCCT
Reference	ZFMK-TIS-2514965			EmbCit23	15	ATCC	EmbCit23F	GGTTTGTGCAGTTTGAGTGATGCT	EmbCit23R	CGGGTTCAGGAGCTTTGGACAG	303	GGTTTGTGCAGTTTGAGTGATGCTGCATAGAATCAGAGAATCATTTCTCCTTTTTTTCAGGAAAAGACCCCTAAGACCACCAAGTACAATCCATCCATCCATCCATCCATCCATCCATCCATCCATCCATCCATCCATCCATCCATCCATCATCCATCAGATGCCCAGTCCCTCCCTGCAGGGTGGGGACACGTGGAAACATGTAGGTCATGGTTCTCCATTGATTTTAGGTGCAATAGGAGCTCCTGGGAGATGATTCTATAATTCAGTGATCCTCAGGCCTGTCCAAAGCTCCTGAACCCG
Reference	ZFMK-TIS-2514965			EmbCit24	16	TCCA	EmbCit24F	GGGTTTGTCTGGTGGGATCTTTGA	EmbCit24R	TGGAATTCTCAGAGAAGCTGTGGC	306	GGGTTTGTCTGGTGGGATCTTTGAGCCTGAAGGGAAATTATTCCTGGTATTTTGTGCTTTGCAAAGTATAAAATACACTCATCTTTCCATGTGATTGTTCCATCCATCCATCCATCCATCCATCCATCCATCCATCCATCCATCCATCCATCCATCCATCCATCCGCAGAATCATGGAATGGTTTGGGTTGGAAGAGACCTTCAAGATCATCCAGTTCCAACCCCCTGACACGGTTCCAAACCCTGCCCAATGTGGCCTTGGACACTTCCAGGGATGGGGCAGCCACAGCTTCTCTGAGAATTCCA
Reference	ZFMK-TIS-2514965			EmbCit25	12	AGAT	EmbCit25F	AGAGTCAGGGTACAACAGCAGTGT	EmbCit25R	ACATCCACAGAAACCAAGGCAGGA	301	AGAGTCAGGGTACAACAGCAGTGTGTCACTAAATATATATAGATATTTTTAGATATAGATTAGATAGACAGATAGATAGATAGATAGATAGATAGATAGATAGATAGATAGATAGATTTATTCATTTTATATATGTAGTGCAGCAAGGTTGGTTTATTGGTGAAGGAAAGGTGTGAGACCTCCTGGCACAAGCACAGGGAGGGGCCCCAACAACCCTTACTTCTCTTCTTTCTTTTGTTAGATCACCAGAGGCTTTGGGAAGGGTGCTTTTAAAATGTCCTGCCTTGGTTTCTGTGGATGT
Reference	ZFMK-TIS-2514965			EmbCit26	17	ATCC	EmbCit26F	GCAGCGACACCAACAAATCAGC	EmbCit26R	AGGAGGAAGGATGAGTCTTCTGGA	305	GCAGCGACACCAACAAATCAGCCCAGGGGCCACCAACAAGAGGCCAGCTGGGCTGAGAAGCCACAAATGCTTCTTTTCTCTTCTGATTGATGCCAGCCTGTCTGCTCCAGATGGAAGCAGATCCATCCATCCATCCATCCATCCATCCATCCATCCATCCATCCATCCATCCATCCATCCATCCATCCGACTCATCCTTGGTCCTAAAACCAGGAGAACCTCCCAAATCCACACAGAGGACTCAACCTTGGTCCTAAGTCCAGGAGAACCTCCCAAATCCATCCAGAAGACTCATCCTTCCTCCT
Reference	ZFMK-TIS-2514965			EmbCit27	19	CATC	EmbCit27F	GAGACCTGAGGGAGACCTCTTGTT	EmbCit27R	AGCCTCCTATTGCATCAGTGAACA	301	GAGACCTGAGGGAGACCTCTTGTTACTGGTTTCTACTTGTATGTTGAGCCATTGACTGTAACTTTTTAAACATCCATCCATCCATCCATCCATCCATCCATCCATCCATCCATCCATCCATCCATCCATCCATCCATCCATCCATCCATTCATTGATCCTTCCAATTCTTTATCCATCTGAAAGTTCACTCAACAAATCCATATCTCTCCAATACAGAAGAATGTTGTGCAGGACCTTATCAAATGTCAGGGTAGATGACATTTATAGCTTTTCCTCTGTTCACTGATGCAATAGGAGGCT
Reference	ZFMK-TIS-2514965			EmbCit28	16	CCAT	EmbCit28F	AGCCTTGTGCTGGCCTTGCT	EmbCit28R	ACCGGCGTTCATGGCGTGTT	317	AGCCTTGTGCTGGCCTTGCTCAGCCGAGCATCCCGCTGCCCTGGGACCGCCATCCGCGGGGATTGCTCCCTGCTCCCCATCCATCCATCCATCCATCCATCCATCCATCCATCCATCCATCCATCCATCCATCCATCCATCCCACGCCTTTCACGGCCGGGCTCGCTGCTGATTCACGTCACGTAAGAGCGGCAGGGCCAGCTGGCCGGCGTGGGCTGTGGGGTCCTGACCCTCATTTCTGCCCTTCCTCCAAATATTCTGCGATTATGCAGCGATTGCTCGGCGGGGAGAGGAGCAAACACGCCATGAACGCCGGT
Reference	ZFMK-TIS-2514965			EmbCit29	13	TAGA	EmbCit29F	TCTCACCAGTGCAGACATCATAGC	EmbCit29R	GTTTGGATGGGCAGAGCCATACAC	320	TCTCACCAGTGCAGACATCATAGCATGAGCTTTCCATAGCAAAGGAAATGGAAGGATTGGCTGATTATAAATGTGGGTAGATAGATAGATAGATAGATAGATAGATAGATAGATAGATAGATAGATAGATAAAAATCCCAGACATTTCTGGGGTTTCATAGATTCCCAGACATAGATTTCCCAGACATTTCCCATAGATTTCCCAGACATTTCTATAATTTCATAGACAGATAGATAAAAATCCCAGACATTTCTGCCATTACCAGCAAAACTGGGGAAATCAGACCTGCCTATATGTGTATGGCTCTGCCCATCCAAAC
Reference	ZFMK-TIS-2514965			EmbCit30	19	ATAG	EmbCit30F	AGGACCCACTGTGACATCCAACAC	EmbCit30R	CACCTTTGTGCCTGCTTGTCTGG	314	AGGACCCACTGTGACATCCAACACATTCATTTCAGCTGGAGAGTTAAGGGACCTCAAGGGAAGACCACAGAAATCATGGATTCTGATGCACTGGAAACACAACATAGATAGATAGATAGATAGATAGATAGATAGATAGATAGATAGATAGATAGATAGATAGATAGATAGATAGATAGATACTCTTTCCCATTGGGCTGGAGCAGATCTTCCAGAAAAACCATTCAGCTTTGCCAAGGCTTCACTGTCTCTGCTGGGAAAGTGTCCAAGGCTCCACAGGGGAAGTTCCTCCCAGACAAGCAGGCACAAAGGTG
