# Supplementary material for: FOGS: A SNPSTR Marker Database to Combat Wildlife Trafficking and a Cell Culture Bank for Ex‐Situ Conservation
Source: Mol Ecol Resour. 2025 Jan 10;25(4):e14062. doi: 10.1111/1755-0998.14062 (PMC11969641; doi:10.1111/1755-0998.14062)
Supplement: Supplementary file 3 — Table S3. Primer data. [file MEN-25-e14062-s006.zip › Supplementary S3/Eretmochelys_imbricata_Reference.xlsx]

## Sheet: Sheet1
Data table for FOGS Reference Specimen
Title:	Catalogue/Accession Nr.	NCBI No.	Scaffold ID	Locus	Reference Allele	Microsatellite Sequence	Primer Name Forward	Primer Sequence Forward	Primer Name Reverse	Primer Sequence Reverse	Amplicon Size	Amplicon Sequence
Description:	ZFMK Nr.	Unique Accession No. in Genbank	Scaffold id from genbank		occurence number microsatellite
Example:	ZFMK-TIS-123	GCF_000337975.1	scaffold6_1	Fa_6-1	16	TCTA					409	TCATTGCATTTCTGTCCCCTCTCAGATTTTATATGTGCAGTTGACATAAAGTAATGTTAAATACAACCAAATAACTGGATTACAAGCAACATGCTTTCATTATGATTCAACTCTTTGTCAGTGCTCACCTATTTTTTGTATGCACAAAACATGTGCATGTGCTTGTGTGTGTGTATATCTATCTATCTATCTATCTATCTATCTATCTATCTATCTATCTATCTATCTATCTATCTATCTAATATAGATACAAACAGATTTGTATAGAACAAATGCCTGATTATCTGAATAATAATGAGAGATTTCATTGCAGATTCCTTCAGTTCTTGGGAAACTTTTGCCACCAGTTTTCCAATAATTGAAATAATTCAATGAAGTCCTGGGTATTAGCTTCTGCTC…
Reference		GCA_015237465.2	NC_051251.2	CheMyd2	13	TAGA	CheMyd2F	ACTGGGCCTATATTCTTCCACTCT	CheMyd2R	AACTGGGCCTTAAGCTCCTAAACC	344	ACTGGGCCTATATTCTTCCACTCTTCTTACCTACATATACCTCCAGTAAAAATTATTCTACCACAGAGTAATATGGTCAAATAACCTCCTGCAAATTCCTTGCTTTATTGATCTGGCTTCATTGTTCCATAAACCTACAGCTACTACAGTGAAAGGGGTCATATTAGATAGATAGATAGATAGATAGATAGATAGATAGATAGATAGATAGATAGAAACTCAGCCAGACACAAAATCAGTACAGATGAGATCTTATAGTCACAGTGCACCATGTGGATGATAGAGGGGATCCACAAAGGCACTCAAGTGTCTAAGTCTGGGGTTTAGGAGCTTAAGGCCCAGTT
Reference		GCA_015237465.2	NC_051252.2	CheMyd3	12	GATA	CheMyd3F	CCCGCGTACCACTTGTTTGTG	CheMyd3R	GCACCCTGCATCGAGCAATAATTG	336	CCCGCGTACCACTTGTTTGTGGTGAAATTAATTACAGGGCTTGCCATATGCAGGTGCCATTTCCCTCTGCCTTCCTCAAAATGGATAGACAGGTGGATGCAGGGGTGCGTATGGGACAGATAGATAGATAGATAGATAGATAGATAGATAGATAGATAGATAGATAGGGTGTTTGGGATAGATAGATTCAGGGGGATAGATAGATTCAGAGGGTATATGGAATAGGTAGATTCAGGGGGTATATGGGATAGATTCAGGGGCTGGATGGGACAGCTGGATAGACAGACAAACAGACAGTAAGTGTTTAGGAGACAATTATTGCTCGATGCAGGGTGC
Reference		GCA_015237465.2	NC_057857.1	CheMyd7	12	GATA	CheMyd7F	ACATGCTGGAGGAGAAAGAGTGAC	CheMyd7R	TGTCAAAGCACTTCTCTGATGTGT	300	ACATGCTGGAGGAGAAAGAGTGACTCATCTGTGGGCTCCAATCAAAGGGGCTTTGTGAGATCCTTAACCCTTTGGCATGCTGTGGAGGCATTAGCTCCCAGCACCACCAGTCACATGCCAGCACTGGGACTTGGGCCATCACAATGATAGATAGATAGATAGATAGATAGATAGATAGATAGATAGATAGATAGGATTTTAATACTGGGGCACATGAATTAAGGAGACACAGATGCAGACAAGCAACATTAGGAGTGAAATTTAATCAAATATTGTACACATCAGAGAAGTGCTTTGACA
Reference		GCA_015237465.2	NC_051258.2	CheMyd8	16	GATA	CheMyd8F	CTGTGCTGGGTAACTTGCTTCTGA	CheMyd8R	ACGGGCTGTTTATTGATAGGGCTA	309	CTGTGCTGGGTAACTTGCTTCTGATTTCTAAACGTTCAAAAATATTCGAAACATATTGTAGTCCTTTTGGATAAATGTCTTCTGGTTTTACACATAAATACATATAATTGATTAGATAGATAGATAGATAGATAGATAGATAGATAGATAGATAGATAGATAGATAGATAGATAGATAAAGGTTTGACTTTACCCATTTAAAACCATCAGGCTTTTACTTTTGCTCCAAGAGGGTAATAAATATTGCTTATGTATAAGTACTAAATTCTTACTGCAAAATGTGTTTAGCCCTATCAATAAACAGCCCGT
Reference		GCA_015237465.2	NC_051260.2	CheMyd10	15	AGAT	CheMyd10F	GGGTCTTAGTGGGCCACTGTTTCT	CheMyd10R	TATGTCCCGTGGGCTTGCCAGT	310	GGGTCTTAGTGGGCCACTGTTTCTCCTCTCTAATTATTTGTGTATTTTTAATTAATAGAAAGGCTGTCAATGACATCCCTTTTAAGCTGCAGCAAAATAAAACAAAATAAACAGCAAAAGGAACAAGATAGATAGATAGATAGATAGATAGATAGATAGATAGATAGATAGATAGATAGATAGATTAAACTTGCACCTGGTGTAAAAACTTTTCCAGACAAAGATAAATTCGAGGAGATAAACTATAAAGCTGGCCCCAAACCGCGAGTTTGTAATTGAAAGGCTCACACTGGCAAGCCCACGGGACATA
Reference		GCA_015237465.2	NC_051264.2	CheMyd14	12	GATA	CheMyd14F	GCTCAAGGGCGTCTCAAGGTTG	CheMyd14R	GACCCAGTCAGGGCAGGACTTA	306	GCTCAAGGGCGTCTCAAGGTTGCAGGGCCCAGAAGGGATGAAGGGGGGAGAGCAGACCACAGGCAGAGACGGGGATATAGAGGGAAAGGGAGGGGCTGAGATACTGGAGTGATGGGGGATAGATAGATAGATAGATAGATAGATAGATAGATAGATAGATAGATAGGGGGATGGGGGGCTATGGTGATAGATAGATGGACAATAAGCACCTAGTGAAGGATCCTTTGGGATTTATCCCATTTCCTGAGTTAATGGCCCCCCAAAACTCAGAGACTGTTGGGCCCTAAGTCCTGCCCTGACTGGGTC
Reference		GCA_015237465.2	NC_057858.1	CheMyd15	11	GATA	CheMyd15F	GCTCCTCCTGATGGAAATGGCAGA	CheMyd15R	CTTCCTCTCCTGGCCTCCACTTCT	340	GCTCCTCCTGATGGAAATGGCAGAGGAGCCAGCTGCCATGTCACCGGCTTTTACAGGCATCCTCCCCAGCCAGCAGTGATGATGTGAGGCACAGATTACTAGCTCCTGGGTGTGCTATTGACATGATGTGTAATTAAGGTGCTCAGACAGCATGGTGATAAGCATGGATGATAGATAGATAGATAGATAGATAGATAGATAGATAGATAGATAGGATCTGCAATGCAAAAATACACATGTATAAATATCCACGCTGTTGCTAAAATCAGATTTCTTGTCATAGTTACTATTTGCGTAGGACCTACAGGTTTGCTGCAGAAGTGGAGGCCAGGAGAGGAAG
Reference		GCA_015237465.2	NC_057859.1	CheMyd16	12	GATA	CheMyd16F	AGAGCGAACACAGTGATGGTCTGC	CheMyd16R	AATCCCGATTGGCGGCAGCAA	308	AGAGCGAACACAGTGATGGTCTGCAAATGACACGTTAGTGCCACCATTTCAATTGGTGTCTTCCTTTCTTCGGAGGATGGGGTTTTCTTGGGGCTGGCTAAACAGGGAGAGAAAGGGAGGAAGAGGGGACTCTGAAGAGAGGGAGGTGAGAGGAACGAGGATAGATAGATAGATAGATAGATAGATAGATAGATAGATAGATAGATAGATTTCCAGAAAGGCCGATAACAGGAGCTCCATATGGAGTTAAGGAGTTTGCTTACATTACAGCCTTACAGCTGTAAGGCTTGCTGCCGCCAATCGGGATT
Reference		GCA_015237465.2	NC_051268.2	CheMyd18	14	GAAA	CheMyd18F	ACGAAACAGAGTGGCAAGTGAAA	CheMyd18R	ACGAGAAGGAAGGTGCTATAGTGT	320	ACGAAACAGAGTGGCAAGTGAAAATATTAACTCACGCTCAGTCATGACCATTTCAACTAAAATAAATGTTTTTTAAGAGTTTACCAAAAGAAAAGTAAAAGCAAAGCCTCTGTGAAAGAAAGAAAGAAAGAAAGAAAGAAAGAAAGAAAGAAAGAAAGAAAGAAAGAAAAGGTTTTCTTTCTATCACTGTCTTAATATTAAACAGTACAAAAGTTTATAAACACATTTAACCCGTTAAGCTTTGAAAAATCAATACAACAGCTCACCGCCGGGAAAAGTGTGAGAAACACAGATATACACTATAGCACCTTCCTTCTCGT
Reference		GCA_015237465.2	NC_057852.1	CheMyd22	12	GATA	CheMyd22F	TCACTTCGGGCACTAGCCAAGAAT	CheMyd22R	GGGATGCTGGTGTGCAAGGACTAT	308	TCACTTCGGGCACTAGCCAAGAATATGGCACTTGGTTCTAAATGGCCGCTGGTTTCAGCACTACTAGGACACCATATCTCAGTGCCTCAGCTTTGAAATACAAATTTTAACCTTGGGTAAAAGACACCAGAGTGATTTGCACGCTATGGCAACCAGTGCTCTCTATATACGATAGATAGATAGATAGATAGATAGATAGATAGATAGATAGATAGATAGATGTTTCACCTATTTATGGCTATTTAAGATTAATTTCCACCAAAATGAAAGTATTGCATGAAATTATAGTCCTTGCACACCAGCATCCC
Reference		GCA_015237465.2	NC_051245.2	CheMyd23	12	TAGA	CheMyd23F	ACTTCAGGGTGAGTCCAGCCCATG	CheMyd23R	ACAAGCGTTCAAGCCGCACAGAG	323	ACTTCAGGGTGAGTCCAGCCCATGCAGGGGAAAACAGTAAACAGGGAAGTGTAAGGGTTTTGCTTTTATTACTACGCCACTTACAAAATACCCTGAGAAGCATCCATCTATTAGAGCTTTAGCTAGTACAGGGATAAGTGATTAGATAGATAGATAGATAGATAGATAGATAGATAGATAGATAGATAGATATGCAGTGTAGTTGTAGCCATGTCAGTCTCAGAATATTAGAGAGATCCGGTGGGTCTCTTGTACTGTCCACTGGTGAGAGAGACAAGCTTCTGAGCCACAGAAGAAAAGCTCTGTGCGGCTTGAACGCTTGT
Reference		GCA_015237465.2	NC_051246.2	CheMyd24	16	GATA	CheMyd24F	AGTCCTCTTCTCATTCCCTCTGTG	CheMyd24R	ACCATCTTGCATTCTGTCCCTCTT	307	AGTCCTCTTCTCATTCCCTCTGTGAAATGCCAAAAAATTTTAAACACCAATAAATGTATTATTTTAAAGTCCAAGTTACCATTTTAAGAAGATTTTCAGAAGAGCTAACTAGCAGAGGATAGATAGATAGATAGATAGATAGATAGATAGATAGATAGATAGATAGATAGATAGATAGATAGAGGTTGCATTTCTCCCCTAAATAATACAGCATTCCAGATGAAAAGTGGAGACAATGGGAATCAGTTTCCAGGTATCCCTAGAGAGGCACTGAAAAAAGCAGAAGAGGGACAGAATGCAAGATGGT
Reference		GCA_015237465.2	NC_057854.1	CheMyd27	12	AGAT	CheMyd27F	TCTTGTGCTGGCTACCTTTCTTCA	CheMyd27R	TCCATGTGCCATCTGTCTACCTGA	314	TCTTGTGCTGGCTACCTTTCTTCATAGCTCTGCCTCTAGGTAAGTTGGGGATCAAGGGATGAGGGTCAATTGTTTATTACAGAAATGTCAGATAAAAATCAGCTGAATGGTGTCTAGATGCCATAAAGACAGATGCATTAGAAATGCAGATAGATAGATAGATAGATAGATAGATAGATAGATAGATAGATAGATAGAACTACATCATAATTTCCCTCTGACACTGTTCTTGCTGAAAGTCATGCAAAAACTTTGCAGTGTATGCAGCCTGCAACAAATCAGCTCAGTTGTCAGGTAGACAGATGGCACATGGA
Reference		GCA_015237465.2	NC_057855.1	CheMyd30	15	ATAG	CheMyd30F	CTTGTTGCCGAGTTAACAGCAGTT	CheMyd30R	TTCACATGAAACAATGGCTCCAGA	310	CTTGTTGCCGAGTTAACAGCAGTTTCAGTCATATTTAATAATTGGGCACTATTAATGTATTTACTGCCAGGGTTTGCAAAGAAATAGATAGATAGATAGATAGATAGATAGATAGATAGATAGATAGATAGATAGATAGATAGATATACTCCTTGTTAGCTACACTGCTGCAATCCCATTGATTTCAGGCAGGTTCCACCAGCAAGACATTTGCCCAACTTTTCATTTTAATGACATTTTGTATCAAACTAGATAGGCTGGCGTAAAAAGTTGCTAACCATGAATATCTGGAGCCATTGTTTCATGTGAA
