# Supplementary material for: FOGS: A SNPSTR Marker Database to Combat Wildlife Trafficking and a Cell Culture Bank for Ex‐Situ Conservation
Source: Mol Ecol Resour. 2025 Jan 10;25(4):e14062. doi: 10.1111/1755-0998.14062 (PMC11969641; doi:10.1111/1755-0998.14062)
Supplement: Supplementary file 3 — Table S3. Primer data. [file MEN-25-e14062-s006.zip › Supplementary S3/Ficedula_Hypoleuca_Reference.xlsx]

## Sheet: Sheet1
Data table for FOGS Reference Specimen
Title:	Catalogue/Accession Nr.	NCBI No.	Scaffold ID	Locus	Reference Allele	Microsatellite Sequence	Primer Name Forward	Primer Sequence Forward	Primer Name Reverse	Primer Sequence Reverse	Amplicon Size	Amplicon Sequence
Description:	ZFMK Nr.	Unique Accession No. in Genbank	Scaffold id from genbank		occurence number microsatellite
Example:	ZFMK-TIS-123	GCF_000337975.1	scaffold6_1	Fa_6-1	16	TCTA					409	TCATTGCATTTCTGTCCCCTCTCAGATTTTATATGTGCAGTTGACATAAAGTAATGTTAAATACAACCAAATAACTGGATTACAAGCAACATGCTTTCATTATGATTCAACTCTTTGTCAGTGCTCACCTATTTTTTGTATGCACAAAACATGTGCATGTGCTTGTGTGTGTGTATATCTATCTATCTATCTATCTATCTATCTATCTATCTATCTATCTATCTATCTATCTATCTATCTAATATAGATACAAACAGATTTGTATAGAACAAATGCCTGATTATCTGAATAATAATGAGAGATTTCATTGCAGATTCCTTCAGTTCTTGGGAAACTTTTGCCACCAGTTTTCCAATAATTGAAATAATTCAATGAAGTCCTGGGTATTAGCTTCTGCTC…
Reference	ZFMK-TIS-35043			FicHyp1	16	GATA	FicHyp1F	GTTGTCTCTTGGGTTGCCTGAAGT	FicHyp1R	GCTAATGCAGGAAGTTTGGGATGA	302	GTTGTCTCTTGGGTTGCCTGAAGTTGCCTATAATCTACAATTTATACCTCAATGGTGCTGTGTTGCCACAGGGATAGATAGATAGATAGATAGATAGATAGATAGATAGATAGATAGATAGATAGATAGATAGATAGACAGACACATTAATTTATACTAAACAAACAGTTTTGATAGAGATCTTCTTTTTTAATTATATGCTTTCAAATATCAAGCAATATTTTCTCAAATGTCTTGTAGTTGCAACAAGTATAGCTATTTGCCTATGCTTTTGTTTTTCATCCCAAACTTCCTGCATTAGC
Reference	ZFMK-TIS-35043			FicHyp2	16	TCAC	FicHyp2F	AAGGTGTTGTAAGTGTGCTTCCAA	FicHyp2R	TGTACCTTCCTGTTTCTCAGCAGA	325	AAGGTGTTGTAAGTGTGCTTCCAAATACTTTATTATACTAATTGTAGCCACAGACATACAGCTTCATCTATGCATGCTTAGCAGTAGAGATTTGAGATGTGTGTTACTGGTTCTGCAAATTAAAAGTTATGTTTGTTCCTGATGCCTTTACCAGACAGTCTCTATTCACTCACTCACTCACTCACTCACTCACTCACTCACTCACTCACTCACTCACTCACTCACTCACTCAATCTAAACCCTTGGAAACTAAAAGAAATAAGATGTTTCAAAAGGAATGCAAGCTTGTCAAAAATAGAATTCTGCTGAGAAACAGGAAGGTACA
Reference	ZFMK-TIS-35043			FicHyp3	20	TAGA	FicHyp3F	CGTGTCTAAGAGTGGGAGGAAAGA	FicHyp3R	AGTGCAGAGCAGAGGGAGACAA	326	CGTGTCTAAGAGTGGGAGGAAAGAAAAAGAGAAGAAGAGAGACTGCATAACTGCAGGGAAGGAGTTTCTCCATGAGGAAGGAGTGAAAGATTAGATAGATAGATAGATAGATAGATAGATAGATAGATAGATAGATAGATAGATAGATAGATAGATAGATAGATAGATAGATAAGGAGGCAATTAAGACTTGGACAATTCTGGTGTCCAGCTCTGAGGCCCTGCCATGGTGCTGAAGGAAATTTGGGGCAGGTGAAACCACTCCTTTTCCAATAGCCAGAAGAGGTTGCAGTCAGGGGAGGTGGTTGTCTCCCTCTGCTCTGCACT
Reference	ZFMK-TIS-35043			FicHyp4	20	AGAT	FicHyp4F	TAGGCTGAACACAAGCAGAACTGT	FicHyp4R	TTGGGCTAGACAAACTCCACAAGT	300	TAGGCTGAACACAAGCAGAACTGTTACGTGAAGATAATACTGGGGTGTATGAACGGATTATAAAGCATCCAAAATAATTTTTGTTCAAAGCCAAGATGCAGTTCAATGTCTGTGTATGTACACTGTGTTTCAGGAAAGATGGAAGCTGTCTGGACACAATCCCCCTGCAGAGATAGATAGATAGATAGATAGATAGATAGATAGATAGATAGATAGATAGATAGATAGATAGATAGATAGATAGATAGATTATCTGGGAAATTTAGCTTGAAGGGGACTTGTGGAGTTTGTCTAGCCCAA
Reference	ZFMK-TIS-35043			FicHyp6	16	AGAT	FicHyp6F	GTGCTGAACCACTGCTGGAGTAAT	FicHyp6R	TGTCAAACACACGCCAGTGATTCC	315	GTGCTGAACCACTGCTGGAGTAATATAAACTATCAGTGAGAAATGCCTCTGTATCAGAGGGTGGCAAATGCAGTGCCAGTTTTTAGAAGGACTTTGGATGAGATGTGGAAAATTGCTGATTCTGATGTCTCTAGAGGGAGAAAGATAGATAGATAGATAGATAGATAGATAGATAGATAGATAGATAGATAGATAGATAGATAGATAAATAAAATGTACTTGGGAAGGGCTAGTGTAGCTTCTGCAGGAAACAGCCATGCCCCAATGGTGATTCTGCTGCAGTTCCCTGAAGGAATCACTGGCGTGTGTTTGACA
Reference	ZFMK-TIS-35043			FicHyp7	20	TCCA	FicHyp7F	GCCTGGATGAACCTGACTCTTGG	FicHyp7R	TGAGGACAGTCACTGAGGTTACAT	319	GCCTGGATGAACCTGACTCTTGGGTCATAGCCAGAGGAGTCTGCAAACTTAAATGGGCACTGATGAAAAAATTTAATTTCTCTCTCCATCCATCCATCCATCCATCCATCCATCCATCCATCCATCCATCCATCCATCCATCCATCCATCCATCCATCCATCCATTGAAGGCAAGTAATTTCCCCATTTCCTGTGGTGAAATCAAATAAAAGGTGCTTTAAAGAAAACTTAAAATACCTATAATTAAACAAGGATGAAAAATCCTACAAGTTGACCCAAAGTTTCCTCCTGACATATGTAACCTCAGTGACTGTCCTCA
Reference	ZFMK-TIS-35043			FicHyp9	20	CATC	FicHyp9F	GGAGGAGCACAGCAGGTCTTAATC	FicHyp9R	CCTATTTGCACGAGATCTGCCAAG	301	GGAGGAGCACAGCAGGTCTTAATCTCTGCTTGCTGGGGAACAATTGGGTTATACAAGGTATTGTTATCTGGATTTATGCAGGTAAAACAAGTTAAAATCATCCATCCATCCATCCATCCATCCATCCATCCATCCATCCATCCATCCATCCATCCATCCATCCATCCATCCATCCATCCACCCATCCATCCACCCATCCACAAAGAACTTTCAGAGGATACTCCATGAGATAATGTCCAGTTATGTTTTGCAAGAAAGAAAAATATTCAGGTATCTACTTGGCAGATCTCGTGCAAATAGG
Reference	ZFMK-TIS-35043			FicHyp10	18	TGAA	FicHyp10F	AATCCAGGTGTTCCAAGGCTAGGT	FicHyp10R	CTGATGCGTCACTCGCTCCTCTTA	343	AATCCAGGTGTTCCAAGGCTAGGTATTTACTGAGTTGGTGGAACTGACGATCCAGTTGTCAGGTGTATTTTATCATGAGGAGTGTAGTTATTAATCAATAAATCAGATCTGAGTTTTCCTATAGAAAGGCCAGAGTGTGAATGAATGAATGAATGAATGAATGAATGAATGAATGAATGAATGAATGAATGAATGAATGAATGAATGAAGAAATAGAAGGAAAAAGGCTTCCTCTGTATGAATAATCTAATCCCAGTTGCACTTCTATATTTTTCCTCTCAAGAAAACTGCAGGAAGATTTTGGCAGAGTAGAGCTGTGTAAGAGGAGCGAGTGACGCATCAG
Reference	ZFMK-TIS-35043			FicHyp12	19	ATGA	FicHyp12F	GCTAATGGCACTGAACCCTCTGAT	FicHyp12R	TCACTAGGGCTTGGCTGTACTTGA	346	GCTAATGGCACTGAACCCTCTGATGAGGGTTCATGACCTTTACTGATCACAGTTTTCATCCTCAGCCTCCTTCCCAAATTTATGTATATGCTCCTGCTCTGTATTCAGCAAGATGAATGAATGAATGAATGAATGAATGAATGAATGAATGAATGAATGAATGAATGAATGAATGAATGAATGAATGAAAAATATAGTTAATATGTGGCATGACATGCTAACCTAAAACTTTCATAAATGGATTCCAGTCTGTAACTGTCCAGTTAAGAAACTGCAGCAGCTTTACAAATCAAATTATACTAGACTTGGGCAAGCCAAGTGATCAAGTACAGCCAAGCCCTAGTGA
Reference	ZFMK-TIS-35043			FicHyp14	15	ACCT	FicHyp14F	CCCTTGTCACCAGGATGTTAGAGT	FicHyp14R	CAGGATTGCATGGAGCAACAGTCA	300	CCCTTGTCACCAGGATGTTAGAGTGTTTGGGCCTGGGGCTAGACATGTCCACAAATTCATTTGTCCTCCAGATCAGATTCCAATCACCTGGAATGGAAACAACCTACCTACCTACCTACCTACCTACCTACCTACCTACCTACCTACCTACCTACCTACCTATCTGATAAGTTTATGAAACATCTGAACACTTCCTCCCCCCTTTATAATATTTCTGACTTCGAAACTCTGCATTTGCACCTTTTTGCCCTCCCATGTTCATCCGCATTTTAACTTTGACTGTTGCTCCATGCAATCCTG
Reference	ZFMK-TIS-35043			FicHyp16	11	ATCC	FicHyp16F	AGGACTGGAGAGTAGGACTGTGTC	FicHyp16R	ATCAACCAAAGACTGAGCCTTGCA	336	AGGACTGGAGAGTAGGACTGTGTCCTTGTGCAGTAGGGTCAGTTTAAGGGACGCTATTAAAAATGACATTAAAAACACATTCTTATGAAGGTTCTTCTGTGTTTGCTATCTTTGTCCCCATATGTGGTATCCATCCATCCATCCATCCATCCATCCATCCATCCATCCATCCTGTGTAAAGTTAAGAATGGTGTGCCTATAGGAAACTACAGCAGGCTAACAAGCTTTGTGAAAGCTGTCTTGCTCAAAAGATGCTTTCCTTTATGATAAATTTATGCTAAGGAACAAAGTCTGTGAGAGCTTGCAGAAAATTGCAAGGCTCAGTCTTTGGTTGAT
Reference	ZFMK-TIS-35043			FicHyp17	18	CATC	FicHyp17F	GCCAGTGAAGCAAGGTTCCACAT	FicHyp17R	GCTGAGAGCTTAGCTGAAGAGACA	301	GCCAGTGAAGCAAGGTTCCACATTACCTGGAGAGTGCTCCAGTTGCTGTCACACTGCCTAAAGGAGATTTAGCAAGCCACACATCTTCCATATCTGAAATCCCTTTTCTTGGGCTTAGAATCACACTCACTCACTCACTCACTCACTCACTCACTCACTCACTCACTCACTCACTCACTCACTCACTCACTCACTCCTGTCTTCAGGAGTGAGTCAAAGGCTGTTGGCCATAAGGAGAGAAATGTTTATTTCCTCAGCTGTATCTCTTGACTATATCTGTCTCTTCAGCTAAGCTCTCAGC
Reference	ZFMK-TIS-35043			FicHyp18	19	AATG	FicHyp18F	TTTGGAAACAAGGAAGCAGCTACT	FicHyp18R	GCATGGCAGAGTTGATCCAGATGT	345	TTTGGAAACAAGGAAGCAGCTACTAATATTCCATTTCCTTAATCCCCTTCAAAGGAATTTCCAGAAGCTACAACCTAAAATCTGTGTTATTTCTATGCAATTTCCTCCATGGCTTTACTCACAAGTGTAGGATCATAAAAATGAATGAATGAATGAATGAATGAATGAATGAATGAATGAATGAATGAATGAATGAATGAATGAATGAATGAATGAAGCAAATCCATCCTTCCCACCCACAAAAGTTGATGAGTAGAAAAAAAAAGGAGGATTCTGTAAGTTTGTCTGGCACTTGCAGATGTTGAGCAGCCCTGCCTGACCACATCTGGATCAACTCTGCCATGC
Reference	ZFMK-TIS-35043			FicHyp20	20	ACTC	FicHyp20F	AACATGAAGCTGGAGGCAGTGAAC	FicHyp20R	ACCAGAGAAAGAGCAGGTGAATGC	328	AACATGAAGCTGGAGGCAGTGAACCCCAGGAACCCTGCAGAGATTTGTGTTGCCTCCATCACCTCGGTGAAAGGACGGTTGATGTGGCTGCACCTGGAAGGTACCTGCTGTAAAGGCTGCTTGTGTGTCTGCTACTCACTCACTCACTCACTCACTCACTCACTCACTCACTCACTCACTCACTCACTCACTCACTCACTCACTCACTCACTCACAATTTTGCCTTTCATCCTCTGCACAAAATTCCTCTCTCCAGCTTTTCAATTTTATACACATTGAGCAGTTTTATGTGCTATGAGGAATTGCATTCACCTGCTCTTTCTCTGGT
Reference	ZFMK-TIS-35043			FicHyp21	20	TAGA	FicHyp21F	TGCAAAGTACAGGACCACTTCAGC	FicHyp21R	AGCCCTTTCAAATGCTGGCCTTTG	339	TGCAAAGTACAGGACCACTTCAGCTGCACATGAAAACTGTGAAAAATTTTCACCTTGGTATTGCCTTTGTATGTTGCTGAATGAGATTTGTCTCCTGTCTCTTCCATAAATGGATTAGATAGATAGATAGATAGATAGATAGATAGATAGATAGATAGATAGATAGATAGATAGATAGATAGATAGATAGATAGATATTATGCGGGGGGGTTGTTTGTTTTTTGTTTGTTTTTATTTTTGGCCTTTCATGTGGATAGTGCAAATTAAAGCACATTGGTTTTGGCAGCTATGAAGTAAAATTGATGTCTTTATATTCAAAGGCCAGCATTTGAAAGGGCT
Reference	ZFMK-TIS-35043			FicHyp22	11	TCAA	FicHyp22F	AAGCTGAGCTTTAATCCCTGACAC	FicHyp22R	TGATTGGTCCGTGAGTCCACAG	301	AAGCTGAGCTTTAATCCCTGACACGCTCCAAAAAAATGAGATGTGTTTTTTTTGAGAGAAAACTGTTTTGGGGGGAGAATGCGATCTTCAATCAATCAATCAATCAATCAATCAATCAATCAATCAATCAAAACTCAGAGCAGCACAAGCTGGGATGCACTGACCAATCAGCAGCCAGAGTCACACAACCCGTAGGGCTGCTGGCCAATCAGAGCCAACAGCTGCACTGACCAATCAGCACCTGGCACTGCAAAGCTCTTGGCCAATCAGCAGCACAAGCTGTGGACTCACGGACCAATCA
Reference	ZFMK-TIS-35043			FicHyp23	12	TCCA	FicHyp23F	ATTTGGGATGTGGATGCTGGATGC	FicHyp23R	ACATGGCGGGTTGCTCACTG	329	ATTTGGGATGTGGATGCTGGATGCAGATTTGGGATGCAGCGGCGCTAGGTGGCACACACGCTCTGCTGCAGCTCCGCAGCCCCGGCTCCGATCGCTCCCTGCCCGTGGCCCAGGAGCCCGGCTAGGGCACGGAGCTGCACTGTCCATCCATCCATCCATCCATCCATCCATCCATCCATCCATCCATCCATCCCACACATTTGGACTGATCCTGCCCCAGGGCTGTGGAGCTGTGAAGTGACCCCACACCAGCGCTTGGGCCACCTCGGACAAGTGGCCCCAAAGGCCAGCGAGTGGCCGGGCTGAGGGCAGTGAGCAACCCGCCATGT
Reference	ZFMK-TIS-35043			FicHyp24	12	ATCA	FicHyp24F	TGTGCCAGGACCTCTCTACTCTCA	FicHyp24R	CCTCACACAGGTGGAAGGAATGC	315	TGTGCCAGGACCTCTCTACTCTCACTTGCCAACATTCAATCTAAACCTCCCCTCTGTCAGTGTGAAGCCATTCCCCCTCACCCTGTCACTACATGCTCTTGTAGATCAATCAATCAATCAATCAATCAATCAATCAATCAATCAATCAATCAATCCATCAATCAGAAAGGTTTCAGCTGTGGCCTTTCTCTGTGATCCTCTCTCCTGTGTGACACGGGTGATATGGTCAGAGTGGCAACTGTGGCAGGATGATGTCACAGAAATGGAGACAGTCCCAGAACTTAACTCCTCTGCATTCCTTCCACCTGTGTGAGG
Reference	ZFMK-TIS-35043			FicHyp25	19	TCCA	FicHyp25F	TGCCTAAGCCTGATCTGAATGTCC	FicHyp25R	TCTCCACTTGTTCTGAAGGTGTGC	310	TGCCTAAGCCTGATCTGAATGTCCCACTCCTGTGGGTACCACTAGCTAAATCCCACAGAAGCAATTGGAAAGATGCATACAAAAACTGTCCATCCATCCATCCATCCATCCATCCATCCATCCATCCATCCATCCATCCATCCATCCATCCATCCATCCATCCAAAACTGAGAGCAGCCAAGAATAAAACTAGTGCTCTGTCTGTATGTCCTCTCTGAGGGGATGAATGAATGCAAAAATGAAATATTATGTAAAATGTACCAGCAATAAGGTTATTCTGGCCACTGCACACCTTCAGAACAAGTGGAGA
Reference	ZFMK-TIS-35043			FicHyp26	18	TAGA	FicHyp26F	AGGTGATGTGGAAGGCTGAATAGA	FicHyp26R	ACAGACTTGCAGAGGAGACAGGAA	305	AGGTGATGTGGAAGGCTGAATAGACTCTCCAGACTCCCAAATATCCTGGGTAAAAGCAAATGGTTGTTACTGGAAATTCACTTTTTTAACATGTTGGCACTAGGCTTCTGCAGACTTGAGTTTTTATATAGATTTAGTTATAGCTATATAACTTGAGGTTAGATAGATAGATAGATAGATAGATAGATAGATAGATAGATAGATAGATAGATAGATAGATAGATAGATAGAGTGTTAACACCTGCTGCATTTTTAAAGCCCTTCTTATAACTACTTCCATTTTCCTGTCTCCTCTGCAAGTCTGT
Reference	ZFMK-TIS-35043			FicHyp27	20	ATAG	FicHyp27F	ACCAGACACCTGAAGTTCACCATG	FicHyp27R	CCCTCTCAGGCTGTCTCTTGCT	318	ACCAGACACCTGAAGTTCACCATGCAGTACATCCAGCAGTGCTAACCCCAGGAGATCATGGGATGGGTTTGCTGGGTGCCCCTCACAGGGAGAACCCAATGTCTGTCTGGGCTTCCTTTTATTGCAGAGAAGCTTTGCTGAACTCAGAAATGGCCACTGATAAAAAGAAAATAGATAGATAGATAGATAGATAGATAGATAGATAGATAGATAGATAGATAGATAGATAGATAGATAGATAGATAGATAGATAAAAGAACCTTAAAAAGGGTGGTCTGCATCCCCAACATAAAAGCAGCAAGAGACAGCCTGAGAGGG
Reference	ZFMK-TIS-35043			FicHyp28	19	AGAT	FicHyp28F	GAGGAGTCACTAAAGGAGGCAGAA	FicHyp28R	AGCAGATGGAAAGGGAAATGGCAT	339	GAGGAGTCACTAAAGGAGGCAGAAACAGAATTGTGAGATATACTAAATGTTATAAAGGGGAATGGAAGTAAGAAGAAGGGGCCCTAGAAGGCACGGATGGAACAAAATCAGAAGGATTTCTGGAAGATAGATAGATAGATAGATAGATAGATAGATAGATAGATAGATAGATAGATAGATAGATAGATAGATAGATAGATAGGTAGTAGCTTAAGGGGAGGGACCAAAAATATTTTTCAAAGAACAGGAAGTTAAAAAAATATTACCTTTTTTGTACATTTATGCAATGGGAGTTATTTGCAATAACATTTTCAGATGCCATTTCCCTTTCCATCTGCT
Reference	ZFMK-TIS-35043			FicHyp29	12	ATCC	FicHyp29F	TCCTCAGCTCAACTTGCTGTTTGT	FicHyp29R	CGTTGTGCCTGGCTGATGGATG	320	TCCTCAGCTCAACTTGCTGTTTGTAAGCAAATCTCACAGCAAAGTCCTGTCTGGCAGAGCAACAGGCGCAGTGATCACAACAGTCAGCACATCCAGCAGCCCAGGCAGGCACAGGGGTGTGTTCCCAGCTGTGCCTCCACAGAATCCATCCATCCATCCATCCATCCATCCATCCATCCATCCATCCATCCATCACAGCAACAATACAGGAGAAAAGGAACAAGTCAGACAGCAACTGCTGGTGTTGACTCAAGCAGTGCCCAAGCCAAACTGTGCCAGCAGTGTGGGACTCCCACAGCATCCATCAGCCAGGCACAACG
Reference	ZFMK-TIS-35043			FicHyp30	14	AATG	FicHyp30F	TGAGAGCAGTAATGTCCGGGAGAG	FicHyp30R	GCTGGGCTTGATTTGCCAGGTTC	310	TGAGAGCAGTAATGTCCGGGAGAGCAACAGGGGAGACAAATGCGGATGAGAAGTGCCTAAATGGCTTAATAATTTAGAGTTAGTCAGCCTATGACTTGACAGAAGAAATGAATGAATGAATGAATGAATGAATGAATGAATGAATGAATGAATGAATGAATGAGATATTATCATTATTAGTCATATGAGACTGAACACTAAGTTATAAGGTGCATTGGCAAGCTATTTTCAACTGAGGAAGGCTCTAACGGACTGTCTAAATGTAATGGTGGCGAGCAAGATAAAATGAACCTGGCAAATCAAGCCCAGC
