# Supplementary material for: FOGS: A SNPSTR Marker Database to Combat Wildlife Trafficking and a Cell Culture Bank for Ex‐Situ Conservation
Source: Mol Ecol Resour. 2025 Jan 10;25(4):e14062. doi: 10.1111/1755-0998.14062 (PMC11969641; doi:10.1111/1755-0998.14062)
Supplement: Supplementary file 3 — Table S3. Primer data. [file MEN-25-e14062-s006.zip › Supplementary S3/Fringilla_Coelebs_Reference.xlsx]

## Sheet: Sheet1
Data table for FOGS Reference Specimen
Title:	Catalogue/Accession Nr.	NCBI No.	Scaffold ID	Locus	Reference Allele	Microsatellite Sequence	Primer Name Forward	Primer Sequence Forward	Primer Name Reverse	Primer Sequence Reverse	Amplicon Size	Amplicon Sequence
Description:	ZFMK Nr.	Unique Accession No. in Genbank	Scaffold id from genbank		occurence number microsatellite
Example:	ZFMK-TIS-123	GCF_000337975.1	scaffold6_1	Fa_6-1	16	TCTA					409	TCATTGCATTTCTGTCCCCTCTCAGATTTTATATGTGCAGTTGACATAAAGTAATGTTAAATACAACCAAATAACTGGATTACAAGCAACATGCTTTCATTATGATTCAACTCTTTGTCAGTGCTCACCTATTTTTTGTATGCACAAAACATGTGCATGTGCTTGTGTGTGTGTATATCTATCTATCTATCTATCTATCTATCTATCTATCTATCTATCTATCTATCTATCTATCTATCTAATATAGATACAAACAGATTTGTATAGAACAAATGCCTGATTATCTGAATAATAATGAGAGATTTCATTGCAGATTCCTTCAGTTCTTGGGAAACTTTTGCCACCAGTTTTCCAATAATTGAAATAATTCAATGAAGTCCTGGGTATTAGCTTCTGCTC…
Reference		GCA_015532645.1	CM027216.1	FriCoe1	18.3	ATCC	FriCoe1F	CAGTCACCTGCTTTGGCTTGGTT	FriCoe1R	ACACAGTAATGAGCTGCTGGTCTG	331	CAGTCACCTGCTTTGGCTTGGTTAAAGCCAGCATCAGGTCAGATGTTGGCAGAGATCCCAAATGATGGTAAGGACGAGCAAGGAGGACTTTTGCTGCCAACACCACTCTGAGCACAGGGGTTGCACAAGTATCCATCCATCCATCCATCCATCCATCCATCCATCCATCCATCCATCCATCCATCCATCCATCCATCCATCCATCATCTTGCCTTCATACACACTTTCCTGCCTGCTCACGGGTTTTGTAGATCTGCACAATGCCCTGGTTTTCCCTTGCCAGTGCTTGCTTTCCTATCCCAACCTGCAGACCAGCAGCTCATTACTGTGT
Reference		GCA_015532645.1	CM027219.1	FriCoe2	13	TCAC	FriCoe2F	TTCCAGTGCCTCTGATCTCCTCCA	FriCoe2R	GACCCTGCACCCACCTAGTGATTT	329	TTCCAGTGCCTCTGATCTCCTCCAGGTAGGTATTACTCTATTTCTGGGCTTATGTAGCATCCTTGAAATTACTGCTTTAGGTATCAGCTGTGCCTGCAGGGCTGCATTCACTCACTCACTCACTCACTCACTCACTCACTCACTCACTCACTCACTCACCCACATTTGCCCCCAGGAGCCAAAAGGCAGGTTCTGAGCTTCTGCAATGAGTTTAACACTGCTACAACAAGTCTTGAATACACCCATTAGCCTGGTGGCTGCTGCTTACCACCACAGGAAAAGAGGATTCAAAACCAGGGGCACTAAAATCACTAGGTGGGTGCAGGGTC
Reference		GCA_015532645.1	CM027223.1	FriCoe3	11.2	TCCA	FriCoe3F	CACAGGAGGAAGCAGGGCTACAAG	FriCoe3R	GCCTGGAGATGCGGAAGTTGGT	327	CACAGGAGGAAGCAGGGCTACAAGTATGTCCCCAACAGGGACATGGGCAGCAGGGGAGGTGACATGGGGGTAGACTGAGCAAAGCTGGCCCTGGTGTGGCTTCTAGAGCTTTGCTCCCACTCAGGCTGATGTGGTTTGGGGAAGCCACCCAGGGAAAAATTCTCCATCCATCCATCCATCCATCCATCCATCCATCCATCCATCCATCTCTGGAGGGGCTGTCCAGGCTGGGGGCTGTGCTCACCAACAAGAGGGCCTCCAGCTGGTTGATGTAGATCTCCTCGCTGGCCAGGAAACCGGAGAGCACCAACTTCCGCATCTCCAGGC
Reference		GCA_015532645.1	CM027218.1	FriCoe4	17.3	CATC	FriCoe4F	GAGGGCTGGGAAATGAAGGCATGA	FriCoe4R	GGCAAGAGTTGGTGTCTGGTGGAT	349	GAGGGCTGGGAAATGAAGGCATGATAGAGAACAGCAGCTCTCCTCCTCACAGGAAGAAATGATGGGACAGCAGTGCAAACTGCTGGGGTTACACAGGCCTTGTGACCCACCACAGGGTGGTTTCTTTGTCCATTATCTGATTGGTAGCTGGAGATCATCCATCCATCCATCCATCCATCCATCCATCCATCCATCCATCCATCCATCCATCCATCCATCCATCCACACTGGCAGAGTAGGGTGCTAGCAGGGTACCCTGGCATGACTCACCCAGGCATCCTCCCCACCATCTATCCTTGTCTTCATCCTTCCTGCTCCCCTATCTATCCACCAGACACCAACTCTTGCC
Reference		GCA_015532645.1	CM027220.1	FriCoe5	19	ATCC	FriCoe5F	GCTTCTCTGGCAACCACCATCACA	FriCoe5R	AGCACCTGAGGATCTCACCGACTG	348	GCTTCTCTGGCAACCACCATCACAAGGAAAAATGCCTTCCCAATATCCCATCTAACCCTGCCCTCCAACAGTAGGAAGCAATTTCCCCTTCTGCTGTCACTCTATGCCCTTGTCCAAAGTCCCTCTCCAGTATATCCATCCATCCATCCATCCATCCATCCATCCATCCATCCATCCATCCATCCATCCATCCATCCATCCATCCATCCCTCCAGCTCCCAGCAGGAGCACATGGGCTGTTTTGACAGGGCCAGGTGGCAGGAGCAATGTGGTTCATGGGGTACAGGGAGCTCTGAGGAGAGGGAACTGCAGACATTAATTAGGCAGTCGGTGAGATCCTCAGGTGCT
Reference		GCA_015532645.1	CM027221.1	FriCoe6	13.2	ACAA	FriCoe6F	CGCCAAGTCCACTGCTGATCTATC	FriCoe6R	GGGCACAACATCCTGGGTCCAT	344	CGCCAAGTCCACTGCTGATCTATCAAAAATTTGGGCTGCTAATGAGGTCTTAATTAGTGAGTTCGGCTGGAATAATTCATGTCATTCAATTTGCAGGAGTTACTTGATTTTTTTTTTCCCGAGACTGGATGCACATTTATCAACAAATGGGCCCCACAAACAAACAAACAAACAAACAAACAAACAAACAAACAAACAAACAAACAAACCCATCCCTGTGCCAGCTCAGCCCAGCCCTGGCAGCGGTGGCAGGGAATTGCAGCAGAGGAGTTGGTTCCCCCTTTTCCAGGTGTCCCTCCCCACCCTGCCCGTCCTTTTGGGGATGGACCCAGGATGTTGTGCCC
Reference		GCA_015532645.1	CM027222.1	FriCoe7	12.2	CCAT	FriCoe7F	TGCACTGTGGCAGCAAGTAGGT	FriCoe7R	ATGGGTGTGGGAAGGGAAAGATGG	300	TGCACTGTGGCAGCAAGTAGGTCACAGACCAGGCAGCTCCTGGAGAATCCCCTGCAGTTTGTTTCCTCTCCCTTCTTCTGCCTTCTTGGGTTTTTAGGAACCACCAAAGCACTTCACCACCACCTTCAAACCCCATCCATCCATCCATCCATCCATCCATCCATCCATCCATCCATCCATCCCAGATCTCTCCAGCCCTGTCTCCTGCCTCTCTGCTCTCTCCCAGCTGTTCAACTCCACCTCTCCCCTGCAGATCCTCAGAGCAGGACCTTTCTTCCATCTTTCCCTTCCCACACCCAT
Reference		GCA_015532645.1	CM027214.1	FriCoe8	13	ATAG	FriCoe8F	GGTGTTCCGTGCCTTTGGATGG	FriCoe8R	GGGAGTTGAGATTTGGCTGTGCTT	316	GGTGTTCCGTGCCTTTGGATGGCGGGGGGATGCCGGAGGGATGCGTGCGGGGAGTCCGTGCTGGGCGGCCGGCAGTGAGAGGTGCTGGGACAAGAACTGCAGAGGTGCAACATTCGGAGTGTGGGGAGCTGCTATAGATAGATAGATAGATAGATAGATAGATAGATAGATAGATAGATAGATAGATAAAAAGTCCCCAGATGCAAAACTAATGTTTCAAACGAGCAATCAGATCTATTGTGCGCTTAGAGGTAGTTGGTCTAAAACCACGCCTCTTGCTAGACCCTGTGTTAAGCACAGCCAAATCTCAACTCCC
Reference		GCA_015532645.1	CM027215.1	FriCoe9	16	AGAT	FriCoe9F	AACAGTAAAGTTTGTTCGCAGCAG	FriCoe9R	CTCCTGAGTCCTGGGAAAGCGTAA	320	AACAGTAAAGTTTGTTCGCAGCAGCAGATCAGGGGAAGCATTTCTGTTCCCCTATTGTGGATCACGCAGCAGATTTTTCTGGTGTTTTATATAAAAAAATAGGAGATAGATAGATAGATAGATAGATAGATAGATAGATAGATAGATAGATAGATAGATAGATAGATGGATGATAGTTCATTTAGGCCTTTTTCTGTTTGGAATTACACTGGCTGAAGTTCTCTGAGTGTCATACTGCAGGAAAAAGGGCAGATAATGAGAACTGGAGAATGTCTCCGTTCCTCAGTTTGCTCTCATTACGCTTTCCCAGGACTCAGGAG
Reference		GCA_015532645.1	CM027217.1	FriCoe11	13.1	CATC	FriCoe11F	ACCCATGTCACTGTTTCACAGAGG	FriCoe11R	GCAAATGGTGCTGCTGGTTCAG	319	ACCCATGTCACTGTTTCACAGAGGGTAGATGTGGCCATTTCCAAATTGCAACATGAATTTCCACAACCCCTTGAGAGCTGCGTTGGATGTCCATCTGCCTGTTCATCCATCCATCCATCCATCCATCCATCCATCCATCCATCCATCCATCCATCCCTTCCAGATCTCCTCACACATAGTCTCGGGATGCCCTTCTTGTGGCACACCTCAGGATGGCTTTGTAGATAGCTGTGGTGCTCTTTGTCACACCAGTCGGGGCTTTCTGTGGTTTTCTCACCACAGGCCCCATGTGTGGGGCTGAACCAGCAGCACCATTTGC
Reference		GCA_015532645.1	CM027224.1	FriCoe12	16	TCCA	FriCoe12F	AAGGTCCTCACATGCCCACAATCT	FriCoe12R	ATGTGCCTCGTGGAGCTGGAGA	329	AAGGTCCTCACATGCCCACAATCTCCAGTGTCTCACTTGCACGCAGACCCCCACACCTGCCCCCAAAACCATTGCCTGTGCACAAAGCTCTGAATTTTCCCCAGCTCCTGTGTGTGTGTATCCATCCCTCCATCCATTCATCCCTCCATCCATCCCTCCATCCATCCATCCATCCATCCATCCATCCATCCATCCATCCATCCATCCATCCATCCATCCAAGTCTCAGCCCCTGCCTCCTCCAGGATCTCTACACAGCAACCATTTCCAGCAGTTTATTCGACAGCTACAAGAAAATATTCCTGCACTCTCCAGCTCCACGAGGCACAT
Reference		GCA_015532645.1	CM027212.1	FriCoe14	18.3	TCCA	FriCoe14F	CAGTGCAAGGTTCTTGAGCTGACT	FriCoe14R	AAAGGAGCAAACAAAGGGCATCCA	310	CAGTGCAAGGTTCTTGAGCTGACTAGAGGGCCTAGAACTGAATGGTGACATTTACTGTCTCATCTGCCCAAGTTCAGGTGTGTACTGGGTATCACATGTGATAGGTGCTGCCATTGCTCCATCCATCCATCCATCCATCCATCCATCCATCCATCCATCCATCCATCCATCCATCCATCCATCCATCCATCCCACTCACACCTGTGGAAGGGGACAGACAGTATTGGAGTATCTGCACTTACTGCTGAAGTCTGGATTTCTCTTACATAATTTCACTTGTACTTACTGGATGCCCTTTGTTTGCTCCTTT
Reference		GCA_015532645.1	CM027212.1	FriCoe15	16.3	CCAT	FriCoe15F	TGCTCTCTGTCCTGCCTCTATGC	FriCoe15R	CCTGTCTTCTCCTACCTCACCTCT	328	TGCTCTCTGTCCTGCCTCTATGCAGTACCACGAGCACTATGGGGAAAGGTCTAAGGGGCAGCTACACCAATGGGGATACAGGTGGGTTGCCCCATCCATCCATCCATCCATCCATCCATCCATCCATCCATCCATCCATCCATCCATCCATCCATCCACCAAGCATGTCTTGGGTAGCCCCAAGAGGCAGGGGATGGAGGCAGCTGTACATATATGGGGCCTGGGGCTCTGAGAGGATATCCAGCAAATTTACACCTTCACCCCTCCAGCCATGGCCAGGCATGGTGTGCATGTGTGTTACTGCAGAGGTGAGGTAGGAGAAGACAGG
Reference		GCA_015532645.1	CM027213.1	FriCoe16	13.1	CATC	FriCoe16F	TGTTGGTTGTGCAAGAGGCAATCC	FriCoe16R	AGTGCTCAGCTTAACGCCGATGA	321	TGTTGGTTGTGCAAGAGGCAATCCCGATGAGACCTCAAAAAACTATTGCAGGATGTGAAAGAGGTGGAATCAGCCACCTTATGTCACTTAATAAAAGACATATATCCATGAGACATGTAGTGCATGAGATTGCATCCAGATTTTGTGGCATCCATCCATCCATCCATCCATCCATCCATCCATCCATCCATCCATCCATCCTCACACAGACTGGGTGCTGCCTGGTTCCTGGCTGTCCTTAGCTAGTGGGGCTCACCCAGGTGTCACAGCACACTGGATAACTTGAGCAACCTTAGGGTCATCGGCGTTAAGCTGAGCACT
Reference		GCA_015532645.1	CM027213.1	FriCoe17	15.3	TCCA	FriCoe17F	CCACAGTTCGTGCTGGATGGA	FriCoe17R	AGCATTCCTGAGTCTCTGGTTGTT	303	CCACAGTTCGTGCTGGATGGAAAACAAAATCCTAGCCCAAGAGAAATATTGCCACAGGTAACCATTCCAACATCCTACACACAGGACCTGATGCTCTCCATCCATCCATCCATCCATCCATCCATCCATCCATCCATCCATCCATCCATCCATCCATCCTGCTGAGCAACTCTGCTCTTTCACAAAATAATTAATCCCACACTAATAAGAAAGGTCTCAGTTCCATGAGGCTGTTATCAAACATGTGCTGTCAATGTCAGAGAGTTTTCCAACCTGTCAAACAACCAGAGACTCAGGAATGCT
Reference		GCA_015532645.1	CM027226.1	FriCoe18	14	CCAT	FriCoe18F	CTGTCAGTTGTTCTGGCTGCCT	FriCoe18R	AGGTGAAGCCAAGTGCCCTG	320	CTGTCAGTTGTTCTGGCTGCCTGCCCCTGGTCTCTTCTTTTTCAAGGAATCATGGACTCACTGAATCATTAAGGTTGGAAAAGTCCTCTAAGAGCATTGTTTCAGCAGCATTGCCAAGGCCAACACTAACCCTTGTCCCAAAGTGCCACATCTACACAACTGCACAACCATCCATCCATCCATCCATCCATCCATCCATCCATCCATCCATCCATCCATCCATGTGGGATGAGGGTTTGTGCTGTGCTCTAGGGAAGCTTTTTCCCATCCCACCAGGGCAGGGGCTGTGTCACCCCCAGCCAGGGCACTTGGCTTCACCT
Reference		GCA_015532645.1	CM027210.1	FriCoe20	14.3	CCAT	FriCoe20F	CCTGCAAGGACATGACCATACCAA	FriCoe20R	GAACCACGTTACTGCCTACTCTGA	317	CCTGCAAGGACATGACCATACCAAGTGACTCAGCAGGAGCCTGCTTCTGATTTCTGAGAGGTGCCTCACAGCCCTTACATGATCTCTGAGCAGAAGGAGGCTCTGACAAATTAAAGATTAATTTTTTAGAAGGGCTTATTTGCCTCCCCATCCATCCATCCATCCATCCATCCATCCATCCATCCATCCATCCATCCATCCATCCACCTGTAAATTGCACTCTCCCTCGACACTTTTTCCATGTACTCCATACTGGTGGAGCTTTGGGACGCAAGATTTTGTGTCCTTGCTTTTCAGAGTAGGCAGTAACGTGGTTC
Reference		GCA_015532645.1	CM027211.1	FriCoe21	14	AAAT	FriCoe21F	CACTGAGCAGGAGTCTGAGTCCAG	FriCoe21R	AGGTAACTGGTCTGTGTTGGTGCT	309	CACTGAGCAGGAGTCTGAGTCCAGAGGAGCCACCTCTTTATTCTCACAACTCTCTGGAACCTCGCAGGCAGCTATGCAAGGCTGGTAGGAGAAGTTTTCGGGGCAGGGGAAGGCTGGGAAGGAAATAAATAAATAAATAAATAAATAAATAAATAAATAAATAAATAAATAAATAAATCAGACATTGTTCAAGTTGTAATCCCTTCAGGTAACACTCAAAGAACACATTATTGTCCTCTTGTCAACTTCCTGTGCTCGCCAATTAGGTTGGATCTACCAGCCTGGAGCACCAACACAGACCAGTTACCT
Reference		GCA_015532645.1	CM027225.1	FriCoe23	16	CATC	FriCoe23F	CCAGAAAGAGGAGCTGAGGGACTG	FriCoe23R	GGTCACTTACTCCACAGGCTGTCT	304	CCAGAAAGAGGAGCTGAGGGACTGTGTGGGGGAAAGTGGGAAGGACAACGTTTCTAGGAGATTCACACTTCTCTGCCATTGGAAACATCCATCCATCCATCCATCCATCCATCCATCCATCCATCCATCCATCCATCCATCCATCCATCTCCTACACCATTTTGTCTTCTGTGGATGCCAGGTTTCTAGGCCTCCTTGCTGGCTGAAGGGCACCATCCTGGTGGTTCTTCTGGTGGCTGTCAGCGTTTCTGAGCCATCAGGGTGGGATGGTGACAGCCAAAGACAGCCTGTGGAGTAAGTGACC
Reference		GCA_015532645.1	CM027209.1	FriCoe26	14	ATCC	FriCoe26F	GGCTGCTGATGAGTCTCTGTCTTG	FriCoe26R	AAACGGGAGAGGAGGGAGTCCT	344	GGCTGCTGATGAGTCTCTGTCTTGGTGTCTGATCAGGGATCACAAAAAATACTTGTGTCCTTGGAAATAAGAGCCTTGCAGGATGGGGAGAAATGGTTGTACTGCTGCAGCAGGCTGGGTTTGGTGTGGTATCCATCCATCCATCCATCCATCCATCCATCCATCCATCCATCCATCCATCCATCCTTTTAGGCCTGGCCCAAGGAGCTCCTCCCAACCTCCCTGGCAGCCAGGACTGGCCAGTGAGGCTCTCCTGTAACCCCTCATGTTGTCCTTCTCCAGTATGACCAGTACAAGACCCCCATGGAGAACATTGGCCTGCAGGACTCCCTCCTCTCCCGTTT
Reference		GCA_015532645.1	CM027207.1	FriCoe27	13	AGAT	FriCoe27F	TCACCAATTGCTTCTGCTGAATGT	FriCoe27R	AAGACAGCGGCAATTAGACTGAGG	300	TCACCAATTGCTTCTGCTGAATGTATGTAATCATACAACTTGTATTTGAAAATTAATAGTCAAATGGATGGATCCAATAAAAACTGGAGAAAGGGACACTCAGGCTGGGAGTGCGCTTGTTGAGAAGTACATTTCTTCAAAAGTACTATAAGTTTATAAGAAGATAGATAGATAGATAGATAGATAGATAGATAGATAGATAGATAGATAGATAAAATAAGAGCAGAACAAAAGCAGACTAGAGTCTCAGTTTATGGAAATAAGTTTTTGTGAATTCCTCAGTCTAATTGCCGCTGTCTT
Reference		GCA_015532645.1	CM027207.1	FriCoe28	11.2	CCAT	FriCoe28F	ACTATGACCATTGTTGGGCTCAGC	FriCoe28R	TGGCACAAGGATGAGTGTCGGATT	324	ACTATGACCATTGTTGGGCTCAGCCTTGGCCAGGGGCTGGTCCCTCTTGGAGCCAACTGACAATGGTTCTCTTGGACACAGAGGAAGTTTCTGGCACCTTCTCACAGAAGCCACCCCTGTAGCCCCCTGCTACCAAAACTTACCCACATAAACCATCCATCCATCCATCCATCCATCCATCCATCCATCCATCCATCCCCCTCATCCACAGTCCTCACATAATCTTCACAAACTTCACAAAAAATGATTCTGTGCTCCAGAATCATCATAACACCAAACAAAAGTGGGCAATTTATGCCCAATCCGACACTCATCCTTGTGCCA
Reference		GCA_015532645.1	CM027208.1	FriCoe29	11	CATA	FriCoe29F	AAATGGAAGAACCACCGTGCAATT	FriCoe29R	GTGAGGTACAGAAGCTTGGGTGTG	314	AAATGGAAGAACCACCGTGCAATTTTATTTCAGAAAAATCTCACATTCCTTTCTTTTTAACTTACATTCATGTCAGTGGAATGGTTTTATTAGGTCCTAAGTCTAATACATACACCATATAATTAATCCCTAATTAGGAAATCATACATACATACATACATACATACATACATACATACATACATATATTTTAAGTCCTAATGTGACCACCAATCTTTCAATCTTTTTTCTCCTGGAATTTCTCTGGATAGATATCTACTATGGTTTTAGGGGAAACTGTTATCATTTGGCACACCCAAGCTTCTGTACCTCAC
Reference		GCA_015532645.1	CM027208.1	FriCoe30	12	AGAT	FriCoe30F	ATGTGGACAGACCTGCATCCTGAG	FriCoe30R	GTACTGGTGAGAGCTGTGGGAAGT	350	ATGTGGACAGACCTGCATCCTGAGCTCGTCATCCAAAAGCACTTTATTTAGTTGGGCTTAAGGCTACTGATCTGGCTTCCACCTTAGGCATGGCCTACCCAAACCCAGCTTGGAGCCTGGACAGCTTTGTATTCATAGAGATAGATAGATAGATAGATAGATAGATAGATAGATAGATAGATAGATAGACAGACAGATAGATATGTATAAAATCACAAGTAAAATTTTGATCCTGCTTTAAGCAGGGCAACAACACACCTACTTTGCAGGAGTTATTGGTTAGAAACTGTTTAACAGAGCACTGGTGATGATGAAAACCTTTAGTAACTTCCCACAGCTCTCACCAGTAC
