# Supplementary material for: FOGS: A SNPSTR Marker Database to Combat Wildlife Trafficking and a Cell Culture Bank for Ex‐Situ Conservation
Source: Mol Ecol Resour. 2025 Jan 10;25(4):e14062. doi: 10.1111/1755-0998.14062 (PMC11969641; doi:10.1111/1755-0998.14062)
Supplement: Supplementary file 3 — Table S3. Primer data. [file MEN-25-e14062-s006.zip › Supplementary S3/Fringilla_montifringilla_Reference.xlsx]

## Sheet: Sheet1
Data table for FOGS Reference Specimen
Title:	Catalogue/Accession Nr.	NCBI No.	Scaffold ID	Locus	Reference Allele	Microsatellite Sequence	Primer Name Forward	Primer Sequence Forward	Primer Name Reverse	Primer Sequence Reverse	Amplicon Size	Amplicon Sequence
Description:	ZFMK Nr.	Unique Accession No. in Genbank	Scaffold id from genbank		occurence number microsatellite
Example:	ZFMK-TIS-123	GCF_000337975.1	scaffold6_1	Fa_6-1	16	TCTA					409	TCATTGCATTTCTGTCCCCTCTCAGATTTTATATGTGCAGTTGACATAAAGTAATGTTAAATACAACCAAATAACTGGATTACAAGCAACATGCTTTCATTATGATTCAACTCTTTGTCAGTGCTCACCTATTTTTTGTATGCACAAAACATGTGCATGTGCTTGTGTGTGTGTATATCTATCTATCTATCTATCTATCTATCTATCTATCTATCTATCTATCTATCTATCTATCTATCTAATATAGATACAAACAGATTTGTATAGAACAAATGCCTGATTATCTGAATAATAATGAGAGATTTCATTGCAGATTCCTTCAGTTCTTGGGAAACTTTTGCCACCAGTTTTCCAATAATTGAAATAATTCAATGAAGTCCTGGGTATTAGCTTCTGCTC…
Reference	ZFMK-TIS-2514975			FriMon4	15	CCAT	FriMon4F	ATGTTTGCCTGGGCTGTGGTTGT	FriMon4R	CCCTGAAAGCAGTCGCTGAGTCTC	309	ATGTTTGCCTGGGCTGTGGTTGTGCAGGTGGCCACACAGGGGTGCCAGAGACTGCACAGCATCCACTCACCCATCCATCCATCCATCCATCCATCCATCCATCCATCCATCCATCCATCCATCCATCCATCCCTCAGCCCGCACCGAACCGCCTCAGCCCGTGCTCTCCTCTGCTGCAGCCCAACATGCTGTCCTGTCAGGAACATCCTGGGCCCTGCACCCCCTTCACAGCTGGCAAGCTGTGATTGCAGCACTGCTGGAAATGTCAGAGTGACAGGCAGCTGTGAGACTCAGCGACTGCTTTCAGGG
Reference	ZFMK-TIS-2514975			FriMon5	12	GATA	FriMon5F	ACTGGGCAAGTTTGCACAGTATCT	FriMon5R	ACAAGGTCTCCTAGCACCACATTC	316	ACTGGGCAAGTTTGCACAGTATCTAAGGAAAGGTGCAAAGCAGATGGACAGACACCAGCATATAGCAACAAGAATTATCTTGAAAATTTTGCTTATTAGAAATGGCTGAAGGAGTGTTGTTTAATTCAGATAAGGAAAGACTGAAGGAAGATGCATCTATGATAGATAGATAGATAGATAGATAGATAGATAGATAGATAGATAGATATAGACCGATAGATAATGAACCTAAGCCTGCAGCAAGAGAGATGCACTTTAGATGCTTTGCAAGTGTTAGGGTGATGTAATACCAGAATGTGGTGCTAGGAGACCTTGT
Reference	ZFMK-TIS-2514975			FriMon6	13	TAAC	FriMon6F	TGGTGGTTTCAGACTGGGAGGATT	FriMon6R	CTGCAACTTCTGCTAAGGCAACAG	331	TGGTGGTTTCAGACTGGGAGGATTTGAGTTAGCCGTAAGGATTAGATTATTATAACCAATTCCTTAATGTCAGCATAGATTCCATCGGCTCTGGCAGAAATGGTGAGGACAATTGGCCTTCCCTGTGCTTCAGATCTGACTTTTACAAAAATTTAGGAGTATCCATCAGTTTAACTAACTAACTAACTAACTAACTAACTAACTAACTAACTAACTAACTAACTACTAACTAATGAACTATATGCATATAGAAATAATGAAATCTGTATCCCTGGACTACAAAACATTTGAGAACACATTATGATGTCTGTTGCCTTAGCAGAAGTTGCAG
Reference	ZFMK-TIS-2514975			FriMon8	12	ATAG	FriMon8F	AGTGCAGCAGGGAAGGCAATGG	FriMon8R	GCCTTTCTGGCACAGTAGCAAGTA	334	AGTGCAGCAGGGAAGGCAATGGGGGGTCATGATAAAGAGATCTCCAAAGAAAACCCCAGAAGAACTGATAGAGAAATAAGCAAGTTCAAGTAAAGGTGAATCTAGTTGGGACTTATACCTAATTGACACAGAGGTTTTATTACCAAGCATATGATTTTTCTTTTGAAATAGATAGATAGATAGATAGATAGATAGATAGATAGATAGATAGATAGATATACATATAGCCAGTAAAATCTGCACTCTGCATACAAAGGTACAAATAAGTATGTACTCTCGATGTGTGTAACTGGACTAAACTGTACCAGTATACTTGCTACTGTGCCAGAAAGGC
Reference	ZFMK-TIS-2514975			FriMon11	20	CATC	FriMon11F	TTAAACAGGGCTGGTCTCAGTCCT	FriMon11R	GGATGAGCGAAAGGCTGTGAATGT	304	TTAAACAGGGCTGGTCTCAGTCCTGAGCCCTGGAGAACACCACTTGTTACTAGCTGTCAGCTGGATGTAACTCCATTCACCACCACTCTCTGGGCTCATCCATCCATCCATCCATCCATCCATCCATCCATCCATCCATCCATCCATCCATCCATCCATCCATCCATCCATCCATCTTACCCAGCAAACAGTACACTCATCCAAGCTATGAGGAGCCAGTTTCTCCAGGAGAACACTATGGGAAACAGTGGCCAAGCCATGACTCATGTCCAGGTAAACCACATTCACAGCCTTTCGCTCATCC
Reference	ZFMK-TIS-2514975			FriMon12	13	TCCA	FriMon12F	TGGTCCCATCAACCTCCTTCTGT	FriMon12R	CCACCACCACTACCTACTGACATC	323	TGGTCCCATCAACCTCCTTCTGTAGTCACTGGGGAATTCTGGATGCTTCTGACCCTCCAGAAGCTACAGGCAGACAGACCTAGATCATGGCATCACAGAAGGGTATGGAAGGGACCTTAAAGGCCATCTAGTTCCAAGCCTCCTGCTTTTATCCAGTTCGTCCGTCCATCCATCCATCCATCCATCCATCCATCCATCCATCCATCCATCCATCCAATCCATGTCTCTCCAATTTGGAGACAAGGATGTTGTGTGGGACAGTCTCCAATACTTTTCCGTTTCCATAAGTCCAGGTAAATGATGTCAGTAGGTAGTGGTGGTGG
Reference	ZFMK-TIS-2514975			FriMon15	12	CATC	FriMon15F	GTGCCTGCAATCCAGTCTCTACCA	FriMon15R	CCTGTTACTCCAGTGACAGCTCCA	343	GTGCCTGCAATCCAGTCTCTACCACTGTTGTGCCCTTGACCAGTAAGATTTTACCTGCTATAAAAGGCTGGATAAGAGGCAGGTATTTCTGCTGTCCTCAGCAGGGAGCCACCCTCTCGATGAGTGCTGGCAGCTCTGGGATGTGCATCCATCCATCCATCCATCCATCCATCCATCCATCCATCCATCCATCCCACTGTCTGGGTGCCCACAGTTGTCCATACAGCACTCAATGTGACAACTGGAGCCAGGCTGTGACAGATAGAACTCCCAGGTGGAGAGCACTGGCAAGGCCCTGCCAGTGGCTTACTCCCATGGCTGGAGCTGTCACTGGAGTAACAGG
Reference	ZFMK-TIS-2514975			FriMon16	17	TCCA	FriMon16F	GAGGATGGATAACTTGGGCACCTT	FriMon16R	TGAGGCATCATCAGGAGTGCAAA	319	GAGGATGGATAACTTGGGCACCTTTTGCTTGCAGAACACTGAGAAAGGGCTCTATTCCAAAGCCTCCTCTTCCATCCATCCATCCATCCATCCATCCATCCATCCATCCATCCATCCATCCATCCATCCATCCATCCATCCCTCTGGAAAAACAAATGTTGGAAATAGGAAAAAATATTGGGATTGTGCAAAAGATTCTTCCATTATTGGAATAAATTTCACCCATATCCAACAACATCCTGATCCACCTAGAACTAGAGAGGCCTGCCAGTCTTCTCACCATAGAGCTGGAGAGGTTTGCACTCCTGATGATGCCTCA
Reference	ZFMK-TIS-2514975			FriMon17	12	CCAT	FriMon17F	CCCTGTGGCACTTGGCCTGAAAT	FriMon17R	GCGGCTTTGGGAGCATCTTGGA	309	CCCTGTGGCACTTGGCCTGAAATCCCAATTAATCTGTGCTGAGATGTGTATGCAAGGAATTTCCCTCCCCTTATCCATCAGTGAGGGATGCAGTGATGGAGAGAGATGGCTGCAGGGCCAAGCTATGGGGACAGCAGTGGTGTGACCCTGCTTGTATGCCTTCCTCCCATCCATCCATCCATCCATCCATCCATCCATCCATCCATCCATCCATCCTGCTGGCAGCAATCAGAGGGTTGAATCTGCTCCTTTTCCCATCTCCCTGCGTGCCCAAGTCACTGAAAACCTCCAAGATGCTCCCAAAGCCGC
Reference	ZFMK-TIS-2514975			FriMon19	12	GATA	FriMon19F	TCAGCAGCACCAGCAGGATTATTG	FriMon19R	GCAGACTCCCTTTACAGGCTCATC	314	TCAGCAGCACCAGCAGGATTATTGAGGTGTTGCTGTTCTTTTGGTACTTTTGGGCTGTTGCCATGACTTGTGCAAGAACCCATGGACAAATAGGGAAGTTTCTAGAGTCTCCAGAACTAGGTAGAAGGTTGTGTTTGCCCTTGCAGTGATAGATAGATGGATAGATAGATAGATAGATAGATAGATAGATAGATAGATAGATAGATATTGTCATTGCACTGGGCTGGCATTCCAGCTGCATGCTCAGTCTTCTGCGAATTAAATGGGCAATTTTTATCTCTTTTCATGTAGATGAGCCTGTAAAGGGAGTCTGC
Reference	ZFMK-TIS-2514975			FriMon20	11	ACTA	FriMon20F	TGGGAAAGGCGGCACTGCAAA	FriMon20R	TCAAGACTGGCTGAGAGCGAAGG	322	TGGGAAAGGCGGCACTGCAAAGTGCTCTCAGTGTTTCCCCGGGTCCCTGTCTGGAGCAGGTTCAAATGGTTCCAAGAAAAGGGAAAGAAAAACAGTCCAGGGAAAGCTCAGACTGCCTCAGCTAGCTAAACTAACTCACTAACTAACTAACTAACTAACTAACTAACTAACTAACTAACTAAGCAGAAGGAGCACGGTGTTCTGCCCCGTCTGTGCCCAAACATCAACAGTGTTCCAGCAGACTGTGGAGGAGGAGTCCAGTCCCTGATAACAAAACTCTGTGCTTCTCCTCCTCCCTGCCTTCGCTCTCAGCCAGTCTTGA
Reference	ZFMK-TIS-2514975			FriMon21	15	AGAT	FriMon21F	GCTTCTGCCTCCCTCTTTGTTGT	FriMon21R	TCACTTCTGAAAGGCAAGCCCTT	308	GCTTCTGCCTCCCTCTTTGTTGTGTGTGAAGGGCTCTGTGTATAGGGAGAGTAGGAGGGGGGAGCACTCATATCTGTACTCAGAGTGATAATTATCTGTGAGCAGTTTTCCAAGCATATATTGAGATAGATAGATAGATAGATAGATAGATAGATAGATAGATAGATAGATAGATAGATAGATTTAAAATTATTGCTATATTTTAAATTTTCAGCAAGTCTATAATGGAGGTGAGCTGTGTATTTCAGCTTACAGTCTAACAGGAGCCCGTGTATTTCTTCTCAAAAGGGCTTGCCTTTCAGAAGTGA
Reference	ZFMK-TIS-2514975			FriMon22	14	CATC	FriMon22F	ACAGGGCATTTAGCACATGGTGTT	FriMon22R	CCATCTTTCCTGGAGGTGGCTGAA	302	ACAGGGCATTTAGCACATGGTGTTTTACCAAAGGTCTTTATAGATCAAACTTTCTGTGCTTTAACCTAAGCTATCAATTCAGCTCCACAATGCCACTCACTCACTCACTCACTCACTCACTCACTCACTCACTCACTCACTCACTCACTCCCTTCAGCAGGCTGAGAGAACTCTTTCAAAGTTAAGACTGAGAAGAGTTTTATGGGTAAAACAAAATGTGTGTGCACAAGCTAAACAAAATAATAAATTAATTGACTGCTTCCCATAGGCAGCAGGTATTCAGCCACCTCCAGGAAAGATGG
Reference	ZFMK-TIS-2514975			FriMon23	11	ACAG	FriMon23F	AGCTGTGGGTGCTCCTGAAGGA	FriMon23R	AGCAGGGTTGTGTCTCCGTGGAT	331	AGCTGTGGGTGCTCCTGAAGGACACTTCACCCCAAGGAGAGCCCCCAGGATGGGCCAGGAGCAGTGGGAATGTGGCCTCAGGCTCCCATCCCCTTCCCTCAGCTACCTCCTACAGACAGACAGACAGACAGACAGACAGACAGACAGACAGACAGACCCAGAGGTGCTGCACCTTCCCAAAGCTCAGCCTGTCCCAGCCAGCCCTGCCTGGCACAAACCGTGGGGTCCCAGGGGGTTTTGGGGTCCCAGCTGGCTGTCCCCACTCCATGGCAGCAGGGCACAAAATCAACCACCCTGGCTGTCCCCTCATCCACGGAGACACAACCCTGCT
Reference	ZFMK-TIS-2514975			FriMon24	12	TCCA	FriMon24F	GCACTGCTAGTATGACCCTTTCTC	FriMon24R	GGCTAATTGGGAACCAGTCACTTC	343	GCACTGCTAGTATGACCCTTTCTCCATATGAAAAGGGTGTATTCTCCTACTTCAGTGCTCACTGCTGCATAGCAACCAATAGAGCAGAACCCTACACCCATCCATCCCTCCATCCATCCATCCATCCATCCATCCATCCATCCATCCATCCATCCATAGCTTTGCTGTCTGGGACTTCCACTAAGGTAAATGCTTCTCTCTGGAGATTCTCTGCATGTCAAAATTATGGTATTTTACAAGGACAAGAGAATGTTCCAGCTCATATATTAGCTCTTTCTTCTGAACTTATGACAGCAGCCAAGATATAAATACAGCTCAGGAAGTGACTGGTTCCCAATTAGCC
Reference	ZFMK-TIS-2514975			FriMon25	13	TCCA	FriMon25F	GGCACAGTGGTGACAATGACAG	FriMon25R	GCCCACTTATCACTGCCAATATCA	304	GGCACAGTGGTGACAATGACAGCAAATTACAGCTTTTGTAGCAAAAGGGAAGAGCCTGCCAATTCTGCAGAAGTATCTTCTGTTCTGCAATATTCAACTGCACTATGACCTCCCTACTCCTGTATTAATGTCCATTTCTCCATCCATCCGTCCATCCATCCATCCATCCATCCATCCATCCATCCATCCATCCATCCATCCATCTCTCCTGTGAAAACACTCCCTCCAAGAGCAATCCTCATGCCCCATCCAATTTTAAATCTGCTGAATCCATGAGTGCTGATATTGGCAGTGATAAGTGGGC
Reference	ZFMK-TIS-2514975			FriMon28	16	CATC	FriMon28F	GGGAAGGACCAGATGATTTCTCAC	FriMon28R	ATTGCCAGGCCGATCACAGC	315	GGGAAGGACCAGATGATTTCTCACAGTCCTGGGAACGCCTCCATGAACTCCAGACATTAATTAAGCCAGAGCTGCAGAGCCATTACAAAAGCAGGAACATTCAGCTGTGTTCATTCAAAGATCTTTAAATAAATGAGCGGACATCCATCCATCCATCCATCCATCCATCCATCCATCCATCCATCCATCCATCCATCCATCCATCCTCCCATCCTCTGAAGACAGGCAGTTGCTGATGTCCAGAGAAGCCAGATCACTGTTACCAGTGTCACAGTCCCTGGTACAGCTCACAGGAGCTGTGATCGGCCTGGCAAT
Reference	ZFMK-TIS-2514975			FriMon29	13	ATCC	FriMon29F	ACTCGCTCCCTGGAAGGAAAGTG	FriMon29R	CCAGCAGGTTCAGACATCAAGGTG	308	ACTCGCTCCCTGGAAGGAAAGTGGGATGCCTGAATCCTGGGGGTGTTCTGCAGGCTTTGGGAAGAAAGCAGTCTGATCCATCCATCCATCCATCCATCCATCCATCCATCCATCCATCCATCCATCCATCACCTGAGAGCCCAGCTGCCCCAAGGCACAAAGAGAGGGACCACAGGGAAGCACCTCAGAGATTCCCCCTGCATCTCTATGCCTGCCAATGCCCTGGAAGCAGCAGCTGGCCGGGAATGACAGGGCAGGAGCTGGGCTTTGCTGCGAGCTCCCGGCACCTTGATGTCTGAACCTGCTGG
Reference	ZFMK-TIS-2514975			FriMon30	17	CCAT	FriMon30F	GAACTTCCCTTGCTCAGGCTCCAG	FriMon30R	ATGCGTTTGGGCTGTGTGACTTG	342	GAACTTCCCTTGCTCAGGCTCCAGCTGGCCTTAGTGGGGTCCCAACAGGTGTCCAGTTCTGGGCATATAAAACTTGATGTAAGCTGAAAAAGAAAATCCCATTCTACTCCATCAGCAAAGGCACCAGCCTCACCTGAAGGTCAGAAAACTGAGCCACACTGCCATCCATCCATCCATCCATCCATCCATCCATCCATCCATCCATCCATCCATCCATCCATCCATCCATCCCTCACCCAGACCAGAGCTCTCTGAGCAGAATATTCCCCTTTAATTTAAGGTGTGGGTCTCAGGCAAGCACAGTTCTCCAAAAGCAGTGCAAGTCACACAGCCCAAACGCAT
