# Supplementary material for: FOGS: A SNPSTR Marker Database to Combat Wildlife Trafficking and a Cell Culture Bank for Ex‐Situ Conservation
Source: Mol Ecol Resour. 2025 Jan 10;25(4):e14062. doi: 10.1111/1755-0998.14062 (PMC11969641; doi:10.1111/1755-0998.14062)
Supplement: Supplementary file 3 — Table S3. Primer data. [file MEN-25-e14062-s006.zip › Supplementary S3/Grus_grus_Reference.xlsx]

## Sheet: Sheet1
Data table for FOGS Reference Specimen
Title:	Catalogue/Accession Nr.	NCBI No.	Scaffold ID	Locus	Reference Allele	Microsatellite Sequence	Primer Name Forward	Primer Sequence Forward	Primer Name Reverse	Primer Sequence Reverse	Amplicon Size	Amplicon Sequence
Description:	ZFMK Nr.	Unique Accession No. in Genbank	Scaffold id from genbank		occurence number microsatellite
Example:	ZFMK-TIS-123	GCF_000337975.1	scaffold6_1	Fa_6-1	16	TCTA					409	TCATTGCATTTCTGTCCCCTCTCAGATTTTATATGTGCAGTTGACATAAAGTAATGTTAAATACAACCAAATAACTGGATTACAAGCAACATGCTTTCATTATGATTCAACTCTTTGTCAGTGCTCACCTATTTTTTGTATGCACAAAACATGTGCATGTGCTTGTGTGTGTGTATATCTATCTATCTATCTATCTATCTATCTATCTATCTATCTATCTATCTATCTATCTATCTATCTAATATAGATACAAACAGATTTGTATAGAACAAATGCCTGATTATCTGAATAATAATGAGAGATTTCATTGCAGATTCCTTCAGTTCTTGGGAAACTTTTGCCACCAGTTTTCCAATAATTGAAATAATTCAATGAAGTCCTGGGTATTAGCTTCTGCTC…
Reference		GCA_012487855.1	BJET01000572.1	GruGru1	12	AGAT	GruGru1F	GCATGTGCCAGTATGCCAAAGGG	GruGru1R	TTGGGCAGCCTGGTCTAGTGGA	326	GCATGTGCCAGTATGCCAAAGGGGACTAACAAATTATAGGTTTATACAACATAGCAAGCACAAGATTTTCTATGAGACAAAGTATCTGCAGTTTGTCTCTTTACATTTGTTTCCAAATGTGTGGTCTTGTGGTCTTTTCACAACAGGTGAGATAGATAGATAGATAGATAGATAGATAGATAGATAGATAGATAGATAGGAGTCATTACAGAATCTGTCTTGCAGCAATGAGACAATATTTACAGAATCACAGAATGGCCTGCATTGGAAGGCACCAACCCCCCTGCCATGGGCAGGGACACCCTCCACTAGACCAGGCTGCCCAA
Reference		GCA_012487855.1	BJET01001021.1	GruGru2	11	AGAT	GruGru2F	TGTTCCCTCATGTGCCGTGATTGT	GruGru2R	TCCTGCTCGACAGCCTCAGAAGA	304	TGTTCCCTCATGTGCCGTGATTGTTGTCGTGCTTTGTTTTGCTTTGTTTCATGCAGAGGGTGAAGCTAGGGCTGGCCAGCAGTGCTGGGGACAAACCCAACGGAGATAGATAGATAGATAGATAGATAGATAGATAGATAGATAGATACAGACAGGCTCGTGGAGGGGCATGTCCACCTCCCCATGCCAACCTACTAAGGTGACTCTCCCTGCACCAGAAGGACCACCCTCGGGGCCAAGGACAGGCTCCGTTCCCTGCGGTCGATGCAGCCCTTTGCCTTTCTTCTGAGGCTGTCGAGCAGGA
Reference		GCA_012487855.1	BJET01002114.1	GruGru3	12	TAGA	GruGru3F	AGCCCTTCTAACAAGCTGTTTGGT	GruGru3R	GCTAGGCTGGAGCATCCGATGT	323	AGCCCTTCTAACAAGCTGTTTGGTACTGATGCTTTGCAGTAGTTATACACACACAAACCCCATTTTTAGTAGAAAAACAGGACTGATCAATTATATAAAGTATCGGTAAACCACTACTGGTAGATAGATAGATAGATAGATAGATAGATAGATAGATAGATAGATAGATGTGGCTACCTAGTCCAAAGCAAAAGAAAAACCCATGCCTTCCCCCAAAACCAATTTAACTGAAATAGGTGCAGAGAAGACCACTCAGAAGATACAGGATAGAGAAAATCGACTCTATGAGAGAAGCTAAAGCACATCGGATGCTCCAGCCTAGC
Reference		GCA_012487855.1	BJET01004404.1	GruGru4	12	CATC	GruGru4F	TGGGAGGAGAGAACAGGACCGT	GruGru4R	TCGCGTGGATGCCTGTATTCAGT	350	TGGGAGGAGAGAACAGGACCGTGTCCCCTGGCACCCCAGCCGTGGGGGGGACCCCCATGCTCAGCTGCTTTGGAAGTTTTGGCTCCTGCCCCCACGCTCACACCCACAAGCTCCCTGTGCTCAGGGCTCTCCTGCAGCGAGCATCCATCCATCCATCCATCCATCCATCCATCCATCCATCCATCCATCCCCAGGTGCTGGGTCTGCTTTCTGGGTGCTCAGCTCCGGTCACCCCACGGGGCGGGTATTTCTGTAAGCGCCCAAAAGAAAACACCTCTGCCTCAGAGCACCCGCTCTACCGATGGGTATTTTTCCCCGTGGGGCAATACTGAATACAGGCATCCACGCGA
Reference		GCA_012487855.1	BJET01004573.1	GruGru5	12	AGAT	GruGru5F	TGCATCTCTTGGTGTGGCAAACG	GruGru5R	GGTTCAGTGGGTGATGGCTCGT	300	TGCATCTCTTGGTGTGGCAAACGTACTCTCAGTAGATTTAGTAGGAAAAGGAGATGAAGGAATGTCTCCGTGTGCTACAGATGTGGAGCTATATATATATTTAGAGATAGATAGATAGATAGATAGATAGATAGATAGATAGATAGATAGATGTATATATTTAGAGAAGAAAAACTGAAGTATCCAGGGACTAGCTGAATGGTCTAAAAAGATTTCACTGAGCACACATGATGTGACTTGGGTATTCTGGCAACACATGTGGCTGCCACTCAGCCCAGACGAGCCATCACCCACTGAACC
Reference		GCA_012487855.1	BJET01004985.1	GruGru6	11	CATC	GruGru6F	GGAGAAAGGCCCATGAAAGCACAT	GruGru6R	TTGTACCTCTGACATCTCGCTGCC	304	GGAGAAAGGCCCATGAAAGCACATATTAGCTATGGTTAGACCTGGTTTGGTCCCCCTGTCTGCTCTGTTTATTTATTTCCTGGGCTTGGGTCGGCACCGTTTTGTTGCCTCTGTCCCTGCATTGAGGGATGTTCTGCACGCACATCCATCCATCCATCCATCCATCCATCCATCCATCCATCCATCCCCTGCCTTCCTACGCCTCTGCAGGCACAGAAAGACAGCTTGGGTATCACAGGTACTGAGTGTGAAACGGTGAGAGCCCCACAATGCTGGGACGGGCAGCGAGATGTCAGAGGTACAA
Reference		GCA_012487855.1	BJET01005008.1	GruGru7	11	AGAT	GruGru7F	AGTGAAGCCAGACCTTTATGAGGG	GruGru7R	TCTGTAGCTGGTGGGAAGATGTTT	350	AGTGAAGCCAGACCTTTATGAGGGGACAGGTCTAGATGAGTTTCTGATAACTGCTTAAGTAAACTTGAGTTAGGCAGCAAGCAGATTTACCTGAATTAAGAGAGAACCACATATTCTAACATGATGCCTAACTCTGATGCCACTAAGAATCAGAGCTATGTATGAGATAGATAGATAGATAGATAGATAGATAGATAGATAGATAGATATAAAGATAGTGCAGAGTGGGGGGAATTTTTCTGGGTGGTTTGATTTGCTTGTTTTTTAGCAACACATCTAATCTGATATAAATATTGCTGTGGATACCTTAGAGCTTGTATACATGGAAACATCTTCCCACCAGCTACAGA
Reference		GCA_012487855.1	BJET01005032.1	GruGru8	11	CCAT	GruGru8F	GCGAGAACAGCATAGTGGACAGC	GruGru8R	TGGCAAGCTAACTCCATACTTCCA	336	GCGAGAACAGCATAGTGGACAGCCATGTCTTGTTAGTCTGTTGTTCGTGTGCCCTGGGTATCCAAGGAATAGTGACCCCTGGTGCTCACCCCATGCCTTCCACAGGAGAGATCCAAGGCATGTGATGAAGTCAGTCCGCCTGCCCGCCCATCCATCCATCCATCCATCCATCCATCCATCCATCCATCCATCCCTTCTGTGCCCCCCCCAGAAAGAAGGCCTGGGAGATGGTATGCCTCCATCAGCTGCGATGGGGAAAGCAAACCTGTTCCCCTCAGTGTGGTACCTCCTGTTTTTTAGAGCTAGTGGGGATGGAAGTATGGAGTTAGCTTGCCA
Reference		GCA_012487855.1	BJET01005819.1	GruGru9	11	ATAG	GruGru9F	GGACTGCTCAAGCATCCAGAAACT	GruGru9R	TGCTGTATCAGAGCTGACCCTGTA	348	GGACTGCTCAAGCATCCAGAAACTGTCTCTATTTCCTCATACCCAACAGAGATCTGCAAAGAGCTTGACAAGGCTGAGCTTTCGGAAAGGCCTAGTGAGCTGCAAAAGGAGGAAGCTGCTCTTTGGAAGCTTCGTATATATATATGATATATATGAAATAGATAGATAGATAGATAGATAGATAGATAGATAGATAGATAGATTTCCCAGGGGAAAAAAAAACCCTAGACTATAGTCCATTTGGATAGCAAGTATCAGGGTTCTGTGCACACCAACAGTCTCTGCAAGCTTTCCCCTGCCTCCCCAGGGATCTGACTGCTTGTGTACAGGGTCAGCTCTGATACAGCA
Reference		GCA_012487855.1	BJET01006026.1	GruGru10	11	CAGG	GruGru10F	GAGCATGGCAGAGTGCAGCT	GruGru10R	TGCCCGGTTCGCTTGGTGAT	316	GAGCATGGCAGAGTGCAGCTGCTTAAGCCCTTTCTTGGGGACCATCAGGGGACCAAGCCAAAGGCGTAATTGAGCTGGGGAACTATTACCATATTAAAAATCTGGACATGACCCCGTAACACGATTTGCAATTTGTCCCAGGCAGGCAGGCAGGCAGGCAGGCAGGCAGGCAGGCAGGCAGGCTGCAGTGCACTAGTGTACTTTCCCCATTAGGGGCTGCGTGCTGTTAGCAATCACATTAGTGGGGTCGGGATTTAGCAGCAGGAAATCAAAGTGGTCCCTGCAGACCCCGGCCCATCACCAAGCGAACCGGGCA
Reference		GCA_012487855.1	BJET01007371.1	GruGru11	11	ATAG	GruGru11F	CAGGGCTTGATGACGTTCAACATT	GruGru11R	AAGCCTGTAGCGTTGCCTGG	300	CAGGGCTTGATGACGTTCAACATTTTCAAATCCAGAAACTTATTTCTTATAAGATCTATTCTGAGGAGCTTCCTTAACAAGAAACAGTAATAGATAGATAGATAGATAGATAGATAGATAGATAGATAGATAGATAAACACATAAACACATATCTAGATAAATAGGAGTCATGAGACTTCTTGACTGAACCACCAGTCTTGTTGGATAGATGGGCTGTGATCAGCTTTATGAAGTTCAACAAGGCTCAGTGACGGGTCCTGCACTTGGGTCACAACAACCCCAGGCAACGCTACAGGCTT
Reference		GCA_012487855.1	BJET01007435.1	GruGru12	13	AGAT	GruGru12F	CTACCCTGGGAACGCAACTCTG	GruGru12R	ACTCCTGTCTCAGTTACCAGTGAT	346	CTACCCTGGGAACGCAACTCTGATCACCAGCAAAAGTCCCGTCTTTATCAGACCCGTCTTATCCAGACTCTGTACATGGAGCCAGTTAGTTTAAGGGTGCATTGAACGCCACTATCAGTGCTGCAAGTGCAGCAGGACACAGATATATATAGAGATAGATAGATAGATAGATAGATAGATAGATAGATAGATAGATAGATAGATATAGGTATTTGCTGTGGGTGCTCCCCAGCTGCTCTTCATCTGGAGACTTTGCTTTGCACACAAAGAAACTCGTCATTCTGGTTTGTCAGTGGGGTTTTCTTATTCTCCATAAGGTCTGATCACTGGTAACTGAGACAGGAGT
Reference		GCA_012487855.1	BJET01007640.1	GruGru13	11	AGAT	GruGru13F	ACAACAGGGTATTACAGCACTCCG	GruGru13R	CCTCCTCTGCTCATCTGTCAATGG	341	ACAACAGGGTATTACAGCACTCCGGGCTGTACAGCACAACGCTGTTTTCTCTGCCAGTGAGAACAGCTTCATTTATTACTTTGCCTTGTAACAGAGAGATGCTCAGATACTACAGAAGTGAAGAGTGCAAGTGTAAGCAGATAGATAGAACAATAGAGATAGATAGATAGATAGATAGATAGATAGATAGATAGATAGATGCTAAGTGATAAAATAAAACCAGCTGTAGAGTCATATTCAACACAGAGAAGAGACACGGGCAAGTTCTTCCCATACCAGCAACACTGAGCTTCTGACACAGAGCTGCGAGGTCAAATCCATTGACAGATGAGCAGAGGAGG
Reference		GCA_012487855.1	BJET01007794.1	GruGru14	11	AGAT	GruGru14F	GAGACTTCAGTGCAGGCAGTAGGT	GruGru14R	TTGGTTGTGAAGCTGGAGTGGACA	327	GAGACTTCAGTGCAGGCAGTAGGTTGCAGCGAGTGCCCCGACCCTTCTCCTGGAGAAAAGGTAAGTACCTGCACAAGGTGTGCACAGATTGACGATCTGTAGTGTCAGGTGGCTGAGTTGCGGGAAACAGTTAAAAAGCTGTGCAATATTAGAAGAGCTGAGACAGAGATAGATAGATAGATAGATAGATAGATAGATAGATAGATAGATAGGAGTTTTCATAACCAAGCTCCAGTAACGGACACCATTGAGAATAAGGCACCTTAGATCCTGGTGACCCACAAAAGCCAGACTCTGCTTCAGTGTCCACTCCAGCTTCACAACCAA
Reference		GCA_012487855.1	BJET01008644.1	GruGru15	12	GATA	GruGru15F	AGACAACAGCATATTTCAGCACCA	GruGru15R	TCTTGATGGAAACACTGGGCAACT	337	AGACAACAGCATATTTCAGCACCAGCTGCCTCATCCTTTTCTCTAACTTATCTACCTCTGCATTCAGAGTAGGTTGTTGGAGATATACGGCAGTGGATTGCAGCTGGATATCCATCACCTCCAGCAATCCTACCTTCCTGAGGCCTGATAGATAGATAGATAGATAGATAGATAGATAGATAGATAGATAGATAAAAATTGATCGTAAATTACTTAGGACCTTAATTTGAATTGATTTTTCAGTGAGACAGACTCCTAAGGGATATTTTCAAACTGTTCTGAGAATTGAAAAACATACAAACAATTCCTGAAAAGTTGCCCAGTGTTTCCATCAAGA
Reference		GCA_012487855.1	BJET01011393.1	GruGru16	11	AGAT	GruGru16F	CTTCTGGTGTATCAGCCACTCCTC	GruGru16R	TGCATTGCAGAGATCTTCACTTGT	332	CTTCTGGTGTATCAGCCACTCCTCCCGGTTTGGTATCATCTGCAGACTTGCTGAGGGTACACTCTGCCCCATCATCCATATCATTAATGAAGATGTTTGCTGGTTGCACTTTATTTTTGAATGGTGACAGAGTTCCCACTCAGATAGATAGATAGATAGATAGATAGATAGATAGATAGATAGATATCCTCTGTGTAATGTGATGTGTACACACAGGTGGAAGTTGCTTTCTGTTCGAGAAATTACCAGATGAAAGACTTGCTTCTGCCCCACTACTCATCTTCACACACAGGGCAGGCCTCATCTGAACAAGTGAAGATCTCTGCAATGCA
Reference		GCA_012487855.1	BJET01015231.1	GruGru17	11	ATAG	GruGru17F	TCCTGAGCCTAAATGAGCTTTGGT	GruGru17R	TGCAGGTTCTACTCCAGAAGTTGT	313	TCCTGAGCCTAAATGAGCTTTGGTGAAATCCTTTAACTGTACAGCAGAGTTTTGCTTTGTCTTGTGGTAGTTTTGCAGCAGAATTACAATGTGCAGTGTAGTTATGTCTAAGCAATGTATAGATAGATAGATAGATAGATAGATAGATAGATAGATAGATAGATGCAGTGTAGATGCCCTGCTAACCTTAAACACTTCTCCTGTCTAAAGAGGCTTTTTTTTTTTAAATAAGAAAATAATCCAAAAGTAATAACTCTTATCTAAAAATTGTGTAATTGGACTGTCTTTTACAACTTCTGGAGTAGAACCTGCA
Reference		GCA_012487855.1	BJET01015836.1	GruGru18	12	TAGA	GruGru18F	CAGAGCATAGCCTGGCAACAGAA	GruGru18R	GCAAAGGAAGGCTCAAGGCAATTC	339	CAGAGCATAGCCTGGCAACAGAAATTGGTTTCCCAGGTCAGATCAGCTCTTGGGTGTCTATTCAAAGGCAAAGCGTACATGCACATGAACACACACAGAGATAGATACAGGTTCAGAAACACAGTCAGGCTTAGATGACAGGAAGGATAATGATGAAAAGGTAGATAGATAGATAGATAGATAGATAGATAGATAGATAGATAGATAGAAGGATAAATAGACATAAAGCTACACATGGGCAACACACCACACACAAATTGCTTCCTCTTTGTAGAAGTCACCACCTGAAAATCTACAGGGTCTCACAGTTTGAGAGAATTGCCTTGAGCCTTCCTTTGC
Reference		GCA_012487855.1	BJET01018981.1	GruGru19	11	CATC	GruGru19F	TGCTGCCACCACCACTACCA	GruGru19R	TGGGTTACAGAAATGCACGTATGG	304	TGCTGCCACCACCACTACCACCCAGCTATAGGGACCCCTGAGACCCACATTCCCTGCTGCAGTCAACCCGATCCATGGCTAGGACTCCCCTCATCCATCCATCCATCCATCCATCCATCCATCCATCCATCCATCGCTGTCTCCCCCCTCCTGAGGCTCCATTCTGCCCTGACCTTGTCCACAGCTGTGCTCCGCCTTGGCAGCTTTCCTCATCTTCTGCAGCACAGCTCGGTCAGCATCCAAGGCCTAGAAATGCAGAGGAGATGGTCACTGACTACATCCATACGTGCATTTCTGTAACCCA
Reference		GCA_012487855.1	BJET01000177.1	GruGru20	18	GGAA	GruGru20F	GCTTCCCTTGGAAACAGCATCACT	GruGru20R	GCAGACAGACCCAGCCATCTTTC	350	GCTTCCCTTGGAAACAGCATCACTTTGATGACTAGCTCCTGACTAGAAAAGAAATGGAGTCAGGAAAAAGGTCTCCCACGCGTGCGGGGAGAAGGTGAGCAGAGAAGGGAAGAAAGGGAAGGCACTCAGCGGGGAAGGAAGGAAGGAAGGAAGGAAGGAAGGAAGGAAGGAAGGAAGGAAGGAAGGAAGGAAGGAAGGAAGGAAGGAGAGACGTGTCCATCGCCTGGCATCACCGTGCAGCGCTGAGCAGGTTGTAGAGCAGCAGGAGGCTCGAGTCCACGCGGGTGGGTGCTCGGCGAGGACCCCCTGCGAGGCGCAGGCTGTGCCGAAAGATGGCTGGGTCTGTCTGC
Reference		GCA_012487855.1	BJET01000209.1	GruGru22	13	AGGA	GruGru22F	GGTCAGGACCAGTGATCATTTCCA	GruGru22R	GCTGTAGCAGTCTCAGGGCATAC	343	GGTCAGGACCAGTGATCATTTCCAATAACATTGGACAATCACATATACAGACTGAAAAGGATAAACGATGGAGATAGAATAAGTGATAGAAATGCGTTCAGAAAGACAATAATGAATATTCTAACAAAGCCCAGGACAGGAAGGAAGGAAGGAAGGAAGGAAGGAAGGAAGGAAGGAAGGAAGGAAGGAAACCTACCTCATAACAGGGTAGCAAAATGCTGCCAGTATTAGGAATAAACATGCTCAGAAAATTCTTGTCATTTTATCTGTCATCGGGGCAGGTTCTGGTTAAGTCTCATATGCGAATGTGTGTGCCAGAAGTATGCCCTGAGACTGCTACAGC
Reference		GCA_012487855.1	BJET01000310.1	GruGru24	15	GGAA	GruGru24F	AGAGATTCCCATGCAGATGCCATT	GruGru24R	TCTATACTTTGGGAGACCTGCCTT	300	AGAGATTCCCATGCAGATGCCATTCCCTAGCGCTGTGCTAGCTGTTTCACGGGATATGGAAGCTGGAAGCCAAGTATGTCGGTAGACCCCATTATTCAGACAGACTTCACCATGAATCTGTGAAGAGTGTAAAGAAACTAGAAGGAGGAGGCTGTTTAGGGAAGGAAGGAAGGAAGGAAGGAAGGAAGGAAGGAAGGAAGGAAGGAAGGAAGGAAGGAAGGCAATGGAGAAAATTAATGAAATGAAGAAAAAAGAATGAAAACAAAGGATAAATAAAAGGCAGGTCTCCCAAAGTATAGA
Reference		GCA_012487855.1	BJET01000432.1	GruGru25	14	AAGG	GruGru25F	TTAGGAATAGCCTCTCCGCCCTTC	GruGru25R	CCCATTCGTCTGATACCACCCTCC	310	TTAGGAATAGCCTCTCCGCCCTTCCCCCCAAAATAGATACTGAAATTTTTAAAGCCAGAGAATAAAAATAGAAGAATTTAAGAAAGCATATCAAGGAAGGAAGGAAGGAAGGAAGGAAGGAAGGAAGGAAGGAAGGAAGGAAGGAAGGAAAATTTAGGAAATACAGAGCTGATGAAAGCAGGCCACCTTTTCTAGCTTTTCTCCAGAACTGCTGAGCATTCCTCCCATTGCTTTCTGCTGCCAAACAAAACCTCCTCTCCTGTACCTGCAAGGGGGGTGAAGGAGGGGAGGGTGGTATCAGACGAATGGG
Reference		GCA_012487855.1	BJET01000509.1	GruGru26	12	AATA	GruGru26F	TCTTCCACCATCTGCTCATTGCCA	GruGru26R	CAGTGGTTCCATCATCGCAGTGAA	303	TCTTCCACCATCTGCTCATTGCCAGCCCTCAAATTAGTAAAAAGCAGCCAGCTTTCCTAGAACTAAACCATAAAATGCCAAATGCCATAAAAGCCGTAAAGCTCCTTTACGAAAAATGCGATGTTATACACCAAGCAAAGTACCGCAATAAATAAATAAATAAATAAATAAATAAATAAATAAATAAATAAATAACTCTGCCAGAAATTAACTCTTAATGCCATTAAAGTAATGAGGCATAAGGTCAAAGGAAAGAAAACGGGATTTGAAATTAGTATTTTCACTGCGATGATGGAACCACTG
Reference		GCA_012487855.1	BJET01000731.1	GruGru27	14	GGAA	GruGru27F	TCATACTCATCACCTGGGCAGACT	GruGru27R	GGCTTCAGTCACAGAGTTTCCATG	304	TCATACTCATCACCTGGGCAGACTGAGAAACAAACATGGTTTGGACTATGAAGCAGAAGAAGACAACAGCAAAGAAGTCTGGAGTAAGATCACTGATCTGCAATGGGAAGAATGAGAGACAGAGGGAAGGAAGGAAGGAAGGAAGGAAGGAAGGAAGGAAGGAAGGAAGGAAGGAAGGAAGGCAAGACATAGTTGGGATTGACTGCCACTCTGGAGTATGCAATTTTATATTTCTCTTTTGATCAGCACAAGATACTTCATTCAGTGAACCAAATGCCCTCATGGAAACTCTGTGACTGAAGCC
Reference		GCA_012487855.1	BJET01000893.1	GruGru28	15	AGAA	GruGru28F	TGTCAGTGCTTATGATGTCATGCT	GruGru28R	ACCTTAAGAAACAACAACGGACCT	309	TGTCAGTGCTTATGATGTCATGCTATAAATTACCAAATATGGGAGCTTGTTAAGCATCTTGCCTCATACTTAACTGAATATGGCAAAATTCAACATGTTCATTAATCAATTTTAAGCAAAAAGATAATACTTATTACATGAGAAAGAAAGAAAGAAAGAAAGAAAGAAAGAAAGAAAGAAAGAAAGAAAGAAAGAAAGAAAGAGTGAATCACATGGAAAAAAGGTCTTACTGTCATTAAATCTAATGTGAATAATAATTTCCTTCCGGGCACTGACATTCTCAAAAGGTCCGTTGTTGTTTCTTAAGGT
Reference		GCA_012487855.1	BJET01000973.1	GruGru29	16	AAGG	GruGru29F	TCCCTACTGTCCCTGATCCATTGA	GruGru29R	ACGTGGTTTATCATTGCGGCTATG	338	TCCCTACTGTCCCTGATCCATTGACTTTCTCCAGGCCTGATTACCCAAGACACACACCAGAATGGGGACCCCGACTTTGTTTCCCATGTATTGTCAATACCTCCCCAAAGGACACAAATAAAGCTGCCTCGACCAAGGAAGGAAGGAAGGAAGGAAGGAAGGAAGGAAGGAAGGAAGGAAGGAAGGAAGGAAGGAAGGAAAGCTTTGATGAAAACCTGAGCAATGAGAATAGATTCTAGATGAATAAGTGAAAAATCTAGCTTTTCTCTTGAGGGCTGCTGTAAAATTAAATTAGTAATGTTTGTTGAGTATGTCATAGCCGCAATGATAAACCACGT
Reference		GCA_012487855.1	BJET01000994.1	GruGru30	17	GGAA	GruGru30F	TCTTAGAGACTGGTGTGGCCTGAT	GruGru30R	CTGTGAGTCATGCATCTCAAGAGC	305	TCTTAGAGACTGGTGTGGCCTGATTTCCTAGCTAAGATTTGGGTGGGTTGGGAACTGGGTAGGAGATTTCCAGCCACCTAAACTGGGAAGGAAGGAAGGAAGGAAGGAAGGAAGGAAGGAAGGAAGGAAGGAAGGAAGGAAGGAAGGAAGGAATGCCTTAAAGCAACCCAATCTGAATGACTCGCAGACGCTTTCCATGCAGAGAGCATGGGGCGAGCGGGGGCATCCCAATCAAGGGAAGCTCCTCCTTGGCTGGTATTGAACCAGATGGGCAAGAAATTGCTCTTGAGATGCATGACTCACAG
