# Supplementary material for: FOGS: A SNPSTR Marker Database to Combat Wildlife Trafficking and a Cell Culture Bank for Ex‐Situ Conservation
Source: Mol Ecol Resour. 2025 Jan 10;25(4):e14062. doi: 10.1111/1755-0998.14062 (PMC11969641; doi:10.1111/1755-0998.14062)
Supplement: Supplementary file 3 — Table S3. Primer data. [file MEN-25-e14062-s006.zip › Supplementary S3/Haematopus_ostralegus_Reference.xlsx]

## Sheet: Sheet1
Data table for FOGS Reference Specimen
Title:	Catalogue/Accession Nr.	NCBI No.	Scaffold ID	Locus	Reference Allele	Microsatellite Sequence	Primer Name Forward	Primer Sequence Forward	Primer Name Reverse	Primer Sequence Reverse	Amplicon Size	Amplicon Sequence
Description:	ZFMK Nr.	Unique Accession No. in Genbank	Scaffold id from genbank		occurence number microsatellite
Example:	ZFMK-TIS-123	GCF_000337975.1	scaffold6_1	Fa_6-1	16	TCTA					409	TCATTGCATTTCTGTCCCCTCTCAGATTTTATATGTGCAGTTGACATAAAGTAATGTTAAATACAACCAAATAACTGGATTACAAGCAACATGCTTTCATTATGATTCAACTCTTTGTCAGTGCTCACCTATTTTTTGTATGCACAAAACATGTGCATGTGCTTGTGTGTGTGTATATCTATCTATCTATCTATCTATCTATCTATCTATCTATCTATCTATCTATCTATCTATCTATCTAATATAGATACAAACAGATTTGTATAGAACAAATGCCTGATTATCTGAATAATAATGAGAGATTTCATTGCAGATTCCTTCAGTTCTTGGGAAACTTTTGCCACCAGTTTTCCAATAATTGAAATAATTCAATGAAGTCCTGGGTATTAGCTTCTGCTC…
Reference	ZFMK-TIS-2590874			HaeOst1	12	CATC	HaeOst1F	CACTTGTGTTGCCACTTGCC	HaeOst1R	CCTTATTAAGCCAGGACCAGTGAT	300	CACTTGTGTTGCCACTTGCCAAAGGGGTGCAGGTCATTACCCACCAAAGGAGAGTGATTTCTACCTCTGTGGCACTTATCATTGCGTTACCTCAGCCAGGCCCATGTAGTAGGACAAATAGTGTCCTACCTGCCTGTGTGGTCAGCACCAGTTGAATGCATCCATCCATCCATCCATCCATCCATCCATCCATCCATCCATCCATCCTCCTGCATGGTGCTCACCACTTCCAAGCAGGAGTGTGCTGGCTCCTCAAGTTGCTTTGAGCCCACTTAAATCACTGGTCCTGGCTTAATAAGG
Reference	ZFMK-TIS-2590874			HaeOst2	16	AGAT	HaeOst2F	CTCCAGACGCTAACGAAGTGAT	HaeOst2R	GCGGTGAGAGGGAAAGACATT	330	CTCCAGACGCTAACGAAGTGATTAATTGTTAGTCTTATTCCATCACCAAATCTGTTTACATGTTTCCTGATGTCATCTTCAAATCTCTCTTTTTTTCATGGCAATACTCTTTGACACAGCCAAACAGCCTTAGCTCCACTGCAAGAGGCTCCTGAGATAGATAGATAGATAGATAGATAGATAGATAGATAGATAGATAGATAGATAGATAGATAGATATTTAGGTGACTTCCAAGTTAGTAAGGAGCTTTCACCCAGCTGTGAAGGGGAGGCATATAGCCTGTACTTATCCAATGCAAATCCTGGGATAATGTCTTTCCCTCTCACCGC
Reference	ZFMK-TIS-2590874			HaeOst3	12	ATCC	HaeOst3F	AGGAAAGACCCACAGCCAGAG	HaeOst3R	TAGGTCATCGCCACCAGTAGC	304	AGGAAAGACCCACAGCCAGAGCAAAGGGCAACTTACAGGGAGTTTCTCCCAGCTGTCAGGGCACAACCACAGAAAGCAGGAAGGTGCTTCTTAGAAAATCCCAGCACAACATCAAATGCTCGCCCTTATATGTTACATTGGCCACTTGCCTATCCATCCATCCATCCATCCATCCATCCATCCATCCATCCATCCATCCATCACTCTATCTCCAGGCACCTTCCATGTAAAATTGCTATTTTGGAACTGGTCTGCAATTCTGAGCTTCACCCCTCAGTGGCTGGCTACTGGTGGCGATGACCTA
Reference	ZFMK-TIS-2590874			HaeOst4	12	AGAA	HaeOst4F	GCAAACACACAGAGGTTAGCACTG	HaeOst4R	CATAGCTGGAGCTTAGTCGCCTTC	300	GCAAACACACAGAGGTTAGCACTGAATTCAGAAAATACATAGTGTATTTTCATAACTATGCAGTGTTTCCTTTATCAGCTTGGCATTGCAGTCTGTCTCAATAGAAAAAAGGTAAATTTGAAGATGGCCATAAAGGTATTGGTAACAAAGAATAAAGAAAGAGAGAAAGAAAGAAAGAAAGAAAGAAAGAAAGAAAGAAAGAAAGAAAGAAACACTCCTGCTATCTAGATAGAAGGTATGTCTTCTACCAAAACAGTCAGGTGAATGGCAATGACAGAAGGCGACTAAGCTCCAGCTATG
Reference	ZFMK-TIS-2590874			HaeOst5	13	GGAA	HaeOst5F	TGTACTCCTTGTCCTATGAATGTG	HaeOst5R	GCTCTTGGCACGCATATTCTT	346	TGTACTCCTTGTCCTATGAATGTGGACACTAAATGAGGTACAGGAGTTAATGACAATGCTAAATTAATTTTCCTATCTGAAAATATACGTAGTTACAAGCAAGAACAGATTGCAAGTTTAGACTTTGTGGAAAGGAGGGAAGGAAGGAAGGAAGGAAGGAAGGAAGGAAGGAAGGAAGGAAGGAAGGAAGGGGGGAGGCAAGGGGAAAGGGGCAGACACACCAACATTCATTATCCAGAACTTCATATTGGCTAGTGCTTGCATTGCACTAAAACAATATTGTAGCATCCATGGAAAAGGATGTATTTTACTGGGCATCATTTGAAAGAATATGCGTGCCAAGAGC
Reference	ZFMK-TIS-2590874			HaeOst6	12	AGGA	HaeOst6F	ATTGGGTTGCTTCATACAACTTGG	HaeOst6R	GTGTGCTACGCTCAACTACTACT	300	ATTGGGTTGCTTCATACAACTTGGTACACTTTGGTAATTTTAAAATATTAACTTTTGTGCATTGGATGACAGAAGTTAAATTTAGGAAGGAAGGAAGGAAGGAAGGAAGGAAGGAAGGAAGGAAGGAAGGAAAGATAGATTTACAGCCAAAACTTCATGTTTGTAAATAAACAGAATGCTTCATGGGGATATGTTTTTGTATTGCCTGCTCAATTTCTTTTTTTTATAAGCAGAATACCCTCTGTAAGTCTAAATTAGAAGGGTCGTATATCTGAAGAGTAGTAGTTGAGCGTAGCACAC
Reference	ZFMK-TIS-2590874			HaeOst7	13	CATC	HaeOst7F	CCAAGACTGGCATTGCTAAGAG	HaeOst7R	GCATCATCTCTCTGCTTTCCC	316	CCAAGACTGGCATTGCTAAGAGCATCCTCCAGCCCACAAAATCCTGTCCCCAGCCTTCCCTGATAGCTCAGCCCTTGGATGCTCTTTTCTCCCTGGGCAAGTTCTGCTCCTGCAGTCAGGTAGAGCTTCTGGTGGGGTGGTGGCATCTTCATCCATCCATCCATCCATCCATCCATCCATCCATCCATCCATCCATCCATCTGTCATCAGATCCTGGGAAGTGACAAAAGGCAAATCATGGCATCTCTGTCCTGGTTTGATCCCCACCTCCAGACACACCTCGCAAGGTAGAGTGGGGAAAGCAGAGAGATGATGC
Reference	ZFMK-TIS-2590874			HaeOst8	12	GATA	HaeOst8F	GGACCTCAGACCACCTATTTATTG	HaeOst8R	TCTAACCTGTATCGTACACAAGCT	301	GGACCTCAGACCACCTATTTATTGTAGGCATTAGGGAGAACTAGTCCATGTTAAAAGAATGTTACTAAAATTACAAAAAAGTTAGGAAATGCCAGAAACAGCCTGCTTATTCAACTTGAAGTGGTATATATATTACCAAGGATAGATAGATAGATAGATAGATAGATAGATAGATAGATAGATAGATAGATTATGGGAGTCAATCCTTAGCTGCATAGTCACTCAGTATTTTCTCCGTGGCATATCTGCTCCTGTACACGGGTCACCGAGGACTGCAAGCTTGTGTACGATACAGGTTAGA
Reference	ZFMK-TIS-2590874			HaeOst9	11	AGAT	HaeOst9F	ACATCTGCTCCCTGAAGACTTG	HaeOst9R	TGGGTAAATAGTGACCACTGAGTT	348	ACATCTGCTCCCTGAAGACTTGGTCTGTGTAGTCAACAGTGTCTAAATTCCCCAGCTGAATTCATCTAAGCCTAAAGAAAATAATTCTAACATGTCAAGTTTATCTAATATAAAATTACCTATTTCTATCTATCAGTAGTTTTTATTACAGATAGATAGATAGATAGATAGATAGATAGATAGATAGATAGATATTGAAGTCAGATGCATCCTGGATGATCTACTTTAGGTACAATTTTTTATCTTGCTTGCTTTTGTCATTATGTCTTTAATGATATCTTTTCTTTGAAATATCTTCTGGAGTGTTAGATAGTACTGAATTGAAACTCAGTGGTCACTATTTACCCA
Reference	ZFMK-TIS-2590874			HaeOst10	16	AAGA	HaeOst10F	ATGACATCCATACAGCAGTGAAGA	HaeOst10R	CTTCCTTACCCACCAAGTCTCTTT	337	ATGACATCCATACAGCAGTGAAGACATACCCACTGTGAGAGCACAGCTGCAGGGAAACTCTGAAGTTTGGGTTCAACAAAATACATTAACCAATCCATCAAGAAAATAACTTTTTGCAGAAAGTATTACAGGTGACTGCTCTGAAGAAAGAAAGAAAGAAAGAAAGAAAGAAAGAAAGAAAGAAAGAAAGAAAGAAAGAAAGAAAGAAAAAAAAAGGAGCAGAAAAGCCCCTTGTCCTCTGGCTGTTTTATATGTTCCTAACATTCCTAGGGAGTAATAGCTTGGAAAATAGGCATCAGTAAATTAGGATATTAAAGAGACTTGGTGGGTAAGGAAG
Reference	ZFMK-TIS-2590874			HaeOst11	11	TCCA	HaeOst11F	AACCGATGGCTGAAATAGTGACA	HaeOst11R	TAATCCATAAGAGCCCTGCAAACA	306	AACCGATGGCTGAAATAGTGACAGACTAGAGATTGCTCCACTCTGGTGGTGCAGAATTTCTCCCACAGGCATATCCGGACCTGTTCTATGCCCCCTTCCACTTCTTTTCCATTATAATAGTTATGGTCAGGGTCCTGTTAAGCCCAGAGCTTCAGTTCCATCCATCCATCCATCCATCCATCCATCCATCCATCCATCCATTTATCACCTGTTGTGATTGGAAAGACATTGTCTAATGTTGTAGCCCCTCAGAATGTGCTATCTGTTCTATGCTTCCCAAGATGTTTGCAGGGCTCTTATGGATTA
Reference	ZFMK-TIS-2590874			HaeOst12	12	ATCC	HaeOst12F	GCAGGTAGGTCTTCTCCTCCAG	HaeOst12R	GGTGAAAGCAAGGGAATCTGTGA	307	GCAGGTAGGTCTTCTCCTCCAGGCTTGGCTGCACACCACAAGCTTGGTAACTTCTGGAGGTGTGGTGATGCTACACAGTCTGTCCGTCACCATGTGTCACAGTGTGATCCATCCATCCATCCATCCATCCATCCATCCATCCATCCATCCATCCATTCATCATCCATCTCTGGTGGGTGCCTGCTCCATGCTCCTTGCAGCACTCTTCTAAACGTAGCTTTGCAAAGTGCCAGCACAGGGGGAGCACCAGTCCATGGCTCTCCTGGTCTCCAGCCTGCCTCATCTCACAGATTCCCTTGCTTTCACC
Reference	ZFMK-TIS-2590874			HaeOst14	12	ATCC	HaeOst14F	TAACGCTGCGGAGATGTCT	HaeOst14R	AGTCCTCACCTACATTTCTCAA	311	TAACGCTGCGGAGATGTCTCGGAGAGCTTTAAAAAGCCAGGAGCTATCACAGGACTGCTGATGAAATAGTAAAAGTATCTTACCTCCTCTTTACCCATCTCCCCTTGAGCTGAGATTGTATCCATCCATCCATCCATCCATCCATCCATCCATCCATCCATCCATCCATCTATTTCTCTATCTCCTTGAACCCAAGACCTGTGACATTGCTGTACACAAAGCACACACGCCAAAAAGAAAAGCCGAGTATTAAAACACTTCACCGCTTTTTCTCAGTTTTCCTGATATTTTGAGAAATGTAGGTGAGGACT
Reference	ZFMK-TIS-2590874			HaeOst15	12	CATC	HaeOst15F	TGCTCTAGGCAGTCCTGCTTTA	HaeOst15R	TCCTTGCTCCGTGACTCAGAA	343	TGCTCTAGGCAGTCCTGCTTTAGCAGGGGAGTTGGACTAGATGATCTCTAGAGGTCCCTTCCAACTCTGAAAAATTCCGTGATTCCGTGAAAAGATCTGCATTAAAGAAAGAATCATGAAACCCAGTGGGTGTCACTCATTCCATCTGTCCGTCCATCCGTCCGTACATCCATCCATCCATCCATCCATCCATCCATCCATCCATCCATCCATCCATTCTCTTCAGTGGAGAAATTATTACCATGCTCAGTATTAAGGGCAGTTCAGTAACATGTCCCAGGATGGTCTGGAGGCCACGTGCCTCCAGCAGGCAACCAAGAGTTTCTGAGTCACGGAGCAAGGA
Reference	ZFMK-TIS-2590874			HaeOst16	11	CCAT	HaeOst16F	GCTATCGGACAAATTCCTGAAAGA	HaeOst16R	CTAGCCAGCAGAGCATCTATTG	347	GCTATCGGACAAATTCCTGAAAGAAAAGCAAAAATTCTCAGTGCCTCCTATATACGGAGGTCCCTTTCCCAGGCATCTACAGTGGGGCCCTACTAGATGGGACCTTGTCATGGTAATTCTGGGGTTTAGGCAGTGGTGAATGCTGGATAACATCTCCAACCATCCATCCATCCATCCATCCATCCATCCATCCATCCATCCATGACTTCTGGTGCTTTCAGATTCAATCTGAGGCTGGTGACCAGTTCTCAAACCCACTATGAGTCACTCCAATGGCACCAGGGGACACCTCTGAGCCGCATGCCTCCAGTGCAAAGACTCCCTGCAATAGATGCTCTGCTGGCTAG
Reference	ZFMK-TIS-2590874			HaeOst18	13	AAAG	HaeOst18F	CTATTCAGGATGGAGGCACAGTT	HaeOst18R	CCAGAAAGCCCTCTCCCTCA	316	CTATTCAGGATGGAGGCACAGTTATTTCCAAACAACAAAAAGATAACGTTGCTAAGTGCAGATTCAAAGTTGACTTGCCTGTTAAACACATCCAGGTTTAAAAAAAAAAGAAAGAAAGAAAGAAAGAAAGAAAGAAAGAAAGAAAGAAAGAAAGAAAGCTTTAAAATTTTAAAAAGCAATGGTAATTACAAGCTAATGTTCCAAAAGCAATTTATGTGCCAACTTTAACTAATTCATAATACACACACAAATACTTTCTTCCGGGACGTACAATGCTTGAGGAGTCTCTCTGGGGCTGAGGGAGAGGGCTTTCTGG
Reference	ZFMK-TIS-2590874			HaeOst19	16	AGAT	HaeOst19F	CTCCAGACGCTAACGAAGTGAT	HaeOst19R	GCGGTGAGAGGGAAAGACATT	330	CTCCAGACGCTAACGAAGTGATTAATTGTTAGTCTTATTCCATCACCAAATCTGTTTACATGTTTCCTGATGTCATCTTCAAATCTCTCTTTTTTTCATGGCAATACTCTTTGACACAGCCAAACAGCCTTAGCTCCACTGCAAGAGGCTCCTGAGATAGATAGATAGATAGATAGATAGATAGATAGATAGATAGATAGATAGATAGATAGATAGATATTTAGGTGACTTCCAAGTTAGTAAGGAGCTTTCACCCAGCTGTGAAGGGGAGGCATATAGCCTGTACTTATCCAATGCAAATCCTGGGATAATGTCTTTCCCTCTCACCGC
Reference	ZFMK-TIS-2590874			HaeOst20	18	GGAA	HaeOst20F	GGTCTGTGTCTGGATAGAGAATGA	HaeOst20R	CCTGTGAGGCACTGAGGTATT	303	GGTCTGTGTCTGGATAGAGAATGAAAACCCATGGAGCTATGGCAACAAATTCTGTTCCCTCAAATCTACCCCAAAAAGGAAGCCTGTCTTATGTGTGTTAGCACTAGCTCTTGGAGAATCGCTGGGCTCTGGAAGGAAGGAAGGAAGGAAGGAAGGAAGGAAGGAAGGAAGGAAGGAAGGAAGGAAGGAAGGAAGGAAGGAAAGAAAGACGTGTCAGACTTCTGACTTACACTGTGAAGTCCTAGTGAGCCCACAGGGCACTATGCACCATCTTGGCCCATAAATACCTCAGTGCCTCACAGG
Reference	ZFMK-TIS-2590874			HaeOst21	11	AGGA	HaeOst21F	TCTGAGTGTTATTTAGGGTGGAGT	HaeOst21R	AAGTGAGCGGAGTCAAGATTACA	322	TCTGAGTGTTATTTAGGGTGGAGTAGGAAAACTAAATATCTTTTCTTTCCCAGGTTGACCAGAGTCAGGCATTTGGGATCCTTTGGTTTACCTGGAAAGCAAAAACCCAAGGTTAGGGCTGGCTGGATAACTCAGAAAAATCCATTTCTGCGTTCTGGAGGAAGGAAGGAAGGAAGGAAGGAAGGAAGGAAGGAAGGAAGGAGGGAAGGAAGCCCCAAGGAGACAAGCTGTGGAGATAAAGGTGGAGTTGTTGGGCTGGGAAAGGCAGGGTTAGAAAGAAGATGCTAGGAGGAAGGCGGTGTAATCTTGACTCCGCTCACTT
Reference	ZFMK-TIS-2590874			HaeOst24	12	CCAT	HaeOst24F	TTCTGTCTCCCAATTCCAACTCTT	HaeOst24R	GCCATCTCTAAAGCCATATTACCC	350	TTCTGTCTCCCAATTCCAACTCTTTTTTTTGAAATCTGTCCAAGTATATACTAAGTGTATGCTAAGGCCTACTGAAACATCCAGCTTCAGCTCCATCATTCATTCTTTTTCAGTTATTCTTCTTGGGTGCTTCTCTGTGTGTGTGCATGGGTGTGTGTATCTAGCCCACCATCCATCCATCCATCCATCCATCCATCCATCCATCCATCCATCCATCCTATCTAACTGTCTGTATCTTTTCCCTTTCATAAGATAAATACATACATAGATTGAACAATCTTTTCCCTTTCTCTTCACACAACATGAAAACAATTATCCACATAGGTGGGTAATATGGCTTTAGAGATGGC
