# Supplementary material for: FOGS: A SNPSTR Marker Database to Combat Wildlife Trafficking and a Cell Culture Bank for Ex‐Situ Conservation
Source: Mol Ecol Resour. 2025 Jan 10;25(4):e14062. doi: 10.1111/1755-0998.14062 (PMC11969641; doi:10.1111/1755-0998.14062)
Supplement: Supplementary file 3 — Table S3. Primer data. [file MEN-25-e14062-s006.zip › Supplementary S3/Huso_huso_Reference.xlsx]

## Sheet: Sheet1
Data table for FOGS Reference Specimen
Title:	Catalogue/Accession Nr.	NCBI No.	Scaffold ID	Locus	Reference Allele	Microsatellite Sequence	Primer Name Forward	Primer Sequence Forward	Primer Name Reverse	Primer Sequence Reverse	Amplicon Size	Amplicon Sequence
Description:	ZFMK Nr.	Unique Accession No. in Genbank	Scaffold id from genbank		occurence number microsatellite
Example:	ZFMK-TIS-123	GCF_000337975.1	scaffold6_1	Fa_6-1	16	TCTA					409	TCATTGCATTTCTGTCCCCTCTCAGATTTTATATGTGCAGTTGACATAAAGTAATGTTAAATACAACCAAATAACTGGATTACAAGCAACATGCTTTCATTATGATTCAACTCTTTGTCAGTGCTCACCTATTTTTTGTATGCACAAAACATGTGCATGTGCTTGTGTGTGTGTATATCTATCTATCTATCTATCTATCTATCTATCTATCTATCTATCTATCTATCTATCTATCTATCTAATATAGATACAAACAGATTTGTATAGAACAAATGCCTGATTATCTGAATAATAATGAGAGATTTCATTGCAGATTCCTTCAGTTCTTGGGAAACTTTTGCCACCAGTTTTCCAATAATTGAAATAATTCAATGAAGTCCTGGGTATTAGCTTCTGCTC…
Reference	ZFMK-TIS-56315			HusHus2	11	AATC	HusHus2F	GGCATCCTGGAGTTCTTCCATCAC	HusHus2R	CGTGTCGTAATTTGTCGTGTGTCT	302	GGCATCCTGGAGTTCTTCCATCACCAGCTGAAGGACATAGTGGAGTATGCAGAGCTGAAGACTGTGTGCTTCCAGAACCTCCGAGAAGTGGGCAATGCCATGCTGTTCTGCCTCCTCATGGAGCAGTGCCTGGTATGTAATCAATCAATCAATCAATCAATCAATCAATCAATCAATCAATCCCTTTCACTGAAGCAGGTAAGAAACCAGTTGAGAACAAGTCCTCCTTTACAATGGTGACCCTGCCGAGAAACCATATAGACATAACAGCTAATACAAGACACACGACAAATTACGACACG
Reference	ZFMK-TIS-56315			HusHus4	12	AGAT	HusHus4F	GGGAAAGTGAAGTTTGAAGGACCA	HusHus4R	GAGTGCTCTGTGAGGTGGATGAAG	326	GGGAAAGTGAAGTTTGAAGGACCATTCCCTACTTATTGGCATAAGTTAAGAGACAATCCCATGTACCATAGACTCTTACCTTACTGTGGTCGGCACCTTTGTATATTGAAGCATTGTTGTGCACAAAATGTTATATTTTTACTTTTGATATACAGATAGATAGATAGATAGATAGATAGATAGATAGATAGATAGATAGATACTTACTTTTTAAATAACATTTATTTACAACAGAGTATAAACTTTTACATTACAATAAATTCTTCAAAAAATTCATATATTTAGAACAAGTTCATCAGACTCTTCATCCACCTCACAGAGCACTC
Reference	ZFMK-TIS-56315			HusHus5	14	GACA	HusHus5F	GTCTTGAGGAGGCGGCAGAA	HusHus5R	TCGTTCTTCAGATGGACACTTCGT	341	GTCTTGAGGAGGCGGCAGAAGGCAGTGAGAGACGGAGCAGTCTAGTTCTCCGATAGCTGCTTCCACCACTGAGGGGCTAGGGAAGACTAGGAGTGGGCACGGGAGGATGGGGAGTGGAGGTTTGACAGACAGACAGACAGACAGACAGACAGACAGACAGACAGACAGACAGACAGACAGCAGGACTTTCAAGTACAAAAGCTGTTTTTTGTTTTTACCGATTCCCTCCAAGCCAAACACTTAACTCTAACATCCTTTCCTCTCTTTCTTTCCTGTATTATTTTTGTTCTCTCTATCTATGCAGGACACGCGGGAGTACGAAGTGTCCATCTGAAGAACGA
Reference	ZFMK-TIS-56315			HusHus7	11	GATA	HusHus7F	GGCAGGATTGACAGTGATGTGAAC	HusHus7R	ACGAGGGAGTGGTTGTACAGTATT	303	GGCAGGATTGACAGTGATGTGAACCAATCACATGTTAGAGGGAGACTACTGCCCGGTGGTGTAAGGATGTTAGGGCAATAGTTCAATCTATTTGTGATGAGGTTTTATCCAATCACTGGCCAGAATGTCCAAGTACTGATAGATAGATAGATAGATAGATAGATAGATAGATAGATAGATAGACAGATAGATATATCAGGGGTGTCGGGGTCCAATATAAAATCACCTATATATCAAGGGCCATGATATAGCGAGAGACCCAGAGAAAATAGGCTAACAAATACTGTACAACCACTCCCTCGT
Reference	ZFMK-TIS-56315			HusHus8	13	ATAG	HusHus8F	AAGAGCCCAGTGTCAGCAGAACA	HusHus8R	CACTTCCAGCACATACGACTGTCC	307	AAGAGCCCAGTGTCAGCAGAACACAAATATTTACTATGGAATTATTTTAAATGGTGAAGCTACGCTGTATAGTAAAACCTAAACAGTTCATATAGATAGATAGATAGATAGATAGATAGATAGATAGATAGATAGATAGATAGATAATGAACTAATCGAGCTTCACCTGCTGTCATGTACATAATCATACAGCATTGCTGCCTGCTATGATCAGCATGCAGGAAGGAAAAGGCCCGGCGAAGTGCTAAGATGCGACCAGATGTCATAAAAATGTTTTTCGTGGGGACAGTCGTATGTGCTGGAAGTG
Reference	ZFMK-TIS-56315			HusHus10	16	GATA	HusHus10F	GAGCGTAGCGGAGGTAGAGCTAGT	HusHus10R	TCCTGTGCTGTAAACCTGGTCGTC	339	GAGCGTAGCGGAGGTAGAGCTAGTCTTCTAGTGCAGGCGGAGCGGAGAGGTCGAGTGGGGGTGTAGGGAGAGATGAGGGTCTTACATTTTAAGAATGTATCTGAAATGTCTATTTTTGCACAGCGGTTAAGGTTATTACGAGTCATTTCAAAGGGCAACTGAGCTGATAGATAGATAGATAGATAGATAGATAGATAGATAGATAGATAGATAGATAGATAGATAGATAGATTAGAACAAACAGTTCTAGTAAATGGCCACACGATGGCAGCTTTGTATAAGGAATAGCGAGAGCTGCGTTCTGCCCGTCTTCATGACGACCAGGTTTACAGCACAGGA
Reference	ZFMK-TIS-56315			HusHus11	12	ATAG	HusHus11F	CCTGGAATGGTCAAGCTGCTATGG	HusHus11R	CCCTGAATTGATTGCCCTGTGTGG	322	CCTGGAATGGTCAAGCTGCTATGGAATTGGAGTCTTATTTCCATCCCTGAATTCTAAACTATTTTTTTATTGTCATACTGATATGTTAATTTTTTTAAATGTTGGCGACATGCTTGTTAATCATAGATAGATAGATAGATAGATAGATAGATAGATAGATAGATAGATAGGATCATACAAGGCTAGTCTCCGTTATGATTTTCAGACACTGAGGCAGCTCAGTGACTTTTCTAGAGATTTGAAAATGGGAACTGATCCCAGGGACTCCTTCCGGGACAGTCCAGCTGGCACTCATTAACCACACAGGGCAATCAATTCAGGG
Reference	ZFMK-TIS-56315			HusHus12	13	ATAG	HusHus12F	CGCCGTGTCAACGCTACAGTCA	HusHus12R	GCCTTTAGATCGGGAAGCCGCAAT	308	CGCCGTGTCAACGCTACAGTCACATAGCCGCACTTAATCACGTTATAGATACTCCTTCAGTTCACCATTAACAGCAACATAGATCGATATAGATAGATAGATAGATAGATAGATAGATAGATAGATAGATAGATAGATAGATAAAGCATTTCTTTATTTCTTTACGCATGTATTTAATCAATTCACATTGCTCCTTTCCTTGGCCAGTAATCCATACAGAAACGTGGTGTACACCTCATCCTATCGGATTTAGGGCTACAGAAACCACATGCATTATGCAAAGGATTGCGGCTTCCCGATCTAAAGGC
Reference	ZFMK-TIS-56315			HusHus13	13	TAGA	HusHus13F	TCGCTTCAAAGAGCCACACAAAGT	HusHus13R	TCTCCAGGTTCCAGTGTTCCCT	302	TCGCTTCAAAGAGCCACACAAAGTTCAAAACATATACAGTATACTATTGTACCAGGACAGTACGGGTTAAATAGATAGGTAGATAGATAGATAGATAGATAGATAGATAGATAGATAGATAGATAGATAGATTGGTACCTGTCTGGCCAGGTTTATAGATGGGTTTGTCTGTCTGTATAAACATCAGTGGCTTAGTTGAACTAATCAGGACTTTTTGTCGTTTCTCCAAGTCGACTGTTTTTCCTTTCACTTCGGCTCGGAGATACACAATGGTTTCTTCAGGGAACACTGGAACCTGGAGA
Reference	ZFMK-TIS-56315			HusHus14	13	ATAG	HusHus14F	TGAAAGTCAGGGTGAGAAGCTCTT	HusHus14R	ACATTTCTGTGGATGGGTAATGGG	309	TGAAAGTCAGGGTGAGAAGCTCTTTTAACTGTGGGATCCTGCAGTTGTATGTTCAATACAAGGGTTATAGAAAAGCGCTTGTCACTGGTCAGTGTTATCTGTACTAATCAACACACCTGTGCATAGCTAATTGTATATTGTGTGTGTATAGATAGATAGATAGATAGATAGATAGATAGATAGATAGATAGATAGATAGACAGACATACAGATAGATATTAACTAGTCATATTAACTAGCTTTGCCAGCCCCCCCATCAGTTGAAACATGTTTAAATACTCCCTGCCCATTACCCATCCACAGAAATGT
Reference	ZFMK-TIS-56315			HusHus15	14	AGAT	HusHus15F	AGTGCAATACAGGCTGAATGAGGT	HusHus15R	AAGTGCCATATGCCATGCGGAAT	342	AGTGCAATACAGGCTGAATGAGGTAAACACTGTTCGCTTGGCATGTGAGCCATGCACATTCCTCGTTTCAATGGTTTTAAATAGAGGAAACCTTTATAAATCAAAACACTGTGGTCTATGACAGATAGATAGATAGATAGATAGATAGATAGATAGATAGATAGATAGATAGATAGATAGACAGATCCAGCTAATATGTAGTATTCTACACATTCAATTAACTAACAGCCTCCAGTTAGCTTAAATAAACATTTGGTCAAACCTAATAGAATTATCCCGGAACTATCTAGTGATTATACAAATGAAAGCGACAGCCTGAATTCCGCATGGCATATGGCACTT
Reference	ZFMK-TIS-56315			HusHus17	11	ATGA	HusHus17F	CAGAAGGATGCGTTTGTGTTGGT	HusHus17R	ACAGACTGCTTATGAGGACTGGTT	323	CAGAAGGATGCGTTTGTGTTGGTAAATGTCAGGGCTTAAGCATGGTTTATAACTTGAGTCCTTCCTGACTAAAGAAAATGTTTTGAAAAGCTTAAGAGCACATGAAATCAAGAAGATTCAGGACAGTTTTACAAAAAAAACCCTGATGAACATGTATATTATATGCATGCATGAATGAATGAATGAATGAATGAATGAATGAATGAATGAATGAATATGAAATAAAATCACACACCTGATCTAGCAAACCTACAAGAAGAACTGGAAGACTGCTGTACAGAACATTGTACAATGTGATGAACCAGTCCTCATAAGCAGTCTGT
Reference	ZFMK-TIS-56315			HusHus18	12	ATAG	HusHus18F	CAGTCAGCTTTGTAGAGCTGTCAA	HusHus18R	TCAGCGTTCCAGTTTGACGGTTT	300	CAGTCAGCTTTGTAGAGCTGTCAAAGTCACATTACATTTAAAAAGTGAATAAACTGAAAAGTTAATTAAACCATGTTCACTAAGAACAGAAAAGCAGAAAATTAACTGTTTGTGTTTTAATTTATTTGTTTTACCTATATTTTACACAAGGGAAAATATATAAAAATAATATAGATAGATAGATAGATAGATAGATAGATAGATAGATAGATAGATAGATATTAAAGGTTTTCCTGTAACACTGCAGGGCTTTCCCTGGTAATTGCAGTATTTCCTAAAACCGTCAAACTGGAACGCTGA
Reference	ZFMK-TIS-56315			HusHus19	17	ATAC	HusHus19F	ACAATGACATGAGGTGCTTGTGTG	HusHus19R	AGGGCAGGGCTGACAGGCAATA	302	ACAATGACATGAGGTGCTTGTGTGGATAGGTAATAAAGACAATAAAAACAAGGTACATTTCACCCTACTCCTTATACATACATACATACATACATACATACATACATACATACATACATACATACATACATACATACATACATATATACATTCAGGCTGTTCCTCGAAATATTCCACATAAATTGTTGGCCTTTGCTTCTCGTCCCTGCCTTCTCTACAGCCCGGGGTGACGTGCTGGCTCAGACCAGGCTGCAGCAGCTGTGGGTTCCCCTCCAGCTGCTATTGCCTGTCAGCCCTGCCCT
Reference	ZFMK-TIS-56315			HusHus21	12	AAAT	HusHus21F	ACCATCTGCCTTAGCCTGCTGAGA	HusHus21R	AGTCATGGGAGCTGTGCTGTTTGC	330	ACCATCTGCCTTAGCCTGCTGAGACCATGCACAACATGCGTCCTAGAATCATGTTTGATCATGTAGCGCTTTGTGTCCCAAATTTAACCTACTGTATGAGACAGCAGCAAAATCAATTGAATTGACTAAATGTGGTGTACACTTAAAAAAAGGAAACAAACAAATAAATAAATAAATAAATAAATAAATAAATAAATAAATAAATAAATGCAGGGATTGCGGTTGTGATTAAGCCTGATCTGATCAATTCTGAACACCTGTCTCTGCACAGCTCCCATGACTAGTGGGGGTTCCAGATCTACCCATGCAAACAGCACAGCTCCCATGACT
Reference	ZFMK-TIS-56315			HusHus22	11	AAAT	HusHus22F	AGGCGCTCTGCTTTCTGCTAAGA	HusHus22R	GCACCTTGTTTGGTCCTCCTACTG	304	AGGCGCTCTGCTTTCTGCTAAGAGAAGTCTAGAGAATGTATTACTCAGCTTACAATACAGTACTAACCAGGTCTGTTGGCCACTTGAGCTTGAATGCTGTAATCGTTTGTGTTCTGAGGAAAAATAAATAAATAAATAAATAAATAAATAAATAAATAAATAAATAAAACAGTAAGGGTCATCAAGGTATAGGTTCCTGTGCTGTTCTTAATTTATTTTCCACGCCAGTTTTAGGCAGGAGAATAACTGAAAAGTAACAGAAACTTGCAAACTAGGATTACAGTAGGAGGACCAAACAAGGTGC
Reference	ZFMK-TIS-56315			HusHus24	14	AAGA	HusHus24F	CCGATGCAGCGTTTGTCAGTGGAT	HusHus24R	CGTGCTTTCCTGCGTTGCCATTTG	309	CCGATGCAGCGTTTGTCAGTGGATTTCAACGCGTATTATTTGACGTTACTTTGCTGTTGTTATTTGTTTGTATGTATGTGTGTGGTTTGTGTACTTTATTTTGACATGGCGGTGTTAACGAGTTCAACAAATGTTGCCAAAGAAAGGAAGAAAGAAAGAAAGAAAGAAAGAAAGAAAGAAAGAAAGAAAGAAAGAAAGAAAGAACGACATGTTACTGTTCAGTTTTCATGGGAAACCTGTATAAATTATTATACAAAAAGGGCTTTTGATTTCACCTAATTAACGCAAATGGCAACGCAGGAAAGCACG
Reference	ZFMK-TIS-56315			HusHus25	11	GAAA	HusHus25F	AGATTGCACAGTGGTCCTAATGCT	HusHus25R	GCTGGTTTCAATCAATCTCCCTGG	312	AGATTGCACAGTGGTCCTAATGCTTATTGAATCACGCTAGTACTGATATGCTACAATGTTACTTCAGTGCATTAGCAGAATGTTTTGGTTCAACCATTGCATTGCCACTGTCTATATTGACGTTAAAGATCAATTGATATAGGGACTGGAAAGAAAGAAAGAAAGAAAGAAAGAAAGAAAGAAAGAAAGAAAGTAAGGTGCAGGCTGCTCTGTGTTAGATATTTTTTGCGGCAGTAGCAGAACTTTCGTTCTGACGTCTCTATACCAGCTGACACTGTCATACAGCCGCCAGGGAGATTGATTGAAACCAGC
Reference	ZFMK-TIS-56315			HusHus27	11	AAGA	HusHus27F	TTTGCTCCTCAGTCACAGTGCATC	HusHus27R	GCCACATCGCTTCCAGAAACAGAG	323	TTTGCTCCTCAGTCACAGTGCATCGGTACAGTTCATGCCTCAAAAAGCAATAGGATAACAAAGGAAATATTTGTTATTTCACACACAGGTATAGAAGGATAATAAACACAGAAGAAAGAAAGAAAGAAAGAAAGAAAGAAAGAAAGAAAGAAAGAAGAAATTACCATCCAAGAATTCCTAAAAGCAAATTAACATAAGGGCACAAATAACCACTTGTTTGGCTATTTAAAGGTACCCCAGCTGGTTTGCTGTCATTCTGCACCGCCCCAAGGGCATTCTCTAAATGACTGCAGCCTCCACTCTGTTTCTGGAAGCGATGTGGC
Reference	ZFMK-TIS-56315			HusHus28	11	AATA	HusHus28F	GGGAAGAATCCAGCAAACTGAAGT	HusHus28R	TGAATTGCATGAAGTGTGGGTGTG	318	GGGAAGAATCCAGCAAACTGAAGTTGGCCTCCCCTGGGAGATGCTGGGAGTGGATCTAATGGGGCCTTTTCCTCGAAGCACTAAAGGAAATACACAGTTGCTTGTAAAAGAATAAATAAATAAATAAATAAATAAATAAATAAATAAATAAATAACATGGTCTTCAAGCCAGTAATCTGTGACACCTGCATGATGTGGGAAATCCGAGAAAACCCAGCAGAGCTAAACCAAGTGTCTGTATGCTTAAACTAGTAAGTATGCTAGAAATTGAGCTGCAGGAGATTGAGGAGCTGGCACACCCACACTTCATGCAATTCA
Reference	ZFMK-TIS-56315			HusHus29	11	AAAG	HusHus29F	ATGGTCAGTCTCCTCCTCGTGATG	HusHus29R	TGGACGGCTCTCCCACTACATAA	302	ATGGTCAGTCTCCTCCTCGTGATGCTCGAGTCGCTCTCGAATGTGTTTTTTAAGATGCAACCGTTTGAACAACAAGCGCACGATTCCTTGTGTCCCTTCAGAAGGGGATTAAAGAAAGAAAGAAAGAAAGAAAGAAAGAAAGAAAGAAAGAAAGAAAATGCATCTGTTTAGAAAAGCATGGGGGGGGGAGAGCAGTGTTTTAATATTTGGTAAAATGAAATGGAGGCGCGGCGCTGCACTGGCAGGGTTAAGTGCCAGGGTTTACAGTGAGCCGGTGATTTATGTAGTGGGAGAGCCGTCCA
Reference	ZFMK-TIS-56315			HusHus30	11	AATT	HusHus30F	GAGCGATCAAGAGACACAGCACTC	HusHus30R	TCGGAATGTCACTCATACAATGCA	322	GAGCGATCAAGAGACACAGCACTCAGCTGGACAGGGGACAGACAGAGGCTAAATAAAGTGAAACTGCGCTGTTTGCCTTTCAATTTGAACATGTATTCCTTGTCTGATGTAAAATTAATTAATTAATTAATTAATTAATTAATTAATTAATTAATTAAAAAAGCCTTTTTTTCTTAATCCTTCAATGCATACGGCTGCCCATTAGTTCATAAAATTGCAGTGACGTACTGGATCGTCATGGAATTATTTTAAACAACCCGCCTCTTAAATCTAACACGCGTATTCAACATGTGCAGGCTGCATTGTATGAGTGACATTCCGA
