# Supplementary material for: FOGS: A SNPSTR Marker Database to Combat Wildlife Trafficking and a Cell Culture Bank for Ex‐Situ Conservation
Source: Mol Ecol Resour. 2025 Jan 10;25(4):e14062. doi: 10.1111/1755-0998.14062 (PMC11969641; doi:10.1111/1755-0998.14062)
Supplement: Supplementary file 3 — Table S3. Primer data. [file MEN-25-e14062-s006.zip › Supplementary S3/Hyla_arborea_Reference.xlsx]

## Sheet: Sheet1
Data table for FOGS Reference Specimen
Title:	Catalogue/Accession Nr.	NCBI No.	Scaffold ID	Locus	Reference Allele	Microsatellite Sequence	Primer Name Forward	Primer Sequence Forward	Primer Name Reverse	Primer Sequence Reverse	Amplicon Size	Amplicon Sequence
Description:	ZFMK Nr.	Unique Accession No. in Genbank	Scaffold id from genbank		occurence number microsatellite
Example:	ZFMK-TIS-123	GCF_000337975.1	scaffold6_1	Fa_6-1	16	TCTA					409	TCATTGCATTTCTGTCCCCTCTCAGATTTTATATGTGCAGTTGACATAAAGTAATGTTAAATACAACCAAATAACTGGATTACAAGCAACATGCTTTCATTATGATTCAACTCTTTGTCAGTGCTCACCTATTTTTTGTATGCACAAAACATGTGCATGTGCTTGTGTGTGTGTATATCTATCTATCTATCTATCTATCTATCTATCTATCTATCTATCTATCTATCTATCTATCTATCTAATATAGATACAAACAGATTTGTATAGAACAAATGCCTGATTATCTGAATAATAATGAGAGATTTCATTGCAGATTCCTTCAGTTCTTGGGAAACTTTTGCCACCAGTTTTCCAATAATTGAAATAATTCAATGAAGTCCTGGGTATTAGCTTCTGCTC…
Reference	ZFMK-TIS-59197			HylArb7	11	ATAG	HylArb7F	TCTCCATCTGCTGGTGGTATTGC	HylArb7R	GCCATGCCACTGGTATTGAGGA	301	TCTCCATCTGCTGGTGGTATTGCATAAGCAATAGTGCAATGATAGGGTCTGAAGAAAATATCAGCAGCAGCATAGGAAAAAAGCAGGAAAGAAGAAAGAAGGTCAAGAAAAGGTGAGAACATGTTTAAAAACGTATAGATAGATAGATAGATAGATAGATAGATAGATAGATAGATAGATACACATACAAACATATGTGTGTATTCATGGAGTTGCAAACAAGGGTGCATTCCCTATTGAGAGATTGCTGCATCCAGGACCCTCTGCACTGTGATATGCTCCTCAATACCAGTGGCATGGC
Reference	ZFMK-TIS-59197			HylArb12	15	TAGA	HylArb12F	GTATGACTGGTTGCTGAGCTTGAA	HylArb12R	TCCAGGGTGACTTATGACCTAACT	347	GTATGACTGGTTGCTGAGCTTGAAAAAGGCTGCAAGCCGAAATGTCGCTTCTGAGGTCAGGTCAATAAATTTCACCCACGTTTATCGATTTTGGAGTGCTGCAGTATCTTTCTTCTTGGTGTGGGTAGATAGATAGATAGATAGATAGATAGATAGATAGATAGATAGATAGATAGATAGATAGATAAAAAGAACTATGAAAAGCTGCTACACAAGATACTTGAGAATTCTCACTGTTTAATTGCTTATGTAGTTCACACCATTAAAGTGTAAAGATAAATTGGCAGAAATAAGATCACTTGGGTTTCTCTGGAAAAAGAGAAAGTTAGGTCATAAGTCACCCTGGA
Reference	ZFMK-TIS-59197			HylArb16	12	GATA	HylArb16F	GCCACAGTTTGGAGACCACTAAA	HylArb16R	AGGGAGGTGACAATCCTGTGC	317	GCCACAGTTTGGAGACCACTAAAAGACTGAATCACAGGATGATAGGAAAATGAGAAAACAAAGAAAACATCAAATACTGCATTATACTAAGACAGTGTGCACCGGAATGCAAGTAAGGTGGCACACCGCTGGGAGATGATAGATAGATAGATAGATAGATAGATAGATAGATAGATAGATAGATATATGAATGAATAGATAGAGGAGGGAGCAGTGATCCTCTGCTTATACAGTATGATTATACGGATACACACATACCCCCAGAAAACCAGGCCCCCCTACTCATTACTTGATGCGCACAGGATTGTCACCTCCCT
Reference	ZFMK-TIS-59197			HylArb21	13	GATA	HylArb21F	AAACCGTAAACAACCCGATGC	HylArb21R	TCAGTTCTGTGCATAGCGTAGTG	310	AAACCGTAAACAACCCGATGCATCACACTGTATTCTTATACAAAAACCATACACCGGGAACCGTAAGACAAAATCGTGTCTACTGGGTTGGAGAGAGCTGGGTTGGAGAGAGCTGGGTAGATGGGATATAGATATGAGATTATGATAGATAGATAGATAGATAGATAGATAGATAGATAGATAGATAGATAGATAGGATATAGATATGAGACCGATAGACAGACATGCTGGGTCACTGCAGCATGGCTCCCATTTACTTCAATTGAGCTGCAGTACCCCATCGCGGCCACTACGCTATGCACAGAACTGA
Reference	ZFMK-TIS-59197			HylArb29	12	AGAT	HylArb29F	GCGGTAAGACAAGCATTACAGAGG	HylArb29R	ATAAAGCCCAGTCCACATGAGCAT	300	GCGGTAAGACAAGCATTACAGAGGAGCTCTCACCCTGGCGTCACGAATAGCAAGGGCCAACCAGACACCCTTTAGTCACCACCCTACCCCCCCAGGCTATCACAGATAGATAGATAGATAGATAGATAGATAGATAGATAGATAGATAGATAAATAGACAGATACAGGGGCATACATAGGATTCATGGGCCCCACTGATCTGACATTTTACCACTGTCTAAATGGATGGATACTGTAGATGAGAGGTAAGTATCTGGATTACTAGCTTGTATGTCAATGCTCATGTGGACTGGGCTTTAT
