# Supplementary material for: FOGS: A SNPSTR Marker Database to Combat Wildlife Trafficking and a Cell Culture Bank for Ex‐Situ Conservation
Source: Mol Ecol Resour. 2025 Jan 10;25(4):e14062. doi: 10.1111/1755-0998.14062 (PMC11969641; doi:10.1111/1755-0998.14062)
Supplement: Supplementary file 3 — Table S3. Primer data. [file MEN-25-e14062-s006.zip › Supplementary S3/Lacerta_bilineata_Reference.xlsx]

## Sheet: Sheet1
Data table for FOGS Reference Specimen
Title:	Catalogue/Accession Nr.	NCBI No.	Scaffold ID	Locus	Reference Allele	Microsatellite Sequence	Primer Name Forward	Primer Sequence Forward	Primer Name Reverse	Primer Sequence Reverse	Amplicon Size	Amplicon Sequence
Description:	ZFMK Nr.	Unique Accession No. in Genbank	Scaffold id from genbank		occurence number microsatellite
Example:	ZFMK-TIS-123	GCF_000337975.1	scaffold6_1	Fa_6-1	16	TCTA					409	TCATTGCATTTCTGTCCCCTCTCAGATTTTATATGTGCAGTTGACATAAAGTAATGTTAAATACAACCAAATAACTGGATTACAAGCAACATGCTTTCATTATGATTCAACTCTTTGTCAGTGCTCACCTATTTTTTGTATGCACAAAACATGTGCATGTGCTTGTGTGTGTGTATATCTATCTATCTATCTATCTATCTATCTATCTATCTATCTATCTATCTATCTATCTATCTATCTAATATAGATACAAACAGATTTGTATAGAACAAATGCCTGATTATCTGAATAATAATGAGAGATTTCATTGCAGATTCCTTCAGTTCTTGGGAAACTTTTGCCACCAGTTTTCCAATAATTGAAATAATTCAATGAAGTCCTGGGTATTAGCTTCTGCTC…
Reference		GCA_900245895.1	OFHV01000003.1	LacBil1	13	GATA	LacBil1F	CTTCAGGCTTTAGGGAACCAGCT	LacBil1R	GCCCAGCATAGTCTACACAGTGA	330	CTTCAGGCTTTAGGGAACCAGCTGCTGTTTTAAAAATTATACTATCTGCTTTTTATTAGATTTGTTTTGGCATTGTTTTAATTCCATTATAGTTTAATTACTTTTATCTATTATCTCCTGGGGTGGTGGGAAGAGGTAGGAGATGATGATAGATAGATAGATAGATAGATAGATAGATAGATAGATAGATAGATAGATATGCTCATTTGTAGAGCATCTGCTTTGCATGCAGAAGGCCACAAGTTCAGTCTCTAGCATCTCCACTGAGAAAGACACCCTGTCTGAAAGCCTGGAGAGCTTTTTGCAGTCACTGTGTAGACTATGCTGGGC
Reference		GCA_900245895.1	OFHV01000060.1	LacBil2	13	GATA	LacBil2F	GCACATGCTCCAGACAATTTCGTT	LacBil2R	TTTGGCCCAGGGACACTCACTC	350	GCACATGCTCCAGACAATTTCGTTTAGGCAGGCCTGTGCTGATGCTTAGAAATCTGATGCAAGTTTTAATCTGCTTTTAGTCTATTGTTACTTTCACTTATTAAAAGATCTTGAGGTTTTATTTTACTATCAAGCAGAGTATAAATTTTATGAGAGCACTGATAGATAGATGATAGATAGATAGATAGATAGATAGATAGATAGATAGATAGATAGATAGATAGCTATGAGCTGGTGTGTGGCTGGCAGAGCTTAATGTCTCTCCAACATTGAGTATCGCATAATGCCTTGTGACCAGTCTTTAAAAGAAGACCTAGCCAGCTGGGCAGAGTGAGTGTCCCTGGGCCAAA
Reference		GCA_900245895.1	OFHV01000280.1	LacBil4	12	ATAG	LacBil4F	GAGCATGAAACTCTCTGGGTGACA	LacBil4R	GCTAGGTGAACCGATGGTCTGACT	348	GAGCATGAAACTCTCTGGGTGACATTGAGTCACTGCCTCTTGGCCTAACTTACCTCACAGGGTTGTTGTGGTGATTGCATGAGTAGGGGGAGAAGCATGTGGTGCACCTTGAACTCCTTGGAAAAAAGCTGGAATGTAAATGCAATAGATAGATAGATAGATAGATAGATAGATAGATAGATAGATAGATAGATACTGTTATGAGTTTGGGGTGCTAACCTGGGTGCCAGACACCTCTAATCCTTGGACCCAGCAAGTGTTAGAATTTATGGGTGATGAGCCATTAAGGGGGGTTAGGAAATTGACAGGAGCTGCCTTACACTGAGTCAGACCATCGGTTCACCTAGC
Reference		GCA_900245895.1	OFHV01000313.1	LacBil6	15	AGAT	LacBil6F	TGCAAGGACGACATGAAATGTGAT	LacBil6R	CATGGAACTCCTGGAACTGCTCC	329	TGCAAGGACGACATGAAATGTGATAAATCTCCTAAATAGAAAGCATGCCAGTGCCACTAAGGTATGAATCCAGTATGGGTAACTGGCATATTATGCTCATTTTACTTATTTGATCACAGGAGAGAGAGATAGATAGATAGATAGATAGATAGATAGATAGATAGATAGATAGATAGATAGATAGATATAGAGATGATATTCACCCCCATGCAAGCAAAGCTGCGATTGTGGGCTTTGGGAAGGTGGCCAGAGCCCTTGCGCCACCTTCCCAAAACAGGGCAAGCAGTCCCCCCCCCTCGGTTTGGGGGAGCAGTTCCAGGAGTTCCATG
Reference		GCA_900245895.1	OFHV01000323.1	LacBil7	11	AGAT	LacBil7F	TCTCTGGTGGATGGATGGGTTGGT	LacBil7R	GTGGGAGGAGAGTTGGTGCTTTGT	309	TCTCTGGTGGATGGATGGGTTGGTAAGTTATCTAGACAGAGATTTTGTGGGCCAGCATCCTTCTTTAGGACCATTCTCTTTATGTATTTTATGTTCTCATTTTTATATTGTGAACTGCCCTATGATCTTCAGATGAAGGCAGTATACAAGATAGATAGATAGATAGATAGATAGATAGATAGATAGATAGATAATTTATCTATCTAATTTGCATACTGGCTTCATCTGAAGATCATAGGGCAGTTCATAACATAAAAATGAGAACATAAAATACAGAAAGCAAAAACAAAGCACCAACTCTCCTCCCAC
Reference		GCA_900245895.1	OFHV01000355.1	LacBil9	11	ATAC	LacBil9F	TCTCCACTCCGTCATTAACCTAGC	LacBil9R	ACCAGGAATGCTCAGCAATGTGTT	341	TCTCCACTCCGTCATTAACCTAGCTGGGAGAGTTTGAGGCATTCACAGTCTCTCAGTCTAACCAACCTCACCTGTGAGGGTAAGATAAGAAAAAGTATAATAGAAATACATACATACATACATACATACATACATACATACATACATACACACATGTAAATTGCAAGCCAGTTAGGAAGTCTTTTATGGTTCTACCTGTCAAGGAGGACCCAATGGCCAATTTGAGTAGGCAAAGCTAGTCCAGATCCCGAGAACACTTTATAGTGTTGAAGATGTTTCAAGTTGCAGTTCTGGCCATGCACCACTTGGGACAGCAAAACACATTGCTGAGCATTCCTGGT
Reference		GCA_900245895.1	OFHV01000403.1	LacBil10	13	GATA	LacBil10F	ACCCAAACCAATGGCTTCCTTCAG	LacBil10R	AAAGAGGGCTCAGAAATGGCTTGC	303	ACCCAAACCAATGGCTTCCTTCAGGTTAAAAGAAAGGAGATTCCAACTAAACATCAGTAAGAGCTATTTGACAGTGGAACTGATTCACTTGGAAGGTGGTGGACTCTCCTTTTAAGCGCATATTGCACATATGCGATAGATAGATAGATAGATAGATAGATAGATAGATAGATAGATAGATAGATAGACAGATAGATTAGATGCATATTTATTAGAATGCTAACTATATTTTGTGTAAGTACTAATATATAATTGTTTACCAGTCAGTCACCATTGGATGCAAGCCATTTCTGAGCCCTCTTT
Reference		GCA_900245895.1	OFHV01000477.1	LacBil13	17	GATA	LacBil13F	AGAATCATCTGCACAGTGGTTCAA	LacBil13R	GCCAAGTTCTTGCCACATGAAGC	334	AGAATCATCTGCACAGTGGTTCAATATGCATCCTTGTCTCTGATTTTAAGGACTGAAGCAATAAACTGGGAGAGGGAGTAAAGCATCCAAAGGGCCCATCGAAGCATGAGATCAGTAAGCAAACTATCCTCCCCTTTTCTCTTTTGTCCCATTGCTTTCTATCTCTCTGGGATAGATAGATAGATAGATAGATAGATAGATAGATAGATAGATAGATAGATAGATAGATAGATAGATAGAGTGAGACTGCCCTGATTCATTCATCCTTTACTGTATTTTATTCAATTAATTGATGGTAATTGTGCAGGTTTGCTTCATGTGGCAAGAACTTGGC
Reference		GCA_900245895.1	OFHV01000618.1	LacBil14	19	ATAG	LacBil14F	AAGGCATCTCCGGGTTATTTGTGG	LacBil14R	TTAAAGCACGGGTCAGCAACCTTT	312	AAGGCATCTCCGGGTTATTTGTGGGGCCTGCCTGGTGTCTTTACATGAGTAGAATGTGTGCTTTTATTTAAAATGCATCTCTGGGTTATTTGTGGGGCATAGGAATTTGTTCATTCCCCACCCCATAGATAGATAGATAGATAGATAGATAGATAGATAGATAGATAGATAGATAGATAGATAGATAGATAGATAGATAGAATTACGGCCATTGGCCCATCACTCCCCACCCCATATAGTCCGGCCCACCACATGGTCTGGGGAACGGTGGACCAGCCCATGGCTGAAAAAGGTTGCTGACCCGTGCTTTAA
Reference		GCA_900245895.1	OFHV01000691.1	LacBil15	14	ATAG	LacBil15F	GGACAGTCCGGGAATCAGAGTGTT	LacBil15R	CCAATGGGAAGCTCACAAGCAGGA	349	GGACAGTCCGGGAATCAGAGTGTTTTTACATACGTAGAATGTGTCCTTTTATTTAAAATGCATCTCTGGGTTCTTTGTGGGGCATAGGAATTTGTTCATCCCATAGATAGATAGATAGATAGATAGATAGATAGATAGATAGATAGATAGATAGATAGTCCGGCCCTCTGCTGAAAAAGTTTGCTGACCCCTGTAAGCCATCTGCCTCTACTCAGACTGTATATATTTGCAGATAAAATCACAAAGTGACATTCTCCCTTCAAAAGGAAACCAGACCCAGGTATGCAATGGGCAGGTCCAAAAGCAGGTCCAAAAGACATTCACGTCCTGCTTGTGAGCTTCCCATTGG
Reference		GCA_900245895.1	OFHV01000724.1	LacBil16	13	AGAT	LacBil16F	ACAGTACTCTCTCACTGCATCACA	LacBil16R	GCAGCTCTCAGATACAAGCCTCTT	334	ACAGTACTCTCTCACTGCATCACAAAAGGAAATCTGGGACTCATAACTGATAATTATATGTATACTTATACCACCCATAATTATGTATGCATTTTGACATGCAACTCTTTTGTTTTATGAGTAGTTGTTTATTAGTTGTTGGAGGCATGCAGTGCTAAATAAAGATAGATAGATAGATAGATAGATAGATAGATAGATAGATAGATAGATAGATGATATAGTGCCCTTCCCTGCAGTCAAGACAAGAGCTGTAGCTTTGTCCCACCTGCAACTCTGCAAACTGACTACAGAAGACACTGTCTGGGGCTGAAAGAGGCTTGTATCTGAGAGCTGC
Reference		GCA_900245895.1	OFHV01000823.1	LacBil17	20	ATAG	LacBil17F	CCTTAGGCTCTCAACAGGGTTCTT	LacBil17R	AGTGAAGGTCACATTCCGTCTGG	340	CCTTAGGCTCTCAACAGGGTTCTTGAGGATAAACAACACAGATGATCACGTACCCTGCCTTGAGCTCTTTAGGAAACGGCTATATAAAAGATATAGATAGATAGATAGATAGATAGATAGATAGATAGATAGATAGATAGATAGATAGATAGATAGATAGATAGATAGATAGATATTGAACTAAAAGAAAAAAAGCTCAAACAAAATGAAAGGACTGTTAGTATTTCACCCCCTCCCTTTGTGAGAATCGTGTGACTTATGGTCTGAGAGAAGGGGGAGGGAACTGAGTCTTTGATCTCTTAATTAACTTCTCTCTGCCAGACGGAATGTGACCTTCACT
Reference		GCA_900245895.1	OFHV01000841.1	LacBil18	12	TAGA	LacBil18F	AAGTATTGTTCTGTGGGAAGAGCC	LacBil18R	GAGTCGGACACAACTGGACCTAAG	328	AAGTATTGTTCTGTGGGAAGAGCCCCAAGGAAATCTTGGAGAGCTGCTCCCAGTCAGGGCAGTCCCTCCAAGTGTCCCTATTTTCCAGGGACAGTAGTGGATTTCTTGAAGCCATCCCAGTTTCTTATTTGATAGATAGGTAGATAGATAGATAGATAGATAGATAGATAGATAGATAGATAGATAGATACTTTATTGTCATTGTACATAGTACAACGAAATTGAATGCCTTCCCACATTTACATCTCTATTTTTTTGGAGAAATGTTGGAGAGTATGGTAAAAAGGTAAAGGGACCCCTGACCCTTAGGTCCAGTTGTGTCCGACTC
Reference		GCA_900245895.1	OFHV01000847.1	LacBil19	13	AGAT	LacBil19F	GCCAGAGTCCAACTCATCAGATGC	LacBil19R	TGAACTACAGCTCCCATCATCCCT	313	GCCAGAGTCCAACTCATCAGATGCATAGAATGTGCTCTGGAGCTGGCAGATATGCACACACATAAGCAGAGGTTTCTATCACCCTGGATGTTGGCTTAGTGTTAGAAAAAGATAGATAGATAGATAGATAGATAGATAGATAGATAGATAGATAGATAGATGGTTGCTGGGTTGACCAGGTTTGGCCAAGCCCTTACGAAATGGACCAGTCACAGGTAGCCAATGTTTTGCCCTCCAGGAGTTGTTGGACTCTGTCTCCCATCAGCCTCAACCAGTGTGGACAGTACATAGGGATGATGGGAGCTGTAGTTCA
Reference		GCA_900245895.1	OFHV01000856.1	LacBil20	13	AGAT	LacBil20F	GGGTTGCATTGCCCTTCTCC	LacBil20R	TCTGAATCAGTTCCTGAAGGCATG	335	GGGTTGCATTGCCCTTCTCCAATAATAATTTAGAAATGTGTACAAAAATATACATATTAACGGAAAGTGAGCATAAAATGGTGTATCTGAAGAAGTATGCATGCACACGAAAGCTTATGCCCAGAACATACTTAGTTGGTCTCTAAGGTGCTACTGGAGATAGATAGATAGATAGATAGATAGATAGATAGATAGATAGATAGATAGATAAAATGAATTTATTACTGGAAGTAACTTACAAGAATGCATCGTATTAAGGGAAATTGCTTTCAAAACTGCATACTAGGCAAAATTGCATGCAGAAAAATGAGCATGCCTTCAGGAACTGATTCAGA
Reference		GCA_900245895.1	OFHV01000897.1	LacBil22	14	GATA	LacBil22F	GCCTTTCCCAGCAGCACGTTT	LacBil22R	TTGCCAGAAGCGGCTTAGTCATG	312	GCCTTTCCCAGCAGCACGTTTTTAAATAGTAATAAAAAGCCTTTTGCTTGGAACAGTTTCACGTACACTTTTTAATGTCCAGTGTTGACTTTCACCTCGAAATGGAAAGGTTAGGAGATGATAGATAGATAGATAGATAGATAGATAGATAGATAGATAGATAGATAGATAGATAGGTAAAGGGACCCCTGACCATTAGGTCCAGTCGTGTCCGACTCTGAGGTTGCGGCGCTCATCTCGTGTTACAAGCTGAGGGAGCTGGCGTACAGCTTCCAGGTCATGTGGCCAGCATGACTAAGCCGCTTCTGGCAA
Reference		GCA_900245895.1	OFHV01000927.1	LacBil23	12	ATAC	LacBil23F	CCATCTCCGCCTCTTGTGACAG	LacBil23R	TCCCATCTGGTTTCTGTTGGCAAA	328	CCATCTCCGCCTCTTGTGACAGGGAGTTGCACAGTTGAACTTTGTGCTGTGGGAAGGACTTCGTTTGATCTCCCCTGAGTCTTCCAACCTTCAGATTCACGGGCAGGGTGATATTGGTTATTGCATTGATTTTATACATACATACATACATACATACATACATACATACATACATACATACCTACATATCCTTTATGCGACCGATAGTCAGAGCATTGATTTGATGTGATTTTCAAAGGTCCATTAGCATGGTCAAGTACAAGGGGATACAATTTTGACACTTTCTTGCAACAATGCAACACATTTTGCCAACAGAAACCAGATGGGA
Reference		GCA_900245895.1	OFHV01000940.1	LacBil24	11	ATAC	LacBil24F	ACACAGAAGCGAGCCGATTGAATT	LacBil24R	GGAACACCCTCCCATCAGATGTCA	329	ACACAGAAGCGAGCCGATTGAATTCAATGGGCCTTACTCCCAACCCAGATACATGTGTAGAAGGTTATACAGCCTAATTCATCTGTTGAATAGTGGAGTAGTAATAATATTTATTTATACATACATACATACATACATACATACATACATACATACATACCCTGCCCATCTGGCTGGGTTTCCCCAGCCACTCTGGGCAGCTCCCAACAGAATATTAAAAACAATAAAACATCAAACGTTAAAAACTTCCCTAAACAGGGCTGCCTTCTGATGTCTTCTAAAAGTCAGATAGTTGTTTATTTCCTTGACATCTGATGGGAGGGTGTTCC
Reference		GCA_900245895.1	OFHV01001492.1	LacBil27	13	AGAT	LacBil27F	TTTCCTCATCCAGACAAGCAAGAG	LacBil27R	TGTTTAGTTCCAAGGTGGGCATCT	319	TTTCCTCATCCAGACAAGCAAGAGGCATTGTTTGATGTTTTATCATGTTTTTAATATTCTGTTGGGAGTTGCCCAGAGTGGCAGGGTATAAATAATAAAAGATAGATAGATAGATAGATAGATAGATAGATAGATAGATAGATAGATAGATAATCATCATATTCAAGGATACATTCCACAGAGGCAGAAGCACTTGAGGAGGGTAATGAGCAGGAACAGTGAGAGATGTGGCCTGGGGTGAGTCCCGAGGGGCAAATAGAGATGCCCGGAGGGCCACATTTGGCCTACAGGCTGGAGATGCCCACCTTGGAACTAAACA
Reference		GCA_900245895.1	OFHV01001629.1	LacBil28	11	AGAT	LacBil28F	ACCTGCTACTCACCTCCTGAAGAC	LacBil28R	GCAGTCGGAAGCAGCAGAAGTC	332	ACCTGCTACTCACCTCCTGAAGACTTATGTTTCATTGCAGCAGGCATTTTAACTGAATTGTCACTTTATATTTTCACCATGTTTTAGAGACAATTGCAATCAAATGGTATATAAATTGTCCAGATAGATAGATAGATAGATAGATAGATAGATAGATAGATAGATGCTCTTGACCCCCACATTTCAACATACAGTCATACCTTGGAAGTCGAACAGCTTAGTTCCCAAACGTTTTGGCTCCCGAATGTCACAAACCTGGAAGTGACTGTTCCGGTTTGCGAACTATTTTTGGAAGTCAGACGTCCGACGGGACTTCTGCTGCTTCCGACTGC
Reference		GCA_900245895.1	OFHV01001713.1	LacBil29	13	CATA	LacBil29F	TCCATCCTTCGCAGGGACCTTTC	LacBil29R	CGCCTTTCTCTTCCTGGGACTTAG	335	TCCATCCTTCGCAGGGACCTTTCCCAACCCTATCCGAGTCAGCGCATAATAAAAACGTCACAGTGGCCCCCTTTCTTCCGGCCGTCTCCTGGAAACTAGGAAGGCGACGCTGTGAGGTAAGAATCACGTATGACTGGCATACATACATACATACATACATACATACATACATACATACATACATACATAAACAGTTTCGCCGAGCTTTTGGCTTTTCTCTGCAGTCTGGAGCCAGAAGGTCACGCGTCAGCGTTTCGCCGTCAGCTGGGCGCCCACATACGTGGGAAGCCCCCAGCCTAAATGGAGGCAGCCTAAGTCCCAGGAAGAGAAAGGCG
Reference		GCA_900245895.1	OFHV01001721.1	LacBil30	12	TAGA	LacBil30F	GCATGAGAACTAGCCACAAATCCC	LacBil30R	AATGTGGTGTGTACATGTGGACAA	305	GCATGAGAACTAGCCACAAATCCCATTTTGGAAAAATTGAGCTTTATACATCCTCGTTCACCATAGAGGCTGATGTGTCCATACCTTAGATACCGGTAGATAGATAGATAGATAGATAGATAGATAGATAGATAGATAGATAGATGAAATTTTCAGGCCTAGTAGATGCTCCTGAGTGAACATTTTTGCAAAGCCATTTCCCCTGATATAATGAATTTCTGCACATGATCTTCCCTTAACAGGTGCATTCTTATGCACACTTTACCATAGTATATGCATTTTTGTCCACATGTACACACCACATT
