# Supplementary material for: FOGS: A SNPSTR Marker Database to Combat Wildlife Trafficking and a Cell Culture Bank for Ex‐Situ Conservation
Source: Mol Ecol Resour. 2025 Jan 10;25(4):e14062. doi: 10.1111/1755-0998.14062 (PMC11969641; doi:10.1111/1755-0998.14062)
Supplement: Supplementary file 3 — Table S3. Primer data. [file MEN-25-e14062-s006.zip › Supplementary S3/Lacerta_Viridis_Reference.xlsx]

## Sheet: Sheet1
Data table for FOGS Reference Specimen
Title:	Catalogue/Accession Nr.	NCBI No.	Scaffold ID	Locus	Reference Allele	Microsatellite Sequence	Primer Name Forward	Primer Sequence Forward	Primer Name Reverse	Primer Sequence Reverse	Amplicon Size	Amplicon Sequence
Description:	ZFMK Nr.	Unique Accession No. in Genbank	Scaffold id from genbank		occurence number microsatellite
Example:	ZFMK-TIS-123	GCF_000337975.1	scaffold6_1	Fa_6-1	16	TCTA					409	TCATTGCATTTCTGTCCCCTCTCAGATTTTATATGTGCAGTTGACATAAAGTAATGTTAAATACAACCAAATAACTGGATTACAAGCAACATGCTTTCATTATGATTCAACTCTTTGTCAGTGCTCACCTATTTTTTGTATGCACAAAACATGTGCATGTGCTTGTGTGTGTGTATATCTATCTATCTATCTATCTATCTATCTATCTATCTATCTATCTATCTATCTATCTATCTATCTAATATAGATACAAACAGATTTGTATAGAACAAATGCCTGATTATCTGAATAATAATGAGAGATTTCATTGCAGATTCCTTCAGTTCTTGGGAAACTTTTGCCACCAGTTTTCCAATAATTGAAATAATTCAATGAAGTCCTGGGTATTAGCTTCTGCTC…
Reference		GCA_900245905.1	OFHU01002196.1	LacVir1	11	AGAT	LacVir1F	AAAGGAGCCCAGACAACAGAGTT	LacVir1R	GCTGAGATCCTGTGACTGACCAAT	323	AAAGGAGCCCAGACAACAGAGTTATAGTCTAACTATATAGGACAACTCCTTTTATTTAGGGCTATGTATATGTTGTGGCGCAGAAAAAGCACAGAATGCAGTATTGCATACAGAAGTACCGGTAAGCTTCATAAGAATCTCAGATAGATAGATAGATAGATAGATAGATAGATAGATAGATAGATAAGTTTCTAGCCCTCTCTAATTGTGAGGGTAGTGTAGTGGTTAGAGTACAGGACGAGAGTACTGGATGAGGACTTAGGAGACCAAAGTTCAAATCCACACTCAGCCATGAAGAAATTGGTCAGTCACAGGATCTCAGC
Reference		GCA_900245905.1	OFHU01002205.1	LacVir2	12	TAGA	LacVir2F	CGGGCTGGATTCAGAAGGCAATT	LacVir2R	GCACTACAGACAACATGCAATGGC	320	CGGGCTGGATTCAGAAGGCAATTGGGCCAGATCCGGCCCCCGGGCCTTAGGTTACCTATCCCTGGTCTAGCACACCATCACAACTGTTATCTAGTACACACTCACAAATTAATCCAGGTACAAGAATTCACCAAGCGATTTCCCTCCAAATAATTGTGATTACCGGTAGATAGATAGATAGATAGATAGATAGATAGATAGATAGATAGATAGAAAGCAGGGGAGGAGGTGCGTGGTCAGGAGTGGTGAAAATGACCTTTGATCTGCATGAAGGCCATATGGTGGAATTTAAAGCTGCCATTGCATGTTGTCTGTAGTGC
Reference		GCA_900245905.1	OFHU01002249.1	LacVir6	13	ATAC	LacVir6F	GGGAAGACTGCTGCCCATAGAGAT	LacVir6R	AAGGTTCAGTTTGGGAGGCAATGG	319	GGGAAGACTGCTGCCCATAGAGATTTTGATTCTGCATTTAATAATCCTCCAAACTCAATCCATGAATTGAAAAGAGTACAGAGCAACCAAGGTTGAAGACACCATATATTTCTCAAATACATACATACATACATACATACATACATACATACATACATACATACATACCCAAAGGCTTCACAACGTTTTTGGTAGATTTCAACGTGATGCTGCAGAGGCGCAGGGTCACTTTGTCCCAGTCGGTTAATGTCAAGAATAGCAACCAAATTATCCAGCTTGTAGAACCCAGCAAAGGCCATTGCCTCCCAAACTGAACCTT
Reference		GCA_900245905.1	OFHU01002250.1	LacVir7	14	GATA	LacVir7F	GGTCAAGCAGTTACGGAGCAAGG	LacVir7R	ATCCAACTGTGAACCGAGGTGAGT	303	GGTCAAGCAGTTACGGAGCAAGGCCTTCGCATCCGCACACCCATCTTGAACAGATGATAGATAGATAGATAGATAGATAGATAGATAGATAGATAGATAGATAGATAGATAGATTCCTTTACTTAGCAGAGTTTCACATTCCTCTTTTAAATGCACAGTGCGTAGCTTATTGCAGGCTTGTGTAAGCCTCTCACTACCAGGTTCCTGGTAGGTTCCCTTAGATCCCTCTTAAAAGAATAAACACGCCACTATCTTGTGTAAAGTCAATAAAAGAAGTTTACTCACCTCGGTTCACAGTTGGAT
Reference		GCA_900245905.1	OFHU01002264.1	LacVir8	12	TAGA	LacVir8F	GCACACCAGCAACGAAAGTCAAAC	LacVir8R	CCTCCCATGGAACGGCTTAGTCT	342	GCACACCAGCAACGAAAGTCAAACTTCCTGCAACAGGGATGCTATGCAAGGGATATCTCTGAAATGACCCTGTGGGAACCCTCAGCCATTACGTAGAGATCATAGAATTGCAGAATTGGAAGGGACCCAAAGCAATGCAGGAATCACAGTAGATAGATAGATAGATAGATAGATAGATAGATAGATAGATAGATAGATCTGGAAACACCACTTTGCCAATGCCTTGGCATCAGGGGATAAAGTCCATTCTCGGTCAATTGCCACGACTTCATCAGAACAGAGAGCCACATGCAGCAAACACATGGATTGAAGCATTTCTAGACTAAGCCGTTCCATGGGAGG
Reference		GCA_900245905.1	OFHU01002275.1	LacVir9	12	AGAT	LacVir9F	ACACACCATCCCTCTGCTGTTTCT	LacVir9R	AGGATGCCATCTCTGGTGCTAGA	301	ACACACCATCCCTCTGCTGTTTCTAACTCCAAACTGCCCTCCCCAAGGCTGCTTTTCAGATAGATAGATAGATAGATAGATAGATAGATAGATAGATAGATAGATAACCAGCATCAATGCCTAGTTAACTCCTTAACTACAATGTTTTTCTTCCATCCTTAGCTATATCTTCACTTTCCCATTTTTTGGTGCCTTTCTATGTGCGGAAGGAGGTGGAATCTATTCTTGATCATGGACATTGTTGTGGGCAGGAAGGAAGGTTAATATGTATGGGGAAATCTAGCACCAGAGATGGCATCCT
Reference		GCA_900245905.1	OFHU01002283.1	LacVir11	12	AGAT	LacVir11F	TCGGACATCTGCCTACCCTTCTG	LacVir11R	AACTGAGAAAGGAAGCAAACAGGC	309	TCGGACATCTGCCTACCCTTCTGCTTTGGCAATTTCCAGGTTAGGCTATGATGTACTCTTCATGGAGCTATTGAAGGTGGCTGAACTACAGTCTCTAAATATAGCAAACAAGATAGATAGATAGATAGATAGATAGATAGATAGATAGATAGATAGATGTTTGCTGTGATGCATTATACTATGGGCGGCCAGCTTCCATTCATATTGGAAGTGGCTGCCAGCATTTTGCCAAGCACTACCCAGTTCACCAATATTGCATCAATTTTAAAAAGAGCTTAATTGACTGCCTGTTTGCTTCCTTTCTCAGTT
Reference		GCA_900245905.1	OFHU01002284.1	LacVir12	17	GATA	LacVir12F	AAATGGCCTCTCCTCTCACTCCC	LacVir12R	CGGCGAATGCAAATTAGGTGACTC	319	AAATGGCCTCTCCTCTCACTCCCCACCCCTCTTTGTGGTGGCAGATCTCTCCCTGCCTGATGACAGGGCTGGCGATAGATAGATAGATAGATAGATAGATAGATAGATAGATAGATAGATAGATAGATAGATAGATAGATAGACAAATCATTTGAAGGAATATTCATGAATGATGCATGTTTTACCCATAGTACCACTTCACAAATCCCTTTTTTATACACAACAGTGCCGTCCCATGCATGTTTTCTTAGAGAAGGGTTGGAGAAGAATTTTGTTTAGTCTTGATTTATCAGCAGAGTCACCTAATTTGCATTCGCCG
Reference		GCA_900245905.1	OFHU01002292.1	LacVir13	11	GTAA	LacVir13F	AGCTGGTTGGGCTATCAAGTGAAC	LacVir13R	CAGCCCTGGTAGGAACTCAGTCTT	301	AGCTGGTTGGGCTATCAAGTGAACCCTTTAAGCTCCCTTCAGAACAGACCACACAGCTGTCAGATGTAAGTAAGTAAGTAAGTAAGTAAGTAAGTAAGTAAGTAAGTAAGTAGAGCCACTTCTGGGGTGAGGATGTAGCCACTTGCCCTGCTCCAGACTGGTCAAACCTAGTTGCCAACCTTATTTCAATCAAACTGCAGGCGCAAGCCACAGCAAAAAACACACACTGTATCTTAAATATGGGCCAAGCTCATTGCTGCATTAACTTCTGCAAAGTAAGACTGAGTTCCTACCAGGGCTG
Reference		GCA_900245905.1	OFHU01002299.1	LacVir14	11	GATA	LacVir14F	AAGCAAATTGGGTGTCCTCAGTGA	LacVir14R	TGACAGCAAAGTAGCAGCAACAGA	325	AAGCAAATTGGGTGTCCTCAGTGACATGGCAAAAGGAGGGGGGGGGACCTAGCCTTGAACTTAGGCAGTCTATTGTTATAATGCAATCGAGTTGTTCAATGAACATTGAATCTGAGACATAAATGCAAAGAGGGATTAGATGATAGATGATAGATGATAGATAGATAGATAGATAGATAGATAGATAGATAGATAGATAGATTTGCCTCCTTCTTCCAGCTAGAGTTGGAGTCCAACAACATCCAAAGAGCTGCAGTTTCCCCACCCTCTCACCTAAAATAAACATAACTTTTTCCCTCATTCTGTTGCTGCTACTTTGCTGTCA
Reference		GCA_900245905.1	OFHU01002321.1	LacVir16	18	GATA	LacVir16F	TGGTGATGCAAAGGATCTGCTTCT	LacVir16R	AACATCTGGAGGGCCGAGTTTG	302	TGGTGATGCAAAGGATCTGCTTCTGCAGACACAACTCTAGCCATGCCTGCAATGATAGATAGATAGATAGATAGATAGATAGATAGATAGATAGATAGATAGATAGATAGATAGATAGATAGATAGATGGATGATAGCCTTGTGAATGTGATGTCTGGGGATTGACAAGTGGCAGGCTCCACCCTCCTGTCAAAATGGCCTGTGGTGGATGATCAGAATCTTTCCCTTAACCTTGTCTGGATGCTGTTTTCCACTGCAATTATTTTAAACGAGGCATAGGCAAACTCGGCCCTCCAGATGTT
Reference		GCA_900245905.1	OFHU01002340.1	LacVir17	13	AGAC	LacVir17F	ACCTTTGTTTCTCCTGACTGTGTT	LacVir17R	TTGAGGGAGGCATGGTATCATACT	350	ACCTTTGTTTCTCCTGACTGTGTTCTAACTCCAAAACAGCAAATCTGCAGTTATTTTATTGCCTCTCTGTTTATGTTTTAGTGAACAATAAGTGGGATCAGACCCTGTGGGAAGGAAGAAAGATAGAGACAGACAGACAGACAGACAGACAGACAGACAGACAGACAGACAGACAGACATCAGGGCAGACCGTCTATTGTGATTCTTTTGGCTGCAAGTCATGGATACATTGATGGTGGATACCTAAATCTGAATGAAACTTTGTGAAGAGAAATATCTATCTTTTCTGTTCCTGGTGAGGGGTAAAGAGTCCTGGCCAGGAGTGTAGTATGATACCATGCCTCCCTCAA
Reference		GCA_900245905.1	OFHU01002356.1	LacVir18	11	GAAT	LacVir18F	AGGGACTGCATAGAGGTAGCAACT	LacVir18R	CCTGCTGTGCCTCTGGTCTCTT	305	AGGGACTGCATAGAGGTAGCAACTATCTTATTGAAACAACTATACTGAGTTCTAACCTGTTCCCAGAACTCATTCCAAGTACAGGCATTTCCCCATTTACACGTAACCGACTTGCAATCGACCACATATAAGCATGGCACCAGGAATGAATGAATGAATGAATGAATGAATGAATGAATGAATGAATAGGATCATGCCAGGAAATTGAGGTGAAGAGCTAAAGAATCCTTGTGGCTCATGAGGAGACCCTCCCTGGAGCCCGAAGAGGATGTGAGGAAGCCCAAAGAGACCAGAGGCACAGCAGG
Reference		GCA_900245905.1	OFHU01002369.1	LacVir19	12	AGAT	LacVir19F	AGTTCTGGCAAGTTCTGGCTGAA	LacVir19R	GGGAGACTTGGCAGGAACATTTG	306	AGTTCTGGCAAGTTCTGGCTGAAAACAAAGCCCTGCTTACATGTTTGCAGCTTAGGGTGGGTGGCAGAAGATAGATAGATAGATAGATAGATAGATAGATAGATAGATAGATAGATGGGGTGTGGGGTGCTGAATAAGAAGGGGTCATCTAAGATCTCACACAACCCTCCTAGAGTAAGCAAGCTGGAGGGAAATACCTGCTCCAAACAATCCATTACAGAGTTCAGGTACTGACTCAGCACTGGGTAAACCAAGGAAACCTTTGCCTTAGTCCACTGGTTTGCAAATGTTCCTGCCAAGTCTCCC
Reference		GCA_900245905.1	OFHU01002393.1	LacVir20	11	TACA	LacVir20F	GGGTCCTCTCAGCTAGGAGGGTAT	LacVir20R	GGTCTCTAAGGTGCTACTGGAAGG	326	GGGTCCTCTCAGCTAGGAGGGTATATTCACCCATGGGCCTTCTAGAAGAGGTGAAGTCAATTCTAACATTTAGGGTGGTAAAATTGTTCCTGAACTATACAGCTTCAGATTGAAGGTGTGGAGAGTCAACTATTTTATTTTTTCTCTAAGAAAATAAAAGAACTCTACATACATACATACATACATACATACATACATACATACATACAAGTTACCAACACATTTTGTAGACATGAATTCAGCACAGGTAGGTAGCCGTGTTGGTCTGCCATAGTCAAAACAAAATAAAAAAATTTAAACATCCTTCCAGTAGCACCTTAGAGACC
Reference		GCA_900245905.1	OFHU01002405.1	LacVir22	15	AGAT	LacVir22F	GCCAGTGACTGCCTCTCAGCTTA	LacVir22R	AGCACGCCTCTAGTTAAGAACAGT	337	GCCAGTGACTGCCTCTCAGCTTAATTTAGCTCACAGGGTTGTGAGGACAAAATGATGGGGAGCCATATACACCACCTCGAGTTCCTTGGAGATAGATAGATAGATAGATAGATAGATAGATAGATAGATAGATAGATAGATAGATAGATAAGTGCTGTACCATATACAGTGGTAGCTTGGTTTTCGAATGGAATCCGTTCCAGAAGACCGTTTGAGTTCTGAAACGTTCAAAAACCAAGGCACGGTTTCCCATAGACAGTGGTACCTCTAGTTACGAACTTAATTTGTTCTGGAGGTCCGTTCTTAACCTGAAACTGTTCTTAACTAGAGGCGTGCT
Reference		GCA_900245905.1	OFHU01002405.1	LacVir23	14	AGAT	LacVir23F	TCATCCAACCTCTGAAGGACAATG	LacVir23R	ACAGACATAACATAGCCACGAAGG	303	TCATCCAACCTCTGAAGGACAATGGGAATACTGTGTGTGTACAATCTATGCAATGCAGATAGATAGATAGATAGATAGATAGATAGATAGATAGATAGATAGATAGATAGATGTGATAGATAGAGATATCTGCATCCAGGAATCGTGCACATACGCGCAACACTTTATCTGTGCACAACAAAGAGAGAACCGACCGCAGTGTTCGTGGGATATGTGCAATCATATAAAACTGGGCAGAATTTTGCACCGGGAATCTTTTAATAAAAAATGCAATAGCTCCCTTCGTGGCTATGTTATGTCTGT
Reference		GCA_900245905.1	OFHU01002414.1	LacVir24	11	GATA	LacVir24F	CTATGGCAGACCAACACGGCTAC	LacVir24R	TGACTACCACCCACTCACATTTGT	313	CTATGGCAGACCAACACGGCTACCCACCTGTAACTGGAACCATGGAAGGCACCACATTGAGCCTCATTTTACTTAGTTTTGTAAAATCTAAGTATTAGGTTTCGATTCCAGAAGTTATTGTGATGAGGGACGATAGATAGATAGATAGATAGATAGATAGATAGATAGATAGATAGAACCCCTTTCGCCAACATTGTTGTCTTTTGAGATGCTATTTCTGCCTTGGGGGTGGTGGAATTTATAATAGAAGTTGTCCACATCAGTGCTCATGAATAAAACAGAACATTGAACAAATGTGAGTGGGTGGTAGTCA
Reference		GCA_900245905.1	OFHU01002421.1	LacVir25	12	ATAG	LacVir25F	TTGGTGTTGACAGCTTGTTAAGCA	LacVir25R	GGCAGAATCCACCAGGAAGTCAG	300	TTGGTGTTGACAGCTTGTTAAGCATCTGATGCTTTGAATTATGTATTTGTTGGATGTTTTTATTTATAGTCTGTACCGGTTTATTTTAGGTACATTTCATTTTGTACAGAATGCCCAAACAGCTACTTGGAGAAGCAGTGAGACAAACTATATAGATAGATAGATAGATAGATAGATAGATAGATAGATAGATAGATAGATATATCTATAGGAATGTTGAAATGCTGACTCATGCCCATTCTGACACTCTGCACAAAGCTCTTATTACCAGGTGACTCTGACTTCCTGGTGGATTCTGCC
Reference		GCA_900245905.1	OFHU01002423.1	LacVir26	14	ATAG	LacVir26F	GCTAGGGCTAATGGGAGTTGAAGT	LacVir26R	TGCCAACCCAAATCTCTGTTCTTT	327	GCTAGGGCTAATGGGAGTTGAAGTCCAATAGCATCTGGTGGGCCATACGGTCCACACCCCTCCTTTAAGGTTATGTAGTCCTCACTGATGTTACTAAGATTGAAACAATATAGATAGATAGATAGATAGATAGATAGATAGATAGATAGATAGATAGATAGATAGATTTAATTGCAATCCTAAAGTTTCCTAAATATGCCAGATACCATCCCATAGAACACCTTAGATGGACAGTGTTGTAATGGCTAGACCCTGGAACCCCAGACATGTATTTAAGGAAGCAAAATGAAACAGACTGGAGTGAAAGAACAGAGATTTGGGTTGGCA
Reference		GCA_900245905.1	OFHU01002423.1	LacVir27	12	GTAA	LacVir27F	GTAGGGTTAAGCATAGTGGCTGGG	LacVir27R	CGATGAAGGCTGCACGCATTCC	303	GTAGGGTTAAGCATAGTGGCTGGGGTAACCCAGTCAGATGGGCGGCAAATAGTAAGTACCTGTAAGTAAGTAAGTAAGTAAGTAAGTAAGTAAGTAAGTAAGTAAGTAAGTAGTCATGTAGTATAGGAACATAGGAAGCTGCCTAAATCCAACCTGGACCATTGGTCCATCAAAATCAGTATAGTCTACACTGATTGGGGCTCTCCAATCATTTAAGTTATACCAAGGAAAACTCACTTGCAGAAATGCTAATTTAAGGGGAGGGGATTTCTGGAGGCAAGGGAATGCGTGCAGCCTTCATCG
Reference		GCA_900245905.1	OFHU01002497.1	LacVir28	11	ATAG	LacVir28F	GCCAATAGTCTCCACTGTGTCACT	LacVir28R	ACTGGTCCCATGCTGAGGAATACT	331	GCCAATAGTCTCCACTGTGTCACTTACCATAAATTGTTAACTCAGACTACCAGTGTACCAAGCAGGGAAGCCTTGCAATGTATTTCTTTTTATTTCATTTAATATAATAGATAGATAGATAGATAGATAGATAGATAGATAGATAGATAGATAACAGTCTCATACAAAATATCAACAAAATAGGCAAATACAAGATAAAAAATGACTAGCTCACCTTGAGAAAGTTAGCACAACTGGATAAGCCTGTTGACTTGAAGAGACGTCTGACAATTAGCAGCAAGGATGCTGGCCGAATCTTTGCTGGAAGAGTATTCCTCAGCATGGGACCAGT
Reference		GCA_900245905.1	OFHU01002542.1	LacVir30	15	AGAT	LacVir30F	AAGCTGTGTATGTGTTGTTTGCAC	LacVir30R	TTGCAGCTCAACTGATGCTCAAT	301	AAGCTGTGTATGTGTTGTTTGCACTCAACTCTGGAGCCAGGCCATTTAATAGAGATAGATAGATAGATAGATAGATAGATAGATAGATAGATAGATAGATAGATAGATAGATATGATTTAGATAGATCCTTTTTGAATAGTTCTTTTTTATATTCCTTCTGTCCAAAACCTTCTTGCTGCAGAGAAAGCACAGACATTAGTAGGATAACTGTATTAGTAAATAGCTTTGAGACTGCAGTGATATTGTTTTCTCTTTATGTGGACTTGTATCTGGCTTTATTGAGCATCAGTTGAGCTGCAA
