# Supplementary material for: FOGS: A SNPSTR Marker Database to Combat Wildlife Trafficking and a Cell Culture Bank for Ex‐Situ Conservation
Source: Mol Ecol Resour. 2025 Jan 10;25(4):e14062. doi: 10.1111/1755-0998.14062 (PMC11969641; doi:10.1111/1755-0998.14062)
Supplement: Supplementary file 3 — Table S3. Primer data. [file MEN-25-e14062-s006.zip › Supplementary S3/Lanius_collurio_Reference.xlsx]

## Sheet: Sheet1
Data table for FOGS Reference Specimen
Title:	Catalogue/Accession Nr.	NCBI No.	Scaffold ID	Locus	Reference Allele	Microsatellite Sequence	Primer Name Forward	Primer Sequence Forward	Primer Name Reverse	Primer Sequence Reverse	Amplicon Size	Amplicon Sequence
Description:	ZFMK Nr.	Unique Accession No. in Genbank	Scaffold id from genbank		occurence number microsatellite
Example:	ZFMK-TIS-123	GCF_000337975.1	scaffold6_1	Fa_6-1	16	TCTA					409	TCATTGCATTTCTGTCCCCTCTCAGATTTTATATGTGCAGTTGACATAAAGTAATGTTAAATACAACCAAATAACTGGATTACAAGCAACATGCTTTCATTATGATTCAACTCTTTGTCAGTGCTCACCTATTTTTTGTATGCACAAAACATGTGCATGTGCTTGTGTGTGTGTATATCTATCTATCTATCTATCTATCTATCTATCTATCTATCTATCTATCTATCTATCTATCTATCTAATATAGATACAAACAGATTTGTATAGAACAAATGCCTGATTATCTGAATAATAATGAGAGATTTCATTGCAGATTCCTTCAGTTCTTGGGAAACTTTTGCCACCAGTTTTCCAATAATTGAAATAATTCAATGAAGTCCTGGGTATTAGCTTCTGCTC…
Reference		GCA_020086605.1	JACBWW010000008.1	LanCol2	11	TCAA	LanCol2F	CTCCTTGAAGTCATGTTTCCCAGG	LanCol2R	GCCTGAAAGAATGGTTGAACATGG	303	CTCCTTGAAGTCATGTTTCCCAGGCCTTAGGTCAACCATCTTGGTCTTTCAAGACTTAATTTCCATTTTTTGTCAATCAGTCAATCAATCAATCAATCAATCAATCAATCAATCAATCAATCAATCACCTCCACTGCAGAGTCAACCCTGGATGTGTGCAGAGACCCCTTCCTAGTCACATTTAAAGTTCTGCTGGTCCCAGCTCTCTTGAAGTGAATCCATGCAGGTGTTTTGTAGTGCTTCTTCTTTTAAGCAGGGTGTTTATTCTCCAGAGAAAGTCCATGTTCAACCATTCTTTCAGGC
Reference		GCA_020086605.1	JACBWW010000008.1	LanCol3	11	GATA	LanCol3F	TTCACAGCACCAGGACATTCATC	LanCol3R	GCCATCAGCTATCCAAGATGAGTT	349	TTCACAGCACCAGGACATTCATCTGGATCAGTAAATACTAGTTATAAATATTGAAGAATAAACTGAGATATGTCTGACCAATACTGCAACGTTTTATGTAAAAATGATAGATAGATAGATAGATAGATAGATAGATAGATAGATAGATAGACAGACAAACTGAAAGAGAAAAACTTCATACCTGTCACTTCTACGTCTCACAGTCAGATGCTGAGACACACTGGGATTCCTGAGCTTCCATTAATTTCTGCTTTAGCCTGCAAATTATTGAATATTTTTGACACAAAATGTTATTACATTAACTCCAACTGGCTTGAGAAGATTTAACTCATCTTGGATAGCTGATGGC
Reference		GCA_020086605.1	JACBWW010000008.1	LanCol4	11	TCCA	LanCol4F	GCCACAGGAAAGGAAGGAGCAATG	LanCol4R	GGTGGAAGACAAGCACAGCAAGC	336	GCCACAGGAAAGGAAGGAGCAATGACATCAACCTCAGCACTGAGTCTGCCACTGTGCTGAGATCCTTCTGACAGCAGCAGCATGGTCAGGATCTGTCCATCCATCCATCCATCCATCCATCCATCCATCCATCCATCCACCCGTTGTTCCATCAAACCTTGCCTCTGTCCATCTGTCTGCTCACACAGTTTCCAGACCATGGGTGTCCTTCCCCATGCATGTGGCTCCATCCTTTCCCTCTTCTCCTGATCAGATCTGACATTTGCTCATGTCCACAGTGGAGGCCTTGTTGACTTCCACAGCTCCAGGTGAAGCTTGCTGTGCTTGTCTTCCACC
Reference		GCA_020086605.1	JACBWW010000008.1	LanCol5	13	AGAT	LanCol5F	ATTGAAGGCTGTCCATTCCTCAGG	LanCol5R	TGTTTGCCTCTGTGTTTGGATGCT	302	ATTGAAGGCTGTCCATTCCTCAGGGCATTTTTGTGCATGTGGAAGAGTTCTACAAATGTCCCATATATTTATAGTAACTGCATTTTTTTCTGATAATGGAATAAAAGATAGATAGATAGATAGATAGATAGATAGATAGATAGATAGATAGATAGATAATTAAGAAATTGAATACTCTGTAATTGTAAAATCTAGTAAATATACAGCAGCCTCTGTATTCTTCAGATACACTGAGATTAGGTTATGTCTAAAGAGGTGTTTTACCAGAAGAAAGCGGAAGCATCCAAACACAGAGGCAAACA
Reference		GCA_020086605.1	JACBWW010000009.1	LanCol6	20	CATC	LanCol6F	TCCAGGAGTGCTTTGAGTTGATGC	LanCol6R	AGCCTTGAGTGGAATCAGTGTGTT	343	TCCAGGAGTGCTTTGAGTTGATGCAGTTGAAAGTAAATATAAACAGGTCTGAAGAGCTTCATATGTTTTACAATCATACACAGAATAGCCCTAGAAGAGAGGCTTCCTCATCCATCCATCCATCCATCCATCCATCCATCCATCCATCCATCCATCCATCCATCCATCCATCCATCCATCCATCCATCCAATCTCCTTTGGTCCACACTGATAAGACTTGTAAAACCTGGTGAACTTCTCTAATCTCAGCACTGCAACAAAGTAATAAGGACAGATGTGAAGAAAAAAGAAAGGAATTTTGCCTCCATGTCAAGATTTAAACACACTGATTCCACTCAAGGCT
Reference		GCA_020086605.1	JACBWW010000009.1	LanCol7	19	TCCA	LanCol7F	TGCTTGAGTCATCCGAATGTAGGG	LanCol7R	GAGCCTGGATTTAGGCAGCTTGAA	330	TGCTTGAGTCATCCGAATGTAGGGTTGAAAAGACCACAGGAGTTGATCTAGCTGACCTCTCTTCACATTGCCTAGAACTTCACCCAGTGTTTATCTAAACTGGATTTAGCCACATAGCCAAAAAACTTTTCCATCCATCCATCCATCCATCCATCCATCCATCCATCCATCCATCCATCCATCCATCCATCCATCCATCCATCCATCATCTCTTTTGAAGTTAATTAAGCCATGCCTTTTTGAGCTTTGGAGAAGAAGAAAGTACTACCTTTTATGCATTGGAAATGGACATTTTACTTTCTGATTTTCAAGCTGCCTAAATCCAGGCTC
Reference		GCA_020086605.1	JACBWW010000009.1	LanCol8	12	GATA	LanCol8F	AAAGGACTGGGATTTGCCAGGTTT	LanCol8R	GCAGGAGTGCTTGCAGGATACAG	308	AAAGGACTGGGATTTGCCAGGTTTTCAGAGGTGACAGCTTTTTACCTAGCAGCTGGTATGGGGAATGATAGATAGATAGATAGATAGATAGATAGATAGATAGATAGATAGATATACACACACATGACTATTATTTGAAAAGTGACCCCCCAGCATATTGTACACCCTGAGCACACGGACAGAAACCAGGGTTTTGCAGGTACAAAAGGCACTTCCCAAGGGCATCTTTGCGCCCCCAGCACAGCAGACAGAAGTCAAGTTTCCTTCCACACCTGATGTGAACCCCTGTATCCTGCAAGCACTCCTGC
Reference		GCA_020086605.1	JACBWW010000009.1	LanCol9	14	ACTC	LanCol9F	ACGTGGCTGAGAGCAACTATAATG	LanCol9R	CTTCCTTGTCCCTACATGCCTTGA	313	ACGTGGCTGAGAGCAACTATAATGAGAAGAACAGTCCCATTTATGTTCACAAAGCAAAGCTCAAAAAATGCACCTCAAAAATACACAGCAGGTGTAACTGATACAAAAAAGTAACCATCGCTAGACCCTGAATTTGCAAAGAGCCCCAGAAAAATCACTATTGAGGAGAAAACTCACTCACTCACTCACTCACTCACTCACTCACTCACTCACTCACTCACTCACTCATTCACACATCAGCCATGCCAGTGACAATATTTTAAATGTCAACACTGTATTTTACTGCTCATCAAGGCATGTAGGGACAAGGAAG
Reference		GCA_020086605.1	JACBWW010000009.1	LanCol10	20	ATCC	LanCol10F	AGAAGGCAATCAGGTTGGTCAGGA	LanCol10R	AACAAGCAGCTTCAGAGCACAGAG	341	AGAAGGCAATCAGGTTGGTCAGGAATAATTTGTCTTTTGGTAAATCCATGTTGGCTGTTCCCAATCACCTTGTTCATGTGCCCAGAAACAGCTGCCAAGAGCACCTACGTCATGATATTCCCAAAGACCCAAAGGCTGGCACGCCTGGATCCATCCATCCATCCATCCATCCATCCATCCATCCATCCATCCATCCATCCATCCATCCATCCATCCATCCATCCATCCATCTTTCCAATAATCAGAGGCTGCCCCCAGTCTCTGAGTGGATGCAGAACTCTGTTATAGCAACAGCCAACTCTCTCATCACTCCTGAGCTCTGTGCTCTGAAGCTGCTTGTT
Reference		GCA_020086605.1	JACBWW010000009.1	LanCol11	18	GAAT	LanCol11F	TCCTGTGCCCTCCTACTCACTG	LanCol11R	GGAGCATGGAAGTCAGAGGAACTG	306	TCCTGTGCCCTCCTACTCACTGCTCCTGCAGCTGCCTGTGGTATTTGCCACCTGTCAGGGTGTGCTGTGACTTTGGGGTAACCATTGTGTTCTGCACTGCTCTGGATCTGCTTTCACATTGTCCTGAGAGGCTGCCTTGCAGGGGGGAGAATGAATGAATGAATGAATGAATGAATGAATGAATGAATGAATGAATGAATGAATGAATGAATGAATGAATAATTAGGAGTTTAAATTTCTGTCCCAACCCTGCCACTGACTTGCCTGAACTCAGAAGGAAACCAGTTCCTCTGACTTCCATGCTCC
Reference		GCA_020086605.1	JACBWW010000009.1	LanCol12	16	TCCA	LanCol12F	GATCTAGGAGGCAGCACTATCCG	LanCol12R	GGCATTCCTTAGCAGTGAACAGAA	335	GATCTAGGAGGCAGCACTATCCGGGGATTCAAGGGCTGGAGGGGCAGAGATTGATCCATCTGTGTATAAATCCATCCGTCCATCCTTCCATCCATCCATCCATCCATCCATCCATCCATCCATCCATCCATCCATCCATCCATCCATCCATCTCCTCTCTGCAAAGGAGTGACACTGGGAAAAGCTCTTGGATCCTTATTTTCCCTCCTACTCTTTCTGAGACCTGGTTAGTAAAGCCCAGTTACACATTCCACTGCAAATGGTGGAATTGGGAGCCAGGAGTGAAAGCTGTGGAAAATGGGGTCTATCCTTTCTGTTCACTGCTAAGGAATGCC
Reference		GCA_020086605.1	JACBWW010000009.1	LanCol13	18	GATA	LanCol13F	GGAGGCTGCTGATAGATAGACAGA	LanCol13R	TCTCGGCAGGAGACATGGTAGG	306	GGAGGCTGCTGATAGATAGACAGACAGTTGGATGGATAGATGGATAAATGGATAGATGGATAGATGGATAGATAGATAGATAGATAGATAGATAGATAGATAGATAGATAGATAGATAGATAGATAGATAGATAGATAGATTCTATTTCCAAAAGGATGGTAAGATCTAATTCCCTACAGATCCATCCACCAATGATACGGGGTTCTTAATCCATGGATAACCATGGATGCACACAAACAACCCATACCTTGTCCTTTACTCAGTGTTTGCCTTTTTCTGCATCCCTACCATGTCTCCTGCCGAGA
Reference		GCA_020086605.1	JACBWW010000009.1	LanCol14	17	TCCA	LanCol14F	CCACAGAGTGAACCACGCAGGATT	LanCol14R	CTGGAGGAGAGAGGATGGCAAAGC	321	CCACAGAGTGAACCACGCAGGATTAGTGTAATAAATTCTGCTGTAAATTAGATTCATAGCATCTTGCTACATCTAGGAAGAGAAAAATGCAGGGTACCTGTTGAAATAGAGCTTCCTGGCCTTTTCCAGGCCCAAATCTTTCCATCCATCCATCCATCCATCCATCCATCCATCCATCCATCCATCCATCCATCCATCCATCCATCCATCCCTCCATCCCAGAGCAGAACCAGTCCTACCACGAAGCACATACAAACATGAGAAAATAAGAACACGCATTTAATTCCCATATTTTATGCTTTGCCATCCTCTCTCCTCCAG
Reference		GCA_020086605.1	JACBWW010000010.1	LanCol15	14	ATCC	LanCol15F	AGATGCTGTGGATGCTTTCTGTGC	LanCol15R	CTCCTCTGGAGCTGGCAGTTCTAT	304	AGATGCTGTGGATGCTTTCTGTGCCTCATGATGCATTCTGCATTAGTCAGCAGACAAATGGGACTCGACATACAAGCAAGTAAAGGACCTTCTTTATCCATCCATCCATCCATCCATCCATCCATCCATCCATCCATCCATCCATCCATCCATTCTGTTTGGGACCAAAACTTCAGGTGTCATAAACTAGAGTGGCTCTGACACAGACACCCGATTTTGTCACATTAATCTTAGTGAATGTCTTTTGGTTTGCTTTTAGCAAATATTTTGACCTACTTTTATAGAACTGCCAGCTCCAGAGGAG
Reference		GCA_020086605.1	JACBWW010000010.1	LanCol16	12	TACC	LanCol16F	AAGTGTTGTCGTGAGTTGCATTGT	LanCol16R	TGCTATTGGCTGGAAGAAGACACA	316	AAGTGTTGTCGTGAGTTGCATTGTATGGTAAATGCACCCTTAATACAACTGGTTTTGGATTTCCTCCCCCTTTTTTTTAATTCTCTTGACTACTGCTTTGCTTCTTTATGCCATGGTATTTCAGGGTGTTTCTGCTCGCTGTACCCGCTTACCTACCTACCTACCTACCTACCTACCTACCTACCTACCTACCTACCTATCTTCAGGGTGTCTGTTTTGTGTACTTGTATCGGGTTTCTTCCTATTCGATTTCTGGTTTAAATCAATATATTAATACGGCCCCAGTATTTCATGTGTCTTCTTCCAGCCAATAGCA
Reference		GCA_020086605.1	JACBWW010000011.1	LanCol17	12	TCAC	LanCol17F	ACAATTCACAACCTCTCAAGCCTT	LanCol17R	GACTACAGCATTGCAGAAACACCT	337	ACAATTCACAACCTCTCAAGCCTTTTTATGAAGCACTTAATTTCTTAAATAATTATTATTAATGCAATCAAACTGTGATTATTAACAAAAGGTCAGTATTCACACAGTGTAGTCACTCACTCACTCACTCACTCACTCACTCACTCACTCACTCACTCACCCACTCACTCTCACCTCCCCTTGTAGTTACCCAGTTGGAGATGCAGCTGAGGACAAAGCCCAGCTGTTTCCTCAGGAGTAGGGGGACATAATAATGTCACTTGGCTTTTAGGGAGGTGTTTGGGCACTTCTTTAGAGTGGTGTTTACTTCATTAGGTGTTTCTGCAATGCTGTAGTC
Reference		GCA_020086605.1	JACBWW010000011.1	LanCol19	18	TCCA	LanCol19F	TTTGAAAGTCTCTGTGACCCGACA	LanCol19R	AGACCCAGTGCTGTCTTCTCATCC	300	TTTGAAAGTCTCTGTGACCCGACAGATTTGAATACTGAAAAACATGACATCAGAATGACCTTTCCTTCCCCACTGTTCTCACAGCTCCTTTCTTCTCAGCAGATATGTGAATCTCTACTGTCTTCCTAGTCTTAGTGCCTGATACGCTGGGGTTTTTCCATCCATCCATCCATCCATCCATCCATCCATCCATCCATCCATCCATCCATCCATCCATCCATCCATCCATCCCTCTAGTTGCAGGGTCACGTATTCCCTCTCCTCTGTTTTGTAAAGGGATGAGAAGACAGCACTGGGTCT
Reference		GCA_020086605.1	JACBWW010000011.1	LanCol20	19	TCAC	LanCol20F	AGCCTGTGAAGTGAGAGACATCCA	LanCol20R	ACCAGGTCTATTTACCCACGCAGA	309	AGCCTGTGAAGTGAGAGACATCCATCATATCCTTGAATTTTACCTCAAGGCACTGTTTGAGCAGCTATGACACCTACACATTATCTCCGGCTCAAGAAATTCCTACGTCTCAAAACACAGGGACCCAGAGAACTTGCTAAATGAAGACAGAAAAATTTATCACTCACTCACTCACTCACTCACTCACTCACTCACTCACTCACTCACTCACTCACTCACTCACTCACTCACTCACTCTTTGCCATGTTCTCATATTCTTCCAATTGCACCTACTACTGCCCCCTGTCTGCGTGGGTAAATAGACCTGGT
Reference		GCA_020086605.1	JACBWW010000011.1	LanCol21	17	AGAT	LanCol21F	CTCCTCAGGCATTCTGGTATCTGC	LanCol21R	GCTCCTCACTTGAAATATGTGGGA	301	CTCCTCAGGCATTCTGGTATCTGCCTGATGATGCTGTATTAAACAGCATAAAGCATCTTGATTAACTGAACCAAATGCTCCCTTTTCTCTAATCTCTCAAATGAATATGTTAACATAAATAAACTAAAATTGACCAAGAGATAGATAGATAGATAGATAGATAGATAGATAGATAGATAGATAGATAGATAGATAGATAGATAGATACCCAAAAAAAATACATGGTTAAAAATTTCCTCCTATACAAAAGTCCAACACCAAATCTAACATCATGAAGTCCCACATATTTCAAGTGAGGAGC
Reference		GCA_020086605.1	JACBWW010000011.1	LanCol22	16	CCAT	LanCol22F	CCCACCTGTCCTTCCAGATATCCC	LanCol22R	AGACAAGCAGAAGAGGCGGTGAG	301	CCCACCTGTCCTTCCAGATATCCCATATTCCAGCCACTCAACCATCTACTCAACCATCCATCCATCCATCCATCCATCCATCCATCCATCCATCCATCCATCCATCCATCCATCCATCCCTCCCGCCACCTACCCACTTTCTCTTCACCTACTCTCTTCACCCCCTGACACCACCCCTTGACTACCTGAAGGTCCCCTGCTACTCCCCACATCCTCTGCCACACCTCAATCCCACCCTGTCCCCTTCTGGGGGTGGTCCCACAGATGTTCCTCCAGTGCTCACCGCCTCTTCTGCTTGTCT
Reference		GCA_020086605.1	JACBWW010000011.1	LanCol23	11	ACTA	LanCol23F	TGAGCAAATCAGCACAAATGTCCT	LanCol23R	TGCCTGCCAATCTTCTTGACTTGA	345	TGAGCAAATCAGCACAAATGTCCTGCAAGGATGCAGGTGGGAGCTCAGATTGGAGGGATCTCATAGCAGGACAGTCAGCTAAGAGACATTTCCAGCCTCATGGACAGAACCTGAGATTCTTGCAAAGATACTGTAAACCCCTTTTTAAACTGACTAACTAACTAACTAACTAACTAACTAACTAACTAACTAACTAACCAACCCACTCAATAGAAAAGCTCATTTCAAACCAACCATTTATCCCCCTGTTCTCCTGCCTACCTTACTCCACCCATTAAAAACTATTTAGTACACCATCTTTTAACCCCAGCAGAATGAAAATCAAGTCAAGAAGATTGGCAGGCA
Reference		GCA_020086605.1	JACBWW010000011.1	LanCol24	14	AGAT	LanCol24F	GGCAAGGATTTCAGCAGAAACATC	LanCol24R	GCTGAGAGACAAGCAACATCCTT	309	GGCAAGGATTTCAGCAGAAACATCTGCATATTCACAACACTTTAGGCCATCTTTCCAGAGATGGGGACCCTATCAGCTCAGGGAATGAGATAGATAGATAGATAGATAGATAGATAGATAGATAGATAGATAGATAGATAGATAATGTCTATCTATACAAAAATCCTCACCAATGAAACAGGGTGATTTTTTACTTTTTGTCCTAAATATTAAGATAGCATTCATTGAAACACTTAACAACAATGAAAATATATAGCAGTAATTATAAACACAATTGTAGCATTATAAGGATGTTGCTTGTCTCTCAGC
Reference		GCA_020086605.1	JACBWW010000012.1	LanCol25	18	TCAC	LanCol25F	ACTTCTACTCCAAGCAAGACAGGT	LanCol25R	TGGCATGTGCGTGAGCAACC	307	ACTTCTACTCCAAGCAAGACAGGTTTTCGTAACTTAATACATTTTCAAAGTGGGGAGTGTCCACACATGGAGTTACTCTGAAATAACTAACTGCCCACATAGGCCAGTCCTAGCAGCTAACACTGCTGGAAGCAGACATTTTCAGCACTCAAGCAAAGAGCCTATAAACATTCACTCACTCACTCACTCACTCACTCACTCACTCACTCACTCACTCACTCACTCACTCACTCACTCACTCACATGCTCTGTTTCACACAGGTGAACGTATCTATCAGGTTTTGTGGGGTTGCTCACGCACATGCCA
Reference		GCA_020086605.1	JACBWW010000012.1	LanCol26	14	AGAT	LanCol26F	AGCTGAGGGTCATGCCTTCACTTT	LanCol26R	GATTGGGACGCAGGGAAAGAGGAA	307	AGCTGAGGGTCATGCCTTCACTTTTACAAAAACACTAGCGGGACATATGAGGAAGTTATTTCTGCTCCAGAGAAGATCATCAGCAATGCGCTGAACACAGGAGAGGGCAACCATTTTTTTTCGTTGTTTTTCTCCACCTGCCTTCCTGTCTATAACATTTACCACAGATAGATAGATAGATAGATAGATAGATAGATAGATAGATAGATAGATAGATAGATAGGGTATACTTTCAGACCCACTGTACCATCTTTTAATGTTGAAAAATTTTATCTTCCCCAAATTCCTCTTTCCCTGCGTCCCAATC
Reference		GCA_020086605.1	JACBWW010000012.1	LanCol27	15	TCCA	LanCol27F	TGTGGACAAGACCGTGTCTTATGC	LanCol27R	GATCAGGGCCAGGAATTTCAAGGG	337	TGTGGACAAGACCGTGTCTTATGCTGCTTGTGCACTGCTGGTAGTTACTTCTAGTGAAATAATAGAACGTGATGCCAATCTTCTGACTTGCCTCCATCCATCCATCCATCCATCCATCCATCCATCCATCCATCCATCCATCCATCCATCCAGTTGTCCAACTACATGCTTCCCTTTACTGAGCTGTATTGATTATCTCATATTCTAGGAGTCCAAAAGTATGCCCCATTTTGGACTTCACCAGAGCATTTTACAGCCACTGATAACAGTGGCTGATAATTTATATACTTTTGGAAATACTTTCAAGTGTACCCCCTTGAAATTCCTGGCCCTGATC
Reference		GCA_020086605.1	JACBWW010000015.1	LanCol29	16	TCCA	LanCol29F	TGCCATCAACCAGGACTCCAGAT	LanCol29R	GGAAGCAGGATTCAAAGGGATACC	308	TGCCATCAACCAGGACTCCAGATCCCTTTCCATGGCACTGCTCTCCAGCATCGTATTCCCCAGTCCATCCATCCATCCATCCATCCATCCATCCATCCATCCATCCATCCATCCATCCATCCATCCAGGGTTGTCTCATCCCAGGTACAGAATCTGGGACTTGCCTTTCTTAAACTTCATATGATTAGGGATTGCCTAGGCCTCTAATTTATTGAGGTCTCTCTGCAGGGCCTCTCTGCCCTCAGTGAGTCAACAGCTCCTTCCAGTAAAGTATTATTGGCAAAGGTATCCCTTTGAATCCTGCTTCC
Reference		GCA_020086605.1	JACBWW010000016.1	LanCol30	11	ATCC	LanCol30F	GACCAAGGACACCTCACTCCAGAC	LanCol30R	CAGCAGTCACACATAGCCCTGGT	331	GACCAAGGACACCTCACTCCAGACCATGGCAGAGAGGAGCAAATCCCCTGGCAGGCAGGAGAGCAGCTGTCCTTTTACCCCAGGGCGTGTTGTATCCATCCATCCATCCATCCATCCATCCATCCATCCATCCATCCATCTTTATCACCCCAGCTGATAAACCCTTCCTGTATGGGTAAAACACAATGGAGACCTTGGCAGTGCAATACTGGGATTTCTCCCTGCTCTCTCTTTAGTGGCCTTTAGACCCCCAGAAAGGCAGCGGGCAGGGGGCTGGCAGGGACAGGGGCTGCCACTGTCTGCAGCACACCAGGGCTATGTGTGACTGCTG
