# Supplementary material for: FOGS: A SNPSTR Marker Database to Combat Wildlife Trafficking and a Cell Culture Bank for Ex‐Situ Conservation
Source: Mol Ecol Resour. 2025 Jan 10;25(4):e14062. doi: 10.1111/1755-0998.14062 (PMC11969641; doi:10.1111/1755-0998.14062)
Supplement: Supplementary file 3 — Table S3. Primer data. [file MEN-25-e14062-s006.zip › Supplementary S3/Linaria_cannabina_Reference.xlsx]

## Sheet: Sheet1
Data table for FOGS Reference Specimen
Title:	Catalogue/Accession Nr.	NCBI No.	Scaffold ID	Locus	Reference Allele	Microsatellite Sequence	Primer Name Forward	Primer Sequence Forward	Primer Name Reverse	Primer Sequence Reverse	Amplicon Size	Amplicon Sequence
Description:	ZFMK Nr.	Unique Accession No. in Genbank	Scaffold id from genbank		occurence number microsatellite
Example:	ZFMK-TIS-123	GCF_000337975.1	scaffold6_1	Fa_6-1	16	TCTA					409	TCATTGCATTTCTGTCCCCTCTCAGATTTTATATGTGCAGTTGACATAAAGTAATGTTAAATACAACCAAATAACTGGATTACAAGCAACATGCTTTCATTATGATTCAACTCTTTGTCAGTGCTCACCTATTTTTTGTATGCACAAAACATGTGCATGTGCTTGTGTGTGTGTATATCTATCTATCTATCTATCTATCTATCTATCTATCTATCTATCTATCTATCTATCTATCTATCTAATATAGATACAAACAGATTTGTATAGAACAAATGCCTGATTATCTGAATAATAATGAGAGATTTCATTGCAGATTCCTTCAGTTCTTGGGAAACTTTTGCCACCAGTTTTCCAATAATTGAAATAATTCAATGAAGTCCTGGGTATTAGCTTCTGCTC…
Reference	ZFMK-TIS-58689			LinCan1	17	CATC	LinCan1F	CTCCACCACTGTTGTGCCCTTGAC	LinCan1R	CTGACTCACCTGTGCTCTCCACCT	300	CTCCACCACTGTTGTGCCCTTGACCAGTAAGATTTTACCTGCTATAAAAGGCTGGATAAGAGGCAGGTATTCCTGCCATCCTCAGCAGGGAGCCACCCTCTCGATGAGTGCTGGCAGCTCTGTGCTGTGCATCCATCCATCCATCCATCCATCCATCCATCCATCCATCCATCCATCCATCCATCCATCCATCCATCCCACTGTCTGGGTGCCCACAGTTGTCCATACAGCACTCAGTGTGACAACTGGAGCCAGGCTGTGACAGATGGAACTCCCAGGTGGAGAGCACAGGTGAGTCAG
Reference	ZFMK-TIS-58689			LinCan2	13	ATCC	LinCan2F	ACTGACTTTGCTGTCTCCTCTTTG	LinCan2R	TCTAGTTCTGTTTCCCTCACCACA	343	ACTGACTTTGCTGTCTCCTCTTTGTATTTTTGCTTCTCCCCTGAAGTCTCCACAAATATCAATGGGATCCCTTTACAGAGAAAACTCACAGAGGGTTCATAAAGAAGCACCTACACAGTGGAAAAGCACAGCACCTGTTGTGGATCCATCCATCCATCCATCCATCCATCCATCCATCCATCCATCCATCCATCCCTGTGAGAAATGAATTTGTAGAGAATTCTCCAAGTTTGACAGAAGACTCACACAGCATGAATCTATTTGTAAACCTTGAGATAAGAAATGCTGACTCAGAAATGTCACAGAATATGACAAATATTGTGGTGAGGGAAACAGAACTAGA
Reference	ZFMK-TIS-58689			LinCan3	11	ATAG	LinCan3F	CAGTGGAGTCACTCGTACTCAGTA	LinCan3R	CTGTCTAGGAAGGAGGCACATTGA	327	CAGTGGAGTCACTCGTACTCAGTACCTCCATCCCATTCAACTGTGCTCTCTAGGGATGCATTTTACTGTAAGAGGGCAATACATTTATATTCTCTCTCATATTTATGGAAAGATATAGATAGATAGATAGATAGATAGATAGATAGATAGATAGATAGATATACACATTTGGACAGTGTAGGCAGACACAGCTTCTCTGCCTGTGTCTGCTCCAAACTGGCCAGACACAAGTTAGCTTTGACACAGGGTCCATGTCAGCAAGATGGATTGTCTCAAGCTAAAATCTGTACACAGCATCTGGATTCAATGTGCCTCCTTCCTAGACAG
Reference	ZFMK-TIS-58689			LinCan5	13	ATAG	LinCan5F	TGCAGGTGTAAGTGATGAGCTGGT	LinCan5R	TGTTGACTAAACTTTCGGCTGGCA	300	TGCAGGTGTAAGTGATGAGCTGGTCATCCTCTTAGGAGCCTTGTTCCCACTTCTACCACCCAGATACATCTCTTTGCACCTGAATTCAATCAAGATCAGCGCTTCTGAATTATTTTTAAAAAGCATATAACTCATAACCTAAAAGGTAAACATTGAATAAATAGATAGATAGATAGATAGATAGATAGATAGATAGATAGATAGATAGATAGATGAAAAAAGATTTTTTTTAAAAGTAACTTGGGCCTTTTTAGTCTGGCTTCTGTAGCTTCCAGGTGCCAGCCGAAAGTTTAGTCAACA
Reference	ZFMK-TIS-58689			LinCan6	13	TAGA	LinCan6F	TCACACCAGCATCTGACCATAAGG	LinCan6R	GCTTCTGGCAGGAACACACAGT	317	TCACACCAGCATCTGACCATAAGGTAGCTTCCCCTTATAAGTTCTGGTAAACCTTTGAATAAGAATGAGCTTATACAATCTGCATACTTCAAAATATAGAAAATTAGATAGATAGATAGATAGATAGATAGATAGATAGATAGATAGATAGATAGATGCATAATGTGATTTCATTAGAGAAAGGAAAAATTAAGTCTTATTCTGGTCATTTTCAAAATCATGTCATCCTAAAACTTCCTGTTTCACCTTTCAGAGAGGGTGTTTTAATTTGCAGCATGATTAGCACTTTTTAACCACTGTGTGTTCCTGCCAGAAGC
Reference	ZFMK-TIS-58689			LinCan7	18	CATC	LinCan7F	AAAGGCAAACCCGCCGTGAG	LinCan7R	CCGTCAGCAGATACAGAGACAACA	340	AAAGGCAAACCCGCCGTGAGGGGACAGTGGAGGAGAAGGGGAAGGTGCTCCGGGCTGCGGGCCGGAGGAACCTGGCAGCCCAGGGTATTGGTGCCCCCTCTGTCATCCATCCATCCATCCATCCATCCATCCATCCATCCATCCATCCATCCATCCATCCATCCATCCATCCATCCGTATAATTCGTCCGTCTGTCCTGCGGCACGACCCCCGCGCGGGCTTGGCAGGGAACGGTGCGGAGGCAGAGAGGGACGGACAGAAAACTGAGAAACCAGAGCAATTAGCGATGAGGCAGGTCCCTGCCGAGTTCGAGACGTGTTGTCTCTGTATCTGCTGACGG
Reference	ZFMK-TIS-58689			LinCan9	18	TCCA	LinCan9F	GGACAGATTCCAGCCTTGAACATT	LinCan9R	AACTCCCTCCAGCTTTCTCCAATA	350	GGACAGATTCCAGCCTTGAACATTTTAGTGCCAAATTGCATAAACTCTGTGTCAGAAGGGGCTTAGGCAGAGATCTCTTGATCCCAGCAAGATCTCTCTACTCCTTGTCTTTGGGTTGTTAGAACTGGAGGTGAAATTGGCCCTTGAAGTAATTCCTCCATCCATCCATCCATCCATCCATCCATCCATCCATCCATCCATCCATCCATCCATCCATCCATCCATCCATCCTCGCTAGCACTGTGGAAAAAACAAAAATAATAAGGAAAAAAAAAATAAAATTGGCTGATGTTCAGCTGTCCTGCCTGCAGAAAAAGAAACCCTTTTATTGGAGAAAGCTGGAGGGAGTT
Reference	ZFMK-TIS-58689			LinCan11	15	GATA	LinCan11F	AGTGGGTTGGAGCCTGACACAAAG	LinCan11R	TGCCCTGCTAAGCCTCACCCTAAG	345	AGTGGGTTGGAGCCTGACACAAAGGAGCTCGAACAGGTTAGAAACACTCTTTTCTATGCAGCATTTTATAGAGCCTTTAGAAAATTTTTCTTTCAAAATATTTTCAAAAATCTACAGAAGAGACATGGGAAAACAGATGATAGATAGATAGATAGATAGATAGATAGATAGATAGATAGATAGATAGATAGATAGATAGACAGACAGATAGACAGATAGATTTTCACTCTTCTCATTCTAATAAAAATATTTGTTGCATATATACAAGAAATGCAAAGCTTGTGGTGAACAGAGTTAAGATTTCCTAGTCCCTTGTAAGAACTTAGGGTGAGGCTTAGCAGGGCA
Reference	ZFMK-TIS-58689			LinCan12	15	GAAT	LinCan12F	TGTGTCCAGGGCTGCATTTCCA	LinCan12R	GGTGCTTTGCAATCTTGTCAGTCC	315	TGTGTCCAGGGCTGCATTTCCACAAGGACACCAGCAGGACGCGCTCCCGGACTGCACAGGCGGCTGCTGCCAGCAGAACTTAGGGACGCACTGGACATCTCGGTATTAGTCGTGTTTAAAAATGCGCAGATAAAGAGATAAAAAAAATCGGTAAAGCAGCAGCAGAATGAATGAATGAATGAATGAATGAATGAATGAATGAATGAATGAATGAATGAATGAATGAAAGAAAAAGGACCTGGTAACTGAAGGCCTGACACATGATTTATGAGGTTTCATATTAAAAAGAGAGGACTGACAAGATTGCAAAGCACC
Reference	ZFMK-TIS-58689			LinCan13	12	CACT	LinCan13F	AGTTGAGACAGGAGTAGGCTGAGG	LinCan13R	GGGAAGTGTAAACTGAGGGTAGGG	340	AGTTGAGACAGGAGTAGGCTGAGGGTTATTTCACAAGCTCAGAAATTAGTCTTCAGTTGCTTAATTGCCCCAGAAGCCCATTCTGCAGCTGGCACTGTTTTCCCTCTCTGGGAGCAGTGACTTTGTGGGCAAAGGATACACTCACTCACTCACTCACTCACTCACTCACTCACTCACTCACTCACTCTATATGGGAAGAGCCAAGAATTTTAGTATAACTGAAATCTGAAGGGTCTCATCATTATTGGTCCAGATCTGATTTTTTACAGAAGGAAAAATATTATTGGTGTTAGACACACACTTCTTATTTTATAATCCCTACCCTCAGTTTACACTTCCC
Reference	ZFMK-TIS-58689			LinCan14	16	ATCC	LinCan14F	AGGGCAGCCACAGTTTCTCTAGCA	LinCan14R	AGCACCTGAGGATCTCACCGACTG	347	AGGGCAGCCACAGTTTCTCTAGCAACCACTCTTACAGGGAAAAATTTCTTCCCAATATCCCATCTAACCCTGCCCTCTAACAGTAGGAAGCAATTCTCCCTTCTCTTGTCACTCTATGCCCTTGTCCAAAGTCCCTCTCCAGTATATCCATCCATCCATCCATCCATCCATCCATCCATCCATCCATCCATCCATCCATCCATCCATCCCTCCAGCTCCCAGCAGGAGCACATGGACTCTTTTGGCAGGGCCAGGTGGCAGGAGCAGAGTGGTTCATGGGGTACAGGGAGCTCTAAGAAGAGGGACTGCAGACATTAATTAGGCAGTCGGTGAGATCCTCAGGTGCT
Reference	ZFMK-TIS-58689			LinCan15	14	CCAT	LinCan15F	GCTGGCAAGTAAGAGGGAGGGATT	LinCan15R	CGGGTGTCGTTGAACAGAGCATTT	337	GCTGGCAAGTAAGAGGGAGGGATTGGACCTGAAGGGTCACCATTCCCACCTCCTTGCCCAAAACCTCCTCTTCCTCACCCTCCACAATGTGGATGTGCAGAAGATCTGCTCCCCAGTCAGGTTAGCTGCCATCCATCCATCCATCCATCCATCCATCCATCCATCCATCCATCCATCCATCCATCCCACTTGACCGGTCTTGAGTCACAGGTCTGTGCCACCACAGCTATCATAAAACACACAGAGGATGCCTGAAAGCGCCGAATCCATCACATAAATAAGGCATAAGTGTAATTTGCCCTGAAAGTGGAAGAAATGCTCTGTTCAACGACACCCG
Reference	ZFMK-TIS-58689			LinCan16	17	CATC	LinCan16F	CCCAGAGTCATCCTGCTGTGGA	LinCan16R	AACCACGAGATAACCACCTTCTCT	303	CCCAGAGTCATCCTGCTGTGGATTAAAAATACGTGGAAGGCAAGAAACCACTTTTGCCACTTCCATCTGGTAAGGCTGGGCACAGGTCAGAGAGCCAGAAAGGCTTCCTGCATCCATCCATCCATCCATCCATCCATCCATCCATCCATCCATCCATCCATCCATCCATCCATCCATCCGCCCCTTCTCCCCAGGCTTGCTCAGGTGTTTCCCATCCCAGCTGGGGAGGCAGAGCTGGCCCCAACACAGGGGCTGCACTGCCTGGGCAAAGCTCTGCTGAGAGAAGGTGGTTATCTCGTGGTT
Reference	ZFMK-TIS-58689			LinCan17	11	CTCA	LinCan17F	GCACCCTGTTTCTTCATGGCAAAG	LinCan17R	CCCACTAGCTGTACTGCAAGGAGA	312	GCACCCTGTTTCTTCATGGCAAAGTTGCCTTAGCTGCAGTTTCCAAGGATCAGATTTATTGCCCTTTGTCAGCCAGACCCACCAGTGCTGTATGATGTGTGCTAGATAGGAAAACCATCTCACAGCCTCCTCCTCACTCACTCACTCACTCACTCACTCACTCACTCACTCACTCATCAGCTCACATCAGCTGAGCTCCATAAAACTTGCATTATCTTTTTGTCTCAGCTTACTTTTTGGAAAACAAGTCTTTGCCTCTTTTCACTTTTCTTTCCAGTATCCTCATCATCTCCTTGCAGTACAGCTAGTGGG
Reference	ZFMK-TIS-58689			LinCan18	14	CCAT	LinCan18F	TGGAAGATTCCCTCGTAAAGGAGA	LinCan18R	GCTGGAACATTCTCTTGTCCTTGT	322	TGGAAGATTCCCTCGTAAAGGAGATTCCTCTTCATTCTTTTCATCTTCCCATGTAAAAAAATTCAAGAGCACTGCTAGTATAACTCTTTCTCCATATGAAAAGGGTGTATTCTCCTACTTCAGTGCTCACTGCTGCATAGCAACCAACAGAGCAGAACCCCCACACCCATCCATCCATCCATCCATCCATCCATCCATCCATCCATCCATCCATCCATCCATCGCTTTGCTGTCTGGGACTTCCACAGGTAAATGCTTCTCTCTGGAGGTCCTCTGCATGTCAAAATTATGGTATTTTACAAGGACAAGAGAATGTTCCAGC
Reference	ZFMK-TIS-58689			LinCan19	15	CATC	LinCan19F	GGCGTGTTCATCTTTCCCTTTCTC	LinCan19R	CTCAGCACCACCAGTATCAGCAAT	347	GGCGTGTTCATCTTTCCCTTTCTCTTTGCTTTTCCATGGCCCCTAGGAAAACCGGCTACTGCCTCCATCCTGCAGCCTCCCACTGTGCCAGTTCTGGTCTCAAGCTGCAGACTGTGCATTTCTCCCAGGCATCAGCTATTCTTCCATTCATCCATCCATCCATCCATCCATCCATCCATCCATCCATCCATCCATCCATCCATCCATCCCCACTAGCCACTACCCATCAGTGATGCCGTCAGCAGGAGCCCCATGTTGTCCTCTCTCAGAATAAGACTCAGTCAATAGAGTCAAAACCCAAGGGCAGCCATTTTTTAGGCACAATTGCTGATACTGGTGGTGCTGAG
Reference	ZFMK-TIS-58689			LinCan20	12	GATA	LinCan20F	GGTTCAGTTACCCTTCCTGGAGGT	LinCan20R	CTGTTGTGTCTACGAGGAGGTTGG	333	GGTTCAGTTACCCTTCCTGGAGGTATTTAAAAAGCTGTGGTTTTGGCAATTAGGGACATGGCTTAAGGGTGGACATGGAAGTGTTAGATTAATGGCTGGAGTCAGTCTTAGAGGTCCTTTCCAATGTAATTTATTTTATGATTCTTTTCTATGACTCAGTGTAGAGATGGATAGATAGATAGATAGATAGATAGATAGATAGATAGATAGATAGATAGATGGATGGATAGATGGATAGATATAGAAAATATGTAATATGTTGTGTGTCTACATGTCCCCAGAGAAAATATATTGTTTTCTTATCCTCTCCCAACCTCCTCGTAGACACAACAG
Reference	ZFMK-TIS-58689			LinCan22	12	GATA	LinCan22F	TGGAGCAAATCAGGTACAGAATGG	LinCan22R	GCCACAGACTTTGGTACTGTAGGA	319	TGGAGCAAATCAGGTACAGAATGGAATAAAGTGGTAAAGACAAATTCAAGTATTAACTACAGCTAACATAACCTCAAAAGATCCATTCCAGAATGCTCCTCTGACTGACTCCAGAAAAAAACATTACTGTAGTTTAATAATAGGATAGATGATAGATAGATAGATAGATAGATAGATAGATAGATAGATAGATAGATAGATGATAGATAATCAAGTGGGTCTCCAAATATGATATGGATTATCATTACATTTAGCAGGCAGGACATGGCATGAAGCAGAAAATGTTCTTTATATCTCCTACAGTACCAAAGTCTGTGGC
Reference	ZFMK-TIS-58689			LinCan24	14	GATA	LinCan24F	ACTCTTGAAGATCCCAAACCGCTT	LinCan24R	GGTAGGTTGGCAAATGCCTTCTGT	324	ACTCTTGAAGATCCCAAACCGCTTCAAAATGTCCAGCAGCTGCTCTCAAAGAAAAAGTCCTACAACAAAAAGGCAGTGCTGGCCATAACAGTCCCTTTTGCAGTCTGTGAACTAAATTAAACACACTAGTGATTCACACATTCCTTCTCAATGATAGATAGATAGATAGATAGATAGATAGATAGATAGATAGATAGATAGATAGATAAATATAGCATCAGCACATTCTCTCAAAGTAGCAGGGACTATGGTTACAGCCAAGCATTTTCAGCTGCACTTCTGACTGACAGATGTGCCAGCACAGAAGGCATTTGCCAACCTACC
Reference	ZFMK-TIS-58689			LinCan26	16	TGGA	LinCan26F	GCACCTGAGCAGGTATTTGTTTGT	LinCan26R	CCCTTATGGGTGAATGAGGAGCAA	312	GCACCTGAGCAGGTATTTGTTTGTGTAACCCCTTCCTTCTTTGTTATTTTGCCCATCTGCACCAAAGATGGACTTTTGCCTGAGAAGGTGATTTGTGGAGCTTTTAATTCTCTTTTACATCATCAAATACTGTAAAGGAATACATATACTAATTGTTTGAGAATATCAGTGAATGAATGAATGAATGAATGAATGAATGAATGAATGAATGAATGAATGAATGAATGAATGAAAGACAGTGCTGTTATCATTTTAATTGCATTTTTTTTCAAGGCATCAAATGCTGTTTTGCTCCTCATTCACCCATAAGGG
Reference	ZFMK-TIS-58689			LinCan27	11	GAAT	LinCan27F	AGGCTGTCTTATGGAAGAGAGTGC	LinCan27R	AGCCCAGCACACCTTTGACC	314	AGGCTGTCTTATGGAAGAGAGTGCCAATGATCTTATCTGTTCATAGCAAAAATAAGTTTTAAGAGTCTCATGGATTTCAACATGAAAAATGCAAAATGCAACCTGGTGGGAGGAATTGCTCTTTGCAACAGGATAGGCTGAGAACTGAATGGCTGTGGAGGAAGGAATGAATGAATGAATGAATGAATGAATGAATGAATGAATGAATGAACGAACTGAATGTTGGGGAGGACCTTGGTGCCTTGGCAGAGAGAGGGTAAAAATGAGCCAGCAGTGCACCCTGGCAGCATCAGGGGTCAAAGGTGTGCTGGGCT
Reference	ZFMK-TIS-58689			LinCan28	12	CATC	LinCan28F	TTCCTTTGCTTCTGTGCATAACCT	LinCan28R	AGGAGTCCCATGTCAGAGGCAAT	336	TTCCTTTGCTTCTGTGCATAACCTTTGTTTTTGCTTTATTAAGATGCCTTTATCTTGACTCACCATTTTTTTCCTCTCTATGTTATTTTCTCCCCCAGGTTCTACAGAAGAGAGGAGTGATGGAGAAGCTTGGTGGGCAATTGACATCCATCCATCCATCCATCCATCCATCCATCCATCCATCCATCCATCCCACCATTCTCTAGCTATTTGGTAGCCAAATCAAGACTTGCTCAATGAGTCATGGAATCATAGAACCTTAGGAAAATAGAATGGCTTGGGTTAGAAGGGACCTTAAAGATCATCTAATTCCATTGCCTCTGACATGGGACTCCT
Reference	ZFMK-TIS-58689			LinCan29	13	GATA	LinCan29F	TTGCAGTTGAGGTTTGGTCTTTGT	LinCan29R	TTCTCCCTTCTCCCATTTGACAGT	309	TTGCAGTTGAGGTTTGGTCTTTGTATTGAAACAAAAGTAACAAAGCCATGAACAGAGTTATAGACATAAATATAAAGAAATGATTGATAGATAGATAGATAGATAGATAGATAGATAGATAGATAGATAGATAGATAGATGATAGATTTATCTTAATTCCTCAGAAATAATAGTTCAACAAAAATAAAACAGATATCATAAGCAATGCTTTAAAAATCTGATTAGGGAATCCATGAACAAAATCACAGAGAGTTGCCACGGTCTGAAAAGAAGGGAGATGTACCTACTGTCAAATGGGAGAAGGGAGAA
