# Supplementary material for: FOGS: A SNPSTR Marker Database to Combat Wildlife Trafficking and a Cell Culture Bank for Ex‐Situ Conservation
Source: Mol Ecol Resour. 2025 Jan 10;25(4):e14062. doi: 10.1111/1755-0998.14062 (PMC11969641; doi:10.1111/1755-0998.14062)
Supplement: Supplementary file 3 — Table S3. Primer data. [file MEN-25-e14062-s006.zip › Supplementary S3/Loxodonta_africana_Reference.xlsx]

## Sheet: Sheet1
Data table for FOGS Reference Specimen
Title:	Catalogue/Accession Nr.	NCBI No.	Scaffold ID	Locus	Reference Allele	Microsatellite Sequence	Primer Name Forward	Primer Sequence Forward	Primer Name Reverse	Primer Sequence Reverse	Amplicon Size	Amplicon Sequence
Description:	ZFMK Nr.	Unique Accession No. in Genbank	Scaffold id from genbank		occurence number microsatellite
Example:	ZFMK-TIS-123	GCF_000337975.1	scaffold6_1	Fa_6-1	16	TCTA					409	TCATTGCATTTCTGTCCCCTCTCAGATTTTATATGTGCAGTTGACATAAAGTAATGTTAAATACAACCAAATAACTGGATTACAAGCAACATGCTTTCATTATGATTCAACTCTTTGTCAGTGCTCACCTATTTTTTGTATGCACAAAACATGTGCATGTGCTTGTGTGTGTGTATATCTATCTATCTATCTATCTATCTATCTATCTATCTATCTATCTATCTATCTATCTATCTATCTAATATAGATACAAACAGATTTGTATAGAACAAATGCCTGATTATCTGAATAATAATGAGAGATTTCATTGCAGATTCCTTCAGTTCTTGGGAAACTTTTGCCACCAGTTTTCCAATAATTGAAATAATTCAATGAAGTCCTGGGTATTAGCTTCTGCTC…
Reference		GCA_030014295.1	CM057419.1	LoxAfr1	17	CCAT	LoxAfr1F	CGAACTGCCAACCTTTGCATTAAC	LoxAfr1R	ATGAAATGAGAGCATCCAGGCATG	312	CGAACTGCCAACCTTTGCATTAACAACCAAACACTTAACCATTGTGCCACCAGGACTCCTTATTTATTTACTTACATATTTACCCATCCATCCATCCATCCATCCATCCATCCATCCATCCATCCATCCATCCATCCATCCATCCATCCATGCATTTAATTTTTTCTCTTCCTCCCCACACTGAAATGTAAGTAAGCTCCATGGAGGTGGGGATTTTTGTCTATTTTGCTCCCTGCTTGTGTCCCCAGTGCCTGGCATATAAACAAGGAACTGAACAAATAACTGCTGCATGCCTGGATGCTCTCATTTCAT
Reference		GCA_030014295.1	CM057420.1	LoxAfr2	15	GATA	LoxAfr2F	TCCTGCCTGCTTACTGACTCCAA	LoxAfr2R	CAGTGTTGTATTGCCCAGAGTTCA	302	TCCTGCCTGCTTACTGACTCCAAGCTTCAGCTCTTGCTTATGCTGTTGCAGCTATCTTGAAATACATTCTTTCTTACTGCCTGCTGTATGACTTTGGGTTAGCTTAATCAGGCCCCTCCCACAAGTGTGTAAGCCAATTCCTTATAATAAACCACATCAAAGATATAGATGATAGATAGATAGATAGATAGATAGATAGATAGATAGATAGATAGATAGATAGATAGATAGATGGATGGATCGATTGATAGGTAATCTACTGGTTATGCATCTCTGTTTGAACTCTGGGCAATACAACACTG
Reference		GCA_030014295.1	CM057421.1	LoxAfr3	19	CCAT	LoxAfr3F	CCTGAGAGAGGCTGAACTTTCCCA	LoxAfr3R	CCTACAACGGGTGTGGCTGAGAA	325	CCTGAGAGAGGCTGAACTTTCCCAAGTTCTCATAGATAGTAAATGGACCAACCTGAGAACGTTTGATGCCCAATCCACTTCTTTTCCATGCAGCATGGATTCACTTCAATGTGAATGCACTGGATCTAATGTCACTAGTATGTGTGCATTTATACATTCGCCCATCCATCCATCCATCCATCCATCCATCCATCCATCCATCCATCCATCCATCCATCCATCCATCCATCCATCCATCTTTTCTCTAAATGCCTTTGGAGAGTGTTCTGAAACAAGGGAATGAGTGTTGAATTATTGAGTGCTTCTCAGCCACACCCGTTGTAGG
Reference		GCA_030014295.1	CM057423.1	LoxAfr5	16	GATA	LoxAfr5F	TCACTTGTGTTAAAGGCTGCCAAA	LoxAfr5R	GGCACAATAACCACAACGATGAAC	309	TCACTTGTGTTAAAGGCTGCCAAAACTCTGATAGAACTTCCCGTTTTCCCATTTTCATTGCCTGTGTCATGTTTCAAATGCTCAGCTGAAGATAGATAGGTGATGATAGATAGATGATAGATAGATAGATAGATAGATAGATAGATAGATAGATAGATAGATAGATAGATAGATAGATAGGTAGATAGATAGCTGCCTTTGAATTGGCTCCAACTCATGGTGGCCTTTTATACAACAGAACACTGCCATGTCCTACATCATCCTCCTGATCATCAGCATATTTGAGTTCATCGTTGTGGTTATTGTGCC
Reference		GCA_030014295.1	CM057424.1	LoxAfr6	20	TCCA	LoxAfr6F	GTCTGCCATTCACTCTGCCTTTGT	LoxAfr6R	GCTGTCTGTCTCTGCTCACCATTC	307	GTCTGCCATTCACTCTGCCTTTGTGCTCAGCGTACCTGGATGTCTCTTCTTTACAAGCTTTGCAAGTCTGACAATACTTCATCTATCCATCCATCTTCTTTAAAAGTTTGACAGACTCCATCCATCCATCCATCCATCCATCCATCCATCCATCCATCCATCCATCCATCCATCCATCCATCCATCCATCCATCCACTCTCCCACTTACAGATTTATTTATCTAACTTAATTTTTTTTTTAGCCAGTATTTTAGGCCACATACTCTAATGGGAGCTGGAGATTGAATGGTGAGCAGAGACAGACAGC
Reference		GCA_030014295.1	CM057428.1	LoxAfr7	17	CCAT	LoxAfr7F	TGCCCTCAACTCAAACCCTTCCTC	LoxAfr7R	TTCCCTTGTAACGCTGAGCACACT	316	TGCCCTCAACTCAAACCCTTCCTCCTTCCCTTCGAGCCAATAGGCTTTCACCAGTGAATCCATCCTTCCAACCACCCACCCATCCATCCATCCATCCATCCATCCATCCATCCATCCATCCATCCATCCATCCATCCATCCATCCATCTATTCTAAAGCAGTGAAGGAGACCTGAATTCCTGACAGATAGTAAGCCAAGCTGCAATCATGAAGATTTAACTTAAAGAGCACAACCTCAAAATATTTACAGATTAGTTGGAAGGCAAATCAGGTAAAGCCACATTTTCAATGCAGTGTGCTCAGCGTTACAAGGGAA
Reference		GCA_030014295.1	CM057429.1	LoxAfr8	15	CATC	LoxAfr8F	TTGGTGGTTCAAACCCACACAGT	LoxAfr8R	TCATACAACGATCAATTCGGCCAT	317	TTGGTGGTTCAAACCCACACAGTGGCTCCGTGGGAGAAAGACCTGGCAATCTGGTCCCATAAAGATTATAGCCTAGAAAACTGTATGGGGCAGTTCTACTTTGTCACATTAGGTCACTATCAGTCAAAACTGACTCAACAGCACCTAAAAATAACATCCATCCATCCATCCATCCATCCATCCATCCATCCATCCATCCATCCATCCATCCATCCATGTATTTCATCAAATACAAGATGCTATAAGTTGTAAGCTGCATCATTATTTTATGAACCACTAAGCATGGGAAAAAAATGGCCGAATTGATCGTTGTATGA
Reference		GCA_030014295.1	CM057430.1	LoxAfr9	13	ATCC	LoxAfr9F	GTGGTGCTGACCTGCAAGGAA	LoxAfr9R	CATGGAGCCACTGGTAGGTTCAA	300	GTGGTGCTGACCTGCAAGGAAACACTGAATCTTCTCGGGGTGCCAGTGCTGTGGCTCTCCACCTGTCTCCAGATATCTGACATTCATCTTTCTTGCTAGATTCCTCTTTAAAGCATTTCTTTCTGAATGATCTCGATCCATCCATCCATCCATCCATCCATCCATCCATCCATCCATCCATCCATCCAACCAGTCAGCCATCTTGCTACCTATTTATCTAAGGAGCCCTGGTGGCTCAATGGTTAAGCACTCAGGTGCTAACCTAAAGGTTGGTGGTTTGAACCTACCAGTGGCTCCATG
Reference		GCA_030014295.1	CM057431.1	LoxAfr10	15	CAGA	LoxAfr10F	GCTAAAGCCCACGACGACCA	LoxAfr10R	GGCACTACTGACGCTGTGGTTC	305	GCTAAAGCCCACGACGACCAGCTGAGTCAGGGGGTACGTCTTCCTGATGTAGTTGACCATGGCTCCAAATTCCCAAGTGCAGCCTATAGGCAGAGGGTAAGGGCATCACTTGTTGTAGGTGCAACAAATCTTAGAGAAAGTGCAAGCTGGAAGGTTATTAAATAGGTGTCAGACAGACAGACAGACAGACAGACAGACAGACAGACAGACAGACAGACAGACAGACAGACACTGCTCTTTGGCTACCCAGAGAGAAGTCTGCAAATGCTGCTGGGTATTAAAGGAACCACAGCGTCAGTAGTGCC
Reference		GCA_030014295.1	CM057432.1	LoxAfr11	20	CATC	LoxAfr11F	CGGGAACAGGAGACTCAGAAGAGG	LoxAfr11R	TGGGTTGACACGGCGATAGAAATG	312	CGGGAACAGGAGACTCAGAAGAGGCATAGTGAGCCCTTTCAGGAGCCTGATGTGAGAGACTGGATTATTGCCAGGATTATGGAGAACAACACAACTCAAAGTGCATCCATCCATCCATCCATCCATCCATCCATCCATCCATCCATCCATCCATCCATCCATCCATCCATCCATCCATCCATCGCCTGCCATCTTTGCTCCGGGCACTGCTGTTTCCGACTCTGTCAGTCAAGAGATTTGGATGCTATGCAATGTGCACGCTGCCCTTGTTTTCTAAGAAGGAGATTACATTTCTATCGCCGTGTCAACCCA
Reference		GCA_030014295.1	CM057434.1	LoxAfr13	14	ATCC	LoxAfr13F	GCCAGGTCCATTGAGGAAGAGTGC	LoxAfr13R	CCAGTTCTGAGACCCAAGGCTGTC	319	GCCAGGTCCATTGAGGAAGAGTGCCACTATACTGCCAATAACGTATACCATTAATCTTTCTCCCAGGATTTTCCAAAAGGATCTACAGCCTTTTATCAGAGTGACTGTGTGTCAAAGTCAGAATTTTCTAGAGAAATAGGCCCAGTATCCATCCATCCATCCATCCATCCATCCATCCATCCATCCATCCATCCATCCATCCATCTATATATTGAGAGATTGATATTTGAGGAATAGGCTCATGTGCTTGTGGGGACTGGCAAGTCCAAAATCTGTAGTTCAGACTGGAAAATATGACAGCCTTGGGTCTCAGAACTGG
Reference		GCA_030014295.1	CM057436.1	LoxAfr15	16	CATC	LoxAfr15F	AGTCAGGCGGCAATCAGAATGC	LoxAfr15R	GGTGCTCCTTGGAAACTCTATGGG	308	AGTCAGGCGGCAATCAGAATGCCCGATGTCTAACAGCTGTTTGACCTCTCTTTATCCATCCATTCATGCACTCATCCATCCATCCATCCATCCATCCATCCATCCATCCATCCATCCATCCATCCATCCATCCATCCATTATTCAAGTCATCTACTCACCAATCTTTGATCTAAGCATCTTCTCACCCCCCCCTGATCAGCCAGGCCAAAAACCCAAAAACCAAACCCATTGCCGTGGAGTCGGGTCTGACTCATAGTGACCCTATAGGACAGAGTAGAACTGTCCCATAGAGTTTCCAAGGAGCACC
Reference		GCA_030014295.1	CM057437.1	LoxAfr16	13	GGCA	LoxAfr16F	GAGTGTTGTGCGTAGCAGCTATGT	LoxAfr16R	AAGCCTTCCTCCTGAGACCTGTC	343	GAGTGTTGTGCGTAGCAGCTATGTATTGTGTGTCTACTGGATTCTGAGTCTGGCTCCACGGCTTCCTGTGTAATCTGGTGTTGTGTAGGATTTTATCTTATAAAATTAATGGAGAGATACTCAGCTTTGACACGCACAAACTCAGTTTACTTCAAGGTAATCATGGCAGGCAGGCAGGCAGGCAGGCAGGCAGGCAGGCAGGCAGGCAGGCAGGCAAGTAAGACCTCACAACATTCATTTAGAACTGGAGAATCAGAATTAACAATTACAGTAGCAATGGTAAGAATCCAAATCTTCAGACTTCAGGCTTTTACCTTTAAGACAGGTCTCAGGAGGAAGGCTT
Reference		GCA_030014295.1	CM057440.1	LoxAfr19	11	TGAA	LoxAfr19F	CCAGGTGCCTAGGTGACTCTCATT	LoxAfr19R	AGGCTTCCTCCACTGCTGAACC	303	CCAGGTGCCTAGGTGACTCTCATTTGAGAATGCATACCCCTGGGATCTCATTTTCTCCCCATCTATTGTTGTTTTCTATTTACTGGATTATGTTTTCATTCCTTTGAGAGCAGGGCTCTGTTATTATTGTACTCTGTCTCCCAGGGCCCATGACAGGGCCTGGTACATAGTGAATGAATGAATGAATGAATGAATGAATGAATGAATGAATGAAGAGGTCACTTCCCACTGCCTGCAGCAGTTACCCACTCTCCTGTGGGGCTTTAAACAGCGCCAAACAGGGTTCAGCAGTGGAGGAAGCCT
Reference		GCA_030014295.1	CM057442.1	LoxAfr21	18	CATC	LoxAfr21F	GGCATGGTCAAGTGTGGCTTCC	LoxAfr21R	TGGTTCTATGTCTGTGGCTTGAGA	307	GGCATGGTCAAGTGTGGCTTCCACCCTCGCTGTCACTCTCATGGACTCTTCATTTTCATCCATCATCCATCCATCCATCCATCCATCCATCCATCCATCCATCCATCCATCCATCCATCCATCCATCCATCCATCCAAAGCATGCCTAGTGCTCTGATCCAGGGCCTGTCTGTCGTGTCTCTTTTTCTTTCCTTCTCCCATCCGTCTTCTCTCACTCCTCACACGTTTTTATTAACATCCTCCTCTCTGCTCCTGCAGCCAAGACCTCCACTTATTTTCTCTCTCTCAAGCCACAGACATAGAACCA
Reference		GCA_030014295.1	CM057443.1	LoxAfr22	12	AGAT	LoxAfr22F	AGTCTGGAATGTGGATGTGATGGT	LoxAfr22R	GATGGATTTGAACAAATGCCAGCA	301	AGTCTGGAATGTGGATGTGATGGTTAGAGAGCTAGCAGCCAACTTGGATCCTGAGGTAGTCTTCTGAATGGATGCCATGCATGATGGAGGAAAAATATCAGAACCTGGGGCCCTAATGACAAAGTATACTCTTTCAGTGTAATAAAACAGATAGATAGATAGATAGATAGATAGATAGATAGATAGATAGATAGATGCCATCGAGTCAACCCCAACTTACCGTGACCTTACATACAGCACAATGAAACGTAATCTGGTCCCATGTCATTCTCATGATTGCTGGCATTTGTTCAAATCCATC
Reference		GCA_030014295.1	CM057444.1	LoxAfr23	18	ATCC	LoxAfr23F	CATGTCCCTGAATGAGCAGTACCT	LoxAfr23R	ATCCATGAGTGAGACCAGAGCATT	303	CATGTCCCTGAATGAGCAGTACCTGCCTTAGCAAAACTAGGTTGTTCATATCCCCTTTCTAACATTGGTGTCACCTGTATCTTAGTGTCATTTGAAAATTCTGATTCCCTTTAGTCACTGTGCCCCCTCACCATCCATCCAATCCATCCATCCATCCATCCATCCATCCATCCATCCATCCATCCATCCATCCATCCATCCATCCATCCATCCACTCATTCATCCACTCATGCAATACACATTTATTAAACTACAGGGTCTACACTAAGTGCTAGGGGTAATGCTCTGGTCTCACTCATGGAT
Reference		GCA_030014295.1	CM057445.1	LoxAfr24	17	TCCA	LoxAfr24F	GCCATATGCAGGAAATTCGACTGG	LoxAfr24R	AAATAACAGAGCACAGCATTTGGC	304	GCCATATGCAGGAAATTCGACTGGGGCCAAGTCTGAATGTTGCTCTTAGAGAAGTAGCTGATATTTTAAATTACAAAATGTTATCGAATGTATTATTTGTCCATCCATCCATCCATCCATCCATCCATCCATCCATCCATCCATCCATCCATCCATCCATCCATCCATTTATTTATGTATTAGTCCATCTTTATGATTATACTGATTGTACACTTACAATGTACCCTATACAGATAAATGAGGGAAAGAGAAATAAGACATGTTCAGTGACAGGCTCTATGCCAAATGCTGTGCTCTGTTATTT
Reference		GCA_030014295.1	CM057426.1	LoxAfr26	13	ATCC	LoxAfr26F	GTCAGAATCAACTCCAGGGCAATG	LoxAfr26R	CCAAGGCTATCCAGGTCCAAAGTC	311	GTCAGAATCAACTCCAGGGCAATGGGATAGCAGCAGATATTGTAGAGTTACAAGAAATAATGGCTGCAGAGTGACTGGCATACGATACATGCTCAACAAATGCAGAGTATCCATCCATCCATCCATCCATCCATCCATCCATCCATCCATCCATCCATCCATCGAGAGAGAGCACCCTGGTGGTGCAATGGGTAAGCTCTCAACTCCTAACAAAAAGGTTGGTGGTTTAAACCTACCCATTGGCTCCATAGGAGAAAGACCTGGTGATCTGCTCCTGTAAAGGAGTGGACTTTGGACCTGGATAGCCTTGG
Reference		GCA_030014295.1	CM057446.1	LoxAfr28	11	CATC	LoxAfr28F	AAGGACAGACGGCTGAGGAGGTAA	LoxAfr28R	TCGAGGTGTCTCTGGGTGAATGTG	300	AAGGACAGACGGCTGAGGAGGTAATAGGAGAGGTGAAAAATGAGGGTTTCAGGCTGGAAGTCTTGACATGTGTGGCTCCAACTCCCACTGAGAAAAAGATTTTACATCACAAGCCAGTAAACACTCACTCACTCACTCACTCACTCACTCACTCACTCACTCACTCACATAAATAACTGAAAAAGAAGTTTGATTAAACAATACTTACCCTTACTATGTGCTCCCTGGGGGGTGCAAAGGTTAAGTGCTCAACTGCTAACAGAAACGTTGGAGGTTCACATTCACCCAGAGACACCTCGA
Reference		GCA_030014295.1	CM057447.1	LoxAfr29	18	GATA	LoxAfr29F	ACTCTCTCCAGACATTGCCAAGGG	LoxAfr29R	TCCCACCCAGGGCTGACTCTAA	306	ACTCTCTCCAGACATTGCCAAGGGTTCCCTGGGGGCAGAATCGCCTCACCTGAGAACCACTGCCGTAGATACAGATCAATGATAGATAGATAGATAGATAGATAGATAGATAGATAGATAGATAGATAGATAGATAGATAGATAGATAGATAGATGATAAGTAGATACTTGATACATAGTAGATAGATACATAGAGAATAGACAGATAATAGGTAGATGACAGGTACATACATGATAGATACTAGCTAGATGATAAGCAGATAATGTCGAGTGTCCCCTGGGGGTTAGAGTCAGCCCTGGGTGGGA
