# Supplementary material for: FOGS: A SNPSTR Marker Database to Combat Wildlife Trafficking and a Cell Culture Bank for Ex‐Situ Conservation
Source: Mol Ecol Resour. 2025 Jan 10;25(4):e14062. doi: 10.1111/1755-0998.14062 (PMC11969641; doi:10.1111/1755-0998.14062)
Supplement: Supplementary file 3 — Table S3. Primer data. [file MEN-25-e14062-s006.zip › Supplementary S3/Malayopython_reticulatus_Reference.xlsx]

## Sheet: Sheet1
Data table for FOGS Reference Specimen
Title:	Catalogue/Accession Nr.	NCBI No.	Scaffold ID	Locus	Reference Allele	Microsatellite Sequence	Primer Name Forward	Primer Sequence Forward	Primer Name Reverse	Primer Sequence Reverse	Amplicon Size	Amplicon Sequence
Description:	ZFMK Nr.	Unique Accession No. in Genbank	Scaffold id from genbank		occurence number microsatellite
Example:	ZFMK-TIS-123	GCF_000337975.1	scaffold6_1	Fa_6-1	16	TCTA					409	TCATTGCATTTCTGTCCCCTCTCAGATTTTATATGTGCAGTTGACATAAAGTAATGTTAAATACAACCAAATAACTGGATTACAAGCAACATGCTTTCATTATGATTCAACTCTTTGTCAGTGCTCACCTATTTTTTGTATGCACAAAACATGTGCATGTGCTTGTGTGTGTGTATATCTATCTATCTATCTATCTATCTATCTATCTATCTATCTATCTATCTATCTATCTATCTATCTAATATAGATACAAACAGATTTGTATAGAACAAATGCCTGATTATCTGAATAATAATGAGAGATTTCATTGCAGATTCCTTCAGTTCTTGGGAAACTTTTGCCACCAGTTTTCCAATAATTGAAATAATTCAATGAAGTCCTGGGTATTAGCTTCTGCTC…
Reference	ZFMK-TIS-51259			MalRet1	11	GAAT	MalRet1F	TGTGTTCTCCCACATTCTTGGTTT	MalRet1R	ATGATGGCTATTCCTCACGGCAG	306	TGTGTTCTCCCACATTCTTGGTTTTTCATCTTTTCTTTATGTTGTTCATTTTATGGTTATAATTGTGAATATGTTGTACGCTGCCCAGAGTCATGTTTCTTGAAATGGGTGGCTATATAAATCGAATGAATGAATGAATGAATGAATGAATGAATGAATGAATGAATGGGTGTTCCTAACCACGTGCTTGAGTCCCATTCACCAGGCACCCTAACCTTTTCCATTCTAGAACACCCCACAAGGTCATTACTGAGATAAAGTATGCCTCCAAAGTTGGCCACCCCTGCCGTGAGGAATAGCCATCAT
Reference	ZFMK-TIS-51259			MalRet2	12	AGGC	MalRet2F	GGCTGCTATCTAATGGTCAGTTGG	MalRet2R	TGAGCCTGTTGACCTATGGAGTGT	301	GGCTGCTATCTAATGGTCAGTTGGATTTGTGTAGCAGAGATGCAGCCACTGGGTAAGTGCTGTTAAAGAGCTGAAGTTTGTGAAAATAGTTTGCTATGGGAGTAGTGTGGAAGCTGCACACCGTGCTAAGAACATAATGAGAGGCAGGCAGGCAGGCAGGCAGGCAGGCAGGCAGGCAGGCAGGCAGGCCCTATAGAATTGCAAGAGCTGAATCTTTTCAATTACATACTCAGCTACACTGTTAATCCAAGAATGGGCTAGTTAATTTCAAGATTTCACACTCCATAGGTCAACAGGCTCA
Reference	ZFMK-TIS-51259			MalRet3	12	GAAT	MalRet3F	GGACCTGCCTAAATCCAATGACTG	MalRet3R	AACTTGGTGAATAGGACAGGGTCA	339	GGACCTGCCTAAATCCAATGACTGATCAACAGAACATTTTACGCAAAAATGCAAGCACGTTTCGGCTGCCAATTTTAACTGAATTTTACTTGTTTAAACAATAAACTCCTTGGAATAGGGGTGTATTTTTTGCTTATGTTGCTATCAGGAAGCATGCATAGGGAATGAATGAATGAATGAATGAATGAATGAATGAATGAATGAATGAATTCAACCTTTATTTTTTTCAGGGAGGCTGGCAGCCACTGGCATCACCTGGACATTATTTCTTTGATGGTTTTGGAAAAAGAGCAAGAACTCATTTTCGCAAAGGGGTGACCCTGTCCTATTCACCAAGTT
Reference	ZFMK-TIS-51259			MalRet4	12	AATC	MalRet4F	CCACACAGTGATTTCATGGCTCAG	MalRet4R	TCAGCATTGTCCACCACTCTAGTC	323	CCACACAGTGATTTCATGGCTCAGATAATAATTAAACCATAAATTTCCTAATTTAAAATAGACTTCGGGAGAATATGTCATTCTTCACTTTATTCATTAATGAGCAGAAGCTTGAAATATCTAGTTGACCAGGCTTCTTGGGGATTCAGGCAGTGCCAAAATCAATCAATCAATCAATCAATCAATCAATCAATCAATCAATCAATCTTTCTCTCCATATACAGTATATATATGATTTTTATAGGCCAATAATGTGACTAAATATAGGATCGATAAATGGAATAGATAGACTAGGCTTAGACTAGAGTGGTGGACAATGCTGA
Reference	ZFMK-TIS-51259			MalRet5	12	ATGA	MalRet5F	CATCTCCAGCCTGGTGTGAATGC	MalRet5R	ACATGCTTAGACCTTGACCTCCCA	315	CATCTCCAGCCTGGTGTGAATGCATTTTGCTCAAACCATTGCTATCCAAGAAATGATGATAGCTTAGTATGCCTCCAGAGAGCAGCAAAAAGCTGCTTGCAAGAGAGGATGAATGAATGAATGAATGAATGAATGAATGAATGAATGAATGAATGAATGGTCTCCCCTATTAAGAAATCGCTGGGGTGAAGCCCATTGTTGCAGGTGGATGTCCTTGTCAGTACACAGATGATGCTTTGGGATGGAAAGGCTCAGAGATCGTGGGATCAAGAGGGTAGCCTAAGACAAGAATGGGAGGTCAAGGTCTAAGCATGT
Reference	ZFMK-TIS-51259			MalRet6	16	AGAT	MalRet6F	CTGCTACATGGCATTCAGTGAGGA	MalRet6R	GCCACCATCAACTTCATGCCTGAG	338	CTGCTACATGGCATTCAGTGAGGAAAATTTTAGCAGAAGACAGCTATAGATATATAGATTCTGTGGTTTTAAGGTAACGCAGGTGTTTATGGAGGTTTTAATTCATGCCCACTGTAAGCTGCCTAAAGCTCTTCAAGTAGGTAGCATATAAATAACAGATAGATAGATAGATAGATAGATAGATAGATAGATAGATAGATAGATAGATAGATAGATCTAAATAAATAGCAAGTCTATTGGGTTTTATGAGAGCCTGGGTGATGTATGGGAGACAATGTTGCATTGTGACTGAGGAAACCCAGTTCAAATTCATCCTCAGGCATGAAGTTGATGGTGGC
Reference	ZFMK-TIS-51259			MalRet7	11	AGCA	MalRet7F	GCACAGAGTTCACAGACACGGGTA	MalRet7R	TCCATGGCAATGTAGGTGGCACTA	312	GCACAGAGTTCACAGACACGGGTAATCATTCCAGAGTAATTACCAGCTTGCTCCCTCAGAGGATTTCACCTGTGAGAAATCACTGGGAGCTAATTACTCCAATTACTCCCTTGATACTTGCTGCCAGCAGAGACAGCAAGCAAGCAAGCAAGCAAGCAAGCAAGCAAGCAAGCAAGCAGGGCTTGGTAAGAGCTGAAGTCAACGTGCCTCCCAGAACCATCGTGCAACATCCCCCTTGCATTTTTTCACAGCCTTTCCAGTTCACCTGCATGTTATCATCTCTTCCACTAGTGCCACCTACATTGCCATGGA
Reference	ZFMK-TIS-51259			MalRet9	13	TGAA	MalRet9F	TTTGTGTAAGGAAAGCCGTTGGC	MalRet9R	GGTGGTTGGTGAGTCCCTCTAAGA	318	TTTGTGTAAGGAAAGCCGTTGGCTTTTGACTCTTCCAGATGATGAAAGCTGTCCTCTAAATCTATTACCTCTGTAAAATTCAGGGTTTGATAACCTGGGTTATCAGTAAACATAGACCTTGAATGAATGAATGAATGAATGAATGAATGAATGAATGAATGAATGAATGAACAAACTTGCTGACCCCAAATAACTTTGGGTGGGTTACACTTTAAAAAGCAAGTCAATGAAGTGAAGAGTTAGACAATACGCATCCAGAAAGAAAGATAGAAAAATTACAGAACAAACAGAAAATCTTAGAGGGACTCACCAACCACC
Reference	ZFMK-TIS-51259			MalRet10	11	AGAT	MalRet10F	TGGTTGTGCTTCTAGCATACTGGA	MalRet10R	GCTGTGGTCATTAGCAGATGGTTC	329	TGGTTGTGCTTCTAGCATACTGGACCAAAACTGGCTGCTGATAACTTCATTGTTAGAAAATGTAACTGTAAAATGTAACCAATTACATTGGTTACAATGTAACAATAACCCACTGGGGGGTAGATGGGGGGGACAAGATAGATAGATAGATAGATAGATAGATAGATAGATAGATAGATAAAATGCTGCATGTGGCATGAGGGTGACCAAGGCTAGTAATCTCATTTATACATTTTCTACATTACTAACGAAAGTTATGTGGAAGTCTCAACTGATCAGGTAGATGCTGGAGGTCAATATCGACAGAACCATCTGCTAATGACCACAGC
Reference	ZFMK-TIS-51259			MalRet11	11	TGAA	MalRet11F	GCAGGCACTGACATCTGGAGA	MalRet11R	ACTGTGCCAATTTGTTCTCACAGA	315	GCAGGCACTGACATCTGGAGAAAATAGTAAAGAAGCAGAGATTTAGAAGGCAGAGAATGGTAAAACTGTCTGGATGTTAGAGCCTAGGGAACATGCCAGAAGATGGAGGATGAAGCTTAAATAGTAATGAGTGAAACCATCACTGATTTGAGATGAGCGGATATACAAATTGAATGAATGAATGAATGAATGAATGAATGAATGAATGAATGAAATTATGTAAACAGAGGATGGAAGGACCAACTGAGCCATTTCATTGCATATGTTTTGTAAGGATGTACAAAACAGATTTCTGTGAGAACAAATTGGCACAGT
Reference	ZFMK-TIS-51259			MalRet13	11	ATCC	MalRet13F	GCAAACTGGTGCCAAGCAACCC	MalRet13R	CACCTGCAAGTGTGCTATGCCATT	344	GCAAACTGGTGCCAAGCAACCCCCAGGGCAGCCAGGTGAAAACCTAAACCAGCTGCGTTGCTCAGCCCCTTGGTTTCACCTTCGGCTTGCCTTGTCTAGCCTAGCGAGGCAGCCGGTGTTTGCTCCCGGTCGCTGTCTTGGAATCCATCCATCCATCCATCCATCCATCCATCCATCCATCCATCCATCTTAAGTTATCTTGCTTTCCTGATTTTTTTTTCTGCTTAAGGGCATAAGCCATAAGCAATAGCTGATTATCTTGGATCAATTCTCGCATCTCAAATTTTATACGGAGCTTCAATTTGGATCACGTTGCTAATAATGGCATAGCACACTTGCAGGTG
Reference	ZFMK-TIS-51259			MalRet14	13	ATAG	MalRet14F	TGTTTGATGGTTCTCAGCCGCTAT	MalRet14R	ACCAGTCCCTCTCCTTAACATGGA	322	TGTTTGATGGTTCTCAGCCGCTATTTTATGCTGTGTTATTTGTGTTTTTAATTATTGATTGTGTTTTTATTCTGTTTTTATTTTGTTTTAATTGTGAGCCGCCCAGAGACATGTATATCAGATGGGCAGCCATATAAAATAGATAGATAGATAGATAGATAGATAGATAGATAGATAGATAGATAGATAGATAAATTTGCAGAGGAGGAATTGTGAGGGCCATCAGGCATGCTCCCTCCTGCTTCACCACATGCCTGCCTCTTGTTAATTGGGCTAAATTCATTCCACCACACTCTATTCCATGTTAAGGAGAGGGACTGGT
Reference	ZFMK-TIS-51259			MalRet15	11	TAGA	MalRet15F	AAGGAATTGGAACTTTGTGGTTGC	MalRet15R	TTGGCATGGAGAACTATGGATGGT	300	AAGGAATTGGAACTTTGTGGTTGCAAAGGAAAAGGCAAACATCAGAATTTTGGATTATAACTTTAGTACAACATTATGATGTGCAGACCATAGCCAATCTGTGCTAAAAGTCTAGATAGATAGATAGATAGATAGATAGATAGATAGATAGATAGATATTAATATAAGGGAATCATCAGGAATCTTACACTAAGCATGTTGTATCTTGCTGTTGTGAGTTGGTTCACACTGAAACCTATTATAATTGGCAGTCCTATGTAAAGTTGCTATTAAGGTACCATCCATAGTTCTCCATGCCAA
Reference	ZFMK-TIS-51259			MalRet16	11	CATC	MalRet16F	AGAGGCCACCGTCCTGCTTT	MalRet16R	GCATTTGTTCCCTTAGGGTGATGG	311	AGAGGCCACCGTCCTGCTTTTTGATCAGGCCACAAGTTCCTGTGAGTGAAAAATATGAAAAACAAAATGTCACTATTGTGTATCAATGGCCTTTTTAATGCATGGGGATCCGTTTGTGCTTATGAAACAGGAAGTGATTCCAGGGGAATTAAAACATCCATCCATCCATCCATCCATCCATCCATCCATCCATCCATCCAATTTATAAGATGCCCAACTCCAAAGTTACCCTGAGCAGCTTCACCAATTAAAAAACGGTAAAAACAAAATAATATTTTTAAAAAGCACCATCACCCTAAGGGAACAAATGC
Reference	ZFMK-TIS-51259			MalRet17	11	ATGA	MalRet17F	GGATGCGGCCCTCCTTAGCTTT	MalRet17R	GTGTTAACCTGGAACGGCCAGCTA	310	GGATGCGGCCCTCCTTAGCTTTTATTCTCAATGTATTGTTCTTTGCTTGGTGTGGTTTATTGTTATTCATGATCCGTGGGGGTATTTTTAGAAGTTACCTTGGAAGTTTTAATTGTCTTTTTGAAGTCTGTGTAAGCTGCCTGATTGTGAGGCGCAAGGGATGTGTTTGATGAATGAATGAATGAATGAATGAATGAATGAATGAATGAATGATCCATCCACTCCCTTTCTTTTAATCTGGTTAGTGGGTTTGTGTAGGGCCTGGTTGTTCTACCCGACCCTTATTTAGCTGGCCGTTCCAGGTTAACAC
Reference	ZFMK-TIS-51259			MalRet18	11	TGAA	MalRet18F	TCCAGTTGCAAAGTTGTGTACTGA	MalRet18R	GCACTGTCTTTCCCTCTCAGGAG	305	TCCAGTTGCAAAGTTGTGTACTGAAACTGAGATTCAGAGTTTTTCATTGACAGATGAGGAGGTTACTGAAACTGCCCATAATGATCGCTTTGTGAGATGGGCAGCTGAATGAATGAATGAATGAATGAATGAATGAATGAATGAATGAATAGTTGATGTTAAAACAAATTCCTTTTAAAGAATGCTGAATACATAAAGAGAAAGCACAATCTCAGTTCAAGACAAATGGAATTATCTCTGGCTGAATTAAAAGGATATCATGGAATAGAAATAACTAAGGATCTCCTGAGAGGGAAAGACAGTGC
Reference	ZFMK-TIS-51259			MalRet19	11	GGCA	MalRet19F	CTTCAGTCCACCTTGTCTGCCATT	MalRet19R	GCTTCACTAGACCAGCTTGACCAA	339	CTTCAGTCCACCTTGTCTGCCATTAACACTTTGTGCTTCTTATGCAAGAACTCAAAAGAGAACAAAAAACAATAAGTGGGACAAGGCAAGAATAAGTAAGTGTTTTTGTGAGCCCCCCAGGGTTATTGTACATAGTACATATATTGTACATAACGACTTGGCAGGCAGGCAGGCAGGCAGGCAGGCAGGCAGGCAGGCAGGCAGGAAGGAGGTTTACCATGCTTTCTCATGCAAGTTGGAGTCCATGTCCCACAAAGCTTGCCCAGAGCCTAGCTGCTTGCAGGATCCACAGCTGGTCTACCTTTTCTAATGAAGTTGGTCAAGCTGGTCTAGTGAAGC
Reference	ZFMK-TIS-51259			MalRet20	11	AGAT	MalRet20F	GTCACCCTCTCTCAGACGACTCAT	MalRet20R	TCAACACCACTGCATGGATGAAGG	305	GTCACCCTCTCTCAGACGACTCATCTCACAGGGTTGTTATGGTGGGGAAAATAGGAGGAGGAAGGAGTATGAGGTATGTTTGTCCTCTTGAGTTCAAGATAGATAGATAGATAGATAGATAGATAGATAGATAGATAGATAGAAATATGAAATACCATCAAGGCAATTAACATCTGAGCACTTCCAGTCATTAGGTACACAGCTGGAATAGTGGACTGGATTCAATTAGAACTAGAAGCCCTGGATAGGAAAACCAGAAAAATAATGACAATGAATCATGCCCTTCATCCATGCAGTGGTGTTGA
Reference	ZFMK-TIS-51259			MalRet21	12	ATAC	MalRet21F	GAATCCAGGTATGTAACGGAGGCT	MalRet21R	TGGCACTGGCAATACATAGCAAGA	303	GAATCCAGGTATGTAACGGAGGCTGCCTGGGAGATGATACACTTCTCTTATTTTCCAGCCTCGATCCAGCAATTTCTGCTTGGTTTTAAAAGGATCAAAACTTTTTCTGCACCCAGGAAAGAGAGGAGCTGGGGTAAAAGATGGGTGGCCATACAAATCTTTTAAATAAATACATACATACATACATACATACATACATACATACATACATACATACTGCTTGTCTACTGTGCCAGGTAGTGGGTGAGTAGGGAATTGCTTAAAATGTCTTTTTAACCTTCTTGCTATGTATTGCCAGTGCCA
Reference	ZFMK-TIS-51259			MalRet25	13	GATA	MalRet25F	ACTGACAGGGATTTGGTGAGATTG	MalRet25R	CCTGCCCACGAGTTTATGTTCCA	309	ACTGACAGGGATTTGGTGAGATTGTAGTCAAAATGCTTGCATTATCAGACCAAATTGCTCTTCTTAAATCTAGAATTACTTCTGCTATTTGTCAGTTTTGCCTTTCCTCTCAAATTACTTCATAATCCCTGGATTCTAATATTGCATTTGCTGATGATAGATAGATAGATAGATAGATAGATAGATAGATAGATAGATAGATAGATAGAAACATTCTTTTAGCAGGTTTTGCTTTACCAATTTCCCCTCTCCTTCTTAATCCCTGCCTCTCCCTTTTCCTTATTCTTGGAACATAAACTCGTGGGCAGG
Reference	ZFMK-TIS-51259			MalRet27	11	TGAA	MalRet27F	GCATGTGCTGCAAACAGGGACTTT	MalRet27R	GGAACCTGCTCCTCCTTCAGTCTG	318	GCATGTGCTGCAAACAGGGACTTTATTTGAGGAGGCCAGCTGCCTCTAGAGTGCCACAAAAATAAAGAAATCCCCCCACTCCTCTATTGCTCTACTTAGAGAAATTTGTTGAAGTAAGCTTCAAAGTAGATGGGCGGCTATATAAATTGAATGAATGAATGAATGAATGAATGAATGAATGAATGAATGAAATCCTCTTGAAACATCCTTGTTCCAAAATGAAGTCACTCTTGACATTCTCAGAGACACTGTTGTCTCTGAGTCTCCAGAATCAAACTGTTAGAGGAATGGACTCAGACTGAAGGAGGAGCAGGTTCC
Reference	ZFMK-TIS-51259			MalRet28	11	AGAT	MalRet28F	TGACTGAGCTTGTGATAACTAGCG	MalRet28R	CTGTGGGTAGTGATGGGCGTAAG	324	TGACTGAGCTTGTGATAACTAGCGTAAAGTTTTTAGCACAAATGGAGAACAAAACAGAGGCATCTGATCATGGCTTTTGAGAATTTATTATGGGCTAGAAATCTGCAGGGAGATAGATAGATAGATAGATAGATAGATAGATAGATAGATAGATAGAAAAAAATGTCTAATCAAAGGATTTGAGGAGCCAGTTTGGTGTAGTGGTCGACGCATTAGGCTAGAAACCAGGACCCCATGAGGTCTACTCCTGCCTTAGCCACAAAGCCAGCTGGGTGACCTTGGGCCATATTCTTCTGCTTTACTTACGCCCATCACTACCCACAG
