# Supplementary material for: FOGS: A SNPSTR Marker Database to Combat Wildlife Trafficking and a Cell Culture Bank for Ex‐Situ Conservation
Source: Mol Ecol Resour. 2025 Jan 10;25(4):e14062. doi: 10.1111/1755-0998.14062 (PMC11969641; doi:10.1111/1755-0998.14062)
Supplement: Supplementary file 3 — Table S3. Primer data. [file MEN-25-e14062-s006.zip › Supplementary S3/Motacilla_alba_Reference.xlsx]

## Sheet: Sheet1
Data table for FOGS Reference Specimen
Title:	Catalogue/Accession Nr.	NCBI No.	Scaffold ID	Locus	Reference Allele	Microsatellite Sequence	Primer Name Forward	Primer Sequence Forward	Primer Name Reverse	Primer Sequence Reverse	Amplicon Size	Amplicon Sequence
Description:	ZFMK Nr.	Unique Accession No. in Genbank	Scaffold id from genbank		occurence number microsatellite
Example:	ZFMK-TIS-123	GCF_000337975.1	scaffold6_1	Fa_6-1	16	TCTA					409	TCATTGCATTTCTGTCCCCTCTCAGATTTTATATGTGCAGTTGACATAAAGTAATGTTAAATACAACCAAATAACTGGATTACAAGCAACATGCTTTCATTATGATTCAACTCTTTGTCAGTGCTCACCTATTTTTTGTATGCACAAAACATGTGCATGTGCTTGTGTGTGTGTATATCTATCTATCTATCTATCTATCTATCTATCTATCTATCTATCTATCTATCTATCTATCTATCTAATATAGATACAAACAGATTTGTATAGAACAAATGCCTGATTATCTGAATAATAATGAGAGATTTCATTGCAGATTCCTTCAGTTCTTGGGAAACTTTTGCCACCAGTTTTCCAATAATTGAAATAATTCAATGAAGTCCTGGGTATTAGCTTCTGCTC…
Reference		GCA_013397355.1	NC_052039.1	MotAlb3	13	TCCA	MotAlb3F	GGATCAAAGGCTGCCTCCTGTTC	MotAlb3R	TGCAGTTCTGATGCTCCATGCTTA	300	GGATCAAAGGCTGCCTCCTGTTCCAGGCATCATCCTTTCAACAGCTACGTGATACATCCAAAACACCTTGAAAATGAGCTGATACAGCAGTTGAATAGGTGAAGTTCTGAAGAGCAGCAGGATGTGATGGCTGGTATTAGCCCAGATGGTGACACCATCCATCTGTCCATCCATCCATCCATCCATCCATCCATCCATCCATCCATCCATCCATCCATTCCTTCCACAGGGGCCCCCTTCCAGCAGGAGCCTCCCTATAAATCAGGGGGTGAGGAATAAGCATGGAGCATCAGAACTGCA
Reference		GCA_013397355.1	NC_052043.1	MotAlb4	14	ATCC	MotAlb4F	GCCTCAGGGTTTCCATCCTCAGAG	MotAlb4R	GGCAGAGCTGTGCATGGTGAGT	315	GCCTCAGGGTTTCCATCCTCAGAGGAGCCTGAAAAGGAGCAGTTTTGGTGAAAGCAGGAATTTAAGGGTTTGTATCAAGGGGTGGCCACATCAGCCCGGGGCTTGGCAGCACTCAGCCCTGCACAGAGGGATTTAGGGCAGAAGGACAGGCCTGGAGCCTCTGGAATCCATCCATCCATCCATCCATCCATCCATCCATCCATCCATCCATCCATCCATCCAGCTTTAGTCCCAGATTTAAATGAAACTCACGGCGTGTGGGGTCTGGGTGGGCTTTGGGCTGCTGGGAGCCCACTCACCATGCACAGCTCTGCC
Reference		GCA_013397355.1	NC_052041.1	MotAlb6	13	TCCA	MotAlb6F	GCAGCACAAAGCCAGGAGCAAA	MotAlb6R	CCCAAATTCTCTCCCAGCCTCTCT	348	GCAGCACAAAGCCAGGAGCAAAAAAAGTTGAGTCCAAATAAACAATATTTTCTGCATACCAGATTTTGAAGCATTTAATCTTTTATTTGAGGATAGTTTACAAGTTTATAAGAATCAGGTTGTCCGTCCATCCATCCATCCATCCATCCATCCATCCATCCATCCATCCATCCATCCATCCCAGCACCATTACAGTCCATGTTTGCAGCAGGAATGGAAATGTGCTCATGGCTGATCAGGCTGAATGTTTCCCAGCCCAAACCTTCTCATTAGAGTTTTTCATGGTGATTTCCCAAGGAAAAACCACCAAAAGTGCTTCAGATTAGAGAGGCTGGGAGAGAATTTGGG
Reference		GCA_013397355.1	NC_052036.1	MotAlb8	15	CCAT	MotAlb8F	TGCTATGCAACAAGATGCCATTCA	MotAlb8R	ACCAGGGTCTGAAATTTGCACTTT	301	TGCTATGCAACAAGATGCCATTCACCTCCTTTGTACATGTCATTAAGTGTCACACAGACTGAGAAGGATTAACTCATCTTTTCCTGAATGACAGAGACCTTGAAGGTTGATATATCCATCCACCCATCCATCCATCCATCCATCCATCCATCCATCCATCCATCCATCCATCCATCCATCCATTTTCCAACATGCCCATTAATTGTCAGCAACTTTGTCACATCTCCACTCCAAAGCTGATGAAGGCAGCACCTCGATGTGACACAGAGGAAAGTCCAAAGTGCAAATTTCAGACCCTGGT
Reference		GCA_013397355.1	NC_052036.1	MotAlb9	13	ATCC	MotAlb9F	CCAGCAGCAGATTCAGCCTCGTAT	MotAlb9R	GCAGGGAATGTTGGATTGCAGGAG	312	CCAGCAGCAGATTCAGCCTCGTATCCCACATGGAAAATCCCACTCCCCATTGAAAATCCCATTCCCCATTGAAAATCCCACTCCCCAATGGATCTGGCCTGTTATCCCGCACGGAAAATCCCACACAGTGGATCTATTTTTATCCATCCATCCATCCATCCATCCATCCATCCATCCATCCATCCATCCATCCCCTACGGAAAATCCCACTCCCCAGCGGCTCCCTGGGAACATTTCGGGCTCGTTGGCCTTTCCCAGCCCCCCAAACCCTCTCAGAGTCGCGGGGTCCTCCTGCAATCCAACATTCCCTGC
Reference		GCA_013397355.1	NC_052035.1	MotAlb10	11	GATA	MotAlb10F	CTCGGTCCCTGACATTAGCCAACA	MotAlb10R	AACGCACACTCCCATGCCATCC	302	CTCGGTCCCTGACATTAGCCAACAATTTCCTGACCTCCTGTCCGGCTTTTCAGCCTCCCACGGCCCCCCATGGTGGGGAGGCTTTTGTGCCTGAGATGATAGATGGATAGATAGATAGATAGATAGATAGATAGATAGATAGATAGATAGATGATAGATAGCTGCTTGACTCCTGACACCATGGCACAAGAGCTGACAAACCTGCATCCTCTTCCTCACTACCATGGCTGCAATTGAGATGATGCTGCCCATCACCTCACCGTGTACACCCGAGGGTATGGGATGGCATGGGAGTGTGCGTT
Reference		GCA_013397355.1	NC_052034.1	MotAlb11	15	CATC	MotAlb11F	ATGGGCAGCAGGAGAAGTGAGATG	MotAlb11R	GCCTGGAGATGCGGAAGTTGGT	302	ATGGGCAGCAGGAGAAGTGAGATGGGGGTAGACAGAGCAAAGCTGGCCCTGGCGTGGCTTCCGGAGCTTTGCTCCCACTCAGGCTGATGTGGCTGGGGGAAGCCACCCAGGAAAAAATTACTTCATCCATCCATCCATCCATCCATCCATCCATCCATCCATCCATCCATCCATCCATCCATCCCTGGAGGGGCTGTCCAGTCTGGGGGCTGTGCTCACCAACAAGAGGGCCTCCAGCTGGTTGATGTAGATCTCCTCGCTGGCCAGGAAACCAGAGAGCACCAACTTCCGCATCTCCAGGC
Reference		GCA_013397355.1	NC_052032.1	MotAlb12	15	TCCA	MotAlb12F	GCCAGTCTGTTGCCAGGTATGTCC	MotAlb12R	ACCAGCCTCCCAAATCCCAGTGAT	313	GCCAGTCTGTTGCCAGGTATGTCCAAATGTATTTGCAGGGTTGTCCCCGTATATTTAGATTATGAAGGATTATGTTTCTCTTTAGCCAAACCAGCTTTAAATGGAGCCTCCATGACCAGCTGTGTGACTTGAGAGCAGTTGTCAGGCAGCATTAAGGCTTTTTCCATCCATCCATCCATCCATCCATCCATCCATCCATCCATCCATCCATCCATCCATCCACAAAGTGCTGACCTTGAGTTTCGTCCCTGGAAGCTGCAATGTGTGTGTCAAACAATGTGTGATTATGATCACTGGGATTTGGGAGGCTGGT
Reference		GCA_013397355.1	NC_052030.1	MotAlb13	12	CCAT	MotAlb13F	GTCACAGGAATGGACACTGGCATT	MotAlb13R	GCACTGCTGTACTCCCGAAATTCC	303	GTCACAGGAATGGACACTGGCATTTTCTCCAGGAACAATTAGAGTGCTGTTAGTGATGCATTTGTAACCTTTTGTGTGCACACTCCCATCCATCCATCCATCCATCCATCCATCCATCCATCCATCCATCCATCCCAGGGGACAGAGGTGTCACTTCCTCTCCAGAAACCCCAGTGCAAAAAAACCCCCAAAACCCCAAAACCCAGATATGAGAGCACAACAAATGTGCTCAAATTAGAGATTTGTCATCTTTTCCCACACTGGAATGCTGTCATGGCTGGAATTTCGGGAGTACAGCAGTGC
Reference		GCA_013397355.1	NC_052029.1	MotAlb14	17	CCAT	MotAlb14F	CTGGGCAGGCACTGAGGTTTGA	MotAlb14R	AGGCTAACTTCCAACGTGGCATGT	319	CTGGGCAGGCACTGAGGTTTGAGCCTGCAGGATAAATGGCTTCACCAAGAACTGCTGCCCAAGCATCCCTTGGCTTTGCTTCAGGTGCCCCTGCTTGGGCACATGAGCATTGCAACCCGTGTGCCTGTTCCACCCATCCATCCACCCATCCATCCATCCATCCATCCATCCATCCATCCATCCATCCATCCATCCATCCATCCATCCATCCATCCCTCCTGATGGACACTCCAGGCAGCTACAGCAAGTTCAGGGGTTTGCTTTTTGCTGGTGAGCTACCACAATGTTGGTGGGGACATGCCACGTTGGAAGTTAGCCT
Reference		GCA_013397355.1	NC_052027.1	MotAlb15	12	ATCC	MotAlb15F	AGGAAACGCAGTAGGGACACAGGA	MotAlb15R	TATTCCCGGCTCTCAGGCGCTTTC	325	AGGAAACGCAGTAGGGACACAGGAAAAGGTAAGCACTGAGTAAAGGATAAGGAGTGGGTTGTTTGTGTGCATCCAAGGTTATCCATGGATTAAGAACCCTGTATCATTGTTGGATGGAGCTGTAGGGTCACAGGACCCTTTCAGAAATAGAATATATCTATCCATCCATCCATCCATCCATCCATCCATCCATCCATCCATCCATCCATCTTAAAGCAGCAGCCTCCTAAACATCTATTTAAAACATTTCAAAAAGCCAAGCTGGCAAGACGTGAAAATCAGAGGGAGACAGCAGGGTGGGGAAAGCGCCTGAGAGCCGGGAATA
Reference		GCA_013397355.1	NC_052026.1	MotAlb16	16	AGGG	MotAlb16F	GGTCTCAAGAACGTGCTGGTCCTG	MotAlb16R	TCTGGCATCCAAACACCCAAACCT	331	GGTCTCAAGAACGTGCTGGTCCTGCGGCCATGGAGCAAGGAGGCTCCAGGGAATGGGGTACTGAGGCTGAGACAGGTCTGGAGAAGCTGGGGTTTTGGCAGCAGGACTTAAAGAAGCTCAGAAGAAGTAGATCCCATACACAGCCTGAAGGGAGGGAGGGAGGGAGGGAGGGAGGGAGGGAGGGAGGGAGGGAGGGAGGGAGGGAGGGAGGGAGGAAGGGAGGAAGGAGAAATGGGGCACACATGGCTGGCAGTCACAAATTTACCAGCTCAGAGGCAGAGCACACGTACCCAGCTTTACAAGAACCAGGTTTGGGTGTTTGGATGCCAGA
Reference		GCA_013397355.1	NC_052024.1	MotAlb17	15	TCCA	MotAlb17F	TGACCTCAGGGCAAGGCTACACT	MotAlb17R	CAGCACAGACAGCAGCGAAAGGA	333	TGACCTCAGGGCAAGGCTACACTTGTTTTCCCCTCTGGTATCTGGGCACTCATAGTGTCTGAAAACGAGGAATTATCCTGTAGATTCTGTGCCAACACACAGCTGCAACATCACCAGCCAAGCAGGGAAAAGAGTTAATGGTGGGAGATGCTGAGCGTCCATCCATCCATCCATCCATCCATCCATCCATCCATCCATCCATCCATCCATCCATCCACCCATCCCTTTTTCCATCCCTGCAGGTTTTAAGAGTAGGTTGAACTACAATACCCATCTTTATTTGGAGAGCTGGTGAAGGGTTTGCCCAGGGTCCTTTCGCTGCTGTCTGTGCTG
Reference		GCA_013397355.1	NC_052023.1	MotAlb18	13	TCCA	MotAlb18F	GCTCCACAAGCCAGGATGTAACC	MotAlb18R	TTGCCTCAATCAGAGTTGTGCTTT	312	GCTCCACAAGCCAGGATGTAACCCACAACTGGGGGCATAGTTTGAAATTATAAACTAGAAACCAGTTAATCTAGATGTACTTAATGCAAACTGAGCTTTAAAATTACTGCTGTCTGTCCATCCATCCATCCATCCATCCATCCATCCATCCATCCATCCATCCATCCATCTACTTTTCTATCCATAAATACAGTCTTATTCTCACAGCCCATCATGGTAGCAGCAAAATGAGTTAACAAAATAATTCCATTGTTCAGCTCCTGGGCCAACTTCATCACAAGTCCAAGAAAAGCACAACTCTGATTGAGGCAA
Reference		GCA_013397355.1	NC_052022.1	MotAlb19	14	TCCA	MotAlb19F	CCTGTGGTGCCAGACCCATCTTCT	MotAlb19R	CGTGTGTGCCTTCTCCCAGTTTCC	344	CCTGTGGTGCCAGACCCATCTTCTGCATTCTCATTCCCTCACGCACAGGTGAGGTGGTTGGAAAAAACAGAAAAGTAACCAAGGACCCCTTTTGGAAATAAGGACCAATGGCAAAGCTCACCAATTTAGACTCCCCATATGGAGTGGAATGTGTGTGTTCATTCCATCCATCCATCCATCCATCCATCCATCCATCCATCCATCCATCCATCCATCCATCCCTGCCTGGCTCATCCCCTTGCACTGGCTCATTATTCACCATTTGGCTGCATTCCTTTTAAAACAGGGACTTGGCAGTGTGGGAAAAAACTGGGGTGAGAGGAAACTGGGAGAAGGCACACACG
Reference		GCA_013397355.1	NC_052021.1	MotAlb20	17	TCCA	MotAlb20F	TCACCACTGAACCTTCCTGCCATT	MotAlb20R	AAGAAGTGTCTCTGTCAGCCAGGA	306	TCACCACTGAACCTTCCTGCCATTACTGAAACCAAAATCCACGAGATGCAATTATGCATCCAGCTAAGCTTACCATAGCCCAACTTTCATGAGTAAAATGAGTAAAAACTGGCTGATCTTCCATCCATCCATCCATCCATCCATCCATCCATCCATCCATCCATCCATCCATCCATCCATCCATCCATGTCTGCTCCTTGCTCTCACTGTTCCCAGAAGCCCAGTTAGCTGGAGGCACGCTGGAATCCTTGAAGGGAATTCTCCTACCTCTTAGCCAGTGCTTCCTGGCTGACAGAGACACTTCTT
Reference		GCA_013397355.1	NC_052020.1	MotAlb21	18	TCCA	MotAlb21F	TCTCTCTTCTTCCGTGCCTATCCT	MotAlb21R	CCAAGGAAACAAAGGGCAGAGGA	327	TCTCTCTTCTTCCGTGCCTATCCTTACATGAAACACAGCCAGCTTTTATGCTCTAACATGCAAAGCTTTCTCCTCTCCTTTCCCACCAACAAAAGGTGGTGTGGCCTTTCCATCCATCCATCCATCCATCCATCCATCCATCCATCCATCCATCCATCCATCCATCCATCCATCCATCCATCCCTAGTTGTCTGTCACCTCCCTGCTGCTCACCTTGTCTTCCAATATTTCCATCTCACTATGTCCTCCCACACCTCCAGCATGTTAGTGCCCAGGGTTCTTTGTCTTCTCCCTCTCATCACCATCCTCTGCCCTTTGTTTCCTTGG
Reference		GCA_013397355.1	NC_052045.1	MotAlb22	16	TCCA	MotAlb22F	TGGCTCCTCCTGACACTAAGCTAC	MotAlb22R	GGCACTCGTTCCGTTCCCAGAT	314	TGGCTCCTCCTGACACTAAGCTACAGCAGGAAAAAATGCACATTTACACACGAATTTGGGTGTCCAGCAGGTGAATTTGCCTGGGAAATTCTCCTGATTCTACTGATAGGTGGAAACTCCAGAGCAGCAGTGACTTGCTTGTCACCTTGCTCTCCATCCATCCATCCATCCATCCATCCATCCATCCATCCATCCATCCATCCATCCATCCATCCATCCCCTGTGCTCAAGAGAACAGCCTTTTTCCTACATCCAGGCTCTCAGGCCACCCTTTTCCCAGCATTCATCCTCCATCTGGGAACGGAACGAGTGCC
Reference		GCA_013397355.1	NC_052019.1	MotAlb23	13	ATCA	MotAlb23F	CCTTCCAGCTTCCATGAGGCACTA	MotAlb23R	TCCCAGCAACTTTGGTCACAGAGG	314	CCTTCCAGCTTCCATGAGGCACTAAGTTAAAATTCTGACAAGAGCAGAGATGTGAGGGCTGTTTTCATTGTGTGTGGTACTGGGGTACACAGTACATTGACACCACCCTCTGAGCAGCTCCTCAAACTAACCACTGGTGCCTCTTCTACTCACTCACTCACTCACTCACTCACTCACTCACTCACTCACTCACTCACTCTTTACCCCTTCTGTAAGAAGGGGGTTCTGGTATTATTTTTATAATCTTGCTTCAGTGCAGGGGAATAATCTCTGTAGAGTCTCCTGAGGTCCCTCTGTGACCAAAGTTGCTGGGA
Reference		GCA_013397355.1	NC_052018.1	MotAlb24	14	ATCC	MotAlb24F	AGAGGTGTTGAGGGAGCTGAAGT	MotAlb24R	AGCAAAGGCAGTTCCTGTATTTCC	321	AGAGGTGTTGAGGGAGCTGAAGTGCTAAGGAGTGAACTTCTGGGAATGCTCTGCACATGAAAACACTCCACGAATCAGTTATAAATGAGACTGACTGCTCATCTATCCATCCATCCATCCATCCATCCATCCATCCATCCATCCATCCATCCATCCATCCGGAGCATTCCTCGCTTCAAAATTTGGGCTGTTCCCTATCCTGTCTCATATGGGGGGTGAAAATGATGAGCGGAAAAAAGGTATGTTTGCTTCAAATGTTGTTTGTGGATAGAGAGCATGGGTTGTGAAGGTGCAGAAGGAAATACAGGAACTGCCTTTGCT
Reference		GCA_013397355.1	NC_052031.1	MotAlb26	11	AATA	MotAlb26F	CTGATTAGGCAACCAGCCAAACCA	MotAlb26R	TGGGATGTGCAGAGCAGAAGGAAT	336	CTGATTAGGCAACCAGCCAAACCATGCACACACAAAAACATACAACTGCAGCATAGTCACTTGTGTTGAACTTGTCATTGTCGGTTAGTTGCTTGTTAAATACTTTATAAACGCAGCAAATTCCCAAGTAGTCACTTTCTGTTCTTAATAAATAAATAAATAAATAAATAAATAAATAAATAAATAAATAAAGGGGTACAGTATGGTTCTTGTCCATGGTGTGCCTAAATATCCCAGATAACACCAGTACAAATTCCCCTAGCAAATAAGGGATTTTTAACAAATCACTTCATGTCCTCTTTCCATACTGAAATTCCTTCTGCTCTGCACATCCCA
Reference		GCA_013397355.1	NC_052031.1	MotAlb27	18	AGAA	MotAlb27F	TCCACATTTATTGCCAGCTTGACA	MotAlb27R	GCCTTTCAGCACCTAAGGGAAGTT	326	TCCACATTTATTGCCAGCTTGACATGAACATTTAATGTGCAAGTCTATTTTATGAATATATAAATTTTTCAAAACAGAATTCAAATGGGTATCTGCAGGTGATCCAGAAAGAAAGAAAGAAAGAAAGAAAGAAAGAAAGAAAGAAAGAAAGAAAGAAAGAAAGAAAGAAAGAAAGAAATACTTATGGCACACACAAAAATACTATTGTCTGGTAAATGTACACAGAAGAAGAACATCATCCATGAACAAAAGAACTCTTGAAGACATAACAGTCATCTTCAAATTGTTGCTTCATGGTTTGAAACTTCCCTTAGGTGCTGAAAGGC
Reference		GCA_013397355.1	NC_052046.1	MotAlb30	14	ACTC	MotAlb30F	CCTTGTAACACAGGATAGCACTGC	MotAlb30R	TTATGCTGGCGGTGGTGATAACAT	300	CCTTGTAACACAGGATAGCACTGCAGCTGGCTTGTCCCTTCTCACATAGAACCTTGCTGACACTGCTGAGCTTGCTAAAGCTCTGCAACTCAACCAGCTGGAGAACTCACTCACTCACTCACTCACTCACTCACTCACTCACTCACTCACTCACTCACTCAACTTTTCAGATATTTAAGAAATGAATTATGGGAAATTCCTATGCAAACTTTTCTTGGTATGTCTTGGGCTCAGATCTGTATGTCTCATGTTTTTGTTGCTCCTACAGACTGATATATGTTATCACCACCGCCAGCATAA
