# Supplementary material for: FOGS: A SNPSTR Marker Database to Combat Wildlife Trafficking and a Cell Culture Bank for Ex‐Situ Conservation
Source: Mol Ecol Resour. 2025 Jan 10;25(4):e14062. doi: 10.1111/1755-0998.14062 (PMC11969641; doi:10.1111/1755-0998.14062)
Supplement: Supplementary file 3 — Table S3. Primer data. [file MEN-25-e14062-s006.zip › Supplementary S3/Muscicapa_striata_Reference.xlsx]

## Sheet: Sheet1
Data table for FOGS Reference Specimen
Title:	Catalogue/Accession Nr.	NCBI No.	Scaffold ID	Locus	Reference Allele	Microsatellite Sequence	Primer Name Forward	Primer Sequence Forward	Primer Name Reverse	Primer Sequence Reverse	Amplicon Size	Amplicon Sequence
Description:	ZFMK Nr.	Unique Accession No. in Genbank	Scaffold id from genbank		occurence number microsatellite
Example:	ZFMK-TIS-123	GCF_000337975.1	scaffold6_1	Fa_6-1	16	TCTA					409	TCATTGCATTTCTGTCCCCTCTCAGATTTTATATGTGCAGTTGACATAAAGTAATGTTAAATACAACCAAATAACTGGATTACAAGCAACATGCTTTCATTATGATTCAACTCTTTGTCAGTGCTCACCTATTTTTTGTATGCACAAAACATGTGCATGTGCTTGTGTGTGTGTATATCTATCTATCTATCTATCTATCTATCTATCTATCTATCTATCTATCTATCTATCTATCTATCTAATATAGATACAAACAGATTTGTATAGAACAAATGCCTGATTATCTGAATAATAATGAGAGATTTCATTGCAGATTCCTTCAGTTCTTGGGAAACTTTTGCCACCAGTTTTCCAATAATTGAAATAATTCAATGAAGTCCTGGGTATTAGCTTCTGCTC…
Reference	ZFMK-TIS-2515002			MusStr1	11	GATA	MusStr1F	TCCCTCCCAACCCACAGCAT	MusStr1R	GTTCTTGTGTTCAGTGTGCTACCA	334	TCCCTCCCAACCCACAGCATGCTATTAATGAACTTCTAATGAAAGACAGGTGGAACACTCTTCTGGGACAGCTTTGAGGTGTCTGACTAAAGGACAACATCCTTGGGAAGGGCCAGGCTGAGCAACTTGAGTTTTTGTGTGTGCTCAGAGCGTAAGTCTGATATAAGTGTGATAGATAGATAGATAGATAGATAGATAGATAGATAGATAGATAGATCGATGAAGAAGTGTTTTTCAGATTGAGTGGTTTTTGTCCTTTCTATGCTGTTCCTGCCATGGTTCAGCTTGTCAGTAAATTCACCACCCTCTGTGGTAGCACACTGAACACAAGAAC
Reference	ZFMK-TIS-2515002			MusStr3	17	CATC	MusStr3F	GGACTCCTGACCTGACTAGTTGCT	MusStr3R	ATGCAAAGCGAGTGGATCATGCC	301	GGACTCCTGACCTGACTAGTTGCTGCTGAGAGAGGCAATATAAAACTAGGGTATATCATTAAGAGATAAAAACATCTCATAAATGTATCATCCATCCATCCATCCATCCATCCATCCATCCATCCATCCATCCATCCATCCATCCATCCATCCATCCACTTTTATCTCTCCTCCTCAAATCTGGATGCAGATCAGCCACGCTACCTGCTTATCAATTAAGGAAGAACAGATTCATGGTCTGATAAATTCAGCAAGTACCATGTAAGCTCTAATTGGTGGGCATGATCCACTCGCTTTGCAT
Reference	ZFMK-TIS-2515002			MusStr4	15	CATC	MusStr4F	GGACTGTGGAACTGCTGCCTAAGG	MusStr4R	TGCAAGCTCCCATCCCACTTCTTC	335	GGACTGTGGAACTGCTGCCTAAGGGGCTCCACACCACTCCAGAGCTGCATATTCCACTCAGGCAGCTCCCTTCAGCCCCCTGTTTCCTTCATCAGCAGGGAACAGAACAATTCTGCAGCAGGATCATCCATCCATCCATCCATCCATCCATCCATCCATCCATCCATCCATCCATCCATCCATCCCATCCTTGCACAGAAACAGTGCAGCAAGTGGAACAGGCAGGAGTGGCTGCACTGTAAAAAGGCCTGAACCCATAAATATGTCAATGCAGACAGGAATCAGGTAGAAATGGAGAACATGGAAATGGGGAAGAAGTGGGATGGGAGCTTGCA
Reference	ZFMK-TIS-2515002			MusStr5	20	CATC	MusStr5F	TGTTGTCTCAGACTGAGTCTTGGA	MusStr5R	TGTTGCCTAAGAGAAGAGGAATGC	312	TGTTGTCTCAGACTGAGTCTTGGAAAATTAAGTCAGTGCTCACTATAATAAAATGTGTACTCTGGACTTCATGGGGAGAAGAAGACACTTTTCAATTCTTTTTCTGTAACTGTTGCACAATGGCCAAAGAAATCTTCTGTCCTTTTATTTGTTGATATTTACCCTCTTTGCATCCATCCATCCATCCATCCATCCATCCATCCATCCATCCATCCATCCATCCATCCATCCATCCATCCATCCATCCATCCGCCTGTGCCTACCATGCACTGGATTTCCTGCAAGTGGGCATTCCTCTTCTCTTAGGCAACA
Reference	ZFMK-TIS-2515002			MusStr6	13	ATCC	MusStr6F	GTGTTCAGACAGGCACCAGTTACC	MusStr6R	CCAGGACATGCTAATGAGCTGCTG	331	GTGTTCAGACAGGCACCAGTTACCTGCTTTGGCTTGTAAAAGCCAGCATCAGGTCAGATGTTGGCAGAGATCCCAAACAATGGGAAGGGTGTGCAAGGAGGACTTTTCACTGCCAGCACCACTCTGAGCACAGGGGTTACACAAGTATCCATCCATCCATCCATCCATCCATCCATCCATCCATCCATCCATCCATCCACATCTTGTTTTCGTATGCACTTTCCTGCCTGCTCCTGGGTGTTGTAGAGCTGCACAAAGCCCTGGGTCTCCTGGCCAGTGCCTGCTTTCCTAGCCCCAACCTGCAGACCAGCAGCTCATTAGCATGTCCTGG
Reference	ZFMK-TIS-2515002			MusStr7	14	ATCC	MusStr7F	TGCCTTGTTGGCCTTGTCATCTTG	MusStr7R	GGGACCAAACAGGAGGAACTGGAG	324	TGCCTTGTTGGCCTTGTCATCTTGATTTTGATATTGATGGCAGGAGCCTGCTGTAAGATCCTTTTTGGAGACAACCTCTCTGATCTTGATTCAGAGGCATTAAATAGGAATTCCAAAATTGCCATTCTGACTCCTGCTCCTCTTCCTTCTGTCTTTACAGCCAATCCATCCATCCATCCATCCATCCATCCATCCATCCATCCATCCATCCATCCATCCATCACGATCCTCCTGTCATGTGAGTTGTTCCACCATGCTTCAGTTATTCCTATGATTGAGTGACTTTGAGTGGGTGCAGAGCTCCAGTTCCTCCTGTTTGGTCCC
Reference	ZFMK-TIS-2515002			MusStr8	15	ATCC	MusStr8F	AGGAGCAATGACATCAGCCTCAGA	MusStr8R	TGTAGGAAGACAAGCACAGCAACC	301	AGGAGCAATGACATCAGCCTCAGAATGAGTCTGCCCCAGTGCTGAAGTCTTTCTGAGAGCAGCAGTGTGGTCAGAATCCATCCATCCATCCATCCATCCATCCATCCATCCATCCATCCATCCATCCATCCATCCATCATCCATCCACATAGTTTCCAGACAATGAGTATCCTTCCCGTGCATGTGGCTACGTCTCTTTCCCTCTTCCCCTGATCTAATTTGATATTTGCTCATGTCCACAGTGGATTCTCTGCTGACTTACACAGCTCAGGGTGAAGGTTGCTGTGCTTGTCTTCCTACA
Reference	ZFMK-TIS-2515002			MusStr9	16	ATCC	MusStr9F	AGAGAAGAATTGCCAGGTGAGGTT	MusStr9R	GGGTCAGAGATTAGGTGAGATCCA	325	AGAGAAGAATTGCCAGGTGAGGTTATACCCCTCCACTGTCCCATCCAGGGACTGTGCCAGAGGCAAACACTGCACAGGCAGCAGCTGGGGAATGCACACCTCCCTCTATCCCTGCAGCCCCTGAATCAATCCATCCATCCATCCATCCATCCATCCATCCATCCATCCATCCATCCATCCATCCATCCATCCCAGTTAAATGTGCACAACAGGCTCTGTAGCAGAACTCACCCCACTGTGTCACAGCCTCTTTCTAATCATCACTCCTGCTCATGGGCTGTGGCTGCTGCTGAGCTCCTATTGGATCTCACCTAATCTCTGACCC
Reference	ZFMK-TIS-2515002			MusStr10	15	ATAG	MusStr10F	TTTAGCTGTCCCTCTTTGTCCACA	MusStr10R	TGTCAAGAGAAATGCATACACGGA	322	TTTAGCTGTCCCTCTTTGTCCACAGTACTTTCAGTTCTCCATTTCATTCACTTTTTAATAATATATGTACACATTACATCGAATTATGAAAGGCATTAGGGAGAATCCTTGTTATTACTCCTCTATAACATAGATAGATAGATAGATAGATAGATAGATAGATAGATAGATAGATAGATAGATAGATAGATATGCAGGCAAGAAGAACTAGAATTGCAAGCAACTTAGACAATTCATTTTACACCACTGAGTACAGGCACATACAGCCTGTGGTTTTGTTTCATTAATATCTCATTTTTCCGTGTATGCATTTCTCTTGACA
Reference	ZFMK-TIS-2515002			MusStr11	16	ATCC	MusStr11F	TTCCCAGTGGAGCTTTCCTCTCTC	MusStr11R	GCCAGGCTGACAAGACAGATGG	339	TTCCCAGTGGAGCTTTCCTCTCTCCCCCCGAATCCAAGCCTCTCCCCGCTGCCGCAGGCGCTTCTCCCTGCAGCTGCGTGCCCCTAGTGCACACACAGCCGCGTGGCAGCCGGCGAGACAGGCGATCCATCCATCCATCCATCCATCCATCCATCCATCCATCCATCCATCCATCCATCCATCCATCCCTGCTTTCCTGGAGCTAAATGCGCCTTTCAAGGTCCCTTCCAACCCAAGCTGTTCCATGCAGCGTCAGGCTCGGCCACGGCTTCTCCATCCCATGCAGGTTTCTGCACTGGCAGGCAGCGATGTCCACCCCATCTGTCTTGTCAGCCTGGC
Reference	ZFMK-TIS-2515002			MusStr12	13	GATA	MusStr12F	AGCAGTTACAGAAGGAGCTAGAGT	MusStr12R	ACACAAGGCTTTGCTATACACTGT	339	AGCAGTTACAGAAGGAGCTAGAGTAAGTTTTGTGTTGTTTTGGATATTCCCCCATTCCTTAGCAGAAATGTCTGGGAATATAAATATCAGCTTTGAACTCTTGAAATCTTATTTCCTCTTTCTGATAGATAGATAGATAGATAGATAGATAGATAGATAGATAGATAGATAGATAGAGAAAAGATAGTCTACTACCACTGTAACAACATAAGCCCGGTTTCCTTCTGTTGTGCAGATTTTTATTTTAAATATGTGCATCTTGTTTTAAACTGGGAGAGGTAAATTTATCATAGAAATTTTGCTTGACTTCTGATTACAGTGTATAGCAAAGCCTTGTGT
Reference	ZFMK-TIS-2515002			MusStr13	14	TAGA	MusStr13F	ACAGCAACATTTGGTAAGCACTGA	MusStr13R	GCATGTGAATCTGGCCCTGAGTAT	302	ACAGCAACATTTGGTAAGCACTGAAAATAGTTATAAATACTTATTATACTTATAGGAATTCTTATAAATCATGCAAGATACTGTATTTCACACCACAAGTTACCTTTCTTTTCCCAAAATGGAAATAGGACTAGAGCTAGGATGGTAGATTAGATAGATAGATAGATAGATAGATAGATAGATAGATAGATAGATAGATAGATAGATAATCATCTTGCCATTACGTAGTAAATATATTAGAATACCAGTAGTTAAAAATACTGGCCTGCACCTCTTCTATACTCAGGGCCAGATTCACATGC
Reference	ZFMK-TIS-2515002			MusStr14	14	ATCC	MusStr14F	TGTGGTTCCTCTGTGGGCAGTT	MusStr14R	GTGGAGAGATGGAGTGATCAAGGG	312	TGTGGTTCCTCTGTGGGCAGTTCCTCTGGCTCTTCTGCAGCTGTGATGGAGGGGGGATGGAGATGGGCACTTCCATCCAAGCATAAATCCACCATGTACCCCACAATCCATCTATCCACACTTAAAGTCTTCCATATTCTGGACTATTCATTCTGGCACCCATTATCCATCCATCCATCCATCCATCCATCCATCCATCCATCCATCCACCGCTCTTCTACTCTCCTACTCCTCCACTTCTCCCCCACTCCATCCCTTCCTCCACACTTCCATTAATGACTCCTCCATCCCTTGATCACTCCATCTCTCCAC
Reference	ZFMK-TIS-2515002			MusStr15	14	TCCA	MusStr15F	GAAGGAGTCTTAGGAGAGGCAGGA	MusStr15R	CTTTGGGATCAGCCACTCTTGGAA	301	GAAGGAGTCTTAGGAGAGGCAGGAATATGACAGAGCTGGTAAATGTCCTGCTGTGGGTCAGTGCACTTTGCAGAGCTGCCTGGGAGCTCAGGAATGGTCAGAGAAAATCAGCTCCATCCATCCATCCATCCATCCATCCATCCATCCATCCATCCATCCATCCATCCATCCTCCTGGTCCTGCCACTTCAACACTCACCTTTTGAAGCTTCAGCCATGCCTGGAATGAAATCCCCACTTGGAGCTGTGCAGAAGCCCTTTGGAGATGATCTGGAGCCTTCCAAGAGTGGCTGATCCCAAAG
Reference	ZFMK-TIS-2515002			MusStr16	13	TCCA	MusStr16F	CCAACAACTGAAGCTAGGCAAAGG	MusStr16R	GCAGAAGATCATGTCCAAGCACAG	304	CCAACAACTGAAGCTAGGCAAAGGGGATACCTACAACAGTGCTGTTGGCTCTGTGAGTGAAGACAGATTCAAGCTTGATGCACAGTATCCCTCCATCCATCCATCCATCCATCCATCCATCCATCCATCCATCCATCCATCCATGCCTCCATCTGTGAGACACTGGACACTTACAGTTTCATGTGGGTCAAAGAGCTTTTGAGCAAACTGTGACTTCCAGAGCTTTGAAAGTATTTAACTTCTTTCTAAGATTGGAGCATAGCAATTCCCTGAGCTGAATCTGTGCTTGGACATGATCTTCTGC
Reference	ZFMK-TIS-2515002			MusStr17	11	GATA	MusStr17F	GTGCTAAATTGCCTTACCTCAGGA	MusStr17R	AAGCACTGACAACACTGAAGAACA	349	GTGCTAAATTGCCTTACCTCAGGAAAATATTTTGTTGGCTCAGCCCCTTGAGGGTGAGAAACAGTGCTTTTTACATTGGACTTGGGAATGACTTAGTAAGAAGGAGATATGGTAAGGTATGTAGGTAGGCAGATGGATAGATAGATGGATAGATAGATAGATAGATAGATAGATAGATAGATAGATAGATAGGTGGGCAAACTGGAATGAGTTTCCTACACTAAACATACTGACATTAGAATAAATTACTGGCACTAGAAAAAATTATCTGGAAAATGGCAGCATGCATGAAGTGAGTGTTGGGGACAAGAAAGAAATGGAGAAATGTTCTTCAGTGTTGTCAGTGCTT
Reference	ZFMK-TIS-2515002			MusStr18	15	GATA	MusStr18F	TCTGGGAGTAACTGTTTCTGCTGA	MusStr18R	TTCCAACCCTGTGACATCTGAAGA	348	TCTGGGAGTAACTGTTTCTGCTGAAGTTTTGGTTATTGGTGTAAATTTATTGATCCAGGCTTACAACCTAGCTCATTCCCATGTCTGCACAGAAATTATTTAAGAGGAGGGCAATGTATGTAGACATATGTCGATAGATAGATAGATAGATAGATAGATAGATAGATAGATAGATAGATAGATAGATAGATATAGTGGACAGTTCTTTACAAAGCATTCTGTTTGGGTGTATTTGACCATATTATTTGACTGTATTTTTTAGGGGGAGAAACTGTCAGGACTTAGTTGAATTTTCTCTTAGCTATTACAGCCTGAGGTATGATATCTTCAGATGTCACAGGGTTGGAA
Reference	ZFMK-TIS-2515002			MusStr19	12	CATC	MusStr19F	GGCAGTGGCCTATGCAATATCCTT	MusStr19R	ACTGATGACAGGAGCAACCTTGAA	301	GGCAGTGGCCTATGCAATATCCTTATCTGCTCTAGGAGTGCTCACGCATCCCATGTGGTCCATGTTTCCTCTCAAGGATAAATGCTGGTAGTCAGCTCATCCATCCATCCATCCATCCATCCATCCATCCATCCATCCATCCATCCACCTTTGGTTATTTCTAATCATGTAACTAAATCACCACCTTCAGGCTTTAATGGGGAAGTGTGATTTAGTTTTAGACCTTGGTGATGATTGAAAGTACTATCCAGTCACAAGCAAAGTCCTCAGCTGTGCTTTCAAGGTTGCTCCTGTCATCAGT
Reference	ZFMK-TIS-2515002			MusStr21	14	CATC	MusStr21F	AGCACTTCCCACTTGTAGCCGTTT	MusStr21R	TGAACAGTCCAGGGCTGAGGAGAG	303	AGCACTTCCCACTTGTAGCCGTTTCTTTCCTGTTTCTTTTTATTCTCTTTTTGTGAACCTGACTTGGTGCTCAAATGCCATTTTTAGGGAAGTGCTGAGGGTTGAAGAGCCAGGACAGGTCCAGGTTGAACGTGGTGGAATTGCCAACATTTTCCATCTGATCATCCATCCATCCATCCATCCATCCATCCATCCATCCATCCATCCATCCATCCATCCTCTTCTTATTCCTGCCTCTCTGTGTACTCTCCTATTCCTCTCCCTGTCATACCTCTGCTCCTCTCCTCAGCCCTGGACTGTTCA
Reference	ZFMK-TIS-2515002			MusStr22	12	TCCA	MusStr22F	GCACGATGCTTGGCTTCAAATCC	MusStr22R	CCCAAATAGGTGGTCAAGTCACTG	336	GCACGATGCTTGGCTTCAAATCCATTTGTCAAATAGAGCTGGTTTCCAAGGATTAGGATAATTATGGTCCATATATTTATTTAAAAATCTTAATTTTATGCTAATAAACCTAAAGGGGAAAATAATATCGGTCCTCTTGAGTTGGGAACTGTGGAGTTGCAAAAACACGTCCATCCATCCATCCATCCATCCATCCATCCATCCATCCATCCATCCATCCTCCAGGATTTAACCATTCAAAAATGCATCTAAAAATAGGAATTTGGCTTTTTCAGAGCACTTAGACAGTAGTATTTGTATCTAATAACAAGTCAGTGACTTGACCACCTATTTGGG
Reference	ZFMK-TIS-2515002			MusStr23	16	CATC	MusStr23F	GCAACAAACTCCAAAGCCGCTGAT	MusStr23R	GCAAACTGGGCACTGTAAGGTTCC	335	GCAACAAACTCCAAAGCCGCTGATAACAGACTTTGTTAGGAGCACAATAAACACTGAACACTTCAACCCGGGGAAGAGGCAGCTCCCAGCACCAGGTGTTCTCACCTGGGGGTGTGAATCATCCATCCATCCATCCATCCATCCATCCATCCATCCATCCATCCATCCATCCATCCATCCATCCTCCCAGCTGGACCAGTCTGGTCCTGCTGTGTGGGTGGGGGATCAAGCTCTGATCCAGCAAAGCTCAGCTCTAGCACAGCCCTGGAACACCGTGCAAAGGAGTTCTGAGAGAAGATCCAGGTTGCCCTGGAACCTTACAGTGCCCAGTTTGC
Reference	ZFMK-TIS-2515002			MusStr24	13	TCCA	MusStr24F	AGTGCATCTTGGAACAGCTCAAAG	MusStr24R	GCTACCCATCTCTGAGCAATGTCA	300	AGTGCATCTTGGAACAGCTCAAAGCAGAGGTGGATATACTTGAGTTCCATCAGTTACACCTTTAAGCAACACCAAACTATTATCTTCTTTTAAAAGGGTTACTATTGTTAAGTGAAGTTATGGGTTTGATACAGGAAACACCAGGTTCCTTCCATCCATCCATCCATCCATCCATCCATCCATCCATCCATCCATCCATCCATCTGTCCATCCCTATCAGATGTGAAGTCAGAGAAGTTGATTATTATAGCCTTAGGAAAATAAAGTACTTACTGCTGACATTGCTCAGAGATGGGTAGC
Reference	ZFMK-TIS-2515002			MusStr25	15	AACT	MusStr25F	CCCTGGTTTGCACTGCTTTATAGG	MusStr25R	TTCATTTAGGGCTGAGGGCAAGTG	336	CCCTGGTTTGCACTGCTTTATAGGAACTTCTTATCTTTGATGTCTCTTCCATTTTATCCAGTGTGACTGAAAGTGGCCAGTGGATTCAGAAACTGTAGGGGAGTTTGCAAGTGAGGGAGGAAGGAACTAACTAACAACTAACTAACTAACTAACTAACTAACTAACTAACTAACTAACTAACTAACTAACTAACTAATACCTCACATGGGATGGATGTGCTGCACAAATTCATGGCCACCTGGAAGATGCCAAAGTTCCAGTACCATGAAGATATGAGGAATTTGTGGAAAATTCTGGGATTGTCAGTATGGCACTTGCCCTCAGCCCTAAATGAA
Reference	ZFMK-TIS-2515002			MusStr26	16	ATAG	MusStr26F	CCACTGTGACATAAGCCAGGACTT	MusStr26R	GAGCAGGCTTCTCAAACCCTCAG	308	CCACTGTGACATAAGCCAGGACTTGAACCTGGGTGTCTTGGGAGGGATGGGTCAACCCAAACCAATTGATTTCCCTATTACTTAAGGCCTCTTGTTTCTATTATTTATCTGTCAAGTGGCATAGATAGATAGATAGATAGATAGATAGATAGATAGATAGATAGATAGATAGATAGATAGATAGATGTCTCCAGTTCAGCCCTGTTTGATGTGTTCCTGTTTCAGTTGATTTGATTACCAAGTTTGCTTGTTCTCCTGAGTTTTAGGAGTCAGGAGTGTAGTTGACTGAGGGTTTGAGAAGCCTGCTC
Reference	ZFMK-TIS-2515002			MusStr27	12	GAAT	MusStr27F	GTGGGTAGTCCTGACTATGACACA	MusStr27R	TGTTCTCCATCCTCCTACTGACCT	322	GTGGGTAGTCCTGACTATGACACAAAAGAATGCAAGTCAGGTCAAGAGTCATTAAGTGATCTCTTTCCTCAACAGATCCCTGGAATGCAATACAGTAAGATATCAGTACCTTAGAAGTCACACCTGTCTAACCCAAAAAAAGGCTGAGGTTGGAATGAATGAATGAATGAATGAATGAATGAATGAATGAATGAATGAATGGAAACCTCTGACTACTGCCAACTATGTATCATAAATAATACTGCTTAGCTCAACATACCTGAAATCGCTGAAGTACAGGGTGTCTGAAAGGCCTCTGAGGTCAGTAGGAGGATGGAGAACA
Reference	ZFMK-TIS-2515002			MusStr28	16	ATCC	MusStr28F	GCTTTCTGGGCTGGAGAATCATCC	MusStr28R	GCAAGGTCCTGTTTCCATACAACC	332	GCTTTCTGGGCTGGAGAATCATCCAGGAGTGCTTTGAGCTAATGAAATTGAAAGCAAAAGAGCTTCATGAATTTTATAGAATAATCCTAGGAGAAAGGCTTATCCATCCATCCATCCATCCATCCATCCATCCATCCATCCATCCATCCATCCATCCATCCATCCTCCTTTGGTCCATATGGATAAAACCTGCAAAACCTGGTGAGCTCCCTCTAATCTCAGTACTGCAACAAAGTAATTCAAGGACAGATGTGAAAAAACGGAATTTTGCCTCTATGTCAAGATTTAAACTCAATGATCCCACTCAAGGTTGTATGGAAACAGGACCTTGC
Reference	ZFMK-TIS-2515002			MusStr29	13	CTCA	MusStr29F	ATACCAGACCCACCTCTCAACCAA	MusStr29R	GGCCTGTAATGAAGTACCCATGTC	344	ATACCAGACCCACCTCTCAACCAAGGGCAGGATGGTTAGGAATCCTTTCATACCAACAGCCCTTGACATCCACTCCAACTTTGTGTCTGAAGGTTCCTGTCCTGTACAAACCCAGAGGGAACACCAAGCACCTTGGAGCAAAGGGATCTCACTCACTCACTCACTCACTCACTCACTCACTCACTCACTCACTCACTCACACTACGGAAGGGAAGACTGTGAGAAAGCAGATACCTTTTTCTGGAAGATAATGTAATTTATATTCAAGTACTCTTTCTAAAGTCCACAGATGAAAATAAATTCCTGTGATTCCATGTAAAGACATGGGTACTTCATTACAGGCC
Reference	ZFMK-TIS-2515002			MusStr30	15	ATAG	MusStr30F	ACCATCCAGGAAAGGTCCTTAGCA	MusStr30R	CCTTACCTCTCTGCCTTGGGAACA	323	ACCATCCAGGAAAGGTCCTTAGCAGCAGACACTACAGCTTGTTCTAGAACCTGCTATCAGTTATTGCCATTTTCCTTTTAGCCACTCTTTGATGTGTTTATGGCTGATAAGGGAGGGAGGCAAAGGGAATAGATAGATAGATAGATAGATAGATAGATAGATAGATAGATAGATAGATAGATAGATAGATAAGTAGATAGATTATTTCTTATACTACATAAAATCACATAGGAAAAAAAAATTGCTGCAAAGTATAAGATGTGTCAAAACCAATAACTGAATGTCTTCAAGTATAGAAGTGTTCCCAAGGCAGAGAGGTAAGG
