# Supplementary material for: FOGS: A SNPSTR Marker Database to Combat Wildlife Trafficking and a Cell Culture Bank for Ex‐Situ Conservation
Source: Mol Ecol Resour. 2025 Jan 10;25(4):e14062. doi: 10.1111/1755-0998.14062 (PMC11969641; doi:10.1111/1755-0998.14062)
Supplement: Supplementary file 3 — Table S3. Primer data. [file MEN-25-e14062-s006.zip › Supplementary S3/Natrix_natrix_Reference.xlsx]

## Sheet: Sheet1
Data table for FOGS Reference Specimen
Title:	Catalogue/Accession Nr.	NCBI No.	Scaffold ID	Locus	Reference Allele	Microsatellite Sequence	Primer Name Forward	Primer Sequence Forward	Primer Name Reverse	Primer Sequence Reverse	Amplicon Size	Amplicon Sequence
Description:	ZFMK Nr.	Unique Accession No. in Genbank	Scaffold id from genbank		occurence number microsatellite
Example:	ZFMK-TIS-123	GCF_000337975.1	scaffold6_1	Fa_6-1	16	TCTA					409	TCATTGCATTTCTGTCCCCTCTCAGATTTTATATGTGCAGTTGACATAAAGTAATGTTAAATACAACCAAATAACTGGATTACAAGCAACATGCTTTCATTATGATTCAACTCTTTGTCAGTGCTCACCTATTTTTTGTATGCACAAAACATGTGCATGTGCTTGTGTGTGTGTATATCTATCTATCTATCTATCTATCTATCTATCTATCTATCTATCTATCTATCTATCTATCTATCTAATATAGATACAAACAGATTTGTATAGAACAAATGCCTGATTATCTGAATAATAATGAGAGATTTCATTGCAGATTCCTTCAGTTCTTGGGAAACTTTTGCCACCAGTTTTCCAATAATTGAAATAATTCAATGAAGTCCTGGGTATTAGCTTCTGCTC…
Reference	ZFMK-TIS-2007364			NatNat1	14	ATAC	NatNat1F	CAAGAGCAACATTTGGGTGGACTG	NatNat1R	ACTGGCACCTGTCAGGTATATTTG	349	CAAGAGCAACATTTGGGTGGACTGATTGGTTTAGACAGATCAGCAGGAATAGATTTATCTGAGTCAGGATCATAGGAAACATTTATTGTTCCTTTCATTCAAATTGAAGACTGGTTCCTTACAACTCTGGGCAGCTTTATAAATCAAGAAGAAATCACTATGTTCTGTATTATACATACATACATACATACATACATACATACATACATACATACATACATACATACATAGTGTTAAATGCCTTCCCTCCTCCATTCCAAAATAGATGGTGTATTAAGCAAAATGTCAATTACTGAGCATGCGGTCAAAACACAAAATTGGTTTGCAAATATACCTGACAGGTGCCAGT
Reference	ZFMK-TIS-2007364			NatNat2	20	AGAT	NatNat2F	TCTTCAGGTCTCTGCGCTCTGG	NatNat2R	GGCATGTCCATGTAACACCTCTGT	339	TCTTCAGGTCTCTGCGCTCTGGCACATGCAAAGAACAGCTGGACAGTACGCACATGTGCGCCAGCCAGCTGGTCTTTGAGTTTCTGGGACTGTGGCACGCATGTTCCGGTTTCAGCACTCAAAGATATAAAGATAGATAGATAGATAGATAGATAGATAGATAGATAGATAGATAGATAGATAGATAGATAGATAGATAGATAGATAGATAGAGGCAGTCCCACAAATAACCATGCTACATAGAGCTTCATAGGTAGTGACCCGCATTTTGAATCACACTCAAAAGCAAGCTTGCAACCAAGTGCAGCTTGCAAAACAGAGGTGTTACATGGACATGCC
Reference	ZFMK-TIS-2007364			NatNat3	15	TGAA	NatNat3F	TGTCAAGCGGCCACACCCAT	NatNat3R	GGGCTTTGGTCTGAAGGGAAACAA	306	TGTCAAGCGGCCACACCCATCCTGGCCACGCCACTGCACTCCCCCCCACTCCGAAGTCAAACACAACCCTGATGCGGCCCTCAATGAAATGGAGTTTGACACCCCTGAGCTATAGCTTCACTAAAACAAACTGAATGAATGAATGAATGAATGAATGAATGAATGAATGAATGAATGAATGAATGAATGAATTCCAAGCTATGACTTAACTAAAGTGAATGGGATGAATGACTGAATTGCACATTTTCCTCCTCTTGGCCTCCTGCCTCCCCACCCCCTCTGTTGTTTCCCTTCAGACCAAAGCCC
Reference	ZFMK-TIS-2007364			NatNat7	13	ATAC	NatNat7F	CCCAAGCGTCATATAATCCCTCCT	NatNat7R	CTGCCATTTGATTCTTCAGGTCCT	300	CCCAAGCGTCATATAATCCCTCCTGCCATTTTCCCATAGTAGAAATTATGGCAGGCCTGAAGGCCCAATATAAAAGATGGCTTCCATGTCTGATTATTTGTAGAATACATACATACATACATACATACATACATACATACATACATACATACATACACTGTAGTATATCACAGCTGTTTATCGCCTTTTAGGAAAGGTTGCCTTGAGAAGGTCATCCAAAATGGGCAAATTCACTACCCCTTTTGTATATACTCTAATCTATTTTAGACCTTACCCAGGACCTGAAGAATCAAATGGCAG
Reference	ZFMK-TIS-2007364			NatNat8	13	GATA	NatNat8F	AGGGACACTCTTGGGCTTAGGAA	NatNat8R	ACGCATTAGGGCATATTTGCTGAT	343	AGGGACACTCTTGGGCTTAGGAAAGAAGCAATCTTTTGGAAAAGACCTGCATTCCAAAACAGGAGGCATGGCGCTTCTTTAAAGATGGATGAATGGATGGATAGATAGATGATAGATAGATAGATAGATAGATAGATAGATAGATAGATAGATAGATAGATAGTTTCCCTGAAAGTAAGACCTAACTGGAAAATAGGACCTAGCATGATTTTTCAGGATGCTCATAATATAAGTCCTACCCCCCAAATAAGCCCCCGTTAAGATTCTCAGCCAGATAGATGCATTTAGTACCGTATTTCCCCCCCCCAAAAAAGCCCTAATCAGCAAATATGCCCTAATGCGT
Reference	ZFMK-TIS-2007364			NatNat9	11	TGAA	NatNat9F	AATGGAGTGGTTGCCGATGATACC	NatNat9R	GCGTTAAGCCAGTCTCTGCCTTC	342	AATGGAGTGGTTGCCGATGATACCAAAACTTGTTTGTGCTTGAATTATGTGTGTGTTGAATTTTCCTATGCAATTTTTGTGCTGCAATATTGCAAGGAGTGCACTACAGATTCAGAATCAATAATCATATGGACATTAGGTCATAATCCAATGATCAAACTGGATTCAAGCTGAATGAATGAATGAATGAATGAATGAATGAATGAATGAATGAATAGGTTACACTATCTTAGACATAATGTTTTCAGTCTATAATATTTACACTATTTCTGTAAACCTATTCCAAAAATTAGATCAAAATTGTTAGATCGGGTAGTGAGAAGGCAGAGACTGGCTTAACGC
Reference	ZFMK-TIS-2007364			NatNat11	12	AATG	NatNat11F	CTCCCGGCAATCTTAATTCCAACT	NatNat11R	CGATACATTGGCAATTATGCTGGC	316	CTCCCGGCAATCTTAATTCCAACTTGTGATTCATCTAGCCCTGCCTTTCTCATGATGTGCTCTGCATATGGCATTTAATATATAAACTTAAAATGAATGAATGAATGAATGAATGAATGAATGAATGAATGAATGAATGTATGAATACAGCCATGGACAAAATGTTTAAAGAGATATCATAAAAAATACCTCTAAAGTCATTAATTTCCATGAATTGGATATTTCCTAAGAGAGAAGGTGCTAGGAAAACAGCTCTGTAACATCAGAGAAGCCATGCTCCAAACCTCATTAAGCCAGCATAATTGCCAATGTATCG
Reference	ZFMK-TIS-2007364			NatNat15	20	AGAT	NatNat15F	TCATCTGTGTTCAGTTCCAAGTGG	NatNat15R	TCATCACCCAGCAAGAATCAACCA	343	TCATCTGTGTTCAGTTCCAAGTGGGAAGAAAGACACTGGAAACAATGGTGGCTGTTTGGAAAGATGGTTTTAATGGTGGACAGGAGCACATGGTTTGAGGTCCTGGGCAAAAAAAGGCATATGGATGAGATAGATAGATAGATAGATAGATAGATAGATAGATAGATAGATAGATAGATAGATAGATAGATAGATAGATAGATAGATTGATTTATACCCTCTGTTTTGCTTTGAATTTGAGCTTATATTCTGATTGGTTGTCAGACTCCCAAGGGGCCATGCAGGAGCAACTCTGTAGGCTGTGTTTGAGTCCCAGGCTTGGTTGATTCTTGCTGGGTGATGA
Reference	ZFMK-TIS-2007364			NatNat16	13	ATAC	NatNat16F	AGACAGCTTTATGAGAGGACTGGA	NatNat16R	AGTTGAGGTCTACCTATGATGCCA	303	AGACAGCTTTATGAGAGGACTGGAAACCGTTTGTGGACTTTCTATGCACTAAATATAATAACAGATGGTTAACAGGGGGATTTGAAGATTAGTGTTTAGCTTAACCTGTTGACTGCTTTTTGTTCTTTCTTCTTTTATATATATACATACATACATACATACATACATACATACATACATACATACATACATACACACACATACAGTGGGGCAAAAAAGTATTTAGTGAGCCACCAATTGTGCAAGTTCTCCCACTTAAAAAGATGAGAGGCCTGTAATTGGCATCATAGGTAGACCTCAACT
Reference	ZFMK-TIS-2007364			NatNat17	11	ATAC	NatNat17F	GTGCTGCGCTTGCTCACTTAGC	NatNat17R	AGTGTCGTGCAGGAGCCGTACA	321	GTGCTGCGCTTGCTCACTTAGCGCGCATCTAGTGTCCCTGCGTCCTTGAACGAACCGGCAGTAGCAGCAGCCAGAACCCACCCCGATATATATACATACATACATACATACATACATACATACATACATACATACATATCAGTGGTGGGTTGCAGGCGGTACACCCCAGTACAGGCGTACCAGAGCCTGCCCTGAGCCCTGGGTACTGTTCCAGTACGGTGCTCCGGAGGGCCCACCTGCCCGCCCAAGCTCCTTACCTGTCCTTTAAGCCTTTGGCGCTTCCGTGCATGCGCATGGCGTGTACGGCTCCTGCACGACACT
Reference	ZFMK-TIS-2007364			NatNat18	12	TCCA	NatNat18F	CAACTGCCTGCTGGTTTCTTCACT	NatNat18R	TGGAGCCTGCCCATTACAGTCATA	303	CAACTGCCTGCTGGTTTCTTCACTGACTTTGCTTATGTCGGAAGCTGACTGAGAGCCAGAGACTTCTTGCTTTCCTCCCTTCCTTCCATCCATCCATCCATCCATCCATCCATCCATCCATCCATCCATCCATATTTACTTCTGATTTTTGGCAAAATGAGCCATAGTGAACAATGGAGTCTCTTAACAACTATGGTGTTTCACTTAACAACTGTCATTATAAAAAGGTTGTGAAGTCATGTAAATCATGTGATAATATGCTTTATGATCATCATGACCTATGACTGTAATGGGCAGGCTCCA
Reference	ZFMK-TIS-2007364			NatNat19	17	TAGA	NatNat19F	TCTCTATGATCTGGCAGTCCTGGA	NatNat19R	TGTGAAGTGGATTTGGCTTGGAAG	340	TCTCTATGATCTGGCAGTCCTGGATCCTCCTTGCCTTCTGGAAAACTTTGAAGAGTTGGCTTTTCCCAGAAGCATTGGGGGCAGAATAAGATTACAATCCTGGGTGATGGTGGTGTTTTTTTTAAATATGTGAGGATGGAGCCCATGTTGTTTCATTACTCTTATTTTCTAGATAGATAGATAGATAGATAGATAGATAGATAGATAGATAGATAGATAGATAGATAGATAGATAGATGTTCCTGTTTCTGTCTCTATTTCAGATAATGTTTTATGTTAAATTAACTTCAAAGAAATATCTGAATAGTATATCATACTTCCAAGCCAAATCCACTTCACA
Reference	ZFMK-TIS-2007364			NatNat21	15	GATA	NatNat21F	AATTGCTTGCATGTGGGACAGAGT	NatNat21R	CCGCGAGTTTGACACTTGTGGTAT	336	AATTGCTTGCATGTGGGACAGAGTATTTATAGTTAATAGATACAAGGGGGGCCTTGGGATTGAATTAGTTCAAAAAAACCTCAGCTTTTCTAAATGTTAAATAAGTCATGATAGATGATAGATAGATAGATAGATAGATAGATAGATAGATAGATAGATAGATAGATAGATAGATAGATGCAAGTCAAATATTTGATGGTTCTCAAATCTACAAGTGTATCTATAAATACATACATAAACACATACTGTATATAACTGTAATATACTGTATAGAAATATACTGTATATTTCTTTCAGTTTGTGCTTTACCTTATACCACAAGTGTCAAACTCGCGG
Reference	ZFMK-TIS-2007364			NatNat22	14	ATAC	NatNat22F	CACACACGCACACATACACACCTA	NatNat22R	CCTCTGGTTGCTGCTGTTAAGGAA	346	CACACACGCACACATACACACCTATATGTACTGTACATGGATGTGTGTATTCACATTTGCCATCTTGCTTTAGTTTCTCTGACTGGACACTGCATTACCTGTCAGGATTGGAATAAGCCAGAAATATACATACATACATACATACATACATACATACATACATACATACATACATACATACGTCACTCACTGAAATAATACAGGAGGATCTATGAGGGCTTTCGGTAGCAGTTTACCCTGATGCTTTTTGGCTTCTTTAGTGTAGGTTGTGGAAGAGTACAACCCTACAGGAAAAGCTGCTAGATTGTTCAGCAGATGATCTTTCCTTAACAGCAGCAACCAGAGG
Reference	ZFMK-TIS-2007364			NatNat23	13	ATGA	NatNat23F	TCTGTGATGCTTCCAAATGGATGG	NatNat23R	TTCACACTTAGAGCAATGCGGTGC	324	TCTGTGATGCTTCCAAATGGATGGTTTATTGCACTATTAATGGAAAGGCATTCTGCAGGTATTCCCTTCTATAATATATATGAATGAATGAATGAATGAATGAATGAATGAATGAATGAATGAATGAATGAATGCAATAAGAGTTCTTGGGAGGGTTACAACTGGAAGATACAATTTATTTTGTGAATAAGGCAGAAGGATTGCACAATAATAAACTCATCAGGATCTATCTCTGAAGTTCCCAAGCTAATGCTGCCTTGTCCCACTAAGTTGCTTAACTCTTCTGTCTTTTACCAGATGGCACCGCATTGCTCTAAGTGTGAA
Reference	ZFMK-TIS-2007364			NatNat24	12	TACA	NatNat24F	TCACGGGTGTAGGTATGCTGGTT	NatNat24R	GAGGAGAGAAGGCAATAGCAAACC	322	TCACGGGTGTAGGTATGCTGGTTTTGTTGTATTCGGGTCTTTTCCCGTGTAAGTTTGAGATTGTCTTTGCAACGTTTCAGCGAGATCTCACTCACCATCTTCAGGCTGTGGTCTTAAATTACATACATACATACATACATACATACATACATACATACATACATACAAGGCAGAATTAAAAATTCTAATGACTTCTGAATCATTAGACTCAAAAGCCCTTTTGTGATGAGGACAGAGGCCTGCAGGAACATATTAGATCTAGCATTCTTGCATATGCAAGAAGCTTGCAAGAAAAAGAGGTTTGCTATTGCCTTCTCTCCTC
Reference	ZFMK-TIS-2007364			NatNat26	14	GATA	NatNat26F	CTGGCTGGGAGAAGGGAACTAGGT	NatNat26R	TCTGAGCTACTAGCGGTCAAGGGA	305	CTGGCTGGGAGAAGGGAACTAGGTCACTTGAGCAGTGGGCCGCATGTGTGCATGCACATATGTGATGATAGATAGATAGATAGATAGATAGATAGATAGATAGATAGATAGATAGATAGATAGATGGATAGGATGTAGATACTGTAGATCTAAAATCAATTGTAGCATGGGAAATGACCAGGCTGAGTCCAAGGGTAGGGTCATCAGTTATGAGTTCCTTTGGATCCACAAGAAATCTAAGTCCAGACCACCTTGAATGCTTTTCTTAACTTTCACTCATTTCCCTTGACCGCTAGTAGCTCAGA
Reference	ZFMK-TIS-2007364			NatNat28	12	ACAT	NatNat28F	ACCATGTTTCACACTTATGCCTGT	NatNat28R	CCCACTTACAGCAACAAAGCCAGC	322	ACCATGTTTCACACTTATGCCTGTTGCAGCATCCCTTTGGTCACGTGATCAAAATGCAGATGTTTGGCAACTGACATACATACATACATACATACATACATACATACATACATACATACATACGCAGGTCTTGGCATATTCGGCTCTTTTCCCGTGTAAGATTGAGAGTATCTTGGCGACGTTTCGACAAGGTCCCAATCGCCATCTTCAAGCTGGTGCCTTCGGCTTCGTGCTTGTGTGAGCAAAGCGTGATCGGAGCTACCGTCTTTCTATAAATATTGTTGAGTGGGTGTCGAGTGCTGGCTTTGTTGCTGTAAGTGGG
Reference	ZFMK-TIS-2007364			NatNat29	13	ATAC	NatNat29F	ACACTCTGTGGACACCTGCTCTAA	NatNat29R	AGTCGCTAAACAAGGACAGACCAT	327	ACACTCTGTGGACACCTGCTCTAATTCAAAATCTACAGATTACTCATGGCAGCTTCTGATGAGGTTTGCAAGTGCTGCATACACCGTGGAAATGCCACTATGCCCTCTAATGTCTGTGTGTTTTGTATCTCTTCTTTCCATGTATACATACATACATACATACATACATACATACATACATACATACATACATACGTACATTAAAAGCATCTGTTGGCAATCTTTCTAATCACTCCTGTGATTTTGCTTTCCTTTGCATTTGCCTGATCCATCATTTCATTATTTCAACAGTCATTCTCAAGTATGGTCTGTCCTTGTTTAGCGACT
Reference	ZFMK-TIS-2007364			NatNat30	13	ATGA	NatNat30F	GCCTTCGGTTAGTTATCTTGGTGA	NatNat30R	TTGCAGTATGTCAGCCTCTTTCCT	348	GCCTTCGGTTAGTTATCTTGGTGATTTTTACTTTATGTTTTGTGGCTTTTATGATCGCTTATTTCATACATTCTACAATGGACAGTTCAATGACATGACTGTAATCTGTCAAAGAGTCACTCAATTGTGGCAGGTAAAGAATCAGATGAATGGATGAATGAATGAATGAATGAATGAATGAATGAATGAATGAATGAATGAATGAACGAATCAATGGCTGGACAACACACTGAACTATAAACTACCCAATCCTACTTTGATTTAATTGGCTTGTTGCATGCAGCCCCATAACCTTTTCAGACATACTGTATTTTCTTTGGCTTTAGGAAAGAGGCTGACATACTGCAA
