# Supplementary material for: FOGS: A SNPSTR Marker Database to Combat Wildlife Trafficking and a Cell Culture Bank for Ex‐Situ Conservation
Source: Mol Ecol Resour. 2025 Jan 10;25(4):e14062. doi: 10.1111/1755-0998.14062 (PMC11969641; doi:10.1111/1755-0998.14062)
Supplement: Supplementary file 3 — Table S3. Primer data. [file MEN-25-e14062-s006.zip › Supplementary S3/Natrix_tessellata_Reference.xlsx]

## Sheet: Sheet1
Data table for FOGS Reference Specimen
Title:	Catalogue/Accession Nr.	NCBI No.	Scaffold ID	Locus	Reference Allele	Microsatellite Sequence	Primer Name Forward	Primer Sequence Forward	Primer Name Reverse	Primer Sequence Reverse	Amplicon Size	Amplicon Sequence
Description:	ZFMK Nr.	Unique Accession No. in Genbank	Scaffold id from genbank		occurence number microsatellite
Example:	ZFMK-TIS-123	GCF_000337975.1	scaffold6_1	Fa_6-1	16	TCTA					409	TCATTGCATTTCTGTCCCCTCTCAGATTTTATATGTGCAGTTGACATAAAGTAATGTTAAATACAACCAAATAACTGGATTACAAGCAACATGCTTTCATTATGATTCAACTCTTTGTCAGTGCTCACCTATTTTTTGTATGCACAAAACATGTGCATGTGCTTGTGTGTGTGTATATCTATCTATCTATCTATCTATCTATCTATCTATCTATCTATCTATCTATCTATCTATCTATCTAATATAGATACAAACAGATTTGTATAGAACAAATGCCTGATTATCTGAATAATAATGAGAGATTTCATTGCAGATTCCTTCAGTTCTTGGGAAACTTTTGCCACCAGTTTTCCAATAATTGAAATAATTCAATGAAGTCCTGGGTATTAGCTTCTGCTC…
Reference	ZFMK-TIS-59218			NatTes1	14	CATC	NatTes1F	AGGATCACTTACCGTCTTGAGGAA	NatTes1R	ACAGGCAGATTCTCAAGGCAACT	303	AGGATCACTTACCGTCTTGAGGAAAAGCTATCTATGTAGTTACTAAGAGCACCAAATTGATGATACATTATCATCCATCCATCCATCCATCCATCCATCCATCCATCCATCCATCCATCCATCCATCTTTAAAAGGAACATACTATGAGAATCCACCAGTGGATGTTAAAAGATTTCATAATATATACTATAGCATAATATATTTTTGATAGGTAAGTGAAGCCTCCAGAACCAAAGGACTTTGGGATCCCCATGGTGGCAAAGCAAAATAGGGAAGACTAGTTGCCTTGAGAATCTGCCTGT
Reference	ZFMK-TIS-59218			NatTes2	12	AGAT	NatTes2F	AGCAGACCTTGCATTTGTGAGGAA	NatTes2R	GTTCTTCGCCGATAACTGGGTAGC	346	AGCAGACCTTGCATTTGTGAGGAAAACACTAGGTAGAAAATCATATTTTGTATTCAGCTCTTTATGTGGGGGAGATTAGAAATAGAGAGAAAGATAGAGAGAAAAATAGAGAGCAAGATAGATAGATAGATAGATAGATAGATAGATAGATAGATAGATAGATGGATCAATGGATGAAAAGATGGAGAGAAAGGGCATTGTACTTACCTGATACGCCTCTTCTCATAGTGGGGGAGGAGTATCCAGACTGGGTTAACCTTGTCCTCTCACTGATTGGACTGAGTCAGATAAGCTCTTTGGGAACGCCCACTGGTCACCAGGTGCTACCCAGTTATCGGCGAAGAAC
Reference	ZFMK-TIS-59218			NatTes4	18	GATA	NatTes4F	TGCTTTATGGGCAATGCTGTTGTA	NatTes4R	ACAGGTAATGCACCCACAAGTTCA	326	TGCTTTATGGGCAATGCTGTTGTATTAAAAACATTGCCAAAATCTTTAAATTAAATCCTGATTCAGTTGGTTATCAACTTAAATTAAATCCTGATTCAGCTGGTTATCGACTGTGACAAATAGGTAATCAAAAGACGTTTAGGAAAGGGGAGGGAGCGGATAGATAGATAGATAGATAGATAGATAGATAGATAGATAGATAGATAGATAGATAGATAGATAGATAGATATGGCTTCCCGTTATGTTAATTTCTTTGCTCGCTTGTGAACCTGCTTTATAGTTGTGCTTTTCAATGTGCAAATGAACTTGTGGGTGCATTACCTGT
Reference	ZFMK-TIS-59218			NatTes5	16	ATAG	NatTes5F	GGCACAGCAGGCTGTATCTTAAC	NatTes5R	GCTCCAGAACTATGACAAGCAAGA	347	GGCACAGCAGGCTGTATCTTAACAGAACACACACACATCGAGGGGCTTAAGGGGTGTCTTACCCCCCACAATATTTTTTTCTAGAGAGTAAGTCATCTGTGTACCAAGTTTGGTTGAAATTGCTCGAGGCATTCCAGAGTTATGCTGGAACATACACACACACAGCCATTTATAGATAGATAGATAGATAGATAGATAGATAGATAGATAGATAGATAGATAGATAGATAGATAGGAATGTAGATTGAGCTCTTCCAATGTGTTGGCCATTGTGTTGTTCTCCAGATTTGCTGGCATAGCTTAGTTAAAATCTTGATTTCTTCTCTTGCTTGTCATAGTTCTGGAGC
Reference	ZFMK-TIS-59218			NatTes6	14	ACAT	NatTes6F	ACGGCAGTTCCGATCATGCTTTG	NatTes6R	ACAGTAGTTCGAGCCTGGTTACCT	301	ACGGCAGTTCCGATCATGCTTTGCTCGTACAAGCACGAAGCCGAAGGCACCAGGTTGAAGATGATGAGTGGGACTTCATCGAAACATCACCAAGATACTTCAATCTTACACGGGAAAAGACCTGAATATGCCAAGACCTGCATACCTGTACCCGTGAAAATCTACAAAAACATACATACATACATACATACATACATACATACATACATACATACATACATACATACGAACAAATGGATCATTAAACAAATCAGTCTAGTTTTCTTTTTCAAGGTACAGGTAACCAGGCTCGAACTACTGT
Reference	ZFMK-TIS-59218			NatTes7	13	AGAT	NatTes7F	CCACTACTGACACTGGGTGAACAA	NatTes7R	TGTGGACACTGAGACCTGCTATGA	326	CCACTACTGACACTGGGTGAACAAATATATATTCTTTTTACTTCTTACAGTATGCCACCCACCTTTTATGAGTAGGGTCACTATAAAAATTAAATAGGTACAGTAAGTAAGTAAGTAAGTAAGTAAGTAAGTAAGTAAGTAAGTAAGTAAGTAATATTTCATTTAAAGGAGCAGACAAGCTTTAGGGGATAATCTAGTTTTTATTTAGAATAAAGGCTATACAACAATGCATCAAAGTATTTTGGGAATAGAATCAGGACGATTCTGTTAGTAACATTTGCTCCCTATATCTACTCCTCATTTCATAGCAGGTCTCAGTGTCCACA
Reference	ZFMK-TIS-59218			NatTes8	11	TACA	NatTes8F	GCTGATTGGCTGAGCCATCTGACA	NatTes8R	GCAACTTGTCACAGAAATGGCAGA	304	GCTGATTGGCTGAGCCATCTGACAGCTCCCTATAAAAGGGCCAGTTGTCTGACAGGCCAGTGCTGGATTTGTAAATAGCTAATAAAGAGCTGTTGTTTGTCACTGAAGCCTGAGTCCTGTGTCATCCATTTGCCCTATCTAACAGAATCCACCTCTGATACATATATGTACATACATACATACATACATACATACATACATACATACATACATATTCTACAAAAAGCAAATCTAGATGAATTTGCAAACAGAAATACCTCCAGGTTGTAAAACATCTTGTTCTGCCATTTCTGTGACAAGTTGC
Reference	ZFMK-TIS-59218			NatTes9	12	ACAT	NatTes9F	ACATCCAGGGCAATGTTATGACCA	NatTes9R	CTCCAGAAGCTGTGAATGCTCCAA	347	ACATCCAGGGCAATGTTATGACCAACATGCTGATGATACCCAATCATTCATCAACACCTAAGGCACAAATGGTATGCTAGTCTGGAAGACTGGACCTAATGCTTGGAAGCTGAATGAGAAAAAAAACCTGAAGCTGAATCTCAACAAAATGGAGTGACATACATACATACATACATACATACATACATACATACATACATACATACAATAGCAGAGTTGGAAGGGACCTTGGAGGTCTTCTAGTCCAACCCCCTGCCTAGGCAGGAAACCCTATACTGTTTCAGACAAATGTCTATCCAACATCTTCTTAAAGACTTCCAGTGTTGGAGCATTCACAGCTTCTGGAG
Reference	ZFMK-TIS-59218			NatTes12	11	ATAC	NatTes12F	GTGGTCACCTGGAATGAGCCGAAA	NatTes12R	CGAAGAGCCAGTGCTGTCCAAAGA	311	GTGGTCACCTGGAATGAGCCGAAAGACAGAAAAAGGGAAGCAGTGTGTTCCTTCCCATATTTGGGCATACCAGGGATTGTGACACAATACATACATACATACATACATACATACATACATACATACATACATGCCGCGCAATGGAGTGAGCTCCCGTTACTTTACCTAGCAGTTCAAAAGCATGTAAAAATGCAAGTAGAAAAATAGGGACCACCTTGGTTGGAAGGTAACAGTGTTCGGTGCACCTTCAGCGTTTAGTCATGCTGGCCACATGACCACAGAGAATGTCTTTGGACAGCACTGGCTCTTCG
Reference	ZFMK-TIS-59218			NatTes13	11	ATAC	NatTes13F	ACAGAATCATTGTGGGCCAGTCC	NatTes13R	GGGATGCCTAGCATACTTTCTCTG	300	ACAGAATCATTGTGGGCCAGTCCATTATTGTTTCCAGGGTGGCCCCCATGGGATCTAAAATCTAAGCCAAATCCAGCTCGCGGTCCTTGATTTCGACATTTTGGCTTACGGTGTATACATACATACATACATACATACATACATACATACATACATACATATATAATACAGGCCTTTGCTACCAGTGACAGCTGCCAACAGCATCAATAATGGGAAGAACAAAGGAGAACATTTTCAATGATTCTTGGTCATGAGATGATATAAAAACATGATGTTCAGAGAAAGTATGCTAGGCATCCC
Reference	ZFMK-TIS-59218			NatTes14	15	ATAC	NatTes14F	ACGAACAACAAGGCAACACTCATG	NatTes14R	CCCTGTCTCAGCAATCTCACACTG	320	ACGAACAACAAGGCAACACTCATGAATGAAATGAGAAATCTTGTGATTCAAAATTTCAGCCCTGCATAGGCTGGATATTGATTCTTAAACAAAATCCTGCTATAAGCCTAACAAGCTGAGGTGTATGAATTGAACTTCAGATAAAGAGCAGTTCAAATACATACATACATACATACATACATACATACATACATACATACATACATACATACATACGGCTTTATATTCCATCTTCATTGTAACAATTATAAATAACCTTAACATCATCTTCTCTTAAACTAAAATAAATGATTTGTCAGTGTGAGATTGCTGAGACAGGG
Reference	ZFMK-TIS-59218			NatTes15	12	TACA	NatTes15F	GAGTGTAAGTGCTCCAAGTGGTAA	NatTes15R	CACATATAGGTTACGGCTGCATCA	335	GAGTGTAAGTGCTCCAAGTGGTAATTCAGCTATCTTATGTCTAATGTGGGACTAGAAGTAATGACCTCCCAGTTTCTAACCTAGTAACTTAATATCTATGCCAAACTGGGTGTCCTGACTGAACCAACCCTTACTATTTTTAAAAAAAACAAGGATGTATTCTCGTCCCACTACATACATACATACATACATACATACATACATACATACATACATACATATATATAAACAATATCATTCTTTTTTTTTTGCTAAGATGAATTCCATCTTTCATTTCTTACCCACTACTTTGTTTCTATTCTATATGCTGATGATGCAGCCGTAACCTATATGTG
Reference	ZFMK-TIS-59218			NatTes17	12	ATAC	NatTes17F	CGGAAGTCCACCATGTCCATACC	NatTes17R	TGAGGGCTTTCACACTAGGAATGG	312	CGGAAGTCCACCATGTCCATACCCACCCAGTAACCAGGCAGAAAACTGGTTGCTAAAAAAAATTTCAATCCCAGCCCTGGAAATACACATATATACCTCTTAATTGTTTGATAAAATGTTTCATATAATACATACATATATACATACATACATACATACATACATACATACATACATACATACATACATGAACAATTCTAAAAACAGAAGATTAATAATCAGTATCTTGTGTTTCCATTAATAATATCAAATCAAGCACCAATTATGTCATGTTTATTTTGTAAACTTCCATTCCTAGTGTGAAAGCCCTCA
Reference	ZFMK-TIS-59218			NatTes18	11	ACAT	NatTes18F	TTGGATTTGTCAACCGCTCCCTCT	NatTes18R	GGCAGTTTCTGTAAGCAGGGCAAT	300	TTGGATTTGTCAACCGCTCCCTCTCCCCAACTGAACTGCTCATGTTCTAGTGACATACATACATACATACATACATACATACATACATACATACATACCAGTAATTGGATTCAGCCAGTTTGCACCTATTTGGGAGAACCGGTTGTTAACTTTCTAAGCAGTTCAGAGAACCAGTTGTTGGAAGAAATCTCCTTTTGTTTTTTTTTACTTTACAGAGCTAATCCTATAAGGAAGGCAGGAAGGAAACATTCTGGTGTTATTTCTAGCCTCATCTTTATTGCCCTGCTTACAGAAACTGCC
Reference	ZFMK-TIS-59218			NatTes19	12	ATAC	NatTes19F	AGCATGAACAGCCAGACTGGAATG	NatTes19R	CTGCCCACCTTACCACAGGGAAAC	300	AGCATGAACAGCCAGACTGGAATGCTTGAAATAAACTTTTAAATATAAGAATGATACATACATACATACATACATACATACATACATACATACATACATACTGAATTCTCTCTTAAAATAATATAGTTCATCACAACATTGTGGATTTGACCCGTGTAGTTGACTTTGAAAATGCAGATAAGAAGATAAAAAAAAACTAGGATTCCCCTCTTTTGCTATATTTTAGGACTTTCTGCAGAAGTAGCAAGAATTTTTTATTATTGTAAGCCACCCACAGTTTCCCTGTGGTAAGGTGGGCAG
Reference	ZFMK-TIS-59218			NatTes21	14	GATA	NatTes21F	TCATGTGACTGCAAAGGTGCTGAA	NatTes21R	GCCTGTTTCAAAGCCTGAGGGAGA	329	TCATGTGACTGCAAAGGTGCTGAAATGGCTATAAGTACAAGATATGGTTGTAAGTACCAGTGGTGTCGCATGTTGAACAAGTGGTTGTTAAAGGAGGACGATAGATAGATAGATAGATAGATAGATAGATAGATAGATAGATAGATAGATAGATATGAATATTAATACTTTGCTACGAAACTGATTGGCCTTGATAAATCGACACTTACAGCTTGAAAATTAATGAGTAGTTATGATCGGCCTTTCCTCTCCCCTTCTCTCCCTCAGGCTTGCCCCACAGAATCCTCCCCTATCATATCCCCTTCTCTCCCTCAGGCTTTGAAACAGGC
Reference	ZFMK-TIS-59218			NatTes24	12	ATAG	NatTes24F	AGGCAGAAGGAAGATGTGGTGAA	NatTes24R	TCGGGTTTCTTTGCGTCATTCATG	318	AGGCAGAAGGAAGATGTGGTGAATATAATTCAACACCCTGAATTAATTTGAAATATAATAAAGGTGGGAATAGATAGATAGATAGATAGATAGATAGATAGATAGATAGATAGATAGACAGACACACAGACACACAGAGAGAGAGACACATAGATAGGCAATGATAGACAAACAGACATGCAGAGCAGCAGGAGAGAGAGAGGTGTCTGAATAGAAATCAGGATTTGCAAGGTCGCCCATATCCAGGAGCTTCTATGAGAAAAAGTGCTATGATCACAATTTTTACGGATGTGGCATGAATGACGCAAAGAAACCCGA
Reference	ZFMK-TIS-59218			NatTes25	13	ATAC	NatTes25F	AGAGTCAAACATCTGGCAGGAGGA	NatTes25R	CCTACAGCAACAAAGCCAGCACTC	340	AGAGTCAAACATCTGGCAGGAGGAATGCCCTACTTAAATACTTCACAACTCCCATTTGTTCAAAATGACAACATGGAATGGTTATTTATATGTATACATACATACATACATACATACATACATACATACATACATACATACATACGCTGGTCTTGTTGTATTCAGGTCTTTTCCCGTGTAAGATTGAGATTTTCTTGGCAACGTTTCGGCGAGGTCCCACTCGCCATCTTCAGGCTGGTGTTTTCTGCTTCGTGCTTGTACGATTAAGGCGTGGTCGGAGCTGTCGTTTTTCTATAAATCTTGGTGGGGGTGTGTGGAGTGCTGGCTTTGTTGCTGTAGG
Reference	ZFMK-TIS-59218			NatTes26	12	AATG	NatTes26F	CCTGAAGTAACTGACCAGTGTAGC	NatTes26R	CAACCCTTTCTCCGAGCAGCAA	301	CCTGAAGTAACTGACCAGTGTAGCAGATTTCAACTGCACAACTGCTCAGAAATAAATCTCAAATAAGTTCTTACTTATCTCTCTTTCCTTACTTAAGTGTATTAAGCCATTTAAAATTGTTTTCTGAAATGAATGAATGAATGAATGAATGAATGAATGAATGAATGAATGAATGAAAGCGGCTTAGATTTTCACCACTAAAGGCATGGTTATTTTCAGAGACAGAAGAAAAGGGGAGCAACCTTCGTTTCCCACGTGGATGATTGAATGTTGTTTTTCTTGCTGCTCGGAGAAAGGGTTG
Reference	ZFMK-TIS-59218			NatTes27	12	TGAA	NatTes27F	GGCTGTAGACCCTCCTATATTGCT	NatTes27R	CCAGTGGCAACAGAAGATGAATGT	347	GGCTGTAGACCCTCCTATATTGCTAACTGGCCAAATATCTTGTCTGCTATATACCGCATATTTATTTTGGATATTTTTATTGTTTTTGAATGTTTTTAATATTTTGATTTTTTTTTAAAAAAAATTGCAAGCTGCCCCGAGTCATTGAGTGAGATGGGAGACTATAGAAATTGAATGAATGAATGAATGAATGAATGAATGAATGAATGAATGAATGAATGAGCTAATGTTGGTTGGTAGACTGCTACATAAAGTATGCTTTTTGCTCTCTCGCTGTCTCTCAGCTAACCTTGTAATAATTCATTGAGTAATAAAAGCAAGACACATTCATCTTCTGTTGCCACTGG
Reference	ZFMK-TIS-59218			NatTes28	11	ATAC	NatTes28F	TGAGTGGTCTGTAGTACGCACCTA	NatTes28R	GGAAGCCAGATTCACTTAGCAACC	343	TGAGTGGTCTGTAGTACGCACCTATAGCAATGACCTTTCTTTTTCCCTCAATATTGACCTAAATACTCTGAAGAAGGCTTTCTTCCCTGACATCGTGTATTTCTGCGTAGCTGTAGTTATACATACATACATACATACATACATACATACATACATACATACATAATTCCTGTGCAGCTATACAGGTAGTCCTCGAATTACCACAACTGAGCCCAAATTTTCTATTGTTGTGAGACATTTGCTAAGTGAGTTTTGCTCCGTGTTATATTTCTTGCCATTGTTGTTAAGTGAATCACTGCAGTTGATCAGTTAGTAACATGGTTGCTAAGTGAATCTGGCTTCC
Reference	ZFMK-TIS-59218			NatTes29	14	AGAT	NatTes29F	GTGGGAAGAAAGACACTGGAAACA	NatTes29R	CCTCCTTCAGGCAGAGCCATAGT	346	GTGGGAAGAAAGACACTGGAAACAATGGTGGCTGTTTGGAAAGATGGTTTTAATGGTGGACAGGAGCACATGGTTTGAGGTCCTGGGCAAAAAAAGGCATATGGATGAGATAGATAGATAGATAGATAGATAGATAGATAGATAGATAGATAGATAGATAGATTTATACCCTCTGTTTTGCTTTGAATTTGAGCTTATATTCTGATTGGTTGTCAGACTCCCAAGGGGCCATGCAGGAGCAACTCTGTAGGCTGTGTTTGAGTCCCAGGCTTGGTTGATTCTTGCTGGGTGATGATGTAATGAAAGGGGTTTGGGCAATTCCTACTATGGCTCTGCCTGAAGGAGG
