# Supplementary material for: FOGS: A SNPSTR Marker Database to Combat Wildlife Trafficking and a Cell Culture Bank for Ex‐Situ Conservation
Source: Mol Ecol Resour. 2025 Jan 10;25(4):e14062. doi: 10.1111/1755-0998.14062 (PMC11969641; doi:10.1111/1755-0998.14062)
Supplement: Supplementary file 3 — Table S3. Primer data. [file MEN-25-e14062-s006.zip › Supplementary S3/Numenius_arquata_Reference.xlsx]

## Sheet: Sheet1
Data table for FOGS Reference Specimen
Title:	Catalogue/Accession Nr.	NCBI No.	Scaffold ID	Locus	Reference Allele	Microsatellite Sequence	Primer Name Forward	Primer Sequence Forward	Primer Name Reverse	Primer Sequence Reverse	Amplicon Size	Amplicon Sequence
Description:	ZFMK Nr.	Unique Accession No. in Genbank	Scaffold id from genbank		occurence number microsatellite
Example:	ZFMK-TIS-123	GCF_000337975.1	scaffold6_1	Fa_6-1	16	TCTA					409	TCATTGCATTTCTGTCCCCTCTCAGATTTTATATGTGCAGTTGACATAAAGTAATGTTAAATACAACCAAATAACTGGATTACAAGCAACATGCTTTCATTATGATTCAACTCTTTGTCAGTGCTCACCTATTTTTTGTATGCACAAAACATGTGCATGTGCTTGTGTGTGTGTATATCTATCTATCTATCTATCTATCTATCTATCTATCTATCTATCTATCTATCTATCTATCTATCTAATATAGATACAAACAGATTTGTATAGAACAAATGCCTGATTATCTGAATAATAATGAGAGATTTCATTGCAGATTCCTTCAGTTCTTGGGAAACTTTTGCCACCAGTTTTCCAATAATTGAAATAATTCAATGAAGTCCTGGGTATTAGCTTCTGCTC…
Reference	ZFMK-TIS-59361			NumArq1	11	TAGA	NumArq1F	TGGTGTGGTGGAGTCACAGCAA	NumArq1R	GGTCCAGTGCCTGGGCAAAGAT	300	TGGTGTGGTGGAGTCACAGCAAAACTCTGGCTGGGGTGGCTAATGCTGAAAGCTGAGAGGCAGTAAGAATACAGCTTCGTAAGCTGTTCTAAACCTATAAATGAGACCTTGAGCTTTTACAGACCTTTTAAACCCAAAATCAAAAGTTATTGAAATAATTTCCAGTAGTTTAGATAGATAGATAGATAGATAGATAGATAGATAGATAGATAGATATTTGTATACTAGTACCCCCTCCCAATGACTTCAATAGCTCTAGATAAGTGATTTAAACATACATCTTTGCCCAGGCACTGGACC
Reference	ZFMK-TIS-59361			NumArq2	11	ATCC	NumArq2F	ATATGGTTGGCTTTCTGGGCTGAG	NumArq2R	GTGGTCACTCAAGGTCACTCAAGG	300	ATATGGTTGGCTTTCTGGGCTGAGAGTGCACATTGCCGGCTCATGTTCAATTTTTCACCCACCAGTACCACCAAGTCTTTCTCAGCAGGGCTGCTCTCAATCCATCCATCCATCCATCCATCCATCCATCCATCCATCCATCCTCCAACCTGTATTGATACCGGGGATTACCCCAACCCAGGTGCAGGACCTTGCACTTGGCCTTGTTGAACTTCATGACCTTCACACGGGCCCACTTCTCAAGCTTGTCCTGGTCCCTATGGATGGCATTCCATCCCTTGAGTGACCTTGAGTGACCAC
Reference	ZFMK-TIS-59361			NumArq3	12	TCCA	NumArq3F	GAGAAGTCCTGAACTCAGCTCTGG	NumArq3R	ACAGACATCAACAGCATCATCACC	312	GAGAAGTCCTGAACTCAGCTCTGGAGCAAGCCAAACATCCCCATGTCATTTACACATCTTCTCAGGATAATAAAGGTCCAATAATCCTTTACAGACAAGTTTCAAGCCTGAAATATAGTAGGGGTTTATTCTCCATCCATCCATCCATCCATCCATCCATCCATCCATCCATCCATCCACCATTAGTGATTTTTACTGCTGAACAGGCAAGAAGTTTGGATTTTCACCCACATGCCAGGCCAAGTCTGCATAAACACAGGTGGCAAAATCCATCATCCTAGGGGAAAAGGTGATGATGCTGTTGATGTCTGT
Reference	ZFMK-TIS-59361			NumArq4	14	TCCA	NumArq4F	GCAAAGTGTCCAGCACCTTCTCAA	NumArq4R	TGGGCTCTGCTTATCAGGACCTTT	329	GCAAAGTGTCCAGCACCTTCTCAAATCCACTGGGAGCTTCCTCACATCCTACACCATGAGTTGACTTCTCATTTGCTGGATTTTGGCGTCAAACCAAGCAGTGAATTCATGAAGAACACAGGAATGCTCTTCTAAACAAAGTGGTTGGCACTTCCATCCATCCATCCATCCATCCATCCATCCATCCATCCATCCATCCATCCATCCACGTCCTGTGCTAAATGCTGCTCCCAGCTTCATCTTCCTCAGACATTGGCTGTTTGCAGAGGGACAGGAGAAGCTCTGAAAGAAGCTCTTTTGCTCTGAAAGGTCCTGATAAGCAGAGCCCA
Reference	ZFMK-TIS-59361			NumArq6	11	ATAG	NumArq6F	ACCTCACCCAACCTAACCAGGGAT	NumArq6R	ATGGGCAGGGACACCTCCACTA	326	ACCTCACCCAACCTAACCAGGGATTTCTTGATCTCTCCCCCCAAAACCTTTCTAGTGGAAACCTAGAAATTGCTGCAGAATTTCTTACCTGCTCTGTTTGGGACTTCACAAAACATGGTCTCTAGAAGAAAATAGATAGATAGATAGATAGATAGATAGATAGATAGATAGATAGATAATTAGGAAGAAATTCTTTCCTGTGAGGATGGTGAGGCACTGGAACAGGTTGCCCAGGGAAGTTGTGGATGCCCCATCCCTGGAAGCATTCAAGGCCAGGCTGGATGGGGCTTTGAGCAACCTGCTCTAGTGGAGGTGTCCCTGCCCAT
Reference	ZFMK-TIS-59361			NumArq7	12	AGAT	NumArq7F	AGTTGCCACAACCTTAGCTTCCA	NumArq7R	TGCAAATCTCAGCTCAGAAGAACA	300	AGTTGCCACAACCTTAGCTTCCACCTAAGAACACAGCACCCTGCTGGCAGCACTCCACAGCTGGGGTTAAGCTCTGAAGCAGGTAAAGATAGATAGATAGATAGATAGATAGATAGATAGATAGATAGATAGATAGAGGTTAGAAAAGCCCTTTGCTACAGCTTTTCCATTAGGGAAATCCATAACAGAAATTTACAGTTACCAGGCTCTTACTTGCTAGCTTTTCATGTCTGAAGAACCTCTACAAAAACCCTTGTTGCACTGAAAAATGCTAAATGTTCTTCTGAGCTGAGATTTGCA
Reference	ZFMK-TIS-59361			NumArq8	12	ATAG	NumArq8F	AGGTCCCTTCCAACTCTAACCATT	NumArq8R	TGGGTGGGAGGAGAAGGATTTGT	304	AGGTCCCTTCCAACTCTAACCATTCTATAATTCTATGATTCTATGAAATATTTTCCTGGGAGGGTGAGAACTTGAGGACTGGCATTTCATGCAGTGAAAGGGTTTTCACTTAACATCCCTCTGTTGCCCAGATGTGTACTGCAGGAAATAGATAGATAGATAGATAGATAGATAGATAGATAGATAGATAGATAGATATAAAGGAAAATAACTGAGAAATAAAAACAAACAAATGTGTTCTTGTTTTGGTCCTCACATTAGAAAGTTCTGTTGAGCAGGCAACAAATCCTTCTCCTCCCACCCA
Reference	ZFMK-TIS-59361			NumArq9	12	TCCA	NumArq9F	GGTGTCCATCCATCATTCCAGGT	NumArq9R	TGGGTCAGATAGATACCTCGTTGG	317	GGTGTCCATCCATCATTCCAGGTATCCATGTGGCCCAGCTGGTGTCCATCTGTCCCACGGGATGTCCATCTGTCCAAACGAGGTGTCTGTTTGTCCCTCCAGCTGTCCATATTTCCCTCCAGTTCTCTAGCCGTTAAACAGGTGTTCGTCTGTCCCTCCACGTGTCCATCCATCCATCCATCCATCCATCCATCCATCCATCCATCCATCCATCCCTCCAGGTGTCCATCCATCACTCCAGGTGTCCATTCATTACTGCAGGTGTCCATTTGTCCCACGAGACGTCCATCTGTCCAACGAGGTATCTATCTGACCCA
Reference	ZFMK-TIS-59361			NumArq12	11	ATCC	NumArq12F	TTGAAGCCAAATTACCACCGTCAT	NumArq12R	GCTCCAGCACCTCAATGTCCATAT	302	TTGAAGCCAAATTACCACCGTCATTATCCACACACAAAAGAGAAACAGAACAAAGAATCAGCAGGGAGAAAAAATCATTCAAGGGTATTTATGGCCTGCAAAGTACCACAGAGGGTAAAATTTCAAATAGAGAGAGGTGGCATTCAAGCATCCACCCATCTATCCATCCATCCATCCATCCATCCATCCATCCATCCATCCATCCAACCATCCTCCGGTACCCGTAGTTGTATACACACTCCGACATGTGCCCTTCCCACACCGCTGTTGTGGTTCTTATATGGACATTGAGGTGCTGGAGC
Reference	ZFMK-TIS-59361			NumArq13	11	ATCC	NumArq13F	CCACCAGACCAGGTTGCTCCAA	NumArq13R	TGCTTCTCCAGCCTGAAGATGTGT	312	CCACCAGACCAGGTTGCTCCAAGCCCCCTCCAACCTGGCCTTGAGCCCCTCCAGGGATGGGGCAGCCACAGGTTCCCTGGGCAACCTGGGCCAGGGTCTCAATCCATCCATCCATCCATCCATCCATCCATCCATCCATCCATCCATTTCTTCCCAATATCTCATCTCAATCTCCCCTTTTTCAGTGTCAAACCCTTCCCCCTCCTCCTATGGCTCCCCTCCCTCACAAAGAGTCCCTCCCCATCTCTCCTGGATGCCCCCCTTTAGGACATGCAGATGGAGTGAGAGACACATCTTCAGGCTGGAGAAGCA
Reference	ZFMK-TIS-59361			NumArq14	14	ATAG	NumArq14F	GGCTCCAGGAGAATGAATCAACAG	NumArq14R	AGGACACCAAGAGACTTACAACGA	321	GGCTCCAGGAGAATGAATCAACAGCTATAAATTAGGGGATTCACAATAAAGACTTCAGTCTAAGTCTCCTGCACCTCAGAAACACACGCTTAGTGGGTTGTAGGCTCTGGCCCAGACACAACATAGATAGATAGATAGATAGATAGATAGATAGATAGATAGATAGATAGATAGATAGACCTATTATAGATACAGGTGAAAACCATGGAGATACATCTCATATGTATATATTTATGAGATGGTATTCAGGAGAAGGTAGAGTCTGAGAATGCAGTAAGAGGGCAGAGAAGGGACTAATCGTTGTAAGTCTCTTGGTGTCCT
Reference	ZFMK-TIS-59361			NumArq15	17	CATC	NumArq15F	CCATAGCTCCATTCGACAGCAGCC	NumArq15R	AATCACAAGGCAGGAAGCGGAGG	350	CCATAGCTCCATTCGACAGCAGCCCCTCTCCACTCACCCCACTCCTCCCTATTGCCTCAGGCGGCAGCAAGCCCACCCCACGAGTCCTCAGGACTCCCAAGCTTCCTCTCTCTACCTCAGCAGCCTTCCCCTTGACTCTCCCCACCTCATCCATCCATCCATCCATCCATCCATCCATCCATCCATCCATCCATCCATCCATCCATCCATCCATCCGCCCGCCCAGGCCCCTCCCGCCCACTCCTCACACCTCCCGCCTCGCCACTCTCCTCACACCGCCGCTCCCGCGCACTGCACCCGCGCCTGCTGGCCTGACCGCTTGCCCGCCCTCCGCTTCCTGCCTTGTGATT
Reference	ZFMK-TIS-59361			NumArq16	11	ATAG	NumArq16F	AGGCGGGTGGGTATAATAATGAGT	NumArq16R	TCCCTCAGCAAGCAAACAACTAAC	313	AGGCGGGTGGGTATAATAATGAGTAATATATATTGTCCATAACTAGAAGGTTGTGTAGTGGTGGTAGTTGCATAGAATTGGAAGGTTTTTTTGGTAAATAGATAGATAGATAGATAGATAGATAGATAGATAGATAGATAGATAATGGTGAATTGAAGTTAAAGCAGATTTCTAGGCATCTTAACTCTCTCCTGCTATTTAATGGCACAATCAATAGTTCTGAAGAAGGAAAGGCATTTGCAATGCTAATTGCAATTCACAAGTGGGGGTGTACTGAGTGGGTGGAAGAGTTAGTTGTTTGCTTGCTGAGGGA
Reference	ZFMK-TIS-59361			NumArq17	12	TCCA	NumArq17F	GGAGATACTGCACTCACAAATGGC	NumArq17R	TCTCTCCTCAGGTGGTATCTTGGG	307	GGAGATACTGCACTCACAAATGGCCAGCGTTGTACAGGGGTATCACTTTCTGTCCAGAAAATGTGCTCACAGCCACCGAACTGCCTACCTCATCTGCTGGCCTTGCCCTCTCCATCCATCCATCCATCCATCCATCCATCCATCCATCCATCCATCCATTTCTTGGCTGCAGCTTCTGAGTAGACAGAGCCCATTCACAGTCACCAGGACACCAAACTGCTGACCATAGTGACATTAGGAACCAAATCCCAAACTAAAACAAAACCCGCAAAAACCATATGTCCCCAAGATACCACCTGAGGAGAGA
Reference	ZFMK-TIS-59361			NumArq18	11	CCAT	NumArq18F	TTCCGAGGCTGTTGCTAAACAGG	NumArq18R	ATGGACCCATTCCAGACCCAAGG	324	TTCCGAGGCTGTTGCTAAACAGGGGGAGCGTTCACAGCAGCTGGGTGTCTAATTGCAATGGTGTCCCCACACTGGACAACCCAGAAATATCTCATTTTGGTGCGGGAAGGTCTCGCACATCTCCACAGCGCGGGGCAGGCTGGGACCTGTGTTCCCCAGTGCTGCAAAAGCCATCCATCCATCCATCCATCCATCCATCCATCCATCCATCCATCCACCCCTAGCCCTCCAAGAGGTACAAATGAGATGGCAACAGTGCTTTTGCAGGCAGGATGGCAGAAGTCACTTCTGCAAGCCAGGCCCTTGGGTCTGGAATGGGTCCAT
Reference	ZFMK-TIS-59361			NumArq19	11	TCCA	NumArq19F	GAAGGAGTGGCATCACGTTCAAGA	NumArq19R	AGTTATTCCAGCAGCAGTACCAGG	343	GAAGGAGTGGCATCACGTTCAAGAAAACAGCATTTTTAGCTTCCTCAGTAGCAGGTATTAAGATTTGAGCTGTGAGAAACCAGGTAGGATGAGTACCAGCATTGTCCCTGTGTTCCTCCATCCATTCTGGGGATGTTCCTCCATCCATCCATCCATCCATCCATCCATCCATCCATCCATCCACACCAGCTGATACCGGTATCGCTCCTTTTCTATCTCCAACTGCCAAGTTGAAAGCGAGTGTGTGTGGTGAGAAGCTGGCGAAACTTTGTGAACAAGGCCATGAAATAGCAACACTATTAAATCCAGGTGTGGGCTGCCTGGTACTGCTGCTGGAATAACT
Reference	ZFMK-TIS-59361			NumArq20	11	AGAT	NumArq20F	TGGTGTCGTCGGCAAACTTGCT	NumArq20R	ACTGAGGTTTGTCAGGCTTGAGGT	314	TGGTGTCGTCGGCAAACTTGCTGAGGGTGCACTCTATCCCACTGTCTATGTCTCCAACAAAGATGTTGAACAGCACTGGTCCCAGCACCGACCCCTGAGGTCGGTACTGTAGTTGTACCATACAAGGACCAAAAAAAATAAAAAAAAAAACCAATTACAGATAGATAGATAGATAGATAGATAGATAGATAGATAGATAGATATTGACAGCTGATCAATTAGAAAAATTGCTGTCAGGACTAAACCAAGTAAAAAAAAAGTTTTAGGCAATTCAAAATAAGCTCAGAGAAACCTCAAGCCTGACAAACCTCAGT
Reference	ZFMK-TIS-59361			NumArq21	13	TCCA	NumArq21F	TCCTGCTCTTCGGCCTGAGACATC	NumArq21R	GGGTGCGGGAAGTGGTAGACATCA	329	TCCTGCTCTTCGGCCTGAGACATCTCCTTCACCTCATCTGAATTTTGCACATTGAAGATGTAAACATTAAAGCAAAAGGGTGCTGATGGCTCCATGCAGAAAGGTCTCAAGGTGAATGAAAAAGCACATTCAGAAAAGGCTGGGTGGTTTGAGACCGGGTCCATCCATCCATCCATCCATCCATCCATCCATCCATCCATCCATCCATCCAACACCACCCAGGGCTGGGTCTGCGGCACTGCCGCATCCCGGTGCTGTCGTACCTGCAATGGAGGTGTTCCTCTTGGTAAAGGTTACCCCGTTACTGATGTCTACCACTTCCCGCACCC
Reference	ZFMK-TIS-59361			NumArq22	11	CATC	NumArq22F	TGTGATGTGAAGGGATAGTGAGCT	NumArq22R	CCAACAGCACACTGGAGACCTT	350	TGTGATGTGAAGGGATAGTGAGCTTTGAAAAGCTAAAGAAAGGGATCAGTGATGTCCCCTTAGGCTGAAGAGGCCTGGGGCTTTTTTGGATACGCCAGAGTTGTGTATTTGCACTGGGGAAGCAGGGCAGCAGCCTTAGAGATCTCCGAGGGTGAGGACTGACATCCATCCATCCATCCATCCATCCATCCATCCATCCATCCATCGAAGCTCTCGAATCCTGAACATTGCAAATTAAGGCATTTCTTCAGCACCACCTTGTGCTAAGGGGAGGCCATTGCAGTTCTCTCTCCGGAGGGAACCGGGCGCAGGATTTCCACGGCCACTGAAGGTCTCCAGTGTGCTGTTGG
Reference	ZFMK-TIS-59361			NumArq23	11	TCCA	NumArq23F	TGTCCATCTGTCCTTCCAGCTCAT	NumArq23R	ACACCTGGTTTGACGGACGGAAA	340	TGTCCATCTGTCCTTCCAGCTCATCTATCCATCACTCCAGGTGTCCCTTTTTCCAACGAGGTGTCCATTTGTCACTCCAGATGGCCATGTGTCCCTCCAGTTGTCCATCCGTCAAAGCAGGTGTCCGTCTGTTCTCTCCACGTGTCCATCCATCCATCCATCCATCCATCCATCCATCCATCCATCCATCCCTCCAGGTGTCCATCCATCACTCCAGGGCTCCATTCATTACTGCAGGTGTCCATTTGTCCCACGAGATGTCCATCTGTCCACGAGTTTTCCATCTTTCCCTCTAGGTTTCCCTGTGTCCCACCAGTTTTCCGTCCGTCAAACCAGGTGT
Reference	ZFMK-TIS-59361			NumArq24	11	CCAT	NumArq24F	AGATTTCAAGGCAACACCCACAAA	NumArq24R	TTTCAGATGTGCTGACCACCCTTC	301	AGATTTCAAGGCAACACCCACAAAATAAATTTCCCACCCTAAAATATTCTTTCTTTATGTCAACAATACGGATATGTAGCCTAAAATAAAGGAGATCAATATAAAACTGCAGAGGGATAATCATATTCAAACAATTTGTACATGCCCATCCATCCATCCATCCATCCATCCATCCATCCATCCATCCATTATCTGGTAGCTCATTTTCTTCTCTACAGTATATCTGTTATCAGTGGCTAAGAGAGATAAAATTCCCAGCTATTGCCAAGTATTTCAGGAAGGGTGGTCAGCACATCTGAAA
Reference	ZFMK-TIS-59361			NumArq25	12	TCCA	NumArq25F	TGGAAGTGACACATACGGTCTCCT	NumArq25R	TGAATGATCCCTTATGGTCCTGGG	320	TGGAAGTGACACATACGGTCTCCTCGGGGCAGCAGCCCTCCTCTGTGACACCTGCTCCCTCAGAAGAAACTCCACAAGGAGTTGAAGAGATGCCCAAAAATTAAGTAACAGGGGAAGTGGGCTGTGCAGCTCTCACTCCATCCATCCATCCATCCATCCATCCATCCATCCATCCATCCATCCACGACCCTTTTCCAGCTCACAAGGTAAAGATAAGGCAACATCATCCATGCTGCGATGTGTCACAAAGGATTATCATAAAGGCTCTCCTTGCTTCCCAAGATGAATCTGAGATCCCCAGGACCATAAGGGATCATTCA
Reference	ZFMK-TIS-59361			NumArq26	11	CCAT	NumArq26F	GGTTGAATAAGCCTCTTTCCCTGG	NumArq26R	TCCACGGCAAGTCTCTGGGT	316	GGTTGAATAAGCCTCTTTCCCTGGTCTCTTATCCTGGGGCATTCCTCCAACCCCATCTATTTCAGTGGCCTTCTGCTGGCCTCCTTCCTTGGTCTCTTATCCTGGTGCATTGCTCTAACCCCATCCATCCATCCATCCATCCATCCATCCATCCATCCATCCATCTCAGTGGCCTTCTGCTGGCCTCACTAGAGTAGACATTTGCTAGATTTCTGTAAAGGCCTCACTCACCTCATACTCTTGATCCCTGTATGGAAACCCCACCATATCCCCTGTGTTCCTCCCCTCTGATTCGGACCCAGAGACTTGCCGTGGA
Reference	ZFMK-TIS-59361			NumArq27	11	TAGA	NumArq27F	ACCAAACTTCTGTGCAAGTGAGGG	NumArq27R	AGTCACACATGGCAGAACCCAGTA	304	ACCAAACTTCTGTGCAAGTGAGGGGGGAGAACAGAGTGGCCCAAGGAACAGATGCTGAAAAGAATAAGACTTTGGAAGCAGAGAGTAATTTCACGATAGAGTGAGAATCTATGGAATTTAGATAGATAGATAGATAGATAGATAGATAGATAGATAGATAGATGAAAGCCCTGCTGAAGTTCTCTGAGCCCTAATGCCTTTTGGGTTGCAGCTAGCTTCATTCTCATCCATGAATGCTCCACATACTACTGCATTAACAATCAACATCAATGAAAATAAATACTGGGTTCTGCCATGTGTGACT
Reference	ZFMK-TIS-59361			NumArq28	13	TCCA	NumArq28F	CCAACCAGTGTTGCGAGTCC	NumArq28R	TGCTTCCTCCCTGTCCTGAGAG	350	CCAACCAGTGTTGCGAGTCCCCTTCTTTTTGCTGGTATCTGGTGGTTTATACTCTGCCTTCTGTGTTTTTATTTCAAAGCAGGTGTATGTGGGTAGACGTGGCAGCCCAACAGGACTTCCACTCTTTTCCATCCATCCATCCATCCATCCATCCATCCATCCATCCATCCATCCATCCATCTTCAGCCCCAAATCCCAACCCATCAAAAAGTCACATTTAGTGACGTTTGCTCAGTGCCACAGCAAGTAACCGCTGGCTGGAAGTAACACCAAGGCAGTTGCCAGGGAATCACAGCCTAAATCCTACTCTCCTACGCACATGGCTGGGCTCTCAGGACAGGGAGGAAGCA
Reference	ZFMK-TIS-59361			NumArq29	12	AGAT	NumArq29F	GCTACATCTTCCTCAGACCCGATT	NumArq29R	GTCTTCACCTCCACACTGTTTCCT	300	GCTACATCTTCCTCAGACCCGATTTTATTTGGAGCAACCACATTCCTCTTTTTTTTTCCTTAAAGGGACATTATAGATAGATGGACAGACAGGCAGATAGATAGATAGATAGATAGATAGATAGATAGATAGATAGATAGATGTGCATAATACATTATATTTTCATTACATATCATTATTTATATGCTTATACACTTACAGTGTATAAGTGGGACTGTATCCTCGTGTTCCTTTTCCTCTCGGCTGCCCACTATGTTCCTCAGGAAGGCTGGCAGTAGGAAACAGTGTGGAGGTGAAGAC
Reference	ZFMK-TIS-59361			NumArq30	12	ATAG	NumArq30F	CTTCCTTTGCTCTCTGGGCTGAG	NumArq30R	CCATGAAGCAGATAACCGGCACAT	302	CTTCCTTTGCTCTCTGGGCTGAGAGGAAGATTAGTTCTCTCTAATCTTGGCAGCTATGGTTAACATGCTGCCATTTACCCATAGACTTCATGGTCTTTCCTCTACCTGACAAATAGATAGATAGATAGATAGATAGATAGATAGATAGATAGATAGATAGATATCAGGCCCTACTAGCCAGTACCGGGGGGTGGAAGGCTCCCTCAAACTTCCCTACTGAAGCCCTGCGTCTCCCACGCTCCCCGACGTGGTAGCAAATCTGTGTGGCTGAGGGTAGCATGTGCCGGTTATCTGCTTCATGG
