# Supplementary material for: FOGS: A SNPSTR Marker Database to Combat Wildlife Trafficking and a Cell Culture Bank for Ex‐Situ Conservation
Source: Mol Ecol Resour. 2025 Jan 10;25(4):e14062. doi: 10.1111/1755-0998.14062 (PMC11969641; doi:10.1111/1755-0998.14062)
Supplement: Supplementary file 3 — Table S3. Primer data. [file MEN-25-e14062-s006.zip › Supplementary S3/Oenanthe_oenanthe_Reference.xlsx]

## Sheet: Sheet1
Data table for FOGS Reference Specimen
Title:	Catalogue/Accession Nr.	NCBI No.	Scaffold ID	Locus	Reference Allele	Microsatellite Sequence	Primer Name Forward	Primer Sequence Forward	Primer Name Reverse	Primer Sequence Reverse	Amplicon Size	Amplicon Sequence
Description:	ZFMK Nr.	Unique Accession No. in Genbank	Scaffold id from genbank		occurence number microsatellite
Example:	ZFMK-TIS-123	GCF_000337975.1	scaffold6_1	Fa_6-1	16	TCTA					409	TCATTGCATTTCTGTCCCCTCTCAGATTTTATATGTGCAGTTGACATAAAGTAATGTTAAATACAACCAAATAACTGGATTACAAGCAACATGCTTTCATTATGATTCAACTCTTTGTCAGTGCTCACCTATTTTTTGTATGCACAAAACATGTGCATGTGCTTGTGTGTGTGTATATCTATCTATCTATCTATCTATCTATCTATCTATCTATCTATCTATCTATCTATCTATCTATCTAATATAGATACAAACAGATTTGTATAGAACAAATGCCTGATTATCTGAATAATAATGAGAGATTTCATTGCAGATTCCTTCAGTTCTTGGGAAACTTTTGCCACCAGTTTTCCAATAATTGAAATAATTCAATGAAGTCCTGGGTATTAGCTTCTGCTC…
Reference		GCA_013399995.1	VXBF01000212.1	OenOen1	20	TCCA	OenOen1F	AGAATGCACTGCTCGCCTGG	OenOen1R	AGACCACGGGAACAATCACAACAG	324	AGAATGCACTGCTCGCCTGGCCATGCTGGCTCCACTTAAAACTATCCCTTTCCTATGTTAGCAGAGGGAAACACGAATGGGCTGCCCTGCTTAGGAAGGAGTCTGTGGCCAGTCCATCCATCCATCCATCCATCCATCCATCCATCCATCCATCCATCCATCCATCCATCCATCCATCCATCCATCCATCCACAGCCAAAGGGTGAGTTAAGGACAGAATAAAACTCCAGCTGCTCTTCAACCAGGTGCTTTTAAGAGTCTTCACAAGCACCAGCAAATGAAGGCTGGAGTGGTCCCTGGCTGTTGTGATTGTTCCCGTGGTCT
Reference		GCA_013399995.1	VXBF01000221.1	OenOen2	13	AGAT	OenOen2F	TCTCTCACCCTTTCCTCACAGCT	OenOen2R	TCAGGGAGAAGAGAATAGGGCCAT	337	TCTCTCACCCTTTCCTCACAGCTGAATACAAGTTCCTTAGTTCTTCCTTCTTCCTGTTTTGTACACTTAACACTGCTATTGAACCCAAGTTCTTAGTCTTTCTAGCAACTGAGAATGTTGTACTTTTTCCTCATAGGAGAGATGAAAGATAGATAGATAGATAGATAGATAGATAGATAGATAGATAGATAGATAGATAGAAAACATCCAGAGAAAAGTGTGAACTCACTTGAAAACTGAAAAAAAAAAGATTGTTGAAGTCAAGAATAACCTTGATAAACACTCTTGATCCTCTCTATCCTTTCCCCTAATTATGGCCCTATTCTCTTCTCCCTGA
Reference		GCA_013399995.1	VXBF01000235.1	OenOen3	14	TGAA	OenOen3F	CCTGCTGCCACTGTAACTGCATGT	OenOen3R	ATTCCCTGCCTCACCTCTGCTCTG	330	CCTGCTGCCACTGTAACTGCATGTACTCACAGATAAAGGGTGTTTGGGAGTGTGAGAAGCAGGAGCACAGCTCCCCAGGTAGTTTTGTCTCTTCCATAGAGAGCTGCACCAAGATCTTGTGAGGGATGTAGTGTGCACCAAAATCCTGACCTTCACTTAGGGAGCATTGTGAATGAATGAATGAATGAATGAATGAATGAATGAATGAATGAATGAATGAATGAAGAGCCTCTAATGGTTTCCTCATGCACCAGAGCTTTCTCCTCTTGCACAGGCTGCTGAGGGCACCTGCCAGCCTTGGGCTTGCAGAGCAGAGGTGAGGCAGGGAAT
Reference		GCA_013399995.1	VXBF01000242.1	OenOen4	19	TCCA	OenOen4F	CCTCTTCAGACCACCAGCCCTTTG	OenOen4R	GGACACAGCAGTGGATGTGGAGAT	309	CCTCTTCAGACCACCAGCCCTTTGTACCCATTGCTGGGTGAAGCTCTGCATGGTGTGCTAACATTTTGGTGTTGCCATGCTTTGTACCATGCTGTGTGCACAACTCCTCAAAATAGATCTCTTATTCAGAAAACTGACCAGCCAGTCAGTGTAGCCTTTTCCATCCATCCATCCATCCATCCATCCATCCATCCATCCATCCATCCATCCATCCATCCATCCATCCATCCATCCATCCCTGGTGGCACCAGGGCAGAGGCTGTGGAAGGAAGGAGCAGCAACACCATCTCCACATCCACTGCTGTGTCC
Reference		GCA_013399995.1	VXBF01000245.1	OenOen5	13	CATC	OenOen5F	GCCCAGGTGAGTCCTGCTTT	OenOen5R	GCCATTGCTCAGAACTTCACTTCC	317	GCCCAGGTGAGTCCTGCTTTTCCATTTGTGAAGGGAGAACAGTTCTGCGCTTCTGTGTTATTTCCCCATTGAACTCCCATGGGAGATAACTGGGAATTTATCAGCATTTGTGCCACTCTCCATTCTGCCCAGAGATCAGCTTCATGTAGGAAGCCTGGAATTAGAAAATCATCCATCCATCCATCCATCCATCCATCCATCCATCCATCCATCCATCCATCCTGGGCTCAGAGTACTTATTCTTGATTAGAGTTGAGAGATTTCTGCCTCTGTCCTGGGGCTGGAGGAGTTGGGGAAGTGAAGTTCTGAGCAATGGC
Reference		GCA_013399995.1	VXBF01000245.1	OenOen6	13	TCCA	OenOen6F	TGTCTAACCTGACCCAACCCTTGT	OenOen6R	CCCAATGTTGTCCTCTCATCTCCA	349	TGTCTAACCTGACCCAACCCTTGTTCAGTTTAATATCATTGTCCTGTGCGGGGACCCCAGAGGTGCAGGCAACTCCCAGGGGATCTCAGAAGATGCTTGACTTTTTGGGCTGTCAGCACACATGGCTGGATCATGTCCCATTTGTCATCTGCCAGAATCCCCCAGTCATCTCCATCCATCCATCCATCCATCCATCCATCCATCCATCCATCCATCCATCCATCTATTAAATCAGTAAAGGTAGAATACACTGAATCACTATAGAATCAGTGGATCTAGGATATGGAATAGAAGCAGTGGATCTAGGATATGGAGGGCCTGCAAGTGGAGATGAGAGGACAACATTGGG
Reference		GCA_013399995.1	VXBF01000250.1	OenOen7	12	ATCC	OenOen7F	GTGTTCAGACAGGCACCAGTTACC	OenOen7R	GGTTGGCTAGGACATGCTAGTGTG	333	GTGTTCAGACAGGCACCAGTTACCTGCTTTGGCTTGGTAAAAGCCAGCATGAGGTCAGATGTTAGCAGAGATCCCAAACGATGGGAAGGGTGTGCAAGGAGGACTTTTGCTGCCACACCACTCTGAGCACAGGGGTTACACAAGTATCCATCCATCCATCCATCCATCCATCCATCCATCCATCCATCCATCCACATCATGCCTTCATACGCACTTTCCTGCCTGCTCCCAGGTGTTGCAGAGCTGCACAAAGCCCTGGTTCTCCCTGGCCAGTTCCTGCTTTCCTAGCCCCAACCTGCAGACCAGCAGCACACTAGCATGTCCTAGCCAACC
Reference		GCA_013399995.1	VXBF01000259.1	OenOen8	12	TCCA	OenOen8F	GCCCTTCGTGTTTGCTCCTACCT	OenOen8R	AGATCTGCTCCTGCTGCACTTGG	340	GCCCTTCGTGTTTGCTCCTACCTGACTTCTGCTGGGAAGTGAGCATTTCCTGGAGACTTCAGAAAGCTTAAAGACTCTCCATTGAACCTCCTTCATGCACTGCTCTCCCCCTCACAGCCTCACAGGCAGCAGCTCCTGTCCCTGGCCATTGCAGGGTGCTCCATCCATCCATCCATCCATCCATCCATCCATCCATCCATCCATCCATCCCACAGCACCCAGTCCCTCATGGGCACTGCCAGAGCCACCAGCCCAGCACCCAGCCCTGACATGGTGGGGCTGGGCATCACCAGGGGAATGGCACAGCAGGACATGGCCCAAGTGCAGCAGGAGCAGATCT
Reference		GCA_013399995.1	VXBF01000366.1	OenOen10	13	TCCA	OenOen10F	ACCTCTGCCAGATCTTGTTAAAGG	OenOen10R	AATGCTTGGTTTGCTCCAGACAG	311	ACCTCTGCCAGATCTTGTTAAAGGACATAAGGATCCTAAAACTACTTTGAGGAAAGAGGCAATAGTCTGCTTGTGCATTGAAAGGAAAAAAAAAGAAAAATACACAGCAACAACAGGAACTGCTCTTTTGGGACTTAACATTTCTCCATCCATCCATCCATCCATCCATCCATCCATCCATCCATCCATCCATCCATCCTCAGTCTCAGCTCTTGGTCTGAGCAGAATTTCTGAACATTCCTGATCTTCATTTCTGGCAATAGAGTTTTAGCACATATGTAGCCACACCTGTCTGGAGCAAACCAAGCATT
Reference		GCA_013399995.1	VXBF01000540.1	OenOen13	13	TCCA	OenOen13F	TTATCACCTGCCAGCCATCCTGAG	OenOen13R	AGCCACTCCTCACACAGCTTCC	350	TTATCACCTGCCAGCCATCCTGAGGCCAGCTTGGCCAGCTAAGTGCAGACCAGAGCAGATAGGTCCCTCATCACAATGACAGCCACAATTGTCACCAGTGTGCTGCTTGGTCAAGCTTGCCTGGACCACAGGAATGAGAGGGGATGGTTGTCCATCCATCCATCCATCCATCCATCCATCCATCCATCCATCCATCCATCCATCACCTCCCATGCACAGTAGTTTGGCCTGCAAATGTCAGATCTGATAAAACATGGGAAATAGAACTGATAAACTCTGATGAGAAAATTAAAAACTGAGATGGTGAAGATTGTGAAAGGTCTAGAGGGGAAGCTGTGTGAGGAGTGGCT
Reference		GCA_013399995.1	VXBF01000725.1	OenOen14	15	TAGA	OenOen14F	TGTCCTTTCACATCCTCATCTGCT	OenOen14R	GCAGGAACACATCTAGCATGAACT	339	TGTCCTTTCACATCCTCATCTGCTACTATAATGGTCCACATGAAGTGGCTGGACCAAAACCTAAGAGAAGATGGAAGAATATGCTTGGACATCCTTATAACACATAGATAGAGAACCCCATTCATATAATCTTCCATATATCTAGATAGATAGATAGATAGATAGATAGATAGATAGATAGATAGATAGATAGATAGATAGATATCTGCAACTGGCTGCTCATGGAGCATGATTATACCCAGTCTCTCAATTTGGGCAGCATTTAGTTTGAGACAGCTTCAAAATCTTCACTATTTTTGTAACACTGGAGATACCAGTTCATGCTAGATGTGTTCCTGC
Reference		GCA_013399995.1	VXBF01000896.1	OenOen15	15	CCAT	OenOen15F	GGTCCTCTCCTCTGACCTAATTGA	OenOen15R	CACACTCGGCTAGAATTGGAACAG	321	GGTCCTCTCCTCTGACCTAATTGAAAACAGGCAGCCTCCTTCTAATTGTGCACTCTAACCAGTTCATGTGCATTAGCAGAGGAAATTGGAGAGGAAAAGAGTTCTGAGTTGGCATTTATTTCCTGCACTTGAATGTCCATATGCCAGCTGTTTATGTGTCTGTCCACCCATCCATCCATCCATCCATCCATCCATCCATCCATCCATCCATCCATCCATCCATCCATCTCTAATTCACATTGTTCTCTCTGCAGAAATTTGGCTTCAGGTAAAATACAAGCACCAGGATTTTTTTTTCTGTTCCAATTCTAGCCGAGTGTG
Reference		GCA_013399995.1	VXBF01000896.1	OenOen16	15	TCCA	OenOen16F	CCCTCTCCTGCATTTCCTACCCTT	OenOen16R	TGTGGAAAGTGGGTCACTGGGAAT	318	CCCTCTCCTGCATTTCCTACCCTTGCCCCTGAGGCTCAGAGCTGTAATTCCCACCACAGGGCTTTTCCCCAGCCTCTTGGGGGAGGACCTAGAGATGTGCCCCTCTCAGTGCAGAACTCCCCTGCACAGGAAGCTCTCCATCCATCCATCCATCCATCCATCCATCCATCCATCCATCCATCCATCCATCCATCCATCACGTGCTCCCGCTGCATCCCCTGACGTCAGGCCTGGCATGTTCCACTCCTGCACGTTTTCCTGCCTCTCCTCAAATGACACAAAGCTAAACCACTTATTCCCAGTGACCCACTTTCCACA
Reference		GCA_013399995.1	VXBF01000899.1	OenOen17	12	GATA	OenOen17F	GCTCAGGACCTGTGTCTGCA	OenOen17R	GTGGCTGTACTACTACCTGTTGCT	343	GCTCAGGACCTGTGTCTGCACACAGTAATATCAACACTCCTGATCAGCTATTCCCTGACTTTAGAACTTTTGGGACTCCTTTCCAGGCGAAACATAAGTGTAGTGTTGTGTATTATTGGATGCAGATATATAATAACATGGGGAAAAAATCTCCCTAAACCAGATGGATGGATAGATAGATAGATAGATAGATAGATAGATAGATAGATAGATAGATAGATTCCCTGAAATATTTCTGTAAAGAAATCAGATTAAGTGATAAGTCTAACCAGCAGTTTCTGGCCCAGAGATAACAAAGCAAACTGTTTTAATTCTATCCAGCAACAGGTAGTAGTACAGCCAC
Reference		GCA_013399995.1	VXBF01001146.1	OenOen18	14	GATA	OenOen18F	AATGTTGTGTCCAACTCAGCCAAA	OenOen18R	TCTCAGCAGAACCAGCCAAGG	317	AATGTTGTGTCCAACTCAGCCAAATTTTGAATAAAGCTTCATTAGGGTTCTGAGAGTTTAAACTTTTTGGACACACACACAGACATAAAATACATTAGATGGATAGATAGATAGATAGATAGATAGATAGATAGATAGATAGATAGATAGATAGATAATTTTTCTTCCAACTTCCAGTTTTGGCCAGCACTAGAGCCAACCATGCCAAAACACAGCAAATATTCTCCTGATACTCCCAGCTGTGGCCAGAAGAAATTGTGCCTGAAATGGCGTGAGAAAACTTCAAGACAAATGAGCCTTGGCTGGTTCTGCTGAGA
Reference		GCA_013399995.1	VXBF01001315.1	OenOen19	14	ATCC	OenOen19F	CCACTCCTCTTCCCACCCTTGT	OenOen19R	TGCTTTCTTCTCCTGCTGGACCTT	339	CCACTCCTCTTCCCACCCTTGTGTGAAAGGCACATTGAAAAACAAAGGCAATGGGCAGTGCAAATAAATCCCAACCCATGCAACGTTCTTACCCATGCAACTGTTATGGAGAACACAAGTGGGATTTTTGGAAGAAGTTATCCATCCATCCATCCATCCATCCATCCATCCATCCATCCATCCATCCATCCATCCTAAGTTGGACGGAACAGAAACACACAGACTAGCAAAGCACAAAAAATCCCACTTTGAAAACACACCAATATGCTCTAGCTCATACTTTCCATGTTGAGCCTGAAATACTTGAAATGCTCCAAGGTCCAGCAGGAGAAGAAAGCA
Reference		GCA_013399995.1	VXBF01001352.1	OenOen22	13	TAGA	OenOen22F	GGGACAGTGCTTGTCCTGTTTACA	OenOen22R	TGCTTGTGAGTCTGCTGGGAGAA	317	GGGACAGTGCTTGTCCTGTTTACACTTTGAAACCCATACAGGCAGGTGCCAGGGAGAGAGCTGGGTTCAGACACTAGGTGTGTTTGTGGGTCCTAAGCCCCTCTAAAATCAGGCCCACCTTTAAAGCAAGAAGATTTCTCAGAGAATGAGCAAGTAGATAGATAGATAGATAGATAGATAGATAGATAGATAGATAGATAGATAGATAAAGCTTTCTAAATTGTTGCAGCTTTTCCAGCAAATTCCCCATTTCTTTCTGGGTACATTAGTCCTTAGAGTCCTTAGAGCTTGCAGTTCTCCCAGCAGACTCACAAGCA
Reference		GCA_013399995.1	VXBF01001353.1	OenOen23	12	CATC	OenOen23F	GGAGGAAGCACAAGGAGGTTCTGA	OenOen23R	GTGCCCACCTTTGAAGTCCAGTAC	305	GGAGGAAGCACAAGGAGGTTCTGACCCATTCCCAGAAGCCCAGTCCAGCAGGTTCCCCAGGCCAGAGTGCCCTTGTAACCAAAAACAGTCAGAAGAGAAACATCCATCCATCCATCCATCCATCCATCCATCCATCCATCCATCCATCCTCTGCACCCACAAACCCCCTGTTCAGGTGACTCCCAAGCACAGGGCAGTGCTCAACCTCCCTGTAAATGCAATATTTCTCCCTACTGCAAAGCAAAGGAAATCAGTGCTGGATAAGGCAGAGCTGAAAATTAGTACTGGACTTCAAAGGTGGGCAC
Reference		GCA_013399995.1	VXBF01001596.1	OenOen24	14	GATA	OenOen24F	CAGCCCAAGGTCCTCTGTGAAAC	OenOen24R	AGCCAACAATGCCCATTTGTACTT	346	CAGCCCAAGGTCCTCTGTGAAACACAAAGCAAACCCAGGCCTACTATGTACAGTATTTCTAATACTTCCAGCCTTTAGATATTTCTAGAGTATGGACTTACAACCTGACACAGCTTCTGTGTTGCCCTCAGTGATAGATAGATAGATAGATAGATAGATAGATAGATAGATAGATAGATAGATAGATATTTTTTTCCCCCTGGAAGGGAGGCTGTGGTGGTCCCTTTGACTCCTGTGGATTTAGGTCCCTGCACTAATCTGGGAAAGATGAAGGTGCAGTAGAAAAAAATGTACCAGGATTGAGTGAGTTGTATAAGATAAAAAGTACAAATGGGCATTGTTGGCT
Reference		GCA_013399995.1	VXBF01001719.1	OenOen25	13	CATC	OenOen25F	TGGCCTGGAGTGCGCTTAAGAGTC	OenOen25R	ATGCTGCCCTTCATCTGCACATCC	301	TGGCCTGGAGTGCGCTTAAGAGTCCAGAGGGAGGGCTGAGGCTGGAGAAAAACTGCCCTGGGCTGGTGGTCCTGGCATCCATTCATTCATCCATCCATCCATCCATCCATCCATCCATCCATCCATCCATCCATCCATCCTCAGGTCACAGAAGACTGTGAGAGCCTGCCTCAGCCTGGGAGGTGCTGCAACCTAGAGGAGAAATTCCTTAATTCTGCAGCAGGACTCTGCCTCTTCCTCACCATCAGGCGGCAGTGCAGGCTCTGGTGCCGGGCTGGGATGTGCAGATGAAGGGCAGCAT
Reference		GCA_013399995.1	VXBF01001783.1	OenOen26	17	GATA	OenOen26F	GTACCAGGCAGACCTTTGCCCTTC	OenOen26R	AGGCTGTGGTCACATGCTGTTGAA	300	GTACCAGGCAGACCTTTGCCCTTCTCTTGCAAATAAGTTCTCCTTATTTTAAGAAGCCAAGTCTCAAAATGAGAAATAACAATCTGAAGCAGACTGCCAGTCAGCAGGATCTTGAGCCTCCCAAGGATTACAAAGCATATAAACATGATAGATAGATAGATAGATAGATAGATAGATAGATAGATAGATAGATAGATAGATAGATAGATAGATAGAACAGGCTTTATTAAGGGATGCTCACTGAGTAGAAAAAGTCCAAAATGGCTCTCATATCAGTTCAACAGCATGTGACCACAGCCT
Reference		GCA_013399995.1	VXBF01001794.1	OenOen27	13	ATCC	OenOen27F	TGCTTCATCTCTTTCTCAGGTGGA	OenOen27R	TGATTTCAGCATCTGAGACAGACC	300	TGCTTCATCTCTTTCTCAGGTGGATGGCTAAAGCAGATGATATGAAACATTCCTCAGCAGAGGCAATTCTCCACCACTTCCACTGGGCTCTTGATCTGTGATCAAAAATCCATCCATCCATCCATCCATCCATCCATCCATCCATCCATCCATCCATCCGTGCATCCTTCAGTACATGACTTTATCTTTTCAGCATAGGGTGTTTGTTAAGTCATATGTCAGAACTGTTCATGGGTGTTTAGTCATGAGACCAATGGCTACAGCAGGGACCTGCCAGGTCTGTCTCAGATGCTGAAATCA
Reference		GCA_013399995.1	VXBF01001794.1	OenOen28	11	TCCA	OenOen28F	GGGCTCTTCAGAGTCTCTTCAACT	OenOen28R	TCACCAAATTCTTACGCATCCCTT	309	GGGCTCTTCAGAGTCTCTTCAACTCCCAGACTGTAGATTCATCCATTCCTCCAAAGTGTCTGTTGGCACATGTTGCTAAGAGCTCAACATATGGAGCGTGTCCATCCATCCATCCATCCATCCATCCATCCATCCATCCATCCATCCCTCCAGGCACAAAGCAGTGCTTGTGGACATTCAACCACATACACAAGGACTGCTGCACTTCCTCTCACAGGGCCTGACCCAGACCTGTCTTGATACATGAGAGATCAGTTTCAGCTCTGTGAGGTGAACCACCTGCTAAAGGGATGCGTAAGAATTTGGTGA
Reference		GCA_013399995.1	VXBF01001805.1	OenOen29	11	CATC	OenOen29F	CCCGTGTTTCTGTCCACACCTCTC	OenOen29R	AGGTCTGGGAATCAGCCTGTTTCG	306	CCCGTGTTTCTGTCCACACCTCTCGGTGACCCCAAACTCTGGGGCTGCTTTGGGGCAGCACCCGCCCCTCTCTGCCCCGGGACTGCTCTCGGCTCCCCCTGTCCCCCCCACCCATCATCCATCATCCATCCATCCATCCATCCATCCATCCATCCATCCATCCATCCGTCTTTCTCAGGGCTGGAATTCCCCAAACCCTCACCCTGGCTGTGCCCCTGGGGTGGCTCCACGGGCTCCCTGTTAACTGGGAGCTGCTGCAATGGCAGCAATCCCATAAAAAGCCGAAACAGGCTGATTCCCAGACCT
Reference		GCA_013399995.1	VXBF01001926.1	OenOen30	11	CATC	OenOen30F	GGCTGCCTCACCAGTAGCTCTATT	OenOen30R	ATGGGAGCAACCTTGAAAGCACAG	347	GGCTGCCTCACCAGTAGCTCTATTTAGCTGCAGTGAAATTTTACAATTTCACTCATTACTGGGCAGTGGCCTATGCAATATCCTTATCTGCTCTGGGAGTGCTCATGCATCCCATGTGGCCAGTGTTTCCTCTCAAGGATAAATGCTGGTAGTCAGCTCATCCATCCATCCATCCATCCATCCATCCATCCATCCATCCATCTTTGGTTATTTCTAATCATATCACTAAATCACCACCTTCAGGCTTTAATGGGGAAGTGTGATTTAGTTTTAGACCTTGGTGATGATTGAAAGTACTATCCAGTCACAAGGAAAGAGCTCAGCTGTGCTTTCAAGGTTGCTCCCAT
