# Supplementary material for: FOGS: A SNPSTR Marker Database to Combat Wildlife Trafficking and a Cell Culture Bank for Ex‐Situ Conservation
Source: Mol Ecol Resour. 2025 Jan 10;25(4):e14062. doi: 10.1111/1755-0998.14062 (PMC11969641; doi:10.1111/1755-0998.14062)
Supplement: Supplementary file 3 — Table S3. Primer data. [file MEN-25-e14062-s006.zip › Supplementary S3/Ouroborus_cataphractus_Reference.xlsx]

## Sheet: Sheet1
Data table for FOGS Reference Specimen
Title:	Catalogue/Accession Nr.	NCBI No.	Scaffold ID	Locus	Reference Allele	Microsatellite Sequence	Primer Name Forward	Primer Sequence Forward	Primer Name Reverse	Primer Sequence Reverse	Amplicon Size	Amplicon Sequence
Description:	ZFMK Nr.	Unique Accession No. in Genbank	Scaffold id from genbank		occurence number microsatellite
Example:	ZFMK-TIS-123	GCF_000337975.1	scaffold6_1	Fa_6-1	16	TCTA					409	TCATTGCATTTCTGTCCCCTCTCAGATTTTATATGTGCAGTTGACATAAAGTAATGTTAAATACAACCAAATAACTGGATTACAAGCAACATGCTTTCATTATGATTCAACTCTTTGTCAGTGCTCACCTATTTTTTGTATGCACAAAACATGTGCATGTGCTTGTGTGTGTGTATATCTATCTATCTATCTATCTATCTATCTATCTATCTATCTATCTATCTATCTATCTATCTATCTAATATAGATACAAACAGATTTGTATAGAACAAATGCCTGATTATCTGAATAATAATGAGAGATTTCATTGCAGATTCCTTCAGTTCTTGGGAAACTTTTGCCACCAGTTTTCCAATAATTGAAATAATTCAATGAAGTCCTGGGTATTAGCTTCTGCTC…
Reference	ZFMK-DNA-FC19476280			OurCat1	11	AACA	OurCat1F	TTTGGGAGACTCAGATTCACATCC	OurCat1R	AGCCACCATCTTCTTGACTTCTAC	316	TTTGGGAGACTCAGATTCACATCCCCATTCAGTCATGAAACTCACTGAGTCACTGTGGGCCAGTCACGGTCTCTCAGCCTAACCTACCTGACAGAGGTGTTGAGAGGATAAATGGGAGGGCCCATATACATCACCCTATGTTCCTTGAAAGAAATGCAGGATCAAGATGTAACAAACAAACAAACAAACAAACAAACAAACAAACAAACAAACATTTTCCTGCAACCCTAAGTGGTATAGTCCAGGAATAGTTTCCCCATTTGTCTAGAAAGTTCCTCAGATGAAAACCAGGGTAGAAGTCAAGAAGATGGTGGCT
Reference	ZFMK-DNA-FC19476280			OurCat2	13	GATA	OurCat2F	CGAGGGAGGAGGCAATGGTA	OurCat2R	CGGGCTACAGTAGGATGAACAT	340	CGAGGGAGGAGGCAATGGTAAATCCCTCCTGTATTCTACCAAAGAAAACCACAGGGCTCTGTGGGTGCCAGGAGTCAACACCGACTCAACAGCGTAACTGTACTCTACTACTTTAAACTTTGCACACTGCCTAGAGATGTATATATCAGGTGGCATTAAAATATGATAGATAGATAGATAGATAGATAGATAGATAGATAGATAGATAGATAGATAGATCTAGCAACTGGGCAACTTGCTGGCCACATTCACACATAACAGCAAACAGAAGGTAGATGAACATGAGGTTAATTTTTGTAACTGCAAATCATATCACAGATGTTCATCCTACTGTAGCCCG
Reference	ZFMK-DNA-FC19476280			OurCat4	15	AAAG	OurCat4F	AGGATGGACAGATAGAGGTCTCC	OurCat4R	CAGGGTCTCTCCTAACCTTGTTT	306	AGGATGGACAGATAGAGGTCTCCAAGAGGAGGAAATAGAAGCCAAATGAAAACATTTTGTTTCTGTTGTCATTTTCATGAAAATGTGGAAATGGTGAAGCTATTCACATGTGAGTAAAGAAAGAAAGAAAGAAAGAAAGAAAGAAAGAAAGAAAGAAAGAAAGAAAGAAAGAAAGAAATGGGCAAAGGAAGCCCAGCCCGGTTTTGTACATTGTGAACCACCGGGATCAGGCCCAATCCAGGTGGGAACATGGCGGCAATCCCACCTGTGAAGCCACCCCTCAAAACAAGGTTAGGAGAGACCCTG
Reference	ZFMK-DNA-FC19476280			OurCat5	14	GATA	OurCat5F	TGTCTCCCTTTGTCACCTTCTTTC	OurCat5R	ACATCCTCTTCTGTTGTTGCTCTC	305	TGTCTCCCTTTGTCACCTTCTTTCTCAACTCAAAAACCTCAAATGCTGCAGCCTTCCCTCATAAGGACCTGGAAGCACTACTTCTACAACTGCTTACTTCCAACAGCACTGGGCCTGCCTTAAGAGTCCACAGCAGCCTCAGGGTGCAGCGTTACAATATGATAGATAGATAGATAGATAGATAGATAGATAGATAGATAGATAGATAGATAGATACTAGTCTTGATGACTACAGGCAATCTCCATGGTCAGAAGTAAGATGCCTCTGGATAACAGTTGCAGAGAGCAACAACAGAAGAGGATGT
Reference	ZFMK-DNA-FC19476280			OurCat6	13	TAGA	OurCat6F	AGACTTATCTCTTCATCCAAGCCT	OurCat6R	TGTGGTGTGCTGTCGTGTG	311	AGACTTATCTCTTCATCCAAGCCTTTTAATTTGACTTTGGTTTTAAATTGTTGAAAGGTTTTTATATTAAGTGTTTTAATAGTTTTATGTTGTTTAAACCACCCAGAGGTGAACCTTTGGGTTGGTATACAAATTAGATAGATAGATAGATAGATAGATAGATAGATAGATAGATAGATAGATAGATAGGAGAGAATATATAGTGTCCCATTATCACTCCTATGCAATAGCATAGGATAGAAGGTGGCAGCATACCATGTGCAAACATGCATATCAGCACATCACATAGCAACACACGACAGCACACCACA
Reference	ZFMK-DNA-FC19476280			OurCat7	14	AGAA	OurCat7F	GCTCTAATGGCACATAGGTTTCTG	OurCat7R	ATAGTGGCTGGTGATTGTAGTTCA	331	GCTCTAATGGCACATAGGTTTCTGTATGTTCTGCAACAAAATCTTGTTTATCAAGATATTAAGATACTTGCTCTTTCTTCTCAGTTGTACAGTATTCTATTTAAAAATCATTAATAGTTTTAACTGATGGTTAGCAAAAAGCAGGTGGTTCCTTGCCAGAGTACCAGAGAAAGAAAGAAAGAAAGAAAGAAAGAAAGAAAGAAAGAAAGAAAGAAAGAAAGAAAGAGCCAGCAGCAGGGGGAGTTTGTACAATTCTCCAAACTATGCTCTAGAGCAGGGAGAGGCACCTTGGCTCCCCCGTTGTTGCTGAACTACAATCACCAGCCACTAT
Reference	ZFMK-DNA-FC19476280			OurCat8	11	TAAA	OurCat8F	CTCTCTCAGCCTAACCTACTTCAC	OurCat8R	TGTCTGTGCTGCCGCTTTAG	300	CTCTCTCAGCCTAACCTACTTCACAGGGTTGTTGTGAGGAGAAACGTAAGTATGTAGTACACCACTCTAGGCTCCTTGTAGGAAGAGTGGGATATAATATGTAAATAAATAAATAAATAAATAAATAAATAAATAAATAAATAAAATGTCTGCTGTATGAGTCTTTTCTTTGTATTTCTCCAAAATAGAAAGAAGCACTCTGTGACTGACTAAAGCGGAAGCACAGAGAGACAGGCACACATGCACCAACCTACCTCAAAAGACTCTGTGACTTGATTGACTAAAGCGGCAGCACAGACA
Reference	ZFMK-DNA-FC19476280			OurCat10	12	GATA	OurCat10F	ATGTATCTCTCAGCCTAACCTACC	OurCat10R	TCAACACCTAGAACATTCACCATG	300	ATGTATCTCTCAGCCTAACCTACCTCACAGGGTTGTTGTGAGGATAAAAATAAGCATGTACACTGCTCTGAGCTCCTCAGAAGAAGAGTGGGATATAAATGTGATGGATAGATAGATAGATAGATAGATAGATAGATAGATAGATAGATAGATAGAACTACTAAGCTGTGCATATGTTGAATATTTTCTGATAGATATTTTTTACAAATATGGAGCCACAACAAAGAGTCACATTATATCCCGGGTAGGCATTTGTTACCTGAACCAGTGCCTGAGCATGGTGAATGTTCTAGGTGTTGA
Reference	ZFMK-DNA-FC19476280			OurCat11	12	AGAT	OurCat11F	TCATATTCTCATTGTTCCAGTGGC	OurCat11R	AAGTGAGTAGTGGATTGACAGAGG	330	TCATATTCTCATTGTTCCAGTGGCCACATCAAAGATTCTGTAACCTTTCTTCCTAGTGTATAGGCACAAAGTATTCCTTCTTCACATCTGCAGTTGTTTATTTCTTTACTCTTTAGGAACACAGATAGATAGATAGATAGATAGATAGATAGATAGATAGATAGATAGATAATGTCTGAGTTTGTTCCCATGCCATAATTCAAAAGGTGTCACATCTGTTGTGGGCTGGGAAGAGAAACAGGGTAGGGGTACTACCACCAGGTAAAGGCAGCTGTATTTCCCTAGGCGGGCACTGTGAGGCAGACACCTCTGTCAATCCACTACTCACTT
Reference	ZFMK-DNA-FC19476280			OurCat15	13	GATA	OurCat15F	ACTGTTCTTCTACTGCCCTGAG	OurCat15R	AGATGTTCCTCATCTTCTGTTCCT	300	ACTGTTCTTCTACTGCCCTGAGAAGCTGGACTGTTTGTTCATATTCTCTTGCTTTCACTTCTACCCAGAACACTAAGAACAGCCATCCACAACCCACAACATCACAGCAACTCAATTAATGGTGATGGAGCAGAAGCAAGAAAATGTCCTTTTTTGGCCTATGTAAGAATGATAGATAGATAGATAGATAGATAGATAGATAGATAGATAGATAGATAGATAGAGTTTATTATGGTCATAGACCAGTTAATGTAAGAATGATAGTCCCACAGATTAAGGAACAGAAGATGAGGAACATCT
Reference	ZFMK-DNA-FC19476280			OurCat17	17	AGAA	OurCat17F	TCTGTCTGTCTAAGGAGCTTATGT	OurCat17R	CAAACAAGATGATTCCCTAATCCC	329	TCTGTCTGTCTAAGGAGCTTATGTATCTCACTGTTATTGTTTTTTTTAAATAATTTGATTACTTATATCTGTGTCTATGTTATTGTTGTAAGCCGCCCCGAGCAGTACTGCACTGGAGGGGCGGGGTATAAATATTAGAAAGAAAGAAAGAAAGAAAGAAAGAAAGAAAGAAAGAAAGAAAGAAAGAAAGAAAGAAAGAAAGAAGCTTCCACTTTGAACATCACAAAGGAGTGAAGAGAGCAGGAAACCCGAGGGTGTCTGCTCAAATGTTATTTTCCAAATCCACTTTAGATTGCAAGCTTTTGGGGATTAGGGAATCATCTTGTTTG
Reference	ZFMK-DNA-FC19476280			OurCat18	11	AGAT	OurCat18F	ACGTCAGCAATCCAGGATTTAATC	OurCat18R	AGACTCCTGCCTGCAACCT	300	ACGTCAGCAATCCAGGATTTAATCTAGGGTGGAGGAGAGCCACCACACCCCATACCGGACTGGCTGGGATTGCTTCTCACACAGCATCACGTCCCGGTCCTCCGCCCAACATTTCTGCAGCACGCACAGCTCCTGATTTCAGCTGGAAGACAGATAGATAGATAGATAGATAGATAGATAGATAGATAGATAGATGAACATAGGAAGCTGCCATATACTGAGTCAGACCATTGGTCTATCTAGCTCAGTATTGTCTGCACAGACTGGCAGCAGCTTCTCCAAGGTTGCAGGCAGGAGTCT
