# Supplementary material for: FOGS: A SNPSTR Marker Database to Combat Wildlife Trafficking and a Cell Culture Bank for Ex‐Situ Conservation
Source: Mol Ecol Resour. 2025 Jan 10;25(4):e14062. doi: 10.1111/1755-0998.14062 (PMC11969641; doi:10.1111/1755-0998.14062)
Supplement: Supplementary file 3 — Table S3. Primer data. [file MEN-25-e14062-s006.zip › Supplementary S3/Phataginus_tricuspis_Reference.xlsx]

## Sheet: Sheet1
Data table for FOGS Reference Specimen
Title:	Catalogue/Accession Nr.	NCBI No.	Scaffold ID	Locus	Reference Allele	Microsatellite Sequence	Primer Name Forward	Primer Sequence Forward	Primer Name Reverse	Primer Sequence Reverse	Amplicon Size	Amplicon Sequence
Description:	ZFMK Nr.	Unique Accession No. in Genbank	Scaffold id from genbank		occurence number microsatellite
Example:	ZFMK-TIS-123	GCF_000337975.1	scaffold6_1	Fa_6-1	16	TCTA					409	TCATTGCATTTCTGTCCCCTCTCAGATTTTATATGTGCAGTTGACATAAAGTAATGTTAAATACAACCAAATAACTGGATTACAAGCAACATGCTTTCATTATGATTCAACTCTTTGTCAGTGCTCACCTATTTTTTGTATGCACAAAACATGTGCATGTGCTTGTGTGTGTGTATATCTATCTATCTATCTATCTATCTATCTATCTATCTATCTATCTATCTATCTATCTATCTATCTAATATAGATACAAACAGATTTGTATAGAACAAATGCCTGATTATCTGAATAATAATGAGAGATTTCATTGCAGATTCCTTCAGTTCTTGGGAAACTTTTGCCACCAGTTTTCCAATAATTGAAATAATTCAATGAAGTCCTGGGTATTAGCTTCTGCTC…
Reference		GCA_030020395.1	NC_080029.1	ManPen1	12	CACT	ManPen1F	GAGGAGAGGGATTCAGAGGCAACT	ManPen1R	AGGCAGGCACTGCTGGTCATT	335	GAGGAGAGGGATTCAGAGGCAACTTTGTGGGATTAAAAGGCTTGGAGGGGAGGAGGTTGTAGACAAGGTTTGGACAAAGTGTGACCACGTGATGAGAGAACATGGAGTCCAGTTATACAGGGAATATGGATTATGGATGAAGAATCCATTCGTTTGTTCGTTCACACTCACTCACTCACTCACTCACTCACTCACTCACTCACTCACTCACTCACAAGGTTATCCAGCAGATCAGTCCACTCATTCAAATCCCAGGGCAGCCAGGCCTTGGCCTCATAGCCTCTTTTAATCTCTTTCCTTATTTGTAAAATGTAAATGACCAGCAGTGCCTGCCT
Reference		GCA_030020395.1	NC_080030.1	ManPen2	12	ACTC	ManPen2F	TGGACCCAGCACAGTCTCAATCTT	ManPen2R	AGAGGATGGAGGCAAAGGGAATGT	332	TGGACCCAGCACAGTCTCAATCTTGGCCTCTCCAACACTGTCAGAATGAGTCAGTGCGGAAGCACATTTCACCCCCTACAATGACATATAACCACTGCATTTCTGTTTGTGTGCTCGCTCACTCACTCACTCACTCACTCACTCACTCACTCACTCACTCACTCACTCATTCATTCAGCCATGTTCCAAGTTGCTTGAGGAATTAACACACTGGAGGAGGGGACCCCTGGCTAGAAGTGGGGGGTGTGGGTTCAAGTAGACACAAGCACCCCTCCCCATCTCTGACTCCACCTCCCCCAGGACTCACCACATTCCCTTTGCCTCCATCCTCT
Reference		GCA_030020395.1	NC_080033.1	ManPen5	14	GGAA	ManPen5F	GGGTCAGGGCTTCAACACATGA	ManPen5R	TTCATCTTCGCTCAGCCTCAGAG	310	GGGTCAGGGCTTCAACACATGAATTATGGGAGGACCCAATTCTCCCATGACAGTTTCTAAGCAGAGTCCTGGTCCTCGCCTCCACTTAGTAATGCAGCTATTACTAAGCCTAAAAAATGTTGCTTCGTGCATGATGAGGGGAATATATTTGGAAGAGGATGGAAGGAAGGAAGGAAGGAAGGAAGGAAGGAAGGAAGGAAGGAAGGAAGGAAGGAAAAGTTGTGGGCACTGTGGGGTCAAGATCTGGCAGGTGTGCCCAGATGTGTGATGGTACTGTCCTCATCAGCCTCTGAGGCTGAGCGAAGATGAA
Reference		GCA_030020395.1	NC_080023.1	ManPen17	13	TAGA	ManPen17F	GCAGCATCAGTTCTTTAGCTCAGG	ManPen17R	GGAGGAGAGGCAGCATGATACAGT	334	GCAGCATCAGTTCTTTAGCTCAGGCCTTGAAACTATACCCTGAGTCTGCAGCTTGCAGACAGCACATTGTAGGACTTATCAGCCTCCATAATTACATGCACCAATACTGATAATACCTCTATTTCTAAATATATGTATATACATATGAATGGATGGATAGACAGTAGATAGATAGATAGATAGATAGATAGATAGATAGATAGATAGATAGATAGATAATTTCCTATTGCTTCTGTTTCTCTGGAAAACCCTAATATAACAACACAATTAGTCACTGGCAGAAACCTAGCTTTGTCTCTGTACTTATGCCACTGTATCATGCTGCCTCTCCTCC
Reference		GCA_030020395.1	NC_080024.1	ManPen19	12	GATA	ManPen19F	AGCCTTGAGACTTAAACTGCCACA	ManPen19R	ACAAATTCACTGAGCTGTGCCCTT	338	AGCCTTGAGACTTAAACTGCCACATCAGCTCTTCCCTGGGTCTCTAGCCTGCCAGTCTATTCTGGAGACTTTGGACTTGCCAGCCTCCATAATCACACTTTCCTTAAGATAAATGAGCCAGTTCCTTAAGAAAACTCATTTAGATAGATGATAGATAGATAGATAGATAGATAGATAGATAGATAGATAGATAGATAGATTATAGCTAGATTAAATAGTTAGGTCCTCTTAGTTTTGTTTCTCTGGAGAACCTTAAAATAGGAGTAAACTTTCTATTGATTTATAATATACATGCATCAAAGTGCACAAATATAAAGGGCACAGCTCAGTGAATTTGT
Reference		GCA_030020395.1	NC_080025.1	ManPen20	11	TCCA	ManPen20F	ATGCCCATGTAAGAACCAGGTCAT	ManPen20R	GCTTTCTCCTTGGTTTGAGCACAA	314	ATGCCCATGTAAGAACCAGGTCATATGTTATTCACTATTACTGTGACATTGCATGTAAAGTGATGCCAGCTGGTCCAGGACACTATGGCAGTTGCAGAAACTGATTTTTCTAAGATCAGTGTTCCATCTCTCCATCCATCCATCCATCCATCCATCCATCCATCCATCCATCCATCTGTCCATCCAATAAGTCTTTATTCAGGCCTTATGTTAGCTTCTGGGAATACAGAACTACTTGGGAAGTGCTTATAGTCTAATGAGGAAGAAATGAGACAAACACAGGTCAAGATTTGTGCTCAAACCAAGGAGAAAGC
Reference		GCA_030020395.1	NC_080027.1	ManPen24	13	TAGA	ManPen24F	AGGAACATGGATGTTGGCACTCT	ManPen24R	CTCGTACCTGAGTTTCCAGTTTGC	310	AGGAACATGGATGTTGGCACTCTATGATTGAGGAAATTACAAAGGCATTATTTTTGAAATATTATTTTCTTATTTTTCATTGGTATATTAGAGTTTCAGAAAAACAGAACAGATTGGACAGGTAGTTAAATGATAGATAGATGGTAGGTAGATAGATAGGTAGATAGATAGATAGATAGATAGATAGATAGATAGATAGATAGATAGATAGAAAAATAATTTTATGGAATTGGCTCACATGATTGATTGTGAGGGCTGTTAAGTCTGAAATCCACAGGGCAGGCCTGCAAACTGGAAACTCAGGTACGAG
Reference		GCA_030020395.1	NC_080039.1	ManPen28	14	AATA	ManPen28F	GTGGCATGTTACTACACTGATGGA	ManPen28R	GTGTCTGACTTCAGGCCAGATTTC	301	GTGGCATGTTACTACACTGATGGATAATGACTGCAATGGGGCATGGGGAGACTCAATAAAAAGGGTGAATGTAATAACCACATTGTTTTTCTTGTAAAACTTTCATAATAGTGAATAACAATGATATCTTAATAAATAAATAAATAAATAAATAAATAAATAAATAAATAAATAAATAAATAAATACATAGGTGCAGCAATTAGGAATAAAATTGAAGTTTCCTGTGCCATATAACCACACAAGCGCAGGCATGAAAAAGGGATACAATGGTTTGTTGAAATCTGGCCTGAAGTCAGACAC
Reference		GCA_030020395.1	NC_080028.1	ManPen30	16	TCCA	ManPen30F	AGAGACACCAGCTCACCAGGGA	ManPen30R	TGGAGGTCAGAGGCTTCCTTTCAA	311	AGAGACACCAGCTCACCAGGGAAAAGGTTGTCAAAAGAAATTCATTCAATTTTACAAGTTTCCTTAGTTCAGCCCTAGGGACGACTGAGCACCTCTGGAAACACTAGAGTAATCCCAATGGGAAGTCAATTTCAAGAAAGAGCTAAGATGGGGAAAGCTTCTGCCTGAGTCCATCCATCCATCCATCCATCCATCCATCCATCCATCCATCCATCCATCCATCCATCCATCCACTCATTTATTGCTCACATAGTCCCCATTCCATGCCAGGTATTAAGATATGGGGATTGAAAGGAAGCCTCTGACCTCCA
