# Supplementary material for: FOGS: A SNPSTR Marker Database to Combat Wildlife Trafficking and a Cell Culture Bank for Ex‐Situ Conservation
Source: Mol Ecol Resour. 2025 Jan 10;25(4):e14062. doi: 10.1111/1755-0998.14062 (PMC11969641; doi:10.1111/1755-0998.14062)
Supplement: Supplementary file 3 — Table S3. Primer data. [file MEN-25-e14062-s006.zip › Supplementary S3/Phylloscopus_collybita_Reference.xlsx]

## Sheet: Sheet1
Data table for FOGS Reference Specimen
Title:	Catalogue/Accession Nr.	NCBI No.	Scaffold ID	Locus	Reference Allele	Microsatellite Sequence	Primer Name Forward	Primer Sequence Forward	Primer Name Reverse	Primer Sequence Reverse	Amplicon Size	Amplicon Sequence
Description:	ZFMK Nr.	Unique Accession No. in Genbank	Scaffold id from genbank		occurence number microsatellite
Example:	ZFMK-TIS-123	GCF_000337975.1	scaffold6_1	Fa_6-1	16	TCTA					409	TCATTGCATTTCTGTCCCCTCTCAGATTTTATATGTGCAGTTGACATAAAGTAATGTTAAATACAACCAAATAACTGGATTACAAGCAACATGCTTTCATTATGATTCAACTCTTTGTCAGTGCTCACCTATTTTTTGTATGCACAAAACATGTGCATGTGCTTGTGTGTGTGTATATCTATCTATCTATCTATCTATCTATCTATCTATCTATCTATCTATCTATCTATCTATCTATCTAATATAGATACAAACAGATTTGTATAGAACAAATGCCTGATTATCTGAATAATAATGAGAGATTTCATTGCAGATTCCTTCAGTTCTTGGGAAACTTTTGCCACCAGTTTTCCAATAATTGAAATAATTCAATGAAGTCCTGGGTATTAGCTTCTGCTC…
Reference	ZFMK-TIS-2520706			PhyCol1	13	CTCA	PhyCol1F	AGGCTGGAGCACTGTATTTCATTT	PhyCol1R	TTCCTTCTCCAGAAACACCATCCC	335	AGGCTGGAGCACTGTATTTCATTTCCATGTCAAGGTTCCGGATAGAATAATCTCTTCCTGTCCTTACCTGGACCTATAAGATTTTTGTCCTATTTTCCTCTCACTCACTCACTCACTCACTCACTCACTCACTCACTCACTCACTCACTCACTCCCCTTCCTTAGCAAGATCCTTGTCTTGCTGAGGAGGGGGAGTAGAGAGAGCAGCTTGATGGGCACCTGATATCCAGCCAAACTCAACCCACTGAAAGTACCAAGATCTAAACTTTTAATGGAGAAAATACTTGTCTCATCTTTTCCCAGCAAGATCTGGGATGGTGTTTCTGGAGAAGGAA
Reference	ZFMK-TIS-2520706			PhyCol2	12	CCAT	PhyCol2F	CTGCTGGATGCTGCCTGGAAAG	PhyCol2R	TCTCTGAAGACCGAAGTGGAGTGG	332	CTGCTGGATGCTGCCTGGAAAGCACCAGCCAGATCCTTCAGGCTTGGGGTGCATGCACAGGGTCCAGGCAGCACCCCAAAAAAACCCACACGGGGAGGTGGGCAAAGTTTAAAGCTCCCTGGGGTCTTCCAAAGTTCCCCATCCATCCATCCATCCATCCATCCATCCATCCATCCATCCATCCATCCCCCCATCCATGCTCGATTCCATCAGCTACAAGGTAGATCATGAACAGGTCTATAGGGACCATGCCAAAGGCTCTGTCCCCATCCTCTGCACCAGCCCTGCCACTCCCTCTGCTTCGGCCACCACTCCACTTCGGTCTTCAGAGA
Reference	ZFMK-TIS-2520706			PhyCol3	15	ATCC	PhyCol3F	TCTCTCCTGCGGATCATTCTGTAC	PhyCol3R	GAAATGGTCCCATGTCAACCTCAG	327	TCTCTCCTGCGGATCATTCTGTACAATTATTCTGTGGCAGCTGAAATCATTACAAAAAATACAAAACATATCCCCACCCCTGCCAGCAGCACACACCTGTGGGGTTACATTAACCAACTGCTAGTTCTGCCAGGGTATCCAGCTATCCAGCTCCTTCTCCACAGGGCAGTTATCCATCCATCCATCCATCCATCCATCCATCCATCCATCCATCCATCCATCCATCCATCCATCTCCCATTCTGTACAAAGGGGATCACCCCAACTCATGTGCAGGACATTGCACTTGACCTTGCTAGATCTCCTGAGGTTGACATGGGACCATTTC
Reference	ZFMK-TIS-2520706			PhyCol4	13	CACT	PhyCol4F	GTGAGCAAACTAGCACCCACCAG	PhyCol4R	TGTTTGATGAGCGACTCCTTGTCT	300	GTGAGCAAACTAGCACCCACCAGCTGAAGAAAAAGAACACCATTTTGAAGAAAAAAAAATTAGGAAGGTTTCCAAAATTATCATCCAAGTTTGGATTCATTTTAAATACAAGGGTGTTTTGGCCTGCTGTTGTGGGTTTATGCTGGCTGCAGGCCAGGCACCCAGCAAAGCCACTCACTCACTCACTCACTCACTCACTCACTCACTCACTCACTCACTCACTCTCCTCTGCAGCTGGACAGAGGAAAGAAATTTTAACAAAAGATTTGTGGGTTGAGACAAGGAGTCGCTCATCAAACA
Reference	ZFMK-TIS-2520706			PhyCol5	14	TCCA	PhyCol5F	AACACAGCAACACAGCAACAACAG	PhyCol5R	CTCTGCCACACACCTACAGCTTTC	300	AACACAGCAACACAGCAACAACAGGAACTGCTGTTTTGAGACTTAACATTTCTCCATCCATCCATCCATCCATCCATCCATCCATCCATCCATCCATCCATCCATCCATCCTCAGTCTCAGCTCTTTGTCTGAGCAGAATTCCTCAGCATTCCTGATCTTCATTTCTGGCAACAGAGTTTTAGCACATATGTAGCCACATCTGTCTGGAGCACACAAAGCATTACATAAAACAAAGTTCAAGAAAAAAAATATAAATACATTTATTGCCTGTGATGGAAAGCTGTAGGTGTGTGGCAGAG
Reference	ZFMK-TIS-2520706			PhyCol6	12	ATAG	PhyCol6F	CCCACATCTAACCTTGGGACAAAG	PhyCol6R	CCCTGCTCTCCCTAGTTGTATTGT	311	CCCACATCTAACCTTGGGACAAAGACATTACTATCCCCAGTCTCTTCCAGATGTTTAAATCCTTCAAACAAACAACAATCCATTATGTATATGGTAGCAAAAGGAAAATAAATACAACTACATATATAGATAGATAGATAGATAGATAGATAGATAGATAGATAGATAGATAGATCTCCCCATATTCTAAGGGATGAGATGTCTTCTACAGCATACAAATGAGGGAGCAAACAGCTCCAGCAGAATTGCTTTATCCAAACAGGATGAAGGGCACTCCATCTCTGTGGACAATACAACTAGGGAGAGCAGGG
Reference	ZFMK-TIS-2520706			PhyCol7	11	AGAT	PhyCol7F	ACTATTCCAGGAGCAAACGACTCT	PhyCol7R	TGAAATGCCACAGATCTTTGACCT	312	ACTATTCCAGGAGCAAACGACTCTCTGTAGAATATCAAGCTGTTTGTTCAAATGTCTAAGGACTAGACAAATTGCATATGCACAGCTTGGCTCCAAGAGCTTTGAAATATGAAGATAGATAGATAGATAGATAGATAGATAGATAGATAGATAGATAGACAGACAGATAGATACATGCACTTAATTATTTTATAATCAGAAACAATACTTGGCAATTACGAAATTATTTTTGCACCTAACCAGTAACTAGATCCTGCTACACCAAAAAAGTCCAGAAAATTTCAGCACAGGTCAAAGATCTGTGGCATTTCA
Reference	ZFMK-TIS-2520706			PhyCol8	11	AGAT	PhyCol8F	GAAAGCCTCTGGGTTCTGCAACTT	PhyCol8R	GCCTAAAGGGAAGAAAGCCTCTCC	320	GAAAGCCTCTGGGTTCTGCAACTTCAGAACTGTCTTGTGACAAGGAAATAAAAGCTTGGAGTTATTTGTCTGGGCTACAAAAGATAGATAGATAGATAGATAGATAGATAGATAGATAGATAGATAGAGTTTCTGACAGTCAAACACATGCAAGGAAGCAGAACTTTTGAGTGAAAGGGACCATTCTGAAGCAAGAAGAATGTATAGAAGTTCGTAATTGGTAAGCCTGGAAATTAGATAATAATTTGACAGTAATAAGAGCATAGGATTCTAATAAAACCACTCAGTTGTAATAGGGAGAGGCTTTCTTCCCTTTAGGC
Reference	ZFMK-TIS-2520706			PhyCol9	13	TCCA	PhyCol9F	ACTTACTGAACCCACAGCAATGGT	PhyCol9R	CCACTGCTCTCGACTCAGAATGC	320	ACTTACTGAACCCACAGCAATGGTATTAAAATGTAGATTTATGATCCCTAATATATTTCTTAATGTAAGCTCCAGTATTTCTTAATTAAGGCTCCAGACAGATAAATATGCAGCACCCAACAAGTACAGATCACATGGGAACAGACACAAGCATCCGTCCATCCATCCATCCATCCATCCATCCATCCATCCATCCATCCATCCATCCAACAATTGTGTCTCCTTTAATTCAGATAACTGAGACCTGGACATGGCCTTACAACCAGCTTCTGATTACTGTTTCACTGCTCCCTTTTCGCATTCTGAGTCGAGAGCAGTGG
Reference	ZFMK-TIS-2520706			PhyCol10	15	CATC	PhyCol10F	AGCTGGGCTGAGAAGCCACAAA	PhyCol10R	ACCATGCCTCCGTCACTGCT	329	AGCTGGGCTGAGAAGCCACAAATACTTTTTTTTTCTCTTCTGATTGATGCCACCCTGTCTGTTCCAGATGGAAGCAGGCACATCCATCCATCCATCCATCCATCCATCCATCCATCCATCCATCCATCCATCCATCCATCCGACTCATCCTTGGTCCTGAAGGCAGGAGAACCTCCCAAACCCATACAGAGGTCTCAACCTTCATGCTAAGTCCAGGAGAACCTCCCAAATCCATCCAGAAAACTCATCCTTCCCCCTAAAGCCAGGTGAACCCCCGAAGTAACATCCTTGGGACATCAAAGCCTCCCCAGCAGTGACGGAGGCATGGT
Reference	ZFMK-TIS-2520706			PhyCol11	12	CATC	PhyCol11F	AGCATCAGATCTTCACAAACACCC	PhyCol11R	GACAGTGGTGATCCTCAGCAGATG	310	AGCATCAGATCTTCACAAACACCCCAGTTTTGTCTGCACTGACTGGAATAGCTTTGTACCCAACATCCATCCATCCATCCATCCATCCATCCATCCATCCATCCATCCATCCCCTGAACCTGTATGTAGGGAGTTACACTGATTTAAATGAGTGGGAATCACCTGTTTGATTTTTCCTAAAGCTGAGCCAAGATTATAGGCCATGGTTAGGTAATAAAAAAAATCCAGCATTTAACTACACATGCTCTCACAGCCTCAGCACCACCATCACCTCGTTGTGCACCACCATCTGCTGAGGATCACCACTGTC
Reference	ZFMK-TIS-2520706			PhyCol12	11	ATCC	PhyCol12F	GTGCTTGTTTGCCTGCTGGGAAG	PhyCol12R	CCTGAGTGAGCCTGTTGGGATTGA	308	GTGCTTGTTTGCCTGCTGGGAAGCAGCGACCAGCCAGCACAGTGCTCCTTCCACAGTGGTCTAGTTCAAATACAGCCTCTGAAAATTATCCATATGCAATATCTGCTTCCGTGAACTTTTATCCATCCATCCATCCATCCATCCATCCATCCATCCATCCATCCGCTTTTGGAATGGAAGGCTGCACACATGCCAAAAGTCACCAGCCTGCATCTGCACCTGCATCCTAAGCTACAAGGCTGAGGAAGCAAATGTGCATGGAAGATGAGTGTCCCCCTTCCCATTCAATCCCAACAGGCTCACTCAGG
Reference	ZFMK-TIS-2520706			PhyCol13	12	TCCA	PhyCol13F	ACACAGTTGTGTACAGCACCATGG	PhyCol13R	GGTAATGAGGTGACACAGCCTTGG	321	ACACAGTTGTGTACAGCACCATGGTGCTAGGACATATGTCCCCTAACTGAGGTCAAGTGGTGTCTACTTTTCTTGACAAATGTTTTGTAAGAACCCACAGAGTGCAAGTACTACATGTTGTTTGTAATTTTACTTGAATTATTCTTGGTTTTGTATCCATCCGTCCATCCATCCATCCATCCATCCATCCATCCATCCATCCATCCATCCATTTCTAGCCCTGTTAGCCTGTCTTCAGCAGCTACATTTTTTTCACAGTATTCTGCCCTGTGTGCTCTGAGTTTGCAAAAGTTTTGGCCAAGGCTGTGTCACCTCATTACC
Reference	ZFMK-TIS-2520706			PhyCol14	12	CATC	PhyCol14F	GGGTAGTAACATGGGTCCTGGTCT	PhyCol14R	CCTGCATTGCCTCAGAGGGAAGAA	349	GGGTAGTAACATGGGTCCTGGTCTGCTCCCTGTTGTGGGAGGAACAAAAGAGCAGGGGCAGTCAATACTGCTGCTGAAAGAAGTGGCTATTTTCCCTCCCTCCATCCATTCATCCATCCATCCATCCATCCATCCATCCATCCATCCATCCATCCATCCCCTCCCTTTTGCTGGCACAAGTGTTCCTCTGCTGCCTGGGGAATTGAAGCAGGAAACTGGAAAATAATTCTGGCCAAGCAAAAGGGCTTCAGCCACAGTGGTTCCCTCCCAGGTCACTGGAAGGTGCAGCACAAAGGTGGGAGCAAGCCCCGGGTGAGGGAGTATTTTCTTCCCTCTGAGGCAATGCAGG
Reference	ZFMK-TIS-2520706			PhyCol17	13	AGAT	PhyCol17F	TTGGGAATCTGCTCAAGGAAGACC	PhyCol17R	TCTTGCCTTCTTGCCTGGTTTGA	324	TTGGGAATCTGCTCAAGGAAGACCTAGGCTGGGCATTCCCTTCCAAGCACTGGAGAAACATTCCTGCAGTACCAGAGATAGATAGATAGATAGATAGATAGATAGATAGATAGATAGATAGATAGATAGAATTATTTTCTAAGGCTTTCCTCAATTCTGATTGATCACATATAGACAGGAGAAACCAAAGGAGACAGCAAGCTGCTCACTGGAGCTTGCAGGACCACTCCAGACTGGTTTTAAAATGTTCAGCTAAGGAGACACATCTCTGTCAGCCTCTTTGAATCCAGACACGAGTATCTCAAACCAGGCAAGAAGGCAAGA
Reference	ZFMK-TIS-2520706			PhyCol18	12	CCAT	PhyCol18F	TTCCTCATGCCAAAGCCAACACAT	PhyCol18R	CGTACTTGGAATGGTTGCTGGTGT	342	TTCCTCATGCCAAAGCCAACACATTACTACATCAAGATAGCAAGGTAACCTAAAAATTCCCTTTGGTTCCCTTTTTCAGCAATTAAAAGCAGATTGGTAGTTACTTTAAGTCTCTGAAAACAGAGAAGAAAAGTAGAGCCCCATCCATCCATCCATCCATCCATCCATCCATCCATCCATCCATCCATCCACTCTGCAAAAGTAGATGGATATTTTTCAGTAGATACATATTTTATATATGTGTATTACATATATAAAACTTTGAAGTAAGACCTTTTTAATTTATCTTCCTTCAATAATTTTACATTGGATCACTAAACACCAGCAACCATTCCAAGTACG
Reference	ZFMK-TIS-2520706			PhyCol19	11	AGAT	PhyCol19F	GGGTCCGTACTGGGACTGGTATTG	PhyCol19R	ACGTCACCTAGTCAAAGCCACCTG	341	GGGTCCGTACTGGGACTGGTATTGTTTAATGTCATCATCAATGACCTAGGCAGTGGGACTGAGTGCACCATCAGCAACTTTGTAGGTGACACCAAGCTGAGTGGTGTAGTTGACAGATAGATAGATAGATAGATAGATAGATAGATAGATAGATAGATAGAGACTAGATACAAGGAAGAAGTTCGTTCTAGTGTGGGTATCAAACCATGGTAGCAGGTTGCCCAGAGAAGTGGTAGATGCTCAATCCCTCTAAACATTCAAAGTCAGGTTAGATGGATCTTTGAGCAATCTGGTTTTTTGAAGATGACTGCTCAATGCAGGTGGCTTTGACTAGGTGACGT
Reference	ZFMK-TIS-2520706			PhyCol20	11	TCCA	PhyCol20F	CCCTGCCTCCTCTCTGTATAAGAC	PhyCol20R	CCCTGCCTTTACGACCAACTGG	306	CCCTGCCTCCTCTCTGTATAAGACATAATGTCCATAATGTCCATTAGCATAATCTCATAGTAAGAAGTAAGGATGATTTGACCCCATCTTCTTATGGATTTTAGTGTTAACACAGAGAAACTGATCTCCAGCAGTGTTCTTCCATCCATCCATCCATCCATCCATCCATCCATCCATCCATCCACCCAGGTACTTACCCGACACTAGTTGCTGTGATTACTTTTGCTGTGAAGACTGAGGGCATGCAGACAGAAATACGATACTACCAAGACTTTGGACTTGGGCCAGTTGGTCGTAAAGGCAGGG
Reference	ZFMK-TIS-2520706			PhyCol21	11	CCAT	PhyCol21F	GGCATCATCCTTCCAACAGCTACA	PhyCol21R	AACGAGGCATCTCACAAGATTGAA	315	GGCATCATCCTTCCAACAGCTACATGATGCATCCAAAACACCTCAAAAATGAGCTGATACAGCAGTTGAATAGGTCAAGTCCTGAAGAGCAGCAGGATGTGATGGCTGGTATTAGCCCAGCTGGTAACACCATCCATCCATCCATCCATCCATCCATCCATCCATCCATCCATCCCTTCCACAGGAGCCCCTTCCCAGCAGGAGCCTCCCCATAAATCAGGGGGTGAGGAATAAGCATGGAGCCTCGGAACTGCAGAAGCAGCAGCACTGCAGTCATAAATCAGGATCTAATTCAATCTTGTGAGATGCCTCGTT
Reference	ZFMK-TIS-2520706			PhyCol22	13	CATC	PhyCol22F	CCCAGTGAAGTGGTAGAGTCCC	PhyCol22R	GCTGTTTCTTTCGTAGTGGTCAGT	301	CCCAGTGAAGTGGTAGAGTCCCCTCCCTTCTGTTTTCATTTTCCCAGCACACTGGAGCAAAATGCATTCTTTCAGAAGAGGCTCAGTTCTGACTCACCCTCTGCCTCATCACGCACACATCTGCCCATTCATAACGAGCCACATCCATCCATCCATCCATCCATCCATCCATCCATCCATCCATCCATCCATCCCACTTCTGGTCCCACCTTCCCCTGAATCATACCCCATATTTAAATACTTGAACAGCAGTCTCCCTGGTGATTTCATGTGAAATACTGACCACTACGAAAGAAACAGC
Reference	ZFMK-TIS-2520706			PhyCol23	16	ATAG	PhyCol23F	GCCTGTGGTCTTCTCCCTTATGC	PhyCol23R	CTGTTGTTTCAGTCAGGACAGTCT	316	GCCTGTGGTCTTCTCCCTTATGCTATTCTTTTTCAGAGAGGAAAATTTCATATGAAACCAGACAGGTTTTTAGGCTCAGGATTCTGCAACCAGGTAATAGATAGATAGATAGATAGATAGATAGATAGATAGATAGATAGATAGATAGATAGATAGATAGATATCCAGGTAAAGAAATAAAGAAATGAATAAATATTTTAATTATTACTGTTCAGACTGGCTGCTTTTGATTTCATGTTGCATAGTTTCATGTTTCACCAATCCAAATACCTTCCCATTAGGCATAAACTTTAGACTGTCCTGACTGAAACAACAG
Reference	ZFMK-TIS-2520706			PhyCol24	14	CATC	PhyCol24F	AACCTGTCCTTCTAGCCATCAAGG	PhyCol24R	GGAGCACCTGTGTTTGCATTTAGG	316	AACCTGTCCTTCTAGCCATCAAGGCTGTCCCAGAACCCAAGAGCTGTTCCAGAAACTCACAAAACTCTCATCCATCCATCCATCCATCCATCCATCCATCCATCCATCCATCCATCCATCCATCCCCTCACCCATCCACCTTTCCAACACCAGCATGATGGTGTCAAACAGATTGATCTAAAGGACTGCAGGTATCTGCTGGTGGTTGTGGGTTCTCCAAGCTGCTAGAGCCCTCTCTGGTGTCACATTTTCCTCTTGATGACAAACAGACTTGTACATATCCATCCATCTACCTAAATGCAAACACAGGTGCTCC
Reference	ZFMK-TIS-2520706			PhyCol26	16	TCCA	PhyCol26F	GCCTTACCCAGGTACACAGAGCA	PhyCol26R	TGCAGAGCCTCATCAATGACACTT	319	GCCTTACCCAGGTACACAGAGCACCCCAGGAACAGCTAGTGCCATGCGAAGCAGCCCTAGTCCCCCACCAAGTGATGCAAAGCTTTCAGCCTGATGATGAGCTCCATCCATCCATCCATCCATCCATCCATCCATCCATCCATCCATCCATCCATCCATCCATCCATCCCTGCCCTGCTCATGGCTCCCCTCAGCTCCGGGCCGGCTCCAGCCGCTCGGGGTGCCGGGGAGAAGGGAGGGTGTGCCCGCAGCCCAGCCTCGCCCTCCCAGCGCTGGTGTCTGGTGCCACCTAGTGAAGTGTCATTGATGAGGCTCTGCA
Reference	ZFMK-TIS-2520706			PhyCol27	13	GAAT	PhyCol27F	CCAGAGACAAAGCCTGAATCCTCA	PhyCol27R	CCACTGGATCTGGTGGACTGTT	316	CCAGAGACAAAGCCTGAATCCTCAGCTGAGGAAAGCAGTAGTGGAGGTGGTGCTGCTGTTACAAAGGAAGAATGAATGAATGAATGAATGAATGAATGAATGAATGAATGAATGAATGAATGAACAGTTTTCCTCTTACAAGGGGAGGAGGTTGACCCAAACTAGGCTATAAGGGAGGAACGGTGAGAGAAGGAGGTTTAAAACCCCCAGAGATGTATTATTTACCATTGCCTTACTTTCCTTAGCTTGGATCATCTTTTTAAAGTAGTTTAATTCATAGCTGAGGCACTTTTAAACAGTCCACCAGATCCAGTGG
Reference	ZFMK-TIS-2520706			PhyCol28	13	CATC	PhyCol28F	CCAGCTCCCTTAGTCGTTCCTCAT	PhyCol28R	GCCTGTCTTTGGCCCTATGTTTGT	326	CCAGCTCCCTTAGTCGTTCCTCATAGGGTTTGTGTTCCAAGCCCCTCACCAGCCTCGCTGCCTCCTCTGGACACGCTCAAGCATCTCAAAGTCCTCAATGTTTTTGTGGCATCAGTCTTAAATGCCACCAGGGTTTGGCTCACAGCAGCTCATCCATCCATCCATCCATCCATCCATCCATCCATCCATCCATCCATCCATCCACAGATGTCTCCACTCAGAGCTGCTCCATCTCCTGGCTCCATGGGCTCCCAGAGCAGAGAACCTGCCTGTAGCATCAGGGATGGAGTCAACTCTGTGAAACAAACATAGGGCCAAAGACAGGC
Reference	ZFMK-TIS-2520706			PhyCol29	11	ATCC	PhyCol29F	AAGGCTACATCTTCCTGGCATCAT	PhyCol29R	TCCCATTCCTTGCACAAATCTCAA	310	AAGGCTACATCTTCCTGGCATCATAGCACTGCTCCCACCAGGGCTTGTTTCTCTTCTCCTGTAGAAAAAAAATGAAAGTGAGGAGCAGAAAACAGAAGGAGCTCAGGAATTAGCACCAGGATGAGGTAGAGCCGTCAGCTATCCATCCATCCATCCATCCATCCATCCATCCATCCATCCATCCCCCCACCTGCATGCAAATGTTGTAATTCTGGAGACCCAATAGGGCATGACACCTCTATTCCGGCTCTTAATCTGGCAAGCCGGTCCTTGGACTTTAAACTCTTTGAGATTTGTGCAAGGAATGGGA
Reference	ZFMK-TIS-2520706			PhyCol30	12	CCAT	PhyCol30F	AGCTTCTTCCTCCAGACTAACACA	PhyCol30R	GCCAAAGGCATAGTGGGTTACAAT	302	AGCTTCTTCCTCCAGACTAACACAACTGCAGTGCCTTGCTCTCTTCTAGGCACCCATCCATCCATCCATCCATCCATCCATCCATCCATCCATCCATCCATCCCACCCAATTGCTCTCTTACAGGCTCTCTCCACTTGGTTCACATCTCTTTAACTGATGTTTCTCCTACTACTGAAACAACTTCTGAGATGTAAGGATTAAACAAAAAATACCCCCCAAAAAAGTGCTTCAGATTAGTTTAGTGCAGATTTCAACTTCTTACAGTCTCTTCCCTCACATTGTAACCCACTATGCCTTTGGC
