# Supplementary material for: FOGS: A SNPSTR Marker Database to Combat Wildlife Trafficking and a Cell Culture Bank for Ex‐Situ Conservation
Source: Mol Ecol Resour. 2025 Jan 10;25(4):e14062. doi: 10.1111/1755-0998.14062 (PMC11969641; doi:10.1111/1755-0998.14062)
Supplement: Supplementary file 3 — Table S3. Primer data. [file MEN-25-e14062-s006.zip › Supplementary S3/Phylloscopus_trochilus_Reference.xlsx]

## Sheet: Sheet1
Data table for FOGS Reference Specimen
Title:	Catalogue/Accession Nr.	NCBI No.	Scaffold ID	Locus	Reference Allele	Microsatellite Sequence	Primer Name Forward	Primer Sequence Forward	Primer Name Reverse	Primer Sequence Reverse	Amplicon Size	Amplicon Sequence
Description:	ZFMK Nr.	Unique Accession No. in Genbank	Scaffold id from genbank		occurence number microsatellite
Example:	ZFMK-TIS-123	GCF_000337975.1	scaffold6_1	Fa_6-1	16	TCTA					409	TCATTGCATTTCTGTCCCCTCTCAGATTTTATATGTGCAGTTGACATAAAGTAATGTTAAATACAACCAAATAACTGGATTACAAGCAACATGCTTTCATTATGATTCAACTCTTTGTCAGTGCTCACCTATTTTTTGTATGCACAAAACATGTGCATGTGCTTGTGTGTGTGTATATCTATCTATCTATCTATCTATCTATCTATCTATCTATCTATCTATCTATCTATCTATCTATCTAATATAGATACAAACAGATTTGTATAGAACAAATGCCTGATTATCTGAATAATAATGAGAGATTTCATTGCAGATTCCTTCAGTTCTTGGGAAACTTTTGCCACCAGTTTTCCAATAATTGAAATAATTCAATGAAGTCCTGGGTATTAGCTTCTGCTC…
Reference		GCA_016584745.1	WQNJ01000120.1	PhyTro1	15	CATC	PhyTro1F	CCACACTCCATGTCCTTGTCCAGA	PhyTro1R	AAGTGGTGGGAGCCTCCTTCAGA	344	CCACACTCCATGTCCTTGTCCAGAGTCCCTCTCCTGTTCTCAAAGCTCCCACATGGATTGTTTTTACTGCCTGAGGTTGTCCCATCAGGTTCCTCATGCAAACATCACTGGGAACGTGCCAGTTCCACCAGGATGGCTCAGGAGAGAGGGATGTGTCATCCATCCATCCATCCATCCATCCATCCATCCATCCATCCATCCATCCATCCATCCATCCAGCATCACCTCCAGGACCCCTCTCAGCACCCCCAGAATGGCTCTGCCCATCCACCCACCGACCCCATCAAAGGTCCCAAACCTCCAGCCACCCCAGGGAAGGGCTCTGAAGGAGGCTCCCACCACTT
Reference		GCA_016584745.1	WQNJ01000120.1	PhyTro2	11	ATCC	PhyTro2F	GCAACATAGGAGACACCAGGAAGC	PhyTro2R	GCCTCTGAAGTGACCAATACCCAT	349	GCAACATAGGAGACACCAGGAAGCTCAGCAGTGCCTTTGGTACTGCTTTAGCAGGGACACATTCAGAACTTTATCCACAGTGTCAAATGGAGCTAACTGGAACCTTCATCTTCCTCACATCCCTGTTAGATACATTGCTGAGATCCATCCATCCATCCATCCATCCATCCATCCATCCATCCATCCCAATGGGATGATGTATGCTGGGGTGAGTCAGTCCAGCTTGTTGTTCTGGATACGAGCCCATGGCTGATCCTCACCATATAAAGAAGCCCTTGACTCCATTTGGGATAAGCTGCAAAATAAAAGGCTGAATTCAGTTTTTATGGGTATTGGTCACTTCAGAGGC
Reference		GCA_016584745.1	WQNJ01000123.1	PhyTro4	11	ATCC	PhyTro4F	CTTGCCACACCATCAGTAGAGTCC	PhyTro4R	AGCTGCTCCCGGTCACTGAT	308	CTTGCCACACCATCAGTAGAGTCCGTGGCACTGTCCCTGTGAGGTGAAGCTGTTCACACACGAACAATGTGTTTCTGTGCAAGGCTGGGCTCAGCACCAGGCAGGGGCAGAGCATCCCTGAGGAAGGATGAGGGAGGAATCCATCCATCCATCCATCCATCCATCCATCCATCCATCCATCCAGAGAACAGCCAGGGGGGAACAGGTCCTGGAAGGGCTCTGAAGGATCCATAGGGGTGGGAGCTGCCAGGGCCCTTCCCTGGCTGCTCTCCAGGCCCAGGTGGGACCATCAGTGACCGGGAGCAGCT
Reference		GCA_016584745.1	WQNJ01000125.1	PhyTro5	11	CCAT	PhyTro5F	CTGTTCCAGGCATCATCCTTCCAA	PhyTro5R	AACGAGGCATCTCACAAGATTGAA	323	CTGTTCCAGGCATCATCCTTCCAACAGCTACGTGATGCATCCAAAACACCTCAAAAATGAGCTGATACAGCAGTTGAATAGGTCAAGTCTTGAAGAGCAGCAGGATGTGATGGCTGGTATTAGCCCAGCTGGTAACACCATCCATCCATCCATCCATCCATCCATCCATCCATCCATCCATCCCTTCCACAGGGGCCCCTTCCCAGCAGGAGCCTCCCCATAAATCAGGGGGTGAGGAATAAGCATGGAGCCTCGGAACTGCAGAAGCAGCAGCACTGCAGTCATAAATCAGGATCTAATTCAATCTTGTGAGATGCCTCGTT
Reference		GCA_016584745.1	WQNJ01000126.1	PhyTro6	12	ATCC	PhyTro6F	ATCAGAAAGGCAGAAGTTGGACCT	PhyTro6R	TGACCTCATTGCTGGACCAGAGA	303	ATCAGAAAGGCAGAAGTTGGACCTAACTGGTAAATAAAGTTAAAGGGTTGGGTCTGGTTCTGGGGCTTTTTCCTTGTCCTTCTTGTCTGGAAAGCAGCAACTCTGGACTGCAAGTGCTGCAACAAACTGAGGAGCTTTGAGCATTAGCTGAACTATTTGTCCCAATATCCATCCATCCATCCATCCATCCATCCATCCATCCATCCATCCATCCACAGCACCTAACAGTGCTCAGTAAAATCACCTTTAAAGCTTGCCAGCCTCCAAAACCCTTCAGTTCTCTCTGGTCCAGCAATGAGGTCA
Reference		GCA_016584745.1	WQNJ01000128.1	PhyTro7	15	CCAT	PhyTro7F	CCGCCTGCAATCCAATCTCTACCA	PhyTro7R	CCAGCCACAGAGGTGAGCAACT	347	CCGCCTGCAATCCAATCTCTACCACTGTTGTGCCCTTGACCAGTAAGATTTTACCTGCTATAAAAGGCTGGATAAGAGGCAGGTATTTCTGCCATCCTCAGCAGGGACACACCCTCTCGATGAATGCTGGCAGGTCTGGGATGTGCACCACCCCATCCATCCATCCATCCATCCATCCATCCATCCATCCATCCATCCATCCATCCATCCATCCCACTGTCTGGGTGCCCACAGTCGTCCATACAGCACTCAGGGTGACAACTGGAGCCAGGCTGTGGCAGTAGAGACTCCCAGTCGGAGAGCACAGGCGAGTCAGGGCCCTGCCAGTTGCTCACCTCTGTGGCTGG
Reference		GCA_016584745.1	WQNJ01000133.1	PhyTro8	14	CATC	PhyTro8F	GCCTGCCAGTGCGTTGCTATGA	PhyTro8R	TGTACCTCCTGCATGGCCTGTGT	328	GCCTGCCAGTGCGTTGCTATGAGCTTTGAAGCACAGCCCAGCTCCCAACCCCAGCTTAGCAAAGCATTTGACCAGGTGGCTGCAGCATGAGGTCACCCCTGGATGTATTCTACCCAGATGCATCTATCATGCCTCAGCATCCATCCATCCATCCATCCATCCATCCATCCATCCATCCATCCATCCATCCATCCCAGCCCTCCTTGTAAGCCCAAAGCAGTCAGAGACCTGGCAGCCTGCTCTGCGCAGTGTGGGGGTCAGCACAGAGGCTGTGGTGCTTCCAGGGTGCCTTGTGGCCTCAGCACACACAGGCCATGCAGGAGGTACA
Reference		GCA_016584745.1	WQNJ01000133.1	PhyTro9	13	GATA	PhyTro9F	AGCAAAGGTCCTCACCATCAGTCA	PhyTro9R	GAGATGAAGCAGATCCTTGCCACT	332	AGCAAAGGTCCTCACCATCAGTCACTTCAGCTTGTGCTAAAACCTTCTATCAGTTATTGCAGTTTTTACTTTCCTTTTAGCCACTCTTTGATGTGTTTATGGGTGATAAGGGAGTGAGGCAAAGGGGATAGATAGATAGATAGATAGATAGATAGATAGATAGATAGATAGATAGATAGACAGATTTATTGTTTCTTATACTACATAAAACCACAAAGAAAAAAATGCTGCAAAGTATAAACTGTGCAAAGATCAATAGCTGAATCTCTTCAAGTATAGCAGGGCTCCCAAGGGAGAGAGGTAAAGGCAGTGGCAAGGATCTGCTTCATCTC
Reference		GCA_016584745.1	WQNJ01000136.1	PhyTro10	11	CATC	PhyTro10F	GGGCTCAGCTCAAGTTTCCCTCAA	PhyTro10R	CCTCCATCAGACTGTGGGCATTCC	348	GGGCTCAGCTCAAGTTTCCCTCAACCAGTCTCCTCAATTCTTTGCCAACTTAAAGTCTACTGTAGAATTCTGACCATTTACCACACCAGGAAAGGCTGAAGGTCCTCATCCATCCATCCATCCATCCATCCATCCATCCATCCATCCATCCTCCTTGCACACTGACTTTGGGCAGTTTCTTCAGAGCTCCCTAACTCATGGCAGTGGAAGTGATAAACTTCCACTCAGAGCAGTAGAAATGTGCCAGCTCACTCAAAAAGCTTTTGAAACAGCTCCAACAGCAGCCAGACTGCTCAGGCTTTTGTGCACCCCAGTGGGATGCAGGGAATGCCCACAGTCTGATGGAGG
Reference		GCA_016584745.1	WQNJ01000142.1	PhyTro11	11	ATAG	PhyTro11F	AGCTGCTCCAACTCTCCTTCTACT	PhyTro11R	TGCAGACTCTAGGAAAGCCAATGT	313	AGCTGCTCCAACTCTCCTTCTACTAGGGCCACCTATTATCAAGGGAGATGCCGACAATTAATGTGGCTCATCCCACTGCAGTGGGAGTGGTTCCATATCAATTTCCTATTTAGATAAATAGGCAGGTGAGCAGATGAATAGAAAGATAGAGAAATAGATAGATAGATAGATAGATAGATAGATAGATAGATAGATAGACAGATAGATATTGTATAACCCACAGGCTTCAGCACTTTAATTTATGGAGAGTTACATTGAATGTGCAACTAAATCTGATAGTGACTCAATAACATTGGCTTTCCTAGAGTCTGCA
Reference		GCA_016584745.1	WQNJ01000147.1	PhyTro12	12	ATCC	PhyTro12F	GCAGGAAGGTCAAAGCAAGTGGAA	PhyTro12R	TTGATTGAGCCGTTGCCTGTGC	323	GCAGGAAGGTCAAAGCAAGTGGAAACACAGACAGAACCACCTGTGGGAAAAGGAACAGCTTTAAAGGCAGCTTGGGTTTTCAGCAAGATGCACGAGTCAGAACTGGCACGAAAGTCTCCTATCCATCCATCCATCCATCCATCCATCCATCCATCCATCCATCCATCCTTCCATCCACTGTAGGGCTGCAACTGTGTCTTCTCAGTGCATTTCTGAGAACAGTCATGCAAAAGGAGTGAGGAGGAAACATCTGAACTTCACAGGTGGTCTTTTGAAGCATTTCCAAGGGGCTGGTTGGGATGCACAGGCAACGGCTCAATCAA
Reference		GCA_016584745.1	WQNJ01000147.1	PhyTro13	12	TCCA	PhyTro13F	GTCACATGCTGTTCTGGAGTTTGG	PhyTro13R	CAGAGTGCTGGAATCCATCCTGAT	308	GTCACATGCTGTTCTGGAGTTTGGATGATTACAGGATTCCATGAAACCCATTAACTGTTCCTTGGCCTCCAGGGCTGGCAGGAGGCTGCCAAAATAAATGAGGTTATTGAGCAATGAGGGAGAAACAAGAACACAGCTCCATCCATCCATCCATCCATCCATCCATCCATCCATCCATCCATCCATCCTTCTGCTGTCCTGCCCCCCCCAAAAAAAGCCCAGCCACTCCCCAGGGCTCCTAATTCAAACACTGCTGGCACCACGGTTCAGAGATTGGGACATGGATCAGGATGGATTCCAGCACTCTG
Reference		GCA_016584745.1	WQNJ01000147.1	PhyTro14	12	TCCA	PhyTro14F	CCCTGCCTCCTCTCTGTATAAGAC	PhyTro14R	TGTATGTCTGCCTCTTTGCTTGGA	340	CCCTGCCTCCTCTCTGTATAAGACATAATGTCCATTAGCATAGTCTCATAGTAAGAAGTAAGGATGATTTGACCCCATCTTCTTATGGATTTTAGTGTTAACACAGAGAAACTGATCTCCAGCAGTGTTCTTCCATCCATCCATCCATCCATCCATCCATCCATCCATCCATCCATCCACCCAGGTACTTACCTGACACTAGTTGCTGTGATTACTTTTGCTGTGAAGACTGAGGCATGCAGACAGAAATACGATACTACCAAGACTTTGGACTTGGGCCAGTTGGTCGTAAAGGCAGGGGAGTTAGAAAGTATTTTCCAAGCAAAGAGGCAGACATACA
Reference		GCA_016584745.1	WQNJ01000186.1	PhyTro15	11	GATA	PhyTro15F	GCCCAGGAGATGTTCTCTCTAGTG	PhyTro15R	AGATAGGCTGGACACGAAGTAACT	342	GCCCAGGAGATGTTCTCTCTAGTGGACTTTGGAACACTGGAACAACCCTGAAAAAGGCTGCATTTTGTCCTAGGGCTAGGCTGATTACAGGTTCTAATTAAAACTGCTTATCTAGCAGGGATAGATAGATAGATAGATAGATAGATAGATAGATAGATAGATAGCAGCTTTTGAAAAGCTGCAGTTCACAAATGCTTGGGAGGCAATCTAATAGAGACCATACAGAATGAGAGTGCTTTTCCCTCTGATTATTTCATCCTTAATTACTGGGGGTTTTAATTATTTAGTATAATTTACTTTGTTAAGTGGAACAATGAAAGTTACTTCGTGTCCAGCCTATCT
Reference		GCA_016584745.1	WQNJ01024551.1	PhyTro16	11	TCCA	PhyTro16F	TCCTGCCCAGCTTCCATCATCTG	PhyTro16R	ACCGTGGTTCCGCACAGCTCAT	319	TCCTGCCCAGCTTCCATCATCTGCCTTCCCTGCCTCAGTTTCCCCCCTTTCCAGAGGTGGGAACACAGCCCTGAGCACTGCAAGAGTGAAGGTGTGGATATGTTTCACTGCAGGGTGTAATGAAGTGTGTTGGTCCTCAGTCTCACTGTCCATCCATCCATCCATCCATCCATCCATCCATCCATCCATCCAAGTAGTGAGGGCTGTGCTGGAAACTCCCTTTGCAGCACTTGGACTGGGGGAATGAGGAGAAGTGGGGGGTCCTTCACCACCCTGGCAGCACCCAGGAAAGGGCTCATGAGCTGTGCGGAACCACGGT
Reference		GCA_016584745.1	WQNJ01039582.1	PhyTro17	11	CTCA	PhyTro17F	TGTGCTGGGAATTTGTCTTGCTCC	PhyTro17R	GCTGAACAGTGCCTGCCAATGG	309	TGTGCTGGGAATTTGTCTTGCTCCCTAACAATATTTGACTATCTTCAGTAATGCCAGTGGTGTTTTAAGGACTTTCATGGTTTAACCCCAGTTGGCAACTCAGCCTCACTCACTCACTCACTCACTCACTCACTCACTCACTCACTCACTCCTCACTCATCCCTGTGGCAGGAAGGAGGAGAGAATCAGAAGAGTCAAAGTGAGAATACACATGGGTTGACAATTTAACAAGCAAAGCAGAAACCATGTTAATAAGCAAAGTAAAAGAAGGAATTAATTCACTGCTTCCATTGGCAGGCACTGTTCAGC
Reference		GCA_016584745.1	WQNJ01039583.1	PhyTro18	13	AGAT	PhyTro18F	AGGTGTCATGTTGGCATACTGGAA	PhyTro18R	TGGCACGTCCCTTGCAATAAAGTC	349	AGGTGTCATGTTGGCATACTGGAAAAAATGAAAAAATTCATCACAGGTACACATTCTTTGAAGGAAATACTTCAGAAAAATGCTGGTATTGAATAGAATGTATTTCTAATTGAGTGCTAAGAGTTGCCAGAATTCAATTATTTGTTGCTTTAAATTTATCCATTTAAAGATAGATAGATAGATAGATAGATAGATAGATAGATAGATAGATAGATAGATGTCAAATTTCAAAGAAAATCCTGAAAGGAAAACCCATTAGTGGGATACAAATCAGAGCTAAGCTAAAGTGCAGCTCTGTAAAAAAAGCACTGAAGGGGAGTTTATGGACTTTATTGCAAGGGACGTGCCA
Reference		GCA_016584745.1	WQNJ01039583.1	PhyTro19	13	GATA	PhyTro19F	TGCTTTCACGTCCTTGCTCTTCA	PhyTro19R	GTGCCTGCTACTTTCTTTCTTCCT	303	TGCTTTCACGTCCTTGCTCTTCACCCCAGACCGGCCTCTACATGCTCTCTGCCAACTGTCCTCCACCCACCAAAGGGATAGATAGATAGATAGATAGATAGATAGATAGATAGATAGATAGATAGATAGCTATCCTCCACCCTGCTCAACTCCCTCCTCGATCCACCTGTCCTCTCTGTGCTGTGCCTATCCCTTCTATGTCTTTTGTGAGGTCCACTTCTTCCACAGGGTCCACCTTCAATTTGGCTCGCTTCTGGTGCTAAGCAGAGGTGAGGAGAAAGGAAGAAAGAAAGTAGCAGGCAC
Reference		GCA_016584745.1	WQNJ01039583.1	PhyTro20	13	TCCA	PhyTro20F	ATCAACCTTCAGCTCCCTCCCTGT	PhyTro20R	AAACTAGATGTGCCCAGTCTCCGT	300	ATCAACCTTCAGCTCCCTCCCTGTGTCTCTCAAGTGTAAAAATCCATAGTCTCCATTACAAGCCTCCCAGATGTTCCACAGTTCTTGTTTGCCTCCATCCATCCATCCATCCATCCATCCATCCATCCATCCATCCATCCATCCAAAATGAATCCAAGATTTTTATTCCTCATTTCTTAGCACACTTCTTGCAAAAAGGTAGAAATGTGATACCATCCTTGTAAACAAGGACACTGGTCTTCATTTTCACATCCTCTGTGTAGACGGAGACTAAAGACGGAGACTGGGCACATCTAGTTT
Reference		GCA_016584745.1	WQNJ01039584.1	PhyTro21	11	CCAT	PhyTro21F	TCAAATGTGTGCTGTGAAGACCAC	PhyTro21R	GGTGCATTAGGGTGCCTGAAGAAT	301	TCAAATGTGTGCTGTGAAGACCACACATGCAACTGATGTAATTTGGACTGTCTGCTGAGACTGCCCACCCAAGTGTGTGCTTCTGCACAGCTGTTCATTAAAAGGCCATCCATCCATCCATCCATCCATCCATCCATCCATCCATCCATCCTCGTCAGATGGCTTAAAACAATCATTAATAGTCATGGACCATCAATGAGGTAAAGAATGCTATTAAATATGTGGTTGGTATAGTTAAGTGTTTTTTGACCATGAGAAAAATGGTCAGTCCCCCAGGATTCTTCAGGCACCCTAATGCACC
Reference		GCA_016584745.1	WQNJ01039584.1	PhyTro22	13	GATA	PhyTro22F	CTGCCTATGAGTGTACCAGATGCT	PhyTro22R	ACAGTGTTCAAGTAAGAGCCAGAC	344	CTGCCTATGAGTGTACCAGATGCTGTGCTGCTTTCCCTTGAACCAGGATAACTCCAGGCTCTACCCTGGAACATCCTGCTGGGCACAATTACCCTGAATCTGAGAGGTAACACAGCACTCTGCTCTGGGTAGTGCAGGGATAGATAGATAGATAGATAGATAGATAGATAGATAGATAGATAGATAGATAATATTTCAACAGGTAACAAGCTAAAACTGCAGGTGGGGAAATTCATGGAGCACTGGTTTTGGTGTGAGACAAAGTTGCACCTTTCCTAAACAATTATAAAGCAGATTGTAAGAAATGAACCCTTGCCTATGTCTGGCTCTTACTTGAACACTGT
Reference		GCA_016584745.1	WQNJ01039588.1	PhyTro24	13	TCCA	PhyTro24F	GGAGCCCTACTGACAATGCTTTCC	PhyTro24R	CCTGGCTACAGCTCTGGAGTTGA	331	GGAGCCCTACTGACAATGCTTTCCTGTCCTCAGAGATGTCTTATACCACATTTCATGCTACCAGCAGACTTTGTTCCAGGTAGTACTGAAAATTGGGAGGGACATGGTGCATGCTTCAACTGCAAGCACATTAGGGGTTCTTCCACTGTTGGTCACCTGTTTTGTCTCCATCCATCCATCCATCCATCCATCCATCCATCCATCCATCCATCCATCCATCTCTCTCCCCCTGGACAAATGGGTGGTAGTTGTGGCCCTCATTAGCCCTTTAGGACTCCTTCAAATATCCCTTGAACAGGAAGGGAGGCTCAACTCCAGAGCTGTAGCCAGG
Reference		GCA_016584745.1	WQNJ01039588.1	PhyTro25	11	TCCA	PhyTro25F	AAGGACCAGTAGCAAAGCTCATCA	PhyTro25R	TGTCAGAGGGAGACAAATGGCAAG	304	AAGGACCAGTAGCAAAGCTCATCAAATCAGACTCCCCACATGCAGTGGAATGGGTGTGTTCCATCCATCCATCCATCCATCCATCCATCCATCCATCCATCCATCCCTGCCTGACTCACTCCCTTGCACTGGCTCATTATTCACCAGTTGGCTGCATTCCTTTTAAAACACTGCCTTGGCAATGTGGGAAAAACCCTGGGGTGAGAGGAAGCTGGGAGAAGGCACACATGGGGTGGTAAGTGCAGTAAATCTGTGCTCAGCCCTTTACTTGAGAACTGTCCTTGCCATTTGTCTCCCTCTGACA
Reference		GCA_016584745.1	WQNJ01039591.1	PhyTro28	13	CACT	PhyTro28F	AAGAGCTGGCCGAGCAATCTG	PhyTro28R	TCACTGGTCTTTGTTGGACTGCAT	342	AAGAGCTGGCCGAGCAATCTGCAAGAGAAAGCAAGGTAAAATGCTGAGACCCTGATGTGGTTTTGCCCCAGCTGGCAGCGAAGCACCACACAGCCACTCACTCACTCACTCACTCACTCACTCACTCACTCACTCACTCACTCACTCTCTACCCTGCCAAGGGATAGGGGACAGAATTAAAAGAGTAAAAGTAGGTTAAGAAGAGTTGGCTAGGTTAAAAACAGTTAATTAATTTTAAAAAAGAAATAATAATAAAAAACTTCCCAACAATAATAATTTAAAAATTTCAAAGAAACATCAAAAAAACAACAGAGAAAAATGCAGTCCAACAAAGACCAGTGA
Reference		GCA_016584745.1	WQNJ01039591.1	PhyTro29	12	GATA	PhyTro29F	ACTTTGGAGCTAGTGGTGGAGGTT	PhyTro29R	GCAGAAGTCACAGCCGTCACAGA	300	ACTTTGGAGCTAGTGGTGGAGGTTTTTTCAGCCTACATTATTCCATAGTTCTCTGATTTAAGAATATGTGGTTTATATGCATGTAAAAATGAGTCTGAACACTTTGGGGCCAGGTAGTTGGACAGAGATAGATGTATAGATAGATGGATAGATAGATAGATAGATAGATAGATAGATAGATAGATAGATAGATAGAGTTTGAGCCATTCTGGATGTGGAGCAGTCTGTAGACACCTTTACTGACTCTGGAGATGAGGTTCACTGTCTGCCTAACACTTCTGTGACGGCTGTGACTTCTGC
