# Supplementary material for: FOGS: A SNPSTR Marker Database to Combat Wildlife Trafficking and a Cell Culture Bank for Ex‐Situ Conservation
Source: Mol Ecol Resour. 2025 Jan 10;25(4):e14062. doi: 10.1111/1755-0998.14062 (PMC11969641; doi:10.1111/1755-0998.14062)
Supplement: Supplementary file 3 — Table S3. Primer data. [file MEN-25-e14062-s006.zip › Supplementary S3/Picus_viridis_Reference.xlsx]

## Sheet: Sheet1
Data table for FOGS Reference Specimen
Title:	Catalogue/Accession Nr.	NCBI No.	Scaffold ID	Locus	Reference Allele	Microsatellite Sequence	Primer Name Forward	Primer Sequence Forward	Primer Name Reverse	Primer Sequence Reverse	Amplicon Size	Amplicon Sequence
Description:	ZFMK Nr.	Unique Accession No. in Genbank	Scaffold id from genbank		occurence number microsatellite
Example:	ZFMK-TIS-123	GCF_000337975.1	scaffold6_1	Fa_6-1	16	TCTA					409	TCATTGCATTTCTGTCCCCTCTCAGATTTTATATGTGCAGTTGACATAAAGTAATGTTAAATACAACCAAATAACTGGATTACAAGCAACATGCTTTCATTATGATTCAACTCTTTGTCAGTGCTCACCTATTTTTTGTATGCACAAAACATGTGCATGTGCTTGTGTGTGTGTATATCTATCTATCTATCTATCTATCTATCTATCTATCTATCTATCTATCTATCTATCTATCTATCTAATATAGATACAAACAGATTTGTATAGAACAAATGCCTGATTATCTGAATAATAATGAGAGATTTCATTGCAGATTCCTTCAGTTCTTGGGAAACTTTTGCCACCAGTTTTCCAATAATTGAAATAATTCAATGAAGTCCTGGGTATTAGCTTCTGCTC…
Reference	ZFMK-TIS-35144			PicVir1	11	ACCT	PicVir1F	TGCAAAGAGGAGAATGTGGTGTTT	PicVir1R	GCACTGCAAGTAAAGGAAATGTGG	331	TGCAAAGAGGAGAATGTGGTGTTTTGTAAAGGAAGTGAACCTAAATGTTTGCAGTATAATTTAATCACAGAATCACAGAATCAACCAGGTTGGAAGAGACCTCCAAGATCATCAAATCCAGCCGATCTTCCAACCCTAAATAATCAACTAGACCGACCTACCTACCTACCTACCTACCTACCTACCTACCTACCTACCTAACTGCCTCATCCAATCTTTTCTTAAACACCTCCAGGGATGTCGATTTAGTCAGGTCCTGGTAATGGCTGATCTGTGAGGGAGAGACATCCCTTTCTCTGCAGGAATACCACATTTCCTTTACTTGCAGTGC
Reference	ZFMK-TIS-35144			PicVir2	12	TAAC	PicVir2F	CCACACCAGGTCAGATCAAATCCA	PicVir2R	GGAACACTGCTGTGTCTCAGAACA	318	CCACACCAGGTCAGATCAAATCCAGTCTCACGTGAAACCATCCTGCAGAGGACGTGAAAGGAAAGTTCATACGAATAGGGCAGGTGCAGGGACACTTCCTCCAGTTTCTAGTGCAATAGTTCAACCAATCTCAGAGAAGATAACTAACTAACTAACTAACTAACTAACTAACTAACTAACTAACTAACTACATAAATAAATATTACTTAAAAACAGCTAATACCTTAAGAGTGATGAAAACGATAGGGTGAAAATTGTCTCACGTAAGATGTTAGCTGTTGAGCTGTTGCTCTTTGTTCTGAGACACAGCAGTGTTCC
Reference	ZFMK-TIS-35144			PicVir3	16	CCAT	PicVir3F	CTGGATGTGGCTCTGAGCAACCT	PicVir3R	GGACTTGGACAGGCTGGATTGATG	346	CTGGATGTGGCTCTGAGCAACCTGATGTAGTTTGAAGTGTCCCTGGCCATGGGAGGGGCATTGGAACTAGATGATCCTTGAGGTCCCTTCCAACCCTAACAATTCTATGAGTCTATGATTTTCAGCCATCCATCCATCCATCCATCCATCCATCCATCCATCCATCCATCCATCCATCCATCCATCCATCCCCCCAGGTCATTTTTCCACCGGGCAGTTTACAACCACTCTGCCCCAGTCTGGAGTGTTCATGGGGTGGTTTTGACTCAAGTGCAGGACCAGGCACTTGGGCATGTTGAACCTCATACAACTGAAGTTGGGGCATCAATCCAGCCTGTCCAAGTCC
Reference	ZFMK-TIS-35144			PicVir4	16	GATA	PicVir4F	GTCTGGTGATGTCACTAGCTGTGT	PicVir4R	GCTTGGTGTCCTCTGCTAACTTAA	322	GTCTGGTGATGTCACTAGCTGTGTGTATAACTAATTTGTGGCAGTTTTATGTACATAATGTCCAGATATGATGTGTGTTTTCTTTCTTGAGAGAAAACAGATTAAATTGAGGCAGATAGATAGACAGCTAGACAGCTAGGTAGATGGATAGATAGATAGATAGATAGATAGATAGATAGATAGATAGATAGATAGATAGATAGATAGATAGATGTCCTTGCTGAGCTGTGTAGTATCTGATGGGACCTGTCTAATATTTTTACCAATGCTATAGACAGGGGGATCAAGGGCACCATCATTAAGTTAGCAGAGGACACCAAGC
Reference	ZFMK-TIS-35144			PicVir6	11	AGAT	PicVir6F	GAGGGAGATACAAGGCCATCCAAA	PicVir6R	TGTTCTCTGTGCCTCACTGATTCA	300	GAGGGAGATACAAGGCCATCCAAATTTGGTTTTGCATATTTTTCCTATTCAACCTTATTCCTTACCCTTGTAAATCCTTCCTGTTGTTGAGATAGATAGATAGATAGATAGATAGATAGATAGATAGATAGATAGACAGATAGACAGATATAAACAATTTTCCTTCTCCTGCTTCCAAACCAACTCCAGATTATTTTTTGGTAGGTTAAACATCAGTTAAGGCTCAAACCACCACACTCAAAGACCACCCAAATTTGTATTGTGCTTCAGAAACTGTGAATCAGTGAGGCACAGAGAACA
Reference	ZFMK-TIS-35144			PicVir7	15	TAGA	PicVir7F	CCCAAGGTAAGCCAAGTAGGACAT	PicVir7R	GACAGGTCTGTGCAATTAGCTTGT	327	CCCAAGGTAAGCCAAGTAGGACATTGTCCAGAGGTCTGTCAGGAGAAAGTTACTAGAAGATGTAACAGGGAAATAAAGATTAGATAGATAGATAGATAGATAGATAGATAGATAGATAGATAGATAGATAGATAGATAGATATGGAGATAAAGTTTCCCCAAAAAAAATCGGCTTCCAAAAAGTCATGATCTGACCAAAAATGAGCTGGCGAACCTATATGAGTAACAACCTATTTAATCAGGACATCCAACTTTCAAGGATTCACAAAAGATCTATGCCAACCTAAATGGGATTCTGCATTTACAAGCTAATTGCACAGACCTGTC
Reference	ZFMK-TIS-35144			PicVir8	12	TAGA	PicVir8F	TCTGGGTGAGGAAAGCCATATCCA	PicVir8R	GGTGCAAGGTGCTGAAGTGGTATG	331	TCTGGGTGAGGAAAGCCATATCCAGCTTGAGCTTTAAATGTCATTTGTACTTATAGCTTAATGGACATTACTTCATATATAATAATGAACTGAGGGAATTTTGCAGTGGAAATGTTTAAGGAAGATAGATCTAGAGATAGGGAGGGAGGCAGGGAGGGAGGTAGATAGATAGATAGATAGATAGATAGATAGATAGATAGATAGATAGATTTAGAGAGCTTCCTGATTATTTTTCACACTGTTGAAAATTGAGATAGTATTTGGTACTTGGTGACTTGCCAGCTGGCATTTGTAACAGATATTTTTTCATACCACTTCAGCACCTTGCACC
Reference	ZFMK-TIS-35144			PicVir10	16	TAGA	PicVir10F	TGCACTGCTCCAGGTCCTACAC	PicVir10R	TTTCCACAGAACTGCTGCTTCAAA	320	TGCACTGCTCCAGGTCCTACACCCTGTTTCACGAAGTGGCACTTCAGAATTTTTAGAATCTTTAGAATTAGTTTTGTGTCTCCACTTCTCGTGCAAAAAGAGGCTACAGTTTAGGTTTCATATGTAGATAGATAGATAGATAGATAGATAGATAGATAGATAGATAGATAGATAGATAGATAGATAGATAGTTAGATTACATATAGATCTAGATGATACAGATAGATATAGGTACAGGTATAGATATATAGATAAAAAGGAAGAAAAAAAATGTTTGAATGAGTGTTTCCTAAATTTTTGAAGCAGCAGTTCTGTGGAAA
Reference	ZFMK-TIS-35144			PicVir11	14	TAGA	PicVir11F	ACACGTTCCAGCAACTCAACATCT	PicVir11R	AGCACCACTGGTCATCTGAGAAGT	328	ACACGTTCCAGCAACTCAACATCTTTCCTAAACTGAGGGGCCCAGAGCTGGACACAGCACACAGAGCTACAGTGCAAGCCCTTATTTATTTCAAAGTTACTTGCAGGCTGAGAAACTTAAATAAGTAGATAGATAGATAGATAGATAGATAGATAGATAGATAGATAGATAGATAGATAGATACATATTTGTACTACAAATACCAGAGTCAGATTTCTGTGAGCTGGGAAACTTACCCACTTCCAACCTTCAAAACTTCACTGTGAAATCTCATACAATCAGTTTTGTCCAGACAGTTTCTGGTACTTCTCAGATGACCAGTGGTGCT
Reference	ZFMK-TIS-35144			PicVir12	12	ATCC	PicVir12F	ACTCTGCGTTGATACCACTGCTT	PicVir12R	AACAACTGAGGCTTGCACTAAACA	302	ACTCTGCGTTGATACCACTGCTTTAGCAGTGGTATCAACGCAGAGTACTCCTTGATCATCAAGCAAATTTTATGTTCAGACCCCAGTTACATTTTTAAGATGTGGTGCTAATCTCACTTGTATGTGTGAAATGTATCCATCCATCCATCCATCCATCCATCCATCCATCCATCCATCCATCCATGTCTGTGTGTAAGTTAGTAGACATTCTGTGTTCATACAGGAGGTGTAAGAAGCTGCTTGCTCTTTCAGACTGTCCTCATAGTGTGCTAATAATATGTTTAGTGCAAGCCTCAGTTGTT
Reference	ZFMK-TIS-35144			PicVir14	16	AGAT	PicVir14F	CAGCCCGTAAGATTATGAGTTCGT	PicVir14R	CAAGACCTCCACTCTTTGTCCCTA	331	CAGCCCGTAAGATTATGAGTTCGTTATTATGGAAATACACTCATTGCTGGTAATATGATCATATTACATGTACATAATACATCTGAGATAGATAGATAGATAGATAGATAGATAGATAGATAGATAGATAGATAGATAGATAGATAGATAAAAGAAGTGACAAACTGACAACTGTTTCATCAGATTTTTTTATCCAGTAACCTCATATAAAAGTGGAGTTATAAAACATTCTTACAATCTGGAAATCAAACAGATTACTAAAATGTTTTGGTATTGAGATGTGAGAGATGTGATTTTTCTTCTTTTATAGGGACAAAGAGTGGAGGTCTTG
Reference	ZFMK-TIS-35144			PicVir15	12	AGAT	PicVir15F	CTCTTCAGGCTTTGGGAGGTCAAT	PicVir15R	GGGCAACTGCTACCTTTGGTGTAT	342	CTCTTCAGGCTTTGGGAGGTCAATTCTATTAAATGTTTGCAAACAGGCAATAAGGAAGAGTTAAAATCTATTAAAAGATCACACATTCTTTATAGTACTGTTTGAGTCACAAGTGTATGAGATAGATAGATAGATAGATAGATAGATAGATAGATAGATAGATAGATACTGCAGTGCATCTTATTGTTTGGGAAGAGCCGTTGTAGATTACATCTTTTTGTCTCTTTCTGTGTTTAGACTCATTAGATATAGGAGGTCATTTAGTTTGCTTTGCTCTGAACTCAGAGAACCTGGATGTAAACATTAAATAAGGAATATATACACCAAAGGTAGCAGTTGCCC
Reference	ZFMK-TIS-35144			PicVir16	13	TCCA	PicVir16F	GGAGCCTAGTCTGACTGACATTCT	PicVir16R	TCCTGTTTCTGCATGATCCATTGT	311	GGAGCCTAGTCTGACTGACATTCTAAGTGTAGTGATGTCATCTTCTTCAGAAAACGTTATAATACAGGCTAGATTTCTTTTTTTCCTTGGATTGTATTACACTTTTTCTTCAGAACCAATAGCACTATTCCTTCCATCCATCCATCCATCCATCCATCCATCCATCCATCCATCCATCCATCCAAAAGATCTGAAGACTTTATTGTGTTTCATGTAACTATCTGCAGTGACAGTGTGCAGAACCAGACAGATGAAGAAGCTTTCTCTGAACAGGAGCTTGACCATTTACAATGGATCATGCAGAAACAGGA
Reference	ZFMK-TIS-35144			PicVir17	15	CATC	PicVir17F	CAGCGGAGAAGGGTCATGGTATGG	PicVir17R	GGGATTGGACATGGCACTTGAAGC	302	CAGCGGAGAAGGGTCATGGTATGGTTCATCTCCATATGTCTAAACTTTCTCCTCTGTCAGAACAGGGTAGCCTCATCCATCCATCCATCCATCCATCCATCCATCCATCCATCCATCCATCCATCCATCCATCCATGTACCCACACACCTATGAATACATTCATACACTTTCATAGAATCATAGATCATAGTTTCATAGAATCAATAAGGTTGGAAAATACCTCAAAGATCATCAAGTCCAACCTGTCACCAAACATCTCATGACTAACTAAACCATGGCTTCAAGTGCCATGTCCAATCCC
Reference	ZFMK-TIS-35144			PicVir18	14	AGAT	PicVir18F	GCTGCCTGAAATGGACACTGGAG	PicVir18R	ACAGATACAGAGCACTGGGACACA	325	GCTGCCTGAAATGGACACTGGAGGTGCTGACTTGGGGGAAATTCACATGTTCAGAACAAATCATCCAGCAGCTGATGTTTGGTATAAAATTAACTGTCTACCAAAGATAGATAGATAGATAGATAGATAGATAGATAGATAGATAGATAGATAGATAGATGGATGACAGGAAATAGGACATATTGTGAGGCATAGTTCATTTACAGAGTGAAAATAATAGTGCTATGTTGTTAAATATCTAAGAAGAAATGGGAAGGTAATAATGTTAAAGCACCTTCATCTTTAATTCCCCAGTGCTGAATGTGTCCCAGTGCTCTGTATCTGT
Reference	ZFMK-TIS-35144			PicVir19	11	GATA	PicVir19F	ATAGCTGAAAGGGTGTGAATTGGG	PicVir19R	AGGAAGTCTGTTTGTGACCTGCTA	322	ATAGCTGAAAGGGTGTGAATTGGGGTGATGCAGAGGCATCAACAAAAACCTATTATCACTCATAATGCAGTCTTAAGCACTGTATAAGGAGAAAAAGGGAGAGATGAGGAGGAAGGGAAGGATGGATAGATAGATAGATAGATAGATAGATAGATAGATAGATAGATAGATGGACAGATCATTAGATAATATAAATACAATATTTCAAACCACTCCCTGCTTACCATTGCATCTCCAGCTATGGGATTCCCAACTTTTGGGATCTTTACAAACCCACTCTTATTAGAGATAGCTCTAATAGCAGGTCACAAACAGACTTCCT
Reference	ZFMK-TIS-35144			PicVir20	13	AGAT	PicVir20F	CCAAGAGCAGAAGAGGCAGAACAA	PicVir20R	TCAGCACTCAGATTCAGGGAAAGC	350	CCAAGAGCAGAAGAGGCAGAACAACTTTGGAGCTCTTTCAAGAGCTTGTTTGAGAGAAACAAACCTAGCCAGTAAAAATCATTTGTCTGGGGAACAGTTTAAGATAGATAGATAGATAGATAGATAGATAGATAGATAGATAGATAGATAGATACTGCAAAGTCCAGACTGGTTGCAAACATTGAGATGAAATTAATGGATGACACACAATCAGTTTTCACTCATCAAAACTTCCTGTTTTGACCCAAGAATTAGACTAGAAAATCATTTAGCCTACTGGTGGTTTTCTAGCTCACTTTAGCCTGGTTTTACAATGGCAGCTCTGAGCTTTCCCTGAATCTGAGTGCTGA
Reference	ZFMK-TIS-35144			PicVir21	16	ATCC	PicVir21F	AGCAAACAGAACAGTAACCAACCA	PicVir21R	TGGGATGGTGTGTCACTGAAGATG	348	AGCAAACAGAACAGTAACCAACCACTTTGGAACAAGGGGACAATGTCCTGAGTTTCCTCAATTTTCCTCCCTTTCCCTCCTTTCTCTTTTGTTCAAACAGAACCAGCTCAATATCATTACCTTCAGAGAAATCCATCCATCCATCCATCCATCCATCCATCCATCCATCCATCCATCCATCCATCCATCCATCCATCTCACTTCATCAAGTAGGCTGCCTGCTGCCAATTGCTTCTCATCCTCAAGAAGTACTGGACAGTACCATTCCCAGAAGGAAGAAGAAAGTTTTAGGATTAATTACTCTCCAATTAAGTGCAGAAAACACATCTTCAGTGACACACCATCCCA
Reference	ZFMK-TIS-35144			PicVir22	12	CCAT	PicVir22F	GCAGAGAGTACAGACAGAGAGGGA	PicVir22R	AACAGGGACACAAGGACAGTTTGC	322	GCAGAGAGTACAGACAGAGAGGGACATGCAGATCAGACAGTACCACAGCCACCAGCCACTGTGTATTACAGCCAAAACACTGGCCATCCATCCATCCATCCATCCATCCATCCATCCATCCATCCATCCATCTCCACAATACCTCTGCATTACAGATCTGCATTACAGATCTGCACTACAGATCTGCCCACCTCTGCTTACCTTTACACACAATGCAGTGGGTGTTGATGACTCAGTAACACATCCAGTCTGGCCTGGCTGAGGGCACAATTTGCTGTTGTTTTATCCATAACATTCTGCAAACTGTCCTTGTGTCCCTGTT
Reference	ZFMK-TIS-35144			PicVir23	13	AGAT	PicVir23F	ACTCAGTACAGCCATGTAAGCACT	PicVir23R	CAGATGCAACATGAGCTGTCCTCT	327	ACTCAGTACAGCCATGTAAGCACTACTTCATATGTAGGAGGACATTGGTCTTACTTATCTACAATTCTTGATGCAGGAGTTACCTTTTCTAGTGGAATGCCAATGGGTTACGGAACTGAAAGTTGGGCAATATTGAGATGTATATATTTATATATAGAAAGATAGATAGATAGATAGATAGATAGATAGATAGATAGATAGATAGATAGATATACTGTTAGATCAATAATTTGCTTCTGTTATAATATGTTAATATATTTCTTTGTCTTAGAAGCCAAACCTCCTTGGATCTCAGAGAAGTAAAGAGGACAGCTCATGTTGCATCTG
Reference	ZFMK-TIS-35144			PicVir24	13	ATCC	PicVir24F	GCCACTTGAACACTGCTAGAACAA	PicVir24R	TGAAACAACTGAGGCTTGCACTAA	302	GCCACTTGAACACTGCTAGAACAAACAGATTCATTTCATGACCCTTGATCATCAAGCAAATTTTATGTTCAGACCCCAGTTACATTTTTAAGATGTGGTGCTAATCTCACTTGTATGTGTGAAATGTATCCATCCATCCATCCATCCATCCATCCATCCATCCATCCATCCATCCATCCATGTCTGTGTGTAAGTTAGTAGACATTCTGTGTTCATACAGGAGGTGTAAGAAGCTGCTTGCTCTTTCAGACTGTCCTCATAGTGTGCTAATAATATGTTTAGTGCAAGCCTCAGTTGTTTCA
Reference	ZFMK-TIS-35144			PicVir25	16	AGAT	PicVir25F	ACTCTAGGTTCCTCCAGACCGTTA	PicVir25R	GCTCTAGCCTCATACAGTGCCTAC	314	ACTCTAGGTTCCTCCAGACCGTTAAAATTAAGGAGACCTTTTTCTTCTCTTCTTGACTAAACCCATAAAACTGTGAAGCTGAGAGGCCTTATTTTTTAGGCACTTGTAGAGTTTCTGTGATGTCTTATAAGGTGGAGAAAATAGATAGAGAGATAGATAGATAGATAGATAGATAGATAGATAGATAGATAGATAGATAGATAGATAGATAGATAGACATAGATAGATATACCTTTAGAGGAAAAAGAAAGCTCTTACCTGGAATAAAGTTTGTCAGTTGACAGTCTTAAGTAGGCACTGTATGAGGCTAGAGC
Reference	ZFMK-TIS-35144			PicVir27	14	CATC	PicVir27F	GCTGACCTCTGCCCTTCTGAACA	PicVir27R	CATTGGAACATGCTGCTCAGGGA	329	GCTGACCTCTGCCCTTCTGAACAGCAGTTGGAAACAAGTTATAGTGGTGAAGTGCCCTCAGAGGCCCCTTTCTACCACATGCCATTCATCCATCCATCCATCCATCCATCCATCCATCCATCCATCCATCCATCCATCCATCAGGTGGAATCACAGAACCACGGAAACATTCAGGTTGGAACAGACCCTCAGGATCACTAAGGCCAACCCACAACCCTACTCTACAAGGGTCACCCCTAAACCACAGCCCCAAGCACCACATCCAAACCACCTTAAAGCACATCCAGGCTTGGGGACTCCACCACCTCCCTGAGCAGCATGTTCCAATG
Reference	ZFMK-TIS-35144			PicVir28	14	ATCC	PicVir28F	ACCTAGGGCAATAGTTTGCAGTCA	PicVir28R	GGGAACAGGGTAGGAATCCAGGAA	300	ACCTAGGGCAATAGTTTGCAGTCACTTCTCATTGTGTAAGGCCTGTTTCCCCTATTTGCTAGTCTGCTTCTTGTTCTGTGCGACAAAAATGGGAATAATCCTGTGGTCACTTTCCTCTGTGTCAAAGTGGACACCAAACTGTCTTAGCACAAATATCCATCCATCCATCCATCCATCCATCCATCCATCCATCCATCCATCCATCCATCCACAAATTGCGTCTTTAGAGATATCTTGATTATTTTCATTACTGGGTTAAAGGAGCTCCTGAAAGTCTTCCTGGATTCCTACCCTGTTCCC
Reference	ZFMK-TIS-35144			PicVir29	13	AGAT	PicVir29F	CTGGTGAAGGAAAGGCTGGGATG	PicVir29R	CCACTGGAACAGAACCTGATAAGC	349	CTGGTGAAGGAAAGGCTGGGATGTGATAGGATTGCCTCTGGAAATACATCAGAGGGCTCAGCAACACGGGAGGAGAAAGATATGTGACCCAACAGCACAGACAGGAACTGGCAGCTGGGCAGGTAGATGGATGGAGAGATAGATAGATAGATAGATAGATAGATAGATAGATAGATAGATAGATAGATAGACAGATAGATAGTCCCTTTCAGAGGGACTCCTTCCTGCAGCAGTTGCATCAGAGGCTCCCATTGTTGGAAGCTGAAATGAGGAAAATTCGAAGCAAAACAAGATGAAAACTTTAATTGTAAAGATAATTGTAGCAGCTTATCAGGTTCTGTTCCAGTGG
Reference	ZFMK-TIS-35144			PicVir30	11	ATAG	PicVir30F	CAGGGATGGAAAGGCTTGGTGTGA	PicVir30R	ACAGTTTCCTGCTGTGGCATTTGC	313	CAGGGATGGAAAGGCTTGGTGTGACAAATACCCAATGACTTTGAGGAGGCACACAGAGGCAGAGACAAAGTAGGCTGTTCCAGATGAAGGAACCTAAAATAGTCACCTATCATAATTGAATGAGAATCTAAGAAAAACATTTAAAACCTCCTAGCCTTGTCAATAGATAGATAGATAGATAGATAGATAGATAGATAGATAGATAGATAAAAAGAGATGTGAGTGACACTCTACAGAGCTCAAAAATGTTGACTCTTCCTCTATGGATTCTTTGGCAGAACATAGGTTTGCAAATGCCACAGCAGGAAACTGT
