# Supplementary material for: FOGS: A SNPSTR Marker Database to Combat Wildlife Trafficking and a Cell Culture Bank for Ex‐Situ Conservation
Source: Mol Ecol Resour. 2025 Jan 10;25(4):e14062. doi: 10.1111/1755-0998.14062 (PMC11969641; doi:10.1111/1755-0998.14062)
Supplement: Supplementary file 3 — Table S3. Primer data. [file MEN-25-e14062-s006.zip › Supplementary S3/Podarcis_muralis_Reference.xlsx]

## Sheet: Sheet1
Data table for FOGS Reference Specimen
Title:	Catalogue/Accession Nr.	NCBI No.	Scaffold ID	Locus	Reference Allele	Microsatellite Sequence	Primer Name Forward	Primer Sequence Forward	Primer Name Reverse	Primer Sequence Reverse	Amplicon Size	Amplicon Sequence
Description:	ZFMK Nr.	Unique Accession No. in Genbank	Scaffold id from genbank		occurence number microsatellite
Example:	ZFMK-TIS-123	GCF_000337975.1	scaffold6_1	Fa_6-1	16	TCTA					409	TCATTGCATTTCTGTCCCCTCTCAGATTTTATATGTGCAGTTGACATAAAGTAATGTTAAATACAACCAAATAACTGGATTACAAGCAACATGCTTTCATTATGATTCAACTCTTTGTCAGTGCTCACCTATTTTTTGTATGCACAAAACATGTGCATGTGCTTGTGTGTGTGTATATCTATCTATCTATCTATCTATCTATCTATCTATCTATCTATCTATCTATCTATCTATCTATCTAATATAGATACAAACAGATTTGTATAGAACAAATGCCTGATTATCTGAATAATAATGAGAGATTTCATTGCAGATTCCTTCAGTTCTTGGGAAACTTTTGCCACCAGTTTTCCAATAATTGAAATAATTCAATGAAGTCCTGGGTATTAGCTTCTGCTC…
Reference		GCA_004329235.1	NC_041329.1	PodMur1	11	CAAA	PodMur1F	GCAGTGTGAATTTCAGGAGTTGTG	PodMur1R	ACGCATTGGCATTTGGCTATAACA	348	GCAGTGTGAATTTCAGGAGTTGTGTCCTTTTTATATAAAAAAGAGCAAATTATTCATTTGGTTTTTCAAAATACAGTCTGACATTCACATATCCAACATGCAGCATGAAAAATTTACTGGACTTCCCCTCCTCCCTTTTGTGGGTCCTCCATCAAACAAACAAACAAACAAACAAACAAACAAACAAACAAACAAACACCTTTATTGGCATCACAGTACGCGGGTGGCGCTGTGGGTTAAACCACAGAACCTAGGACTTGCCGATCAGAAGGTCATGGTTCTAATCCCCGCGACGGGGTGAGCTCCCGTCCCAAAAGGAACTTTTGTTATAGCCAAATGCCAATGCGT
Reference		GCA_004329235.1	NC_041330.1	PodMur2	16	AGAA	PodMur2F	TGCATCATTTCTGATTTGGGTGGC	PodMur2R	AGACACAACATGGCAGAGCATTCA	315	TGCATCATTTCTGATTTGGGTGGCCAGCCCAATGCAGAATATTCAAGGTGTGAACCCAGGATATGCTTACACACAAACAAAAAGAGTGAAAGGCTTTTAACCACAGGAGTATTGGGTATATACCCTGCAAGTTGCTGCCAAACATAGAAAGAAAGAAAGAAAGAAAGAAAGAAAGAAAGAAAGAAAGAAAGAAAGAAAGAAAGAAAGAAAGAGACAGGCATAGGTAGAATAATTGTACTATTCCTAGGAGGACTATACCATTCTGGAATGCAGAGGGAGGATTACCTAAGCTGAATGCTCTGCCATGTTGTGTCT
Reference		GCA_004329235.1	NC_041328.1	PodMur3	13	AAAC	PodMur3F	TGCGAGCAAGCTTTAACAAACAGA	PodMur3R	GCAGTCAACTTAAACTGTGGTGGC	336	TGCGAGCAAGCTTTAACAAACAGAGGACATAGATCATGAGAGGATATATATTCTACATAATATTTGGGTTTTGTCCTAACCAGGTCTGGTATCACCGTGAAGCACACATTTCTACAAAACAAACAAACAAACAAACAAACAAACAAACAAACAAACAAACAAACAAACGGTACATTGAGGTACCCTGAGACAGAAACTAGAGAAAAGCAAAATAAATATCTAAAAATTCGTATGTTATAGAAGATAAAAGAATCAGGTATTAAAACAATATGTTAAGCAAATGTTAAAACAACAGTAAACTAAAAAAAAATGGCCACCACAGTTTAAGTTGACTGC
Reference		GCA_004329235.1	NC_041327.1	PodMur4	14	GAAG	PodMur4F	CCCATGACCCATCTAGTCCAGCAT	PodMur4R	AGTCTGCCTGCCCTGGAACTTT	303	CCCATGACCCATCTAGTCCAGCATCTTGTTTTCACACAGTGGCCAACCAGATGTCCCCTTAGTCACTCATAAGAGCATAAGAAGATTCCTGTAACGCTTGGACCAATTCAGACATCCTGTTTCACTGTTAAATTTGCTAAAGAGAAGGAAGGAAGGAAGGAAGGAAGGAAGGAAGGAAGGAAGGAAGGAAGGAAGGAAGGGTGCACTTATGAGGACTTGTGTTCATGATGCTATCAAGGTGCTTAGACATGATCTCACATTCAATACTGTTTGCACCTGAAAAAGTTCCAGGGCAGGCAGACT
Reference		GCA_004329235.1	NC_041324.1	PodMur7	17	AGAA	PodMur7F	GGCAAGGCAGTGATCCATGAAGG	PodMur7R	CAGGGTGTGGTGGTCTTACAGTGT	337	GGCAAGGCAGTGATCCATGAAGGGGGTTTCTGCTATAGAGAAGTATTTATTTTGTTGTTCTTTATACAGTATATAAAATAAATGAAGGTGAACCTGTGACGTGTGTTATGCCCCTTAATAGCTAATACACACTTCAAAACATTTGAAACAGAAAGAAAGAAAGAAAGAAAGAAAGAAAGAAAGAAAGAAAGAAAGAAAGAAAGAAAGAAAGAAAGAAAGCCTAATTAAAAGTATGTGTCATAGTGCTGGGTGGAAGGAGCTGCACTTTCCCTCCACAAAAACATCAACATTGGCCAAATGACATTTTCCAAATACACTGTAAGACCACCACACCCTG
Reference		GCA_004329235.1	NC_041322.1	PodMur9	14	AGGA	PodMur9F	GGCTGTGAGGGTATGTGACAGTTT	PodMur9R	TGCCAGTTCTGCATAGTCCATCAA	306	GGCTGTGAGGGTATGTGACAGTTTTAAAATGTTTTTAATTGCCACCCTGGGCGCCTTTGGGAAGAAGAGTGGTCTAGGAATTTATTATTAATAGTGATAATAATGCCAGTGGCAACAGGAAGGAAGGAAGGAAGGAAGGAAGGAAGGAAGGAAGGAAGGAAGGAAGGAAGGAAGGTGTGCTCTTCCCACATCTAATGGTGATTCCCACCTTGAGAAACTATTGAAAATGTCTTATCTTGGAAGAACAAGGAAATCCCAACTAAGGAATTATGGCAAGAGAAATTGATGGACTATGCAGAACTGGCA
Reference		GCA_004329235.1	NC_041321.1	PodMur11	11	AAAC	PodMur11F	GCACTCAGGGCTGATTTCCTTCA	PodMur11R	TTGTGCTAATGACTGTGCTGCCAT	346	GCACTCAGGGCTGATTTCCTTCAGAATGGAGAGGTTTGATCTTCTTGCAGTCCATGGGACTCTCAAGAGTCTCCTCCAGCACCATAATTCAAAAGCATCAATTCTTCGGCGATCAGCCTTCTTTATGGTCCAGCTCTTTAGCTTTACTAAAGACCAATGAATAAAAACAAACAAACAAACAAACAAACAAACAAACAAACAAACAAACAAAGGAATTGCCATTTGATAGCAACACTATCTGTCACCAAAGTTTCTCTTGTCTTGATTTTCAGTAGTTGTAACCTCTTGGAGAAAGGGATGGGGGACGTTAATAATGGAAATCATGGCAGCACAGTCATTAGCACAA
Reference		GCA_004329235.1	NC_041321.1	PodMur12	13	GGAA	PodMur12F	TGGGCGGCAATCCTGATCTCAATT	PodMur12R	TGAAGTTACTAGGCGTCGGGAGGT	340	TGGGCGGCAATCCTGATCTCAATTACCTGGCAGTAACCCCCTTAGAATGAAACAGGATTTACTTCTGAGGACACATAGCTAGGACAGCAGCCTTAGAAAGCTGGATGGACCAAGAGCACAAAACGTTACACAAAAAACGTTCACAAATATGTGAAGCTGAAAGGAATTGGAAGGAAGGAAGGAAGGAAGGAAGGAAGGAAGGAAGGAAGGAAGGAAGGAATTGTGACAATATTCTTTTAAAAGCAAGATCAGGCAACCTGGAGACCCTTTCATCCTTCTCAAAGAGCCTTTAAACTGCTGGAGTTGTACTGCCTGTACCTCCCGACGCCTAGTAACTTCA
Reference		GCA_004329235.1	NC_041320.1	PodMur13	12	GAAA	PodMur13F	GACGTTTCAGGACCCTCAGAACC	PodMur13R	TGCCCAGGTATTTGCATACGAGAA	308	GACGTTTCAGGACCCTCAGAACCTAATAAAGGCAGCAGTTGTTTGCTGTTTTGTTTTACTTATTTCCTTTTTAAAAATTATGTATTTTATTCTGCAAACCACCCTGATATTTTCTGATGAAGGGCAGTCGAAAGAAAGAAAGAAAGAAAGAAAGAAAGAAAGAAAGAAAGAAAGAAAGATAATAGAAGCTAAACTAGCTGTAAGGATGTGGAATACAAAGCCACTCCTTGCTACACATTCCCTATCTACTTCCTGCTATGTACTGAGAATTTGTCACTATTTTATTCTCGTATGCAAATACCTGGGCA
Reference		GCA_004329235.1	NC_041320.1	PodMur14	18	AGAA	PodMur14F	TGCAAGCACTGAAGTAGGGTTGTG	PodMur14R	GCCTGGGATGAGTCAGAGCCTATC	301	TGCAAGCACTGAAGTAGGGTTGTGCTTGGGTCAATTTCGCTTGACCTGGGATTAACCAGGTAAAATTGAAGCAATGCTTTCCCTTAGTTCTGCCCCATCCCAACTTTAATTAGGGTTTAAAACCCTGACTAAACACACGATTGGGAGGGCAGAGAGAAAGAAAGAAAGAAAGAAAGAAAGAAAGAAAGAAAGAAAGAAAGAAAGAAAGAAAGAAAGAAAGAAAGAAAGCAAGCCATGGGGTTTTTTTTTTCTACCCTGCTTCCCAAATGGTTGTGCAGATAGGCTCTGACTCATCCCAGGC
Reference		GCA_004329235.1	NC_041319.1	PodMur15	14	AAGG	PodMur15F	GGTTGGGTGGTCCTGTGTAATGC	PodMur15R	CACACAACAGTTTCCCTGATTTGC	349	GGTTGGGTGGTCCTGTGTAATGCATACTTTAATTGAGATTCCTGCATTGTAGGGGGTTAGACTGGATGATGATTCTATGAACTGATCATCCTGATTGGTATTTTATTTGCCGTGGACATTGCCACCTTAGATTTCCAAGGAAGGAAGGAAGGAAGGAAGGAAGGAAGGAAGGAAGGAAGGAAGGAAGGAAGGAGTGGGGTGTGTGTTTTGTACTTCTGCAAACCTTACAGTTCCCACGAGCATTCTGATATTTGCCTGTTGTTTCTCAGTGGACTTGTTTTGGTCAAGATAGTTTTCAGCCCCCACCAGCTGAGTAGGTGGACTAGCAAATCAGGGAAACTGTTGTGTG
Reference		GCA_004329235.1	NC_041317.1	PodMur20	11	CAGA	PodMur20F	CGGTGTGATGATGTCATGCTGTGT	PodMur20R	CCGTGACTGGACCTAACATTCAGG	300	CGGTGTGATGATGTCATGCTGTGTCATGAAGTGTGTTTCGCTATACATTATGGAGGGGAGGGAGAGAAGCAGACATGGGGGAGCTGACTTTGACAGTCTCCATCCTGTTGTCTTCACATTCAACTGCACTGGCAGACAGACAGACAGACAGACAGACAGACAGACAGACAGACAGACATCAATAAATGTTTCAACAAGGACATAAATGTCTACAGTAGAGTTGAGGTTCCTTAACCTTCATAAGCACTCTAGAGTCAGTAAAGAGGTAAAGGAACCCCTGAATGTTAGGTCCAGTCACGG
Reference		GCA_004329235.1	NC_041316.1	PodMur21	20	GGAA	PodMur21F	GCAGCCACCTGGAAGGTTGTAGTT	PodMur21R	GCCCAAGGAGACCCAAGAGACCAT	314	GCAGCCACCTGGAAGGTTGTAGTTTCTATAAATTTGAGGAGCAACTCTAGATATGTGGAAACATGTAAGTCTATAACCACCCAAAACAGACTGACAGGGACCTGCAACTTCCATAAGGTATGGACTGCTGAGGGAAAGGGAGGGAAGGAAGGAAGGAAGGAAGGAAGGAAGGAAGGAAGGAAGGAAGGAAGGAAGGAAGGAAGGAAGGAAGGAAGGAAGGAATTTGGTGTCTGGAATAGAAGAGAGACTTGGCCTGCTCAACCGTCTAACACATTTCACCTGAAAACCACATGGTCTCTTGGGTCTCCTTGGGC
Reference		GCA_004329235.1	NC_041315.1	PodMur23	13	AAAG	PodMur23F	CTCAGAGGTTCTGCTGGTCTATGT	PodMur23R	CCATTCCTAGTTCCTTGCTGTGGA	305	CTCAGAGGTTCTGCTGGTCTATGTAGACAGTTAGAGGTGCTATATAAATCTGTGTATTTTAGTTTGAATGAAATTTCTGATCTCGGAAAAACCATATACTTATTGACACTGCATTTAGACTTTATATGTAAATCTTTATTTATGGGTTTTTTCTTGGTACTTCAAAAGAAAGAAAGAAAGAAAGAAAGAAAGAAAGAAAGAAAGAAAGAAAGAAAGAAAATCCATCTATCGATCTCTTGGGCAAAATATGTCTTTGCCTGCTTTCTTATTCCGACTTCGTTTCCACAGCAAGGAACTAGGAATGG
Reference		GCA_004329235.1	NC_041314.1	PodMur25	15	TAAG	PodMur25F	TTCTGCATCAGGAAACAGACACTG	PodMur25R	TGGTTTCTTTGTGAACTTGCCCTA	317	TTCTGCATCAGGAAACAGACACTGATGCAAATAAAAGAAATCAAATATTTATTTGGACAAGGTGTAGCCACTACCACGCTACTAGACATTGCAAATAAGTAAGTAAGTAAGTAAGTAAGTAAGTAAGTAAGTAAGTAAGTAAGTAAGTAAGTAAGTTTTTAAGACCTCCAGGCTGTAAAATGGAGGTTGCAATTTCTCAGAAGACTATTCATGAAGTTCAGTCTAGAAGCTGCAGAGTATACAGGCTGTATGTTGGGGTTACTGATAGCTAGTTCACAGAAAGGAAGAAAGTCTAGGGCAAGTTCACAAAGAAACCA
Reference		GCA_004329235.1	NC_041314.1	PodMur26	14	GATA	PodMur26F	TGTGCGTGCGGTATAATTGTGTGT	PodMur26R	CCATACCAGCCTCACAACATCTGC	304	TGTGCGTGCGGTATAATTGTGTGTTTTAATGGTGTGTTTTTATATTTTAATGCTTATGTAATTGTTTTTTAAATGTGTAAATTATTTATAAGCCTATTTCAGCATCAAGTGATAGATAGATAGATAGATAGATAGATAGATAGATAGATAGATAGATAGATAGATAGACAGAGGCCTCATACCCACCTGGGGTAGGTGTAAAGTGGAATTTTTTTTTTTGCTTTTCAATTTTGGTGTAAATGATTTGGATGAAGGCATAGAGGGGATGCTTTTTAGATTTGCAGATGTTGTGAGGCTGGTATGG
Reference		GCA_004329235.1	NC_041312.1	PodMur29	13	GGAA	PodMur29F	GGCAGCCTGTGATGTTTCCATTGG	PodMur29R	CGCCAGGAAGCACCCATGATACAA	303	GGCAGCCTGTGATGTTTCCATTGGCAGCTGCCTTTGTGTTACTGCTAGGGCTGCATTGCTTAACTAACTCTTCTGTTCTAGTCTACAAAAGGCATGCAAACATACGCACACTGCTACAAATAAACAGAATTTGGGGGAAGGAAGGAAGGAAGGAAGGAAGGAAGGAAGGAAGGAAGGAAGGAAGGAAAGCAGGAATGGGGGGAAATCCATAGTGTGGAAACACCGTCCCTGGAGGTGAATTCAGAGTTTGCATCCTAGAATTGTAGAAGTTTATATGACTTGTATCATGGGTGCTTCCTGGCG
Reference		GCA_004329235.1	NC_041312.1	PodMur30	14	GAAA	PodMur30F	AGCATTGAGGTGTAGCAAGAGGGA	PodMur30R	ACAGAGGCAACGTGTGTTTGAACA	334	AGCATTGAGGTGTAGCAAGAGGGAAGTAAACACACCCTGCACACATTGGCTGTGTACACACCATTACCTTTAAAGTAGATTTCACCAAGGCCACCCCCCAAAATCCTGTGAACTGTAGTCACTTATGCATCACTTATGCATGTGTTTGGTTATTATGTCCTTTCTATTCGAAAGAAAGAAAGAAAGAAAGAAAGAAAGAAAGAAAGAAAGAAAGAAAGAAAGAAAATCTGCACAAAAATCTGCATCCATGCTCCAGGATTTGTATTTGCATGGTTACCCAATGGGGGAACACACATTTTTTGAACTACAATGTTCAAACACACGTTGCCTCTGT
