# Supplementary material for: FOGS: A SNPSTR Marker Database to Combat Wildlife Trafficking and a Cell Culture Bank for Ex‐Situ Conservation
Source: Mol Ecol Resour. 2025 Jan 10;25(4):e14062. doi: 10.1111/1755-0998.14062 (PMC11969641; doi:10.1111/1755-0998.14062)
Supplement: Supplementary file 3 — Table S3. Primer data. [file MEN-25-e14062-s006.zip › Supplementary S3/Psittacula_krameri_Reference.xlsx]

## Sheet: Sheet1
Data table for FOGS Reference Specimen
Title:	Catalogue/Accession Nr.	NCBI No.	Scaffold ID	Locus	Reference Allele	Microsatellite Sequence	Primer Name Forward	Primer Sequence Forward	Primer Name Reverse	Primer Sequence Reverse	Amplicon Size	Amplicon Sequence
Description:	ZFMK Nr.	Unique Accession No. in Genbank	Scaffold id from genbank		occurence number microsatellite
Example:	ZFMK-TIS-123	GCF_000337975.1	scaffold6_1	Fa_6-1	16	TCTA					409	TCATTGCATTTCTGTCCCCTCTCAGATTTTATATGTGCAGTTGACATAAAGTAATGTTAAATACAACCAAATAACTGGATTACAAGCAACATGCTTTCATTATGATTCAACTCTTTGTCAGTGCTCACCTATTTTTTGTATGCACAAAACATGTGCATGTGCTTGTGTGTGTGTATATCTATCTATCTATCTATCTATCTATCTATCTATCTATCTATCTATCTATCTATCTATCTATCTAATATAGATACAAACAGATTTGTATAGAACAAATGCCTGATTATCTGAATAATAATGAGAGATTTCATTGCAGATTCCTTCAGTTCTTGGGAAACTTTTGCCACCAGTTTTCCAATAATTGAAATAATTCAATGAAGTCCTGGGTATTAGCTTCTGCTC…
Reference		GCA_002870145.1	NFZL01004412.1	PsiKra1	11	AGAT	PsiKra1F	GGGTGCCAAGTGAGTGCTGTCTTT	PsiKra1FGGGTGCCAAGTGAGTGCTGTCTTT	CATGCAGCCAATGCTGGGAAGAGA	321	GGGTGCCAAGTGAGTGCTGTCTTTCTTGCTTTGTGTTCTCAGAAAGACTTTAAACCCTGTTGGGGCAGAGGACACCTTTCCATCCATCCATCCATCCATCCATCCATCCATCCATCCATCCATCCCCTATCAACTCAGCACAGCCAGACTGCATCTCCTTATTGCTGTTGCAATATAAATACCAGGCAAACCCCAAAGCCTCTAAGTAGTTCTGTGATTCATCTGGGGTTTGAAGGCAAGTGGAGGTTTATCCATCTTCCAGTAGGCTAATGGAGTAAAAGCCAGGAATTTCTGAGCTCTCTTCCCAGCATTGGCTGCATG
Reference		GCA_002870145.1	NFZL01000585.1	PsiKra2	12	ATCC	PsiKra2F	TCACAGTTGCTGCGTCTGCCTTA	PsiKra2FGGGTGCCAAGTGAGTGCTGTCTTT	GCCATTCAGTGTTGCACAGGATGA	314	TCACAGTTGCTGCGTCTGCCTTAAAAGACTTGGGTGGTGTGGTCAGAGCCTTTGCCAGTGAAGACCGAGGCAAAGAACCTCAGCCTTCTCCAAATCCAGGTTAGAAATCAATCCATCAATCCATCCATCCATCCATCCATCCATCCATCCATCCATCCATCCATCCATTTTCTCATTCATTTTGACACATAGACTGTTTTGTGAGCACACACAGTGTGAAGTATTCTGTCCATGTTCATTCTCAATCTCCATGTTCTTCCAGGAAATGCAACATACCTGAAGTTTTGGATTCATCCTGTGCAACACTGAATGGC
Reference		GCA_002870145.1	NFZL01000623.1	PsiKra3	11	TGAA	PsiKra3F	ACACCACCACAGTGCAGAGTAACA	PsiKra3FGGGTGCCAAGTGAGTGCTGTCTTT	TGGGCAGTCTTCCTAGCGTAGATT	335	ACACCACCACAGTGCAGAGTAACAGCATTACTTTGGTTTTATACCGGTGCAATTCAACTAATTTTAAGTCCCACAGGTATAAAACTAGGGTGATGAGTGACAGTGAGCTGATGACTGTATACAAAAAATGTATTCTGGTGAATGAATGAATGAATGAATGAATGAATGAATGAATGAATGAAAAAAAATGAAAAGACTATAACATCAGCTTGCTTTAACAGAGGCTGCTCACCACACTGCAACTGCCTTGCCTCTCCCAGCAGCCAGTCTCTGGCAAGTTGGAAGAGCTACCTACCTGATTATAAACATGTAATCTACGCTAGGAAGACTGCCCA
Reference		GCA_002870145.1	NFZL01000623.1	PsiKra4	11	AATG	PsiKra4F	CCTTGCACTTGCTGGAAGATTACC	PsiKra4FGGGTGCCAAGTGAGTGCTGTCTTT	GAACCGAGAACTCAACCGAGAACT	323	CCTTGCACTTGCTGGAAGATTACCCATCTCATTGAAACCAATACAAGTTTTATCATTCACTATAGAGGGACTTGCTTATGGATCTGTGTAATTGAAAATGATTACACCAAAGTAATCTGAACAATTTTTTTTTTAGCAATTGCAGTGCTCAGTTGATTAGTAATTAAGAAATGAATGAATGAATGAATGAATGAATGAATGAATGAATGAATGAATAAGGGATGTATTAATTTCAGTTGCTTGAAGATCAAAAATATGCAGAAGAAAAAAAAGAGAAGAGCAGTTTTCACCATGTTTGGAGTTCTCGGTTGAGTTCTCGGTTC
Reference		GCA_002870145.1	NFZL01000648.1	PsiKra5	16	AGAT	PsiKra5F	GCTCAGTTCAAGGTCAGGTTGGAT	PsiKra5FGGGTGCCAAGTGAGTGCTGTCTTT	GAAGTTTCAGGGCCATCTGGTTTG	315	GCTCAGTTCAAGGTCAGGTTGGATGGGGCACTGAGCAACCTGATCTAGGTAGTTGAAGATGTCCCTGGTCATTGTATGGGAGTCTGGAGTAGGTGACCTTGAAAGGTTCCTTCCAACCCAAACTATTAAAGAAAGATAGATAGATAGATAGATAGATAGATAGATAGATAGATAGATAGATAGATAGATAGATAGATAGACAGACAACTCCCATCACTTTTAATTACAGTTCTGGCCTAAATCCTAAGATTGGCCATGGTTTAGTTTCTGTAAGTGACTGGAAGTCTGTTTCAAACCAGATGGCCCTGAAACTTC
Reference		GCA_002870145.1	NFZL01000665.1	PsiKra6	13	GATA	PsiKra6F	AAGCCCTGCAAAGCTCTATAAGGA	PsiKra6FGGGTGCCAAGTGAGTGCTGTCTTT	GGGTTCATCAGGCAATGAAGAAGG	321	AAGCCCTGCAAAGCTCTATAAGGATTTCAGTTATATTGTGTGAAAGGATTTAGACAGTACTACTGTGAGGAAGGAGATAGAATTCTTTTTATTCAAACAGCAATTTTTCTGTGTGGATTTTTATCCTTGCTCCTGTGATGGATAGATGATAGATAGATAGATAGATAGATAGATAGATAGATAGATAGATAGATAGATAGATGGATATTTTCTTTTCTGATCCTGCAAGGGGAAAAAATATCCCCTTATTCTCTTAAAGAGAATTAGACTGGGACATATCAGTCAATGCTGCCCCCCCCTTCTTCATTGCCTGATGAACCC
Reference		GCA_002870145.1	NFZL01000720.1	PsiKra8	13	TCCA	PsiKra8F	TGCTTCCTTGTTTGCTTCCTTGCT	PsiKra8FGGGTGCCAAGTGAGTGCTGTCTTT	GGGAATCAAGTTCAGCCCTGTGAG	306	TGCTTCCTTGTTTGCTTCCTTGCTTGCTTCCTTGCCTCCTTGCTTGCTTCCTTTCTTCCATCCGTCCATCCATCCTTCCATCCATCCATCCATCCATCCATCCATCCATCCATCCATCCATCCATCCATCTGCTGCTGTTATTTTGCTGCACTTAGAACCCCAATGATGGGGTAAGAAAATGCAGTTAGAGAGTAAAGCAGTTAGAGAGTAAAGCAGTTAAAAAGTGACATTATCAGTACCAATTTGACTTTTCTGACTAGCAGAGCACTAAGTTAATGGAGCTCACAGGGCTGAACTTGATTCCC
Reference		GCA_002870145.1	NFZL01000767.1	PsiKra9	11	TCCA	PsiKra9F	CTGACCCTTTAGCCTGGGTTCACA	PsiKra9FGGGTGCCAAGTGAGTGCTGTCTTT	GGGAATCGCTGGGACTGTCTCA	338	CTGACCCTTTAGCCTGGGTTCACAGATTCACTAATTCTCCACATGTCACTGTACAATTAAAAGCACTGCAAAAGCTGTGAAGATCATATTCCCTCCGTCCATCCATCCATCCATCCATCCATCCATCCATCCATCCATCCATCCCCTGAGACTCACCAGAGCCTGACACCCCTTCCCACACCCGGCTCGCCCACTGGCACCATCAGGAGCAGTCTTGGTCCAAAGGAGAAATCCAAAGGCTTGAACCAGACCTGGCTGGGAGCAGAAACCAAGTGCACTGGGGTTAACAGTTCCTGGGGAGAGCACAGGCAGGAGCTGAGACAGTCCCAGCGATTCCC
Reference		GCA_002870145.1	NFZL01000788.1	PsiKra10	13	CATC	PsiKra10F	AGCCAAGCAGTGCTCCACTATCT	PsiKra10FGGGTGCCAAGTGAGTGCTGTCTTT	ACCGTTGACATGAGCAAGCATCAG	317	AGCCAAGCAGTGCTCCACTATCTGCAGCAAGGGAGAAAGTGTGGGTGGCCATAGGAAAGAAAGGAACAAGGACATTAGCATCAGCACTGAGTTTGCCACCATGTGTGCTTACCTCCTCCTGACGACAGCATAGCAGCAGGAATGCATCCATCCATCCATCCATCCATCCATCCATCCATCCATCCATCCATCCATCTATCCATCCGTCCATCCTTCCATCCACTCAATTTCCAGACTGTGGGTATGCTTCCCTATGCAGGTGGGTCCATCCCTTTCTTCTTTTCTCAACAGATCTGATGCTTGCTCATGTCAACGGT
Reference		GCA_002870145.1	NFZL01000801.1	PsiKra11	11	AATC	PsiKra11F	TGGTCACACTCGTCCATCTCTGAG	PsiKra11FGGGTGCCAAGTGAGTGCTGTCTTT	AGTGAAGTGTTGGTTTCCCTGGTG	332	TGGTCACACTCGTCCATCTCTGAGCCCCTGAGTTTCTGCTGTATGCTTCTAGGTGTAGGTTGACTGGAACCAAATGCAGTATTCAAGATGAAAACATGTTACTGATCCATGACTTTACTCCTTCCCATTCCTGTATCTTACTTGATTATTTGTTAAAAAATCAATCAATCAATCAATCAATCAATCAATCAATCAATCAATCTTTGCTGCCCCTTTAGCCTAATTCAAAGCCTCCTCTTAAGGGATCTACCCTCTCAACTTCCTCCTCGCCAAAGTTTTAAATTTTAAAAGAAAATGTTTCATATTTTCACCAGGGAAACCAACACTTCACT
Reference		GCA_002870145.1	NFZL01000845.1	PsiKra12	15	CATC	PsiKra12F	TTTGCTCCCTTGTGGTTCCTTCCT	PsiKra12FGGGTGCCAAGTGAGTGCTGTCTTT	CAGCCGCAGAATTTCATCACTGGA	313	TTTGCTCCCTTGTGGTTCCTTCCTAAAGAATGTGATCAATGCTCAGAATACTTGAAACACCATTTCTTCCCACTTCTCTCTCCCTGAAACCAACTACAGAATCTCCATAACTCCAATAAGGGAAAGAGCCCTATGTTGCACTTCTTATCCATCATTCATCCATCCATCCATCCATCCATCCATCCATCCATCCATCCATCCATCCATCCATCCATCCCTCCCCATTACAAGCTATTCTGGTGGAATTTGAGCAGCACTATAAACAGAGGCCTTCCTGTTACATTCAGCATCCAGTGATGAAATTCTGCGGCTG
Reference		GCA_002870145.1	NFZL01000856.1	PsiKra13	12	TCCA	PsiKra13F	TCCAGAGGTAGGAACATTGAAGGC	PsiKra13FGGGTGCCAAGTGAGTGCTGTCTTT	GGAGGAGGCAGGAGGTAGCATAT	303	TCCAGAGGTAGGAACATTGAAGGCGAAGGAAGCAAAATGGGCTGGAAAACACATCATAAGTGCTGTGTGGCTGCCCTTGTTATACAACTTTGCTCTGTCTTCCTCATTTCTAACTCACTCCATCCATCCATCCATCCATCCATCCATCCATCCATCCATCCATCCATCCCATGATGAGGACACCTGAGAAGCACAGAGATGGACATGGCTCCTGAAGGATGCTGAGAGCTCAGTGTTGACTAGCAACCACTGCACATTGGCTTTACTACAGGGCAGTCTCATATGCTACCTCCTGCCTCCTCC
Reference		GCA_002870145.1	NFZL01000863.1	PsiKra14	11	TCCA	PsiKra14F	CAGGCGTGTCCAGGGCAAAT	PsiKra14FGGGTGCCAAGTGAGTGCTGTCTTT	ATCTGGCCCATCCACGGTGT	314	CAGGCGTGTCCAGGGCAAATGGGGAGCAGGCGTCTGTTCTCCATCTGTGCCTCTGTCTGTCTATCCGTGCGTCCTCCTCTCCAACACATCCATCAATCTCTCCATCCATCCATCCATCCATCCATCCATCCATCCATCCATCCATCCCTCGTACACATCTGCTTCTCCATCCAGCCATCTGTCCATCCCCCGGAGCTGTCAATCTGTCTGTCTCTGCCTCCTCCATGCAATGCTGCCTGCCCTGGGGGGCTTTGCCTCTGGACCCCCAGCCTGGTGCTGCCTCCTCTACCGGGGACACCGTGGATGGGCCAGAT
Reference		GCA_002870145.1	NFZL01000927.1	PsiKra15	12	ATCC	PsiKra15F	TGGAGCTGTATGGAGCTGTATGGG	PsiKra15FGGGTGCCAAGTGAGTGCTGTCTTT	CACCTCACTTCTGCTGCTACTGCT	350	TGGAGCTGTATGGAGCTGTATGGGGGTTCTAGGGGCTATGAAACACTTCTGATTTCAACACAGATTGAATCCTGGGTCAAAACCCTGAATCCAGATTAAAACCTTGAACTGAAGCTTGTCTTTGAAGCTGATCAGGTTTTGCAGATTTTAATGCCTGGGTTATAAAATCCATCCATCCATCCATCCATCCATCCATCCATCCATCCATCCATCCACCCATCTCACCCCGCACCCTTTCTCCCATTTCTCCCCTCTTGCTGTTTCCCTCCTTTATGCTTTTTCCTCCTCTCATGCCCTCTCTGTTTCCCTTCCCCAGCCTGGGCTGCAGCAGTAGCAGCAGAAGTGAGGTG
Reference		GCA_002870145.1	NFZL01000961.1	PsiKra16	12	AGAT	PsiKra16F	TCCAAGCAAGACAACTGTAACCAT	PsiKra16FGGGTGCCAAGTGAGTGCTGTCTTT	TGAATTCCGTAAGTACAGGAGTGC	304	TCCAAGCAAGACAACTGTAACCATGAGAGGAATAAAGCTAACAGTAATGGGTCCTTATATTGCGGATTTGGTGTGGGGATTGAGTTAGCACAGGCTCCCAGGGAAAAAAGAAAGGAGTTGGCACAGATCAGATAGGGGAAGCAGGGAGTTAACTGTTGAAATGAAGATAGATAGATAGATAGATAGATAGATAGATAGATAGATAGATAGATGAAGCTCCTAGAGCAGAATCCCAAATCACCTTGCATAACACTTTGGGAAAGTTGCCCATGATAATTGTGCACTCCTGTACTTACGGAATTCA
Reference		GCA_002870145.1	NFZL01000974.1	PsiKra17	12	ATCC	PsiKra17F	GGTTACTGGTCTGCAAGCACATCT	PsiKra17FGGGTGCCAAGTGAGTGCTGTCTTT	CCCTGAACTGAAACAACCTCCTCT	313	GGTTACTGGTCTGCAAGCACATCTATGTATGTGACTTGAAATGCACAAGCAAGTCCTTTTGAAGCCCATGATCCATCCATCCATCCATCCATCCATCCATCCATCCATCCATCCATCCATTAGTGAAACAACCTCATACCTCATTTGTGCTTTTGGAGTGTAGTCAGTAAATTTCTTCACCAGCTGGGCATGACTTGAATAATTTCATTTTTTAAACACCTTGGATATTTGCAGTGGGAACAGCAGCAATGTTACTGGGAATACACTGGACATACACTTTTATTTTATAAGAGGAGGTTGTTTCAGTTCAGGG
Reference		GCA_002870145.1	NFZL01001029.1	PsiKra18	11	ATAG	PsiKra18F	AGCACTTCCTGGAGCAATCTCAAT	PsiKra18FGGGTGCCAAGTGAGTGCTGTCTTT	GAATGTGGAGGTCATGATGGATGT	306	AGCACTTCCTGGAGCAATCTCAATTTTATTGACATTAATATGAATTTGAATGCCATGACAGTTCCCTGTATTTCAGCAGCATTGCCACAGAGGAAATAAATAGATAGATAGATAGATAGATAGATAGATAGATAGATAGATAGACAGATAAATGCAGAGACAGTATAACTTTGTATCTCCTAGTAAGATTCTTTTGATTGTAATTCCAAAAACTACGCTAGATCCCTTGAGCTCATCATCATTCATCATTCAGTGAACTTATGACTGTGTAACGTCCATGTAACATCCATCATGACCTCCACATTC
Reference		GCA_002870145.1	NFZL01001039.1	PsiKra19	11	TCCA	PsiKra19F	TGTTGTGGGTAAAGGAGTAGAGCC	PsiKra19FGGGTGCCAAGTGAGTGCTGTCTTT	GGGAGAGCTGTGGATGCTGTCTA	300	TGTTGTGGGTAAAGGAGTAGAGCCCTTTCCCCCTTCAGGTTAATTACCTGTGAACATGTTCTCAGGTGAGTTGTTGTGCATGTACCTTATGTCCTGAAGTCCTGTGGGCTTTGAACTGCTGAGCACAGGGCTTTGAGCTGATGGCTCAGGCATTTTCCATCCATCCATCCATCCATCCATCCATCCATCCATCCATCCAAGCTGTGTAGTCTTTATCACACCAGTTTGGCTATAATGATATCGGGAGACCACATCCAAAGCCTTGCTGAAGTCAAAGTAGACAGCATCCACAGCTCTCCC
Reference		GCA_002870145.1	NFZL01001094.1	PsiKra20	11	ATAG	PsiKra20F	CTTGAAGTGTGGGCCTGGATGAG	PsiKra20FGGGTGCCAAGTGAGTGCTGTCTTT	ATAGCTGAGTGTCCTGCTAACAGG	302	CTTGAAGTGTGGGCCTGGATGAGGATTCGGTGGTAACTGGTGATATATTTCTTCTTAATCTCTGTTCTGTCTATGCAGCAGTGACGTGATGCATTGCTAATTTTCCTCTGTGCTATATGTATATATCTGACTTGCTTTATTGTACTTATTTACTATAGATAGATAGATAGATAGATAGATAGATAGATAGATAGATAGATACCTGAATCGTTAGTGTGCTTTTTTGCTTTGGTGTGCGTGTTACACTGCTATGTGTGATCATTTTTTTGAATACCCTGCCTGTTAGCAGGACACTCAGCTAT
Reference		GCA_002870145.1	NFZL01001292.1	PsiKra21	15	CATC	PsiKra21F	GGACACCTTCCACTAGAGCAGCTT	PsiKra21FGGGTGCCAAGTGAGTGCTGTCTTT	GCTTCATGGAGCCCAGGAGGAT	348	GGACACCTTCCACTAGAGCAGCTTGCTCCAAGCCCCATCCAACCTGGCCTTGAACACTGCCAGGGATGGGGCAGCCACAGCTTCTCTGGGCACCCTGTGCCAGCGCCTCAGCACCCTCACAGGGAAGAACTTGTTCCTTATATCTAAGTTGAACTTACCCATCCATTCATCCATCCATCCATCCATCCATCCATCCATCCATCCATCCATCCATCCATCCATCCATCCACCCACCCATCATTCGGGGCTGGCTGGCACAAAGCTCAGCCCTGGGTTGTGCAAAGGCCATGACAGAGGCTTTGCCATGTCCTGGTACCCACCTCGTGATCCTCCTGGGCTCCATGAAGC
Reference		GCA_002870145.1	NFZL01001463.1	PsiKra22	13	ATCC	PsiKra22F	GGCTGTGGATCTGCACCTTGAT	PsiKra22FGGGTGCCAAGTGAGTGCTGTCTTT	TCCCTGTTTCCTCCTTATCTTTGC	340	GGCTGTGGATCTGCACCTTGATCCCAGCTTCAAACGAGGTCTCATCTGTGGCAGAGAGAAGTAGAGTAAGCATGGTGCTGGACCCCACTCTGCAGGGCTGTGCTGCATGTCCTTCTATCCATCCATCCATCCATCCATCCATCCATCCATCCATCCATCCATCCATCCATGCCTTTGCTGCACTATGTCCTTGTCCCCTCTGCCTCCGACCCTCCTGCTCCAGCACCCAGGAGTGCAGCAGGGAAAGTGTTTGCCTCTATTTATAAACAAGTGATGGCTGCTCATCTAAACTGATGGGGAGTTGCCATGGCAAAGAGCAAAGATAAGGAGGAAACAGGGA
Reference		GCA_002870145.1	NFZL01001597.1	PsiKra23	14	TCCA	PsiKra23F	ACCATCAGCTCTGCATGTGGACAG	PsiKra23FGGGTGCCAAGTGAGTGCTGTCTTT	CCTTGCTCTCCTCTGAAGCCTCTC	325	ACCATCAGCTCTGCATGTGGACAGGAGATGGGGGAGAAAGAAGGCCATGCCGCTTTGCAGTGGTGCTTGCTTCAGCCTTGTGCTGCCAGCCTGGCTTCTCCTGGGATCCAGCCTCTCCACCGACACAGTGGCTCCAATCACTCTACAGACATGGGAGCACCTTCTCCATCCATCCATCCATCCATCCATCCATCCATCCATCCATCCATCCATCCATCCATCCTCTGTGCAAACACCAGTCAGCAGTGGGACTGCACCCTGCAAAAGAGCTGAGGATGGATGCTGGTACCATGCTCACGCTGAGAGGCTTCAGAGGAGAGCAAGG
Reference		GCA_002870145.1	NFZL01001617.1	PsiKra24	11	AGAT	PsiKra24F	ACGCTCCATTGGACGGCTTGAG	PsiKra24FGGGTGCCAAGTGAGTGCTGTCTTT	AACAGTGCTTCTGTGGCAGAGTGT	350	ACGCTCCATTGGACGGCTTGAGGGCTGTAGTGTGATGCCAGCCCTGCTGGAGCTTGGGAGACATCAAGCATAAATCCCAGCCTACATTAAGACCAAAGATCCAGTGCCCACCTCAAAGATAGATAGATAGATAGATAGATAGATAGATAGATAGATAGATATCTGATAACCAAGCAAATTAAGGACCCACCTCGTGCCCATCAAGGTTTGTAACTCACTACACTGGGGGTTGCATCCAGAGAGCTGCATTGAGAAGAGACCTGGTGTCTCTGTGTGTGCTGCTGCGCCCCACAGCATCCCTGAGCTGGGAGCACCACAGTCTGCTCACACTCTGCCACAGAAGCACTGTT
Reference		GCA_002870145.1	NFZL01001757.1	PsiKra25	12	AGAT	PsiKra25F	CAACACTTGCACAACGAATTAGGC	PsiKra25FGGGTGCCAAGTGAGTGCTGTCTTT	AACCTCTGCATTGTCTCTGCTGAA	314	CAACACTTGCACAACGAATTAGGCTAGAAAAGTTCAATGAATACAATATAAAAGGTGGTGATTTTCCAAACAAGTAGAGGTTAGGGAATTTTCTAATGTGGCAGCACATAACTTCAACTGCATCTTAAAACCAAACAACACCAAACAAGATAGATAGATAGATAGATAGATAGATAGATAGATAGATAGATAGATAGACAGACAGATAAAGTCTCCCATTAAATTAACCAAATGCACAATGGCACTAAGATCACTTGGCTGAGATGGCTGTTTTTACACACAGAAAAGTTTTCAGCAGAGACAATGCAGAGGTT
Reference		GCA_002870145.1	NFZL01001935.1	PsiKra26	14	ATCC	PsiKra26F	ATTCACCCACCCAATCATCAACCC	PsiKra26FGGGTGCCAAGTGAGTGCTGTCTTT	ACAGCCAAGTTGTTTGGAATGAGT	301	ATTCACCCACCCAATCATCAACCCAATCACCTGCCCCTCTCTCCACTCACCCACCCAATCATCTATCCATCCATCCATCCATCCATCCATCCATCCATCCATCCATCCATCCATCCATCCAACCATGCGTATATCCATCCATTCATTCTTCTTTCCTCCTTCCCTGGTTTCTTCCTCCCAGGGATTTTAGTTCCCATTTACCCTGCTGTAAACTCTGTGGGCATTACTCAACAGTGTAATGTGGATGCAAGCTCAGCTTCTGACCTGTGAAGAACATACTCATTCCAAACAACTTGGCTGT
Reference		GCA_002870145.1	NFZL01002080.1	PsiKra27	11	AGAT	PsiKra27F	ACACCACCTCACCCTACAAGAACT	PsiKra27FGGGTGCCAAGTGAGTGCTGTCTTT	TGGGCAAGCTTCCTTAGACAGAAA	307	ACACCACCTCACCCTACAAGAACTTGCAAGAACATTGCTTCTTTTTTTATCCACTGCTACAACAATATTATACCCTGGTAGTAAGTGGGCAGGTAGGCAGAAAGAAAGATAGATAGATAGATAGATAGATAGATAGATAGATAGATAGATAGGGTTTTGTCCTATAAAGGCACAGTCTTGAAACAAAAGCTGCCACATGCTTACACATGCAATCACATTTCCTCACACTGTGGACTTTTAATCTGTATCTAAACATCCCAGAACAGGTTGGGGTGCACAAAACTTTCTGTCTAAGGAAGCTTGCCCA
Reference		GCA_002870145.1	NFZL01003408.1	PsiKra28	11	TCCA	PsiKra28F	AGGGAAGTAGGTCTGGAGGGAGGA	PsiKra28FGGGTGCCAAGTGAGTGCTGTCTTT	GGGTGCCATGGTTTAGTGTGAGGT	330	AGGGAAGTAGGTCTGGAGGGAGGAATGTGAATCTTCTCACTGTCCTTCCAGTCCTCCAGTCTTTTTGTTGCCATTATGCTCAATTGGTGAAGTGCTTGATCCTTCCATCCATCCATCCATCCATCCATCCATCCATCCATCCATCCATCTTCTCCAACGTTTGTAGTCCTGTTTTATTCCAGCAAGGACATTGGATCCTGTATATAAATTTTGGCGCACAGAAAGGATCATAGAATCATAGAGTAGTTAGGGTTGGAAAGCACCTTAAGATCATCCAGTTCCAATCCCCCTGACATGGGCAGGGACACCTCACACTAAACCATGGCACCC
Reference		GCA_002870145.1	NFZL01003694.1	PsiKra29	13	TCCA	PsiKra29F	TGAAGCCCTCCTGTGATTCAGAGA	PsiKra29FGGGTGCCAAGTGAGTGCTGTCTTT	AGCCAGTTAATTGCTGTGTTGTGA	326	TGAAGCCCTCCTGTGATTCAGAGATGGGCTGTCTGGAGTAAAGTGACTTTCCAGGTGAGGCACTGCTCCCTGCTCCAGCCTGATCCTCACACCTCTCCATCCATCCATCCATCCATCCATCCATCCATCCATCCATCCATCCATCCATCCCCATGCTCCTCCCACACTCACCGTCCCTCTGTGAGATGTTTCTTCCCAACCTACCACGTCACCATCTTTCCATCTCTAGATCCACCAGTCCCACACAGCCAGTGAGGACATGCCCACAGGGATGGGCAGGGACAGCCACCTACCCTTCTGCTTCACAACACAGCAATTAACTGGCT
Reference		GCA_002870145.1	NFZL01004412.1	PsiKra30	11	AGAT	PsiKra30F	GTGTGCAGGTGAGTAGCTCCAAAG	PsiKra30FGGGTGCCAAGTGAGTGCTGTCTTT	GTGTTACCTCATGTCTGCCATTGC	317	GTGTGCAGGTGAGTAGCTCCAAAGAGCTGCACATGTGAGGTGAGCAAGTAGATTTGGTCGTGAGGAGATATATAAAGATAGATAGATAGATAGATAGATAGATAGATAGATAGATAGATGCTTCTTATTCAAGACTGCTGATGCAGGCACAAGTGATGTAAGGATAGAAGTTCCTCTCTTCCAGGTATACAATGCTAGAGTGTGTGCTCTGGGAGAAAGCGTTCTTTCAAACTCACATTGAACTTTTCCTTAAGGCAGTGAAATCATAATCGAAGTGCTGAGCAAGTGAGGGTGCAATGGCAGACATGAGGTAACAC
