# Supplementary material for: FOGS: A SNPSTR Marker Database to Combat Wildlife Trafficking and a Cell Culture Bank for Ex‐Situ Conservation
Source: Mol Ecol Resour. 2025 Jan 10;25(4):e14062. doi: 10.1111/1755-0998.14062 (PMC11969641; doi:10.1111/1755-0998.14062)
Supplement: Supplementary file 3 — Table S3. Primer data. [file MEN-25-e14062-s006.zip › Supplementary S3/Psittacus_erithacus_Reference.xlsx]

## Sheet: Sheet1
Data table for FOGS Reference Specimen
Title:	Catalogue/Accession Nr.	NCBI No.	Scaffold ID	Locus	Reference Allele	Microsatellite Sequence	Primer Name Forward	Primer Sequence Forward	Primer Name Reverse	Primer Sequence Reverse	Amplicon Size	Amplicon Sequence
Description:	ZFMK Nr.	Unique Accession No. in Genbank	Scaffold id from genbank		occurence number microsatellite
Example:	ZFMK-TIS-123	GCF_000337975.1	scaffold6_1	Fa_6-1	16	TCTA					409	TCATTGCATTTCTGTCCCCTCTCAGATTTTATATGTGCAGTTGACATAAAGTAATGTTAAATACAACCAAATAACTGGATTACAAGCAACATGCTTTCATTATGATTCAACTCTTTGTCAGTGCTCACCTATTTTTTGTATGCACAAAACATGTGCATGTGCTTGTGTGTGTGTATATCTATCTATCTATCTATCTATCTATCTATCTATCTATCTATCTATCTATCTATCTATCTATCTAATATAGATACAAACAGATTTGTATAGAACAAATGCCTGATTATCTGAATAATAATGAGAGATTTCATTGCAGATTCCTTCAGTTCTTGGGAAACTTTTGCCACCAGTTTTCCAATAATTGAAATAATTCAATGAAGTCCTGGGTATTAGCTTCTGCTC…
Reference		GCA_009867235.2	WYDI02002531.1	PsiEri1	11	ATCC	PsiEri1F	TGGCACCTACGTCTGATGGATGAG	PsiEri1R	ATGCTGGACCACCAGGACCGAA	300	TGGCACCTACGTCTGATGGATGAGAGATACATACCTGTGGTCCTCTGGGTCCAGGGTAGCTAAAGCCAGGTCTGCCTCTGTCACCCTTTGGTAGGAAAACATAAGACCTATCAGAAGCTAAACCTGGCCATGACAGTGGCAGTCACAGAATCATTATCTACCTATCCATCCATCCATCCATCCATCCATCCATCCATCCATCCATCCCTATCTATCTTTTCAACAAAGGCACACAGCAATACCCTTTCAAACACAGAGCTGCATTCAAAGACCTTACCTTCGGTCCTGGTGGTCCAGCAT
Reference		GCA_009867235.2	WYDI02003313.1	PsiEri2	11	ATCC	PsiEri2F	TATGATTGGGTTGTGGAGCAGTGA	PsiEri2R	AACACTCTGAGATTACAGCGGGAG	300	TATGATTGGGTTGTGGAGCAGTGATATAAAAACTCCCACTTGCCAATGGTGTTCTGGTGCAAAATGGGTCCAGTCAGCACAGCATTAGCTCCCCTTTGTTTAGCTTGCTTTATGTGTCAGTTTCCTTCCCAGTCAATCCATCCATCCATCCATCCATCCATCCATCCATCCATCCATCCAACATATATACATTTTCTGAATACTCCTCAGGCCAGATGTTTACACAATGCAAACATCTTTGTGTGTGCATGGCAGTTCAAATCATATCACTGCAGTCTCCCGCTGTAATCTCAGAGTGTT
Reference		GCA_009867235.2	WYDI02004786.1	PsiEri3	14	TCCA	PsiEri3F	GCATGTTGCTCCAAGCCCTGTC	PsiEri3R	CCTCCAAACCATTCTGGGACCTGT	301	GCATGTTGCTCCAAGCCCTGTCCAGCCTGGCCTTGAGCACTGCCAGGGATGGGGCAGCCACAGCTTCTCTGGCCAACAAATATTATAGATCAGTTTAAAAATACATATATCATAATGAGAAGAACCACATTAAAGAAAGAATCATGAAAGCCATTGGGTGTCACTCATTCCATCCATCCATCCATCCATCCATCCATCCATCCATCCATCCATCCATCCATCCATTCCCTTCAGTGGAGAGACTACCACCACACTAAGTATCAAGGCCAGTTCAGTAACAGGTCCCAGAATGGTTTGGAGG
Reference		GCA_009867235.2	WYDI02005220.1	PsiEri4	14	AGAT	PsiEri4F	CCTGCTTGGCTCTTCAGTGAGAAC	PsiEri4R	TTCCTGTGATGGTGGAGTCCTTGA	308	CCTGCTTGGCTCTTCAGTGAGAACTAAAAACTTCATGTCCTCTACTTGTGAACTTAAATTGAAAAAAGTTTAAGTATTTAATTATGCTTAAACAGTGATTTGCATCATATATATGAATAATATATATGAGATAGATAGATAGATAGATAGATAGATAGATAGATAGATAGATAGATAGATAGATGACTGAATGAGCTGCAGTCAGTTTTCTGCATTTCAAGTTTAATGCAGTCCGCTGGCAGTACTGGAAATGGTGCTGTGTGCCCTTGGCAGTGAAAGGGGAATCAAGGACTCCACCATCACAGGAA
Reference		GCA_009867235.2	WYDI02005402.1	PsiEri5	16	AGAT	PsiEri5F	GCTGTGCGTTCTTCTGAGTCTTTA	PsiEri5R	CAGCCTGTTACTGACTCCTGTGAA	348	GCTGTGCGTTCTTCTGAGTCTTTAGAGAATTGACATGGAGGGACATACACCTCTAAAAAAAAACCTTAAAATTTTGCACTTTATTAACACCAGAGACCTTAAAACTAAAGGTATAAGAAACCACATTTCATTAGTTCTGCTGCTCATGAAAGAGCCTGGAGATAGATAGATAGATAGATAGATAGATAGATAGATAGATAGATAGATAGATAGATAGATAGATATTTCAGGGATATCAAAGTGGCAGACCTGGCTGTCTCCAAGAATATTCACTTAGCTACTTATCATGCTAGTATCACAGACAATTCTTGATGAGATGTCCTTTTCACAGGAGTCAGTAACAGGCTG
Reference		GCA_009867235.2	WYDI02005914.1	PsiEri6	13	TCCA	PsiEri6F	GGTTGTGAGCTTTGTGCATTCAGG	PsiEri6R	TCTCTGCCTTCCTCTCCTCATCTG	337	GGTTGTGAGCTTTGTGCATTCAGGGTGAATGCAAGATGGAATGACGATGTTCTTTCACTGCCATTAGGGGTAATAATTCCCACTGTCCCTGATGTGAGAAATAAAGTGCCTTTGCAGTCCATCCATCCATCCATCCATCCATCCATCCATCCATCCATCCATCCATCCAACCTTCCTCTTCCAGTAGCAAGCAAATGCGGATAATTCCCTGGGTTTTTTTTCTCCAGTATTTCCAACTGTTTGAAGAGGAAGTAGCAGAAAAATGGGGCCCACATTCTTTTTTCTAGTGGGTGTGGGCCTTAAGGTCTCACATCAGATGAGGAGAGGAAGGCAGAGA
Reference		GCA_009867235.2	WYDI02006724.1	PsiEri7	11	TCCA	PsiEri7F	TCTCATGGAGTTGGTGGAGGACTG	PsiEri7R	CCATCAGCCTACTGGAAGACAGAT	324	TCTCATGGAGTTGGTGGAGGACTGTTTGCTGGATGCCACTGCTGGGTGGCAAGTGAGTCCTATCTTTCTGGCTGTGTGTCCTCAGACAGACTTTATACCCTGCTGGGGCAGAGGACACCTTTCCATCCGTCTGTCCATCCATCCATCCATCCATCCATCCATCCATCCATCCATCCATCCCCTCTCAATTCAGCACAGACTGTGTCTCCTTATTGCTGTTGCTATATGAATATCCGGCAAACCCAAAAGCCTCTATGTAGCTCTGTGATTCATCTGGGGTTTGTCAGAATGTGGGGGTTTATCTGTCTTCCAGTAGGCTGATGG
Reference		GCA_009867235.2	WYDI02008915.1	PsiEri8	12	CATC	PsiEri8F	ACCTTCTCCGGTCCAGGTGAGT	PsiEri8R	TCCAGCTCCAGGACAGAGACTGAA	319	ACCTTCTCCGGTCCAGGTGAGTCCTGCTTTCTCATTTGTGAAGAGCAGATCTGAGCTTTTGGTACCATTCTCCATTGAGCTCCCCTGGCAGATAACTGGGAATTTTTCAGCATGTGTACCACTCTGCACTGAGCTCAGCTGCATGTAGGAGCCCCAGAATTAGAAAATCATCCATCCATCCATCCATCCATCCATCCATCCATCCATCCATCCATCCTTCCATCCATACATCTATGGATATGTTCATCTAGCTATCCTGGACTCATGGTACTGGTTCCTGGTTGTGGTTTGGGACTTCAGTCTCTGTCCTGGAGCTGGA
Reference		GCA_009867235.2	WYDI02011974.1	PsiEri9	14	ATAG	PsiEri9F	AGCTCTGGCTTGCAAATTCCTGTT	PsiEri9R	GGTCTGGATGGTCTTGGAGGGAGA	307	AGCTCTGGCTTGCAAATTCCTGTTTCTTGGTTCACAGATTTCTGCTTATTTCTATTGTCTTCTCATAACACAGCCGAAGCATCATGCTTTAGACTCTGACCTGTTAAATTCCTCAGTAGGTTTTCTGACATATACTTTTACTGATATAGATAGATAGATAGATAGATAGATAGATAGATAGATAGATAGATAGATAGATAGAAAGACTGATACATACACCACATAACATACATAACTACTGGACAATTGAGCGGAATAACATCTCTTTCTTTTCCATGTAACTTCTCCCTCCAAGACCATCCAGACC
Reference		GCA_009867235.2	WYDI02012134.1	PsiEri10	17	TAGA	PsiEri10F	CTAATCACAAGACACTGCCTACCC	PsiEri10R	AGCACACTGCTTTGTGCCAGATTT	334	CTAATCACAAGACACTGCCTACCCCAGGTGCCTATCCCAGGTTTATCTTCTTTAGAGGAGTCTGAGGACATCTGAAATTCCTGAATATTTGTGACTTACCTTAACAAAAAAGTAGATAGATAGATAGATAGATAGATAGATAGATAGATAGATAGATAGATAGATAGATAGATAGATAGATCAGCCTAAAATACTGAAAGCAATGCTGCCCTTAGTCTCATTTTTACTTATAGCTAGACCAAATGCAACTTATATAAAGGATAAGTTATTTTAACTTATGCTCAGGTCAACCCCAGTTTCAAGAGAACATAAATCTGGCACAAAGCAGTGTGCT
Reference		GCA_009867235.2	WYDI02018675.1	PsiEri12	13	CATC	PsiEri12F	GGGTGAGTCAAAGGGTGGTTGGA	PsiEri12R	CACCGAAGGGACCATTGAAGAAGC	323	GGGTGAGTCAAAGGGTGGTTGGACAACGTGGGTGTCACCTCCCTGGTCCTGGAGGCTGATTATGGCTTTGATGTTCCCGAATGGAACAGTGGGAGAAGAGGGAACCACCCAGCTCCAGATGGGTGCTTCCATCTGGGAGCCATGGAGATCCATCATCATCCATCCATCCATCCATCCATCCATCCATCCATCCATCCATCCATCCATCCTTCACCTCCATCCTTATCTCCATCCCTGTGTCCCAACCCTGCTCATCCTCAATGGTGGTGGGACCACAGCATCAATGTGATGCTTTGAAGGCTTCTTCAATGGTCCCTTCGGTG
Reference		GCA_009867235.2	WYDI02019206.1	PsiEri13	14	ATCC	PsiEri13F	CGCACTATATCTGGGAGGCAACGA	PsiEri13R	CGGCGAGGCAGGGAAATTGTTT	300	CGCACTATATCTGGGAGGCAACGACCGCCGCGCAGGGGGCGGGCACACAGCGACCCGTGCGTATCCCTCCGCGCCTCACGCATTTTCGCACCACAACTGAGGCGCTAGCGGCAGCGGATTCTTCCGCAGCGCTGAGAGGAGGCAGCGAGCTCGAAGCGTTCCTGTATCCATCCATCCATCCATCCATCCATCCATCCATCCATCCATCCATCCATCCATCCATTCGTCCGTCCATCCATCCCCGCGAGCTGGCAGCACCCCGGGGGATCGGGGCAGAGAAACAATTTCCCTGCCTCGCCG
Reference		GCA_009867235.2	WYDI02019732.1	PsiEri14	15	TAGA	PsiEri14F	ACTTCCTTGGACCTCAAACTGACA	PsiEri14R	CCACTCCTTCATTATGGTCGCTCA	313	ACTTCCTTGGACCTCAAACTGACAAAAGCACTTCCGTTACAGAGAAGGAAAGTGAATGATAGCAAGGGAGCCCAATAGGCCAAAACAAAGTAAGAACAAAATTTCAGCAGTAAACACTGAAGTACTGAGGTAAAAAGAGAAAGCTCAGGAAGGTTGAAAGGATAGATTAGATAGATAGATAGATAGATAGATAGATAGATAGATAGATAGATAGATAGATAGATAGACAGATAGATAGACAGATAGAACTCAACACTGCAGAATAAAAAGCAGGAGCAGTTTAAAAAACTGAGCGACCATAATGAAGGAGTGG
Reference		GCA_009867235.2	WYDI02020591.1	PsiEri15	15	GATA	PsiEri15F	ATGACTCAGGACTAGGGCTCAGG	PsiEri15R	ACTCAAGCTGAAAGCAATGGGTGG	300	ATGACTCAGGACTAGGGCTCAGGCAATTCCAGGGCCATGCATTAAGCGGTAAGGGTTACTACCCTTTTACTGGGAGAGGGGGGAGAAAAAGGGATAGATAGATAGATAGATAGATAGATAGATAGATAGATAGATAGATAGATAGATAGATAGAGTGGAAAGTGGTCACACTGTTCAGCATGGTGACACCATCACCAGCTTCTCTAAATTTGCAGAAAGTATTGTTTTAATTAAGAAAACTAAACCTACCCCTTCCCAACCCCATTTGCCCCCCTCCCACCCATTGCTTTCAGCTTGAGT
Reference		GCA_009867235.2	WYDI02022142.1	PsiEri16	13	ATCC	PsiEri16F	GGGTAAGGTTGGTACGAGGAGCT	PsiEri16R	CTTCGTGGTGCCGTTCCATGTC	323	GGGTAAGGTTGGTACGAGGAGCTCATGTGTGTCTTGTCCCCATGAAATGGAATGAGGAGGGCTCCTTTGCCTGGGTGGGGTATGGTGGTGCCAGGCCCCTTCTTTGCCCTGCCCTTTCTTGCTCCTCCATGCATGCATCCCTCCCTCCACCCATTTATCCATCCATCCATCCATCCATCCATCCATCCATCCATCCATCCATCCATCCCCACAGCACTCCATTCCTACAGCCCTCCATCCCAGCCCTGCCAGGGCTGGCAGCCCCCTGTGCTGGTGGTGATGCTGTGATCCCTGGTGCAGGGACATGGAACGGCACCACGAAG
Reference		GCA_009867235.2	WYDI02022290.1	PsiEri17	16	ATCC	PsiEri17F	GAAGGCGAGAGGGATGCTTTGAGT	PsiEri17R	ACCACTCTCCTCGGCAACAAGC	330	GAAGGCGAGAGGGATGCTTTGAGTTATGAACTGCATTGTGAATCGGGGGGAAAGTCCCTTGAGATTTTATTTCGAGGGTGGGCAGGTGGGGTCAGGGAGAGACACGGAAGGAGGCTTTGGGGAAGGGTGAAAACGAAGATAATTCCTAGCCATCAATCCATCCATCCATCCATCCATCCATCCATCCATCCATCCATCCATCCATCCATCCATCCATCCGCAAACTGCCTTTTCACTGGTCCAGCGGCTCCTTGCCATGCTTTGAAGTGAAAATAGAGCTCATTAGGAATAGCAGTACGTTGAAAGCTGCTTGTTGCCGAGGAGAGTGGT
Reference		GCA_009867235.2	WYDI02022366.1	PsiEri18	13	CATC	PsiEri18F	AGTGCTCTGGCTGTAGGGATGC	PsiEri18R	CCAGGCGTGCTCAGAACAGAAATG	343	AGTGCTCTGGCTGTAGGGATGCCTGTGCTGGCCATGGCCTTGAGTATTCCTTTGCAGCTTGGCTTCATGAGAGGTTTCCTTTAAACCATCCCATACATCCTGTGTGAGCTGGAGGCATGGGAAGACATCCATCCATCCATCCATCCATCCATCCATCCATCCATCCATCCATCCATCAATCCGTCTATCCATCCACCCATCCATCCACCCACCCATTCATCCCTCCACCCATCGATTGTCCAGGTAATGATGGATGTCAGACTCATCCCAGCGACTGTAAAACTTCAGTTCAGTCACTGAGGACGTGCACCTCTCCTCTCATTTCTGTTCTGAGCACGCCTGG
Reference		GCA_009867235.2	WYDI02023443.1	PsiEri19	15	AGAT	PsiEri19F	TCCTCTGTCTGGGACACTCCTTCC	PsiEri19R	GGTTCTCCACGGGTACTGTCATCA	307	TCCTCTGTCTGGGACACTCCTTCCCCTGAGCCACACTTATTCCTGTACTAGACTGACAGATTCTCTTTCCTAAGGACAGAACTGAGTTTGGTTATCTTTTAATTGGAAAAGCAGAGGGGGAGAGAAAGATAGATAGATAGATAGATAGATAGATAGATAGATAGATAGATAGATAGATAGATAGATAATTTTAATGAAAAAGGCTAATTTTAATGATATCAGCTTTACTTTAAACAAAGAAACAATCCACAGTCCCCAGACCTATAGGACATCAGTTTGAAACTGATGACAGTACCCGTGGAGAACC
Reference		GCA_009867235.2	WYDI02024709.1	PsiEri20	13	CCAT	PsiEri20F	ACCTCCCGTGCTCCTAAAGC	PsiEri20R	CTTGTGCGAGGTGGGAAAGCT	342	ACCTCCCGTGCTCCTAAAGCCCGGGGACTCCTCTCCAAGCAGCAATACTCCTATCGCACGTGCCGCAGCGCCGCGGAGCGGAGGTGCCACAGCACTTTCAAATGCAAAAAGAAGAAACAACAACAGAAAAACAACCCTTACAACACTTCCCTTTACCCCCAAAACCCACCCCATCCATCCATCCATCCATCCATCCATCCATCCATCCATCCATCCATCCATCCACTCACCCACCCCTCCTGGCCTGTTTTCTACTCCAGCAGCAGGGAAGCTCCTGCCCATCCCAGCTGCCAAAGCTTTTCTATTCCCACCCCGAGCTCCAGCTTTCCCACCTCGCACAAG
Reference		GCA_009867235.2	WYDI02024845.1	PsiEri21	12	TCCA	PsiEri21F	ACCACACCACCAGGAGATTCAGG	PsiEri21R	GCTCTGGGCAGGGTACGACAAT	316	ACCACACCACCAGGAGATTCAGGGCCACTGAGCATCACAAGCAATAGTTGCCAACCCTCTGGCCCTTTCCTTGTTTCTGGGCCTTGCCACATGGGTATGCTCGCTCCATCCATCCATCCATCCATCCATCCATCCATCCATCCATCCATCCATCTCTCTTTCCTTCTCTCCCTCCCAGACGCCCAGCTCCACCAGCAGAAGTGAGGATTGGGTCAAAACCCCCATTTCTGCATTTTCCCCACAGACAGAAGCGGAGAGGGGTCTCCCCACCGGTGATATTCCTCCACCCCGCCGATTGTCGTACCCTGCCCAGAGC
Reference		GCA_009867235.2	WYDI02028500.1	PsiEri23	17	ATAG	PsiEri23F	GTCTGCACCAACACAAGCTGTTCT	PsiEri23R	CCAGCAGCACCTGAAGGCATCA	312	GTCTGCACCAACACAAGCTGTTCTGCCACAGCAAAACCCTGCATGATGCCTTGCATGGCCTTGTGTCTGGGGAAACCAACCCCAGAGAATAGATAGATAGATAGATAGATAGATAGATAGATAGATAGATAGATAGATAGATAGATAGATAGATAGATAAAGACAGATATAAATAAAACCTAATGAAGGCAGGTTCAGACACCACCTCAGCTTCTGTTCCTGGCCCCAGACAACTTCAGGAATGCATCAAGCTCAACACCCACCATGACTGGGTCCTCTCAGGCCCTGCCTGATGCCTTCAGGTGCTGCTGG
Reference		GCA_009867235.2	WYDI02029224.1	PsiEri24	11	TCCA	PsiEri24F	GCCCAAATAACTGATGAGAGGAGG	PsiEri24R	GGCTTCCCAGAGATCTGTTTAGGC	319	GCCCAAATAACTGATGAGAGGAGGTCCAGGGTGCCAGGGTTGCATTTAAAGCTTTTATTTTGCTCTTTTATCTTTCATTCTTTCGGTCCTGCCTCCTATCTCTCTCTCCATCCATCCATCCATCCATCCATCCATCCATCCATCCATCCATCCTTCCTTCTATCCATGCTCACTGGCTGATTCTGGGATTGTCAGTCTTAGGTTTTCCTTGTCACCTTCCTTGCTCTGGGCAGCTGACAGAACCATTCTAGCTCCACATTTACCACGTTCTGTCCAGACCCCGTTTCTCTTTGCAGCCTAAACAGATCTCTGGGAAGCC
Reference		GCA_009867235.2	WYDI02029537.1	PsiEri25	12	TAGA	PsiEri25F	TGCCTTCTATAACCTGCTGAACCA	PsiEri25R	TGCGTCTTTGTCCACTCAGTCTTC	328	TGCCTTCTATAACCTGCTGAACCAGAGGCCAGAAATGACACTGTAGTCAAGTGTACTGCTACAGATGTTCCTGAGCCTATGCTCAGCTTCTTCTCCTCCCTTTCCCCACAGGTCATTGCTCACTAAAATCTACGTGCATAACTGTGTATACTGTAGATAGATAGATAGATAGATAGATAGATAGATAGATAGATAGATAGATGATTCACTTGGAAACTTTTGAGTCATTAGTTCTTTCAAGACCAGTAATTTTTTACCTTCTCTAAGCACAGTGAGAGAATAAAGAAGCAAAGGAGAATAACATGAAGACTGAGTGGACAAAGACGCA
Reference		GCA_009867235.2	WYDI02029762.1	PsiEri26	12	TCCA	PsiEri26F	AGAGCAATACTGCCACAGAAATGG	PsiEri26R	ACAGCCCTATATTGTGTGCCTCAT	304	AGAGCAATACTGCCACAGAAATGGCCCTGCATGCAGACATAGCAGCTCTTCTTTTCAGTTTTTATGGAGATCATACCATTGTATCTGTATTTCCCTAGCTAGCTCTCCTGTCCATCCATCCATCCATCCATCCATCCATCCATCCATCCATCCATCCATCCCATCCAATCAGTCAAGCAGCAGTCTGTGTTTCTCTACACTATGGTCCTTACCCATTGAAACCTCAATCCAAGCAAATCTTCTGCCTTCTCCAGGCCTACTTCACACAGTAGAACCCTCCATGAGGCACACAATATAGGGCTGT
Reference		GCA_009867235.2	WYDI02030037.1	PsiEri27	13	GATA	PsiEri27F	CCGTTCTTGAAGACCTGGCAGATT	PsiEri27R	AAGCACCAGAAGGCTGAGATTGT	321	CCGTTCTTGAAGACCTGGCAGATTTGGCTGTGGCAATTGCATTCTTCAGGTGAGCTACTTCTCATTCCCGCTGGAACAAGATAGAAACACACAGATGCAGGGGTGTTACAACAAGAACCAGCACTTGTTAGCAGCCCTGAAGAACTTAGGGATGGATAGATAGATAGATAGATAGATAGATAGATAGATAGATAGATAGATAGATAGAATGAACTTAGGGATACCTAGGGTCAGTGAAAACAAGGCCAAGGACAGAAGAAACAGAAGAATATGTGACCACTTGGAAAACAAGGACATTACAATCTCAGCCTTCTGGTGCTT
Reference		GCA_009867235.2	WYDI02032995.1	PsiEri28	13	AGAT	PsiEri28F	AGAGGGAGAGATGAGTGAAAGCCA	PsiEri28R	GCTGCTTCTGAGTGTGTGGGTTT	316	AGAGGGAGAGATGAGTGAAAGCCAATAATGGATTTGCCAAGAACAAGTCATGTCAAACTATTGTAATTTCCTTCTCTGACAAAGCAGCAGACACAGAAGATAGATAGATAGATAGATAGATAGATAGATAGATAGATAGATAGATAGATAGAAAAGAGTAAGTGCATGCCATGTATCTTGACTTATTAAGGCTTTTGGCATGGTCTCACATGACATTCCCTAGCACAAACAGGCTAGGGAAACACAGTTCAGATGAAACTATTTGAAGACGGGTGCAGAACTGGTTGAGAAAAAAACCCACACACTCAGAAGCAGC
Reference		GCA_009867235.2	WYDI02038398.1	PsiEri29	16	TCCA	PsiEri29F	AAGTCCTTCTCCACAGGGTTGCT	PsiEri29R	AGTTGAAACAGTGATCAGGGCAGA	341	AAGTCCTTCTCCACAGGGTTGCTCTGAATCTTTTCTCTGCCCAGCCTGTAGCTGTGCCCAGGATTGCTCCGATCCAGGTGTAAGAAGTTGGTGGTTGTTGGCCAAGACTCTGCACACTCCATCCATCCATCCATCCATCCATCCATCCATCCATCCATCCATCCATCCATCCATCCATCCATCTCAATATAAACCCAGGTTTCTTGCATGTTAGTATTACTGCTACAGAGAAGAACCTTCAGCTGATTGCCATCAAGCTAAAGGTAGGCAAACATTGAAATTTCCCTATGCCAATTAAAAAATGTATCTGTCAGTACTCTGCCCTGATCACTGTTTCAACT
Reference		GCA_009867235.2	WYDI02041306.1	PsiEri30	11	CCAT	PsiEri30F	TGAGAATCTGAACCTGACTCCCTT	PsiEri30R	TTCCCACTATCACCTCTCCTGTCT	350	TGAGAATCTGAACCTGACTCCCTTTTGGTCACCACATTACTGAAGAATTAACTTTGATACAGCTAGACAGTGCATAAGTGTGATACACTGTCCAGTGATAATAGAATCGGAGCTGGCTTCAGCATACAAAAATTCAACACCACATGCCATCCATCCATCCATCCATCCATCCATCCATCCATCCATCCATCTTTCCTGCCCCGACAGACTGTTATGAAAGATGGAGCCTCAGGTCAGGGACTGAATAAATGCAGCAAACTTTTCTAGGGGTGGTGCATAGACTAAGGGAAGGATGTCTCTGTGTGTGTATATATTTATTCATCAAAAGACAGGAGAGGTGATAGTGGGAA
