# Supplementary material for: FOGS: A SNPSTR Marker Database to Combat Wildlife Trafficking and a Cell Culture Bank for Ex‐Situ Conservation
Source: Mol Ecol Resour. 2025 Jan 10;25(4):e14062. doi: 10.1111/1755-0998.14062 (PMC11969641; doi:10.1111/1755-0998.14062)
Supplement: Supplementary file 3 — Table S3. Primer data. [file MEN-25-e14062-s006.zip › Supplementary S3/Pyrrhula_pyrrhula_Reference.xlsx]

## Sheet: Sheet1
Data table for FOGS Reference Specimen
Title:	Catalogue/Accession Nr.	NCBI No.	Scaffold ID	Locus	Reference Allele	Microsatellite Sequence	Primer Name Forward	Primer Sequence Forward	Primer Name Reverse	Primer Sequence Reverse	Amplicon Size	Amplicon Sequence
Description:	ZFMK Nr.	Unique Accession No. in Genbank	Scaffold id from genbank		occurence number microsatellite
Example:	ZFMK-TIS-123	GCF_000337975.1	scaffold6_1	Fa_6-1	16	TCTA					409	TCATTGCATTTCTGTCCCCTCTCAGATTTTATATGTGCAGTTGACATAAAGTAATGTTAAATACAACCAAATAACTGGATTACAAGCAACATGCTTTCATTATGATTCAACTCTTTGTCAGTGCTCACCTATTTTTTGTATGCACAAAACATGTGCATGTGCTTGTGTGTGTGTATATCTATCTATCTATCTATCTATCTATCTATCTATCTATCTATCTATCTATCTATCTATCTATCTAATATAGATACAAACAGATTTGTATAGAACAAATGCCTGATTATCTGAATAATAATGAGAGATTTCATTGCAGATTCCTTCAGTTCTTGGGAAACTTTTGCCACCAGTTTTCCAATAATTGAAATAATTCAATGAAGTCCTGGGTATTAGCTTCTGCTC…
Reference	ZFMK-DNA-FD19595263			Pyrpyr3	[ATCC]19.3	ATCC	Pyrpyr3F	CGGCTCCAACCAGGAATTTCATGG	Pyrpyr3R	CATTGGCAGGCACGGAGATCCA	328	CGGCTCCAACCAGGAATTTCATGGTTGTGCATGGAAAAAAGGCTTTGCTTGAATGATGTCCTTGGATTTGCTTTTCCAGGCTTGACTCACTCCCTGGAAGGAAAGTGGGGTGCCTGAATCCTGGGGATGTTCTGCAGACTTTGGAAAGAAAGCAGTCTGATCCATCCATCCATCCATCCATCCATCCATCCATCCATCCATCCATCCATCCATCCATCCATCCATCCATCCATCCATCACCTGAGAGCCCAGCTGCCACAAGGCACAAAGACAGGGACCACAGGGAAGCACCTCAGAGATTCCCCGTGGATCTCCGTGCCTGCCAATG
Reference	ZFMK-DNA-FD19595263			PyrPyr4	[TCCA]14	TCCA	PyrPyr4F	GCTGCTGAAACACTGCTGATACTT	PyrPyr4R	GGCATTTCCAGGAGGGCACATTT	301	GCTGCTGAAACACTGCTGATACTTACTGCTAGCGAAATAATAGAACATGATGCCAATCTTCTGACTTTCCTCCATCCATCCATCCATCCATCCATCCATCCATCCATCCATCCATCCATCCATCCAGTTGTCCAACTGCATGCTTCCCTGTGCTGAGCTATATTGTTTATCTCATGTTATAGAAGTCCAAAAGTAAGCCCCATTTCAGACTTCACTGGAGCATTTTACAGCCATTGATAACAGTGGCTGCTCATTTCTATGCTTTTGGAAACACTTTCAAATGTGCCCTCCTGGAAATGCC
Reference	ZFMK-DNA-FD19595263			PyrPyr5	[TCCA]15 TCTA [TCCA]2	TCCA	PyrPyr5F	GCAGAATCACAGGCTGGGATTTCA	PyrPyr5R	CGGGACTTTGTGGCAGAGCTGAT	349	GCAGAATCACAGGCTGGGATTTCATGGCCATGCCACACACAGGTAAGACAAGCTACTCCTTCTTCCTTTGCAAGGTATCCCTCTAAACCTTCCCTGAAACAAAGCAAAATCTGGACTGGAGGGGTTTTATTGAGCCCAGAAGGCAAACCTGGGAAGCGGAATCTCCATCCATCCATCCATCCATCCATCCATCCATCCATCCATCCATCCATCCATCCATCCATCTATCCATCCACTCCAGCTGTGCTGAGGTGTTGGGAAGGGCCTGGACAGCACTGGGAAAAGGCTGGGCTTAGCAAAGCCTGAACCAGGCAGGAGAGCTTCAAATCAGCTCTGCCACAAAGTCCCG
Reference	ZFMK-DNA-FD19595263			PyrPyr8	CACG [CACT]17.3	CACT	PyrPyr8F	GGGAAAGATTGCAGCAGGCGAGTA	PyrPyr8R	TGGCAGTGGTGACACAGGATTCAG	329	GGGAAAGATTGCAGCAGGCGAGTAAACACTGCACACATAGAAGGGCAATATTCCTACATGCTTGAGTATGTGTTTGTCAGGGCCCTGAACAGCCACATCTGGAGCACGCACTCACTCACTCACTCACTCACTCACTCACTCACTCACTCACTCACTCACTCACTCACTCACTCACTCACCCCACTGCTCATCAGTCCCCCTAAGCTCAGGTGTACCTGTTTCCAGCCCTTCCTCCTGGATGCACCTTGGACTACATCATAGCACTGTCTGGCCTCTCAGGACTCTTCCACTCACCCTGCCTGGGGCTGAATCCTGTGTCACCACTGCCA
Reference	ZFMK-DNA-FD19595263			PyrPyr10	[CCAT]20.2	CCAT	PyrPyr10F	GAACAGCAGGTGTGGTTGTCCCT	PyrPyr10R	ACACCCACCAATCCCTCTGGCT	350	GAACAGCAGGTGTGGTTGTCCCTGCCATATGTCACTAAAAGTGCAAACTGGCATAAAAGCACTGTTTCCCAGCCCGTGCCTGTCTGGATACAGTGGGTTGTAGGTATGTGCTGCTGGAGTTGGTACTAGTGTAGCCATCCATCCATCCATCCATCCATCCATCCATCCATCCATCCATCCATCCATCCATCCATCCATCCATCCATCCATCCATCCCCACCATCCAAGCCCTGCTGAGGGGCCAGTCCTGCCCTGCTCCTGCCCCAGTCCATGTGCACCTGGCAGATGTGGGCAGCTGTGAGCTATGGGCATGCCACGAAGGCCGGGGAGCCAGAGGGATTGGTGGGTGT
Reference	ZFMK-DNA-FD19595263			PyrPyr11	[TCCA]20.2	TCCA	PyrPyr11F	GGCCCTGGTTTGTACAGATCCCTT	PyrPyr11R	GGAGGCAACTACCAGAGGTAAAGC	309	GGCCCTGGTTTGTACAGATCCCTTTGTTTCACAGTGAGCTTGCTCAGCATCGCTGGGTAGAAGCAAGCAAGTGTCCTTGTGGTTGGTGTGAGTCAGAACTGAGGAACAGACTGTGCTTGAGCTCCCAAGCAAAGCTTTAGCACAGGGAATGGGTCCATCCATCCATCCATCCATCCATCCATCCATCCATCCATCCATCCATCCATCCATCCATCCATCCATCCATCCATCCATCACCAGGGGCTGGGTCCATCCCACTTACTTGGGACTGTGCTGTAGGGCTGAGCTTTACCTCTGGTAGTTGCCTCC
Reference	ZFMK-DNA-FD19595263			PyrPyr12	[ACAG]11.3	ACAG	PyrPyr12F	CAGGGCACCGTGGCAGAAATATG	PyrPyr12R	TCAGATCCTCTGGGAAACTCACCT	309	CAGGGCACCGTGGCAGAAATATGAGAGACGGTGAAACTAGATGAGAATGGGAGGAAGAAGATGAGCCCTGTTATCCTCACAGACAGACAGACAGACAGACAGACAGACAGACAGACAGACAGACATTCTGTTTCCAATTCCAGCTTTGATGGAATTTTGTAAGTATCATGAAATTAGCTTAAATGGAAGGAAACCCTGACACTGCTGCTGAGGCATCCTCGAGGGAAGTATTGAGAGGAAGCACTTTGACTTTAAAAAAATGGATTTTGGCTTGCTCAGTTTGGCAGGTGAGTTTCCCAGAGGATCTGA
Reference	ZFMK-DNA-FD19595263			PyrPyr13	[ATAG]15.3	ATAG	PyrPyr13F	CCTGCTTCCCTACCTTCCCTGAAC	PyrPyr13R	TGCTAGTTGTCCAACTCGCTGTGT	319	CCTGCTTCCCTACCTTCCCTGAACAGCCTCAGCACCCACGTGACTCAGCACCTACAACATGGTTAGAGACATAAATACATAGATAGATAGATAGATAGATAGATAGATAGATAGATAGATAGATAGATAGATAGATAGATATGGTAAGCAAATGCACTGTGCCTATGCGCTGATGTACAGAATGTTTGTTTGTGCACCTGGCATTTTGATGCATGAACAGCCACGAGGCGTGGTGTTGGCATGCTGTGGCAATGAGTCAGGGCACCACTGGCGAAGCAAAGCCCACAGCCTGGCAACACAGCGAGTTGGACAACTAGCA
Reference	ZFMK-DNA-FD19595263			PyrPyr14	[ATCC]17.1	ATCC	PyrPyr14F	ATCCTCATCAGCGTCATCAATCCA	PyrPyr14R	GCAAAGGTGTCAGTGTGCAAATCT	331	ATCCTCATCAGCGTCATCAATCCATTTGCTCCAACTCCATGAATATCCATTAATCCATCAATCCATTAATTCACCTCTATCAGTTATCTATCCACCAATCCAGCTTCCTATTTATCCATATATCATCTACCTATCCATCCATCCATCCATCCATCCATCCATCCATCCATCCATCCATCCATCCATCCATCCATCCATCCACCCCTCTTCCCATCGATCCATCTATCCATAGGTCCACCCACCTCCCATCCTTCCACTGATCCATCCATTTTTTTCCATCTATCCCAAGCTTTTCCCCACTCAGGAAAGATTTGCACACTGACACCTTTGC
Reference	ZFMK-DNA-FD19595263			PyrPyr15	[ATCC]14.1	ATCC	PyrPyr15F	ATGAGAGGTTCAACCCTCCATGCT	PyrPyr15R	GCTTTCCTTCTGGGTTCTGCTCAC	302	ATGAGAGGTTCAACCCTCCATGCTATTGTTACAAGGCTAAGAGAAGCTGCCTCAGAAATTTCTCCTGGGACTCTGTGGTTAAAATCTTCTCGCCAAGCCAAGAGCTGATTTTTCTTTCTGCAAGCTTTATCCATCCATCCATCCATCCATCCATCCATCCATCCATCCATCCATCCATCCATCCAGCTTTCCACTAAACCAGTAGGAGAGCCCTGAAGGGTGAAATGGGTTCTTTATTCCACAGCTGTTTTGTGGGTGCTTCTCCACCTTTTCTCTCAGTGAGCAGAACCCAGAAGGAAAGC
Reference	ZFMK-DNA-FD19595263			PyrPyr16	[AGAT]12	GATA	PyrPyr16F	GGCAGATGATACCCGTCACCTTC	PyrPyr16R	GGGCATGTAGGATGTATTAGGCAC	302	GGCAGATGATACCCGTCACCTTCAAATAGAAATTAAATAGATGGCAATTTTGGGACATGGAAAGGAAAGAGACAGAAATCACCTTTCTCAGACTTCATTTTTTGGAACCTGTTATCTGGACTAGGCCCTACTAAAGCATCACAGATGTTGTTTTGTGATAGATAGATAGATAGATAGATAGATAGATAGATAGATAGATAGATACCTCTATTGATAACTGACTCCCCATGCACTTTTTCCACACTGAGGAAGAGAATCTGTAACTTCAACAACCAAAAGTGCCTAATACATCCTACATGCCC
Reference	ZFMK-DNA-FD19595263			PyrPyr17	[GAAT]19.2	GAAT	PyrPyr17F	CCTTCTGGGAAACAGTCAGTGGG	PyrPyr17R	GGGAAAGGGAACTGTGGAGAGAAC	324	CCTTCTGGGAAACAGTCAGTGGGGATCATCTTCAAAACTCCACACAGGCCTCGGCTCCTGCCACAAGGATTTAAAGCAACAGGTCTTAAATAAAGGAGATGATTAAGGAATGAATGAATGAATGAATGAATGAATGAATGAATGAATGAATGAATGAATGAATGAATGAATGAATGAATGAATGAGTTATAGATGGATACAGAGATGATTGGCTCTCACAATTAAGGGATGAATATTGTGTAAATATTAATAAAAGCTTTAGTGATGTACAGTTATGTTATTGGAGTTTAGATGTCCTCTGTTCTCTCCACAGTTCCCTTTCCC
Reference	ZFMK-DNA-FD19595263			PyrPyr18	[CATC]19.2	CATC	PyrPyr18F	CCGAGTCACTCAGAGTAGCACAGG	PyrPyr18R	GCTCTGGGCCTTTCTCCTTTCTCC	321	CCGAGTCACTCAGAGTAGCACAGGCATAACCTTCAAATGCCTCCAAAACACGTTTCACCAGCTGGGGGTGGCTATAGGCAAAAGGCTCTTTGGACTTGCCTTTTACTTGCTTTCCTGAAGAGGTATCATACACTTCTCTTCATCCATCCATCCATCCATCCATCCATCCATCCATCCATCCATCCATCCATCCATCCATCCATCCATCCATCCATCCACACAGTTGTAACTTTTATAGAGGGAAGCTGAGAGCAAGAGCCACTGCATTTCTACAGGTTTTGCACAAGGGGATACCTAGGAGAAAGGAGAAAGGCCCAGAGC
Reference	ZFMK-DNA-FD19595263			PyrPyr19	[AGAT]16.1	AGAT	PyrPyr19F	ATTCCTGATCTCAGGGCTGTTGTG	PyrPyr19R	CTGAGACATGAGAGTGGGCACTCA	300	ATTCCTGATCTCAGGGCTGTTGTGCTTTTTACTCTCTGTGTAAAAGGTGAGGAGGATGAACCACAGACATTCCCAGTGGCCGTGACCAGATGGGTGGCAGAAGGGATGGGATTTCATCACAGAATAGTGGGGAAAGAGAAAACAACCCTTATTTTTATGTATGAGATAGATTAGATAGATAGATAGATAGATAGATAGATAGATAGATAGATAGATAGATAGATAGATAGATAGATAAAATAGCTCTGTGTCTGTATCATCCACACAGATATGAGGTGAGTGCCCACTCTCATGTCTCAG
Reference	ZFMK-DNA-FD19595263			PyrPyr20	[TCCA]17.3	TCCA	PyrPyr20F	TGAGACCCATCTGCTCCTCTGAAA	PyrPyr20R	AACAAGTCGCCGCTGTCACCT	308	TGAGACCCATCTGCTCCTCTGAAAAGTGGTGCCCTGTGCTCCTCTCCTTGTACCAGCCCATGCCTTTTTCCATCCATCCATCCATCCATCCATCCATCCATCCATCCATCCATCCATCCATCCATCCATCCATCCATCCCATTCCAACACAACTCACACGTTTTGCCAAAAGCTTTCACTCTCACAGGGATTTTCCCCTACCTTGCCCAAATTAAGGCTGACTCAGCTCCTGTTCCAGCAGGAATTTTCTCTGTCTCCCAGCTTTTCCCTCGGCTTTGCCTCTGAGCAGGTGACAGCGGCGACTTGTT
Reference	ZFMK-DNA-FD19595263			PyrPyr22	[GACT]13.2	GACT	PyrPyr22F	TGGCAGTGTCTGTGGGCTTATGTT	PyrPyr22R	TGCTTCCGCTCCTAAAGGCTCAG	347	TGGCAGTGTCTGTGGGCTTATGTTGGATGAGGTGAAACATTTTCGGCAACTCATCCTGATCTCACCACTTTGTCCTTGGTGCCTGCTCATGTTGTGTCACTCAGAAAGGCTGTGCTGCCCAGCACCCAGCTCAGGGATGAGGACATTCAGATATTACAGGCTGGGGACTGACTGACTGACTGACTGACTGACTGACTGACTGACTGACTGACTGACTGAGGGTCAGGTCTGTGGCAAAGGATTTGGGAATCCTCGAGGACAGTAAGCTGAATGTTGGACAGTAAGCTGAATGTATGTCCTAGCACTGAGAATTCTGTCAGCATCCTGAGCCTTTAGGAGCGGAAGCA
Reference	ZFMK-DNA-FD19595263			PyrPyr23	[TCCA]15.3	TCCA	PyrPyr23F	AACTGGAACCAGGCAGGGAGGA	PyrPyr23R	AACTTCAAACTGACTCCTGCACCC	312	AACTGGAACCAGGCAGGGAGGACCCCAGGTCTACCAGCTGAGAGCATCCAGCCCACAAAACTGCTTTTATCTTGGCCAAACAGCTGCAAAATATTCCCTCTGTCTACTTACTTATCTACATCTCTCTACCTGTCTACAGCTATCTACATCTCTCCCTCCATCCATCCATCCATCCATCCATCCATCCATCCATCCATCCATCCATCCATCCATCCATCCTGGCCCACCTTTTGTCAAGAGACATGACTGCTCAGCTGTTGCCAGATTCTGCTTGGAGTGCTCCTGAGGGGGTGCAGGAGTCAGTTTGAAGTT
Reference	ZFMK-DNA-FD19595263			PyrPyr25	[ATCC]15	ATCC	PyrPyr25F	ACATCCCTGAGCTTTGCTCCCTTT	PyrPyr25R	CCACTGTGGTTTGCAAGTCTCTCC	312	ACATCCCTGAGCTTTGCTCCCTTTTCCCCATCGGGTACCAGCCCCTCCTGCTGCAGCTGGGTCCAGTGGGGCCCTGCAGGGTGGGACAGGAGCAGGCAGCTCAGGGAGGGAGGTGTGACAGAGCACCAAGGGATCCATCCATCCATCCATCCATCCATCCATCCATCCATCCATCCATCCATCCATCCATCCCTTCCTGGCCACAGGCACCTCCAGGTCACAACCCTGGACTGCCCTGGAACATAAAACCTTCCTTGGGGCTGAAGGATGCAAAGGGGTCTTGGCTGGGGAGAGACTTGCAAACCACAGTGG
Reference	ZFMK-DNA-FD19595263			PyrPyr26	[TCCA]20.3	TCCA	PyrPyr26F	ACTCCTCCCAGTGCCATCAGAG	PyrPyr26R	TGGGATCTTGCCAAGCTTTGCC	346	ACTCCTCCCAGTGCCATCAGAGGGGCTGATGGGCACAGAGCGCTCCAGAAAAATGGGAATTTGCTGCAGCATGCATGGATTGGGATCATGCATTGGAACTGCATTGTTGGATCATTCATGCTAACACAGAAATGCTCTCCATCCATCCATCCATCCATCCATCCATCCATCCATCCATCCATCCATCCATCCATCCATCCATCCATCCATCCATCCATCCCAGCCGTGTCCCTCTAACCAGCAGCTCCTCTGGTTTTTCCAGAGTATCTTCCCCCAGCTAGAGGAAAACTGGCCCAGCTCCTCCCAGGAGCCATCCAGAGCCAGGGCAAAGCTTGGCAAGATCCCA
Reference	ZFMK-DNA-FD19595263			PyrPyr28	[TCCA]11.3	TCCA	PyrPyr28F	CCTGAGCAGCCACCTCTTCACT	PyrPyr28R	AGGCTGAATGTCCTGGCAGGT	308	CCTGAGCAGCCACCTCTTCACTGCTTTGCACAGGAAAAATGTTTCCTAATTCAGATGCAGGCTCAGAAGGGACTGGAAAACCTCAGATGCCAATTCCTGACAGTCTCCATCCATCCATCCATCCATCCATCCATCCATCCATCCATCCATCCCTGATTCTTTCCCTGGGCAATCCCAGAGTGTCCCCACCCATCCCTGCCTGCTCTCCACTGTGTCCATTCCAGCTGTGCCACCTGAGTCTCATTTTCCTCCTGAGCCCAACCCTGATGTCACCCCCCAGCAGGTCCACCTGCCAGGACATTCAGCCT
Reference	ZFMK-DNA-FD19595263			PyrPyr29	[ATAG]15.3	ATAG	PyrPyr29F	CGAGACAGCAGAGGAATGGCAAAT	PyrPyr29R	AGATGGCTTGTTGTGTGAACTCTG	326	CGAGACAGCAGAGGAATGGCAAATTCAGGGGTAGATTTTAGCAATCAAAGCAATGTGATGTTATTGTGGTGGCTAAATAGCTTAGAGCTCTTAATATAATTTACAGCAAAAGCAGCTGTCGTCTTTGGAAGAACAGGCTTGCCACAAAGAAGAAGATCATTTCCACATATAGATAGATAGATAGATAGATAGATAGATAGATAGATAGATAGATAGATAGATAGATAGATATACTGATCTGTAAAAAGTCTCTTGATGCATTATATTCATAAACATCAAACCTTTGAATGGGTAACTTGGAGCAGAGTTCACACAACAAGCCATCT
Reference	ZFMK-DNA-FD19595263			PyrPyr30	[TCCA]14	TCCA	PyrPyr30F	GAGCAGCACAAAGCCAAGAACAAA	PyrPyr30R	AGCCTCTCTGATCTGAAGCACTTT	341	GAGCAGCACAAAGCCAAGAACAAAAAAGTTGAGTCCAAATAAACAATATTTTCTGCATATCAGATTTTGAAGCATTTATTCTTTTATTTGAGGATAGTTTACAAGTTTATAAGAATCAGGTTGTCCGTCCATCCATCCATCCATCCATCCATCCATCCATCCATCCATCCATCCATCCATCCACCCATCCCAGCACCATTACAGTCCAGGTTTGCAGGAGGAATGGAAATGTGCTCGTGGCTGATCAGGTTGAATATTTCCCAGCCCAAACCTTCTCATCAGAGTTTTCATGGTGATTTCCCAAGGAAAAACCACCAAAAGTGCTTCAGATCAGAGAGGCT
