# Supplementary material for: FOGS: A SNPSTR Marker Database to Combat Wildlife Trafficking and a Cell Culture Bank for Ex‐Situ Conservation
Source: Mol Ecol Resour. 2025 Jan 10;25(4):e14062. doi: 10.1111/1755-0998.14062 (PMC11969641; doi:10.1111/1755-0998.14062)
Supplement: Supplementary file 3 — Table S3. Primer data. [file MEN-25-e14062-s006.zip › Supplementary S3/Python_regius_Reference.xlsx]

## Sheet: Sheet1
Data table for FOGS Reference Specimen
Title:	Catalogue/Accession Nr.	NCBI No.	Scaffold ID	Locus	Reference Allele	Microsatellite Sequence	Primer Name Forward	Primer Sequence Forward	Primer Name Reverse	Primer Sequence Reverse	Amplicon Size	Amplicon Sequence
Description:	ZFMK Nr.	Unique Accession No. in Genbank	Scaffold id from genbank		occurence number microsatellite
Example:	ZFMK-TIS-123	GCF_000337975.1	scaffold6_1	Fa_6-1	16	TCTA					409	TCATTGCATTTCTGTCCCCTCTCAGATTTTATATGTGCAGTTGACATAAAGTAATGTTAAATACAACCAAATAACTGGATTACAAGCAACATGCTTTCATTATGATTCAACTCTTTGTCAGTGCTCACCTATTTTTTGTATGCACAAAACATGTGCATGTGCTTGTGTGTGTGTATATCTATCTATCTATCTATCTATCTATCTATCTATCTATCTATCTATCTATCTATCTATCTATCTAATATAGATACAAACAGATTTGTATAGAACAAATGCCTGATTATCTGAATAATAATGAGAGATTTCATTGCAGATTCCTTCAGTTCTTGGGAAACTTTTGCCACCAGTTTTCCAATAATTGAAATAATTCAATGAAGTCCTGGGTATTAGCTTCTGCTC…
Reference	ZFMK-TIS-55775			PytReg3	13	AGAT	PytReg3F	AGTAGGCAGGTGAAGTGTTAAGGG	PytReg3R	GAAGTAGTTTGTCGCTGCCATCTT	347	AGTAGGCAGGTGAAGTGTTAAGGGGCTTTGCCCAAGGACCCCTACTGGTAAGGTAGGACCAGCTGGGATTTGAACCCTGGTCTCCTGCATCAAAGGCGGTGTTCTAACCACTGTGCTATCCAACAGATAGATAGATAGATAGATAGATAGATAGATAGATAGATAGATAGATAGATATCAGTAAACTTGCTTTTTGATGTGAACTTACCTACTATGTACTTTTTAAACATTAGCCAGAGGCAAGAGTGGGTAGAACTTTGATAGGAGACCTCCAAGAAGTATCATAGTTGTCATGTAGACCAGAAAATCAAGAAACATTCCAAAAGATGGCAGCGACAAACTACTTC
Reference	ZFMK-TIS-55775			PytReg5	13	GAAT	PytReg5F	GCTGACGTTATTGGTATCCATCCT	PytReg5R	CAGCCCTCAGAAGCATCTCTCT	300	GCTGACGTTATTGGTATCCATCCTAGGTGCGGGTTAATTTTATTTTACTGTCACTGATTGGGGTTTTTTTAAATCATTTTTTATTTATTTTATTGCATCTATAACTTTAAACTTGTGGTAAACTGGCCCAGATACTTTTAAATGGGCAAGCCATAAAAAGGAATGAATGAATGAATGAATGAATGAATGAATGAATGAATGAATGAATGAATGAAATTTATTTTACGCCAGCCCTGCCAGAGGAAGGCAAGAGGGTGTGAATGTGTAAAGCTGGTCTCAGAGAGATGCTTCTGAGGGCTG
Reference	ZFMK-TIS-55775			PytReg6	11	AGAT	PytReg6F	TCAGATTGGCTTTGACCCTGTTGG	PytReg6R	CAGCCTTGCCATCATTCTTCTCCA	302	TCAGATTGGCTTTGACCCTGTTGGCCTTCCTCAAGGCTCTGAAGATGTGGCTATGTTCCCAGAGTTGGAGTGTCAGGTAGAGCCTGTGAAATGATGGCATTGATGTTGCTAGCCACCCAGTGTGACTTTTATTGAGACGGGCAGCCATATAAATTGAATAAGATAGATAGATAGATAGATAGATAGATAGATAGATAGATAGATAGGGCAAGGCATTATTATTGGGTCTAATGTGCAATGAGCTGATTTATTTTAAAGGTATCCTCAAGTTGGAATTATGGAGAAGAATGATGGCAAGGCTG
Reference	ZFMK-TIS-55775			PytReg7	12	CCAT	PytReg7F	GCCCTCCAGTATTCAGGTGATGA	PytReg7R	ACTGCTTGTGTAACTGTTTCTGCA	315	GCCCTCCAGTATTCAGGTGATGAAAATAATTTGGTCTTTCTTCTAATTATCTCACGATATCTTCTGCTATAATTTGGCCAGAAGCCCAGAAGAAAACTTGTTTAAGCCAGAAACATTCCTATCTATCCATCCACCCATCCACCCATCCACCCATCCATCCATCCATCCATCCATCCATCCATCCATCCATCCATCCATTTCGCAAATGAGACCATTTGATTAATATGCTTCTTGAATGAAATTTGGACCTAAAACTTAGAAGCTTAAAAGGTTTTGGATCCAGTCCCCTCCTGCAGAAACAGTTACACAAGCAGT
Reference	ZFMK-TIS-55775			PytReg8	11	AATG	PytReg8F	GCACCATCGCTGCTGCAATCA	PytReg8R	GTGTCCATTGTGTCTATCCTCCGA	329	GCACCATCGCTGCTGCAATCAAAGTTCTTTGAGTTCCACGGCCTCGATATCACCAGTTCTGAACATATGTAGCTTGGATCACCAGTTTTTAAAAAGATTCTTGGTACCTATTGGCCATAATTTTAAGTCACATTCTGTGAGATGGGTGGCTATATAAAATGAATGAATGAATGAATGAATGAATGAATGAATGAATGAATGAATTTAATGATGGTTCAAAGGGGTTGCTGCTGAGTTTTCAAAAGGCAACTTTAACTCTGATTGGAATAAGATGGTTGCATCAGATATCCAAGGTGGTATGGCCATCGGAGGATAGACACAATGGACAC
Reference	ZFMK-TIS-55775			PytReg10	13	ATAG	PytReg10F	GAGCGTGCTTGGGATCCTGAACT	PytReg10R	CCAGTGCTGTCTTTGGTGGCATTT	321	GAGCGTGCTTGGGATCCTGAACTCCAACAGGGATGCAGGCAGGAAACGGGGATGCAGGCAGGAGTCACCCTCTGGTGGAGATGGGCAGCATACAAATTAAAAAAATAGATAGATAGATAGATAGATAGATAGATAGATAGATAGATAGATAGATAGATAAATGAGCGTAGGCAGGTTTCTTTGAAGGGAGGCAGAGGAGCAGAGACGGCAAGAAGGATGGGCGATCATATGTAATGGCCAGTCCAAAGCTTGCCCAAGAGAGAAAAAGGAACACCCCCGAGCCGAGGAGGATTCATTAAATGCCACCAAAGACAGCACTGG
Reference	ZFMK-TIS-55775			PytReg11	11	ATAC	PytReg11F	TTCCTGGACATTCACGATCTCTCT	PytReg11R	CATGGTTCTCTCTGCAAATGGTTG	309	TTCCTGGACATTCACGATCTCTCTTGCACTGATTACGCTGAGGATAATGGCATATGAAAGGTTCTGATGGGCACGTCCCTGGCTTCTGTAGAATTTTACGTTCTGACAATAACAGAGGGTAGCACAGTTAAAAAGCAAACTATGGGGATATCAATACATACATACATACATACATACATACATACATACATACATACAGAGAGCGAGCTATATTCATTCTATACCTTAGACAACCCTTAAAATACAATGTACACGTACTGCCCGTTTGTCGACTGCCTTGTTTAGCAACCATTTGCAGAGAGAACCATG
Reference	ZFMK-TIS-55775			PytReg12	11	ATAC	PytReg12F	CACATGAAAGAATGCACACCACCT	PytReg12R	TGCGTTGCTGTAGACTTATTTGCC	340	CACATGAAAGAATGCACACCACCTTTCATAAAAGTATATGGAATATATATTCTCCTGGCACATTCCGTGGACAGAAAGCTCCCAGGACTCTTGTGAAAGTAACCCATTGGGGGAGATGGGCGGCATACAAGTTTGATAATAAATACATACATACATACATACATACATACATACATACATACATACATAAATAAAGCAATAATCATGTGCCAGTTGGTCTTCAAGGAAAAATACAACTTAAGAGCTCTGTACATTGGCTTCTAAGTGGGGGAATCTCCACAGCAAAGAAATTCTCTCTCCAAAGTCAGTCATCAATGGCAAATAAGTCTACAGCAACGCA
Reference	ZFMK-TIS-55775			PytReg13	13	GATA	PytReg13F	GGGTGGCTACAGGATTTCAACAGG	PytReg13R	AGTCTGGAGCCTCCTCTGTGAGA	305	GGGTGGCTACAGGATTTCAACAGGGATGAAAAGGGGCTTGGGAGACACATGTGAACTGCTATTTCGTGCAGTTGTCATAGCTCCCCAGCCTGAAATTCCTGCGTCATGTGGCAAAGATTCTCTGGTCTGTCATGGCAGATGATTGATAGATAGATAGATAGATAGATAGATAGATAGATAGATAGATAGATAGATAGAGACAGAAGTCTTTCATATTGGCCAGCTTCTGCAAGTTTGTCTACACAGCATTGCCCAAAATTCTCAAATTATAAGTATTGCAGCTCTCACAGAGGAGGCTCCAGACT
Reference	ZFMK-TIS-55775			PytReg14	14	CATC	PytReg14F	TCCCTTTGGTCAACAGTTGGTCAA	PytReg14R	GCCCTCTGGTCAAGTCCTTGTAAG	309	TCCCTTTGGTCAACAGTTGGTCAACAGTTTCTCATCCCCCCTCCCTGCCACATGCACCTTCCCTATTAAAAGATTACTGCCACAATGGCCCTTTTGGAAAGCACCACAGGTTTGCCTGGTGTGGCAGAATGGGCCTGAGTCATCCATCCATCCATCCATCCATCCATCCATCCATCCATCCATCCATCCATCCATCCGCCCTCTCTCTCTGTGAAAGAGGCAAGGCTCCACGCCCTGCCTTTAATGATCACATGGTTGTGTGCAAAACCTTTCCCCGATCTCTCCCTTACAAGGACTTGACCAGAGGGC
Reference	ZFMK-TIS-55775			PytReg15	12	GATA	PytReg15F	AGGCTCTTCCTTCCTATCTTGACA	PytReg15R	ACCAAGCTCAGAGAATCACAAGGA	317	AGGCTCTTCCTTCCTATCTTGACAGCTTCCAGATATTGAGCTTCCAGATATTGGTTCAGAACCTAGAACCTTCATAGTTTTTCTAGTCCAACTCAGGGTGGAGATACCTCATGCTCAACCAATGATAGATAGATAGATAGATAGATAGATAGATAGATAGATAGATAGATAACATGGGTAGATTGGATCTGTACCCACCATAGCTTCTGTGTCACTTTCAATCCGTAGAGCACATTGCAGTAGTACAATAACGTGGTTGTAAGGTGAATTACAATGCTTTCAATGCTGTGGAGTCCTTGTGATTCTCTGAGCTTGGT
Reference	ZFMK-TIS-55775			PytReg16	14	AGAT	PytReg16F	TGGATTATGGTAGTGGGCATTCCG	PytReg16R	GCAGGCTGAGGAGTGGAGAACA	300	TGGATTATGGTAGTGGGCATTCCGTGGAGACATTGGGATCCATGGATCTGTAATTTGCAACTACTGAAGAATGCAACCTCTGGAGTGCTATTTGGATTATTTCACCTTGTGTATATTATACCTCTGCTAAAATCTGTCTAGATTGCCAGCTTGCCATCAAACCGGAAGATAGATAGATAGATAGATAGATAGATAGATAGATAGATAGATAGATAGATAGATCCCTAAACAATTCAAGATCTGGTTGCCTAAAAAAAAGTCATCAAGTTTATTAATCCTGTTCTCCACTCCTCAGCCTGC
Reference	ZFMK-TIS-55775			PytReg17	11	AATG	PytReg17F	ACCTTGAGGTGAATCCCTTGAAGA	PytReg17R	AGTTAGGCTGAGGCCCAGGTTC	340	ACCTTGAGGTGAATCCCTTGAAGATCTAATCTCTTGTGTGTTTTATCCTTTTTTGAAACTTTTAAAAGTTTATTTTTAACTGCTTTTTACATGTTTATTGTTTTTTATATTTTTTGCTGTACACTGCCCAAAGTCACTTCTTGTGAGATGAGTGGCAATATAAATTCAATGAATGAATGAATGAATGAATGAATGAATGAATGAATGAATGACTCCAAGCTTTAATATCAGATTCTGATGTTCACCTAAAGTTTTCAGAAGAGATTTTGTAAACCTTTATACTTGTAGTCAATCTAAGTAATCCTTGGCCTTACAGCTGAACCTGGGCCTCAGCCTAACT
Reference	ZFMK-TIS-55775			PytReg18	11	AATG	PytReg18F	GGATAGGGTGAATGCTGAGCCTTT	PytReg18R	GACAGACTGGGATTTGAGTCAACA	349	GGATAGGGTGAATGCTGAGCCTTTATTAGTTTTGTTCATTTGGAACATGTTTGGTTGTTTTACACTTTTGTATGTGCATGTTTTTTTCCCCCCTTTGTGGGTATTATAAGCTAGCCATAGTCTTTTGGGATTTGTCCAATCTCTGAAATGAATGAATGAATGAATGAATGAATGAATGAATGAATGAATGAGGAAGGTTTGCTTGCCAAATCTTGTACTATTCCTTGTCACCACCCTCTACCAAACTGATTAAAATACACAAATAAATTCTATTAGCCAATCTGGCTAGCATTAAACATGCATAATTGTAGTTATATCTTTAAACTGTTGACTCAAATCCCAGTCTGTC
Reference	ZFMK-TIS-55775			PytReg19	14	AGAT	PytReg19F	CCTATTCCTAACCTCGGGCCAACT	PytReg19R	TGGGTGACTCTGGATATTCCCTCC	340	CCTATTCCTAACCTCGGGCCAACTACACGAACAAGCCTGCATGCCAATGGGGAAGGACCGGACGACCGATGCAGGCCCTTCCTTCAGGACTATGATTCTACAGCTCAGAAGCAGGTTTATTTTCCTGGACCCTCTTGTAATGAAGATTGGGTCTTGGACTGAGAACTCACAGATAGATAGATAGATAGATAGATAGATAGATAGATAGATAGATAGATAGATAGATTATAGTGAGACTGGATTCTTGGGAGCAACTTGTACAGTCAGGGGAGCCGACTGTGAAGATACCATTCTCTAGGAGACCAAGTAGCAAATTGGAGGGAATATCCAGAGTCACCCA
Reference	ZFMK-TIS-55775			PytReg20	15	ATAG	PytReg20F	GGAGGGTGATCGGTGTGTCATTCT	PytReg20R	CCTGGACGTGATGGCTTGCCTTAA	313	GGAGGGTGATCGGTGTGTCATTCTCCAAGCTATTTGTGTCATTCTTTCTCCCAATTGCCCACCCCATTCTTGCAATCCCTCAGAAACCATGTTTTTTTCAAACTATTATTGTGAGCGGCCCAGAGTCACCCATTGGGGGAGATAGGCAGCATACAAGCTTAATAGATAGATAGATAGATAGATAGATAGATAGATAGATAGATAGATAGATAGATAGATAGTCCGGCCCCCCAACATTCTGAGGGACTGTGAACTGGCCCCCTGTTTAAAAAGTTTGAGGACCCCTGCTTTAAGGCAAGCCATCACGTCCAGG
Reference	ZFMK-TIS-55775			PytReg21	14	TAGA	PytReg21F	TGTCTGTGCCTCATGTATGCTGAA	PytReg21R	TGCGAAGATTGGCATGTCTTGAAA	337	TGTCTGTGCCTCATGTATGCTGAAAATTGTTGATTTTACCCATACCTATCAAGGTTATTTTTTCCTTTTCTAGTGGAACCACTGAGCAAAATGTACTAGTCTGTGGTAATCCACATTACCACAGCAATGAAAGCAATGAAAGTAGATAGATAGATAGATAGATAGATAGATAGATAGATAGATAGATAGATAGATAGAGTTACCCAGTAAATTTTCAGACTAAGATGGCCATCCAGTTCTAGTAGTGTGACAAGTTCTAAGCATGCATAATTCTATACTACATTTTGAAGCTGCTGCGTTGTGTCCTGAATCATTTCAAGACATGCCAATCTTCGCA
Reference	ZFMK-TIS-55775			PytReg22	14	AGAT	PytReg22F	ACACTGGAGTACGCTGATTACCAT	PytReg22R	TTGGATGTCCCAGGTTGACAAGTG	327	ACACTGGAGTACGCTGATTACCATTTCAAGCAATATCCCAGAGTATGCTACTTTATCTAAGCCAAGGATCACACTTGGCCATTGAGTGGCACATTAAAAAAGAAAGAAGACAGATAGATAGATAGATAGATAGATAGATAGATAGATAGATAGATAGATAGATAGATGATAGATATTCCAGCAAATTCATATTAAATATTATCAATAGAATTAGCCTATTTTCCCTTTCTGTCATTTAAAATGACAGTTTGATGAGAACCTTTGAGATCTCTGGGCACGCACTGGGCACGCACTTTTATGGGCCACTTGTCAACCTGGGACATCCAA
Reference	ZFMK-TIS-55775			PytReg23	11	GATA	PytReg23F	AGGGTTATGGCTGTGTGAGTTGTG	PytReg23R	GCTGACCAGTTGATTAGAGATGGG	309	AGGGTTATGGCTGTGTGAGTTGTGTTGTCTTTTAGAGCCTAATTCTGTTGCACAATCTTCAGCTTCCTTGCTTTCCCAGAATCCTATTAGATCCTAAGGAAATCTGCTTTGAGATGATTGATAGATAGATAGATAGATAGATAGATAGATAGATAGATAGATAATGAGATTTCAGTACCATGCTAAAGGGGAGCATTTCTCCTGCTTCTGAAGAAATGTGGGGACATTGTTCCCCAAATTATTCTGCCCTCGTATTTGACGGAACATTTCAGAAGGCCATTTGTACCCATCTCTAATCAACTGGTCAGC
Reference	ZFMK-TIS-55775			PytReg24	16	GATA	PytReg24F	TGTCCTGGAACCTGTGGGTGAAAC	PytReg24R	AGGCAGCACATAAAGGCAATAGCA	305	TGTCCTGGAACCTGTGGGTGAAACATATATCAACACTCTTTTTAGTTCCCCATTTGCACTCATCTCCCATCATACTGATAAATATTTGACAGTTTCAAGCATTTAGGCAGACCAGATTCATCAACATGATGAGAAAGGGATAGATAGATAGATAGATAGATAGATAGATAGATAGATAGATAGATAGATAGATAGATAGATAGAAGAGAGAGCTATAGATCTCAAACAATGCCAGGGGGATTTATTAGAAGTAATCCAAATACTGTACATCAAATCAGTTGTGCTATTGCCTTTATGTGCTGCCT
Reference	ZFMK-TIS-55775			PytReg27	12	GATA	PytReg27F	AGGGTAGGGATTGCTGGTGGAG	PytReg27R	GTTCGGCATGTGGCTGTCTAGTTG	332	AGGGTAGGGATTGCTGGTGGAGGCAGCAAATTTTCTGCCAGTCAGGTTTTCTGCCAGCTCAAGGATTGGTGCAGAGCATTCTAGGTCAGCTATGAGGAAGAGATTATGTACGCTGCCCAGAGTCACTGTGAGTGAGATGGGCGGTTTCACAAATATGATAGATAGATAGATAGATAGATAGATAGATAGATAGATAGATAGATAAATATCCAGGGTAAGTGAACTAATCTTTTCTACCGAAAACTTCTTCTGGCCTGTTAGCAGTCCTGATCTGGTCTGTGGAAGATGAGAGGAACCACCATTTTTGGCAACTAGACAGCCACATGCCGAAC
Reference	ZFMK-TIS-55775			PytReg28	11	GATA	PytReg28F	CCCACCAACAAATGGACTACTGC	PytReg28R	GGACTCTGGATCCCTAGCTACACA	329	CCCACCAACAAATGGACTACTGCATTCTGCATCAACTGCAATTTCCAGAAAAGCCCACCTGAAACCATGCCATAGCTAACTTGGAGAGCCAACTTAATATCTAGAGGAAAGTTAAACAGAGTTATTGGGAGTTGGGCTGCATTCACTCTTGATGATAGATAGATAGATAGATAGATAGATAGATAGATAGATAGATAGGGATTTATTTGGAGGAAGGGAAGTCATCCTTCAAACTGTTGGTAATGTCAGCCTCCCCCAAACATTAGTGAAACGCCTCTCACCTCTCCCCAGTTTGGAGAATTTCATGTGTAGCTAGGGATCCAGAGTCC
Reference	ZFMK-TIS-55775			PytReg29	12	ATCC	PytReg29F	AGAGAGAAAGGGACTGACCCAAAG	PytReg29R	GCCTTGATGCTACCCTAACTTCGT	315	AGAGAGAAAGGGACTGACCCAAAGTCACCCAGATGGCTTTCATGCCTAAGGTGTGACTAGAACTCACCGTCTCCTGGTTTCTAGCCTGGTGCCTTAGAGTCCATAAATCAAGACACAATTAGACATAGATTCAAAGTTAACTAAAATTGTTTATATCTGCCTATCATATATCCATCCATCCATCCATCCATCCATCCATCCATCCATCCATCCATCCACCCATCCTATGACAAAGATATTCAGATGCACAAGACCAATAATCTGGCGAAAATGAGAGATGATAAAGTGAAGACGAAGTTAGGGTAGCATCAAGGC
Reference	ZFMK-TIS-55775			PytReg30	16	AGAT	PytReg30F	ACCATCCAGTCTTAACCAATGCCT	PytReg30R	TGGCTGATTCCATCAATGTCCTTT	320	ACCATCCAGTCTTAACCAATGCCTATTTGAACTCCCAGCTAGCTATCTCATTTTTATTCTGATTTCTTCTTTTATTCCTCCCTAAATATTATCATCTCTTCCTTTTAAGGTCCCTTAGACCGTCCTTTCTCTTGTTACTCTTATCCTGAAGGGGCATTTTCAGATAGATAGATAGATAGATAGATAGATAGATAGATAGATAGATAGATAGATAGATAGATAGATATATACAGATTTCAGAGAAGATTTTTCTTGGGTTTCCTTCACAGAGAAAGTTCGCCACCTAATATGAATACAAAGGACATTGATGGAATCAGCCA
