# Supplementary material for: FOGS: A SNPSTR Marker Database to Combat Wildlife Trafficking and a Cell Culture Bank for Ex‐Situ Conservation
Source: Mol Ecol Resour. 2025 Jan 10;25(4):e14062. doi: 10.1111/1755-0998.14062 (PMC11969641; doi:10.1111/1755-0998.14062)
Supplement: Supplementary file 3 — Table S3. Primer data. [file MEN-25-e14062-s006.zip › Supplementary S3/Recurviostra_avosetta_Reference.xlsx]

## Sheet: Sheet1
Data table for FOGS Reference Specimen
Title:	Catalogue/Accession Nr.	NCBI No.	Scaffold ID	Locus	Reference Allele	Microsatellite Sequence	Primer Name Forward	Primer Sequence Forward	Primer Name Reverse	Primer Sequence Reverse	Amplicon Size	Amplicon Sequence
Description:	ZFMK Nr.	Unique Accession No. in Genbank	Scaffold id from genbank		occurence number microsatellite
Example:	ZFMK-TIS-123	GCF_000337975.1	scaffold6_1	Fa_6-1	16	TCTA					409	TCATTGCATTTCTGTCCCCTCTCAGATTTTATATGTGCAGTTGACATAAAGTAATGTTAAATACAACCAAATAACTGGATTACAAGCAACATGCTTTCATTATGATTCAACTCTTTGTCAGTGCTCACCTATTTTTTGTATGCACAAAACATGTGCATGTGCTTGTGTGTGTGTATATCTATCTATCTATCTATCTATCTATCTATCTATCTATCTATCTATCTATCTATCTATCTATCTAATATAGATACAAACAGATTTGTATAGAACAAATGCCTGATTATCTGAATAATAATGAGAGATTTCATTGCAGATTCCTTCAGTTCTTGGGAAACTTTTGCCACCAGTTTTCCAATAATTGAAATAATTCAATGAAGTCCTGGGTATTAGCTTCTGCTC…
Reference		GCA_004023745.1	SAYO01007326.1	RecAvo1	11	CATC	RecAvo1F	TCATTGAAAGAGACCTGTCATTTGC	RecAvo1R	TCTCACAATACCTTTAGACCTCCAT	320	TCATTGAAAGAGACCTGTCATTTGCAGAGCACCTTCCAGAAAGGAGTAGACCTTTTCAAGGGTCAGCCCCCAACTTTATAGCTGATGTCAGATATTTTACATGATGCAACTTTAACATTTTTAGAAAAAGGATTTGTAGAAATAAATCTATCTGCACATTTTGTCATCCATCCATCCATCCATCCATCCATCCATCCATCCATCCATCTCCTAGTTTAAAAATAAGGCTGACATTTCATCTGGAAAAATTATGGACCACAAATGAATCTTAAAGATGACATCTTTGTGTAGTAAAATGGAGGTCTAAAGGTATTGTGAGA
Reference		GCA_004023745.1	SAYO01008913.1	RecAvo2	13	AGGA	RecAvo2F	GGTTCTGTTCTTCTTCTAATGCCAAG	RecAvo2R	GCTTTCTTCTTGCTTTCCGTTTCT	309	GGTTCTGTTCTTCTTCTAATGCCAAGCTCTTTTGTCAAAGTAACTGTGTTCATGTTGGAGTGACTGTCCTACTGTCAATACAGAAGGGACATGGTTTAGTGGTGGAGTTGGTAGTGTTAGGTTAACGATTGGACCCCATGATCTTAAGGGTCTTTTAGAACCTAAATCATAGGAAGGAAGGAAGGAAGGAAGGAAGGAAGGAAGGAAGGAAGGAAGGAAGGAAAAGAGAGAGAATAAAAGAAGGAAAAAAGAAAGAAGGAGAGAGAGAATGAAAGAAAGAGAAATAGAAACGGAAAGCAAGAAGAAAGC
Reference		GCA_004023745.1	SAYO01010674.1	RecAvo3	11	TGAA	RecAvo3F	GAAATTTAGAGATCCACGGCTACTG	RecAvo3R	GGACTACAAACAACTCGTCAACCT	300	GAAATTTAGAGATCCACGGCTACTGCAAAACATAGAATTTGTGAGAAAGGCTATTCTAATACTGCTTTTCTGCATAACATTTTTATGAGTAGTTTATATGTAGTCTCGCGCACGTACCTCACACTGCAAGTGTGAGGAGAATCACATGAAGTGAATGAATGAATGAATGAATGAATGAATGAATGAATGAATGAAGTGCAGGAGATCAAGTAAGTAATGTTACAGTTTTTTTTAATAATGCACCTATACATTTACTTGTTTGCATTTTTAATAGGAAGGTTGACGAGTTGTTTGTAGTCC
Reference		GCA_004023745.1	SAYO01011836.1	RecAvo4	11	AGGA	RecAvo4F	CCCTTTAAAGTTCCCTAAACTCTAG	RecAvo4R	GCCAAGACATCACCTTCATTGT	345	CCCTTTAAAGTTCCCTAAACTCTAGTAAATTAATGAGGTTTTCAGCTTGCAGTCTCTAAAAGATTGTATATGTTTATGCTGTCATGCAGTAATACAATAATTATCTGAAGGTTAAGAGCAGAATTTTTACTTGCAACTAAGTGCAATCTCAGCTGAGAGTGAATGCACACAGGAAGGAAGGAAGGAAGGAAGGAAGGAAGGAAGGAAGGAAGGAAAACCTAAAAAGGATGCATCCCATCCTGTTTTCTGAACATGTCTAAATTTCTCCATTGATGGATTTGGTGAGAACTTTAACTGATTACCTAGAACATAGGTATCTAAAGACAATGAAGGTGATGTCTTGGC
Reference		GCA_004023745.1	SAYO01017947.1	RecAvo6	11	CATC	RecAvo6F	TAACGCTGCGGAGATGTCTT	RecAvo6R	AAGTCCTCACCTACATTTCTCA	304	TAACGCTGCGGAGATGTCTTGGAAAGCTTTAAAAAGCCAGGAGCTATCACAGGACTGCTGATGAAATCGTAAAAGTATCTTACCTCCTCTTTACCCATCTCCCCTTGAGCTGAGATAGCATCCATCCATCCATCCATCCATCCATCCATCCATCCATCCATCCATTTCTCTATCTCCTTGAACCCAAGACCTGTGACATTGCTGTACACAAAGCACACATGCCAGAAAGGAAAGCCGAGTATTAAAACACTTCACCGCTTTTTCTCAGTTTTCCTGATATTTTGAGAAATGTAGGTGAGGACTT
Reference		GCA_004023745.1	SAYO01019618.1	RecAvo7	12	CCAT	RecAvo7F	GCCTCCTAAATACAGATGTCCCTTT	RecAvo7R	GCTAGTCAGCAGACCACCTATTG	310	GCCTCCTAAATACAGATGTCCCTTTCCCAGGCATCTACAGTGGGGCCCTACTAGACAGGACCTTGTCATGGTGATTCTGGGGTTTAGGCAGTGGTGAATGCTGGATAACATCTCCAACCATCCATCCATCCATCCATCCATCCATCCATCCATCCATCCATCCATGACTTCTGGTGTTTTCAGATTCCATCTGAGGCTGATGACCAGTTCTCAAACCCACTATGAGTCACTCCAATGGCCCCAGGGGACACCTCTGAGCTGCATGCCTCCAGCACAAAGACTCCCTGCAATAGGTGGTCTGCTGACTAGC
Reference		GCA_004023745.1	SAYO01020247.1	RecAvo8	11	GGAA	RecAvo8F	TCTCCAGATCATACATCAGCACTTC	RecAvo8R	TGACACGACCACCACCAGAT	312	TCTCCAGATCATACATCAGCACTTCTCGGTGGCAGGGGACAGTAAGGTAAATAGCATAGGAAAGCAGCAGCCACCACCCACTCTGCGGCGATTTAAGTGGACACCCAGAAAATCAGTCCCCGGTCATCAGTGCAGGCATGGCTCTTCTCCGTGATGTTCCAACTGGAAGGAAGGAAGGAAGGAAGGAAGGAAGGAAGGAAGGAAGGAAACAGTTTCATTTAGCCAATGGGCACTTACCAGGATATTGGTTTGCTTGTTGCATGTTGACCACATTCCTTCTTTGGTCTTTATAATCTGGTGGTGGTCGTGTCA
Reference		GCA_004023745.1	SAYO01026545.1	RecAvo10	11	AAAG	RecAvo10F	GAACAAACAGGAATCATCTGCTAGTG	RecAvo10R	CAAGCCTCGCCAGGTGAATAG	339	GAACAAACAGGAATCATCTGCTAGTGATTCCCTTTACAAACATGGCGCCTGGCACAGGCATCCTTCTAGTGATAACAGCAGTCAGAAGTATGGCTTAAGCCAGTGTTTATGAATAATTTCGGAAAAATTAAAAAAAAAGAAAGAAAGAAAGAAAGAAAGAAAGAAAGAAAGAAAGAAAGAAAAAAGGATAAAAAGCGTCTTAGCATGTTTCTTAGCCTGTTCTTAGTTTCCAGGACAACTTGTTGGCCTTAGAAACTCTAGGCAACTTGCAGAATTCCTTCTCAACAGAAATCCAGCCAAATAGCTGCGCCTTTTCTGCTATTCACCTGGCGAGGCTTG
Reference		GCA_004023745.1	SAYO01027506.1	RecAvo11	12	TCCA	RecAvo11F	GTTGAATCAGGAAGATCAGGATGGT	RecAvo11R	GCAGCACGTTGAAAGCAGAAA	313	GTTGAATCAGGAAGATCAGGATGGTCTCAAAGACATACCATAGAAAAGGTGCAGTCTATTTTGACTGGGAACCTGCCCATACATTAAGTGGATCAAAACTCTATTCAATCCAGAGGCTGAAACTCTTGAATCCAGCCTGCTCCTCCATCCATCCATCCATCCATCCATCCATCCATCCATCCATCCATCCATCCCTTCCTTCCTCCCTTCAGTCAGTGCCAGTATCCTTTATCCTTGGTTCTGATGCTAAGTTTAGTAGGTTGTAAGTCATGTCTCCCTCTTCCCCCCTTATTTTCTGCTTTCAACGTGCTGC
Reference		GCA_004023745.1	SAYO01029356.1	RecAvo12	13	TCCA	RecAvo12F	CTTTGTTGGTCATTCCCGTAGAGA	RecAvo12R	ATGTTGGCGTGGATGGATGTG	323	CTTTGTTGGTCATTCCCGTAGAGAAAAAAAATTCTCTCATATGCACCGAAGCCAAAAGGTTGAACATATGTCCCTCCGCACTGTCCAGAAAATGTTGAAATGAGAATAAATATTCAAATCACTTTTCCTTCCATCCATCCATCCATCCATCCATCCATCCATCCATCCATCCATCCATCCATCCCTTTGAAGTGCTGTGTGCTCCTGTAAGTCCGCTTGTTCTCTAACAGTGACCATAGTCAGTCTTGGACTACCCTCAGGAGCACCTGGGGGACCATTTTGCTGCCTGACACCTCACCCAGCACATCCATCCACGCCAACAT
Reference		GCA_004023745.1	SAYO01029553.1	RecAvo13	12	ATCC	RecAvo13F	TTCATGCAGGATTAGCCTAATAAGC	RecAvo13R	GGTTTGGGTTCAGGTCTGTTCT	304	TTCATGCAGGATTAGCCTAATAAGCTCTGCTGTAAATCAGACTCACAGCATCTGTACTACGCTTAGGAAGAGCAAAATGCAGGATACCTACAGAATCCAAGCTGTCTGTCCTTTTCCAGGCCCAAATCCATCCATCCATCCATCCATCCATCCATCCATCCATCCATCCATCCCAGAGCAGAACCAGTGCTATCATGAAGCATGTGGGAACTTTCCATCTCCAGTACTAGGGCTGCGTCAGTGTCCAGAACAGGGACCTGATGTGACTCTTGAGTCCAGCAGAGAACAGACCTGAACCCAAACC
Reference		GCA_004023745.1	SAYO01030353.1	RecAvo15	11	GGAA	RecAvo15F	TCCATATTGTTGGTATTTCGAGCC	RecAvo15R	GGAGGCAGAGCTGAGCTTTG	302	TCCATATTGTTGGTATTTCGAGCCCCTGAGAGGCTGCAGGTAGAAGACTCCAGTTGGGCCAGTCTGCTGACACATCAGGACTGTCTGCCATCAAGAGGTGTCTCACTGCAGACAGACCTCTCCCACGGAAGGAAGGAAGGAAGGAAGGAAGGAAGGAAGGAAGGAAGGAAGGAGAAGAAGGGAGGAAGGAAGGGAGGAAGGAAGGGTGGGTATCACCCCCACAGCAGAGGAAATGGGGTGATACGCACATTCCTTTCCAAAGCTAATTCTGTCCCCGCCGTGCAAAGCTCAGCTCTGCCTCC
Reference		GCA_004023745.1	SAYO01031130.1	RecAvo17	11	GGAA	RecAvo17F	CCCATTCTTTGCATATTGGACTGA	RecAvo17R	CCCTTCAACATCAGAGGTCAAAT	314	CCCATTCTTTGCATATTGGACTGATGAGTAAAGACCTTGCCCAGGAAATAGCATCCGACTGGCAGTATCCTTTTCATTATTTTACTGAATCTACATCAGAGGAAGGATGGAAGGAAGGAAGGAAGGAAGGAAGGAAGGAAGGAAGGAAGGAAAGAAAGAAGGACTGACACAGTCCTGTGTAGTCCTGTTATTTTCAAATTACACTTTCAAAGATCCTTGCCTATTTTAAGGATTATACTGAGGTAATTTTTACATAGCTTCATATTCTGAGAGGAATTTTTCTGAACTTTAATTTGACCTCTGATGTTGAAGGG
Reference		GCA_004023745.1	SAYO01031889.1	RecAvo18	14	GGAA	RecAvo18F	CCAATTCAGAGTGAACATTCAGAAC	RecAvo18R	GGTGGTCAGACTAGACTGTGTTG	343	CCAATTCAGAGTGAACATTCAGAACGTTCTTTTCACCTCAAAGTGTTTTGGTGGAGAAGACAATGAACTGTTTGAGTGAATGAGGCCCATGGAGCAAAAAATATAAACAGGCAGCAATAAAAAAAAGTTACGGAAGGAAGGAAGGAAGGAAGGAAGGAAGGAAGGAAGGAAGGAAGGAAGGAAGGAACGAAGGAACGAAGGAAGTCAGTCAACTGGTTCCCCAAATGCTCCCCAAATCTTTTCTGCTATAGCAATATGTATTTTAAAACACAAAATAGTCTCTGTATTTGAGCTCATCAACATTTCAGCACCACGGCCAGCAACACAGTCTAGTCTGACCACC
Reference		GCA_004023745.1	SAYO01032129.1	RecAvo19	11	TAGA	RecAvo19F	ACAAGTAAGCCAAAGGAGACCATAA	RecAvo19R	AACACAAACAGGCAGTGACGTA	314	ACAAGTAAGCCAAAGGAGACCATAACTCTCAATTATATTATAGATTTACCACAGTGTTGCTTGGGAAAGGTAGAGTTAGGTTACATATGCCCTCACAGAGAGCAATGAATAGGAAACAAAGTTAGGGGAAAAGTATGTTTGTATATATATGTAGATAGATAGATAGATAGATAGATAGATAGATAGATAGATAGATATGTTAGATTTCACAGGAACTGACTGATTTATTATTTTGTAAAGGTTTATTTTAGATTTCCATGGAATGTCTCAATTAAACTTACACACATATATATACGTCACTGCCTGTTTGTGTT
Reference		GCA_004023745.1	SAYO01033172.1	RecAvo20	12	CATC	RecAvo20F	CTGTCACCAGGTTGGCTCTTG	RecAvo20R	GCCTAGAAATGTCCTGCGTGA	300	CTGTCACCAGGTTGGCTCTTGTGGCCTTAACGCAGGAGGCTCAAGCAGAAGCTCTGAACTGATGGACCCACAGTGAGTGCACCCTGCTCCTGGGGCTGAATGGTCCCAAAGAAATGGGACAGCGGAGTAAGAGGGCAGGGCATCCATCCATCCATCCATCCATCCATCCATCCATCCATCCATCCATCCATTCCACCCTTCCCCCAGGAAACCCAGTGCTCCTGTGTTGCTTCCTACGTCAGCAAAACCACTTTGTCCTCATGCTTACATGGACAGGGGTCACGCAGGACATTTCTAGGC
Reference		GCA_004023745.1	SAYO01034794.1	RecAvo21	11	TCCA	RecAvo21F	GCTGCACAGTGCCTTCACAT	RecAvo21R	GTGTACCAAGAGAAGAGTGGGAAT	349	GCTGCACAGTGCCTTCACATTTGGCCTTAATTCTTTAGTCATATTTTTACATTCAGCTTTCCAGTTCTGTATTTATTTTAAAAGTAACAGGAGATTCATTGTAAAAGAAGGCGGCAGTTTTGAGAGGTTCAGTATGTGTATAAGAAATATGAAACTCCATCCATCCATCCATCCATCCATCCATCCATCCATCCATCCATTTGGGTAAAGCTGGATTACTTCAGATGAACTGTGGGATGTAGTGAGGCAGAACAGAGAAGTCCAGCCATGGGCAGCAAGTGTCTTGGATGGCTGCTGCAGCTTCTGGTTACCAGTGTTTGAAGGAATTCCCACTCTTCTCTTGGTACAC
Reference		GCA_004023745.1	SAYO01034972.1	RecAvo22	12	CATC	RecAvo22F	CTATTCCCTTCAACAGCACCCA	RecAvo22R	CACGCACTTCACCATCAGAGA	326	CTATTCCCTTCAACAGCACCCAGGGCCTTATTACATACAATATTGGGAAAACCGAACAAATGCAGTGAATCTCATTGAGAAATGCATAACCCAGACTGAAGCGTTGTCCTCCAACAACATCCATCCATCCATCCATCCATCCATCCATCCATCCATCCATCCATCTCTCAGGTGCTCAAGCCTAGCGAGGTACCTTTGGGCCCTTCTCCAGACTGGCCCCACTGTTTCTCCAAGTCCTCGCAGCGGGGACCGTCTCCCATGGCCCTGGTCCCTGATGTCCTCAACAGATATTCCATCAAATATCTTCTCTGATGGTGAAGTGCGTG
Reference		GCA_004023745.1	SAYO01035145.1	RecAvo23	11	TCCA	RecAvo23F	ATGTTCTGTCTCCCAGTTCGA	RecAvo23R	AGCCATCTCTAAAGCCATATTACCG	350	ATGTTCTGTCTCCCAGTTCGAACTATTTTTTATGAAATCTGTCAAAGTATATACTAAGTGTATGCTAAGGCCTACTGAAACATCCAGCTTCAGCTCCATCATTCATTCTTTTTCGGTTATTCTTCTTGGGCGCTTGTCTGTGTGTGTGCATGTGTGTGTGTATCTAGCCCTCCATCCATCCATCCATCCATCCATCCATCCATCCATCCATCCATCCTATCTAACTGTCTGTATCTTTTCCCTTTCATAAGATAAATACATACGTAGATTGAACAATCTTTTCCCTTTCTCTTCACACAACATGAAAACAATTATCCACATAGGTCGGTAATATGGCTTTAGAGATGGCT
