# Supplementary material for: FOGS: A SNPSTR Marker Database to Combat Wildlife Trafficking and a Cell Culture Bank for Ex‐Situ Conservation
Source: Mol Ecol Resour. 2025 Jan 10;25(4):e14062. doi: 10.1111/1755-0998.14062 (PMC11969641; doi:10.1111/1755-0998.14062)
Supplement: Supplementary file 3 — Table S3. Primer data. [file MEN-25-e14062-s006.zip › Supplementary S3/Salamandra_atra_Reference.xlsx]

## Sheet: Sheet1
Data table for FOGS Reference Specimen
Title:	Catalogue/Accession Nr.	NCBI No.	Scaffold ID	Locus	Reference Allele	Microsatellite Sequence	Primer Name Forward	Primer Sequence Forward	Primer Name Reverse	Primer Sequence Reverse	Amplicon Size	Amplicon Sequence
Description:	ZFMK Nr.	Unique Accession No. in Genbank	Scaffold id from genbank		occurence number microsatellite
Example:	ZFMK-TIS-123	GCF_000337975.1	scaffold6_1	Fa_6-1	16	TCTA					409	TCATTGCATTTCTGTCCCCTCTCAGATTTTATATGTGCAGTTGACATAAAGTAATGTTAAATACAACCAAATAACTGGATTACAAGCAACATGCTTTCATTATGATTCAACTCTTTGTCAGTGCTCACCTATTTTTTGTATGCACAAAACATGTGCATGTGCTTGTGTGTGTGTATATCTATCTATCTATCTATCTATCTATCTATCTATCTATCTATCTATCTATCTATCTATCTATCTAATATAGATACAAACAGATTTGTATAGAACAAATGCCTGATTATCTGAATAATAATGAGAGATTTCATTGCAGATTCCTTCAGTTCTTGGGAAACTTTTGCCACCAGTTTTCCAATAATTGAAATAATTCAATGAAGTCCTGGGTATTAGCTTCTGCTC…
Reference	ZFMK-TIS-22364			SalAtr2	17	ATAG	SalAtr2F	CCCATAAGGCATAGTGGTGTACCA	SalAtr2R	GTGCTGCTTGCATACTGCCTAATG	307	CCCATAAGGCATAGTGGTGTACCACCACAATTTTGGATTTACAATTTCTACCTATCATTATTTCAGATCCTAGATTTAGTTTTTACGATAATATAGTATTAACATTATTTCGGGTGCAACAAAAAAACAGACAGGAAAGTGTATAGGTACTGTATTAGGGTTAAAGTGTCATAGATAGATAGATAGATAGATAGATAGATAGATAGATAGATAGATAGATAGATAGATAGATAGATAGACAGACAATGGCTAAGGTAAACGCGCTCTTCTTAGGGCTGGTGTGCATTAGGCAGTATGCAAGCAGCAC
Reference	ZFMK-TIS-22364			SalAtr3	13	ATAG	SalAtr3F	GCTACATCGCTCGCCAAGTTCAG	SalAtr3R	CATCCGGCTCAAATGGCCTTCAAA	340	GCTACATCGCTCGCCAAGTTCAGGAAGGACCTCAAGACCTGGCTCTTCGACTGAACAGCAGCAGCTCTCAGCGCCTTGAGACCCTTACGGGTGAGTAGCCACGCTCTACAAGAACCCAATAGATAGATAGATAGATAGATAGATAGATAGATAGATAGATAGATAGATAGATGGTGTGGAATGATTCCCTGCCTTAAAGATCGGGTGGAGCACGCTCCCTCTCCAGGATGGTGGGATATGATTTGTGGCGTAAATGTTGTTAAACAGTGGCGATAGATACTCTGCCCGAAGAGGCAGGTCGCTTTTAAACAGGGCATTTGAAGGCCATTTGAGCCGGATG
Reference	ZFMK-TIS-22364			SalAtr4	14	ATAG	SalAtr4F	GCTGCACCTCAGACAAGCTACCTC	SalAtr4R	CGCCTGCTGCTGATGCCCATAT	318	GCTGCACCTCAGACAAGCTACCTCCCTAACGAAGTTCAGAAAGGACCTCAAGACCTGGCTCTTCAACTGAACTGCAGCAACCCCAAGCGCCTTGAGACCCTTACGGGTGAGTAGCCGCACTTTACAAAAACCCAATAGATAGATAGATAGATAGATAGATAGATAGATAGATAGATAGATAGATAGATAGAGGTCGCTGCTCAGCTCCGACCTCAGCATGGATATGTGCACTAAAGCGCTGATGCCCACGGCCATATGAAGCCCCTTGGGACTCCTCTCGTTGCTCCCAGAGCTCCATATGGGCATCAGCAGCAGGCG
Reference	ZFMK-TIS-22364			SalAtr7	11	ATCA	SalAtr7F	TGTGCATACTACCCACAGGACCAT	SalAtr7R	TTCTCCTACCTCGCCGCCAAGA	316	TGTGCATACTACCCACAGGACCATGGGGAGAGATGCAGCAGGAACTAACATCACGTGTGGTAGAAATCACACCGCCGAGGAAAGAAGAGAATGCGGACACCATCAATCAATCAATCAATCAATCAATCAATCAATCAATCAATCAATGCATTTATAAAGCGCACTACTCACCCGTGCGGGTCTCAAGGCGCTAGGGGGGGGGATGCTGCTGCTCGAAGAGCCAGGTCTTGAGTTGCCTCCGGAAGGTTAGCAGGTCCTGGGTCTGGCGAAGGTGGATCGGAAGGGTGTTCCACGTCTTGGCGGCGAGGTAGGAGAA
Reference	ZFMK-TIS-22364			SalAtr9	14	CACT	SalAtr9F	TTGACTCTGTCCCTTCCCAAGTGA	SalAtr9R	GGGTGAGTGTGTGGTTCTGCTAAG	344	TTGACTCTGTCCCTTCCCAAGTGACTATTCTGGGTTCTACTTGCTATGATACGTCTTTAGTCAATAGCCAGGCTGACACTCTGACTATATCTTCACCTGCCCCGGGCACCTCAAAGAATAAAGAGCTCGCGATTTTTTTATCTTGGCACTCACTCACTCACTCACTCACTCACTCACTCACTCACTCACTCACTCACTCACTCACACAGTTACCCTTATACCCACACGCTGAGCTACACAATCAGTCATACACATACGCTAGCAATCATTGAATCATCCAAATACGTACACAGACAATGACACACTAACTCATACAGCAACTTAGCAGAACCACACACTCACCC
Reference	ZFMK-TIS-22364			SalAtr12	12	GATA	SalAtr12F	CACCTGGCAGCCTAGACATGGAAC	SalAtr12R	TGCAGTGGGAGACTGTGTTGAAGG	341	CACCTGGCAGCCTAGACATGGAACACCCTCTCGCTGCACCTCAGACAAGCTACCTCCCTCACGAAGTTCAGAAAGGACCTCAAGACCTGGCTCTTCGACTGAACTGCAGCAACCCCCAGCGCCTTGAGACCCTTACAGGTGAGTAGCCGCGCTTTACAAAAACCCGATAGATAGATAGATAGATAGATAGATAGATAGATAGATAGATAGATAGAACCACAGCACCGAAACCACACTCCTCGCCGCAACTGACGACATCCACACCCTCCTCGACCGAGGTGAAACCGCAGCTCTCATCCTCCTAGACCTAGCGACCGCCTTCAACACAGTCTCCCACTGCA
Reference	ZFMK-TIS-22364			SalAtr14	13	GATA	SalAtr14F	GGCAGCCAAGACATGGAACAC	SalAtr14R	TGCAGAAATCATCGAGAAGGTTGT	315	GGCAGCCAAGACATGGAACACCCTCCCGCTGCACCTCAGACAAGCTACCTCCCTCATGAAGTTCAGAAAGGACCTTAAGAACTGGCTCTTCGACAGAACTACAGCAACCCCCAGCGCCTTGAGACCCTTACGGGTGAGTAGCCGCGCTTTACAAAAACCTGATAGATAGATAGATAGATAGATAGATAGATAGATAGATAGATAGATAGATAAAGGAGGGCTTAGTGTGCGAGGGTGTTGAAGGCTGAACAGAGGTGGGCCACTATTTTCATTGCAAGAAATTGGTTGGCCACAACCTTCTCGATGATTTCTGCA
Reference	ZFMK-TIS-22364			SalAtr16	14	CACT	SalAtr16F	ACTCATGACATGCTCAGTGACATC	SalAtr16R	GCTGTGTGACTTGCTTGAAGGG	305	ACTCATGACATGCTCAGTGACATCACTGATGACATCACTCATGACATCTCAAATGACATACATCCATTCAAACAGACACTTACTGTACAATACAGCCTCTCACACACTAACACACTTATTCAAGCGCCCACCAAAACAGCCACTCACTCACCCATACATCCACTCACTCACTCACTCACTCACTCACTCACTCACTCACTCACTCACTCACTCACTCTCCTCACACATCTACTCACACAACCACTTACTCAACCAAACAACTACTCATACAATCAATCACTGACCCTTCAAGCAAGTCACACAGC
Reference	ZFMK-TIS-22364			SalAtr17	19	GATA	SalAtr17F	TGCTGTGAATGAGCTACCTCCTAC	SalAtr17R	GTTTCCAGATCCAGTTTGGCACCT	313	TGCTGTGAATGAGCTACCTCCTACAACTTCTGTTTTCCATTGTAATTATCTGCAGTTAAACCCTTTTATCTATCGGTACGATAGATAGATAGATAGATAGATAGATAGATAGATAGATAGATAGATAGATAGATAGATAGATAGATAGATAGATAGATGGATATTCTATCTTGGGCAGAAATACGATTTCTGACTTCCCGTTTTTACCATTTCTGGCTTTCTTTTTTTCTTTCTGTGATGGCTTCATAGAGACTTCTAACCACAGATTCCTCACCTCGTGAATTTCCCCAGGTGCCAAACTGGATCTGGAAAC
Reference	ZFMK-TIS-22364			SalAtr19	18	AGAT	SalAtr19F	TCAGGCAAGGCTCCATCGCTAC	SalAtr19R	TCCCGCTCAGACTCAAATAAAGGC	343	TCAGGCAAGGCTCCATCGCTACCCAAGTTCAGGAAAGACCTCAAGACCTGGCTCTTCGACTGAACCGTAGCACGCCCCCTCCAGCGCCTTGAGACCCTTATGGGTGAGTAGCCATGCTTTACAAGAACCAGATAGATAGATAGATAGATAGATAGATAGATAGATAGATAGATAGATAGATAGATAGATAGATAGATAGATGCAATCTGTCTGTCTCGGTGAGAGAGGTTTGAGTTCCGACTCGTTTCTCAGAGGATAACTCTGAGTTAGTGGCTTCCCAGTTGCCGGATGAACCCATGCAGATTGGGGTAGCTAGAGGGCCTTTATTTGAGTCTGAGCGGGA
Reference	ZFMK-TIS-22364			SalAtr21	13	GATA	SalAtr21F	GAACACTCTCCTGCTCCACCTCAT	SalAtr21R	AGTGAGCGAAGTCCGAAGTCCAG	310	GAACACTCTCCTGCTCCACCTCATGCAAGCTCCATCGCTACCCAAGTTCAGGAGGGACCGCAAGACCTAGCTCTTCAACTGAACCGCAGCACCCCTCCCCCCCAGTGCCTTGAGACCCTTACAGGTGAGTAGCCGCGCTTTGCAAGAACCCGATTGATAGATAGATAGATAGATAGATAGATAGATAGATAGATAGATAGATAGATACGTTTCGAAGTCCGAACGTAGAGGAGTTCACCGGGAACAACACCAAGGAGCAGCCCATTTTCGACAATGCCTTCCTGGGCCTGGACTTCGGACTTCGCTCACT
Reference	ZFMK-TIS-22364			SalAtr22	15	ATAG	SalAtr22F	AGACCTGGCTCTTCCACTGAACA	SalAtr22R	CCAACTTGTTGTGTTTGACAGGCA	312	AGACCTGGCTCTTCCACTGAACAGCAGCAACACCCAGCACCTTGAGACCCTTACGGATGAGTAGCCACGCTTTACAAGAACCCAATAGATAGATAGATAGATAGATAGATAGATAGATAGATAGATAGATAGATAGATAGATAGATACTGGAAAAAGATTTCTAATTCAAGTGTTGACTGCATATTTACAGACAAGTACCAAATCAAATCTTTCCTGTATTTTTACCGCGCCCACAGGATTAGCAGCACACAATATCAAAGGTGTGACTCTTCATTGTCTTCTTATGTTGCCTGTCAAACACAACAAGTTGG
Reference	ZFMK-TIS-22364			SalAtr25	15	ATAG	SalAtr25F	GACCTCAAGTCCTGGCTCTTTCAC	SalAtr25R	GAAGACCAGCAGAGATCTGGAGTG	318	GACCTCAAGTCCTGGCTCTTTCACTGAACCGCAGCACCCACCCCCCAGCGCCTTGAGACCCTTACGGGTGAGTAGTTGCGCTTTACAAGAACCAAATAGATAGATAGATAGATAGATAGATAGATAGATAGATAGATAGATAGATAGATAGATAGACACTGTAGATCACCCAGTCTGTCTTTAGGGCTCAGGATTTCACAGGGTTGTTTTGGCAACACAGAGGGACACATATCAATGGAAGGTATACCCATTTTAAAGGGACATTTGGGTATGTAAGCTAAGGTCAGAGATGTGCACTCCAGATCTCTGCTGGTCTTC
Reference	ZFMK-TIS-22364			SalAtr27	13	AGAT	SalAtr27F	CTCGCTACCCAAGTTCAGGAAGGA	SalAtr27R	CCGCATAGGCACCAGTTATTAACG	335	CTCGCTACCCAAGTTCAGGAAGGACCTCAAGACCTGGCTCTTCGACTGAACTGCAGCACCCCCTCTCCCCCCTCCAGCGCCTTGAGACCCTTACAGGTGAGTAGTCGCACTCTACAAGAACCAGATAGATAGATAGATAGATAGATAGATAGATAGATAGATAGATAGATAGATTTCATGCTAAAATATAGCACCAAATGCTAATTTTGAGTTTTACATAATTATATGTAATTTTGCATAATTTTTCAGAAATTTTGCGTAATTACAGAAACTCAAATTAGATGAATTTCGCAAATCTAGATTAAGCACTCCGTTAATAACTGGTGCCTATGCGG
Reference	ZFMK-TIS-22364			SalAtr29	11	ATAG	SalAtr29F	TGGCAGCCAAGACATGGAACAC	SalAtr29R	GCAAGACAACAGCTCACATAGAGG	306	TGGCAGCCAAGACATGGAACACCCTCCCGCTGCACCTCAGACAAGCTACTTCACTCACCAAGTTCAGGAAGGACCTCAAGACCTGGCTCTTCGACTGAACAGCAGCAACACCCAGCGCCTTGAGACCCTTACGGGTGAGTAGCCGCGCTTTACAAGAAGCCAATAGATAGATAGATAGATAGATAGATAGATAGATAGATAGATAGAGAGGGTGGAATATTTCACCCACCAATACCCTAAGTACACCCGAAGGTATTTTAGAGTGTCGTCTGTGGAGGAGATCCTCTATGTGAGCTGTTGTCTTGC
