# Supplementary material for: FOGS: A SNPSTR Marker Database to Combat Wildlife Trafficking and a Cell Culture Bank for Ex‐Situ Conservation
Source: Mol Ecol Resour. 2025 Jan 10;25(4):e14062. doi: 10.1111/1755-0998.14062 (PMC11969641; doi:10.1111/1755-0998.14062)
Supplement: Supplementary file 3 — Table S3. Primer data. [file MEN-25-e14062-s006.zip › Supplementary S3/Serinus_serinus_Reference.xlsx]

## Sheet: Sheet1
Data table for FOGS Reference Specimen
Title:	Catalogue/Accession Nr.	NCBI No.	Scaffold ID	Locus	Reference Allele	Microsatellite Sequence	Primer Name Forward	Primer Sequence Forward	Primer Name Reverse	Primer Sequence Reverse	Amplicon Size	Amplicon Sequence
Description:	ZFMK Nr.	Unique Accession No. in Genbank	Scaffold id from genbank		occurence number microsatellite
Example:	ZFMK-TIS-123	GCF_000337975.1	scaffold6_1	Fa_6-1	16	TCTA					409	TCATTGCATTTCTGTCCCCTCTCAGATTTTATATGTGCAGTTGACATAAAGTAATGTTAAATACAACCAAATAACTGGATTACAAGCAACATGCTTTCATTATGATTCAACTCTTTGTCAGTGCTCACCTATTTTTTGTATGCACAAAACATGTGCATGTGCTTGTGTGTGTGTATATCTATCTATCTATCTATCTATCTATCTATCTATCTATCTATCTATCTATCTATCTATCTATCTAATATAGATACAAACAGATTTGTATAGAACAAATGCCTGATTATCTGAATAATAATGAGAGATTTCATTGCAGATTCCTTCAGTTCTTGGGAAACTTTTGCCACCAGTTTTCCAATAATTGAAATAATTCAATGAAGTCCTGGGTATTAGCTTCTGCTC…
Reference	ZFMK-DNA-FD19595332			SerSer1	16	CATC	SerSer1F	TTTCGCTGGTTCCATCCTGAATT	SerSer1R	GCCAAGTGTGCTTTGCTTATGATC	339	TTTCGCTGGTTCCATCCTGAATTAATGTGATACTTTCTTGCATTTTGAAAGGAGTTGAAATATACAAGAAGTACAAAAAATAGCCAGGAAAAAAATAACCCTTAGAAAAAAAGAGCTTGACATGGTGGATTGGCCCTGAGTAGCAGCCAAGCACACAGAGCCACTCACTCACTCACTCACTCACTCACTCACTCACTCACTCACTCACTCACTCACTCACTCACTCCCCACCTTCTAGCAAAACTGGGGAGAAAACAGGAAGAACAAGAGAAAGATGGTGATTTTAAAAAAACCCCAAAACTACTCATCAGTTATGATCATAAGCAAAGCACACTTGGC
Reference	ZFMK-DNA-FD19595332			SerSer2	16	ATAG	SerSer2F	GCCTAGAAAGTGTGATGTGGAGAA	SerSer2R	CACAGGCTTGTGTTGAAGCATTTC	304	GCCTAGAAAGTGTGATGTGGAGAATTTAATCAGCCAAAAAGAGTAAATAAATGTACCAGGGAATGTTCCTACATTTGGTGTCATCTATGTTTCAGAAGGGTAATAAAAACAACAGGAAATGTGCTTCAGAAAAAAGATGTCAGCTTAGGCCCATAATATAGATAGATAGATAGATAGATAGATAGATAGATAGATAGATAGATAGATAGATAGATAGATAGATAAAGAATGCCCATTTTAATATCTTCCTTTGACAGATGGATCTAAAGAACTATTCTGAGAAATGCTTCAACACAAGCCTGTG
Reference	ZFMK-DNA-FD19595332			SerSer3	18	CATC	SerSer3F	GGTTCTTCAGTGGCTGCATTGGAG	SerSer3R	TGGAGGAAGGGTGGGTGGATGTAT	301	GGTTCTTCAGTGGCTGCATTGGAGAGGAGATGGTAAAGGGCAAGGGAATCCATATGTCCCTCCAAATGTCCACTGCACCATCAACTAAAAAATTCATCTGTCCACCCATGTGTACATCCATCCATCCATCCATCCATCCATCCATCCATCCATCCATCCATCCATCCATCCATCCATCCATCCATCCATTACTCCACCACTCTATCCCTTCCTCCAATCACCCATTCCTCCCTGCCTTCACACCTCCATCTCTCCATATTTCCAATATTCTTCATCCATACATCCACCCACCCTTCCTCCA
Reference	ZFMK-DNA-FD19595332			SerSer4	17	AGAT	SerSer4F	ACCTCCTGTCAGCCTATGTTCCA	SerSer4R	AGAGACAGGGAAGAGTGACACAAT	333	ACCTCCTGTCAGCCTATGTTCCAGGTTAATAAAAATCAGTTTCAAGAAAGCACCTAATTTCTAATATTGATCTGGCTTCTCATTCAAGCAATAACTTCCAAGACTGGTCAGCCCAGTAATATAAAGAATAAGCCCAGTAATATAAAGAAGATAGATAGATAGATAGATAGATAGATAGATAGATAGATAGATAGATAGATAGATAGATAGATAGATACTACTCTAATGTAAATCATCTCCCTGTTTAGGTAAATAGACTGAGCATTTCACATTTTTCGGTGGAAGCCATTTTCAGTAGTCTTTGAAGATATTGTGTCACTCTTCCCTGTCTCT
Reference	ZFMK-DNA-FD19595332			SerSer5	17	ATAG	SerSer5F	ACTCTTGAAGATCCCAAACCGCTT	SerSer5R	CCTTCTGTCCTGGCACATCTGTCA	319	ACTCTTGAAGATCCCAAACCGCTTCAAAACATCCAGCAGCTGCTCTCAAAGAAAAAGTCCTACAACAAAAATGCAGTGCTGGCCATAACAGTCCCTTTTCAGTCTGTCAACTAAATGAAACACACTAGTGATTCGCACTTTCTTTCTCAACAATAGATAGATAGATAGATAGATAGATAGATAGATAGATAGATAGATAGATAGATAGATAGATAGATAGATATAGCATCAGCACATTCTCTCAAAGTGGCAGGGACTATGGTTATAGCCAAGCGTTTTCAGCTGCACTTCTGACTGACAGATGTGCCAGGACAGAAGG
Reference	ZFMK-DNA-FD19595332			SerSer7	19	CATC	SerSer7F	TTGTTCCTTCAGCTTGGTGGTGTT	SerSer7R	TACCTGGTTTGGAGCAGTGTGGAA	301	TTGTTCCTTCAGCTTGGTGGTGTTTCTTGCCCCATAAGTAAGTGATTCACCCACTCTCTAGAAATTAAATTTGTCCTTCCTCATACTTACTGTAACCTCTTTTTCCTACTCTATGAATCAGTTTTCTCTCCCTGCATCATCCATCCATCCATCCATCCATCCATCCATCCATCCATCCATCCATCCATCCATCCATCCATCCATCCATCCATCCTCATGTCAAGGATTTTTCTTGCCCCTGACTATTTCCTCACCCTTTTCCAACCTGCCCCTTCTGTTCCACACTGCTCCAAACCAGGTA
Reference	ZFMK-DNA-FD19595332			SerSer8	11	CAAT	SerSer8F	GGGCCACCAAAGGACCATTGTG	SerSer8R	GCAGAGCCTTTCTATGCCTGGAAG	310	GGGCCACCAAAGGACCATTGTGCATTGCATTTCTAAACATGGACCACCATGCTCCTGCTGTTCAGGAGCTGAACCTTTAAAACCAATCAATCAACCAATCAATCAATCAATCAATCAATCAATCAATCAATCAATCAATCACTATGTTAACTAATAAAACTGGCAGGGATTTGCACTGTTGGCTTGCAGGAGGGGCAGGGAAATCAGCACCAGCCCCTGGTGCAGCCCTCCAGCACACCACAGGCACAAGCTGGGGTTAATTCCTGGTCCTTCAGAAGATTTCAGCCTTCCAGGCATAGAAAGGCTCTGC
Reference	ZFMK-DNA-FD19595332			SerSer9	14	GAAT	SerSer9F	GCAGCCTGGTGGGAGGAATT	SerSer9R	TGGACACTGTTCTGGATGGAGTCT	308	GCAGCCTGGTGGGAGGAATTCCTCTTTGCAACAGGATAGGCTGAGAACTGAATGGCTGTGGAGGAATGAATGAATGAATGAATGAATGAATGAATGAATGAATGAATGAATGAATGAATGAACTGAATGTTGGGAGGGACCTTGGCGCCTTGGCAGAGAGAGGGTGAAAATGAACCAGCAGTGTGCCCTGGCAGCATCAGGGGTCAAAGGTATTCTGGGCTGCCTTAAAAGAAACCAGCTACTAAGTGGGGAAAACTATTATTCCCCTCTACTTGGCACTCAATAGACTCCATCCAGAACAGTGTCCA
Reference	ZFMK-DNA-FD19595332			SerSer10	18	CTAA	SerSer10F	GCAAGGAGCTGTGGGTGAGTTCT	SerSer10R	CCAGAAGCAGAGTCACGGTAAGGA	323	GCAAGGAGCTGTGGGTGAGTTCTGAGAGTACAACCATTACAAGGAACCTGTTAAAACCACCTTTGTGACCTTCCTGCCTCTGTGCCCCAGGTCTTTGCCCCAGTCCTACTCCTTCCAGCCCAACTATTTGCAAGGCTGAGCTCTGAATGGGAGAAGTTTTGCCCTGTTCCTAACTAACTAACTAACTAACTAACTAACTAACTAACTAACTAACTAACTAACTAACTAACTAACTAACTAAGCAGGCATGTGCCAGGCCAGGAGAAAATAGAGAAGCTATTTTGGGTGTTCAACACCTTTCCTTACCGTGACTCTGCTTCTGG
Reference	ZFMK-DNA-FD19595332			SerSer11	14	CATC	SerSer11F	CATTTCATGGATGGGAAGGCACTG	SerSer11R	CTTGTGAACCACCTGGAAGATCCT	300	CATTTCATGGATGGGAAGGCACTGACAGGAAACTTCATCTTCCCTCCCTTCTCACCACTGGGATTTGCACAGTGTTCCCTAAGCCCACAGGGTGCCTAAGGGACCTCTTCATCCATCCATCCATCCATCCATCCATCCATCCATCCATCCATCCATCCATCCATCTGAACACTCACACCACAACACACAGAGCCATCCCCAAAAGCAGTGTTTGCTTCTTTCCTAGTCCAAACTGCTCACTTTTTCCATGCTTCTCTGCATCCTGGGGGTTTCTGGAGGATCTTCCAGGTGGTTCACAAG
Reference	ZFMK-DNA-FD19595332			SerSer12	11	CTGA	SerSer12F	AGCTGGTGACAGCTCTCCAAAT	SerSer12R	CAGGTCATTTAGCTCCTGACTCCT	300	AGCTGGTGACAGCTCTCCAAATTTTACAGTAAAATGTGCTGGTGTAACAGAGATGGACAGAAGCTGACTGACTGACTGACTGACTGACTGACTGACTGACTGACTGACCTTTTGACTTTAATACACAGCCTACGGTGTCAGGTTCCTGGCATGCTGCAGGCACAGCTTCTATTACACATTTCCTGCTGGAAAATTGAGTAAATATACTTTAAAAGCAAACTAAAAAAGTCACTGTTCACTGACAGTAATTGAACAGAACTGAGAAAGGATAGCTTGAGGAGTCAGGAGCTAAATGACCTG
Reference	ZFMK-DNA-FD19595332			SerSer13	20	TCCA	SerSer13F	CAAGGCTGAGATGGGAGATTTGGT	SerSer13R	ATCAGGTGAGGGACACAGAGGC	311	CAAGGCTGAGATGGGAGATTTGGTGGATCCCCTTAGCAAATCCCTTTTGTATATCCAGACCTGTCCATCCATCCATCCATCCATCCATCCATCCATCCATCCATCCATCCATCCATCCATCCATCCATCCATCCATCCATCCATCTGTCCATCCACTTGTTTATTTCCTGGCTCCAGCAGAATTTCTCCCCCCAGGGGACACGCTGTGGCTCGCAGGGGAGTGCACTGAAGGGTCCCATGCCCTGAGGGTGAAAACTCTCACTGCTGAGGGCCAGGGCTGGAGGAAAAGGCCTCTGTGTCCCTCACCTGAT
Reference	ZFMK-DNA-FD19595332			SerSer15	15	ACAT	SerSer15F	CTCCATGTAGCATCACAGGCACTG	SerSer15R	AGTTCCTGCAAGGCTGGGATTTCT	337	CTCCATGTAGCATCACAGGCACTGCTGCAGCTCCAATTCAGAGTGTTATCAGCTGCATGTCCAGAACAAACTTGTCAAATTTATGGACTAGGAAACCTCGAGATTTTTAGGATACATACCAGGCATTTTAGTATACACACATACATACATACATACATACATACATACATACATACATACATACATACATACATACATTTTAGTAGTCATACCAGGCAGCAGATATAAGTATGGAGTTACAGAACAGACTAAATTGTCAAGGAGTTGTAGTCACAGTTAATCGTCCAGTGGTTATAACAAAATGTGTAGCTAGAGAAATCCCAGCCTTGCAGGAACT
Reference	ZFMK-DNA-FD19595332			SerSer16	19	ATAG	SerSer16F	GGTCAACGGAAGATGTCCCTAAGC	SerSer16R	AGCAACAGGAGAGCAATCTCAGGA	330	GGTCAACGGAAGATGTCCCTAAGCCTTTCTTGAAAGGGATGCTTTAGCACCTGGTGCTTTGCACCTCCAACTGCTTTGGACCAGAGCCAGTAAGACTCAATTATGTAAATGTTGCATAGCATATCACAGATAGAAACATAGATAGATAGATAGATAGATAGATAGATAGATAGATAGATAGATAGATAGATAGATAGATAGATAGATAGATAGATTAATGAATCTCACTTGAATAAGTTTTCTTTAATATCATTTCAGGTACTGCAAAAATAAACACTTGGTAGCTATTGCCCTGATCAGCAGCAATCCTGAGATTGCTCTCCTGTTGCT
Reference	ZFMK-DNA-FD19595332			SerSer17	16	AGAT	SerSer17F	TGGCAGTGGTCGAATTGCATCAA	SerSer17R	CCCAACCCTACTACCACTAGATGG	343	TGGCAGTGGTCGAATTGCATCAAAGGAAAATTTTCTCTGACATCCATCTTTGAAATATCCATCTCAGCAATGATGCAGTTTGACAATGCATGCTAATGTTAATATGTGAGATAGATAGATAGATAGATAGATAGATAGATAGATAGATAGATAGATAGATAGATAGATAGATAATAGAATTATGGGATGGATAATATACACATTAAGGAAAGTGAAGAACAATGATTTTGAGAGCTTTTAATATTAAAGCTGTCACAAGGATGAACTTTAATTGTGGTAAAGCTTAAGCAAGTTTCTAAGTTTGGATGCTGAATTAATGCCATCTAGTGGTAGTAGGGTTGGG
Reference	ZFMK-DNA-FD19595332			SerSer18	18	CATC	SerSer18F	AGGGTGGAGGTGCTCTTGGGAT	SerSer18R	TCTGAGGAAGTGTCAAGGCTGAGG	319	AGGGTGGAGGTGCTCTTGGGATCAGCCTGGCTTCCTGGAGGGCAAAATAGCCCAGTGGCTACAGACTGTCTGCCTCCATTATCTCTCTTTACTTTGGTGTTACCCACATAATTTGGTCTTTTATTCATCCATCCATCCATCCATCCATCCATCCATCCATCCATCCATCCATCCATCCATCCATCCATCCATCCATCTCTACCACACACCCCAGTGTTCCAGTATTTATCCCATGTGCACTTACTCTGCCTTTCCAGTCCTACTCTATCCCTCTTTTTCCCACAAATGAATCCCCCCTCAGCCTTGACACTTCCTCAGA
Reference	ZFMK-DNA-FD19595332			SerSer19	17	GATA	SerSer19F	AATGTCCAGCGGCTGCTCACAA	SerSer19R	GCAGAGGAAAGAGGGTAGGTTGGC	327	AATGTCCAGCGGCTGCTCACAAAGAAAAAGTCCTACAACAAAAAGGCAGTGCTGGCCATAACAGTCCCTTTGCAGTCTGTCAACTAAACAAAACACTAGTGATTCCCACATTCCTTCTCAATGATAGATAGATAGATAGATAGATAGATAGATAGATAGATAGATAGATAGATAGATAGATAGATAGATAGACAGATAGATATAGCATCAGCACATTCTCTCCAAGTGGCAGGGACTATGGTTACAGCCAAGCGTTTTCAGCTGCACTTCTTACTGACAGATGTGCCAGGACAGAAAGAATTTGCCAACCTACCCTCTTTCCTCTGC
Reference	ZFMK-DNA-FD19595332			SerSer20	20	TCCA	SerSer20F	ACAGTTGTGGAAAGGGAGGGATGA	SerSer20R	CTCTGGAGGTTGTCTGCTGGCTT	327	ACAGTTGTGGAAAGGGAGGGATGAGAAAGAAGCTCCCTCAAAGGCCGGCTGAATAAATGGAGATTTTTTCACACCCTGACATCTGCTGCCCAGAGTCCGTCCATCCGTCCATCCATCCATCCATCCATCCATCCATCCATCCATCCATCCATCCATCCATCCATCCATCCATCCATCCATCCATCCATCCCTGCCCATGGCCAGGGAGTGCTTGGGGACAGGACCAACGGGTGGGGACAGCAACTCATTGCCTAAAGTGACCCTTCTGATGCAACGTGTCATAGCTCAGACATGAGACATCCCAAAGCCAGCAGACAACCTCCAGAG
Reference	ZFMK-DNA-FD19595332			SerSer21	13	ACAG	SerSer21F	TCCCGCACGATCTAATTCAAGCAT	SerSer21R	ATTGTCTAGTGGCGTTTGTGGAGA	350	TCCCGCACGATCTAATTCAAGCATTGTTTCTACTGACACTCACTTTACTGCCTGGCAAAAGGCTGTGCTTGTTCCAGCAAAAACTCTGATATGCCCACAAAAACAGACAGACAGACAGACAGACAGACAGACAGACAGACAGACAGACAGACAGACAAATACACCATCCCTTTATCTCAAATTCAGGAGAGTCAGGGCTTGAATTGCTCTGGGAGGGCAGAATTCTTGGAATTCCTTTGATTAGTTTTACCACAGTTAAACATAAATCACTAGATCATAGTTCTTCTCTGTAAAATGCTACATTGGTTGCAAACAAAATCCTAAAATCTCCACAAACGCCACTAGACAAT
Reference	ZFMK-DNA-FD19595332			SerSer22	19	CATC	SerSer22F	AAAGGACTGCATTTCGGGCCATG	SerSer22R	GACACTTGAGAGCCACTTGAGCAA	332	AAAGGACTGCATTTCGGGCCATGCTGGCAGATAGAAAATGAACACTATCAATTACTAAATCAAACCAACAGGTTAGAGACCACCTGGAAAGGGAATTTAACATAGCATGAGAGGGACATCCATCCATCCATCCATCCATCCATCCATCCATCCATCCATCCATCCATCCATCCATCCATCCATCCATCCATCCACCAACTTCAGATGGAGCTCAAACTAAAGGCAGAATCCAGTTCTAACAACAAGTGGAGACAGAAGAGCCAAGATGTCACAGAGATTTGGGGAATGGGAAAAGAATGACACTGGATTTGCTCAAGTGGCTCTCAAGTGTC
Reference	ZFMK-DNA-FD19595332			SerSer23	17	TGAA	SerSer23F	GCCAATCTGCACCAAAGATGGACT	SerSer23R	AGCCATTTCTCCCTCCATGTTTCA	350	GCCAATCTGCACCAAAGATGGACTTTTGTCTGAGAAAGTGATTTGTGGAGCTTTTAATTCTCTTTTACATCATCAAATACTGTAAAGGAATACACATACTAATTGTTAGAGAATATCAGTGAATGAATGAATGAATGAATGAATGAATGAATGAATGAATGAATGAATGAATGAATGAATGAATGAAAGACAGTGGTGTTATCATTTTAATTGCATTTTGTTCAAGGCATCAAATGCTGCTTTGCTCCTCATTCACCCATAAGGGGTGTTTTGCTGTTTTCTGTGTGCAGGACACTCAATTGTAAGTGTTGCTGTAGAAACTTGCATGAAACATGGAGGGAGAAATGGCT
Reference	ZFMK-DNA-FD19595332			SerSer24	19	AGAT	SerSer24F	CACAGGCAGGGTGTTGGAAATCAA	SerSer24R	GCAGTGCTGGGATCAGGTGTTTG	307	CACAGGCAGGGTGTTGGAAATCAACTCCCAAATAGCTGGGCACTGGATACAAAACAAAAATAAATAGAGAGACTGGAAAATTAGGTCCAAAGACAGGTTTTGCCTTTCTCTGAGAAGATTTTGCAGGACAAAGGAAGATAGATAGATAGATAGATAGATAGATAGATAGATAGATAGATAGATAGATAGATAGATAGATAGATAGATAGATATTTTTAGCAATTCCAACTCTTTCCACCTCCTTTCTCATTCCCAAGGATTTCTACTGACTTGCAGTGTTACATCAAACACCTGATCCCAGCACTGC
Reference	ZFMK-DNA-FD19595332			SerSer25	18	TCCA	SerSer25F	CTGTGTTACACCCAGAAGCTCCCT	SerSer25R	AGCAGCATCACAACCATTTCAGGG	325	CTGTGTTACACCCAGAAGCTCCCTGCTTTGACCCCTTTTTGATTTGTTATAGTCTTAATAATCTAAGATATTTTATGTCTCTTTCAATCTCTCTTCACCTGAACCTGGTCTGTCTGTCCGTCCATCCATCCATCCATCCATCCATCCATCCATCCATCCATCCATCCATCCATCCATCCATCCATCCATCCATCCCAAAAACTAAAGCAGGAAGCTGATGGAGGGTTCTGAATCTGTGGAAAATTTGTCTTCAGGCTTTTGGGCACGGCTCTTCCCTGCTCACCTTTCAGAAAGCCAGCTGCCCTGAAATGGTTGTGATGCTGCT
Reference	ZFMK-DNA-FD19595332			SerSer26	14	ATAC	SerSer26F	CCCGATCTCATCCTGGTGAAACCC	SerSer26R	CAGAGGAGACGACACCGAGAATGG	317	CCCGATCTCATCCTGGTGAAACCCTCTTTGAGGGCACGGGGCTAAAACACTGCAGCTGAGCCCTCCTGCTTCTGTGTCACCAGGTGTTTCTGCCTCTGGGGGTTTAGCTAGAGGGGTGGATTTCACCAGGTTTTTATACATACATACATACATACATACATACATACATACATACATACATACATACATACTTGTTCATGTGTATTTGCCAGTAGCTTTTCTCAGTGACTGGGACCCAGTGGATTGAACCTTTGTAGAGAGAATGGTCTATTCCCCCCAGAATCAACTCACCGCCATTCTCGGTGTCGTCTCCTCTG
Reference	ZFMK-DNA-FD19595332			SerSer27	16	CCAT	SerSer27F	GGCACCTGTTCTGTGGTGTTACA	SerSer27R	GCCTGGAAGCAAGACCTGAGTATG	322	GGCACCTGTTCTGTGGTGTTACACAGAAAATGGCACCAAAATTTGTGCAGATTTTCAATCACAAAATGAGATTTCCCTATTCTGCCTGCCATCCATCCATCCATCCATCCATCCATCCATCCATCCATCCATCCATCCATCCATCCATCCATCACTCAGGCTCCTGCTTCTACCCCTTTCCCTAAGAGGTCAGTGAGCAAACAGTATAATGTAATACAGCTCAAAGCACCAGTAACATATGAAGAAAACACCAGAATAGTCTCATATAACAGTGCAAATAATTTCACTTCCCTTAGGTCATACTCAGGTCTTGCTTCCAGGC
Reference	ZFMK-DNA-FD19595332			SerSer28	12	TACA	SerSer28F	AGAGCCACTTCTGACTTGTTTCAA	SerSer28R	CATTGTGCAGAATGGGACCTTTGT	327	AGAGCCACTTCTGACTTGTTTCAATTAATGACTTTTTGTGCCAACAAATTTCCTTGCTAAATTAATGCCAGGAAGCAACAGTTAGTCCAGTCCTGAGCAGCTTTAAATCTGATCTGTACATACATACATACATACATACATACATACATACATACATACATACATATATATATGCAATGTCTGCATGCAGATGCCAAGACACAGCTCAGAACAAGCACAAGAATAATAGCCATGATTACTTGCAAACACACTGCAAGCAAACACGCTTAGAAACCTCAGAGAAGGGGTTTTTTTATCTGTATTACAAAGGTCCCATTCTGCACAATG
Reference	ZFMK-DNA-FD19595332			SerSer29	20	TCCA	SerSer29F	GCTGGCAATGCTGTTCCCAATGT	SerSer29R	CTGGGCACTGGAAGAAAGCAAACA	322	GCTGGCAATGCTGTTCCCAATGTACCCCAGGATGCCATTCACCTTCCTGGCTACAACAGCACAATGCTGGCTCATGGACAGCTTCATAGAACATCCTTAGTTGGTCCATCCATCCATCCATCCATCCATCCATCCATCCATCCATCCATCCATCCATCCATCCATCCATCCATCCATCCATCCATTAATCCAGAGTTCAGGCTGAGCTGTTACATAACCTTTCCAGGAACTGATGTGGGTCTGACTGGCCAGTAGTTCCCTAGGTTCTCCTTCTTGTCCTTTTTGAACACTGGAGTGATGTTTGCTTTCTTCCAGTGCCCAG
Reference	ZFMK-DNA-FD19595332			SerSer30	14	AGAT	SerSer30F	TGTAGACATGAGGAAGAGCTGACA	SerSer30R	TCAACTGCTGGTGATTGCATACTT	331	TGTAGACATGAGGAAGAGCTGACACCATGCTTTAAAAGCAGATTGTATTAAAAAAATGAGGTGATAAAGTGTATTCAGCTAGATGACAGACAGATAGATAGATAGATAGATAGATAGATAGATAGATAGATAGATAGATAGATAGATAGAGTTAAAACATTAAACTGATAAGGAAGAAGCAAAATATCTTTATTAAGAAGTCCAGCAATTGTTCCTGCAATTAAAAGTTAATTTTCACTTCTTTGCTAATGAAAAAATCCTGCTATATTCTCTCAGACTCTATTCCCCAGTCATCAGCTCACTGCAAAAGTATGCAATCACCAGCAGTTGA
