# Supplementary material for: FOGS: A SNPSTR Marker Database to Combat Wildlife Trafficking and a Cell Culture Bank for Ex‐Situ Conservation
Source: Mol Ecol Resour. 2025 Jan 10;25(4):e14062. doi: 10.1111/1755-0998.14062 (PMC11969641; doi:10.1111/1755-0998.14062)
Supplement: Supplementary file 3 — Table S3. Primer data. [file MEN-25-e14062-s006.zip › Supplementary S3/Sitta_Europaea_Reference.xlsx]

## Sheet: Sheet1
Data table for FOGS Reference Specimen
Title:	Catalogue/Accession Nr.	NCBI No.	Scaffold ID	Locus	Reference Allele	Microsatellite Sequence	Primer Name Forward	Primer Sequence Forward	Primer Name Reverse	Primer Sequence Reverse	Amplicon Size	Amplicon Sequence
Description:	ZFMK Nr.	Unique Accession No. in Genbank	Scaffold id from genbank		occurence number microsatellite
Example:	ZFMK-TIS-123	GCF_000337975.1	scaffold6_1	Fa_6-1	16	TCTA					409	TCATTGCATTTCTGTCCCCTCTCAGATTTTATATGTGCAGTTGACATAAAGTAATGTTAAATACAACCAAATAACTGGATTACAAGCAACATGCTTTCATTATGATTCAACTCTTTGTCAGTGCTCACCTATTTTTTGTATGCACAAAACATGTGCATGTGCTTGTGTGTGTGTATATCTATCTATCTATCTATCTATCTATCTATCTATCTATCTATCTATCTATCTATCTATCTATCTAATATAGATACAAACAGATTTGTATAGAACAAATGCCTGATTATCTGAATAATAATGAGAGATTTCATTGCAGATTCCTTCAGTTCTTGGGAAACTTTTGCCACCAGTTTTCCAATAATTGAAATAATTCAATGAAGTCCTGGGTATTAGCTTCTGCTC…
Reference		GCA_013400255.1	VXBS01005352.1	SitEur1	16	ATAG	SitEur1F	CATGGCTTCTGTGCAGTATGTGAC	SitEur1R	TGTCTGCCTCATAGAACCTGTCTT	319	CATGGCTTCTGTGCAGTATGTGACAGTTCCTCTAAGCAAATGGCTGATTCCGTCTGTGTGGAAGCATTCAGTATTACAGAGCTTTTAGAAAAACAATAATATTTTTTGGCTGATAGGTAGATATATAGATAGATAGATAGATAGATAGATAGATAGATAGATAGATAGATAGATAGATAGATAGATAGGTAGATAGATAGTCAGACAGATTTCCTGCTGTCAAAAAATACTAAGAAAAGGATAGTAATTTTCTTAAAGATTTATTCAGGGGATAATGGTTTTTAACAATTATTTAAAGACAGGTTCTATGAGGCAGACA
Reference		GCA_013400255.1	VXBS01005354.1	SitEur2	12	ATAG	SitEur2F	CCAGCCACATCACCAGTGTATCTC	SitEur2R	CACAACAGCCAGACTTGCATTGC	306	CCAGCCACATCACCAGTGTATCTCAAGTAAGATTAACACTTCCAGATTGAGAAGTATGGTCTTTATGAGCTTGGTACTGAACTTAGTGCTTTGTTCCTGCAGCCCAAGCTAGCCTTAAAGGCTGTGGCCATCCTGCTGTGCTTAGAAAATGCTTTGTAATTAAGATAGATAATAGATAGATAGATAGATAGATAGATAGATAGATAGATAGATAGATAGATAAACAGCAAATAAATTTAAACACCTTTGTCGCTGAAATTCCTGAATTTTCTCTGAAATACAAGCAATGCAAGTCTGGCTGTTGTG
Reference		GCA_013400255.1	VXBS01005360.1	SitEur3	12	ATAG	SitEur3F	CCACAACGTCTGGAGCAGATCAG	SitEur3R	ACAGCAGAAATGTCTTGCCACAGA	323	CCACAACGTCTGGAGCAGATCAGATACAGAATGGAATAAACTGGTAAAGACAATGCAGTTATTAACTACAGCTAGCAAAACCTCAAAAGATCCATTCCAGGATGCTCCTCTGGTAGACTCCAGCACTACTGTAGTTTAATAATAGCATAGATAGATAGATAGATAGATAGATAGATAGATAGATAGATAGATAGATAATCAAGTGGGTCTCCAAAGATGATATGGATTATTATTACATTTAGCAGGCAGGACATGGCATGCAGCAAAAAATGTTCATTATTTCTCCTACAGCACCAAAATCTGTGGCAAGACATTTCTGCTGT
Reference		GCA_013400255.1	VXBS01005360.1	SitEur4	15	TGAA	SitEur4F	AATAATGGTGACCATGCTGCTCTT	SitEur4R	GGATGGCTGACTAAGGTGAGGTT	322	AATAATGGTGACCATGCTGCTCTTTTCTCCTAACCTTAAAGCACTTTACAGATATGAATGAAGGAATGAATGAGTGAGTGAATGAAGGAGTGAATGAATGAATGAATGAATGAATGAATGAATGAATGAATGAATGAATGAATGAATGAATGATTTGTGATTAATCTTAACTACATTTATCCCCATTTTCACACATGAAATGGAGTAGTTCAGTGGGAAATTGCCAGTAGTTATTCAGTTAATCAGTAAAACAGCAAGAAACAATCCTAGACTTCCCTTAGACCATGCACAGGCATTCAAACCTCACCTTAGTCAGCCATCC
Reference		GCA_013400255.1	VXBS01005629.1	SitEur5	19	CATC	SitEur5F	CTGCCGTGCCAATCTCTGGGAAGA	SitEur5R	GCCCACAGGCCCTCTCATCCAATA	300	CTGCCGTGCCAATCTCTGGGAAGACAGGAGTGAAGGCACTCACTTGGGCCACCAATTCCATTTCTTCCCAATCAGAGGCAGCAGCACAGAACATCTCACAGGAGAGGTTCCCACAACAAGCCTCCAGCACCAGCTGATTGAGGATTTAAGGCTGTGGAGGGTAAGAGAACATCCATCCATCCATCCATCCATCCATCCATCCATCCATCCATCCATCCATCCATCCATCCATCCATCCATCCATCCCTGACAGTCACCCTCAGCAGGATGAAGGGATATTGGATGAGAGGGCCTGTGGGC
Reference		GCA_013400255.1	VXBS01005741.1	SitEur6	14	GAAT	SitEur6F	TTTCACGCCAGAGGATGAGATTTG	SitEur6R	AAGGACAGGCTAGTATCCACCATG	344	TTTCACGCCAGAGGATGAGATTTGGGGGCTCTCATTGTATTCTGATCAGTGTCACAAATCTCGATGGCTATAGATCTGTGTCAAAGGCCTATCACACTGCATGAATTGTTACAAATGGGAATGAATGAATGAATGAATGAATGAATGAATGAATGAATGAATGAATGAATGAATGAAGAGAATTGTACATAGAGAACTGTGTACAAATATACTCAACAATTTCCCAATAATATTTAAGGATGTGTTGTGTTAACACCTTCTTTAGTGTCTGTAAGCAACATATTTCCATAATGCAAATACTTCTGATTATTCATATCCTCCATGGTGGATACTAGCCTGTCCTT
Reference		GCA_013400255.1	VXBS01005895.1	SitEur8	17	CATC	SitEur8F	TTGATCACTCTCGGTCTGGTGGTG	SitEur8R	TGGGCACAGCTATGTCAGCAACA	329	TTGATCACTCTCGGTCTGGTGGTGCCCTCGTTGCATGCCGAGCCTCGGAGTACAGGGGTGTTTGCGTTTTTGGAGGCGAATTTATTTTATAGTCGCTTTTTCCGAAGTAGTTTGGGAGGCTCGAATCATTCTCTAGAGCCAGCAATATCTGAGCATATACGCAGCATCCATCCATCCATCCATCCATCCATCCATCCATCCATCCATCCATCCATCCATCCATCCATCCATCCCTATGAATATACGTGTGTTTATATATATGTATATATGTGTGTATATATATCACAAACTCTTTTTTCTCGGCAATGTTGCTGACATAGCTGTGCCCA
Reference		GCA_013400255.1	VXBS01005912.1	SitEur11	16	AGAT	SitEur11F	ATTGCTATTACCACATGGCAGGAA	SitEur11R	AAAGGTGCATGGGCAATTCACTTT	321	ATTGCTATTACCACATGGCAGGAAATGCAGCAGTAAAATGACATTAAAAAAATTTACGAAGATGCATGAGTGCCTTTGGAACCTTGGCCCATTTAGCTCTTATGGCTAATTTCATATGTATTCAGTGTCTAAAAATGTATTAAGACAGATAGATAGATAGATAGATAGATAGATAGATAGATAGATAGATAGATAGATAGATAGATAGATAAAAGGGTACTGAAGAGCCCAAGAGTCTAATTCTAACTCATGTATGCTGAAAATCTGTACATTTCCTGTACAAATAGTATCAAAAATAAAGTGAATTGCCCATGCACCTTT
Reference		GCA_013400255.1	VXBS01005912.1	SitEur12	12	CATC	SitEur12F	GCTGTGGTGGAAAGGTCCCTTC	SitEur12R	CACTGCTTCAAAGGATCTGATGCT	321	GCTGTGGTGGAAAGGTCCCTTCAGCCTTATCCTTACCTTTAAAAACATCATGAGCCAGCTATTCAGATGGTGCTAATCACCATAGCAGCAGGAACATCATCCATCCATCCATCCATCCATCCATCCATCCATCCATCCATCCATCCCCAGCTGGAGGTTTGACCAGATTAATTTAATCACCTGACATTCATGTATATCTAATATAAGTTTTCCTTCCTTCAAATGTCCATAACCTTTGACTAATGTGCTATCTTTATTTCTCAGAACAGTCCTCTGCCAGTGTCTACATTCCAAATTAGCATCAGATCCTTTGAAGCAGTG
Reference		GCA_013400255.1	VXBS01005926.1	SitEur13	17	ATCC	SitEur13F	TTCTCTCCCAAACTCCTGCTGTCA	SitEur13R	TGATCTCACAGGGCACTAGGATGG	330	TTCTCTCCCAAACTCCTGCTGTCATAATAGACAACCAAGCCACCACAATGTCGTACACTGGGTGGGACTGGAAGGCCTTAATCTGAAAAGATCCTCCTCAAAACTTCAGCTATTGTGTAAATTGATAGGCTCCATTGACAGGCTCCCTCATTACTATCCATCCATCCATCCATCCATCCATCCATCCATCCATCCATCCATCCATCCATCCATCCATCCATCCATTGATGGATCTTGCTCAGGAATATCTTGACTTGATCAGGAATATCTTGACTTTTTAGAGCTGAAGAGTTCTGTGCTTATCTCCCATCCTAGTGCCCTGTGAGATCA
Reference		GCA_013400255.1	VXBS01005990.1	SitEur15	11	CTCA	SitEur15F	CGCAACAGCCTGATTTGGCAACAA	SitEur15R	CGTGATAGGTCCTGCTGTCCTGGA	309	CGCAACAGCCTGATTTGGCAACAAAAAGGACTCTGTCATGGTTTCACCCCAGCTGGCAACCAACCCCCATGCAGCCCTCACTCACTCACTCACTCACTCACTCACTCACTCACTCACTCACTCTCCCCAGTGCGACTGGGGAGAGAATTGCAAGGGTAAATGCTAGAAAACTTGTGGGTTGAAATAAAGACAGTTTGATAGGGAAAGTAAGAGCCAGACACACAAACAAAGAAAAACAAAAAATTGATACCCTGTTTCCCATGTGCAGGCAGGTGTTCAGCCACCTCCAGGACAGCAGGACCTATCACG
Reference		GCA_013400255.1	VXBS01006096.1	SitEur16	12	TAGA	SitEur16F	AGGAGATGATGGGATGGGTCTGCT	SitEur16R	CCTGGTGTGCCACTGGAGAAGAAT	331	AGGAGATGATGGGATGGGTCTGCTGGGTGCCCCTCACAGGGAGAACCCAAAGTCTGTCTGGGCTTCCCTTTACTGCAGAGAAGCTTTGCTGAACTCAGAAATGGCCACTCTGAGGTAAAGAAAATAAATACATAATTAAATAGGTAGATAGATAGATAGATAGATAGATAGATAGATAGATAGATAGATAGATTGACTTTTAAAGGGGTGGCCTGCATCCCCCTACACAAAACCAGCAAGAGACAGCCTGAGAGAGCCAGCCAGGGGAGGTGGGACTGGCTACCACAGGATACAACAACCTCCATCAATTCTTCTCCAGTGGCACACCAGG
Reference		GCA_013400255.1	VXBS01006100.1	SitEur17	16	TAGA	SitEur17F	TGGATTTCTCTGGACACCTTTGGA	SitEur17R	AAGAACTCCATTCCAGGCAATGC	320	TGGATTTCTCTGGACACCTTTGGAATAAATTTTGTCATATCATCTCTTACTAGGAGATAGATACAGACAAGTAGATAGATAGATAGATAGATAGATAGATAGATAGATAGATAGATAGATAGATAGATAGATAGATATACACATATGTATGAAGACATTTTCATACCACTTCTCTTGTTGCTCTGTACAAGATGTATTTCCCCCAGGATGGGTGGAGTTAAATGAAACTGTCACTCTATGTGTGCTTTAGATAGGAAATGTTTCTCCCACTATCATGTGGGCCAGAGAAACGAGCTTGCATTGCCTGGAATGGAGTTCTT
Reference		GCA_013400255.1	VXBS01006219.1	SitEur18	15	AGAT	SitEur18F	AAACATGCCGCAGAACTGATGAAA	SitEur18R	GCTCACAATGAAAGTGTTCAGCAG	336	AAACATGCCGCAGAACTGATGAAAAGTAAACAACATCTTTGTCTCTGAAGTCTCACTTTCTCATACCTTTTTAGAAACTATAATGCAGTCTTCAAAGAAAGAGCCTAAAAAAAGCTGGATAAATAGACAGATAATAGACAGATAGATAGATAGATAGATAGATAGATAGATAGATAGATAGATAGATAGATAGATAGATAGAGACCAGAAATACAAATCCTTTTTTCATTCTTTAAAGTCACTAATCATAAAATCACAAAATGAGAGACATTTTCTGAATATCTAAAACATCACTTATATGCTATAAATGATCTGCTGAACACTTTCATTGTGAGC
Reference		GCA_013400255.1	VXBS01006429.1	SitEur20	12	GATA	SitEur20F	GCCCTGCTATTCTTTCCATGTAGG	SitEur20R	AGACAAGTAGAACTGGGCAAGTGT	339	GCCCTGCTATTCTTTCCATGTAGGATTACTACATATCTAACTACCAGCAACTCTATTCTTGCCAAGATTTATCTGTGCCAGCATCACTGATTTTTTAAAAGATTACATCACTGAAGAGCTCATTTTTATTGATTTTAAAATCTTGTAAATGGAGATAAAATATGATAGATAGATAGATAGATAGATAGATAGATAGATAGATAGATAGATAAAAACCTTAATTAAAAAATATTGTAGCTTCACTAGGTAACCTGTTGCAATGCATCCTAACCTCCCCTATAGCCCAAAGCAAGAGCTGATTTAGAAGGACATAAAACACTTGCCCAGTTCTACTTGTCT
Reference		GCA_013400255.1	VXBS01006734.1	SitEur22	13	ATCC	SitEur22F	GGGTTGAGGTTGGTCCTGGAGAGA	SitEur22R	TGGTCCCTGGCTTCAGTGTCTTCA	302	GGGTTGAGGTTGGTCCTGGAGAGAGGGGAACTCCTAGTCCTGGGTGGGATGCAGTAGAATCATAATCCCCACCAAGGGATCCCGTCTTTGTCCTGCCCTCATTCCTTATCCATCCATCCATCCATCCATCCATCCATCCATCCATCCATCCATCCATCCACACAAGCATGCAAGCGTGCACCCACACACCCCTCTGTCCTGGGCTGACTGTCCCCTGTGCTCGTGGTGACTCTGTGTCCCCAATGCAGGCACATGGAATGGCACCACGAAGGTGGCGGTGAAGACACTGAAGCCAGGGACCA
Reference		GCA_013400255.1	VXBS01006948.1	SitEur24	13	GATA	SitEur24F	TCTCCAAGGAGGTTCCATGACATC	SitEur24R	GGGTAATTGGCAGCTACTTGAAGA	305	TCTCCAAGGAGGTTCCATGACATCTCTAGGTAAACAGATGCAATGCTGTACTTATAGATACACTTACTTACCGATAGATAGATAGATAGATAGATAGATAGATAGATAGATAGATAGATAGATAGACAGACAGATAGATAATCTTCATCCCCTTCAACTTGGCCAGAAAAGGATAATATCTAATGTGCCAATATCTAATTCCAAGCTGCAGCTCATGGCAATCATTCTATCACTTCTCCTGCCACTACTGATCAAGATTTGTCGGTGACCTTTGTAATTCCTCTTCAAGTAGCTGCCAATTACCC
Reference		GCA_013400255.1	VXBS01007104.1	SitEur25	14	TCCA	SitEur25F	ACTGACATGACTTCAAGAGGGAGT	SitEur25R	CCCAGATTTGGGCACCTTGAAA	320	ACTGACATGACTTCAAGAGGGAGTAACATTGCCTAGAACATCACCAGGTGTTTAACTAAAGTGGGTATAGCCACATAGCCAAAAACCTTTTCTGTCCATCCATCCATCCATCCATCCATCCATCCATCCATCCATCCATCCATCCATCCAAGTAAATTAAGCCATGTTTTTCAAAGTAAATTAACCCATGTTTTTCTTGGTTTCTCTGCCCTGCCTTTTTGAGCTTTGGGGAAGAAGAGAGTGTTACTTCTATGCAGTGACTTTTTCTGCATTGGAAATGGACATTTTACCTTCTGATTTTCAAGGTGCCCAAATCTGGG
Reference		GCA_013400255.1	VXBS01007424.1	SitEur27	19	ATCC	SitEur27F	GGATGTTGGTCAACAGGCAGCT	SitEur27R	CCAGACCACTAACTTCTGGTGTGA	307	GGATGTTGGTCAACAGGCAGCTGGGCATGAGCCAGTGTATGCACAGGTGGCCAAGATCTGAAGCCAGTTGATTACTGAAATAAGCTTTTTTAAAATAGCCCTTAAAATCCATCCATCCATCCATCCATCCATCCATCCATCCATCCATCCATCCATCCATCCATCCATCCATCCATCCATCCATCTAGCAGAACTGTTGGGGAAAATTCATGTATCATAAGAGAAGATAATATTTTTGTTTATTTTTATATATCTGCAGGGATATTATTGGAGCTACACTGATTCACACCAGAAGTTAGTGGTCTGG
Reference		GCA_013400255.1	VXBS01007495.1	SitEur28	12	GAAT	SitEur28F	TGCTAAGGTTCACCAGGTACTTGG	SitEur28R	GGTAAGGCTTCTCTTTCAGTGTGC	348	TGCTAAGGTTCACCAGGTACTTGGCATTAAACAGATTGGTTTGGTTATGCCCAAGGGGGACCAGTAATTGCCTTGGGGCAATGCTGAGCTGGGAGGCCACACTCCCTCTTAATCCAAAGATATTAGTGAATGGGAATGAATGAATGAATGAATGAATGAATGAATGAATGAATGAATGAATTGGAAAGTTATTCCTCTTAGTCCAGCTTGTAAAGCAGCACATTTTATGATTAAAATAATTTCTTTTAAAAATAACTGTTTAAATACCATGTTATAAAAAAAGTTTAAATCTAGAGCTAGATAAAAATGAGGATATATTTGGGGGCACACTGAAAGAGAAGCCTTACC
Reference		GCA_013400255.1	VXBS01007550.1	SitEur29	14	ATAG	SitEur29F	ACAGCAAAGAGGTACAACCCACTA	SitEur29R	AGCTTCCAGATTTCTCCTGACCTA	309	ACAGCAAAGAGGTACAACCCACTAGTGATGACAACCAGATAGCAGAGACTCTGGAAGGCACCACTTGAGTTGTAAGACATTTTTAATATGGTAGTAATAAGAAAAATCAAAGAAAAAAAAGTATATATGCATAGATAGATAGATAGATAGATAGATAGATAGATAGATAGATAGATAGATAGATAGATATAAACAGATTCTTAGGAAGATAAGGAGCAAAATACAAAAGCTGGTTGTGAGTATTGATTCTCTGACCACGTGGGGCCTCTCCAGTAAAGCATGGTTTAGGTCAGGAGAAATCTGGAAGCT
Reference		GCA_013400255.1	VXBS01007551.1	SitEur30	16	TGAA	SitEur30F	CTCTTCAGGTAAGCCTGCAACGC	SitEur30R	GGAGGGAGCCATAAGTCAACCAAG	318	CTCTTCAGGTAAGCCTGCAACGCTTTTAAGGGTTGTGTTGTCATTTACAGCTTTTTAAAATAAAGATCGCTTGTAAAAGTCAACATATTCATGTCCCCATAGCCTAAGTAGTCAGGAAGGTCCTAAAGGGGTGAATGAATGAATGAATGAATGAATGAATGAATGAATGAATGAATGAATGAATGAATGAATGAATGAGTGCATGCCACTTGTAGGAGACTGGAGGCAGAGACACTCCCTGCTTGGCTGGCACAGTTGTACATCCCTAGTTTGGACTTTGCCAGTTCAGAGCAACTTGGTTGACTTATGGCTCCCTCC
