# Supplementary material for: FOGS: A SNPSTR Marker Database to Combat Wildlife Trafficking and a Cell Culture Bank for Ex‐Situ Conservation
Source: Mol Ecol Resour. 2025 Jan 10;25(4):e14062. doi: 10.1111/1755-0998.14062 (PMC11969641; doi:10.1111/1755-0998.14062)
Supplement: Supplementary file 3 — Table S3. Primer data. [file MEN-25-e14062-s006.zip › Supplementary S3/Spinus_Spinus_Reference.xlsx]

## Sheet: Sheet1
Data table for FOGS Reference Specimen
Title:	Catalogue/Accession Nr.	NCBI No.	Scaffold ID	Locus	Reference Allele	Microsatellite Sequence	Primer Name Forward	Primer Sequence Forward	Primer Name Reverse	Primer Sequence Reverse	Amplicon Size	Amplicon Sequence
Description:	ZFMK Nr.	Unique Accession No. in Genbank	Scaffold id from genbank		occurence number microsatellite
Example:	ZFMK-TIS-123	GCF_000337975.1	scaffold6_1	Fa_6-1	16	TCTA					409	TCATTGCATTTCTGTCCCCTCTCAGATTTTATATGTGCAGTTGACATAAAGTAATGTTAAATACAACCAAATAACTGGATTACAAGCAACATGCTTTCATTATGATTCAACTCTTTGTCAGTGCTCACCTATTTTTTGTATGCACAAAACATGTGCATGTGCTTGTGTGTGTGTATATCTATCTATCTATCTATCTATCTATCTATCTATCTATCTATCTATCTATCTATCTATCTATCTAATATAGATACAAACAGATTTGTATAGAACAAATGCCTGATTATCTGAATAATAATGAGAGATTTCATTGCAGATTCCTTCAGTTCTTGGGAAACTTTTGCCACCAGTTTTCCAATAATTGAAATAATTCAATGAAGTCCTGGGTATTAGCTTCTGCTC…
Reference	ZFMK-TIS-2520648			SpiSpi1	12	AATC	SpiSpi1F	GCTGTCATTGAAGTTCCTGGCTCA	SpiSpi1R	GCAGCTAAACGAAGGTGAGCATTC	301	GCTGTCATTGAAGTTCCTGGCTCAATACCAGGGGCTATATCCATGCTCCTTTGGACTATATGTTTGAAATCAATCAATCAATCAATCAATCAATCAATCAATCAATCAATCAATCTTTTCCTACCTGAGGGCAACCTAAGAGGTATTTAGTTTCCACATGTGCTTACTGGAAATAGTGTGCTCTCCAGAAGCACTTGCAGATTTTGCCTGTGTTTTTCTGTTTAATGTACCAGATTCTTGTCTAGCTGCCCATGTCTTGGTATTATTAGAGATAAGGGAATGCTCACCTTCGTTTAGCTGC
Reference	ZFMK-TIS-2520648			SpiSpi2	15	TAGA	SpiSpi2F	GCGTGGTTGCAGACAAGGCTACA	SpiSpi2R	GCTTTACGTGACTGCCCTGGAGTG	332	GCGTGGTTGCAGACAAGGCTACATCCAGCTGCTTTTATCTGAGAAATAAAAACAAACAAAAACCCCTAAACAATAAAGGGTCTTCCAAATTGAGGTAGATAGATAGATAGATAGATAGATAGATAGATAGATAGATAGATAGATAGATAGATAGAGTCATTACAAGAGCAATTTGCCGAGGTGAAGTAGAAACTGGTTGTTGTAAGTTCTCAAACCAATAAAAGATTGCCCTTGTGGATGTAAATCTAATGGGATGTCCCCATAAAGCACTCAGAGGTGTACCACACACGTATCAAAACCTGTTGAGCCACTCCAGGGCAGTCACGTAAAGC
Reference	ZFMK-TIS-2520648			SpiSpi3	14	CATC	SpiSpi3F	AGAAACTGTGGCTTCAAGGGAGGG	SpiSpi3R	AGGAAATGGTGGTGGCTTCAGGAA	336	AGAAACTGTGGCTTCAAGGGAGGGGAAGGAGAACTCTTCATCCTATTCCCATTATAATGCTTAGGATATTCAGGGATCACTATCAGACATCCATCCATCCATCCATCCATCCATCCATCCATCCATCCATCCATCCATCCATCCACAAATGAGTTCAAATATACCATGCAGCCTGTGGTCCCAGCTCCGTGCCCCTCCTTCCAGCCTTCTCAGCACATCTCCAGGTGCCCCGTGCAGAACAGGCACTCAGAGGAAAAGGCTGCAGTACTTCACATGGATTGCAGTCAGAAATGTACCACTGGACAGGTATTTTTCCTGAAGCCACCACCATTTCCT
Reference	ZFMK-TIS-2520648			SpiSpi4	11	CAGA	SpiSpi4F	AAACGAGGACCTGAAGGGCTTGG	SpiSpi4R	ACTGTGGCAGATGGAGTCGTGTTA	304	AAACGAGGACCTGAAGGGCTTGGGTGCCAGGAAAGAACCTCACTTTTGCACCTGAGTCCTGGTTGTGCAAGCAGAGCTGCAGAACCACATGTATCATCTCAGAGACCATTTGGATGCTAAGCCTGTATGTGGTTCCTGCAGACAGACAGACAGACAGACAGACAGACAGACAGACAGACAGACAGGCTCTGTTAGACATTACTGTGCCTGTTAGCATTGCCAGCCTCTTGGTGGTTTGACAGAAGTCATTGCTATCTAGCAGAGGTGACAAAACTGAACGTAACACGACTCCATCTGCCACAGT
Reference	ZFMK-TIS-2520648			SpiSpi5	18	TCCA	SpiSpi5F	GGGTGTTGGCTTCCGTGTTCCTT	SpiSpi5R	GGCTCTGGGCTAAACTGGCATCAT	332	GGGTGTTGGCTTCCGTGTTCCTTTGTGCCCAATAGCAAGTTTGACATGTTTGAACCTTGATGCACTGAGGGGTGTCATCACTTGGCTTTCTCCTCCACCCTTTGTGAACAAAGCATCAGGCCAGAAAAGGCATAGTGAAAATACTGCCCTTGGTAACTTCCATCCATCCATCCATCCATCCATCCATCCATCCATCCATCCATCCATCCATCCATCCATCCATCCATCCATCTTCCACCTGATGCTCCACACTTCGAAGGCTGAGCAGCTTATCCAGGTCCTGGTTTACCTAGGTGTATGATGAAGCCATGATGCCAGTTTAGCCCAGAGCC
Reference	ZFMK-TIS-2520648			SpiSpi6	18	CACT	SpiSpi6F	GAAGTGGTGGGAGATGGAGGATGG	SpiSpi6R	ATCAGACATGATGGAGCCCTGCT	324	GAAGTGGTGGGAGATGGAGGATGGGGAAGGGGCCCAATCCCTCCCTGATTGCATCACAGGAAACCTGGCTGTGTCTGAGGCAGCTGCAGCCCAGTGGGCACTCACTCACTCACTCACTCACTCACTCACTCACTCACTCACTCACTCACTCACTCACTCACTCACTCACTCCCCCCACACCTGGTGGGATGTGGAAGGAAGCATAGAAAGGGTTAAAGTGAGAAAACTTGTGGGTTGAGATAAAGACAGTTTTGTAGGTAAACTCTGCACACAAGGAAAGCAAAACAGCCACCCCCGGGAGAGCAGGGCTCCATCATGTCTGAT
Reference	ZFMK-TIS-2520648			SpiSpi7	18	TCCA	SpiSpi7F	CCTCCAAGAGACACGAGTACAACC	SpiSpi7R	AATGGCCTGGCTTCTGACATCTTC	310	CCTCCAAGAGACACGAGTACAACCCTTGCACCCAGCACAACTGAGGCTTCCCTCACACTGCAGTCCTCCATCCATCCATCCATCCATCCATCCATCCATCCATCCATCCATCCATCCATCCATCCATCCATCCATCCATCCCTACCAGCAGGGTCCAAGCTGTGCAAGCTGCCTTCTTCCACACAAGGGACGTGCCCTGCTTTGAAGCAGTTCATCACCTGGATAAATAATGCAGCTGTTTGTTTTGACAGCTGAAAAAAAATCACTGTATCACTGACATGCCACTGAAGATGTCAGAAGCCAGGCCATT
Reference	ZFMK-TIS-2520648			SpiSpi8	20	ATAC	SpiSpi8F	CAGGTGCCAGAGACCAAGAGAAGG	SpiSpi8R	GGTTTGAAAGACAGGTGTCTGCCA	300	CAGGTGCCAGAGACCAAGAGAAGGCTCTTCCTGGGTTTCTGGTTCTGTTTGTTGTTGTTTGTTTGCCCTGTTATACATACATACATACATACATACATACATACATACATACATACATACATACATACATACATACATACATACATACATACATGTAAAAACTTATTCTTTTTCCCATATCTTTTCCTGAAAGCCCTGTAATTTTGAAGTTATAATAATTCAGAGGGAAGGGGGGTGTGTCATATTTTCTTCTGCAAGGGAAGTTCCTGCCTTCCTTGGCAGACACCTGTCTTTCAAACC
Reference	ZFMK-TIS-2520648			SpiSpi9	20	TCCA	SpiSpi9F	CCCATCTATCCCAGCCCTCTTT	SpiSpi9R	CCCTTCTGTCGATTTGAGCCTCT	312	CCCATCTATCCCAGCCCTCTTTTAAATCACGCAGGGAAGTTGGTTATCATTTCCTCCCCGCGCTGCAGCTCTCCTGCTCGGCTGTCAGTTGTCAGGTGAATGTCAGCAGGCAGTGCCCAGCCACTGCTCCATCCATCCATCCATCCATCCATCCATCCATCCATCCATCCATCCATCCATCCATCCATCCATCCATCCATCCATCCATCCTTCCATCCCGAACCAGCCCGGGAGGGGATCCTGACCCGATCCATTTCACCATGTGGCTCTGGTAGCAGCAACGTGACCGAGAGGCTCAAATCGACAGAAGGG
Reference	ZFMK-TIS-2520648			SpiSpi11	15	TCAC	SpiSpi11F	GCGAAGTTTGGTATGTCACCTCCT	SpiSpi11R	ATGTGGTCCATTATGCCTTCAGCG	338	GCGAAGTTTGGTATGTCACCTCCTGTATGTCACAGAGCTCCTGCATCAGAGAGAATGGTGGCCCTGGCACAGGGCTGTGGGTGCATCGTGTCACTTCACTCACTCACTCACTCACTCACTCACTCACTCACTCACTCACTCACTCACTCACTCACTCATTCACTCACTCCATCTCTTCCTGCAAGCTCCACCGGCATCAGCCACTCTGATCACTTACCTGTCATAATCTAAGCTTCAGGGCATCACTTTGGTAAACACCCTGTGATCCAGGTGCTTACCTAACCCAGTTCACAACAAACTGTACCCATGCACTGCGCTGAAGGCATAATGGACCACAT
Reference	ZFMK-TIS-2520648			SpiSpi12	15	CACT	SpiSpi12F	CCAGTTTGGGCGTATGCACAGT	SpiSpi12R	AGTCATCTGAGGGAAAGTGGGAAA	304	CCAGTTTGGGCGTATGCACAGTGCATGTCCAAATGTGCATGGGTGCCTGCACACACACATGCACTCACTCACTCACTCACTCACTCACTCACTCACTCACTCACTCACTCACTCACTCACTTCCCTTTGTCAGTTTAATGACACCCAAAGAGTTTCCTTACTATCTGTTGTCATTCCCTAGAGCTGGCATTACCAGATCTTGCCTCTGACATGCGGTTTCCAAATATCATGGCTTCAATCCCTGTGTTCCTTATTGACCAGGACACTGCTAGTCCTGTGTTTTCCCACTTTCCCTCAGATGACT
Reference	ZFMK-TIS-2520648			SpiSpi13	15	CATC	SpiSpi13F	AGGCTCGGTACAGATCACATGAGT	SpiSpi13R	ACCTTCCTGGAGATGGCTGAACAT	319	AGGCTCGGTACAGATCACATGAGTAAAAGTCTTCCAACCACTCCTCTCATGATTTAACCCTAACTGGCAACACAGGATGGCACAACCACTCACTCACTCACTCACTCACTCACTCACTCACTCACTCACTCACTCACTCACTCACTCCCACCCTGTGGGATGTGGGAGAGGATCATAGGAGTAAAACTACATAAATGCATGGGTTGAGATAAAGATAGCTTAATAAGTAAAACAAAAGCCACACACAAGCAGATCAAAACAAGGAATTGATTCAGAACTTCCCATGGGCAGGCAAATGTTCAGCCATCTCCAGGAAGGT
Reference	ZFMK-TIS-2520648			SpiSpi14	20	GATA	SpiSpi14F	AGTCCTTTCTAAGGGAGCTGTGC	SpiSpi14R	CTGTCTCCATATCCAGTTCACCCA	347	AGTCCTTTCTAAGGGAGCTGTGCATTGTTCTGACATATTTTCAAATATTTTCTCTCAATTTTACCTTTTCAAATTGTCCAACATCATGTTATTTTTATAAATATACATGGATAGATAGATAGATAGATAGATAGATAGATAGATAGATAGATAGATAGATAGATAGATAGATAGATAGATAGATAGATAGATGAATTCACTGGACTAAGGAGTAAACCACAGATCCTGATGTAGAATGTTTGAACCAGCAATTAAATTTACAAAAATAAAAGAATCAACCTCCTGCATGAAGGCTGCATTTTAAACCAGTATCTGGAAAATAATGGGTGAACTGGATATGGAGACAG
Reference	ZFMK-TIS-2520648			SpiSpi18	17	TCCA	SpiSpi18F	CTGTCTTCCAGTTAAGCCTCTAGC	SpiSpi18R	GGAGAGCAAGGTTGAAACACATCT	311	CTGTCTTCCAGTTAAGCCTCTAGCTATTGCTAGATGGCTACTCTGACCCTAATTTAATTTTCTCCATCCATCCATCCATCCATCCATCCATCCATCCATCCATCCATCCATCCATCCATCCATCCATCCATTCTTTATATTCTTAGTCTTTGGAAGCTAATAGCTTCCTTCACTTGAGAGAATAAAATTTTCTAGATCACTAACCTCCTATGTTCTCCACTTGCCTTCATGATGGATAGTCTGTGTTTCCCTTCTGAAAGTCATCTCGCTCAGAAATGCATTTTGGCAGATGTGTTTCAACCTTGCTCTCC
Reference	ZFMK-TIS-2520648			SpiSpi19	18	TCCA	SpiSpi19F	CCCAAGAGCTAAGAGTGGAGTTCC	SpiSpi19R	GCACCAGGAGGGTTATTCCTTCAA	329	CCCAAGAGCTAAGAGTGGAGTTCCTTGCTCCTGTGTGTTCAGCAGCTGAGCAGAACAAAGCTATGAGTGCGCTTTCCATTCCTCCCCCTTTCTCCATCCATCCATCCATCCATCCATCCATCCATCCATCCATCCATCCATCCATCCATCCATCCATCCATCCATCCCCTGAAGGGACATCTCCAAGCTGGGAACATCCCAGGGGATGCTTTAAAGCTGCCTTGGAGAGCTCTGTGAGGAGCAGCCCCTTCCTTGCTTTTCTGTGGCATTTTGATGTGGAACTGCAGGAGTGAGGTCTCCTGGATTTGAAGGAATAACCCTCCTGGTGC
Reference	ZFMK-TIS-2520648			SpiSpi20	16	AATG	SpiSpi20F	ACAGCTAGTCCAAATCAGTCTCGT	SpiSpi20R	GCAGTCATCCCTTTCCCATTCCAA	332	ACAGCTAGTCCAAATCAGTCTCGTGAACAATGAATGAGGGGAAAAGCATATTCTCTGCTTTCTACCTAGTAAGGAAAGGCTCTAGGACTAGTCCTTTTTTTGTAACAGGCTTCAAACAGAAATGAATGAATGAATGAATGAATGAATGAATGAATGAATGAATGAATGAATGAATGAATGAATGAAAGCTTGTATCTGCTTAAATGGGAAAATAACTGGCTCCCTGTGAACTTCCAGAGAACTGGTATGGCAGGCCTGACAGCTGAGTGGCTCAGCTCATGCAATAATCCCTTTTCCCTTTTTTAAATTTGGAATGGGAAAGGGATGACTGC
Reference	ZFMK-TIS-2520648			SpiSpi21	17	GATA	SpiSpi21F	TGCAGAGTCAGATGTACCTTGGCT	SpiSpi21R	ATGAGATCATGGCCCTGTGAACAC	301	TGCAGAGTCAGATGTACCTTGGCTGCCCCTGGAGTTGAGGAACAAAGCACAAAACACATTGTGGGTGCTTATAGCTACAGTGAATCCTCTTACTCCCCTCCCAGGGAATGTGGCTTATTGATTATATTTTATGTATATAAGGTGATAGATAGATAGATAGATAGATAGATAGATAGATAGATAGATAGATAGATAGATAGATAGATAGATATTAGTGCCTGCATACAAATGGATGCAGCATGGGAAATAAATAAGAGCTGGAAATGTATGTGTGTATGTGTTCACAGGGCCATGATCTCAT
Reference	ZFMK-TIS-2520648			SpiSpi23	11	CTCA	SpiSpi23F	ACTGAGGAAAGTCTGGTTCTGTCT	SpiSpi23R	AGCAGTGTACCTTCCTGGCAAAG	319	ACTGAGGAAAGTCTGGTTCTGTCTCTTATACACCCACTACCTTGCATTTGTGCACATGGATAAGATCCCCCTAAACTTTCCCTTCTCCAGGCTAAACAGTTCCATCTCTTATCCTCTTCCCATATGAGAGGTGTTACAGTCTCTTAAACATCCTTTTGGCCCAGTGCTGAGCTCACTCACTCACTCACTCACTCACTCACTCACTCACTCACTCATTCCACTATGTCCTTCTCTTTTGTACTGGGGAGCCCAGCATTTAGTCAGTGCCTCAGAAGTATTGAATAGAGGAAAAGGGGCTTTGCCAGGAAGGTACACTGCT
Reference	ZFMK-TIS-2520648			SpiSpi24	14	TCCA	SpiSpi24F	CCTGGAAGGATCTCAGTGGGATGA	SpiSpi24R	CCTCGGCAGGTCAGGAGAAAGAAT	339	CCTGGAAGGATCTCAGTGGGATGAAGAGCTGAGTCAAATATCCACTGAGCCTATTTCTTTCCACTCTGGGGCAAGAGGAGTCTGACCACCATCCTGGAAAGCTTCTGGATGTCCATCCGTCCATCCATCCATCCATCCATCCATCCATCCATCCATCCATCCATCCATCCATCCATCATCTCTCGGGCTCTCTAGCTGGTCAGAGTGACCCCAAGATGCGTTAGAAAGTTTCTTTTCCCAGCCCGGTGGTCAAAGAAGGAGTCAGAACTCTTCATTTCTTGGTCTCAAGGTTGTTTATTTTATCTTATTTATCAAATTCTTTCTCCTGACCTGCCGAGG
Reference	ZFMK-TIS-2520648			SpiSpi25	16	ATCC	SpiSpi25F	CAGTCCAGTAGGTACGTGTGATGC	SpiSpi25R	CATCTCTAGCAGGTTGTGGAGGTG	326	CAGTCCAGTAGGTACGTGTGATGCAATAAATACAGAGAGGCAAGGTCAAGCACTTAATAGATATGTTGTGAAATATATATATTTGTTAAAGCCTGAGTATCATGCGGTATCTTAAACAGAATCAACTATCCATCCATCCATCCATCCATCCATCCATCCATCCATCCATCCATCCATCCATCCATCCATCCGATTATGTTTGGTAGTACATGGGCCTTTAAATTCTGCAGACCATCTCTCTGGCACCTAAATAAAGGGCCAAATCCTATTGTCTTCACTTGGTTTCATTCAGACAAATGTGGCACCTCCACAACCTGCTAGAGATG
Reference	ZFMK-TIS-2520648			SpiSpi26	15	CACT	SpiSpi26F	GGCACATGTTTGTATGCTGCTCTT	SpiSpi26R	AGCTTTCCCAGACATGGCTGTAC	303	GGCACATGTTTGTATGCTGCTCTTTGTTACATCATGATTTAATGCAGCAGGCAACCCCACACAGCCACTCACTCACTCACTCACTCACTCACTCACTCACTCACTCACTCACTCACTCACTCACTCACCCTCCAGTGAAACGGGAGAGGGAATCAGAAAAGTAAAGTGAAAAAACTCATGGGTTGAGATCAAGATGTTTTTAATAGGTAAAGCAAAACCCAAGGGCACAAGCCAGGGCAAAATGAAGAATTCATTCACCAATTCCCATGGGCAGGCAGCTGTACAGCCATGTCTGGGAAAGCT
Reference	ZFMK-TIS-2520648			SpiSpi27	14	GAAT	SpiSpi27F	AAAGGCACTCTCCCATTTGAAGC	SpiSpi27R	ACTGTTTGTCACTACAACGTGTCT	324	AAAGGCACTCTCCCATTTGAAGCTCCTTCCCTCAACAGCATCACAGCACTGGCATGAGTAGGGCTGCAATGCACCTCCATTGCATGGAGGGGGGAATGTTTCAGAGAGGGTGACATGGCACAAGTGGGATGAAGAATAAAGGAAAATTAATTTAGGAATGAATGAATGAATGAATGAATGAATGAATGAATGAATGAATGAATGAATGAATGACAAAATGTAAACTAAATACTTGTAGTGTTTTCAGCAGAGGACCTCATGTGGGGTCCCTTGGGAAAACAAGAGTATCACTTCATAAATAGACACGTTGTAGTGACAAACAGT
Reference	ZFMK-TIS-2520648			SpiSpi29	14	TGAA	SpiSpi29F	AGGAATGGAATTGCTTTAGGCTGT	SpiSpi29R	GCATACCTTTGACCTCTGAGGCTG	319	AGGAATGGAATTGCTTTAGGCTGTCTTATGGAAGAGAGTGCCAATGATCTTATCTGTTCATAACAAAAATAAGTTTTAGGAGTCTCATGAATTTCAACATGGAAAATGCAAAATGCAGCCTGGTGGGAGGAATTGCTGTTTGCAACAGTATAGGCTGAGAACTGAATGAATGAATGAATGAATGAATGAATGAATGAATGAATGAATGAATGAATGAACGAACAAACTGAATGTTGGGAGGGACCTTGGCGCATTGGCAGAGAGAGGATGAAAATGAACCAGCAGTGTGCCCTGGCAGCCTCAGAGGTCAAAGGTATGC
