# Supplementary material for: FOGS: A SNPSTR Marker Database to Combat Wildlife Trafficking and a Cell Culture Bank for Ex‐Situ Conservation
Source: Mol Ecol Resour. 2025 Jan 10;25(4):e14062. doi: 10.1111/1755-0998.14062 (PMC11969641; doi:10.1111/1755-0998.14062)
Supplement: Supplementary file 3 — Table S3. Primer data. [file MEN-25-e14062-s006.zip › Supplementary S3/Sylvia_atricapilla_Reference.xlsx]

## Sheet: Sheet1
Data table for FOGS Reference Specimen
Title:	Catalogue/Accession Nr.	NCBI No.	Scaffold ID	Locus	Reference Allele	Microsatellite Sequence	Primer Name Forward	Primer Sequence Forward	Primer Name Reverse	Primer Sequence Reverse	Amplicon Size	Amplicon Sequence
Description:	ZFMK Nr.	Unique Accession No. in Genbank	Scaffold id from genbank		occurence number microsatellite
Example:	ZFMK-TIS-123	GCF_000337975.1	scaffold6_1	Fa_6-1	16	TCTA					409	TCATTGCATTTCTGTCCCCTCTCAGATTTTATATGTGCAGTTGACATAAAGTAATGTTAAATACAACCAAATAACTGGATTACAAGCAACATGCTTTCATTATGATTCAACTCTTTGTCAGTGCTCACCTATTTTTTGTATGCACAAAACATGTGCATGTGCTTGTGTGTGTGTATATCTATCTATCTATCTATCTATCTATCTATCTATCTATCTATCTATCTATCTATCTATCTATCTAATATAGATACAAACAGATTTGTATAGAACAAATGCCTGATTATCTGAATAATAATGAGAGATTTCATTGCAGATTCCTTCAGTTCTTGGGAAACTTTTGCCACCAGTTTTCCAATAATTGAAATAATTCAATGAAGTCCTGGGTATTAGCTTCTGCTC…
Reference		GCA_009819655.1	CM020494.1	SylAtr1	15	TCCA	SylAtr1F	ACTCTGGAAGTCGGGCTGTGCT	SylAtr1R	GCTGGAGATGCTCAGAACATGCCT	312	ACTCTGGAAGTCGGGCTGTGCTGGAGCCCTTCCTGTGTGCTGGGTTCTGTGGACATCTAGAGGCTCTCCCAGGAATGGCAGAGAATTCTCCATCCATCCATCCATCCATCCATCCATCCATCCATCCATCCATCCATCCATCCATCCATGTCTCCTCTTCCCCAGGCCAGATTCCCCAGCTCTCACTCACAGCCATGGAGCAGTCTTGGCTGTCGCAGAGGAAAATTTCCTTATTCCCTTGCTGTTGTGAACTTTCCTGGCTGTGAACACTTCCAGGGAGGGTGTCTCAGGCATGTTCTGAGCATCTCCAGC
Reference		GCA_009819655.1	CM020493.1	SylAtr2	16	CCAT	SylAtr2F	ACAAATGAGGTGAAGGGCAGTGGG	SylAtr2R	TGGAGAAGGGAGAGGGACAGACAA	349	ACAAATGAGGTGAAGGGCAGTGGGGGGCTGTGGGGACATGGGAAAACCAGCCTGGTCACCCCAGCACATGGAGCTGTCCTGCCCGTACATCCTTTGTGATTTCACAGCCCTTTTTCCTTCCACCCATCCATCCATCCATCCATCCATCCATCCATCCATCCATCCATCCATCCATCCATCCATCCATCCCTCCATCCTCACACCTCGCTCTTTGCTCATTCTTCCCCACTGGTTTTGTCCGTTCCTCCCTCCCCACCCCTTCTCTGACCATCCCACCCCCGTCCATCCTCACACCCCTCTCTCTGCTCATCCCTCCCTGCTGGTTTTGTCTGTCCCTCTCCCTTCTCCA
Reference		GCA_009819655.1	CM020477.1	SylAtr3	15	ATCC	SylAtr3F	ACTCCCGGAAAGCTCAGCCCAGAT	SylAtr3R	TGGAATGTTTGGGATGGGACAGGG	325	ACTCCCGGAAAGCTCAGCCCAGATCCCGGGATTTCACTGGGATGGGGACGGAGTGACCCCGGAGTGACCCTGGAGTGACCCTGGAGTGACCCTGGAGCGGCTGGAATGGGGGGAGCATGGATCCATCCATCCATCCATCCATCCATCCATCCATCCATCCATCCATCCATCCATCCATCCGGGAATGAAGAGTGTGCTGGCTGGGATAACCGGGATCAGCCCTGTCCCATCCCAAACATTCCATGGATAACGGGGATCAGCCCTGTCCCATCCCAAACATTCCATGGATAACCGGGATCAGCCCTGTCCCATCCCAAACATTCCA
Reference		GCA_009819655.1	CM020486.1	SylAtr4	16	AGAT	SylAtr4F	TCCACTATCCCAGGGTGCTCCAAG	SylAtr4R	TCCTGATGAAGGTGTGAGCTGAGG	312	TCCACTATCCCAGGGTGCTCCAAGCTCTGGCCAACCTTGGACACTGCCAGGGATCCAGGGGCAGCTTCTCTGGGCCCCCTGTGCCAGGGCCTGCCCACCCTCACAGCCAAGAATTTCCCCCTAATACCTTCCAGAAAGGTCGTAGGTAGGAGATAGATAGATAGATAGATAGATAGATAGATAGATAGATAGATAGATAGATAGATAGATAGATAATCTTTTCCTCTTTTCCATTTGTCTTCTGCTGTGTCAGAGCAGGCTCTCACCTCCAGCCCTGCATTCCCCACCCCTCAGCTCACACCTTCATCAGGA
Reference		GCA_009819655.1	CM020487.1	SylAtr5	15	CCAT	SylAtr5F	GACAAATGACGGTGCCTTCCCTTC	SylAtr5R	AATCAGGTTGCTCAGGTCACAGC	348	GACAAATGACGGTGCCTTCCCTTCTGACTCAACATTCACCCAGCCTCCCCTGAGTGCCCCTGCCCTGGCCAGCTCTCATCCTGAGTTATCCATGGGCACTGCTCATTCCTCTGGCCTTTCTCATACACTGTTTCTGGGCCACCCCATCCATCCATCCATCCATCCATCCATCCATCCATCCATCCATCCATCCATCCATCCATCCACATCTCCATCAGCACATCTGTTTCTCCTACAGCTCCACCCGCCTCCAAGGGGTTGCTAGTACAGCTTTTCCCACCTCTAGAATTTAGGTGAAGCATCAGAAGAGACATTTTAGGGCATGGCTGTGACCTGAGCAACCTGATT
Reference		GCA_009819655.1	CM020490.1	SylAtr6	14	CATC	SylAtr6F	GCAGCGTCACAGCACAGTCCAA	SylAtr6R	TGGCTGGAGAGGTTTGGAGGGATT	306	GCAGCGTCACAGCACAGTCCAAGCCCCAGGTTACCTGAGAGGGGAGGGTCTGTCACCATCTCTTCCCCTTATCCATCCTCCCATGCTTCCACAGCCCTTCTACAGCCATCCATCTCCCCTGCTTGTCCATCCTTTCCTGGATAATCCCTCCTCATCTATTCCTCCTACATCCATCCATCCATCCATCCATCCATCCATCCATCCATCCATCCATCCATCCATCCCTTCCTGCATCCATCCCTGCATCCCCTCACCCCTCATTCCCCTTCACCCACCTCCCCAAATCCCTCCAAACCTCTCCAGCCA
Reference		GCA_009819655.1	CM020491.1	SylAtr7	13	CCAT	SylAtr7F	CCCAGGAGCGATGTTCTTTAAGTG	SylAtr7R	AGGAGGGTCATTCCTTCAAATCCA	316	CCCAGGAGCGATGTTCTTTAAGTGGATCGTTGCTCCTGTGTGTTCAGCAGCTGAGCAGAACAAAGGTAACTGAGTATGTTCTCCATTCCTCAACCATCCATCCATCCATCCATCCATCCATCCATCCATCCATCCATCCATCCATCCCTCCATCCATCCTCTGAAGGGACATCTCCAAGCTGGGAACATCCACAGGGATGCTTTAAGGCTGTCGTAGAGAGCTCTGCAAGGAACAGCCCCTTCCTTGCTTTTCTGTGGCATCTTGATAAGGAACTGCATGAGTGAGATCTCATGGATTTGAAGGAATGACCCTCCT
Reference		GCA_009819655.1	CM020476.1	SylAtr10	18	CCAT	SylAtr10F	CCCAGAAGAGAGCAATAGGCATTT	SylAtr10R	GAGGAACCAGGCACAGGTAAGATG	328	CCCAGAAGAGAGCAATAGGCATTTGTTAAGTGGTTTTGTCTTAAAACAATTTCAAACCTCTTTGTAAGACACTTGGCTAGTGCAAGACAGCTTCTCCCATCCATCCATCCATCCATCCATCCATCCATCCATCCATCCATCCATCCATCCATCCATCCATCCATCCATGTAATATGTACCTTCAGCATCCTTGCTGCAAGTCCCAGCAGCTTGATTTCCCTTTCTCCATCCCATCAGTGGCTCCTGAAGAAATCTTGTCTTCTCCAGGTGGGGAGACCATGCCCTCACCAATCATCTCTGGCTGCATCTTACCTGTGCCTGGTTCCTC
Reference		GCA_009819655.1	CM020478.1	SylAtr12	12	ATCC	SylAtr12F	GTGCCACTGTGAAACCAACTTTGT	SylAtr12R	GCTGGTAGAAGATGTTGCTGTTCC	337	GTGCCACTGTGAAACCAACTTTGTGACAATGACCTGCCCAACAGATTACATCACCTTTCCCTCTTTAAACATGATGACAGACCAGGCTCATGTGAGTGTGCTGTAGTTTGCTTCCTGCAGAATCATTTGGATCAGTCCATCCATCTATCCATCCATCCATCCATCCATCCATCCATCCATCCATCCATCCATCCATCCATCCATCCATCCATCCACCTGGTACTGCCTGAATTCAGGATCACCCCTGGGGTGTTTCACTGGCAGAAGGGCTGGGGCAGGAACCCCTGGCAAGGTGGATGATGATCATCTCCTGGGAACAGCAACATCTTCTACCAGC
Reference		GCA_009819655.1	CM020481.1	SylAtr13	20	CATC	SylAtr13F	ACAGTCCTGGGAACGCCTCCAT	SylAtr13R	TGCTCACAGAGTGGTGGTGTCCAT	300	ACAGTCCTGGGAACGCCTCCATGAGCTCCAGACGTTAATTAAGCCGGAGCTGCAGAGCCATTACAAAAGCAGGAACATTCAGCTGTGTTCATTCAAAGATCTTTAAATAAATGAGCATCCATCCATCCATCCATCCATCCATCCATCCATCCATCCATCCATCCATCCATCCATCCATCCATCCATCCATCCATCCTCTGAACACAAGCAGTTGCTAAGGTCCAGAGAAGCCAGATCTCTGTTATCAGTGTCACAGGAGCTGTGAACAGCCTGGGAATGGACACCACCACTCTGTGAGCA
Reference		GCA_009819655.1	CM020483.1	SylAtr14	15	TCCA	SylAtr14F	CAATGTCCTGCTGTGGGTCCGT	SylAtr14R	ATCGCTCTCACGCCTCTCTTGG	344	CAATGTCCTGCTGTGGGTCCGTGCACTTTGCAGAGCTGCCTAGGAGCTCAGGAATGGTCAGAGAGTTGGGAAAATCAGCTCCATCTATCCATCATCCCTCCATCCAGCCCTCCATCCCTCCCTCCATCCATCCATCCATCCATCCATCCATCCATCCATCCATCCATCCATCCATCCATCCATCCCCCTGTTCCTGCCACTTCAACACTTACTTTTGAAGGCTCAGCCATGCATGGAACCAAATCTCCACTCAGGAGCTGTGCAAAAGCCCTTTGGGGATGATCTGCAGTCTTTCAGGAGTGGCTGATCCCAAAGGTACTTCCCAAGAGAGGCGTGAGAGCGAT
Reference		GCA_009819655.1	CM020484.1	SylAtr15	14	CCAT	SylAtr15F	TCCTTGGACGCCTCGAAGAATGG	SylAtr15R	TTCAAGGCCACTGGATGTGACCA	313	TCCTTGGACGCCTCGAAGAATGGGGACTTCAGCTGCCCTCTGGGCAGTTCCAATGCCTGACTACCCTTTCCAGGAAAAAATTCCTCTTGATGTCCAACCTGAGCCTTCCCTGGTGCAACTTGAGGCCATTTCCTCTTTTCCCATCCATCCATCCATCCATCCATCCATCCATCCATCCATCCATCCATCCATCCATTCATCCTCCTGCTGACACAGCCCCTCACCTGTTGTTGCACTCGCCAGTGATGGTTCTGTAGCCAGAAGAGGTACAATTTATTTTCTTATCCTGCTGGTCACATCCAGTGGCCTTGAA
Reference		GCA_009819655.1	CM020485.1	SylAtr16	13	TCCA	SylAtr16F	CTCCTCATTGCCAAGGCCATCAAG	SylAtr16R	TGGAGGGTTGGTAGCAGCTCTTAC	301	CTCCTCATTGCCAAGGCCATCAAGGTGTGTGCAAGGCTTCCTCCACCTGGGTGAAAACACTCACAGAGTCATCCATCCCTCCATCCATCCATCCATCCATCCATCCATCCATCCATCCATCCATCCATCCAGGCTCACAGAGAACAACATCCCAGCCATGTCTCCCTCAGGGCTGCAAAGCGTCACTTTGGCATTGCTTATCTGGACTTTCAACCCCAAAACCCACCGAATTTCTCCTAGAAGGTGCTGCAGGTACACAGCTCAGCAGGTCACAGAGGTAAGAGCTGCTACCAACCCTCCA
Reference		GCA_009819655.1	CM020475.1	SylAtr17	19	GGAA	SylAtr17F	ATGTGGTTGTGATGGAAAGGAGGT	SylAtr17R	CCCTGATGGATGAAGACTGAGACC	323	ATGTGGTTGTGATGGAAAGGAGGTACACACAGCTGTTCTGGGGTTTATCTATTGTAATAGAGCAACATGAAAGTATAAAGAGATCACTTAAGAAAATAAATAGGAAGGAAGGGAGGAAGGGAGGAAGGATGGAAGGAAGGAAGGAAGGAAGGAAGGAAGGAAGGAAGGAAGGAAGGAAGGAAGGAAGGAAGGAAGGAAGGAAGGAAGGATAAGAGTAGACAGTGGAAAGATATCACCACCTGTGGATCCAGAAACAAGACTTGACTGCTGCAGTTTTGATGGCCTTTTGTCAAAGTGATGGTCTCAGTCTTCATCCATCAGGG
Reference		GCA_009819655.1	CM020474.1	SylAtr18	20	AAGG	SylAtr18F	GGGTGGGAAACAGAAGTGACATTT	SylAtr18R	AGAGGAATGGCCTATGGAATCACC	316	GGGTGGGAAACAGAAGTGACATTTCATCAAAAAAAACATTTTAAGACATTTTACTGTCCATACTGTGCACCCTAAAAGGCAAAATCCTGGGATTCTGCATCCAGTGATGGCAAAAAGTGGGAAAGGAAGGAAGGAAGGAAGGAAGGAAGGAAGGAAGGAAGGAAGGAAGGAAGGAAGGAAGGAAGGAAGGAAGGAAGGAAGGGAAAAGGAGTCACTACTCTCCACCCAACAGCAGCTCAGATTTGCTTCTCTTCCTGGGATAGTTCCCTGCACTGCTATGAGAGTAAGATTTGGTGATTCCATAGGCCATTCCTCT
Reference		GCA_009819655.1	CM020479.1	SylAtr19	19	CCAT	SylAtr19F	TTCCTGCTGATGTGGTGCCTCTG	SylAtr19R	GGATGCAGGTGAAGATGCCAAGAG	312	TTCCTGCTGATGTGGTGCCTCTGGCACTGCTCCATGGAGCAGGACACCGTGAGCCAGCACCTGGAGTTCCCCATGGAGCTGCTCCTCAGTCTTGTGTGCCATCCATCCATCCATCCATCCATCCATCCATCCATCCATCCATCCATCCATCCATCCATCCACCAGCCCTGGAGGGGGTCTTGTGCCATTTGTGGAGTTCTGAAAGCCAAAACCTTTCCTGTGAGCCTAGAAGCTGTGAGCCCAGGGAGGGGGTGAGCTGGTCACAGGCAGAAGGTGCTGCTCTAGGGGCTCTTGGCATCTTCACCTGCATCC
Reference		GCA_009819655.1	CM020480.1	SylAtr20	12	TCCA	SylAtr20F	CCTTGCGTACTCTGCTCTGATGCC	SylAtr20R	AGTGATTCTTCCCGTGGTGGAGGA	328	CCTTGCGTACTCTGCTCTGATGCCCAGGGGAGAGGGGGAGCTTGAGGGAGGCAGGAGGGCAATGCTCAGCCCCAGTGGCTCTTGTTAGCATCAGGATGTGTGGGAGAGAGCTGCCTGTCCGTCCATCCATCCATCCATCCATCCATCCATCCATCCATCCATCCATCCACCCACCTGCCAGGAAGGCAGCCCAGTGCCCAGCCCTGGCCATGCAGTGCTGCCAGCCTGCATTCCCACATCTGGAGCAGCAGCATCTGTCTGTCAGCCCCCCCAAAGCACAGGTGCTGAGAATCTGCTCCAAAAATCCTCCACCACGGGAAGAATCACT
Reference		GCA_009819655.1	CM020473.1	SylAtr21	20	GAAG	SylAtr21F	GACTGTGAGGAGGAAGCCACTCT	SylAtr21R	AGCAAGTTCAGGGTCAGACTTAGC	312	GACTGTGAGGAGGAAGCCACTCTCCCACAGCTCTGCCCGCTCTGCCCTTTTGTTTTGTCATCTCTAAGCAGACCTTTCAGAGTCTTTTAATTTAAAAGAGTTTTTAATTTACAACAAAGCCTTTGCCTTGTTGTGTAACTCTGTGGTTTTCAAATTATAAGAAGGAAGGAAGGAAGGAAGGAAGGAAGGAAGGAAGGAAGGAAGGAAGGAAGGAAGGAAGGAAGGAAGGAAGGAAGGAAGGGTAGTTTAGATAAAAAACATAACCAACTCTCAAACCTGAAATTAACAGCTAAGTCTGACCCTGAACTTGCT
Reference		GCA_009819655.1	CM020471.1	SylAtr22	14	ATCC	SylAtr22F	GCCATAACAGCACTCCATCCACAG	SylAtr22R	GGGCTCAAATGAGAAGGGAGATGC	305	GCCATAACAGCACTCCATCCACAGTGGTCTACTTCAAATCAAGCCTCTGAAAAATATCCACGTGCAATATCTGGCTTCGATGAACTTTTATCCATCCATCCATCCATCCATCCATCCATCCATCCATCCATCCATCCATCCATCCGCTTTTGGAATGGAAGGCGACCCACATGCCAAAAGTCGCCTGCATCATAACCTGCATCATAACCTGCATCTCTACCTGCATCTCTAGCTGCATCCTAATCTGCAAGGCTGAGGAAGCAAATGTTCATGGAAGATGAGCATCTCCCTTCTCATTTGAGCCC
Reference		GCA_009819655.1	CM020472.1	SylAtr23	13	TCCA	SylAtr23F	GCCTGGATGAGGTGAATGGCTACT	SylAtr23R	ATCAGAGGGATGCGTGGGTGCT	310	GCCTGGATGAGGTGAATGGCTACTCCTGCCTCTGCACCGAGGGTTACAGGTACCACCAGACTTGGGACACCTGGGGTAGTGGGGATGGTTATGTGTCACTGTGCAGAAGGGACAAGTCCTGGCTACCATGTCTGTCCATCCATCCATCCATCCATCCATCCATCCATCCATCCATCCATCCATCCATCCTCAGTGTGAGAGGAAGGAGTGAGGCTGGGAGTGTGTGTCTCTGGGGGTGGAGGCCGGGAGGAGCCAGCATCACTGGAGAGAGACCCCAGGGCACAGCTCAGCACCCACGCATCCCTCTGAT
Reference		GCA_009819655.1	CM020470.1	SylAtr24	13	CATC	SylAtr24F	AAGCTACCAGGCTCTGCTCCAG	SylAtr24R	CTTAATTGCTGCCAGCCCTCAGTA	329	AAGCTACCAGGCTCTGCTCCAGCTTTCCCCATTCATTCAGTTTGCAGACCTGGTGCCTGTCTGCTGGAGATCTCTGCTCAGACCAAGTCTCTGGCAGCTGCTGTTCCATCACCCATTCACACATGGCTAGCTCCACTCTTCTTGCTACTTGCATTTCCACTTCTCTTTCATCCATCCATCCATCCATCCATCCATCCATCCATCCATCCATCCATCCATCCAATTTTCTCCCTAATCTGATCTCACTTCTTTGATCCTTCTCAAGAACACTGATCACCCTCCCCCACCAAAGCAGCACTCATCCCTACTGAGGGCTGGCAGCAATTAAG
Reference		GCA_009819655.1	CM020469.1	SylAtr25	13	GATA	SylAtr25F	TCCTGTTGTTCTGACATGGTACAG	SylAtr25R	ACTGATTGCCAAACTTTGCAGCAG	300	TCCTGTTGTTCTGACATGGTACAGAGCAAAGGATAATGTATACAAGTTTGAGAGATTTTGCCATGGGAGATGGATATATGATAGATAGATAGATAGATAGATAGATAGATAGATAGATAGATAGATAGATAGACAGATATTCAATCCACTCTAGGTAGGCAGAAAAATGACATACGTACAGACCTGAGGCTAATGCTGGCAATAATTATGAACAAAGCTTCACCTTTTTATATTATGTTGTCTGAAAATATCAGCATTTTTAGTAACATAGATGGACTGCTGCAAAGTTTGGCAATCAGT
Reference		GCA_009819655.1	CM020468.1	SylAtr26	14	ATCC	SylAtr26F	ACAGTTCCAGTCAACTCCCAGATG	SylAtr26R	CTGACAGGAGCCAGCTCTACCA	302	ACAGTTCCAGTCAACTCCCAGATGGACTTGTCACTGATGAAAAATGAGCCAAGCAGGGGTGTTTCACCCTGTGAAGAAGACCATGGTGGAGCAAGCTGGTCCCATGCAGGCAGTGGAGATCCATCCATCCATCCATCCATCCATCCATCCATCCATCCATCCATCCATCCATCCAACCATCCATTTGTAGAGCAGACATCCACTCTGCTGGCTGTGAAGGATCCAGTGCCAAGGCAGATGTACGTGTCCCAAAAGAAGCTGTGCTTCTGTGAAATCTCTCTGGTAGAGCTGGCTCCTGTCAG
Reference		GCA_009819655.1	CM020498.1	SylAtr27	13	TCCA	SylAtr27F	GCCCTGATTATGGTGTGTCCACTC	SylAtr27R	GCCCTTTCAATGCCTCAACACTGT	301	GCCCTGATTATGGTGTGTCCACTCTGGCTTTTCACATAAGGCACTAGCTTGCCTGAGCTACACCTTGGAACCTGTATTCACATCCATCCGTCCATCCATCCATCCATCCATCCATCCATCCATCCATCCATCCATCCATCCATCTCCATTTTCTTAAAAAAAATTCCTTGAGAACACACTTGTTCCAATCTTCAAAACAGCTTTGGCCAAGCACCTCCTGGTCTCACTGTGTGTGGTGGGCACCTTTGACACATGCATTTGAACAAAATGGAAACTGACAGTGTTGAGGCATTGAAAGGGC
Reference		GCA_009819655.1	CM020467.1	SylAtr28	11	AATA	SylAtr28F	CCCTGACGGAAACCAGAGAGTTCT	SylAtr28R	CCAGGAGCCACACAGAAATTGTAG	319	CCCTGACGGAAACCAGAGAGTTCTGCTCTTTCTGCGAGAATACACAGACCCAGTTTGCAGAATTACAACCCAAACGGATGACTGGAGGTTGAAAACAGACCCTAATCCAAGAAGGGAATAAATAAATAAATAAATAAATAAATAAATAAATAAATAAATAAAAAGTCAGATAGCTGTGAGGAATTCAGTGTGAAACAAGTTCCTTTGATCCTTTGATTTTATTACTCCACTCTGTGGCTGCCCATCATTTCCCAGTGCTGCCCTCAGCAGCAGGCTATGTCAGAGCTGGCTGAATCTACAATTTCTGTGTGGCTCCTGG
Reference		GCA_009819655.1	CM020466.1	SylAtr29	14	TCCA	SylAtr29F	CCTGCCAGCAGCACACATCT	SylAtr29R	TGAAGTTGCATGATGGTCATCCTG	300	CCTGCCAGCAGCACACATCTGTGGGGCTACATTAACCAACTGCTAGTTCCACCAGGGTATCCAACTCCTTCTCCACAGGGCTGATATCCATCCTTCCATCCATCCATCCATCCATCCATCCATCCATCCATCCATCCATCCATCCATCCATCCGTCCAACCATCTCCAAGTCTGTATACCAGGGATCCCCCCAACTCATGTGCACTTGTTGAATCTCCTGAGGCTGACAAGGGACCATTTCTCTGTTAAAATCCTGCTGGATGGAATCCTTCCCTCCAGGATGACCATCATGCAACTTCA
Reference		GCA_009819655.1	CM020465.1	SylAtr30	15	GATA	SylAtr30F	ACTTCTGATCCTCCTGCTATGGAC	SylAtr30R	GCAGATTTGTCACTGCTTGAGATG	304	ACTTCTGATCCTCCTGCTATGGACAATGACGCCTTTCACTGGATCAGATTGCTCAGAGCTCCACATAGGACAGTGGATAGATAGATAGATAGATAGATAGATAGATAGATAGATAGATAGATAGATAGATAGATACTTATTAAAAATATGATATCATTCTAGCTTTCCCTCAGAGCACTGTGTGAAGGGAATCACGAATAGGTAAATTTGAGAGTGTTTTTTCCTTACCTATTATTTTGATCTGAGACTTGGGCCTTCAGATTCCAACTACCCAAAATATCATCTCAAGCAGTGACAAATCTGC
