# Supplementary material for: FOGS: A SNPSTR Marker Database to Combat Wildlife Trafficking and a Cell Culture Bank for Ex‐Situ Conservation
Source: Mol Ecol Resour. 2025 Jan 10;25(4):e14062. doi: 10.1111/1755-0998.14062 (PMC11969641; doi:10.1111/1755-0998.14062)
Supplement: Supplementary file 3 — Table S3. Primer data. [file MEN-25-e14062-s006.zip › Supplementary S3/Terrapene_mexicana_Reference.xlsx]

## Sheet: Sheet1
Data table for FOGS Reference Specimen
Title:	Catalogue/Accession Nr.	NCBI No.	Scaffold ID	Locus	Reference Allele	Microsatellite Sequence	Primer Name Forward	Primer Sequence Forward	Primer Name Reverse	Primer Sequence Reverse	Amplicon Size	Amplicon Sequence
Description:	ZFMK Nr.	Unique Accession No. in Genbank	Scaffold id from genbank		occurence number microsatellite
Example:	ZFMK-TIS-123	GCF_000337975.1	scaffold6_1	Fa_6-1	16	TCTA					409	TCATTGCATTTCTGTCCCCTCTCAGATTTTATATGTGCAGTTGACATAAAGTAATGTTAAATACAACCAAATAACTGGATTACAAGCAACATGCTTTCATTATGATTCAACTCTTTGTCAGTGCTCACCTATTTTTTGTATGCACAAAACATGTGCATGTGCTTGTGTGTGTGTATATCTATCTATCTATCTATCTATCTATCTATCTATCTATCTATCTATCTATCTATCTATCTATCTAATATAGATACAAACAGATTTGTATAGAACAAATGCCTGATTATCTGAATAATAATGAGAGATTTCATTGCAGATTCCTTCAGTTCTTGGGAAACTTTTGCCACCAGTTTTCCAATAATTGAAATAATTCAATGAAGTCCTGGGTATTAGCTTCTGCTC…
Reference	ZFMK-TIS-55768			TerMex1	11	TAGA	TerMex1F	GGTCAGTGAAACACCATTTGCCAT	TerMex1R	TTCTAGTGCAACATTGCTGTGGTA	300	GGTCAGTGAAACACCATTTGCCATGTTCTCACACTTGGCTGTCTTAAAATGACTGCTGCCCATCAAATATTCCTGCTAAAGAGTGAGGCATGGGATGCAGGACTCCTAAGCAAACTATTTTGCTTAGCATCTTTGTAGATAGATAGATAGATAGATAGATAGATAGATAGATAGATAGATAAAGAATTGTCTCATGTATGTGTATACCTATGCATCTATCTACATATTAAATAGATAGTTAGATTAGATGTATAATTTAATTATTGGTTGCCTAGGTACCACAGCAATGTTGCACTAGAA
Reference	ZFMK-TIS-55768			TerMex3	20	GATA	TerMex3F	GATGTGTACGGACCACTCATGTGA	TerMex3R	TGATGCACTGAGGGACCTGAACA	312	GATGTGTACGGACCACTCATGTGAGTCAAAGTTTCCAAGATCATATCTCCATGATTGGTCCATGATAGATAGATAGATAGATAGATAGATAGATAGATAGATAGATAGATAGATAGATAGATAGATAGATAGATAGATAGATATTAGTTTAAAATATTTGTATTTTTGTGAAAGAAAAATAATCTAAGGACAGCTTTTCTTAAGGCTTCCTTAACCTCTTTGTTTCTCAGGCTGTATATGAGGGGGTTGACCAGTGGGGTCAGGATTCCATAGAAGACAGAGAACACCTTGTTCAGGTCCCTCAGTGCATCA
Reference	ZFMK-TIS-55768			TerMex4	15	ATAG	TerMex4F	CGCCCAGCTCTACTCATGCTTACA	TerMex4R	CCCAATACAGGCACTCCCAAACTC	309	CGCCCAGCTCTACTCATGCTTACATCAGCATAAATTGAGAATATCTCCAGAGAAGTCAATGACATTACAATGGTATTAATCCAGCAAAATGGAAATAAAAATGTAGCTCATATTATTTATCTTGGGCATTGGTAACGTGCCCATTACTATACTGTGTATATCATAGATAGATAGATAGATAGATAGATAGATAGATAGATAGATAGATAGATAGATAGATAGACAATAAGTATGAGTGCAGAGTTAAAATCTGCATTTAAACCTGAACCTAACCTGAACTTTCTAGAGTTTGGGAGTGCCTGTATTGGG
Reference	ZFMK-TIS-55768			TerMex5	11	CTAA	TerMex5F	GCAAAGCCAGAGGAAAGGTTGAAG	TerMex5R	GGCGACCTAACTACAGCACTCAGA	340	GCAAAGCCAGAGGAAAGGTTGAAGTGGCCCCATTATTTTTAATGTTGCAGTCATCTTTCTGGTGATAGCATATCATTTCTCTCTGACATCTTGTGGGCACTGCTACAGGCACAGTTATAAACCTTTAGGAGAAAAGTAGTAGGTTCACCTAACTAACTAACTAACTAACTAACTAACTAACTAACTAACTAATTAAACTACATTTAACTCCCTTTCTCTATCACCTCAGCTATTCAGTAACTCCCTGGCTCCTGGCCTAGTTATCAGGGTGCCAGAGTCTTTTTGGGCCTAGTCTACACTGTGAAAAATGTCATACTCTGAGTGCTGTAGTTAGGTCGCC
Reference	ZFMK-TIS-55768			TerMex6	16	GATA	TerMex6F	GGCACCTTGGCAGACAGATCAGTA	TerMex6R	GGCTAGGCTGACGAGAGTGTAGAT	308	GGCACCTTGGCAGACAGATCAGTATCCCAGCCTGCAAACTCTTGGGGGCAGAAACTGACCTACTGAGTGTCTGAATAGTGATTAGCCCAATGGTGCCCCTTTCCTTTCGAGTTCTCCTAGGCACTACTGTAACAAAAATGATAGATAGATAGATAGATAGATAGATAGATAGATAGATAGATAGATAGATAGATAGATAGATAGAGGGGGCATATGGAGCTAGACAGATGATAGACAGCCTAGTATTCAGAGAACCATTGTCTGTCTATGTCCTCACTGGAGTTATCTACACTCTCGTCAGCCTAGCC
Reference	ZFMK-TIS-55768			TerMex7	15	AGAT	TerMex7F	CAAACAGGGAGATCGGAGCATGGA	TerMex7R	AGCAGTAAGTGGAGGCAGATGTCT	350	CAAACAGGGAGATCGGAGCATGGAGGGGACCCATACATGTTGGGATGTGACCGGGACCCCAAGGTTCGCTCAGGTGAAACTCCCATTGAAATCAAGAAGTTGGTACTGAGTAAGGACACTGCAAGATAGATAGATAGATAGATAGATAGATAGATAGATAGATAGATAGATAGATAGATAGATGGGAGGGGGGGTGTAGGGATAGATATTACATTTAAACTCATAATTTGAAATCCAGTGTGTTTCAAAGCCTCATGTTTTCCGGGCCTTTTTGAACATCCATTGAAGATGCCAAGGAGCCTTGGAAATTAAACCCAAATAATGAAAGACATCTGCCTCCACTTACTGCT
Reference	ZFMK-TIS-55768			TerMex8	12	TAGA	TerMex8F	CATCCGTAAGCCAGTGACTGAGTG	TerMex8R	ACGGTACAGTCGCTAGATCCAAGA	307	CATCCGTAAGCCAGTGACTGAGTGGTAATGTGAGACACACCTCTGGTTAGTTTCACAATTGTAATGCTTTGGGATTGTTTTAGTTTATTGGTTTTTGTCAACTGTTTTGTTAACACTGCTTTCAGGAGAGGGCTGGGGTTTATCTGTGTCTGCTTGCATACTATGGTAGATAGATAGATAGATAGATAGATAGATAGATAGATAGATAGATAGATGCAACTCCAGCTTCATGCAGGATCCCTCTGCTTCCTAAGAAGAGTATGGCCTGAGCTACTGCATCTTCTCTTGGATCTAGCGACTGTACCGT
Reference	ZFMK-TIS-55768			TerMex10	13	AGAT	TerMex10F	TCTGGCTCTTCAAAGCTCCTTCTG	TerMex10R	GACCATTCTGTCACCGTGGACTAG	324	TCTGGCTCTTCAAAGCTCCTTCTGGCTATTGCCAGGCAGACGTCATCAAGGTATACAAATTTACTTGCCGAGGAGGATGGCAGGTCAGATAGATAGATAGATAGATAGATAGATAGATAGATAGATAGATAGATAGATAAAAGAGCATCAGAGCAAGTGCAGATCCCTCGGGAAGTCCATTGTTCATATGACATGGGTGACTGGAACCATCTCCACACCTGATGATCACTGTTCTGTTAGAAATCATCTGCCTAATAAACTCTAAGTTTCTTGCCTAGATCATGGAGTATAATTTTAGGACTAGTCCACGGTGACAGAATGGTC
Reference	ZFMK-TIS-55768			TerMex11	11	TAGA	TerMex11F	ATATGTCAAGCACAGTTCTGACCC	TerMex11R	TCCCTTGCACACAAGTAGTGAACA	339	ATATGTCAAGCACAGTTCTGACCCCTTAAAGTGAGAAGTGCCAAAGATTTCAATCAGTCCACTAGGAATTTCATTATTGCTATTGATTTTATAAGGTGCTCAGATACTACAGAGGTGGAAGGCAGTATAAAAATCCTTAGATAGATAGATAGATAGATAGATAGATAGATAGATAGATAGATAGCAAACTTCCATTTAAAAACAAAAAGTAAGATTTTGGTTTTAGTAGGTGCAAAGAAAACCTTCTGAAGGGGGGCTAGAAGGACCCATGCAACAGCAAAATCTATTGTCCTTCCCCATCCATCTCCTAATACCTGTTCACTACTTGTGTGCAAGGGA
Reference	ZFMK-TIS-55768			TerMex12	15	ATAG	TerMex12F	AGATACTGAGGAGGGAAGGATGGA	TerMex12R	AAGGAAGCTGGAATCACACCGTAA	313	AGATACTGAGGAGGGAAGGATGGATAGAGAGATAGAGAAAGATACTACAGAGGGAAGGATGGAGAGATAGAAGAGACATGGAGAGATTCTATGCAGGAAATAGATAGATAGATAGATAGATAGATAGATAGATAGATAGATAGATAGATAGATAGATAGATACAGAGGCATAGGGGACCAAACCGAAACAATGAGATGATATTTGTCAGCATGACAGGCAGACTCAGTACACCAGCTGCCTGTCCTTTGTCATGTATTTTCTAGGCACAGTGACAAAGGATGGTATTAATTACGGTGTGATTCCAGCTTCCTT
Reference	ZFMK-TIS-55768			TerMex14	12	GATA	TerMex14F	TGTTTGCCTCTGTCCTGCCGAC	TerMex14R	ATCCTGCCTGCCTTAATTGGTTCT	328	TGTTTGCCTCTGTCCTGCCGACCCTGGGCGGGGCAGGGGGGTGGAGGCTCCCCAACGCCAGGCCCAGCACGCAGAACGGCTGAACAGAGATCACAGGCCTGGGAAGGGTCATTCAGATACCACGGGGATAGATAGATAGATAGATAGATAGATAGATAGATAGATAGATAGATAGTGTGACAGACCCAGGCCAGTGGGGTACAGGAGTCTGGTAGAGGGCAAATATACTGGTCACTGGATGAGTAGTTTTCTGTTCCCTGAGTGACCAGAGCAGGGGCTGCACTAGAGTAATCAGGAACCTGCTAGAACCAATTAAGGCAGGCAGGAT
Reference	ZFMK-TIS-55768			TerMex15	15	TAGA	TerMex15F	GGGTGCAAGTGGTTAGGAGATGAT	TerMex15R	CCAGCATAAGTGTTGGTTAGAGGT	323	GGGTGCAAGTGGTTAGGAGATGATAAAGGAAGTCACCTTCCAAGCAGCCAGTGAGGATGCCCTCATTTTTGCAGGTGCATTTCAGGTTGAACTTGGAACCTGAAATGCTCACACACAATGAAAGTAGGCAGCTTCCCCCAAAGGCTCAAAAAACAAAAGGCAATTTATTAGATAGATAGATAGATAGATAGATAGATAGATAGATAGATAGATAGATAGATAGATAGATTCAGTACAATTTGCACCAATATAACTGCCTCCACAGTTATACCAGCATAACTATGTCAGTAAAAACTCACACCTCTAACCAACACTTATGCTGG
Reference	ZFMK-TIS-55768			TerMex16	13	GATA	TerMex16F	GGGTGACCAGATGTCCCGATTT	TerMex16R	CCCTGTATAGAGCCCAAACACTTG	347	GGGTGACCAGATGTCCCGATTTTATAAGTACAGTCCCGATTTTTGGGTCTTTTTCTTATATAGGCTCCTATTACCCCCCACCTCCTGTCCCGATTTTTCACACTTGCTGTCTGGTCACCCTAAGTGAAAGCCAGACATATTTAAATTAGAAAAAGGCGATAGATAGATAGATAGATAGATAGATAGATAGATAGATAGATAGATAGATAGAGAAGGTGATTAGCCAGTGGAATAAACTACCCTAGGAGGTGATGGATTCTCCATCTCCTGATGTCTTCAAATCAAAACTGGATGTCTTTCTAAAAGATGCTTAGTCAAACACACAAGTGTTTGGGCTCTATACAGGG
Reference	ZFMK-TIS-55768			TerMex17	13	AGAT	TerMex17F	TGAGCCTGACGATAATACCGGAAA	TerMex17R	TTGCAGTATCTTGTAGGAGCACCT	325	TGAGCCTGACGATAATACCGGAAATATAATAGGAGTGATTCACACTCACCTGGATACTGCGTTTAGTTCTGGTCACAGAATCTTAGTTAAGAGATCAGAAATAGAGGGATCCAAAAGACTGTCAGATAGATAGATAGATAGATAGATAGATAGATAGATAGATAGATAGATAGATATTAGAGGCATGGAAAAAATTTCAGATAATGGAAACAGTTAGATTGGGACAGTTTAGCTTACCGAGGCTGCAAATAAGAGCGGATAGGCTAGAGATATATAAAATAGCAGATAATGTAGAGATAATAGGTGCTCCTACAAGATACTGCAA
Reference	ZFMK-TIS-55768			TerMex18	11	AGAT	TerMex18F	AGGAATGCGTAACATGGCGAATGG	TerMex18R	AAGTTATGCCGGTGAGGCTGTAGG	327	AGGAATGCGTAACATGGCGAATGGACAGACAGAGGAGAGTGGATGATGATTAGACAGATAGACAGACAGAAAGGAGTGTATGGAGATAGATAGATAGATAGATAGATAGATAGATAGATAGATAGATGTGTCTGATGATAGCTCATGGTTACCTCTTCATTCACTGGATTAGATGGTAAGACCCTCACACACAGGTGCCCTTTACCAGAGTTCCTTGACTTCTCTGCCCTTTCCCTGGCTAAGCTGACGTGACCACCCAGCAAATGCCAGTCTCTGGCTCTTCAGTATCTGCCTTCCCTTTCCCCTACAGCCTCACCGGCATAACTT
Reference	ZFMK-TIS-55768			TerMex19	12	GATA	TerMex19F	ACAACCCGGCCACATTCATTTACT	TerMex19R	ACGACCAAAGAGCAGGATAGTTCT	317	ACAACCCGGCCACATTCATTTACTCTCCTCCTTGGTGCCAACATCCTTCAAATATTTGTAGACTGTTACTTCCTCCACAATCACTGCATAACTAAGATGATAGATAGATAGATAGATAGATAGATAGATAGATAGATAGATAGATAAACTTTTCTAAGAAATCAATCCTTCCAGCCCGGGATAATTTTGTTGTTCTTTCAGGGCCTGATCCATTATCTTCAATGGGCTTTGGATCAGTCCTTTAGAGGACAGCAAAAAAGAATAATAATTCTACTAAAAAGAGAGTGCAAGAGAGAACTATCCTGCTCTTTGGTCGT
Reference	ZFMK-TIS-55768			TerMex21	14	AGAT	TerMex21F	TCAGGGCCAACCCATACCATTACA	TerMex21R	ACAGAGCAGTGAAGGAGGCGTAG	310	TCAGGGCCAACCCATACCATTACAGAGGGGAAAAGAGGACTCAGGCAAGAGACTCAGAACGCTTAGTTGAGTGCCCTGACATAAGGTCTTCCTGAACTCAGATACCACAGAGATGGGTGCTGTATGAGATAGATAGATAGATAGATAGATAGATAGATAGATAGATAGATAGATAGATAGATGCTGTAAATGGATGGATAGGTAGGAAGGTTTGATTGACTAGTTTCTGTGCCATGGCCACCTAGCACAAAGATCCCAGAGAAAAGCAAATTTCAATGCCACAGGGCCTACGCCTCCTTCACTGCTCTGT
Reference	ZFMK-TIS-55768			TerMex22	12	ATAG	TerMex22F	CGAGTCTCTGCTCCTTCTTCATGG	TerMex22R	GTTCATCGGTGTCTCCTGTTGCT	350	CGAGTCTCTGCTCCTTCTTCATGGGCTGCAAAAGAAGTCTGAGAACCAAGGATAGTTTAATGACTGCATTCCTGGAATGCTGAAAAGTATCAAAATTGTGGCCTTCTCTGACAAAGTTTGTTACATGGGGGTATTTCTTGGCTTCTTTCCAAGGGAATATAGATAGATAGATAGATAGATAGATAGATAGATAGATAGATAGATAGGGTAGGAGCAGTATCCCAGAGACAGCAGAGGCAGTTGGAGAAGGACCGTGGAAGAGCTGGATGGACAAGAGAAATAAGGAGTAGTTTGAATTCCTCAGGACAAAGGAGGAGCAGACTCTTCAGCAACAGGAGACACCGATGAAC
Reference	ZFMK-TIS-55768			TerMex23	16	GATA	TerMex23F	CCCTGATCCCATTTAGTGCATTGC	TerMex23R	AGACTAACACGGCTGCTACTCTGA	343	CCCTGATCCCATTTAGTGCATTGCCTTTCAGCCAAGCTCCCATTTGTGGAGTAGATCCCGGTCTGCTAGGAACTTCAGAGAGAGCCAGCAGTTCAGGACATACAGCAAGGGTACAGCAAAGGGTTGCTGGGTAACACAGTGAGGGGTGATAGATAGATAGATAGATAGATAGATAGATAGATAGATAGATAGATAGATAGATAGATAGATAATGTCCAAACAATTCTGATGCCTGAGAATCGACTGCATCACAAGCTGAAACAAATTCCACAAAGATCAGCACAGTAAGTTTGGTATTTCAATTACATATTTTGGGGTTTCAGAGTAGCAGCCGTGTTAGTCT
Reference	ZFMK-TIS-55768			TerMex24	13	TAGA	TerMex24F	TGCTCCTGTCCAGACCTGTTCA	TerMex24R	ACTGGCCTAGATGATCAGACTAGC	307	TGCTCCTGTCCAGACCTGTTCATACAACAATCAAGAATGACACAATGAATTTACCAGGCATCATGTTTAAAATTAATACATGAAATACATTTTTCTCACCGCAATGTATATTTTACTCATTGAACTCATTATCTCAGTATATGAATGAAGAATTTAGAAGAATAAATTAGATAGATAGATAGATAGATAGATAGATAGATAGATAGATAGATAGATAGATTTGTCCAGGGTACTAAGAACTTCAATTCATAAATGCCAACGCCAGAAGGGACCACTGTGATCAGCTAGTCTGATCATCTAGGCCAGT
Reference	ZFMK-TIS-55768			TerMex25	12	ATAG	TerMex25F	CTCCCTTTGCCAGCAGACTCATTG	TerMex25R	CAGGTCTCACTGCAAGGCTTATCT	310	CTCCCTTTGCCAGCAGACTCATTGATTTCAGTGAGACTGTGTGGGGATAACAGAATATGATCTTCTGTAGTGGATTTCATAGATAGATAGATAGATAGATAGATAGATAGATAGATAGATAGATAGAAGAAATATCCAGAACCTTGTGCACTTTTACAAAATTCTAAATACACCTGGCCACAAGATAAAGATTCAGAATAAAAGTACATGCCCCAGTATATTACTGCTCCCACAAAAATGACGGTATCTGTTCACTATATTGTCAGTCTCCAAAAGCTCAGGAAAGAGATAAGCCTTGCAGTGAGACCTG
Reference	ZFMK-TIS-55768			TerMex26	11	TAGA	TerMex26F	TCTCACCAACAGAAGCTGGTCCAA	TerMex26R	GCTCGGTTCATCCTGCCACATG	345	TCTCACCAACAGAAGCTGGTCCAATAAACGATATTACCTCATCCACCTTGTCTCTCTAATATCCTGGGACCGACCCGGCTACAACTACACTGCATGAGACTAGTAGGACAGAGAGATAGAATCATAGGGTTAGAAGGGACCGCAAGGGTCATTAGATAGATAGATAGATAGATAGATAGATAGATAGATAGATAGATATGGCAGTTCAGGCTTCAAGCCCCCCAGTGCTCCAGCCATGGACTGTGTGCCTGCACTGTGCAGCCATCCCCTGCCTGCGGGAACAGAAGCCTGTGTTAGTGTTTACCGTCTCCTGGGTAACAGGGCATGTGGCAGGATGAACCGAGC
Reference	ZFMK-TIS-55768			TerMex27	14	CATA	TerMex27F	TGCTGACATTATGTTCAGAGTGCT	TerMex27R	ATGGTGGTGATGGCGACACTG	323	TGCTGACATTATGTTCAGAGTGCTAGAAAATAGGAGCAGGATGCAGTCGTTGCCCCAGCAAGCTTACCATCTAAATTATATAGAGACAACTTGAGCATTCTTGTATGTACACTGCATGCATACATACATACATACATACATACATACATACATACATACATACATACATACATATATTAGGCTGACGGATGGGTTTCATGTGGTCAGTGGATTTTTTTTATTTAATGTAAGGTTGTAAATTCTAGCTGATGGGGGTTTTGGTAAAGCATATACAATGACTGACCATTTGAGTTCCTCAGACCCAGTGTCGCCATCACCACCAT
Reference	ZFMK-TIS-55768			TerMex28	11	ATAG	TerMex28F	CCCAACCTGCATTCTCTGTTCCCA	TerMex28R	AACTCCAGCACTCAACCCGATCAT	324	CCCAACCTGCATTCTCTGTTCCCAGATATATTACAGGGATATCCAACTAATTATCAACAGTGACAAACATGTTTTATTCTATCTGAAAAGTAAGTACAATTGCAAGAACTTTCAAGAACAAATCTTTTTCAGTGCATAAATATTATACTGATAAGTACAATAGATAGATAAATAGATAGATAGATAGATAGATAGATAGATAGATAGATAGATAGATAATGTTATTCTCTTTGATATAGCCCAAGTCTTCTCATCAGTTTCCTGAGGGCTTCTTTGACCTCTTTGTTTCTCAGAGAGTATATGATCGGGTTGAGTGCTGGAGTT
Reference	ZFMK-TIS-55768			TerMex29	15	AGAT	TerMex29F	GGTTCATTGGAGGGCTTTGGGATG	TerMex29R	GGAGCTGATGTAAGACAGGTCACA	312	GGTTCATTGGAGGGCTTTGGGATGTTTGACCACAGGGAGACATTCATGGACATTTTTATTAATGACCTTCGAACAAAAAGATAGATAGATAGATAGATAGATAGATAGATAGATAGATAGATAGATAGATAGATAGATAGTATTTTCTCTGGTAAGCACACTCTTTCTATGACTTAATCACTTGGATTTTTTGTATTCCCACCGGTATAATTATAAGCACAAGTTTCTTGTGCCTCCTCAGGAGATATTAACAAAATTCAAACAAGTCAACTGTGTTTCAAGTCAAGGTGTGACCTGTCTTACATCAGCTCC
Reference	ZFMK-TIS-55768			TerMex30	18	AGAT	TerMex30F	GGCGTTTCAGAGGAACTGCTTCAA	TerMex30R	CCAGAGAGACCGGAGAGCACAAAG	326	GGCGTTTCAGAGGAACTGCTTCAAGACAGACTGGAATGGAAAAGAAGGACTGGAAGAGCTGACCCCATATAGATGAGACTAAGGCTAGAAGAAGAGATAGATAGATAGATAGATAGATAGATAGATAGATAGATAGATAGATAGATAGATAGATAGATAGATAGATAGGACCAATCCTTTGCTATTCAAATTCAGTGGGAGATTTACTTTGATTTCAAATATATGAAGAGTCAGTATTGTCAAACTGTCACTCTTCAAGGGTTGTTGTTGCGGGGATTCATTTTACACTCCTATTTTGTGCACTTTGTGCTCTCCGGTCTCTCTGG
