# Supplementary material for: FOGS: A SNPSTR Marker Database to Combat Wildlife Trafficking and a Cell Culture Bank for Ex‐Situ Conservation
Source: Mol Ecol Resour. 2025 Jan 10;25(4):e14062. doi: 10.1111/1755-0998.14062 (PMC11969641; doi:10.1111/1755-0998.14062)
Supplement: Supplementary file 3 — Table S3. Primer data. [file MEN-25-e14062-s006.zip › Supplementary S3/Testudo_hermanni_Reference.xlsx]

## Sheet: Sheet1
Data table for FOGS Reference Specimen
Title:	Catalogue/Accession Nr.	NCBI No.	Scaffold ID	Locus	Reference Allele	Microsatellite Sequence	Primer Name Forward	Primer Sequence Forward	Primer Name Reverse	Primer Sequence Reverse	Amplicon Size	Amplicon Sequence
Description:	ZFMK Nr.	Unique Accession No. in Genbank	Scaffold id from genbank		occurence number microsatellite
Example:	ZFMK-TIS-123	GCF_000337975.1	scaffold6_1	Fa_6-1	16	TCTA					409	TCATTGCATTTCTGTCCCCTCTCAGATTTTATATGTGCAGTTGACATAAAGTAATGTTAAATACAACCAAATAACTGGATTACAAGCAACATGCTTTCATTATGATTCAACTCTTTGTCAGTGCTCACCTATTTTTTGTATGCACAAAACATGTGCATGTGCTTGTGTGTGTGTATATCTATCTATCTATCTATCTATCTATCTATCTATCTATCTATCTATCTATCTATCTATCTATCTAATATAGATACAAACAGATTTGTATAGAACAAATGCCTGATTATCTGAATAATAATGAGAGATTTCATTGCAGATTCCTTCAGTTCTTGGGAAACTTTTGCCACCAGTTTTCCAATAATTGAAATAATTCAATGAAGTCCTGGGTATTAGCTTCTGCTC…
Reference	ZFMK-TIS-60415			TesHer1	19	AGAT	TesHer1F	GGACCTTACCATGACCAAGGACCA	TesHer1R	TGTTCCCGTTGGAGTCAAAGAGAG	346	GGACCTTACCATGACCAAGGACCATGTTCCTTGACTGTCTTTGGTGCAATTTGGGGACACAGGTAATGTCTTCAGTGCTTTGATACAAGTGATGAGCATGTAGAAACAGAAAAAAAACCAGATAGATAGATAGATAGATAGATAGATAGATAGATAGATAGATAGATAGATAGATAGATAGATAGATAGATAGATAGAAATTGAGTCATGCTTTAAGGATGTAAGTACCTAGCTGTGTGTAATCAGAACACTGACAGAACTGCATTGGTCAGAAGCACTGGGCTTTGGTCTAAATTTGGTCCCATTGAAGATGACAGTAAAACTCTCTTTGACTCCAACGGGAACA
Reference	ZFMK-TIS-60415			TesHer2	12	TAGA	TesHer2F	GCACCCAGAATCAATTTCTGTTCC	TesHer2R	CCCGTTCTTGGCATCAGGTTCT	339	GCACCCAGAATCAATTTCTGTTCCTATGTTGCATCCCCTTTCCCCCACCCCTTGTCTGTCTTGTCTTAATTATAAGCTCTTTGGGATAGGGGCTGTGTTTTACTATGTTTTTGTACTTCTTCTAGCACAATGGGGTCTTAATTCTCATTGGGAGGCACTATGGCACTAGATAGATAGATAGATAGATAGATAGATAGATAGATAGATAGATAGATAATACCAGGAAGATGTTGTCAGGTTGGATGGATTCCCTGGGGTCTGAAAAGATTAGGACTAAATCTGTCCATTCTCGCTATTGGATATGCTAGGGGTCTGGCAGAACCTGATGCCAAGAACGGG
Reference	ZFMK-TIS-60415			TesHer3	11	TAGA	TesHer3F	AACCTTCCACAAGACGAGCTGTT	TesHer3R	GGGCAAATATGAGCATTCAGGGAA	348	AACCTTCCACAAGACGAGCTGTTATCTCAAAAAGGGAGGAATGTCCAACATTTTGAAGTCAGCTAGGTACTTCTCTATTGCTACTGATTTTATGGGAAAGGCGCTCAGATGCTATGGAGATGGGTAGTTGTATAAAATGATTTAGATAGATAGATAGATAGATAGATAGATAGATAGATAGATAGAGATGAGTTTATCTCTCTGTGTGCGTAAATATTTGTCTGTTCATGTGAATCTCAAATCTAACAACTAATATTCTTGCTTTAACCTTATGTGCAAAGTATGGTTAATATTTAATTGTAGTGTACTTATTAATAGTTATACTTCCCTGAATGCTCATATTTGCCC
Reference	ZFMK-TIS-60415			TesHer4	12	TAGA	TesHer4F	ACAGTCTGGGCATCGGAGTTCCT	TesHer4R	AAACCTGGGTGGACCTGGGAAGT	301	ACAGTCTGGGCATCGGAGTTCCTGGGTAAATTAATCCATACTTATTTATTTAACAGTCAGAGTGAAAATCACTCCTCCAGCTTGTAATGTGGAAGGCCAGTCTCAGGGCCTGATGAGCCTGCCAGTAAGTAGATTAGATAGATAGATAGATAGATAGATAGATAGATAGATAGATAGATAGATGATGCGCTTAGAGGGCTGTGCCGCTATGACATCATAGCAGAGTTCTGTGACAGGCGAGCTCGTTCATAAGATGTATGTTAATGGAACCTTTTCAAACTTCCCAGGTCCACCCAGGTTT
Reference	ZFMK-TIS-60415			TesHer5	12	CAAT	TesHer5F	CCAAGACAAGGAGAACAGCTAGGA	TesHer5R	GCTCTGGGATTTATTGTGGTGAGG	301	CCAAGACAAGGAGAACAGCTAGGAAACCACTTCCACATTTTCGTGACCCTGCCTTTACCACGAAGATCTGTTCACTCGGCCCTTTGGGCAGGTCTGCTCCATTCCCCTTGAGTTTAAACTCTGCCCTGGGTTATTGGTTTGTTTGGCAATCAATCAATCAATCAATCAATCAATCAATCAATCAATCAATCAATCGTGTTTTATTTGTAGATCCCAAGGGCAGAAGAAACCATTGTGATCACTGAGTCTGACCTCCTGCATGACACAGGCCAGAGAACCTCACCACAATAAATCCCAGAGC
Reference	ZFMK-TIS-60415			TesHer6	18	TAGA	TesHer6F	GGGATGACCACACTGAACCAAACA	TesHer6R	ACTTGCCTGTGCTGTGATCCTATG	303	GGGATGACCACACTGAACCAAACAGAAGAGGAGGTTCTACTTCTATAACCATGACACTAACTAGCGACAAATGTCTCACTGTGGCTTCTTCTTTGATGTGCCAGGACTAGGAAGAACTAGAGAACCTGGAAATGTTACACATTCTGAATTACTCTAGAACTTTAATATTAGATAGATAGATAGATAGATAGATAGATAGATAGATAGATAGATAGATAGATAGATAGATAGATAGATAGAGGAAAAGCAATTTCTAAAATTAAAGGATTTTATTGTTTTCATAGGATCACAGCACAGGCAAGT
Reference	ZFMK-TIS-60415			TesHer7	20	TAGA	TesHer7F	GCCTCTAATGAGAGCCACGTAGTC	TesHer7R	TTCACACTTGCTGTCTGGTCACC	328	GCCTCTAATGAGAGCCACGTAGTCATTTCCGACTTACCAGTGGGAGGGAGAGAGAAATAGCATTATAGCAAAAATAAATACAAATAAAAGGAAGGAAGAAAGGAAAGATTAGATAGATAGATAGATAGATAGATAGATAGATAGATAGATAGATAGATAGATAGATAGATAGATAGATAGATAGATAGAAATCCAGGAACTGCCAGACTGGATCAGACCTGGGGCCCATCTAAGCTGGTATCCTGTCTCCCACAATGGCTAGCAATAGATGCATCAGTGGAAGTTGCAAGAAATCCTTCACGTAGGGTGACCAGACAGCAAGTGTGAA
Reference	ZFMK-TIS-60415			TesHer8	17	TAGA	TesHer8F	CCCACGAAAGCTCATGCTCCAAA	TesHer8R	ACCTCGACCAAGAAATGTGAACCT	335	CCCACGAAAGCTCATGCTCCAAAATGTCCGTTAGTCTATAAGGTGCCATAGGACTCTTTGCTGCTAATTATTAGTGATTATTATTAATTATGTATTGTCATTAGATAGATAGATAGATAGATAGATAGATAGATAGATAGATAGATAGATAGATAGATAGATAGATAGATAGCCTAAAACACACACTGTTGAAATGTACAGTTCAGAGCACCATCAGGGGGCTGTACAAAGGGGGTCAGTGTCAATCAGATAACAGGTCTACACCTGAAGGCCTACAGGCTAAAGCAGAGGTAATCAATTAGTTTTTGTCAAGGTTCACATTTCTTGGTCGAGGT
Reference	ZFMK-TIS-60415			TesHer9	17	ATAG	TesHer9F	AAGCAGGGAGCACTCGTCTGT	TesHer9R	TCCTCACTAGGTTAGCCAGTCTGT	325	AAGCAGGGAGCACTCGTCTGTGCTAGGAACTGCAGAGAGATGCTGCAACTCAGAACATGCAGTTAAGGGGCACAACAACAGTTGGTGAATAATACAATGATGGGGGCATGGGAGAGAGTGAGAGAACCAATCAATCCTGGCAGTGGGCACATAGATAGATAGATAGATAGATAGATAGATAGATAGATAGATAGATAGATAGATAGATAGATAGATAGATAATGACCAATGATTCTTAACACTGCAAGATCAAATGCACTGCAAATTGGGATAACGAAGAAGGGCAAGAGCGTATCTGGATACAGACTGGCTAACCTAGTGAGGA
Reference	ZFMK-TIS-60415			TesHer10	17	ATAG	TesHer10F	CTGAGTCGCTGCAAGGCAATCA	TesHer10R	CCCAGTGGAAAGAAACTTTGGAGT	304	CTGAGTCGCTGCAAGGCAATCAGGAAACTTCACAGTTTTATCACTTGTAGTCTCAGCAGTATGTCACCGGAGGGAATTAGTTAAAAAAAATTATATAATAGATAGATAGATAGATAGATAGATAGATAGATAGATAGATAGATAGATAGATAGATAGATAGATAGATGTGCAGGACATACATCATCCTGCAGAATACCCTATGACGAAAGCCACAATTGTTGTGTCAGCAACAAAAATATGAGACCCAAATTTATACGCAGGCAAAAGGTGCCAGAAACTACTCCAAAGTTTCTTTCCACTGGG
Reference	ZFMK-TIS-60415			TesHer11	11	GATA	TesHer11F	AAACAGGAGGCGTTGAAACCAAGG	TesHer11R	CATTGATGCTGCCCATCCTCCATT	325	AAACAGGAGGCGTTGAAACCAAGGAGGCTTGCCCTAGTGAGACTGTGCCCAGAGGGGCTGTCACACTATACCAGAAGGGTCCCACTGGAACTTCATTCTTATGGTTCCAAAAATACCAAGGGTGTTCACTCCATGACAACACCACAATAGGCATCTTTATGCGATAGATAGATAGATAGATAGATAGATAGATAGATAGATAGATAGGACAACACATATTAAACCTGTGGAACTCTTTGCCAGAGGATGTTGTGAATGCCAAGATTATAAAAGAGGGTTCAAAAAACTAGCTAGATAAATTAATGGAGGATGGGCAGCATCAATG
Reference	ZFMK-TIS-60415			TesHer21	11	ATAG	TesHer21F	TCCCTCAAGAGGAGAGAACCAGAG	TesHer21R	AAGACACTACCTCACTCACCTTGT	302	TCCCTCAAGAGGAGAGAACCAGAGCTGGAATACCAGAGGGTTTTTCAGGTCTTGACTCAAATGCATGAACCTAATGGCTTATACAATAGATAGATAGATAGATAGATAGATAGATAGATAGATAGATAGATATGGATCAGTGACAGCATAAATATAATTTAGTTACGAGGAATTATCCTGACATATAAAGGAGGTATATGGGGGATGTTGCCAGGTTACATGAATCCAGAAACAGTCTGTTGCAAACAAAAGACGTACATCAAATGATTACTACAGTGACAAGGTGAGTGAGGTAGTGTCTT
Reference	ZFMK-TIS-60415			TesHer23	14	ATAG	TesHer23F	TCACAGTCTGTTCCCATGCCTAGC	TesHer23R	GAGACACTGAACCTCCTCCCTCTT	300	TCACAGTCTGTTCCCATGCCTAGCTCAGCATATGTGGACATTCATTGTGGGTACAGGATACATGTGCTAACAGTACATGAACATGTACCAAGGGAAGCAACAAACCATAGATAGATAGATAGATAGATAGATAGATAGATAGATAGATAGATAGATAGATAGATCTAGAAGAACCCCCTAGATAAATATTTCAAGTCAGCAATGGGTAGAATGAGAGAGGGAGCTGCAGGATTCTTTCCCCAAACATTGAATAAGCATTAGTGGAGAACGTGTTTGAAGAGGGAGGAGGTTCAGTGTCTC
Reference	ZFMK-TIS-60415			TesHer25	17	GATA	TesHer25F	TCCCATTTAGTCCATCGCCTCTCA	TesHer25R	ACTTAGTGTGCTGGTCTTTGTGGA	300	TCCCATTTAGTCCATCGCCTCTCAGTTAAGCCTGCCCTAGGAGGGGAGCAGGGAGCGCTCATCTGTGGACTAGATTCCGGTCTGCTAGGAACTGCAGAGAGAGCCAGCAAATCAGGACATACAGCAAGGATCAGCAAAGGGCTGCTGGATAATGATAGATAGATAGATAGATAGATAGATAGATAGATAGATAGATAGATAGATAGATAGATAGATAGATAATGTCCGAATAATTCTGATGCCTGAGAATTGGTTGTATCACAAGCTGAGACAAGTTCCACAAAGACCAGCACACTAAGT
