# Supplementary material for: FOGS: A SNPSTR Marker Database to Combat Wildlife Trafficking and a Cell Culture Bank for Ex‐Situ Conservation
Source: Mol Ecol Resour. 2025 Jan 10;25(4):e14062. doi: 10.1111/1755-0998.14062 (PMC11969641; doi:10.1111/1755-0998.14062)
Supplement: Supplementary file 3 — Table S3. Primer data. [file MEN-25-e14062-s006.zip › Supplementary S3/Tringa_totanus_Reference.xlsx]

## Sheet: Sheet1
Data table for FOGS Reference Specimen
Title:	Catalogue/Accession Nr.	NCBI No.	Scaffold ID	Locus	Reference Allele	Microsatellite Sequence	Primer Name Forward	Primer Sequence Forward	Primer Name Reverse	Primer Sequence Reverse	Amplicon Size	Amplicon Sequence
Description:	ZFMK Nr.	Unique Accession No. in Genbank	Scaffold id from genbank		occurence number microsatellite
Example:	ZFMK-TIS-123	GCF_000337975.1	scaffold6_1	Fa_6-1	16	TCTA					409	TCATTGCATTTCTGTCCCCTCTCAGATTTTATATGTGCAGTTGACATAAAGTAATGTTAAATACAACCAAATAACTGGATTACAAGCAACATGCTTTCATTATGATTCAACTCTTTGTCAGTGCTCACCTATTTTTTGTATGCACAAAACATGTGCATGTGCTTGTGTGTGTGTATATCTATCTATCTATCTATCTATCTATCTATCTATCTATCTATCTATCTATCTATCTATCTATCTAATATAGATACAAACAGATTTGTATAGAACAAATGCCTGATTATCTGAATAATAATGAGAGATTTCATTGCAGATTCCTTCAGTTCTTGGGAAACTTTTGCCACCAGTTTTCCAATAATTGAAATAATTCAATGAAGTCCTGGGTATTAGCTTCTGCTC…
Reference	ZFMK-TIS-58682			TriTot1	9	AAGG	TriTot1F	TCCAGAGCAGGAGTTTCCACAAA	TriTot1R	CCAAAGAACAAATGGTTGAAGGCA	350	TCCAGAGCAGGAGTTTCCACAAAAGTAAAGAAGAGGAAGAAGGAAAATCTCCAAAATTAATCCGTTTTTCTGTTTTCTTTGTGTTGAGGCAAGGAGCAGTGGAAAGAAGGAGAGAAGAAGAGAAGGAGACAGGAGAAAGTGAGAAATAGAAAGGAAGGAAGGAAGGAAGGAAGGAAGGAAGGAAGGAAGGAAGGAAGGAAGGAAGGAAGGAAGGAAGGAAGGAAGGAAGATAAATTCTTCAACCCTCCAACCACAGATTTTCATTAAACATGAGCAATGAGGAAAATTTTATCAAACAGTGATCTGCTTTTGTTCTGATAGACATATGCCTTCAACCATTTGTTCTTTGG
Reference	ZFMK-TIS-58682			TriTot2	12	TCCA	TriTot2F	AGACCCTGTGGACAAGAGGACCT	TriTot2R	AGAGAGGCTGTAAAGCCAGTGACA	342	AGACCCTGTGGACAAGAGGACCTCACTCAGACCTCTCTCTTCACTTTGGGGGGCAGTATTTCAATCTTCCTAATTCTGCATGACAGCTCTCATAGCCAGTGTGTGTCCACACAGAAAAATATAGTGAGAAATTTTCTCACATCTTCCATCCATCCATCCATCCATCCATCCATCCATCCATCCATCCATCCATCCCTCTCTCCCTCCTTTGGTCTTGATGGAAACAACCTGAAAATCAAAGGATGCTCTCCCTTTTACAGTGTTACCCTTCTCTTTGCATCCCTTCTAAGGCTTTTCGATTTCCAGCAAGCCAATATATGTCACTGGCTTTACAGCCTCTCT
Reference	ZFMK-TIS-58682			TriTot3	12	GGAA	TriTot3F	ATATCCAGTCTACACCACCTGTGG	TriTot3R	AATTACCAGTGGCAGATGCAAAGA	328	ATATCCAGTCTACACCACCTGTGGTGTAATGAGGCCATTTCCTCTTGTCCTATCACTTGGTACTTGGGAGAAGAGATCGATGCCCACCACTCTACAACCTCTTTTCAGGTTTTCAGCTTTGCCTTGGAAGGAAGGAAGGAAGGAAGGAAGGAAGGAAGGAAGGAAGGAAGGAAAAGACAGGGGAGAGAGTGAGCAACGCTGCAATGCCTCCTCCGTATGCACTGTATATTTGCAAAGATGAGTGTCTGAAGAAGGACATATTGGATGGCTGAAAACTGAGATAGAGGAGCACACACATATTTTATCTTTGCATCTGCCACTGGTAATT
Reference	ZFMK-TIS-58682			TriTot4	15	AGAA	TriTot4F	CCAACAAAGGGCAAGGAGGTACAC	TriTot4R	CTTGACCATTTCCAGTGGGACCAT	300	CCAACAAAGGGCAAGGAGGTACACGTGTAACAGCCAACACAGGACGTGGGCTATTTAATGATATGTCCTGTGAAGAAAACCCTTCAATGCCAACTTCATTATTAGAAAGAAAGAAAGAAAGAAAGAAAGAAAGAAAGAAAGAAAGAAAGAAAGAAAGAAAGAAACCAGGTCATTTCCAGTGTTAAGAAATTGTTCCTTTAAAGAATTTCAGGAAAGGGACTTCTGTAGAGGCCACTGAAAAGCAGACTTACAGATGAGGTATAGTGAGGAAGGAAGATGGTCCCACTGGAAATGGTCAAG
Reference	ZFMK-TIS-58682			TriTot5	13	TAGA	TriTot5F	GAGCATTCAGCACCTGGAGGACTT	TriTot5R	AGAGGCACCAACTTCTCATCTGCA	338	GAGCATTCAGCACCTGGAGGACTTGCAGGATCCGGCTCCATTGTTTCTCCTGTGGATCATTCGCAGGAAGGCCCTTAAACTGAGAGATACTGCGCTACATATAGAAACAGAACTGTGTTAAGGTTTGTTATGGGACTAAGATTTATATTTGTAGCTTTTAGATAGATAGATAGATAGATAGATAGATAGATAGATAGATAGATAGATAGATATGCAGACTTTTAAAAACTGGAAAACACCAGGTATCCAGGAACCCATCTTCATGGCTATGCTTTTATCTATCCAGGAATATATACTTCAGCCTTCAAGACAGCTGCAGATGAGAAGTTGGTGCCTCT
Reference	ZFMK-TIS-58682			TriTot7	11	ATAG	TriTot7F	CTCCAGCATGTGTCTTTGCCTGTA	TriTot7R	TGAGAGAACAGCTCAGAAGGAGGA	316	CTCCAGCATGTGTCTTTGCCTGTATTAAAGTTTTAATGAGTAGAAGGACAAAATAAAGTGCCTTTCATTCTTTAAAATAACCAAATGATCTGGCATTAAAGATAAATAAAAAAATAGATAGATAGATAGATAGATAGATAGATAGATAGATAGATAGATAACAGGAATCTGTTTTCATTAATCGGAATTTGAAAATTTTATTAATTCAAATCAATTCAACACATTTGATGCATAAGGAATGTGACAGCTGATCACTTGTTCTGGGACAAAGGTACTGAGGTTGACATATCTTTCCTCCTTCTGAGCTGTTCTCTCA
Reference	ZFMK-TIS-58682			TriTot8	17	GGAA	TriTot8F	TCGCTTAACCATGACTAGCCACTT	TriTot8R	ACCACTCTTTCCTACCCTCTGGA	323	TCGCTTAACCATGACTAGCCACTTTTCTTCTTCAGAACTAATCCTTTATCCCCAGGCAGACTAAAACGAAAGGACGGAGGGAGAGAGGGAGGGCGGAAGGAAGGAAGGAAGGAAGGAAGGAAGGAAGGAAGGAAGGAAGGAAGGAAGGAAGGAAGGAAGGAAGGAGGTGACCTGTTATCTGGCCGTCATGCATGGTTTGTGTTTCAGGCAGATAAAAAGTAATTCTTCTGTCAGAGCTCCTCTGCAACACATTTACCTGAGATATATTGACCAGAAGTATGATAGAGACGCCTTGAGTTTTCCAGAGGGTAGGAAAGAGTGGT
Reference	ZFMK-TIS-58682			TriTot10	11	TCCA	TriTot10F	GAGCCCAACCAGATCAGACACAGA	TriTot10R	TTCCAGGTTCAGGCAGGTACTTCA	324	GAGCCCAACCAGATCAGACACAGATCAAATTCAGCACTACTACAGTAGGTGATTTGGGGTATGCCTTCCCCTTTCCCCCCTAACACACACACTGGCAGCCAGGAAACCCATCTCCCCTCTGCCACCCCCTCCATCCATCCATCCATCCATCCATCCATCCATCCATCCATCCATTTACCCAGCTTCTTAAATCCAGAGCCCCAACTGCAGCTCTCTGTGTCTCAGACAGTATTTATTATTATTTTATTGTTATTTTTATTATTAATATTATTTGGATGATTTTACTTGTCTAATTCCAAATGAAGTACCTGCCTGAACCTGGAA
Reference	ZFMK-TIS-58682			TriTot11	13	AGGA	TriTot11F	TCACTGGGCAAGTAACACCACCTA	TriTot11R	ACAGCATGAGGAACCAGGACCTAA	344	TCACTGGGCAAGTAACACCACCTAAATGCTTAACAAATGAAATTAGGAATAAAAAACAGGTCTAAGAAAGAGACAAAGAGACAATAAGAGAAAGAAGAAGAGAACGTCGAAAAATAATTAACAGAGAAAGAAAAAGAGGAAGAGAGAAAGGAAAAAAGAAACAGGAAGGAAGGAAGGAAGGAAGGAAGGAAGGAAGGAAGGAAGGAAGGAAGGAAAAGAAATAAGCTTATGAATAAGAGAGAATCCTGGGAGTCATAAGAGACAGTTATCTCATTGATGTTGAAATACAGCGTATTGCAATAGTTTCCTGAGGGCATCTTTTAGGTCCTGGTTCCTCATGCTGT
Reference	ZFMK-TIS-58682			TriTot13	12	AAAG	TriTot13F	CTGTGACCACCTCGGGTACTTCA	TriTot13R	TGCTGCCTCTTTCTCATTAAGCCT	302	CTGTGACCACCTCGGGTACTTCAACTAACTAGACTAAACCCAGCCTGGCCAGGACCACACGTGCCCAGCTGCAGCAAAGACACACCTCGAAAGGCTTCAACCATCAGCATTGACTCTGGCAGTTAACTGGGAGTTTAGTGTTTTTAAAAATAAATAAAAAAAAAAAGAAAGAAAGAAAGAAAGAAAGAAAGAAAGAAAGAAAGAAAGAAAGAACCCAACCAAACAACAATTTGTCTCCCTAAGAAGATTAATAGGTGCATTTAAAGAAATCAGTCTGTAGGCTTAATGAGAAAGAGGCAGCA
Reference	ZFMK-TIS-58682			TriTot14	14	CATC	TriTot14F	GATGGCTCCATGCCCAAAGGTCTC	TriTot14R	TGCCTCTGCTGATCCTGCGTTG	308	GATGGCTCCATGCCCAAAGGTCTCATGGTGAATGAAAAAGCACATTCAGAAAAGGCTGAGCAGTTTGAGACTGGGTCTCAAAGCATCCATCCATCCATCCATCCATCCATCCATCCATCCATCCATCCATCCATCCATCCAACACCATCCATGGCTGGGTCTGCAGCACTGCCACATCCCAGAGCTGTTGTACCCGTGATGGAGGTGTTCCTCTCGGTAAAGGTTACCCCGTTACTGATGTCTACCACTTCCCACACCCCACAAACTCCCTGGCCCTATTCCAGGCCAACGCAGGATCAGCAGAGGCA
Reference	ZFMK-TIS-58682			TriTot15	14	GATA	TriTot15F	TCTAGACCGCAGTATGTCATCACT	TriTot15R	GTCTCCATTTCCTTGGTAACAGCA	343	TCTAGACCGCAGTATGTCATCACTGAAGAGTTATTAATCCCTTACATTGAACATTATTTTTTTGAGTCTCAATGCTCTATACTGAGGAACGTAATTTACCTCTTCAGTTGTTGGGGAAAATAAAGCAGAGGGGGATAGATAGATAGATAGATAGATAGATAGATAGATAGATAGATAGATAGATAGATAAAATAGAGGGGGATAGCAGCAAAGCAGAAGTTACAGACTAAATTATCAGCAAAGGACATCAAGCATTTGAATGCTTAGCTCAGTGTCTGCATCACATTTCACTTTTATTTGCTCCGGTTTAGTAACTGTTTGCTGTTACCAAGGAAATGGAGAC
Reference	ZFMK-TIS-58682			TriTot16	11	CCAT	TriTot16F	TGCCATCCAACAAGATGCCATTCA	TriTot16R	TCCTTTGTGTGGTGGCAATTTCCT	301	TGCCATCCAACAAGATGCCATTCACCTCTCTTCTAGATGTCATTAAGTATCACACAGACTGAGAATAATTAACTCATCTTTTCCTGAATGACACAGACCTTGAAAGACGATCCATCCACCCATTCACCCATCCATCCATCCATCCATCCATCCATCCATCCATCCATCCATCTTCCTGCGTTTCTAAAAAAACCCATTAATGTAAGTAACTAAGGGGCAATACATCTCATGCCTGTTTCACATCTCCATTCCAAAATGGGTGTAGATGCCACCTTGAAGGAAATTGCCACCACACAAAGGA
Reference	ZFMK-TIS-58682			TriTot17	15	CCAT	TriTot17F	CAGCACGGAGCAAGTGATCCTT	TriTot17R	ACAGCAACATGATAGGAGCTTGGA	337	CAGCACGGAGCAAGTGATCCTTGGAGCTCTCTTCTAAAAAGATTCCAGACCAACACCCGAGCAGAGCGGTGTTTCTGCATTTGAGAGACATCCTGCGGCCGCCGCAGACACTGCAACCTCCCTCTGCAGCTCGCCTTTTATCGCAGCAGGGACCATCCATCCATCCATCCATCCATCCATCCATCCATCCATCCATCCATCCATCCATCCATCCCCTGACCCTGCTGCGCAGCCTCTGGCTTTTTCATGCCTCCAGCCCCTGCCCCCGCGGGTACCGCAGACCCAGGACAATTAAAACACTCCTTCAAGTGTCTCCAAGCTCCTATCATGTTGCTGT
Reference	ZFMK-TIS-58682			TriTot18	14	GAAA	TriTot18F	GTCCTCTGCTACCCAAACCCTGTC	TriTot18R	AAGGTCGTATGCCTCTGTCAGCAA	310	GTCCTCTGCTACCCAAACCCTGTCAGCTATGCCCAGTACAAGTATTCTCAGTGGGGCATGAATAATGTCCTAGCTTACCCTCCAGGTGCCTATAAAACATGAAAAGCTGTACACAGCTCTGTTATCCAGAAACAGTCAATGCAGCACTTGAAAGAAAGAAAGAAAGAAAGAAAGAAAGAAAGAAAGAAAGAAAGAAAGAAAGAAAAAGTTTTTTTTTTTCTAAAATATTTCTCCATCTTGTATATTTTCTTTCAGATTACTTATTTATTTTAAGGAACCAAAATGTTTGCTGACAGAGGCATACGACCTT
Reference	ZFMK-TIS-58682			TriTot19	15	TCCA	TriTot19F	GGTGTCCAGGCTGAACTGTTCCA	TriTot19R	CTTCCAGCTTTGTCTGCCCGTCA	301	GGTGTCCAGGCTGAACTGTTCCACAGAACTGTTCCTCATGGCTCTGTCCTGGCAGCAGGAGTGGCACTGCTTGTATCTCATTGCCCTTCTCCATCCATCCATCCATCCATCCATCCATCCATCCATCCATCCATCCATCCATCCATCCACCCACCAGTGCCTTTGTGCTTTGACAGCCCCTCGTTATCCTGCTGCTGCAGCCTTCTCCAGGGCTGCGATGGAAGCAGATGGTCTGTTGTGTCCGGCCAGGCAGCGCCGGGGCCAAGGTCACCCTGCTCTGACGGGCAGACAAAGCTGGAAG
Reference	ZFMK-TIS-58682			TriTot20	13	TCCA	TriTot20F	TCATCAGAAACAAGCAGACAGCCT	TriTot20R	TGTCAGGGAGCAGGATTTGGG	323	TCATCAGAAACAAGCAGACAGCCTGTGTGCTCCACTCGGCCCGTCTCACCCAGACCCTCCCCTCAGGAGAAACCCCAGCAAACACACACACGATGCCCTGAAGTTTGTCAGAAGCTGGTTCCATCCATCCATCCATCCATCCATCCATCCATCCATCCATCCATCCATCCAACCCCAGAGGAGCCTTTCGGGTAGCGGGGGTTTGGCCATGGCGTGAGACTCATCTCAAAATCTCCACTAAACCCTTTGCAAGGGCAGAACTCGATGCACGCGGAACGTAAAGCTTCGCAGGGTTATATCACCCCAAATCCTGCTCCCTGACA
Reference	ZFMK-TIS-58682			TriTot21	13	ATCC	TriTot21F	CAATGATCCGGGTGAACCGCAAAT	TriTot21R	GCAGTTCTCAGCACCCAACAGGAA	315	CAATGATCCGGGTGAACCGCAAATGCCTGGGGAAATATGTGAAGGTTCTGGGTCATTTGTCTGGATTACTCAGTTTCAGCCTTTTAATATGTCCCTGAAACTTCACAATAAGAAAAACTATTTAAAGGTACTATTGAAGTGTGGTTCTTAAACACAAGACTGGCTTATCCATCCATCCATCCATCCATCCATCCATCCATCCATCCATCCATCCATCCAGTTTTCTTAGAGCTGCAGGCTCAAGTTCCCATTCCTTTTTGGATAAACTGAAATCCTTGCAATTTGCAAATGTTCCTGTTGGGTGCTGAGAACTGC
Reference	ZFMK-TIS-58682			TriTot22	13	CCAT	TriTot22F	AGTAACCCAGCGAACCACAATTGC	TriTot22R	CCCAGAAAGTCTCTGCTGTGGAG	319	AGTAACCCAGCGAACCACAATTGCCAAGATGTGAAAAAGGACAGAGGACAGGACTAGTTTAGGTGGATCAGATGTTACTGGGAAGTTCAGCAGTGTTTAAGCCACAACATGATCAGATAGAAGTGACACTTCCTTCTCTTTTATCTCAGGGTGTATTTTGAGAGAGCTGCCCATCCATCCATCCATCCATCCATCCATCCATCCATCCATCCATCCATCCATCGGTATTTTTCTTCCCAGGACACCAGGAGGAGCTGAAGGCAGAGGTGGGCAGCAGGTGGCACCCTAAGGCAGGGCTCCACAGCAGAGACTTTCTGGG
Reference	ZFMK-TIS-58682			TriTot23	12	TAGA	TriTot23F	TTCCCAAGCCGGTATGACTTAGGT	TriTot23R	CCTGACTCGGCACAGAACCATC	301	TTCCCAAGCCGGTATGACTTAGGTTATATACATAGTGTGTTTTGTTATTTTTAGATTCAGAAGAAGATGACTTCTAATAATACTTTCCCCACAGCATGTCCTTCATAGGTGTTTTTTATTTTTTAGATAGATAGATAGATAGATAGATAGATAGATAGATAGATAGATAGATGTAACATTTGTAAGTATATACATTAAAATGTGCACACACACATTTCACTATCTTTGTAATGTATCTTTGTAAAGTTAAGCTTTTTAGGCATTAGGGAAGCAAGATCCGATGGTTCTGTGCCGAGTCAGG
Reference	ZFMK-TIS-58682			TriTot24	11	GATA	TriTot24F	GGAAAGTACCAGGCAAGTGGGATA	TriTot24R	TTCGCAGACAGGAAGAATCACAGA	309	GGAAAGTACCAGGCAAGTGGGATACACTTAGGATCAGTTTTTATGTTATCTACGTTTCTGATCCAAGTCCCTTGTGACTTTTCTCTTTTAAAAGAAAAAAGATAGATGATAGATAGATAGATAGATAGATAGATAGATAGATAGATAGATAGATTCATATTATATCCATAGGTATAGTTTAATAGAAATCAGTATGATCTCCTGGGAAAAAAAAGGCTCTGCTGGAATCCAAATGAAAACCTTTTCTGAAAATTTTCTTTTTTAGACCTTTTTTCTTACTTTGTATCTGTGATTCTTCCTGTCTGCGAA
Reference	ZFMK-TIS-58682			TriTot25	14	AGAT	TriTot25F	AAGGTTGTGATTGCACGTAGAAGA	TriTot25R	TGATGAGTTAGTGTAAGCAGCAGG	300	AAGGTTGTGATTGCACGTAGAAGAGGATATCAGTCTTATGGCCCTCCTACCTGTAGTCTCAGCCATTCATTTAATTTTCTTCTCCACTAGAGATTTTTCACCAGTTGTTTCAGTTCAGCTGTTTACTCATTCACTAATGAGATCTACAAAACAGTTAGTCTTTTAAAGATAGATAGATAGATAGATAGATAGATAGATAGATAGATAGATAGATAGATAGATTTGTGTGTGATAAAATACATTTTTTCTCTGATGGCAAAAATGATTGAAAAGATTCCTGCTGCTTACACTAACTCATCA
Reference	ZFMK-TIS-58682			TriTot27	13	AAGA	TriTot27F	AGGTGCTTTCGGGATCTGCTCAG	TriTot27R	ACGTGGTTCTTTCAGCTCCTTTGC	304	AGGTGCTTTCGGGATCTGCTCAGCTTCTTCCAGTGCCACTCTCGGTGTCTGTCACAGTAGCTTAGCTTGTTATCCAGGAAAATCCTTTTGCAGGAGTAGCATGGGAACACTTAAGAAAGAAAGAAAGAAAGAAAGAAAGAAAGAAAGAAAGAAAGAAAGAAAGACTGCATTTGCAACATTAGACCAGACTTTCTAGGCTTATCTCCTCAGAAATCTACTGCTGTGGAGTGGTGACACCTAATGGTAGGGACACATTGCAAGACACACATAAAACAGCGGTGCAAAGGAGCTGAAAGAACCACGT
Reference	ZFMK-TIS-58682			TriTot28	11	AATC	TriTot28F	CACAATCTCCCACAACATCCTCCT	TriTot28R	TGATTTGTTAGCCTTCATCGGTGT	302	CACAATCTCCCACAACATCCTCCTATTCAAGCAGGTTTGTTATGGAGTAGATGGATGGACTACTAGATGAGTAGAAAACTGGATGGATCGTTGGAATCCATCCATCCATCCATCCATCCATCCATCCATCCATCCATCCATCATTAGCAGTAGTAGCTAAGCTAATCATTCATACTCTCGCAGTGCCTGTGATAAGTAGATTTCCTTAAGGGTCTGTCCTGGAATCCATCCTGTTTAATAACTTCTTAAGTGTCTTAGTGGACAGTGGCTATATGCCAACACCGATGAAGGCTAACAAATCA
Reference	ZFMK-TIS-58682			TriTot29	13	TCCA	TriTot29F	AGATGTGGCTACGTGAGAGTCAGA	TriTot29R	CTCTTGGGATGGACTTAGGCTTGA	300	AGATGTGGCTACGTGAGAGTCAGAAGAATAAACTGCTCCAATAATATCACTTATTCCCTACTCATAAATCTCTGTGACTCCATCCATCCATCCATCCATCCATCCATCCATCCATCCATCCATCCATCCATCCCAATTCCACAAGTACTGCTGCAAGCAACTCCTGTTTTATTTTATAAAGACAACTGGATAAGCAATATTCCTGGTATCTTTACTGAAACAATAAACAATAATATTTTCTTTCATTGAAACCCCCAAACAAAGAAAAATTGGACATCAAGCCTAAGTCCATCCCAAGAG
Reference	ZFMK-TIS-58682			TriTot30	12	AAAT	TriTot30F	TAGGGAGTTGTTCCAACGTCACAG	TriTot30R	TGGGAGTTATGTCTTTGCCAGGTG	300	TAGGGAGTTGTTCCAACGTCACAGGTTTTACTTCATTAAGCAATAAACTCAAACAATTTAAAGGAAAAATGTGTCATGTATGTATTTGTAACATTAACACTCCTTATCTTCGCTTTGAAATAAATAAATAAATAAATAAATAAATAAATAAATAAATAAATAAATAAAACCCTAGCTTCACAGATTTGATGCTAGATTTAGAGCATTTTCATCTGCTTCTCACTGCCTAAGTGCACAGAGCAGCGCACTACTGCCCTAAACATATGTAGCCAACGGCACCTGGCAAAGACATAACTCCCA
