# Supplementary material for: FOGS: A SNPSTR Marker Database to Combat Wildlife Trafficking and a Cell Culture Bank for Ex‐Situ Conservation
Source: Mol Ecol Resour. 2025 Jan 10;25(4):e14062. doi: 10.1111/1755-0998.14062 (PMC11969641; doi:10.1111/1755-0998.14062)
Supplement: Supplementary file 3 — Table S3. Primer data. [file MEN-25-e14062-s006.zip › Supplementary S3/Turdus_iliacus_Reference.xlsx]

## Sheet: Sheet1
Data table for FOGS Reference Specimen
Title:	Catalogue/Accession Nr.	NCBI No.	Scaffold ID	Locus	Reference Allele	Microsatellite Sequence	Primer Name Forward	Primer Sequence Forward	Primer Name Reverse	Primer Sequence Reverse	Amplicon Size	Amplicon Sequence
Description:	ZFMK Nr.	Unique Accession No. in Genbank	Scaffold id from genbank		occurence number microsatellite
Example:	ZFMK-TIS-123	GCF_000337975.1	scaffold6_1	Fa_6-1	16	TCTA					409	TCATTGCATTTCTGTCCCCTCTCAGATTTTATATGTGCAGTTGACATAAAGTAATGTTAAATACAACCAAATAACTGGATTACAAGCAACATGCTTTCATTATGATTCAACTCTTTGTCAGTGCTCACCTATTTTTTGTATGCACAAAACATGTGCATGTGCTTGTGTGTGTGTATATCTATCTATCTATCTATCTATCTATCTATCTATCTATCTATCTATCTATCTATCTATCTATCTAATATAGATACAAACAGATTTGTATAGAACAAATGCCTGATTATCTGAATAATAATGAGAGATTTCATTGCAGATTCCTTCAGTTCTTGGGAAACTTTTGCCACCAGTTTTCCAATAATTGAAATAATTCAATGAAGTCCTGGGTATTAGCTTCTGCTC…
Reference	ZFMK-TIS-2577570			TurIli1	16	AGAT	TurIli1F	AGCCATTGTTGGTTTGGTGGTTT	TurIli1R	CACAAAGCTGCCCAGCATTTCTT	350	AGCCATTGTTGGTTTGGTGGTTTTTATGTTTGGCTATACTGTTTTGTTTGTTTTGTCTTGTTCCTTAATATTTGTTTATTCACCTTTGACTGCTATATAACATTTAACTGGGTAAATTAAAAACTGCCATCTGGTGTTAGTGAGATAGATAGATAGATAGATAGATAGATAGATAGATAGATAGATAGATAGATAGATAGATAGATAAGGAAAGAATAGAGACACCTTTCATGATATTGTTTCAAAACCATCAATCTTTTTTATATTCACTCAGAAACAGATGAAATGTGCATGTTTTCCTTCCTACTAGATATATAACTCTTAATAAAGAAATGCTGGGCAGCTTTGTG
Reference	ZFMK-TIS-2577570			TurIli2	14	CATC	TurIli2F	TGCCTCAGCAGATGCGAATTTCAG	TurIli2R	CACAGCTCGGTACAGCTCGGTAT	300	TGCCTCAGCAGATGCGAATTTCAGTTCCACCAAAGCACGCTGCGCTCCCAAACGCTGCCTGCAAGCAGCGAGTGCTCCGTGTGCACAGACATGCATCCATCCATCCATCCATCCATCCATCCATCCATCCATCCATCCATCCATCCATCCACCCATCCTTCCATCCATCCCGTGTGTGCTTCCTCCTGCTCCGCAGAGCCGGACCGAGAGCTCGGACCGCACCTGGGCCGTGCGGCTGTGCTGGGCTATGCCGGGCTGTACCGAGCTGTGCAGAGCTATACCGAGCTGTACCGAGCTGTG
Reference	ZFMK-TIS-2577570			TurIli3	16	TCCA	TurIli3F	TCCTGAGGGCTCTTCAGAGTCTCT	TurIli3R	CCAGATGCGTGTCCATCACATAGC	306	TCCTGAGGGCTCTTCAGAGTCTCTTCAACTCCCGGGCTGTAGATTCATCCATTCCTCCAAAGTCTCTGATGGAACATATTGCTAAGAGCTCAGCATATGCAGCATGTCCGTCCATCCATCCATCCATCCATCCATCCATCCATCCATCCATCCATCCATCCATCCATCCATCCAGGCATACAGCAGTTCTTGTGGACATTTGACCACATGCACAAAAACTGCTGCACTTCCTCTCACAGGACCTGACCCAGTCCTGTCTTTAGACACAAGGGATCAGTTTCAGCTATGTGATGGACACGCATCTGG
Reference	ZFMK-TIS-2577570			TurIli4	17	TCCA	TurIli4F	CATTCCCTCTGCTCCCACCAGTGA	TurIli4R	GCTGCTTGCCGCTGTGTCATCT	332	CATTCCCTCTGCTCCCACCAGTGAGAGGGTTTCACTGGAAACATCGGAAACATCCTCACGTGGGGGCAGGAAGGTGTCATTGCTGCTGGAAGCACCGTGGACCCCTCCATCCATCCATCCATCCATCCATCCATCCATCCATCCATCCATCCATCCATCCATCCATCCATCCATCACAGCACCACCCTGCTCGCTGCCGGTGGCACCAGGTCCCCTTCCCTCCCAGCCCCCGCAGGGCAGGGGACACCATCCCAGGGCAGCACCTCCTGGCAGAGCTCCTGCGGGAGCCGGGGCCGCTCACCCAGAGCCAAGATGACACAGCGGCAAGCAGC
Reference	ZFMK-TIS-2577570			TurIli6	11	CATC	TurIli6F	GTGACCCACAATGAGATTCAGACA	TurIli6R	AGACTTGGCTCACCTATGACCTCT	306	GTGACCCACAATGAGATTCAGACAAATAGTTTATCAGAAAGTTGTTCTGAGAGGTTGTGAACTGCTTGATTTGCCCTCTAGCTCATTTTATTTTGACTTTGAGAGGCATCATCCATCCATCCATCCATCCATCCATCCATCCATCCATCCATCCATTCTTTTCTCTCTACAGCTGATAGTTTCTTCTATGACTAATATATTTTATGTTTTTTAGATAGTTTTTACTAAATCCTCTAGCTGCAGTGATTTTTTATTCTCTTATTCAGGTTCTGTACAGTATGAAGAGGTCATAGGTGAGCCAAGTCT
Reference	ZFMK-TIS-2577570			TurIli7	18	ATCC	TurIli7F	TGCTGCTTAACTGCCCATAATGCT	TurIli7R	GCCAGAATCTGTGTGCTCCTTTCA	324	TGCTGCTTAACTGCCCATAATGCTACAAAACTGTACCTTACTGCATTTAAAATTTGTCTTGATAAATCTTCTGAAACTCATTCTGCTGTTTGCCATAGCAAAGAACTTTTATGGTACCCTCTTAACTTGTTATCCATCCATCCATCCATCCATCCATCCATCCATCCATCCATCCATCCATCCATCCATCCATCCATCCATCCACTTAATATACCCCAGCTGGCAACTGCTTGGTCTTTTTTGTGTATGAACCAGGATAAACCTAAATATTCGTGATTTATTTTAGTTCCACCAAAATACTGAAAGGAGCACACAGATTCTGGC
Reference	ZFMK-TIS-2577570			TurIli8	14	CATC	TurIli8F	CAGTGAGGATGAGTAGGTGCTCCT	TurIli8R	CTGTGGGCTCTGCTGCCATCAA	300	CAGTGAGGATGAGTAGGTGCTCCTTTGTCACAGAGCAGACTTGTATGACTTCTCACTGGTTGCCCTATGGCACAGTCTCCATCATATTTTGGAGGAGCCAGCTTTGCTGTCAGCCATGCTCTGCTGTGGGTCATCCATCCATCCATCCATCCATCCATCCATCCATCCATCCATCCATCCATCCATCTCCACAGCCTCGGGGTGACTCCTGAGGCTTTAATACAGCAGCACCCCTCGGATTTTGAGGTGAGGTCCTTCGAGTTCGTGCTGCTTTCCACTTGATGGCAGCAGAGCCCACAG
Reference	ZFMK-TIS-2577570			TurIli9	15	CCAT	TurIli9F	ACCTCCTCAGTCACCTGCTTTCCA	TurIli9R	CCCAGGAGCTGCAAATCACCTCAA	348	ACCTCCTCAGTCACCTGCTTTCCAGCCTGGAGGCTTTGGGCAGCTCTGCCTTAGATTACATCTCCCACATCATCACCAGCCTCCACCCCATCCTCCAGCCTTTCCTGCCCTCAGCCACCCTCCAGCTTCCTCCCTGCCCATCCATCCATCCATCCATCCATCCATCCATCCATCCATCCATCCATCCATCCATCCATCCTGTCTGCATTCCTCTTGTCTGCTCTTTTTTTCTCCCACCACAGCATCCCACGGACTGTGGTGGGACTGATCTCACCATGGGCACTGACTCCCAGCGAGCTTCGAGGGCCTTTCCTCCTCCTCTCTTTGAGGTGATTTGCAGCTCCTGGG
Reference	ZFMK-TIS-2577570			TurIli10	19	ACTC	TurIli10F	GGCGGAGGGCTTGGACTAAATGAC	TurIli10R	CCACCACCAGGGAGCTACTGAGTT	326	GGCGGAGGGCTTGGACTAAATGACCATTAATGGTCCCTTCTAGCCCAAACTCTTCTGTAATTCTTTTGTGTTTACAGTTTTTTCCATCTAGATGTCTGAATGCGACGTGCAGGTTTTGTTCAGTGGTGGAAATAAGATCAGTCATATAACCCAAATGAGACTCACTCACTCACTCACTCACTCACTCACTCACTCACTCACTCACTCACTCACTCACTCACTCACTCACTCACTCACCAACTTGTTTCACAAGCTTTTCACAATATTGCTTATAGAATATTATTTCTATCCCAACTCTGATGAACTCAGTAGCTCCCTGGTGGTGG
Reference	ZFMK-TIS-2577570			TurIli11	17	TCCA	TurIli11F	CTGCTTGCCAGGGCTGGAGTTT	TurIli11R	GATGGCTTGGCAGTGGTAGGAGAG	306	CTGCTTGCCAGGGCTGGAGTTTAAGCCTGCTGGAGATATTTACTGCAGGCAGCCCAGAGACCATCATTTTGGTATATTATTTCCATCCATCCATCCATCCATCCATCCATCCATCCATCCATCCATCCATCCATCCATCCATCCATCCATCTCCTGGCACTTAGAGCACCCTGGGCCACGGCATCTGACAACCCCCTGACTCAGCATGACATCTGAGGGCATTTAATTATTCTCCTTGAATTCAGAAATTAGGCTCCTTGTGCCTCTCCTGGGGAGTTTCTGCTCTCCTACCACTGCCAAGCCATC
Reference	ZFMK-TIS-2577570			TurIli12	15	AGAT	TurIli12F	CAGCCTGTTTACAAATGTGCCAGA	TurIli12R	AAGGAGCCACCTGAAGTGTTCAA	327	CAGCCTGTTTACAAATGTGCCAGATGTACTTGGTTATGTGTGTCTGAACATAAGCAGAGCCATAAGCACATATGCAATCAAATCAGCTGCAATGTATTGCAATACATCGCCTGTCATGACTGGTTTTCTCTCTATAAATATCAGATAGATAGATAGATAGATAGATAGATAGATAGATAGATAGATAGATAGATAGATAGATAGACAGATATGTTCCCATTTCATGCCTCTCATTTTATGCATTCTAAACTTTTTATTCCACCTTATAATCTCATTTTATGGCATATACAACACTCTCATCTTTTTGAACACTTCAGGTGGCTCCTT
Reference	ZFMK-TIS-2577570			TurIli14	11	GATA	TurIli14F	ACTACCATGTTGTCATTGCATCCA	TurIli14R	AATGAATTGAGCCTCACAGCAGTC	300	ACTACCATGTTGTCATTGCATCCAATCTGTCTGTATAAAAACAGTTGTAAACACTTCTTAGGAATTTTTCCAGTACTGTGAATTGCCTGAAAGGCACATGGGATGGATAGATAGATAGATAGATAGATAGATAGATAGATAGATAGATAGATGGATGAAAACAAGGGATTTTCCATATGATCTGAATAGTATATGATATTTTAAGAAGGCTATTTTCCATTTATATCCATTCATTTCCTTGAATTTCAATCTTTAAACCACTACCTTTTCTTTCACGACTGCTGTGAGGCTCAATTCATT
Reference	ZFMK-TIS-2577570			TurIli15	13	TGAA	TurIli15F	ACTTCAGACACGTCCACAGAATCC	TurIli15R	AGGCTTGGCTCAGGCAAGGT	332	ACTTCAGACACGTCCACAGAATCCTTTGCGGCAGAGTTTGGACCAATCTTTCAGGGAAGAATATAGGCACAGCTCCAGGGGTGCATCCCAGTTTTGCCCAACCCATGAATCAGATTCCACAGGGCAGCTCCATTGCATGGAAAAAGCCACAGACCTGGGGTGAATGAATGAATGAATGAATGAATGAATGAATGAATGAATGAATGAATGAATGTTCTCATGGCCTTCCAGGCATGGGTGCAGTCACTGGCAGGGCAGCAGGGCTGATCTGACCCATTCTAGACCTTGTTCCTTCAAAGCATTGCAGGGTCTACCTTGCCTGAGCCAAGCCT
Reference	ZFMK-TIS-2577570			TurIli16	15	CATC	TurIli16F	TTTCACAGTCCCGTAGTTGTGTGT	TurIli16R	TGCCACAGAGAGGGAGGTCGTA	309	TTTCACAGTCCCGTAGTTGTGTGTGATGCAATAAATACAGAGATGCGAGGTCAAGCACTTAATAAATACGTAGTGAGATGTATATATTTGTTAAAGCCTGCGTATCATGCACTATCTTAAACAAAATCATCCATCCATCCATCCATCCATCCATCCATCCATCCATCCATCCATCCATCCATCCATCGGATTATCTCTGGTAGTACAAGGTCTTTAAATTCTGCAGACCATCTCTTTGCCACCTAAATAAAGGGCCAAATCCTATTGTCTTCACTTGGTTTCATTCATACGACCTCCCTCTCTGTGGCA
Reference	ZFMK-TIS-2577570			TurIli17	13	TGAA	TurIli17F	ACCAGCCTTCTCAAGCACAGCAA	TurIli17R	GGGACAGCAGCGTTGATCTTTCTG	311	ACCAGCCTTCTCAAGCACAGCAACATTCACACAATAAGGCTTTTCATGTCAGTTAGTTTGTCTGTGTGTGTCAACATAATTGTTCCTGATAGACCCTCCTTTGGCTTCATCTTAAGGTGAATGAATGAATGAATGAATGAATGAATGAATGAATGAATGAATGAATGAAAAATGCTTAAACGGAGCATGCATAATAGATGTTTACTCAAACACAAAGAGTTCCAGAAAAATGGCCCAATTTGAACTTCCCTGATGCAGCTCTTTCCTTAGGTCCTTCTGCTGGTCACCAGAAAGATCAACGCTGCTGTCCC
Reference	ZFMK-TIS-2577570			TurIli19	12	TCCA	TurIli19F	AAAGCTGCTTGGCAGGAAAGTCTT	TurIli19R	TGCACAGGATGGACTAAGCTCAGG	306	AAAGCTGCTTGGCAGGAAAGTCTTATATTATTAATTTTTGCTCTATTCTGATACAAGTTGCCTTTGTACTGGTGATTCTCCTACCCTAAGAAGGCGCCAGCTGTGCGTTTTTCCAGTGTCAGACATAGTAAATGCTTGTGATTCCATCCATCCATCCATCCATCCATCCATCCATCCATCCATCCATCCATCATTTTTTAGGCATTTACAGCAGAATGACAGGGGTGAGAGATAAAACATAGGATTGTCTGGTCCCTGTGTCTCACAGCCAGGCTGTTTTGCCCTGAGCTTAGTCCATCCTGTGCA
Reference	ZFMK-TIS-2577570			TurIli20	14	CACT	TurIli20F	GCCATGAAGGAATGAGGTGCAGAC	TurIli20R	TTTCTCAGCAGGGTCGCTCCCA	312	GCCATGAAGGAATGAGGTGCAGACCCTCAGGTAGCATCACGTGGCCCCTACTTGAGCCCAGCTCAGGGGAAGGGGGCACCTGTGAAGTGTTACTGCCCCATGGGCACAGTGGGCCCTGGGATGGTGGAGGTCATGTCTTGCTGGACACTCACTCACTCACTCACTCACTCACTCACTCACTCACTCACTCACTCACTCACTCACCCTGAGCTCTGTGCAGTGCATCACACTGACTCCTAAGCACATGAATGAAGCTCTAGGAAGTGTGAGACTGCAAAAGTTAGAGGGACTGGGAGCGACCCTGCTGAGAAA
Reference	ZFMK-TIS-2577570			TurIli22	11	CCAT	TurIli22F	GCACCCAAATTTAGACGCCTGCAT	TurIli22R	CTGGACACCCTGTTTCCTCCCAAA	304	GCACCCAAATTTAGACGCCTGCATCTATTGCAAACTACACAGAGCAAGAATTATTCAATTTTCTGCAATCTGGAATTCTAATGCCACTTGGTGAGCTGCAGATTATCTGCCCATCCATCCATCCATCCATCCATCCATCCATCCATCCATCCATCCACGAGGCCCTGGGTCTCCTGGAGGCTACACTGGTGCATATCTTAGGGACACCAGCAAGTCCAAGTGGCCCTGGGTGCCTCTGTCTTGCCATAGAGTGGCAGCAGGAAGCGTTTTTGGAAAAGATTTTGGGAGGAAACAGGGTGTCCAG
Reference	ZFMK-TIS-2577570			TurIli25	11	TAGA	TurIli25F	CCCGATGTCTTCTGATCTGGAAGG	TurIli25R	TGTCCTCTGTAGAACTGTGCTCAC	336	CCCGATGTCTTCTGATCTGGAAGGATATGAAGCAGAGCACCAAACAGGCTCAGAGAGTTGCCACCTCCTCTGTCTCACAAAGTCTCAGGAAACATTAGCCTATAGCATCTGACAGCACATTCAGAACTAGATAGATAGATAGATAGATAGATAGATAGATAGATAGATAGATAGCAGGAGATTAAAAATATTTACATTACAGTTTTCATACTCAATTTCCTCTACTGAAGTATTATATTAATTAAAACCAAGACCATTTACACACACACAAAATCCAGCTGTTTTATTTGGAAAGCAATTTCTAAAACATGTGTGAGCACAGTTCTACAGAGGACA
Reference	ZFMK-TIS-2577570			TurIli26	18	ATCC	TurIli26F	ACTGACTCCATGCCAGGAGAATG	TurIli26R	TGAGAAGTGACTCAAACACAGCTT	341	ACTGACTCCATGCCAGGAGAATGGAGCGGTGTGTGGTGGAAGGGAATGCTCCTACTGTCATCCAATGGGGAAGAAGGAGAGTGGTGTCAACCAAGTAGGGTTGCAGGAGCCCTGCTTGGAGATCCATCCATCCATCCATCCATCCATCCATCCATCCATCCATCCATCCATCCATCCATCCATCCATCCATCCTCTGAGGCTTTCTTCTGTTGCTCTCCTGCAGGAAGACACCTGTATGTGCCAATGCTTGTCCTTAGTAAGAAATGAAACAGCACATGTACCTAGGAAAGACAGTGAAAAAAGCAGAGAGGACACAAAGCTGTGTTTGAGTCACTTCTCA
Reference	ZFMK-TIS-2577570			TurIli28	12	AGAT	TurIli28F	CCGCAAAGATGATGAGACACTGGA	TurIli28R	AGCCTATGTTTCAGTTCACACCCA	312	CCGCAAAGATGATGAGACACTGGAGTAGTTATAGAGGATAGGCTTAGACTTGTGGGACTGTTCAGCCAGGAGAAGAGAATGCTCAGGGGGAAACTTATTGTTAGATAGTGAGTAGATAAAAGATAGATAGATAGATAGATAGATAGATAGATAGATAGATAGATAGATAAATATTATGTCACATATAGCAGAAAAATAATAATAAGTATCTAAATACCAGAAGGCAGGATACAAAAAGAACAGAGCCAGGATCTTTTCAGCAGTAACCAGTGACATGATGAAAAGAAATGGGTGTGAACTGAAACATAGGCT
Reference	ZFMK-TIS-2577570			TurIli29	13	ATCC	TurIli29F	AGCTTCAGGATGAGAGGTTTGACC	TurIli29R	CAGCTCTCCTTCTGGATTCTGATC	302	AGCTTCAGGATGAGAGGTTTGACCCCCCATGCTATTGTTACAAGGCTAAGAGAAGTTGACTCAGAAATTTCTCCTGGGTTAAAATCTCCTTCTTACCTAGCCAAGAACTGATTTTTCTTTCTGCAAGCTTTATCCATCCATCCATCCATCCATCCATCCATCCATCCATCCATCCATCCATCCAGCTTTCCACTAAGCCAGCAGGAGAGCCCTGAAGGGTGAAATGGGTTCTTTATTCCACAACTGCTTTGTGGGTGCTTCTCCACCTTTCACTCAGTGATCAGAATCCAGAAGGAGAGCTG
Reference	ZFMK-TIS-2577570			TurIli30	14	TCCA	TurIli30F	AAGGTGATTGAGGTCAGGTGCTG	TurIli30R	GGTTCCAGTGGATTGAAGCTGTCA	327	AAGGTGATTGAGGTCAGGTGCTGGCATTATTTGCCATGTTTTGTAGAAGTAATTTTTTGACCAGGAAGAGCATTTAGGCATTGCTGATAGCTTTAATTCTGCTCTGTTCTTCATATCCTTCCATCCATCCATCCATCCATCCATCCATCCATCCATCCATCCATCCATCCATCCATCCATCCATCCTATATTTTATTTTGGATCTAATGTGCACACCCTTTTTAATCTGTTGTTTAAGTTTTGAGTTTAAGGTGTGCTCATTAAAAAGCCTAAAAATCCACTTAACACCCCATGAAAGACAGCTGACAGCTTCAATCCACTGGAACC
