# Supplementary material for: FOGS: A SNPSTR Marker Database to Combat Wildlife Trafficking and a Cell Culture Bank for Ex‐Situ Conservation
Source: Mol Ecol Resour. 2025 Jan 10;25(4):e14062. doi: 10.1111/1755-0998.14062 (PMC11969641; doi:10.1111/1755-0998.14062)
Supplement: Supplementary file 3 — Table S3. Primer data. [file MEN-25-e14062-s006.zip › Supplementary S3/Turdus_philomelos_Reference.xlsx]

## Sheet: Sheet1
Data table for FOGS Reference Specimen
Title:	Catalogue/Accession Nr.	NCBI No.	Scaffold ID	Locus	Reference Allele	Microsatellite Sequence	Primer Name Forward	Primer Sequence Forward	Primer Name Reverse	Primer Sequence Reverse	Amplicon Size	Amplicon Sequence
Description:	ZFMK Nr.	Unique Accession No. in Genbank	Scaffold id from genbank		occurence number microsatellite
Example:	ZFMK-TIS-123	GCF_000337975.1	scaffold6_1	Fa_6-1	16	TCTA					409	TCATTGCATTTCTGTCCCCTCTCAGATTTTATATGTGCAGTTGACATAAAGTAATGTTAAATACAACCAAATAACTGGATTACAAGCAACATGCTTTCATTATGATTCAACTCTTTGTCAGTGCTCACCTATTTTTTGTATGCACAAAACATGTGCATGTGCTTGTGTGTGTGTATATCTATCTATCTATCTATCTATCTATCTATCTATCTATCTATCTATCTATCTATCTATCTATCTAATATAGATACAAACAGATTTGTATAGAACAAATGCCTGATTATCTGAATAATAATGAGAGATTTCATTGCAGATTCCTTCAGTTCTTGGGAAACTTTTGCCACCAGTTTTCCAATAATTGAAATAATTCAATGAAGTCCTGGGTATTAGCTTCTGCTC…
Reference	ZFMK-TIS-35313			TurPhi4	[CCAT]12.3	CCAT	TurPhi4F	TGCACTGACCTCCTTGGTTAGATC	TurPhi4R	GCCATTGGTAAAGATCCTCAGGGA	302	TGCACTGACCTCCTTGGTTAGATCTTTCCTAAAATATCTTACATCCACTGGATTTTCTCAACATGGTAGCAAATGCGTATTTACTACTCTGAGGTTAAACAACAGTGAAGAATTGGCCCAAGAAATGCAGATAGCCATCCATCCATCCATCCATCCATCCATCCATCCATCCATCCATCCATCCAGTTTTGAGCACATTTAATCCTCAAACCTGTTCCTAATGTATGTTGATATATCCACAGCAAGAGGCAGAATGGAGGAAGAGCCATTATTCTCTCTCCCTGAGGATCTTTACCAATGGC
Reference	ZFMK-TIS-35313			TurPhi5	[GATA]12.1	GATA	TurPhi5F	CATCCTTGTTCAACAGCCAGTACA	TurPhi5R	GCCTTGCTGTGCATATCAGACCTT	321	CATCCTTGTTCAACAGCCAGTACAGCAAAAGCCAGAAAATTTGAAGATGTCTCTGCTCTTTGCAGGTGAGTTGGGCTAGATGACCTTTAAAGGTCCATACCAACCCAGACTAGCCCATGGTTCTATAATAAATTGGATGTTCCAGAGAGACAGACAGATAGATGATAGATAGATAGATAGATAGATAGATAGATAGATAGATAGATAGATAGCAGAAATATTCTCCCCTTAGGTGTGTTTAGCTTCATGACAATGCCACATCTAACATCTGGACAGTGCGCAGCACTTCTCATTCTGAAGGTCTGATATGCACAGCAAGGC
Reference	ZFMK-TIS-35313			TurPhi6	[AGAT]15.1	AGAT	TurPhi6F	CCACGAGAACAATTCCAGGAGCAA	TurPhi6R	TGGTGTAGCAGGATCTAGTCACTG	305	CCACGAGAACAATTCCAGGAGCAAATGACTCTCTGTAGAATATCAAGCTTTCTGTTCAAATGTTTGAGACTAGACAAATTGCATATGCACAACTTGCCTCCAAGAGATTTGAAATATGAAGATATATAGACATATAGATATTATAGGTAGAGATAGATAGATAGATAGATAGATAGATAGATAGATAGATAGATAGATAGATAGATAGATATACACACTTGATTATTTTATAATCAGCGACAATACTTGGCTATTACAAATTATTTTTTTTTGTGCCTGAGCAGTGACTAGATCCTGCTACACCA
Reference	ZFMK-TIS-35313			TurPhi8	[TAGA]15	TAGA	TurPhi8F	AGATTTCACCTGGAACATTTGGCA	TurPhi8R	TGGTTCACAGATTTCCCTGGTGTT	308	AGATTTCACCTGGAACATTTGGCATATTTAGAGAAAGTGCTTGAATGAGAACCAAATACAACTTTTTGCTGACATATTGAGATACTGATTTATACAAAAATAAATTTCAATCTGATAAGATAAACAGCAAGATAATTATTATACACTTTGTGTATGTAAGATAGGTAGATAGATAGATAGATAGATAGATAGATAGATAGATAGATAGATAGATAGATAGATAGAAAGAATGCAGTAATGATAGATGCTGAAGGGAGCAAAATCTATTTTCCACAGGATCCATGAACACCAGGGAAATCTGTGAACCA
Reference	ZFMK-TIS-35313			TurPhi9	[CATC]12	CATC	TurPhi9F	GCTTGGTAGTGGAGACTGCCAGAA	TurPhi9R	CACTGCCATGTGTTCACTGCATCC	304	GCTTGGTAGTGGAGACTGCCAGAACAAAGCTTCCGTGCTGGAAAACCACTGCCCTTGGGAAGGGAGAGGAGGTGCCCTGAGGAGGAGCCTTTTAGTGACAGCACCTGGCATGTCTGCACATCCATCCATCCATCCATCCATCCATCCATCCATCCATCCATCCATCTCCAGTGAGGAGATGCAGATAAACCTTTCCTCAAACAGCATAAGGGAGAGCTGAGGCTGTGCTGGAGAGGCTGTGGCAGCACTGTGGAGCCCTGAGCAGGGCAGTAGCTGTTTGGGATGCAGTGAACACATGGCAGTG
Reference	ZFMK-TIS-35313			TurPhi11	[GATA]13.2	GATA	TurPhi11F	TGTACATCTGAGTACACCTGTGCA	TurPhi11R	TGTTGTGAGGCACTCATGGTTAGA	309	TGTACATCTGAGTACACCTGTGCACACAGAAATAAAATACTTATATTTTCCTTTTCTGAAAACTTAATATCCAGTCAAAAATTTATTTTTTCAATTTTTATAACGCATAGGAAATATTTAGCAATACCTGGTATAAGGTGGAAGAGCTTGTGGATAGATAGATAGATAGATAGATAGATAGATAGATAGATAGATAGATAGATAGACAGATAGAAAAAATATTCAATTCTACATTCATTATATTAGCATAGCTTCAGCAAATGGCAGGGAGAGACAACCAAACTTTCTAACCATGAGTGCCTCACAACA
Reference	ZFMK-TIS-35313			TurPhi12	[ATGA]11.2	ATGA	TurPhi12F	AAACATGCTCTCGATGCTTCCATT	TurPhi12R	GAAACTTCTGATCCAGGGCAATGC	321	AAACATGCTCTCGATGCTTCCATTTTCCAAGAGTTCAAACGACCCCATTTTCCACATGGCACTGCAAATTCTTCTAATGAAAACCCCAGTAGCACTTAAGAAATTAGTTCTCTGGTTTAGAATAAATGAATAAATGGATGAATGAATGAATGAATGAATGAATGAATGAATGAATGAATGAATACATAAATAAAAAAATAAGGAATGGTTAATGGAGATGTTAGAACAAGATCAGCGTTGTTGGGACAATGGGCACTGAAGGAGGTCTTGTGTGAATGCTGCAGATGAAAAGGGCCAGCATTGCCCTGGATCAGAAGTTTC
Reference	ZFMK-TIS-35313			TurPhi13	[ATCC]17.1	ATCC	TurPhi13F	TGCTGCTTAACTGCCCATAATGCT	TurPhi13R	GCCAGAATCTGTGTGGTCCTTTCA	332	TGCTGCTTAACTGCCCATAATGCTACAAAACTGTACCTTACTGCATTTAAAATTTGTCTTGATAAATCTTCTGAAACTCATTCTGCTGTTTGCCATAGCAAAGAACTTTTATGGTACCCTCTTAACTTGTTATCCATCCATCCATCCATCCATCCATCCATCCATCCATCCATCCATCCATCCATCCATCCATCCATCCACCCATTCCTCTACTTAATATACCACAGCTGGCAACTGCTTGGTCTTTTTTGTCTATGAACCAGGATAAACTTAAATATTTATGATTTATTTTAGTTTCACCAAAATAATGAAAGGACCACACAGATTCTGGC
Reference	ZFMK-TIS-35313			TurPhi14	[ATCC]17.3	ATCC	TurPhi14F	AACAACCACCAAGCCACAACACAG	TurPhi14R	TCCGTTCTTCCTCTCCTGCCAGA	336	AACAACCACCAAGCCACAACACAGCACACAGAAACTTATGGCTCCCAGAAACAAATTACTTTTAGACAGAGATAGGAGGAAACTCCTTTCTTGGGTCCAAATTTATCCATCCATCCATCCATCCATCCATCCATCCATCCATCCATCCATCCATCCATCCATCCATCCATCCATCTGCAAAGCCTAGCATTTCAATGCTGAGCCAAAAAGCCAGGAGAGTATCCAAACCTTATCCTTAGAAAGAAATCTTTCAGACCTCTTTTGGTCCTTCTCATTTTTGATCATCCCTGGTTCTCTCCTATGCACAGGGCATTCTGGCAGGAGAGGAAGAACGGA
Reference	ZFMK-TIS-35313			TurPhi15	[TCCA]13.1	TCCA	TurPhi15F	AAGGGCAAGGAAGGATAGGACTGA	TurPhi15R	ACCTGACAATAGTCTCTGCTTCCA	312	AAGGGCAAGGAAGGATAGGACTGAGTACAGTCATGAAGGGTTGCTGTGTTGAATGCAGAGTGCGTAGACTAAGTGCCACCATACTATCATTAAAAGACACCAGATGAAGGTTTATTTCAAACAGATAAAATGTAGTTACAGGCAGAAAGTGTATTTATATCTTTTGGCTTCCATCCATCCATCCATCCATCCATCCATCCATCCATCCATCCATCCATCCATTTCTAATTACTGCCTTTTTTTCATGATGGATAAAGGGCTGATGGAATTTTCCTGCTCAGAAGCTTATGGAAGCAGAGACTATTGTCAGGT
Reference	ZFMK-TIS-35313			TurPhi16	[CATC]14.1	CATC	TurPhi16F	GCAGCAGGTACATTGGTCAACTTG	TurPhi16R	AGCTGTAACTTGATGTCTCCAGGT	325	GCAGCAGGTACATTGGTCAACTTGGAATAAGTGCTCTGTGACCATGAAAGACAACCTACTGTATATCATTAGTGAGAAACTAGGAATGAGTGTGTTGTGCAATGCAGTGTACTTGAATTTGGGTAAACAGAGTCAAAAGAAGCAGTACAGGCACTTAACATCCATCCATCCATCCATCCATCCATCCATCCATCCATCCATCCATCCATCCATCCTTGCATTTGGAAAGAGTATTGTCAGACATGTGGCCTTGAAATAAAATCCCTATGGAAGAAGCCAACAAATTCTGTGGCTTTAATGTACCTGGAGACATCAAGTTACAGCT
Reference	ZFMK-TIS-35313			TurPhi17	[ATCC]14	ATCC	TurPhi17F	GGAAACAATCAAGCCCTGAACTGC	TurPhi17R	TGGATGCACCAGGAGGGTCTTTC	350	GGAAACAATCAAGCCCTGAACTGCTCCTCAGTTTACCCAGGAACTGTGTGTGGAGTTCTTTAATGGATCATTGCTCCTGTGTGTTCAGAAGCTGAGCAGAACAAAGGTATCAGAGTGTGTTTTGCATTCCTCTCAATCCATCCATCCATCCATCCATCCATCCATCCATCCATCCATCCATCCATCCATCCTCTGAAGTGATATCTCCAAGCTGGGAACATCCCAGGGAATGCTTTTTGGAGAGCTCTGCAAGGAACAGCCCCCTTCCTTGGTTTTCTGTGGCATTTTGATAAGGAACTGCAGGTGTGAGATCTCATGGATTTGAAGGAAAGACCCTCCTGGTGCATCCA
Reference	ZFMK-TIS-35313			TurPhi18	[CATC]13	CATC	TurPhi18F	TCTGCCATGACAGAGAAGGAAGTT	TurPhi18R	CCACAGAGAGGGAGGTCGTATGAA	329	TCTGCCATGACAGAGAAGGAAGTTTCTGCTTTTCACAGTCCCGTAGTTGTGTGTGATGCAATAAATACAGAGACGCGAGGTCAAGCACTTAATAAATACGTAGTGAGATGTATATATTTGTTGAAGTCTGCTTATCATGCAGTATCTTAAACAAAATCATCCATCCATCCATCCATCCATCCATCCATCCATCCATCCATCCATCCATCGTATTATCTCTGGTAGTACAAGGTCTTTAAATTCTGCAGACCATCTCTCTGTCACCTAAATAAAGGGCCAAATCCTACTGTCTTCACTTGGTTTCATTCATACGACCTCCCTCTCTGTGG
Reference	ZFMK-TIS-35313			TurPhi19	[CATC]15.2	CATC	TurPhi19F	ATTGCACCTGGTAGACAGAACAGG	TurPhi19R	AGAGTCTGAGCACTGTGGAAGTCT	321	ATTGCACCTGGTAGACAGAACAGGTTATTAATACCCTCTAAGTAAAGCACCAACTCTTCTCTGTTTTTTTGTGGCAGGGACAAACAATACTCCCAAGGAATTTACTTGCTTAGTTTCCAATGCCTGTCTGTGGAAAGAGAAGCCATTATATATTCCTTCCTGCTGATCATCCATCCATCCATCCATCCATCCATCCATCCATCCATCCATCCATCCATCCATCCATCCAAGTTCTGTCATCCCTTTTGGTGCCAGAGCAAGACATGACACTATAGACTCTCCCGTCTTTCAAATTAAAGACTTCCACAGTGCTCAGACTCT
Reference	ZFMK-TIS-35313			TurPhi20	[AGAT]16.3	AGAT	TurPhi20F	ACAGGGTGCAGGGATCAAATGAGG	TurPhi20R	ACCAGGAGTTACACATGACCAGCC	305	ACAGGGTGCAGGGATCAAATGAGGGGTGTGGCCAGACATACCCTTCACATCCTACATGTCACTTCCTTTCACGCATCCCACCAATCTGTTGTATTGAATTAGGAAAGCAAGCTATCAAGGATTCATTTGCTAAGATCTTACAATGATCAAGGATAAAGAGATAGATAGATAGATAGATAGATAGATAGATAGATAGATAGATAGATAGATAGATAGATAGATAGAGTTTCAGACATATTAGTGATGTCATAGTAATTTGTTTTACCAGCACATATGCTTCAGGCTGGTCATGTGTAACTCCTGGT
Reference	ZFMK-TIS-35313			TurPhi21	[CATC]11.2	CATC	TurPhi21F	CTCTGACGGCATGGGTTCTTCAC	TurPhi21R	TGGAAATTAGGATTGGGAGGGACA	300	CTCTGACGGCATGGGTTCTTCACTAGCTGCATTGGAGGGGTGAACATGATTGGCATGGGCATCCATGTGTCCTTCTAAATGTCCATCTCATTACCCGCTAACCAATCCATTAATTCAGCCATATATCTATCCATTGGATCATCCATCCATCCATCCATCCATCCATCCATCCATCCATCCATCCACCCATTCTTGTCATCACACAGTGAACATCAATCACATGCACCGAGACAATTCCACAACAATATCTTGTCTTACCACATCTCTCCATGCCTTTGTCCCTCCCAATCCTAATTTCCA
Reference	ZFMK-TIS-35313			TurPhi22	[ACAT]12.2	ACAT	TurPhi22F	GAAGAAGGGAGATTGAGGGCACAA	TurPhi22R	TCACGGACTCAATGAAGACTCTGT	343	GAAGAAGGGAGATTGAGGGCACAAGCAGGGCAGTGATTTCCTCCCAGAACCCTGCACTTGGTCACTGAGCTCTGATCTCTCTTCCTGATGAACTCTGTTCCAACCCATTCGTGGGTCTCTGGTTTGTGAGTGTACAGCCACATACATACATACATACATACATACATACATACATACATACATACATACGTGTGCTCCTACATACAAACCTTTCCCAGCAAACTCTGGGCTGTGCAGGGCAGCTAGCAGACAAAGCTGGACTGGTGAGAGCCAAGGAGCTGACACCGCATAAAGGGACCTTCCTGGGCACAGTGCCTGCACAGAGTCTTCATTGAGTCCGTGA
Reference	ZFMK-TIS-35313			TurPhi23	[CCAT]13.3	CCAT	TurPhi23F	GCCTTGGTGTCATCACGCAGAC	TurPhi23R	ACAAGCTCCCAGAAATGGAGAGTC	304	GCCTTGGTGTCATCACGCAGACTTTCTGTCCTTGGCCCTTGGACTATGGTGCAACTTCCCTGTAGGTGGCTACTATGCTCTTACTACTTGCCTGTTTTGATACTTTCCTTCCTGAAGACATATTTCTGTCACATTTTCCCAGCAAATACCATCCATCCATCCATCCATCCATCCATCCATCCATCCATCCATCCATCCATCCAACCATCCATCCAAACGAATGGCAAGAAGAAGGTGATGGCCTTTTCTAGTCTCTCAGGAGAGAAACAAATATCCTAGAGACTCTCCATTTCTGGGAGCTTGT
Reference	ZFMK-TIS-35313			TurPhi24	[TAGA]14	TAGA	TurPhi24F	GCTCAGTGTCAGATTGTGTACTGT	TurPhi24R	CTTGGCAGCACTGGGTTAGATGA	304	GCTCAGTGTCAGATTGTGTACTGTCTCCAGAATCCTCTCTCTGACAGAATCCTGTGTTCCTTCAGGTGACCAGGAAAAGCAGGTTTTGCAATGAAGATGGGTAGATAGATAGATAGATAGATAGATAGATAGATAGATAGATAGATAGATAGATAGAAGCTGTGTCTCAAAGACATTATTGGCTTGACTGGTTTTACACTCCAACTCTGCTTCTAATGGCCAGTTTAAAATCTTTTTCCATAGACTCATGGAATTACCTGTGTTGGAAAGGACCCTTAAGGTCATCTAACCCAGTGCTGCCAAG
Reference	ZFMK-TIS-35313			TurPhi25	[AGAT]12.3	AGAT	TurPhi25F	TCTCTGAGTGCAGTGCTAGAGCTT	TurPhi25R	CACATAAGGGCCAGGGTCCAACA	318	TCTCTGAGTGCAGTGCTAGAGCTTTAGTGAATATACAAAATAATAATATACAAAACTCCACTTGAGATAAAATCCTTATCTTATTTAAAGTATTTGGAAATGCCACTGAAAATCTAAGATAGATAGATAGATAGATAGATAGATAGATAGATAGATAGATAGATAGACTACCCAGTTGAAGGAGTAATATTTTCCTGTCATCTGATCTCAATGTTCCCAGTTCCAAATTTTTCTGTATTATTTGCCCAATGTTTGCAATCTTCAATCTCTCTTTGAACCATAATCCTCTCCAGCCTGTTGGACCCTGGCCCTTATGTG
Reference	ZFMK-TIS-35313			TurPhi26	[ATAG]13.3	ATAG	TurPhi26F	GGATTGACTGATGTCAATGAGGCA	TurPhi26R	CTGGGACCATTAGTCTGACCACAG	312	GGATTGACTGATGTCAATGAGGCAGATTTGTTTTAAAACAATTTGCAATGGAAAGGAGGCAGCGGCTCTTTTGGTTCTTTTCTAGAAAAAAAATCAAGAATGAAGAAAATAAGCAAGTTAAAAAATAAAGAAGAAGGAAAGGACAGAGATGGATAGATAATAGATAGATAGATAGATAGATAGATAGATAGATAGATAGATAGATAGATAGATAAACAGACAGTGGAGGGGAAGGATATCATCAGCCATGCGTAAAAAGATAAGGCTTAGTCATTGCAATTTTGATGTCTGTGGTCAGACTAATGGTCCCAG
Reference	ZFMK-TIS-35313			TurPhi28	[ATCC]13 (TTCC ATCC)2	ATCC	TurPhi28F	ACACTTATGACAATGTGCCACTGG	TurPhi28R	ACACTGTGACTGCCAGACCATG	332	ACACTTATGACAATGTGCCACTGGATTGTTTTCCTCTCTGCTTTCAGGAAGGGGCAGGTTCTGCATACTACACTTTTATTAAAATGCTGTCTAAGCTCCATCACGGATGAGTATTATCCATTAGCCACTAGCTGTCCATCTATAGACTTATCATCCATCGATCCATCCATCCATCCATCCATCCATCCATCCATCCATCCATCCATCCATCCTTCCATCCTTCCATCCTCCACCATAACTGTAATTTTTCAGCAGAGTTCATGGCGCAAACAGAACTGCTGGAATGTGAGAGTGACTGCAGTGCTGTGTGCATGGTCTGGCAGTCACAGTGT
Reference	ZFMK-TIS-35313			TurPhi29	[AGAT]11.3	AGAT	TurPhi29F	GCCATAATGGAAAGTCGGTGGGTT	TurPhi29R	CCAGAAGGTTGCACTTGGAGGTAT	313	GCCATAATGGAAAGTCGGTGGGTTTAAGTGTTTTTCAGAGCTCAAATGCTGGACTGTTCAACATGGAATTAATTAGAATTGAGATATGTATGGATAAATAGATACATATATAGATAGATATAGGCATAGATTAGAGATAGATAGATAGATAGATAGATAGATAGATAGATAGATAGATAGACATGTAAATCTATAGATATAGTCAAAGCTCAAGGTTTCACCTCAAGGTTTCACATTAGGTGAAAAAAAAATGAGTAGAGGGAAGCAGGTTATACATAAAGAATTGAAAATACCTCCAAGTGCAACCTTCTGG
