# Supplementary material for: FOGS: A SNPSTR Marker Database to Combat Wildlife Trafficking and a Cell Culture Bank for Ex‐Situ Conservation
Source: Mol Ecol Resour. 2025 Jan 10;25(4):e14062. doi: 10.1111/1755-0998.14062 (PMC11969641; doi:10.1111/1755-0998.14062)
Supplement: Supplementary file 3 — Table S3. Primer data. [file MEN-25-e14062-s006.zip › Supplementary S3/Turdus_viscivorus_Reference.xlsx]

## Sheet: Sheet1
Data table for FOGS Reference Specimen
Title:	Catalogue/Accession Nr.	NCBI No.	Scaffold ID	Locus	Reference Allele	Microsatellite Sequence	Primer Name Forward	Primer Sequence Forward	Primer Name Reverse	Primer Sequence Reverse	Amplicon Size	Amplicon Sequence
Description:	ZFMK Nr.	Unique Accession No. in Genbank	Scaffold id from genbank		occurence number microsatellite
Example:	ZFMK-TIS-123	GCF_000337975.1	scaffold6_1	Fa_6-1	16	TCTA					409	TCATTGCATTTCTGTCCCCTCTCAGATTTTATATGTGCAGTTGACATAAAGTAATGTTAAATACAACCAAATAACTGGATTACAAGCAACATGCTTTCATTATGATTCAACTCTTTGTCAGTGCTCACCTATTTTTTGTATGCACAAAACATGTGCATGTGCTTGTGTGTGTGTATATCTATCTATCTATCTATCTATCTATCTATCTATCTATCTATCTATCTATCTATCTATCTATCTAATATAGATACAAACAGATTTGTATAGAACAAATGCCTGATTATCTGAATAATAATGAGAGATTTCATTGCAGATTCCTTCAGTTCTTGGGAAACTTTTGCCACCAGTTTTCCAATAATTGAAATAATTCAATGAAGTCCTGGGTATTAGCTTCTGCTC…
Reference	ZFMK-TIS-2007452			TurVis3	13	TAGA	TurVis3F	TCCATGGCATTACGAGTACAGATT	TurVis3R	TGTCTATAGTGGCAATTTGAGGCA	343	TCCATGGCATTACGAGTACAGATTATGCATATGAACAACTGAAGCTGATTTATCAAATTTATATATTCTTATGTTATCAAAATTCAGTTTTCAGTTCAAGATGGTTTTTTTTGGAGTAATTTCCATTATGGAAAATATGTAGATAGATAGATAGATAGATAGATAGATAGATAGATAGATAGATAGATAGACAAATTATTGAAATATTTAAAAGAGTTAAAAATCAATAAAGAGTAACAGTATATATGAGGACTGATAGAAGGAAATATACAATTTGTATATTTCTATTTGTATATTGGGTCTGCTAAAATTCCCCAAGTGCCTCAAATTGCCACTATAGACA
Reference	ZFMK-TIS-2007452			TurVis5	17	AGAT	TurVis5F	CCATGAGAACAATTCCAGGAGCAA	TurVis5R	TTGGTGTAGCAGGATCTAGTCACT	318	CCATGAGAACAATTCCAGGAGCAAACGACTCTCTGTAGAATATCAAGCTTTCTGTTCAAATGTTTGAGACTAGACAAATTGCATATGCACAACTTGTCTCCAAGAGATTTGAAATATTAAGTTATATAGACACATAGATATTATAGGTAGAGATAGATAGATAGATAGATAGATAGATAGATAGATAGATAGATAGATAGATAGATAGATAGATAGATAATCAGATATACACACTTGATTATTTTATAATCAGCGACAATACTTGGCTATTACAGAATTTTTCTGTGCCTGAGCAGTGACTAGATCCTGCTACACCAA
Reference	ZFMK-TIS-2007452			TurVis6	12	CCAT	TurVis6F	TGAAATAGGGCTCCAACACACAA	TurVis6R	GGGAACATACCTGCACCTCAC	300	TGAAATAGGGCTCCAACACACAACTAATGCTGTGATGCCACTGGCACTCCCTTTGTTCCTAACTGTGATTCCAGCTTTGAGCTGCTGGAGGCATTGGCAGACGAGCTCTAGTGACTGCTTGCCAGCAGCACAGGATGCTCCCATCCATCCATCCATCCATCCATCCATCCATCCATCCATCCATCCATCATTTGTGACCTTATGGTGGAGGGAGCAGAAGGGAACAGATGCCGCTGCCTCTGCTCCCACCCTTTCCATCAGGGTGTGCCCCTTCTGGCTGTGAGGTGCAGGTATGTTCCC
Reference	ZFMK-TIS-2007452			TurVis7	17	AGAT	TurVis7F	GAGTGGCAATTTCCCTGAGTAAGA	TurVis7R	CTGCCCAAGATGACAGGTGAAT	329	GAGTGGCAATTTCCCTGAGTAAGAAGCAGGGGAGAGAATTAATTTCCCACTGGAGCTCACAGTTGATGCTGCATGATGGGGTGGCACCAAGGATTGGGAGATAGATAGATAGATAGATAGATAGATAGATAGATAGATAGATAGATAGATAGATAGATAGATAGATAATGTGGCCATCTGGCAGTCCCAGCCTGCTCCCTACATTTCCCTGCAGCTTCCTCAGAAGTGCTGCCTGGACCCTATGAACTTGACCTGCAGGGTAGGAGACAAAGGGTAGTTACATACTAAACCACACAGAGAGATAAATATTCACCTGTCATCTTGGGCAG
Reference	ZFMK-TIS-2007452			TurVis8	13	TAGA	TurVis8F	GTACAGTGTTCAGTGTTTGTCAAC	TurVis8R	CACCCAAACCAGACTTCACATT	310	GTACAGTGTTCAGTGTTTGTCAACAACTTGCATGGCTCAGTTTTTTTGTCAGTTTTGTAACCTCTGCACTGAAGTAAAAATGGAGTATATATTAGATAGATAGATAGATAGATAGATAGATAGATAGATAGATAGATAGATAGATATTACTATCCACGTAAGGGTAAATTTTTCATGTTTGTTAAGACTGAATTCTCCTGCTCTGCTGATGGGCAGTAGTCTGCTGATTGATATTCCTGAGTGATTGAAGGACCAGATTTGTTTGTATCATGTGTCTGCTGGAGAGACAATGTGAAGTCTGGTTTGGGTG
Reference	ZFMK-TIS-2007452			TurVis9	11	TCCA	TurVis9F	CTGACCACGGCCCATTATCTG	TurVis9R	GACCACCCTGGATGCACAAG	341	CTGACCACGGCCCATTATCTGGTCATTAGGGCTATTATCTTAATCACGGGAGTTCCCCTGCTCTGGTTCGGGTGTGCCCAGGGTCACGAAGGCCTGCTGAGAGGAGACCAGTGTTCTCCATCCCTCCATCCATCCCTCCATCCGTCCATCCATCCATCCATCCATCCATCCATCCATCCATCCATCCATCCCCTCCAGTCTCCATGGCTACACCAGACTTTACCCTTCCCTGCAGGACCACCTGCACTGGTGTGATGTAGAAAAAGGTCCCTGTGTGAGGCAAAAAGCCCAGGGACTGGGACCTCCTGTTTTTGGGAGCAACTTGTGCATCCAGGGTGGTC
Reference	ZFMK-TIS-2007452			TurVis10	13	ATCC	TurVis10F	GCTGGGTGCGATATTCCCT	TurVis10R	AACATTGCTGCGATAAGTCAGG	301	GCTGGGTGCGATATTCCCTGCGGTATCCATCCTCCCCGTTCCTGTGTTAGCGCAGGCGGCGGCATCCCCCAGCCGGGGCTGTGCCGCACAGGCAGAGCGGAGCGCATCTTGCTTTGCTCTCTGCGCTGCTCCGGGAGCTCGGCCCTGCACAGGGATCCATCCATCCATCCATCCATCCATCCATCCATCCATCCATCCATCCATCCTCCCCGCAACTCCTTTTCTTGCCACCCTTTGGCCACGCAGTAAAACTCCCCTCTGCGAATGGCAGGCAGCTGCCCTGACTTATCGCAGCAATGTT
Reference	ZFMK-TIS-2007452			TurVis11	11	TAAA	TurVis11F	CTGTGGTCTCCCAAGTCAGTAAC	TurVis11R	AGGTTGCTAAGCCATTATCCATCA	314	CTGTGGTCTCCCAAGTCAGTAACCAAAAGACTTCCAGCTAAGCAGAAATATTAGTACGTTTGTGCAAGACATCAGTGAGACCTCAATTAGTGTCAGGGTAAAGATATAATTACCCAAAGTGAGAAAGAACCATGGGCTAATACGTAGAATTAAATAAATAAATAAATAAATAAATAAATAAATAAATAAATAAATATTTAAATTTGAAAAAGAAACTAGCTTATCACAGTGTACTTAACAAATAAAGATTCACTGCAACTTTTTTTCTGACTGCCATGATTTTTCAAAAATGATGGATAATGGCTTAGCAACCT
Reference	ZFMK-TIS-2007452			TurVis13	18	ATCC	TurVis13F	AAGTTGGCATATCAGGTCAGATGT	TurVis13R	TTGGTGCTGGACAACAGGATG	302	AAGTTGGCATATCAGGTCAGATGTTGTTTATGTAGCTATAAAAAGGTATCAGACAGTGATTATTTATTAGACCTTTCTTGTTTACTTTTCCTGAACAATGGAAATGCAGACTATTATTTCTCACATTTCATACAAGACTGTATGTACATACACAGGAGATCCATCCATCCATCCATCCATCCATCCATCCATCCATCCATCCATCCATCCATCCATCCATCCATCCATCCATTCCCCTATCATAAAGAAAATTTCAGTAATGAAATAACCAATATTATATGCATCCTGTTGTCCAGCACCAA
Reference	ZFMK-TIS-2007452			TurVis16	14	AGAT	TurVis16F	CCTGTTCTTACCTCCATATCTTTC	TurVis16R	TGCTGCTGTTACATTATACACG	313	CCTGTTCTTACCTCCATATCTTTCATTTGTACTGACTGTAACAGGTCAAAGTGATTTCTACTGGAGATATATTCAGAGACTTGCTGTATCTCAGATGAATTCAGTGTATTACTTAGGAAGTTTTCAAAGTGTGTGTGTACATATGTATGTGGGGGGTGTATATGACAGATAGATAGATAGATAGATAGATAGATAGATAGATAGATAGATAGATAGATAGATGATGGATAGAGATGTGTGTGAGTATACAGGCAGTGGCAAATTTCAGTTCCTGCTGTCCTTCATGAGACACGTGTATAATGTAACAGCAGCA
Reference
Reference
Reference
Reference
Reference
Reference
Reference
Reference
Reference
Reference
Reference
Reference
Reference
Reference
