# Supplementary material for: FOGS: A SNPSTR Marker Database to Combat Wildlife Trafficking and a Cell Culture Bank for Ex‐Situ Conservation
Source: Mol Ecol Resour. 2025 Jan 10;25(4):e14062. doi: 10.1111/1755-0998.14062 (PMC11969641; doi:10.1111/1755-0998.14062)
Supplement: Supplementary file 3 — Table S3. Primer data. [file MEN-25-e14062-s006.zip › Supplementary S3/Vanellus_vanellus_Reference.xlsx]

## Sheet: Sheet1
Data table for FOGS Reference Specimen
Title:	Catalogue/Accession Nr.	NCBI No.	Scaffold ID	Locus	Reference Allele	Microsatellite Sequence	Primer Name Forward	Primer Sequence Forward	Primer Name Reverse	Primer Sequence Reverse	Amplicon Size	Amplicon Sequence
Description:	ZFMK Nr.	Unique Accession No. in Genbank	Scaffold id from genbank		occurence number microsatellite
Example:	ZFMK-TIS-123	GCF_000337975.1	scaffold6_1	Fa_6-1	16	TCTA					409	TCATTGCATTTCTGTCCCCTCTCAGATTTTATATGTGCAGTTGACATAAAGTAATGTTAAATACAACCAAATAACTGGATTACAAGCAACATGCTTTCATTATGATTCAACTCTTTGTCAGTGCTCACCTATTTTTTGTATGCACAAAACATGTGCATGTGCTTGTGTGTGTGTATATCTATCTATCTATCTATCTATCTATCTATCTATCTATCTATCTATCTATCTATCTATCTATCTAATATAGATACAAACAGATTTGTATAGAACAAATGCCTGATTATCTGAATAATAATGAGAGATTTCATTGCAGATTCCTTCAGTTCTTGGGAAACTTTTGCCACCAGTTTTCCAATAATTGAAATAATTCAATGAAGTCCTGGGTATTAGCTTCTGCTC…
Reference	ZFMK-TIS-2507752			VanVan1	12	CCAT	VanVan1F	CAAGCTGGCTGGGAATAGCATCA	VanVan1R	ACAGAGGATCTAGTCACCTCACAC	323	CAAGCTGGCTGGGAATAGCATCAGAATATTCCATGGTCCTGATTAATCCCATTTTAATATACTTTAGTGTCATGCCAGACTTCAAATTGAATCACTTGCTCTCCATGCACACACCCACCCATCCATCCATCCATCCATCCATCCATCCATCCATCCATCCATCCATTTATTTGTTTGGACTGTTTATGGTCAATGGATAAGGGCCTACAGTTTGGTAAAGAGAAATTGCTCTTTAGTGTTTAAAACAAGACTCTTTCACCAGAAAACTAGCCATCACAGTGCTGCAACTGTGCAGCTGTGTGTGAGGTGACTAGATCCTCTGT
Reference	ZFMK-TIS-2507752			VanVan2	11	ATCC	VanVan2F	CCACAGGAAAGACCCACAGCCA	VanVan2R	TTAGGTCATCGCCACCAGTAGCC	304	CCACAGGAAAGACCCACAGCCAGAGCAAAGGGCAACTTACAGGGAGTTTCTCCCAGCTGTCAGGGCCCAACCACAGAAAGCAGGAAGGTGCTTATTAGAAAATCCTGGCACAACGTCAAATGCTCGCCCTTATATGTTACATTGCCCCTTGCCTATCCATCCATCCATCCATCCATCCATCCATCCATCCATCCATCCATCACTCTATCTCCAGGCACTTTCCATGTAAAATTGCTATTTTGGAACTGGTCTGCAATTCTGAGCTTCACCCCTCAGTGGCTGGCTACTGGTGGCGATGACCTAA
Reference	ZFMK-TIS-2507752			VanVan3	13	AGAA	VanVan3F	TTCCATGATGAGATGCAGCCTTCA	VanVan3R	TGTCTTGTGAAAGCACAATGAGCA	312	TTCCATGATGAGATGCAGCCTTCACAAACTGTCCTAAATGCAGGATAGTCAAAGCCTGTTCCTTTAATCTCTTTTTTCTTCCTATAGCTGCTGTCTTCCTTGAAGATACTTTTTAGAGAATCTTTTCCTTAAAAAGAAAAAAAAAGAGAGAGAGAAAGAAAGAAAGAAAGAAAGAAAGAAAGAAAGAAAGAAAGAAAGAAAGAAAAGAATGCCTGAATAATCATCTACACTCTAGAAATTCAATTCTACCCTGATAAAAATTTATCTATGCAACAAATGAGTCTATGATGCTCATTGTGCTTTCACAAGACA
Reference	ZFMK-TIS-2507752			VanVan4	13	AGAT	VanVan4F	AGAATCTGCATTGCAGCTCCACTC	VanVan4R	ATCTGCACATTTCAGTCTGTTGCT	304	AGAATCTGCATTGCAGCTCCACTCCTGTCTCCCACCAGTCACTCAGAACTGATTCCGCGGAGCAGAGACCCATATGAAATTCAAAAGATGACCCTAAGTTAAGGAATGATCTAAACACAGATTTTTTTCTGTAATGAAGATAGATAGATAGATAGATAGATAGATAGATAGATAGATAGATAGATAGATAAGGCAATAATTATCCACCTCATGGCCTGGAGTTGTGTGAAACACAGAGCTACTTCAATTTAGAAGAAATCCATCTCAATTTTCAGTCTATAGCAACAGACTGAAATGTGCAGAT
Reference	ZFMK-TIS-2507752			VanVan5	20	GAAG	VanVan5F	AATGTCTTCATTGGAGGCTCACCT	VanVan5R	CATGCCCAACTGAAACGTGTGAAA	340	AATGTCTTCATTGGAGGCTCACCTATCTTTGAAAGATGAGCATAAGCAGCAGTATTGCAATTGCCACACAGCAGCAGCAACTTAGATGATGGAGGTAGAAGGAAGGAAGGAAGGAAGGAAGGAAGGAAGGAAGGAAGGAAGGAAGGAAGGAAGGAAGGAAGGAAGGAAGGAAGGAAGGAATAAACTACCTACTAGATGAGAGTATGGAGTTCAGTTTTCAGGCATTTACTTCTACACAGATATTGATGAAAAAAAAGTGAAAAAATACAAATCTACAATAATGGTAACATTTACTAAATGAAGGAGACCAGACATTTTTCACACGTTTCAGTTGGGCATG
Reference	ZFMK-TIS-2507752			VanVan6	17	AGAA	VanVan6F	ACTGAGAGAGTGCTTGTGTGGTCT	VanVan6R	ACGGATTCTTGTCTCACCCAACCT	314	ACTGAGAGAGTGCTTGTGTGGTCTTACTTGGTGGCTGGGATTTCACCATGACAATGAGAAAGAAAGAGAGAAAGAAAGAGAGAAAGAAAGAAAGAAAGAAAGAAAGAAAGAAAGAAAGAAAGAAAGAAAGAAAGAAAGAAAGAAAGAAAAGGAAGAAGAAAACCAATAAAGAGAATAAAGAAGAGAGAGAGATGAAGAGAAAGGAAGAGAGAGCAAAAAAGCAAGACAGAGAATGGGAAAGCAAAAGAAATACAGAGACCAGTGAGCTGTCCCCACGGTGCTGATGGATGAGGTTGGGTGAGACAAGAATCCGT
Reference	ZFMK-TIS-2507752			VanVan8	11	ATCC	VanVan8F	TCTCTTCATGGACCCAGAGCACTC	VanVan8R	CCTATGGCAGGGAGGTTGGAACT	321	TCTCTTCATGGACCCAGAGCACTCTGACAATAAAAAAAAAAGCCCACTTGATAATAGACACATTATGCATAAATCATTACCAGAACGTGTAGTTTTTTATACCATCATTCATTCTAATTACCTTCATCCACCTGTCAATCCATCCATCCATCCATCCATCCATCCATCCATCCATCCATCCTTCCATTCTTCCATTCATCTATCCGTCTAGCAATGTAGCTAACTAGTTATCCACGTATGTATATAGAATCATAGAATCATGGAATGTTTAGGTTGGAAGGGACCTTAAAGATCATTTAGTTCCAACCTCCCTGCCATAGG
Reference	ZFMK-TIS-2507752			VanVan9	12	AAAC	VanVan9F	ACCTGCTCTGCTGACTGATGAGT	VanVan9R	GTCACTTCACCACTTCAGACCTGA	323	ACCTGCTCTGCTGACTGATGAGTATAATCACAGAGAAGAAGCTTCTCTGCAAGAGTCCCCCTAGAAGTAATCTCAGTATCTTCATGAGCCACTGCTTGAAGGGCTGAACTCTGAAAAGTGAGGGAAAAAATCATGAAAATGGAACAAACAAAATAAAACAAACAAACAAACAAACAAACAAACAAACAAACAAACAAACAAACAAAACCCCAGACAAGATGGTGTTAGAGGCCTCTACCAAACAAGCTTTACCATTGAGTTTTTCGTGACGTAAACGTTAGCTTGTGCACAATTTCCCTTCAGGTCTGAAGTGGTGAAGTGAC
Reference	ZFMK-TIS-2507752			VanVan11	12	AGAT	VanVan11F	GCAACAGGCTGGTCTCAGGTT	VanVan11R	TCTATGCACATTCAGTGGCTGGTT	305	GCAACAGGCTGGTCTCAGGTTTAATTCAAAGACACTCAGTCGTCAAATGTCCGCTGTGACTTGCATTTATTACTGATCTCACTATACTTAAGCAGAAATGAAAATACAAATAATAGATACAGGGAGATAAAGATAGATAGATAGATAGATAGATAGATAGATAGATAGATAGATAGATACACACACACAGAGGCAGCCTTTACACAAACAGCACTACACTGTTTACCAAAAATCAGCTTTTCTGAAGGGGGAAAATTGTTTAGCTGGCTCATTAACTAAGCAACCAGCCACTGAATGTGCATAGA
Reference	ZFMK-TIS-2507752			VanVan12	12	AGAA	VanVan12F	TCATTCACAGTGCTGCTTCCTGAG	VanVan12R	TTTGAGTGGAATAGCGGCTGGGTA	339	TCATTCACAGTGCTGCTTCCTGAGCAGCAGATTGGCTTCCCATTACACAGGCTAATGAGAAAGTGTCACAAGTGGTCTCAGTAATAATGTTGCAGCAGAACCCCTCCCATTTGCAGCACACTTGCAGAGATTTTGATTAAAAAGACAGATAGAAAGAAAGAAAGAAAGAAAGAAAGAAAGAAAGAAAGAAAGAAAGAAAGAATATATTCTCACAAATTGTTCTTTTCTATCCTCAGCCTCGAACTACTGAACCTGGAAATCAAAGCAATGGGATCAAGAGAACTGGAAGCAAGAGGTGCATTGTGCTTACATCACTACCCAGCCGCTATTCCACTCAAA
Reference	ZFMK-TIS-2507752			VanVan13	12	ATAG	VanVan13F	GCGAGTGTTTGTGCCGTGTTCTG	VanVan13R	GGACCACAGCCAAAGACCCTTCT	343	GCGAGTGTTTGTGCCGTGTTCTGGTTTGTTCATTGCAGATAGACATCAATATGGACCCATAACTTCATTCCTGTCGATGAATATCTGCAGTCCAACAGCCTTACTACCTGAGGGAGGACTCACTAACCCCAGGCATACCTACCTGGTGAGCTGGTGGCTGGTATAGATAGATAGATAGATAGATAGATAGATAGATAGATAGATAGATAGATATTTCCAAGCTAGCAGAGAGCCCAGCCAGTGTGGATTTCCATTGTGGCTCTGAACGCAGCCCAGCCATTATTTGTGAAGTACGGTGCTCAGACTAATAAACCTGCCCCAGAAGGGTCTTTGGCTGTGGTCC
Reference	ZFMK-TIS-2507752			VanVan14	17	AAGA	VanVan14F	GGCTTTGCAGGGCTTGAGAGATAT	VanVan14R	AGGAGGAATTTGACGAAGAGTGGT	340	GGCTTTGCAGGGCTTGAGAGATATCAAGGTAGCAACGTAAAGAAGTTGAAAGTTTGGAAGGGTGCTAGAGGGCTTCAGATGCACTAGGAAATACAATATCTATAAGAAAGAAAGAAAGAAAGAAAGAAAGAAAGAAAGAAAGAAAGAAAGAAAGAAAGAAAGAAAGAAAGAAACTAGCTTGTTTCTGGTCTCTGCTCTGTTGCTACTACCGCAGTAGCATTTTTATTATTCTTATACCAGATTCTCACATTTTCAATCCTTCTTTGGGACCTGGTTCTGCACTTTTGCCACCCTTATATCACTCACTAAAGGTGCCACCACTCTTCGTCAAATTCCTCCT
Reference	ZFMK-TIS-2507752			VanVan16	11	AAAT	VanVan16F	CATATGGCCCAGCAAACAATGGCT	VanVan16R	TGGGTCTCACAGGCTGTTATGCAA	314	CATATGGCCCAGCAAACAATGGCTGCACCCGCTGCAAACAGCTCTCTTCTCCCCACCCACTTCAACAACAGCCAAATAGCTTCTCCTGACGCAGCTTTCTGCCTTCCCATTTTAATTCTGGACAGACCTCGCCTACAGGTTCTGTTTTCTTTAAAATAAATAAATAAATAAATAAATAAATAAATAAATAAATAAATAAGGAATCAGTGTCATATTCTAGTCTGATCAGATACAGATGACTTGAATTTCCTCTCAGACACCTCTTGCTTAGGTTTTGTTCCCCAAGACTGTTGCATAACAGCCTGTGAGACCCA
Reference	ZFMK-TIS-2507752			VanVan17	12	GGAA	VanVan17F	TGTGAAAGGACTTGTTGAAGGTCA	VanVan17R	TGCACTGACTACAGTTCCCTTTGT	334	TGTGAAAGGACTTGTTGAAGGTCAAACATCAGATGGTTAGAGCAGGGCTTGAAAAAATACCTACTTGCTTTACTTCTGAGGCAATAAATACAATTTCCGATACATGACGTTACCTCCTGTCCAGCCAGCCCTCTTCCAATAATTACTTAGCTGCCTGGAAGGAAGGAAGGAAGGAAGGAAGGAAGGAAGGAAGGAAGGAAGGAACGGTGACTCAGTTGAAGGTCTTGTTGATTCCTCTCATAAGAGTTACTAACGCTTAAAAAGATACAGCAGCAATATCTTCTGGTCTCTTTTGTGAGAGATGATTCACACAAAGGGAACTGTAGTCAGTGCA
Reference	ZFMK-TIS-2507752			VanVan18	12	ATAG	VanVan18F	TGTTTGGGTGGACTAACAGAGAGA	VanVan18R	AAGTGTTGTGGTTTGGGCTATGGT	314	TGTTTGGGTGGACTAACAGAGAGAGGAATATGAATCAAGGGAGGGATCTAGGGGGTATTAGTGATGCTTATGGAGGAAAATGGGATCAGAGATCTACTGGAAATTTGTTAACTTGTGAAATTTCTAAGCTAGTGTGGAGGAGTGGGCTCAGGAGAAATATAGATAGATAGATAGATAGATAGATAGATAGATAGATAGATAGATAGATAAAAATACAATATTTTCTTTTCCTACTACTTCTCTAACCTCTTTTTCTAACCATGAAAAGGTGCTTTGTCCAAGCTGAATAAACCATAGCCCAAACCACAACACTT
Reference	ZFMK-TIS-2507752			VanVan19	11	GATA	VanVan19F	ATAGAAGGGAAACAGGCACCCAG	VanVan19R	TTTGGCATTGTGGGAGAAGAAACA	304	ATAGAAGGGAAACAGGCACCCAGCTTCCACTGAAACCCATCTTCCCTATTTAATACATTCCCTGATCCTTTTTCATAAAAAATTATATACTGATAGATAGATAGATAGATAGATAGATAGATAGATAGATAGATATACACACAGATGACTGAACTGAGTCATCTCATAGATGATCTGTAAATGGCAATGTAAGGCTTTTAGTCACCACACAGTAATTGGCTGCAATGAAAGTCTGTGTTGCAAATACAAGATTGTAGTTCATTTGTTGTGTAATGAATTTTGTTTCTTCTCCCACAATGCCAAA
Reference	ZFMK-TIS-2507752			VanVan20	18	GGAA	VanVan20F	GGCAACTAGTGTCCATCCCAGGTT	VanVan20R	CCGCAGCTCTTCTCCATGCAGTAT	304	GGCAACTAGTGTCCATCCCAGGTTTTGGTCAGTTCTGGTTGCCAATGTTGGATTATTTTTCCATTAAATGATTTTTTTTATAACAGTAGAAACTATTACTATGCTTAGAAGAATGTGGAAGGAAGGAAGGAAGGAAGGAAGGAAGGAAGGAAGGAAGGAAGGAAGGAAGGAAGGAAGGAAGGAAGGAAGAAAGGAAGAAGGAAGTGTCATTTGGTAAACATATAAACAGTCTGTATTGTCACTTGGTTCCTGCCTACCTACAGGCAGAAACTGGTTATTAATACTGCATGGAGAAGAGCTGCGG
Reference	ZFMK-TIS-2507752			VanVan21	17	AAAG	VanVan21F	TTTGGGACACAGCAGAAGAGAGGT	VanVan21R	TCTATACGTGGCTGGCAACGACTT	319	TTTGGGACACAGCAGAAGAGAGGTGAGATGCTCTCACTGTGTCATTGAGCATCTGGGAGAATAACAGAAGGATTTATCTTGCAGAAGGACTTCAGGAGAGCACTGTCCTTTGTAGATTTAAAGGTAATTTGTGTAGAAAAAGAAAGAAAGAAAGAAAGAAAGAAAGAAAGAAAGAAAGAAAGAAAGAAAGAAAGAAAGAAAGAAAGATGACATTTTTGTAACAATAGTCATAGGAAAATAACTACAGAAAGCCCAGAAGGAAGGTGTTAAGCTCCTCAAAGGATCAGTAGCTATTAAGTCGTTGCCAGCCACGTATAGA
Reference	ZFMK-TIS-2507752			VanVan22	16	GAAA	VanVan22F	CCAGGATGCCTTGGCAAATCTCTC	VanVan22R	ACATGGGACAAGCTCAGCGTGTAA	323	CCAGGATGCCTTGGCAAATCTCTCTGAGTGATTAGTATCGAGGGTTTGCTTTGCACATAAAATCATGATCTGCAGAAACTGAAGGGAGCAGAGGTGTTGGGGAGGAAGGAAATGAAAGAAAGAAAGAAAGAAAGAAAGAAAGAAAGAAAGAAAGAAAGAAAGAAAGAAAGAAAGAAAAAAAACCCCAGTTCTGTAATACTATAAAATATATTAAAAACTTGCAGAAATTCTCAAAGCATGGGCTTAGCTATCAGTAAAAATGACCTGGAACAGACCCTTTTCTTTTTGAAGCAGCTGCCTTACACGCTGAGCTTGTCCCATGT
Reference	ZFMK-TIS-2507752			VanVan23	13	AGAT	VanVan23F	AAGGGCATTCACAGGACTAAGACC	VanVan23R	AGGCATTTCCCATCTGAAGCACAA	343	AAGGGCATTCACAGGACTAAGACCTATGTTATAACTAATCTCATTGCAGCATCATATGTCAAGCAAAAAATGAAGAAGTGCTTTTTGGATTTTTTTCTGGACACTTCTGTGAAAAAAATCTTCAATTTGTCACAAGAATCTCTTCTAAAGATAGATAGATAGATAGATAGATAGATAGATAGATAGATAGATAGATAGATATTCATGATGACATTTTCATACCACCTGTCAGGTTGTGAGAAGTGTGACAATTCTGTACAAGACATAATTATTTCCCCTAAGATTGGACATTTTTAATGGAATGAATCTGTCACCTTACTTGTGCTTCAGATGGGAAATGCCT
Reference	ZFMK-TIS-2507752			VanVan24	12	TGAA	VanVan24F	ATCCGACAGAGCTGTCTCCATCC	VanVan24R	ACACTTCTTCGACAGAACTGGACA	318	ATCCGACAGAGCTGTCTCCATCCTGTTAAACTTTCATTGCCCTGATTATTGCAGTGCACAGAGTAGTTAGCCGGTTAGAAAACGTGCATATCGTGCAAGCCATAAAGAATGATTTGTACTTATTCATAGCTCCTAACCGATGACTTCAAACCACTGTGAATGAATGAATGAATGAATGAATGAATGAATGAATGAATGAATGAATGGAGTTTCCAAAATCTGTTAGGCAGAAATTTACTGTTTATCTTCTTACTTTCTCTTGTTTAAGCGAATGGGGAGAAACAAACCATAAAGTGTCCAGTTCTGTCGAAGAAGTGT
Reference	ZFMK-TIS-2507752			VanVan25	11	AGGA	VanVan25F	TGAGCATTTCCGCTTGCATGAACT	VanVan25R	GGTCCACCTGAACCACCACATCA	329	TGAGCATTTCCGCTTGCATGAACTTACTATCTTTTTTACAACCTGATCCTGAGTGCTTGAACCCAGGATGGAAAAACTGTAGGAACAAACTCCATTAGTCAGGTACTGCATGATATTGGCATACAGGCATCTATATGCCAATGAAGGAAGGGAGGAAGGAAGGAAGGAAGGAAGGAAGGAAGGAAGGAAGGAAGGAAGAGGCCTCCAGGGAAAAACTGTCCTGGGAGCCACCGTTCCCTCCTGTAATCCACAGGAGTCCCTTTCCTCATCATCTTGCCAGGTCTTCCTCTGATGTGGCAGGGAACCTGATGTGGTGGTTCAGGTGGACC
Reference	ZFMK-TIS-2507752			VanVan26	13	GATA	VanVan26F	AGCCCTTGGTATCATCTGTGCCT	VanVan26R	ACCCAGAAATCCTTTCCCTCTTCA	322	AGCCCTTGGTATCATCTGTGCCTGTATTGTCAAAGCTGCTGTTATTATCTTGTGCTCACACATTTAGGGCACCATGTTACAATCTACATTGTATCTATCTTGATAGATAGATAGATAGATAGATAGATAGATAGATAGATAGATAGATAGATAGGTTGTATTTCTGTGTGTGTATGAAATTGTAATTATGGTTTTCTTTTGCCAGTGTTAGTTTTGTATTCCATCACTACTTGCTGTGCTGTCAATTTTGTCACAAGTACTTCTGGGCATAAGATTGAGGCATGAGCAAATGAAATCATGAAGAGGGAAAGGATTTCTGGGT
Reference	ZFMK-TIS-2507752			VanVan27	11	AAAC	VanVan27F	ATGGCACCTGAGTGTCAGGAAAC	VanVan27R	TTGCTGTAGCTTCCTCATCAAGGT	311	ATGGCACCTGAGTGTCAGGAAACAAAGATATGCATTCTAATGAGGCAAAGACAGAAATTTCCCCAAAAATGCCCTGAGCTCTGTAATGTCTTTCTTAAAAACAAACAAACAAACAAACAAACAAACAAACAAACAAACAAACCAAAAAAAATCCAACAAGAACCCACATTCTCAATACAGGCTTTGGCATCCTATTTTTCATCAAAACAGTAAGCTAGGAAAAGTAAGTTAATGTGCATTCAGTTGTTATGACCAGACTCAAACTTCTGTGTCAGTCCCAAGACAGTACCTTGATGAGGAAGCTACAGCAA
Reference	ZFMK-TIS-2507752			VanVan29	11	TCCA	VanVan29F	AATCAGGCTGGAAGGCAGATCGA	VanVan29R	TTCCGCCGCCATTCGCTTCA	301	AATCAGGCTGGAAGGCAGATCGAGAGCGAGACGTTTAAAAATGTTGCCTCCACATCAGCGAGTAAAGGCATCCGCTGCCCGCTTGCGCTCCCGCAGCAAAGTAGGGTTTCTGTTGTGCCTGAAGGCAGCCGGATGGCTCTGCCTGCCTTCCATCCATCCATCCATCCATCCATCCATCCATCCATCCATCCATCTAGCCAGCTATCCAGCTACCTCCTCGCCCCCTTTGTAGTCGGAAAAGTAAGGAAAAGCCGCAGGAGCGAGGCAGGCGGTGGAGAGGCTGAAGCGAATGGCGGCGGAA
Reference	ZFMK-TIS-2507752			VanVan30	11	AAGA	VanVan30F	AGAGGAAAGAATGAACTCCTGTGC	VanVan30R	GGCTTTGCAGGGTAAGTCAGGTTA	301	AGAGGAAAGAATGAACTCCTGTGCAGTTAATTCCAGGAGCTGATCCAGTTCAGGCCTGCCCACGAACAGAAGGAAACACTTTCACATACACAAAAAGAAGAAAGAAAGAAAGAAAGAAAGAAAGAAAGAAAGAAAGAAAGAAGAGGAAGAAAGACAGACGTGAAGTGCTACATACAGAGTAAAGTTTCGTGTGAACAGGAGATAAAACAGACTGACCGCCCCAAAAACTGAGCTGCCCAAATAGGGACGCAATTTTTAAAGTACATCAATTTCTTGCTAACCTGACTTACCCTGCAAAGCC
