# Supplementary material for: FOGS: A SNPSTR Marker Database to Combat Wildlife Trafficking and a Cell Culture Bank for Ex‐Situ Conservation
Source: Mol Ecol Resour. 2025 Jan 10;25(4):e14062. doi: 10.1111/1755-0998.14062 (PMC11969641; doi:10.1111/1755-0998.14062)
Supplement: Supplementary file 3 — Table S3. Primer data. [file MEN-25-e14062-s006.zip › Supplementary S3/Varanus_exanthematicus_Reference.xlsx]

## Sheet: Sheet1
Data table for FOGS Reference Specimen
Title:	Catalogue/Accession Nr.	NCBI No.	Scaffold ID	Locus	Reference Allele	Microsatellite Sequence	Primer Name Forward	Primer Sequence Forward	Primer Name Reverse	Primer Sequence Reverse	Amplicon Size	Amplicon Sequence
Description:	ZFMK Nr.	Unique Accession No. in Genbank	Scaffold id from genbank		occurence number microsatellite
Example:	ZFMK-TIS-123	GCF_000337975.1	scaffold6_1	Fa_6-1	16	TCTA					409	TCATTGCATTTCTGTCCCCTCTCAGATTTTATATGTGCAGTTGACATAAAGTAATGTTAAATACAACCAAATAACTGGATTACAAGCAACATGCTTTCATTATGATTCAACTCTTTGTCAGTGCTCACCTATTTTTTGTATGCACAAAACATGTGCATGTGCTTGTGTGTGTGTATATCTATCTATCTATCTATCTATCTATCTATCTATCTATCTATCTATCTATCTATCTATCTATCTAATATAGATACAAACAGATTTGTATAGAACAAATGCCTGATTATCTGAATAATAATGAGAGATTTCATTGCAGATTCCTTCAGTTCTTGGGAAACTTTTGCCACCAGTTTTCCAATAATTGAAATAATTCAATGAAGTCCTGGGTATTAGCTTCTGCTC…
Reference	ZFMK-TIS-66944			VarExa1	11	ATAG	VarExa1F	GTGAGACGGCAAGAGGCTAACC	VarExa1R	TGCCACCTGAAATCAGTTTCCCAT	300	GTGAGACGGCAAGAGGCTAACCCCCTCTCTAAACTCTGCAGTCCCAATCCTGATCCTCCCCCCCTCCCTGGGTGGCACTTAGATTTTTAACATTAAGAAACATTACTGCAATCATAGATAGATAGATAGATAGATAGATAGATAGATAGATAGATAGATCCCTGGTCCTTAAGTGGTCCAGCTTGAACAAAAGCCCCAAAATGACTAAATAAACAGTATCAGAGATCAGCACAGATGAATCACCTCTCAATACCCTTTAATTTAATGTGAGGGCCAATGGGAAACTGATTTCAGGTGGCA
Reference	ZFMK-TIS-66944			VarExa3	12	AATG	VarExa3F	TCTTTCCCTGCCCTCTCCTGAAGT	VarExa3R	CAGCCAATGCAAGCAGGACAACT	305	TCTTTCCCTGCCCTCTCCTGAAGTTATACTAAGTTACCACCAGCAAGAATAATCTTTTTTCTGGCAACTTGGGAGTTCTAAGACCCCTACCCTGAGGAAATGAATGAATGAATGAATGAATGAATGAATGAATGAATGAATGAATGGAAAACATCTTGGATTTTCATGTCAGAAGACAACACGTAGCAAAACCCCATGAGAGGAATGCAAGGGAAAGCTGCCGCTTATGCAAAATGTGATAGTCCGATGCATAACTGGGGGCCAGCAGGTTCAACAGGTAACAGTTGTCCTGCTTGCATTGGCTG
Reference	ZFMK-TIS-66944			VarExa4	17	AACT	VarExa4F	ACAATTCTCCTCCGGCAGGACTTC	VarExa4R	ACATGAGTACAGCCTTTGGGACCT	306	ACAATTCTCCTCCGGCAGGACTTCCCAGATTAGTTCTTTCTTGCAAACTGCAGGGAGCCTATGGGGGAGTAAATAAACATTTTAATGAACTAACTAACTAACTAACTAACTAACTAACTAACTAACTAACTAACTAACTAACTAACTAACTAACTGGAATGGAAAAGAAAGCCCACAACAGCTCGGAGTCCATCTGCAAGCTGTTCAGTTGGCCACTCATGTGCCTTCTTTGATGACAGACATAATGCACTTCAGTACCCATCTGAGAATCCAGGATATCACAGGTCCCAAAGGCTGTACTCATGT
Reference	ZFMK-TIS-66944			VarExa5	17	TAGA	VarExa5F	TCTAGCACTCATGGAGCAACCAAG	VarExa5R	AGCCTTCGCCTCACTTATTACAGA	349	TCTAGCACTCATGGAGCAACCAAGCTCCCTCCCCACCCCCTGGCTTCCGGCCAAATGACTTCAAGGCTCAGCAACTACTACCGCTAGGATACTATCACTAGTCGAGGCTATTGTTGCGAGAGGGCAGCATACAAATGCTTTAGATAGATAGATAGATAGATAGATAGATAGATAGATAGATAGATAGATAGATAGATAGATAGATAGATTTCAGCTCCTTTCTTCTCAGGATGACTTTTTGCACAAGCAACTCAGGAAGGAGACTTCCTTCTTCTTCATGTCTGAATCAAGTAAGGAAGTGAACATACTGATCCAGTATGTGGAGTCTGTAATAAGTGAGGCGAAGGCT
Reference	ZFMK-TIS-66944			VarExa6	15	AGAT	VarExa6F	AGTCTCAGTGTCAGGAACTAGGCT	VarExa6R	CAGTCTATGCCGAGCGACAGGA	330	AGTCTCAGTGTCAGGAACTAGGCTTCCTAAAACCATGAAGGTTTGCTCATTTCATTTATGTTGTATGTTCCTAGAAACACATTCACCACTTGGCTTTGTTCCAATCTACTGGAAGAGGGATGCTGTGGTTATCTGCCTAGGACTCAAACAAAGTCCAGATAGATAGATAGATAGATAGATAGATAGATAGATAGATAGATAGATAGATAGATAGATACTGTCCAGGCTACTTCCTTATCCAGAGAATGATGTGTCCTTCATATTGCAGCTTGCATGCTTGCATACATGTGTACATGTGATCATAGCTTTCCTGTCGCTCGGCATAGACTG
Reference	ZFMK-TIS-66944			VarExa7	11	AAGC	VarExa7F	AGCCTTGAGTTTATAAGCCATCCC	VarExa7R	GCCCAGTTCCCATATTGTGTTGAA	322	AGCCTTGAGTTTATAAGCCATCCCTTTAAGCCATGGTTTGCACTCAGCTTTATAAGCCATCCATGTGCTTCAAGTGTTGTCTGAACCTGGATGACACTTGAAGCCAAGGAATAGCCCAAAGCCCTGCAGAGCCAATCAGCAAGAATGGCAAAAAGAAGGAAGCAAGCAAGCAAGCAAGCAAGCAAGCAAGCAAGCAAGCAAGCAAGTTTACTGCTCTGGCCAGGCAGCTCTGAGAGCTGATGACAGCCATCCAGGGCAGAGAAGGAAGCACCCAATCCCCACTGTGCACAATTGTCTGTTCAACACAATATGGGAACTGGGC
Reference	ZFMK-TIS-66944			VarExa8	12	AATG	VarExa8F	GCAAGAAACAAAGCCTAAGGAGGA	VarExa8R	TTGCATTTGAGATTGAAGGCGAGG	302	GCAAGAAACAAAGCCTAAGGAGGAATAGCACATGAGATTTGGAAACTGCCATTAGATTTCTGGACTACATGATGGTTTAGAAGAGCCAATGAATGAATGAATGAATGAATGAATGAATGAATGAATGAATGAATGATCTAATATAATAATTAGCCCAAGGCTTAACCAGGAATTAAATGTTTACATATTAAGCCTCACAGCAAACTCCCTTTGAGATATCATTAGGTAAAAAAGGTGTGTATGAGAATTTCACCACAGTTCAAAAACAGCCAAAAATGCCTCGCCTTCAATCTCAAATGCAA
Reference	ZFMK-TIS-66944			VarExa9	12	ATAG	VarExa9F	CACTTCGGTGTCTAGTCATGCTGG	VarExa9R	TTCTCCAGAAGCAATAGCCACAGG	312	CACTTCGGTGTCTAGTCATGCTGGCCACATGACCACGGAGACTGTCTGCGGACAAGCACTGGCTCCCCCGGCCAGGAAACGGAGATGACCACCACCCCTAGAGTCAGGCATGACTGGACGTAAGTCAAGGGGAAACCTTTCACCTTTCAACCTTTCAAATAGATAGATAGATAGATAGATAGATAGATAGATAGATAGATAGATAGAAGAAACAGCAGCAGCACACAAGCCAATAAAAAAAATAGCAGCAGCCCAGCTTTGGTGCCAAAGATTACCTAAATAAAAAGGCCTGTGGCTATTGCTTCTGGAGAA
Reference	ZFMK-TIS-66944			VarExa10	12	TCCA	VarExa10F	CCGCCGTGGGTAGTTGAGGTAGTT	VarExa10R	TGCCTGGCTGTGCCTGACAGATTA	326	CCGCCGTGGGTAGTTGAGGTAGTTCATGAACCACCCCACGGCCACATACGCTTCATGCTCCCTGCATCACCACAGTTTCTCTGACTGACTAACCACAGCATCATGGTTTCTATGGTGCTGCCAAAGGGTCTGCTAGAAAGAGGGGAACTGCTGTAGGAACTACTCCATCCATCCATCCATCCATCCATCCATCCATCCATCCATCCATCCAGGGATTGAATTTCAGCTGTGGTGGCTGATGGGATATATTCCAGTGGTGGGAGGACTGAGCAAGGTGGGTGGAAACTAGCATAGAAACCATTTAATCTGTCAGGCACAGCCAGGCA
Reference	ZFMK-TIS-66944			VarExa12	15	ATAG	VarExa12F	TTTAATTGGGCCGAGTGACCTCC	VarExa12R	TGGGCTTGGGCATGGCATATCTA	323	TTTAATTGGGCCGAGTGACCTCCCATTTTCTTATATTTTTAGATATGTTCGCCACAGTTTTATTATTGTATTTTATATGTTGTGAGCCGCCCCGAGGCTGTCGTGAGGGGGCAGCATATAAATGTTTTAAATAGATAGATAGATAGATAGATAGATAGATAGATAGATAGATAGATAGATAGATAGATAGCGGTCGTACCAGAGTCGTATAGAGTGGTAGTAATACCATCTCATCTTTAGTTCTACCTTTCTGGGCTGATAAAAGGTATTAAAATGTCCAATATGCCTTTGTATACATACTAGATATGCCATGCCCAAGCCCA
Reference	ZFMK-TIS-66944			VarExa13	11	TGAA	VarExa13F	TCCGGCACCAGGCTAAGACCTT	VarExa13R	CTCCATCGCACCAGCTAGGTAAGC	350	TCCGGCACCAGGCTAAGACCTTTTTATTTAAACAATATGTTAATAACTTATAATACCATCTATAGGTTTTAATTTGCAGCCAGGGTGAATCTGGCTTTTATGTGTATTATGTTTTTTATTTATGTAAGCCATCCTGAGGCTATGCAATGGGACGGCATACAAAAATTCTGAATGAATGAATGAATGAATGAATGAATGAATGAATGAATGAATTTAGTGGCTGTCATGGACAAGCAACTCCCTCTGCCTGGGGGCCCTGAAGACCCAGCTGGCACATAGCAGAAAAGGGCCGCGTCGCTCCAGGAGTGGAGAGACCCTCAGTGAAGGCTTACCTAGCTGGTGCGATGGAG
Reference	ZFMK-TIS-66944			VarExa14	14	TAGA	VarExa14F	TGACATCTCCAGATGTATGGTGGC	VarExa14R	CCAGTGAACCAGCAAAGTAAGACA	349	TGACATCTCCAGATGTATGGTGGCATAAGTCATTGCATAGACAAAGGCACATCACAGAATTTCCATTTTCTCCATTTTACGTTTGTTTCCCCCATTCTTCCTATTTTTCTGTATGTAAAGAGTAAAAGTTTTATGCAGGTAAGTAAAATCATTAAGAGGAATTAGATAGATAGATAGATAGATAGATAGATAGATAGATAGATAGATAGATAGATAGAATAGTCTTATTCATTAGATTTATATCCCACCTTCTTTTCTAACAACTATGTTCATGAAAAATGTACATTTTCTATGAAAGAACTCAAAGAAGGTGCTTTGCTCTTTTTGTCTTACTTTGCTGGTTCACTGG
Reference	ZFMK-TIS-66944			VarExa15	13	AATG	VarExa15F	GCCTCACTGAAGAAACATTGAACC	VarExa15R	AACTGCCCAGAAGGACCCTTG	350	GCCTCACTGAAGAAACATTGAACCCTGTCTGTATTTCCTATTTTAAAAACCTTTCCTTGTACCATTTCTGGGCATGACTTTTACTTGTACAGGTATTTCCTGGTGTTTTGTCATCTTGTAAGTCAATTTATGAGAGCAGTGTGCCTTCAATGGTAGAGATTTTAAACAATGAATGAATGAATGAATGAATGAATGAATGAATGAATGAATGAATGAATGAAATGCCCATTTCCCCATCAACACTTGAGTTGGTCTCAGGAGCACATCCGGACTCAAACCTGAACTCTTTGCTTCTGGATGCAGCTGCTCCATGAGATGGAAGGAAGCCCCAAGGGTCCTTCTGGGCAGTT
Reference	ZFMK-TIS-66944			VarExa16	11	GAAT	VarExa16F	TGCCTGTATGTTCTGGTGGTTAGT	VarExa16R	GCTTGAGCCTGCTGCTGTTATGA	330	TGCCTGTATGTTCTGGTGGTTAGTGTTGGACTGAATTCTCCATGGAGCCTCATGTTCTCCAGATGACTTTGAGAAGGTCACTGATTCTCCATCTAACCTATCTTGCAGGGTTGGGGAAGATAAAATGGAGAGGAGAGACAACACTGGCTCAGTGGAGTAGGGTGCATGGAATGAATGAATGAATGAATGAATGAATGAATGAATGAATGAATGGGCTCCTAGGAGCTGTGCAATCACAGCAGCTTGAAAAGGAGCCACCATGATTGTGAAAAACTGTTCATATACATGTCTCACCTCCATGGCTAGGTCATAACAGCAGCAGGCTCAAGC
Reference	ZFMK-TIS-66944			VarExa17	11	TACA	VarExa17F	AAGGCCCTTGCTGGGATGAGGA	VarExa17R	TTTCCAGAAGGGAATCCCGAGGTC	300	AAGGCCCTTGCTGGGATGAGGAGGCGTAACTGTTTTATATGGTTTTATTGGTATTGATACTTTAATTTGATCTATGCATGTAGTTTTAGGCTTTGTCAGTTGCTTTTCCTGATTATGTAAACTATCCGGGGAGCCATGGAACTATTGCAGGGCGTGCAAAAGTGTTACATACATACATACATACATACATACATACATACATACATACATAAACAAGGAGAGTGGCCAGTTGCAGTCGCGATGAGGATGCCTGGCTCTGGGTGGGCCGGGCACCTGGACCTCGGGATTCCCTTCTGGAAA
Reference	ZFMK-TIS-66944			VarExa18	11	ATCC	VarExa18F	GCAGTTTGAACTAAAGGTGCCATC	VarExa18R	GACATAGGAGGAGCAAGCATTCTG	320	GCAGTTTGAACTAAAGGTGCCATCTTTTCATGGTTTTAACTGATGGTTCATTGGTGGGTTCATAAGACACAAGCCTCCCTTTTCCATTACTGGTAAACAGTTAAAACCCAGGAGATCGATTGATCGATCGATTGATCGATCGATTGATCTATCCATCCATCCATCCATCCATCCATCCATCCATCCATCCATCCTATCAGCAAGACCTTATAGGCCACTGTACATGTCTTGAGAGTTGTATCAACTTCATGGGCCCACCTTTTTCTATCAGACAACCCATTCATCAATCACAAAGGCAGAATGCTTGCTCCTCCTATGTC
Reference	ZFMK-TIS-66944			VarExa20	18	TAGA	VarExa20F	CCGAGTGGCCCTCCTACTTACTTT	VarExa20R	TGGGACTATTGTCAATGGACTGCT	336	CCGAGTGGCCCTCCTACTTACTTTCTTAGATTATCGCATTTTCGGTTTTCTCAAATATGTCGCTGCTTTTATATTTTATATTTCATATACTTTACATCTTTATTTATCCTGTAAGCCGCTCTGAGGCTGTTGCGAGGGGGCAGCATATAAATATATTAGATAGATAGATAGATAGATAGATAGATAGATAGATAGATAGATAGATAGATAGATAGATAGATAGATAGATTTGTGTGGAAGGGGGACCTTGATACAGGGGCTGGCATAAAAAGCTGGCATGTATAGGTAATCCTCAAGAGGCCAGACCCTACCAGCAGTCCATTGACAATAGTCCCA
Reference	ZFMK-TIS-66944			VarExa21	13	GAAT	VarExa21F	CATGATTGGATTTCAGAGGGAGGG	VarExa21R	CAACAGAGCATTTGAGGGTCTCCA	321	CATGATTGGATTTCAGAGGGAGGGGATCTAGAAGTGGTAGAAGAAGAGAAACTAAGGTTGCTTACTTGGAATTAATCTCCATTGAACAGAAATGTTTGCAGACCTCCTAGACTCCTTTGTCTGTCTAGACACCTTTGTCTGTTAGGTAGCAGAGAAATGGAATGAATGAATGAATGAATGAATGAATGAATGAATGAATGAATGAATGAATGGAGAAGTCTGGCAAGTCTCCCTAGGCAAGGTGTTCAGCAAGCAAAACAAACACTAACAACAAAATCTTCTTGTAATCTTAAATGTTGGAGACCCTCAAATGCTCTGTTG
Reference	ZFMK-TIS-66944			VarExa22	12	AATG	VarExa22F	GCACGGCACGCTCTGAATGT	VarExa22R	ACAAGTCTGCAATCTTCGGTAGGT	322	GCACGGCACGCTCTGAATGTGCGATCTGGGAGCTTTATGTTGGGTTGCAGGCTGAGAGCTGCTCTATTTGTAATTGGCATTTGTCTGTTATTTATGTTCTGTAAGCCGCCCCGAGGCTGTTGCGAGGGGGCGGCATATAAATCCATTAAATGAATGAATGAATGAATGAATGAATGAATGAATGAATGAATGAATGAAAGGGCAAGAGAATACACGTGACAACCACATAGAAGGGCTGAGTGTGAATTATCATTAAATCCCGGATGGTTGATAAAACATGGGTTATTGTGTTGTTTAAACCTACCGAAGATTGCAGACTTGT
Reference	ZFMK-TIS-66944			VarExa23	14	AATG	VarExa23F	AGTCAGGGTGACAGTATGCAGCTT	VarExa23R	GGAGAAAGCGAGGGAGTTCCAGAA	309	AGTCAGGGTGACAGTATGCAGCTTTGCCCAACTCATTTCTCAATTTTGAACCACTCAGTGATTCTGTGTCCAGTTCTCACTGTTGCTTCTTGACCCAAATAAATGAATGAATGAATGAATGAATGAATGAATGAATGAATGAATGAATGAATGAATGAAAATAGGTTTCTCAAGAGACAAGTAAGGAATTGAGGTACTTCCATCTCTTTAAGAACTTGCCACAATTTGTTGTTACTCACACAATCAAAGGTTTTAGCATAGTCAATGAAGCAGAAGTAGGTGTTTTTCTGGAACTCCCTCGCTTTCTCC
Reference	ZFMK-TIS-66944			VarExa26	11	AGAC	VarExa26F	TGGACCCAGTGCTCTTCAACATCT	VarExa26R	TCTTGGTGCTCAGAACTGGACACA	343	TGGACCCAGTGCTCTTCAACATCTTTATTAATGATTAATCTTATAATTTAGATGAGGAAGTACAAGGAAAGATAAGCAAATTTGCAGAAGATACAAAACTGGGAGGAATAGCAAACACCCCAGAAGACAGAAAATAAATAGACAGACAGACAGACAGACAGACAGACAGACAGACAGACAGACAATAAGCCAACAATGTGATGCAGCCACCAAAAGGGCAATTGCTATTTTGGGATGCATTAAAAGAAGTATTACTTCCAAATCACGAATAGTAGTAGTTTCACTATACTCCTTACTAGTCAGATCTCACCTGGAATACTGTGTCCAGTTCTGAGCACCAAGA
Reference	ZFMK-TIS-66944			VarExa28	11	CAAT	VarExa28F	ACAATTACCTGGAACGATGGACCA	VarExa28R	ACTCTGCCAATCAATGATTCTGCG	305	ACAATTACCTGGAACGATGGACCACCCCTGCAGCTCAGCCCAGAGAGCAGGGAAGAAGATGGACCAATGGCCTGGCTGAACTGCTGCCCGTGCTCCCAATCAATCAATCAATCAATCAATCAATCAATCAATCAATCAATAGTTGCCCTGGGGATCCACCAGTACACCAGTTGCTGAGGAACTTGGCCAGGAGGAGGCCTTCCCAGCATAAGGGATCCTGTGGGCAGCTGGTCTGCCCCTGTGTGCATGGGGTGCTGGGGTGGACAGATCCGGCATAGAATCGCAGAATCATTGATTGGCAGAGT
Reference	ZFMK-TIS-66944			VarExa29	16	GAAT	VarExa29F	CTGTGGAAGAGAGTGGCACAACTT	VarExa29R	GCATCAGGTTTGGACAATGCAACA	319	CTGTGGAAGAGAGTGGCACAACTTTTCTCAAATTGTTCACCTCCTCCTTGCTGATTTGAGGGGAAATAATGTTTTCTAAAAAGTGATCTGAGGTTCTATCTAGTGGTAGTCTAGCTGCCATTCCATTCATTTCAGTGGGTCTATGCTAAGAAGAATGAATGAATGAATGAATGAATGAATGAATGAATGAATGAATGAATGAATGAATGAATGAATCCTTGCTGGCCAGATTCATAGGATACAAGAAACCCTTGCTTGCACAATATGGCATTTTGTGTAGCTAGCTATGATGCATTGTTGCATTGTCCAAACCTGATGC
Reference	ZFMK-TIS-66944			VarExa30	12	CAGG	VarExa30F	GCCAGTGCTGGGATGCAAGTTCA	VarExa30R	GGCTTAAGGAAGGCTCAGGCAGAC	300	GCCAGTGCTGGGATGCAAGTTCAAAGCCCACAATAACATGCTTGCAATGCTTTGCAATTCCAGTTAAAATACAGAACAGCTCATGGCTTTCCAGAAGCCTCTTTGTGGGGAAGCCAGTGGAGAGTGGCAGAAGGTCTCAAGATGCTGGGCATCTCATTGGTGGGCCTGAACAGGCAGGCAGGCAGGCAGGCAGGCAGGCAGGCAGGCAGGCAGGCAGGGCTTCGGTTGGCTTGTGAAGCTTCCTCAGTGGACCAGAGGAAGGAGGTTGTCACCCTGGTCTGCCTGAGCCTTCCTTAAGCC
