# Supplementary material for: FOGS: A SNPSTR Marker Database to Combat Wildlife Trafficking and a Cell Culture Bank for Ex‐Situ Conservation
Source: Mol Ecol Resour. 2025 Jan 10;25(4):e14062. doi: 10.1111/1755-0998.14062 (PMC11969641; doi:10.1111/1755-0998.14062)
Supplement: Supplementary file 3 — Table S3. Primer data. [file MEN-25-e14062-s006.zip › Supplementary S3/Varanus_niloticus_Reference.xlsx]

## Sheet: Sheet1
Data table for FOGS Reference Specimen
Title:	Catalogue/Accession Nr.	NCBI No.	Scaffold ID	Locus	Reference Allele	Microsatellite Sequence	Primer Name Forward	Primer Sequence Forward	Primer Name Reverse	Primer Sequence Reverse	Amplicon Size	Amplicon Sequence
Description:	ZFMK Nr.	Unique Accession No. in Genbank	Scaffold id from genbank		occurence number microsatellite
Example:	ZFMK-TIS-123	GCF_000337975.1	scaffold6_1	Fa_6-1	16	TCTA					409	TCATTGCATTTCTGTCCCCTCTCAGATTTTATATGTGCAGTTGACATAAAGTAATGTTAAATACAACCAAATAACTGGATTACAAGCAACATGCTTTCATTATGATTCAACTCTTTGTCAGTGCTCACCTATTTTTTGTATGCACAAAACATGTGCATGTGCTTGTGTGTGTGTATATCTATCTATCTATCTATCTATCTATCTATCTATCTATCTATCTATCTATCTATCTATCTATCTAATATAGATACAAACAGATTTGTATAGAACAAATGCCTGATTATCTGAATAATAATGAGAGATTTCATTGCAGATTCCTTCAGTTCTTGGGAAACTTTTGCCACCAGTTTTCCAATAATTGAAATAATTCAATGAAGTCCTGGGTATTAGCTTCTGCTC…
Reference	ZFMK-TIS-66954			VarNil1	12	TAGA	VarNil1F	CACTTACCAGGTGGTGCTCCAGT	VarNil1R	CACTGCTGCAATGCCCAGTCTTAC	301	CACTTACCAGGTGGTGCTCCAGTGCAAGGCGGCAGCCAGGCAGGAATGCCGTGCTTGTCAGTCTCCGTGCTCACTACTGCTAATGTTTTGTTTGTTGTGAGCCGCCCTGAGGCTGTTGCGAGGGGGCGGCATACAAATGTTTTAGATAGATAGATAGATAGATAGATAGATAGATAGATAGATAGATAGAATGTACTCTCCATTGCTCAGCTGCCCCAGTCCCATGGTGCCACAGGACAGGCATGGTATGGAGGCACTGTGCAAGACAGAAGAAGCAGTAAGACTGGGCATTGCAGCAGTG
Reference	ZFMK-TIS-66954			VarNil2	14	AGAT	VarNil2F	ACCTCAGGCACCTTTGAAACTCC	VarNil2R	TCTACTTTCTGCTTCACCTTTGGC	338	ACCTCAGGCACCTTTGAAACTCCCACAGATAACGTAATGCATTTGTATGCTTGTGAGATGGAATGGAAGGAAAACTAGATAGGAAATAGACCACAGTAGCTGCAGATGTTCCTTAACAATCAGTGCATGGAGAAGATAGATAGATAGATAGATAGATAGATAGATAGATAGATAGATAGATAGATAGATAGGAAGCCTATAATTTGCTAAGCAGATCACTTGCTAAATGTCCATGCTTCCTGAATAGCAATACATGGCCCATACACTCTTCGTTAATATCACAAAATCATATACTTGGTAGAGGGGTTTTATAGGCCAAAGGTGAAGCAGAAAGTAGA
Reference	ZFMK-TIS-66954			VarNil3	11	ATAG	VarNil3F	GTGATGCAGATGTCTATGGCCCAT	VarNil3R	TCTTTGCCTTCTTCCTTTCCCACC	300	GTGATGCAGATGTCTATGGCCCATAACCTTCTCAGGAGGGAAGGAGAGTGGAGAAATGACAGTATCTTCAGGGCTATATTTTTGTCATTGAGATCAATTGATTATAGATAGATAGATAGATAGATAGATAGATAGATAGATAGATAGATGTATTTGTGTTTCTCCACTCCAACACAAAGTCTTCTGGATGGGATTCATGCGATTAGTAACACAAGTCAGCTGTGCGTACAGATCTACAACCCAGGAATGTGCAGTACAAAAGGAACAGAAAAGGGAGGTGGGAAAGGAAGAAGGCAAAGA
Reference	ZFMK-TIS-66954			VarNil4	14	AATG	VarNil4F	ATGGGCTGAGTGACCTCCAGTTT	VarNil4R	CTGTAGCACACATGTTGCAAATGC	348	ATGGGCTGAGTGACCTCCAGTTTTCTTTTTATGTTGTTTTATACCTGCCGCAGTTTTTATTTCTGTAGTTGTTGTGAGCCGCCCCAAGGCTATTGTTGTGATGGGGCAGCATACAAATGCTTTAAATGAATGAATGAATGAATGAATGAATGAATGAATGAATGAATGAATGAATGAATGTGCATGGTGCCTTGTAGACCAAAAGAAAACTGTTCCCTACTCCAAGGTGCCTGCAATTGAAAATTAGAAGCTAAAATATTCAGGGAAATGTCCCTGCAAAAGTTTCATGGAAAAGTCATTTGGACATAAAATCTAAACTTCTATGCATTTGCAACATGTGTGCTACAG
Reference	ZFMK-TIS-66954			VarNil6	11	ATCC	VarNil6F	TGGAGCGTAGCAGGACAAATGAG	VarNil6R	GCTGTTGCTGTAGAGACACTAACC	323	TGGAGCGTAGCAGGACAAATGAGCTTCACTGACTTCCATTCAGAGCTGGTTGCGCTGTTGGCCGGGACATATGAGCCGCTGAGCTTCCCAGGGAGTCTCTAAAGCAGGCATCCCTCCAACCTTTCGAGCCTTTGAGCACGTTTATCCATCCATCCATCCATCCATCCATCCATCCATCCATCCATCCATGTATTTACAGGCTGCCTATGACTGCCAAGGCTTCCTTTCGAATTTGGGCGAGTGTCGTGGGCGCTCCCACACAATGGCTGCCCGCCCATTCAGACACGTCTGGGCAGGCAGGTTAGTGTCTCTACAGCAACAGC
Reference	ZFMK-TIS-66954			VarNil7	11	AGAT	VarNil7F	GGCTCAGTTTCACCAGTGCATTTC	VarNil7R	ACAGATGTTGCTCCACTGATGTGT	333	GGCTCAGTTTCACCAGTGCATTTCACCAGTGCTTTCTATGAGTGCTACTTTAAATTCCCTCAGAATTTCCATTAGGCTAAATTCATCGCAATTTGAATGCAGTCTCCTATTTTTCACACTGTATTAGCCTTACATGCAAGTAACGGAGATAGATAGATAGATAGATAGATAGATAGATAGATAGATAGATAGGGAACAATCTTTTTCCCATTATACATACTGATTTTGGTCTGATTTCTAGTCCCTCTGCACCCTCTTTTGGCAGAAGATTTTAAAGCATCTTACCATTGGCATCTCTCTGCAGCTATTACACATCAGTGGAGCAACATCTGT
Reference	ZFMK-TIS-66954			VarNil8	11	CAGG	VarNil8F	GCTTAGAAAGTGGTGCCCAGGTCT	VarNil8R	ACTGGCTTTGTCGTGGCAGGAAT	305	GCTTAGAAAGTGGTGCCCAGGTCTTCCTAGGCTTACATTCGCCAGCTTTCATAGCCTCTCAGGGTACATCCATGCTATGAATGTGCATTGGGATAACCACATATGCTACATCCATGTCATGGCTTCCCCTGAAAGACACACAGGCAGGCAGGCAGGCAGGCAGGCAGGCAGGCAGGCAGGCAGGCAGACACATGCATGCTTTCCTGGAAATCATAGTCTGATTCAGAATTCTCTGTTTGGTGCATAGAAACTGGGCATTTTTACAGATTGGCCATTGCACGGATTCCTGCCACGACAAAGCCAGT
Reference	ZFMK-TIS-66954			VarNil9	11	AATG	VarNil9F	TTAAATAGTATGGCCTGGCCTCCA	VarNil9R	GTACTGGACTGGCTCTGATAGACC	301	TTAAATAGTATGGCCTGGCCTCCATCTTACTGTATTTTATCATGTATTTGTTCCTATTTCTGCTTGTAAGCTGCCCCGAGGCTTTGGCAAATGGGGCGGTGGACAAATACACAAATACACAAATGAATGAATGAATGAATGAATGAATGAATGAATGAATGAATGAATATAGCTAAATTAAAGGGGGGGGTCAGCTGCATCAAGTAATCTAAGAACATGTATAAAATGAGGGTTTCTCTGCCACCATGGGGTTAATTTTATGTCTAATCTTATGAAGGGTCTATCAGAGCCAGTCCAGTAC
Reference	ZFMK-TIS-66954			VarNil10	12	AGAT	VarNil10F	GTACATAAGTAGCGGCAACAGGGA	VarNil10R	TTCCAATCCTAACCCGGTGATGGT	301	GTACATAAGTAGCGGCAACAGGGAATGACATCACAAACCGTGACTCATTAGCCACAACTCATTCGAGCTTGCGCATGGCCGGGCAGTGCACAGTCAAGGAGATAGATAGATAGATAGATAGATAGATAGATAGATAGATAGATAGATGGATGGAAGGGCTGTGAGTTTTTTTCCTAAACTGAAACCCCAGTTTTCAGCTTTTGTTGCAGTGCTGGCACTTCGCGATAAAGAAGTGGGTTTTTGGTTGCAGTTTGAGCATTCAGTCTCTAAAAGGTTCACCATCACCGGGTTAGGATTGGAA
Reference	ZFMK-TIS-66954			VarNil11	11	GGCA	VarNil11F	CGGTTCTCCTCCAGTTGATTCCA	VarNil11R	CTTCTCTTATGCTTTCTGCACCCA	307	CGGTTCTCCTCCAGTTGATTCCACCCACAGCTATAGATCTAAGAGAAACACGATTCCTGCATGGCTGTTTGAAAAGAATGGCCATACCAAGTCTTCGCCTCCTGCAACAGTTTGTGTGATCTGCAAATGCTTCCCGGGGGCAGGCAGGCAGGCAGGCAGGCAGGCAGGCAGGCAGGCAGGCAGGGCTGAGATGGCGCAGAGTGTGCAGGGCAGGCCGAGATCTCTCGAGTCTGTGGGGACAGCAACAAGTAACGTTTTAGAGGGTCGATGCTACTATAATAAATGGGTGCAGAAAGCATAAGAGAAG
Reference	ZFMK-TIS-66954			VarNil13	11	ATAG	VarNil13F	ACAATCTCTGGAGAGTCTGCAACT	VarNil13R	CACACTGAAGACGGCACACCA	331	ACAATCTCTGGAGAGTCTGCAACTCCCTGCCCCACTCTTGAGAAAAGTGTCCTTCCTCAGAGCAAGGCACTGGAGATGAGGAGGCCCCAGAGGCAATTGGGTTGCTGTGACACCATGACCATTATAGCCACCCCGAGGCTATTGTTGCAATGGGGTGGCACACAAATGCATAGATAGATAGATAGATAGATAGATAGATAGATAGATAGATAGCACATACAGGTACTCTTCAAACTATCTTTAAACTATGCCTTGCTATGGGGAAGCATACTGGGGCAGGAGAGGAAGATGAGAGCCCACCTTCCTTTGCTGGTGTGCCGTCTTCAGTGTG
Reference	ZFMK-TIS-66954			VarNil14	11	TGAA	VarNil14F	TCAGTCCGGCTTCAGACCCAGAT	VarNil14R	CCGTGACATGGAAGCAATGGTGTG	342	TCAGTCCGGCTTCAGACCCAGATAAGATTTTATATCTTTGGCCAGGACATTGCCAACTATATAGTTTTATATGTTAAATGTGCATTTATTTATTGTTGTGAGCCACCCCGAGGCTTCGGCGAACGGGGCAGCATAGAAGCTTACTGAATGAATGAATGAATGAATGAATGAATGAATGAATGAATGAAAACCATGAACAAAACAGTTTTCCCCTTCCCTTCTTGCCCCTCTGCATGTCCTGTATCTGCTTTGCAGGGAATCCTTTGGACCAGATCAGTGCCTGTGTGCAAGGCTATGGCATGACTGGACTTCCAGGCACACACCATTGCTTCCATGTCACGG
Reference	ZFMK-TIS-66954			VarNil15	12	ATAG	VarNil15F	GCCGAGTGACCTCCAGTTCTT	VarNil15R	TCTACGGCCTACAGATGTCCAGTA	340	GCCGAGTGACCTCCAGTTCTTTTATTGTTTTAAGAATTTTTTAGGTACGCAGCAGTTAATTTATTTCATATGGTATTTATTAATTGTATTATTTTATAAATGTTGTGAGCCGTCCCGAGGCTAGTGTTTGCGATGGGGCATATAAATGTTTTTAATAGATAGATAGATAGATAGATAGATAGATAGATAGATAGATAGATAGATGTCAGTTTAGAAAAAAATGGCTCAGCCAATAAGCAGACTTTGGTGGTGTCCACCTAGCCCAGCTCTTGTGGATCTGGAGAAAGAAAATGTGAAACGTGGCTGCATTTTACTTTACTGGACATCTGTAGGCCGTAGA
Reference	ZFMK-TIS-66954			VarNil16	14	GATA	VarNil16F	AGCGTCATGCCAGCAGCCAA	VarNil16R	ACACAGTTGCCTCCTCGTCTCC	348	AGCGTCATGCCAGCAGCCAAGCATTGGATAACAGCACACATAGGGGCCATGCGCATGTTCGGAAAGGAGTAGTGGTGCCAGGCGATCACATCACGAGCCACGACTCATTAGCTGAGACTTGTCTGAGCTTTTGCATGGCTGGTCAGTGTGCTGCCAAGGATAGATAGATAGATAGATAGATAGATAGATAGATAGATAGATAGATAGATAGATAGTTGCTTGGACTGGCTGTGTGTTGTTGGTCTGAACAGGGTATGGTCTGAAGGTACATAAGGCATCCACCACAGTGAAGCTCAGCTGGTATGGGGCTGGCCTGAGCTTGGAGGGGAGACGAGGAGGCAACTGTGT
Reference	ZFMK-TIS-66954			VarNil20	11	TGAC	VarNil20F	TGCTGTATGTTCCTCTGACTTCCA	VarNil20R	CCTTTGCTCACACTTCCTCCACTT	320	TGCTGTATGTTCCTCTGACTTCCACTTTGGTAATGTCTTCCCTCTTTGGGAGCAATGTGTAAATGTTGTTTACACAATAAATAAGTTGTTTTATTCTACTTATTTATTGCAAGCCATCCTGAGACATTTGTAAGGAATGAGACAGAAAAGCTGTTGACTGACTGACTGACTGACTGACTGACTGACTGACTGACTGACTGATGGACACCCTCCCTAGGTGATTTTCCCTTGTGGGGTTCTTAATCTGGGTGTGATCTGTGCCAGGAAGGGAGGACAAAGTCAGGTAGAAGCAGTTTAAGTGGAGGAAGTGTGAGCAAAGG
Reference	ZFMK-TIS-66954			VarNil21	11	ATAG	VarNil21F	GGCCATCATCATCACGCAGAAGAA	VarNil21R	AGTGTGGGAACTGTCTTGCTAGGG	339	GGCCATCATCATCACGCAGAAGAAAACTTGGCTTTGCCATCCAGGTTGTGGGGAAACTTGGGGAACTGCAGCAAATCCCAGATCCCTGCACTATTTAACCTGTACTTGAAAGTGAGTGAGAGATAGAGACAGAATATCATACCAATAGATAGATAGATAGATAGATAGATAGATAGATAGATAGATAGGGATGTGACCTAGAGTTTTCCCATAATTTGAGAAAGGAAAACCAGGAGCATCTGCCTCTATTACCTATAGCCAAAGTGCTCCGAGTCTTCAAAAAGCAATTCCCAAGGCCATCTGCTCCAAGATCACCCCTAGCAAGACAGTTCCCACACT
Reference	ZFMK-TIS-66954			VarNil22	16	ATAG	VarNil22F	CCACCTTCAGTAGCAGAGGCACTA	VarNil22R	CACGGCAATATGGCATTCACGAGT	327	CCACCTTCAGTAGCAGAGGCACTATCTGTATATGATCAGTTACTGGGGATCAAAAAATCTGTTACTAGGGTGTTCTAGCAATCAGTTTCACTTATGGGTTTTCCAGAGGCAACTGGCTGGCCAGCAAATGCCAGACTGCTTGGACTTTTGGTCTGACACAGCAGAGCTATAGATAGATAGATAGATAGATAGATAGATAGATAGATAGATAGATAGATAGATAGATAGATAGATATTCTTAACTGGAAGGTATGGGTGGGTGGCAAGGTGTATTCCATCCTGCAACTGTTTGCTGCAGGTCCCACTCGTGAATGCCATATTGCCGTG
Reference	ZFMK-TIS-66954			VarNil23	11	AGAT	VarNil23F	CCCTTGCTTACTCCTCCCAGTG	VarNil23R	TGGCTACCTTGAAAGATGTTGGCT	306	CCCTTGCTTACTCCTCCCAGTGGCCCGATAGAAGGAAAGAGTGATTTTGTGGCTGGAAAAAGGGTATATACCTTTAAACTCCGTTGTCTGGTGTTTGCATTTGTTTTTTTGCAAGCCATCCAGAGAATTTTAGTATTGGGATGGCATATAAAAACCAGATAGATAGATAGATAGATAGATAGATAGATAGATAGATAGATAGAGTGGAACAAGATGAAAGGAAGGAAGAAAAGGTGGCTTCCTGGAGAAGGCATCAAAAGCCTCCGGTATCCGTAACCAGGCAGCCAACATCTTTCAAGGTAGCCA
Reference	ZFMK-TIS-66954			VarNil24	11	AGAT	VarNil24F	CAGTGCTTCAGCTTGCTCTGTTGT	VarNil24R	AGCCCAACCTACCTCACAGGGT	310	CAGTGCTTCAGCTTGCTCTGTTGTACCAGCAAGACTCACCGCCAGCACAATGGGCTGCCTGAAGCAGGCCCAGCAAATAATGGAAATGGTCATGTCTAGATTAGGACAGGCAAGATGAGCGCCAGCTGTGGGCTCTGCTGGCCTATCTTGAGCTGGAGATAGATAGATAGATAGATAGATAGATAGATAGATAGATAGATATATTTATCGATTTATATCCTGCCTTTTCCCTACAAAGGGTTCAAGGCAGCTTGCATCATTCTCCTCCTCCATCCTATCCCCACAACAACCCTGTGAGGTAGGTTGGGCT
Reference	ZFMK-TIS-66954			VarNil25	13	TAGA	VarNil25F	GGGCCGAGTGACCTCCAATT	VarNil25R	ATAAAGGTGGTCTTCCGTCTTGGG	322	GGGCCGAGTGACCTCCAATTTTCTTTTTATGTTGTTTTAATATTGCCGCAGTTTTTATCTTGTTTTGTAGTTGTTGTGAGCCGCCCCGAGGCTGTTGTTGCAATGGGGCAGCATATAAATGCTTAGATAGATAGATAGATAGATAGATAGATAGATAGATAGATAGATAGATAGATAAGACACAGTCATTACCATGCTCTCTGAAATGCCCTCTGAGGCCACGGTGGGGACTCTGTCTTCAGAGGGCCACCTCTCCACTCTCGGAGCAGGAGTGGCCCTTTCCATGCTGGCTGTGGCCCCCAAGACGGAAGACCACCTTTAT
Reference	ZFMK-TIS-66954			VarNil26	11	ATGA	VarNil26F	AACCTCCCTCACAGGGTTGTTGT	VarNil26R	CGAGGTCTCCCTTAGAAGCAGCAT	313	AACCTCCCTCACAGGGTTGTTGTGAAGATAACATGGTGAAGACGAGGGTTATGGTGACAAGTAACTTTAAAGCTTTAAAGTTGTGGGGACAATGGAGGAGGAGAGGATGTAAGCTGCCTTGAGCCCTTTGCAGGAAAAAGACAGGATATCAATCGCAATATGAATGAATGAATGAATGAATGAATGAATGAATGAATGAATGAAGAGGTTCAAGGTCCCTCTTCTTGCTCTGGGGCAGCATGCGCCCTGAGATGGCCACTCCAGACCACAGTCTGCCCAGATCCTTCACATGCTGCTTCTAAGGGAGACCTCG
Reference	ZFMK-TIS-66954			VarNil27	11	CATC	VarNil27F	TTCTGATCTTTGCTCCATGGTGGC	VarNil27R	CAAGTTCCAGCATGAGCCAACCA	310	TTCTGATCTTTGCTCCATGGTGGCCCCTCCGGAGTTTTCTGTGGTTTTGCATGTGAGGAGTTGTTCTGTCAGGCTGTTTATTTCTGTTGCTCACCAGTATCTGTGTTTGTTAGTCTTAATATACCCATCATCCATCCATCCATCCATCCATCCATCCATCCATCCATCCATCCAAACACTTCCTTCTTCTCCTCACTTATCTGTTAAAAAGCAAACCAAATCTTGATTGTGCTATCCTATTGTCTCTGTAGTCAGGAAAAAGGCTTGCAACTTCCAGTAAGCATGGCTGGTTGGCTCATGCTGGAACTTG
Reference	ZFMK-TIS-66954			VarNil28	13	ATAG	VarNil28F	GTTTAACCCACTGCGCCACCTG	VarNil28R	CCTGTCCTGTATCTCCCACCCATC	335	GTTTAACCCACTGCGCCACCTGCAGTCCCCACATTACCTCATCCAGATTTCTTTTTAATGCAACTTGTTTTAATTGGCCGCAGTTTATTTGTATTTTGTGTATTTATTGCATGTTGTAAGCTGCCCCAAGGCTCTTGTGCAATGGGGCAGCCTAGAAGCATTTTTAATAGATAGATAGATAGATAGATAGATAGATAGATAGATAGATAGATAGATAGATCTCTCCTCATGCTGTTCAGATGTTCTTAAAACATTCCTTTCCCTCTCCCGTAAGACCAGAGCCCAGAGGGGGCATCCCACAGAGCGTGGATGATGGGTGGGAGATACAGGACAGG
Reference	ZFMK-TIS-66954			VarNil29	11	ATCC	VarNil29F	TGGTGTGAATGTTCATGGACTGCT	VarNil29R	CTTGCATCCAGCCAGAGCTTTGT	311	TGGTGTGAATGTTCATGGACTGCTTGCTCTTCATCATTTCATGCTGATTTAGTACTGAGAGCTAGTAAGAAGATTCCTAATCCTCCATCAGGACTGGTGGCTTATAGTTACATCAGCATTCACTACCATAAATAGGATGACCTAGGATCTCAATCCCTGCTGATCTATCCATCCATCCATCCATCCATCCATCCATCCATCCATCCATCCCCTTAAGAGAGTCTGTCCCAGGTCAGTTCGGTTTCTGCGGTTTTGCTCTCTGGATTTGGAGCAAAGCGCATCCTGCTTACAAAGCTCTGGCTGGATGCAAG
