# Supplementary material for: FOGS: A SNPSTR Marker Database to Combat Wildlife Trafficking and a Cell Culture Bank for Ex‐Situ Conservation
Source: Mol Ecol Resour. 2025 Jan 10;25(4):e14062. doi: 10.1111/1755-0998.14062 (PMC11969641; doi:10.1111/1755-0998.14062)
Supplement: Supplementary file 3 — Table S3. Primer data. [file MEN-25-e14062-s006.zip › Supplementary S3/Varanus_salvator_Reference.xlsx]

## Sheet: Sheet1
Data table for FOGS Reference Specimen
Title:	Catalogue/Accession Nr.	NCBI No.	Scaffold ID	Locus	Reference Allele	Microsatellite Sequence	Primer Name Forward	Primer Sequence Forward	Primer Name Reverse	Primer Sequence Reverse	Amplicon Size	Amplicon Sequence
Description:	ZFMK Nr.	Unique Accession No. in Genbank	Scaffold id from genbank		occurence number microsatellite
Example:	ZFMK-TIS-123	GCF_000337975.1	scaffold6_1	Fa_6-1	16	TCTA					409	TCATTGCATTTCTGTCCCCTCTCAGATTTTATATGTGCAGTTGACATAAAGTAATGTTAAATACAACCAAATAACTGGATTACAAGCAACATGCTTTCATTATGATTCAACTCTTTGTCAGTGCTCACCTATTTTTTGTATGCACAAAACATGTGCATGTGCTTGTGTGTGTGTATATCTATCTATCTATCTATCTATCTATCTATCTATCTATCTATCTATCTATCTATCTATCTATCTAATATAGATACAAACAGATTTGTATAGAACAAATGCCTGATTATCTGAATAATAATGAGAGATTTCATTGCAGATTCCTTCAGTTCTTGGGAAACTTTTGCCACCAGTTTTCCAATAATTGAAATAATTCAATGAAGTCCTGGGTATTAGCTTCTGCTC…
Reference	ZFMK-TIS-51355			VarSal1	11	GATA	VarSal1F	TTTCGGCACCAGGCTAAACC	VarSal1R	CCTAGCACAAGGTAGTACATAGTCT	308	TTTCGGCACCAGGCTAAACCCTTTTTATTCTCCCAATGTTTTAAGATTTGATTGTTTTAATTGGGGTTTTATTGTTGGTTGGAAATTTTATTAGGATGCTGTGTTTTGTTTTATATTGTCTCATTTTTAAACTGTCCAGAGACCACGGTAAGGGATGATTTAAAGTGATAGATAGATAGATAGATAGATAGATAGATAGATAGATAGATAGATTTCTGGAGACCACCCGCCCCTCCACATGCACATCTTCCCCTGGGCCACCCCAGGCCACCCAGGGTGAAAAAGACTATGTACTACCTTGTGCTAGG
Reference	ZFMK-TIS-51355			VarSal2	13	GAAG	VarSal2F	AAAGCCCTGTCACCTGTCTC	VarSal2R	TGTACCAACTTGTGTGGGTTT	331	AAAGCCCTGTCACCTGTCTCCCAACTCCTTTCCACTTCAGAAAAGTACTGGCACATAACATTTTCCATACTTTTCTTAGCTCTGCATGAAAACAGTGAGTAGAGTGCGAAGGAAGGAAGGAAGGAAGGAAGGAAGGAAGGAAGGAAGGAAGGAAGGAAGGAGAGTGCTATGTAATGGAAACTGAACAGCAATCAGAAATGGATAAAATGTTTAATGGCATATAGATTACTGCATTTTCTAGTAATATTCCTGTGTTTGTATGACTAAATTATGTGTTCAATTCCAGATAATGAAAAAGTCCACAGATCAAAAACCCACACAAGTTGGTACA
Reference	ZFMK-TIS-51355			VarSal3	14	AAAG	VarSal3F	TGACTCTGTGTCAATTCTTGAGGTT	VarSal3R	TTCATTGTCCAGCTTTCACATCCA	300	TGACTCTGTGTCAATTCTTGAGGTTTCTAGATTCTAAATTTAACTTAACACAATTACATGTTTGCCTTCCTGTGCACTATCGTCTAATGTGCTCTTTTCTAAAAGAGTGAACAGGAAAAGAAAGAAAGAAAGAAAGAAAGAAAGAAAGAAAGAAAGAAAGAAAGAAAGAAAGAACTAATGGAGGGACAGATGGATGGACAGACAGATAAACTGGCAATGCAGGCTAAACAGAAGAAATTGGTGAAAACAGCAACACAACTTTTTATATCCTGAGTATGGATGTGAAAGCTGGACAATGAA
Reference	ZFMK-TIS-51355			VarSal4	11	CAAG	VarSal4F	CGCCACAGCCAGTCAGAAGA	VarSal4R	ACAGAGAGCGGGAGGGCAAT	340	CGCCACAGCCAGTCAGAAGACCCAGGCCAGGGAATGACTCGGGGCAAGGTGGCTTCATGCAGGGGAGAAAGGCGATCATGGCTGGGTCACAGGCCACCAACAAACTGGCAGCAGGCCACTCATGGGAGGCCCTGAGAAGTGCTTGCCCTGTCAAGCAAGCAAGCAAGCAAGCAAGCAAGCAAGCAAGCAAGCAAGCCACGGCCATGGGGAAGAGTAAGAGAGCTGGGGAGAATGGTTGGGAGACAGAGGGAGGAGGCCACTGAAGGTGTCCTGCCTGAGGGCCCCCTCGAACCTGGAGTCAGCCCTGGAAGCAACAGTCCATTGCCCTCCCGCTCTCTGT
Reference	ZFMK-TIS-51355			VarSal6	11	AGAA	VarSal6F	ATCTTACTCAAGAGACAAGGACTGG	VarSal6R	TTATTCCACTGTTTCCTCACTGATG	350	ATCTTACTCAAGAGACAAGGACTGGGGGTTGTATGCCATTAAGGCATGAGGGAGAAATTGGCAATGGAGTCAAATGAGTTTCTGCAGTGAGAAGGTCTTTTCTGAGTCACGCATATTCCACCTACTAGCTGACTGTTTAGAAAGAAAGAAAGAAAGAAAGAAAGAAAGAAAGAAAGAAAGAAGGAAAGAGGGAACTTATGTAAATGTTCATTTGCAGTACTGCTCATTTATGCTAATATCCAATTTGAGTTAATCGGCATTAGCATGAATGTGCATTTTCTCACATGGAGCAAAATTCTCCTACTTCCTATAAAAACTCCAATTCCATCAGTGAGGAAACAGTGGAATAA
Reference	ZFMK-TIS-51355			VarSal7	12	AAAG	VarSal7F	GCAGTGACCTCCAGCCATCA	VarSal7R	CCAGGGCAGTTCAAGCATGTG	301	GCAGTGACCTCCAGCCATCAGGACCAGCACAACCATTAGCCGCCCTGAGGCTTGTTTGCAAGGGGGCGGCATATAAATATGTAAATTAAAGAAAGAAAGAAAGAAAGAAAGAAAGAAAGAAAGAAAGAAAGAAAGTAGCCCCATGGACTCCAACCCTCCTGGCCAGATTCCTAGGAAGGCAGAAAGTCGTTCTGTATCTGATACCACAACACATTTCTGTTGTGAGCATTTCTCTCCCTGAGAAAGCCTGGCAAAGCCATCCAGTCAATCCCCTGCCACCCACATGCTTGAACTGCCCTGG
Reference	ZFMK-TIS-51355			VarSal8	13	AAAG	VarSal8F	AGTTGCCTTCCAGCCTCCAG	VarSal8R	CCCTCTCCCGTTCTGACTTTCC	302	AGTTGCCTTCCAGCCTCCAGCATTTTCCCTCTCTGACTTGCCCAATGAGCTGGGGAGTAAATGCAAGGTTGCTCCCTCGTTTGCTGTCTTGTTCGTCAAAAAAAGAAAGAAAGAAAGAAAGAAAGAAAGAAAGAAAGAAAGAAAGAAAGAAAGAAAAAGCTTGCAATGTCTTTAAGCTTTTCCAATTGTCCCTTTTGTCCTTCTGCCTCAAGGAAGAACTGGTGGAAAGGCATGTCGAATCAGAAATAAATCCTATTCACTTGAATGGATCTTGCTTGTGGGAAAGTCAGAACGGGAGAGGG
Reference	ZFMK-TIS-51355			VarSal10	14	AAAG	VarSal10F	CCTTTCCTACCCTTCAATGTGCTTT	VarSal10R	TGTGGTGTCCAGAACTAGACTCAG	325	CCTTTCCTACCCTTCAATGTGCTTTTGAGACAGAATAACAGATCCCTGGATATCTAGGAAGGCTAAAAGGACAAAGAATTATACTATCACCATCAGAAAGAGCTTGGAGTCCATCTTAAGCTAGACATGAATTAGCAGCATGAAGTAGCTACAAAAAGAAAGAAAGAAAGAAAGAAAGAAAGAAAGAAAGAAAGAAAGAAAGAAAGAAAGAAGAGGCTAATACAATTCTAGTCACCATTCATAAAAATCGTAACTTTCAGGTCACTGGAAGTAATAGTTGCACTTCACCTTATCTAGTATTCTGAGTCTAGTTCTGGACACCACA
Reference	ZFMK-TIS-51355			VarSal11	11	AATG	VarSal11F	GCAACTCTTCCCTTTCAGCATAA	VarSal11R	TTCTCTTCACAACCTGCCTGTT	320	GCAACTCTTCCCTTTCAGCATAAATACTTCACACAGCTTTACACGGTTATGTTTTCATGCAATGTTAACTGGCAAAAAATTATTTCTTAACATCCCTTCCTGTCTTTCCATTTAAAAAGTCCAAGGTTGCAATGAATGAATGAATGAATGAATGAATGAATGAATGAATGAATGCATGCTGTTCATTTTCAAACCATAGCATAATAAGTGTATTATGGGTAGAACAAAAGCAATAAGGGTTGATTACAAACATCACAGGATGCAGAAGGGTTGGAATTGCAGGCCAGTAGTGCAATTCAACAGGCAGGTTGTGAAGAGAA
Reference	ZFMK-TIS-51355			VarSal12	12	ATAG	VarSal12F	AAGAACGCCACAACACAGGAA	VarSal12R	TTGATTTCTGCTGCTCTTGAGGA	321	AAGAACGCCACAACACAGGAAAATGTTTTTCTATTTCTTCAAAGCATGAGAGGTCATGAGCCTAACCTGACAGAAGTTTTAGGGCATGCTTCAACAAGGCAGGTATCTGTAGAATTGCCTGGAGAACTTCAGCTATGAAGTGGCATAGAAATAGATAGATAGATAGATAGATAGATAGATAGATAGATAGATAGATAGATGAATCTAATTCTCCAGAATCAGTAAGATAATCAGAGCAGACTTTGGAAAGGACCAGGACACAGGAGTACTTTCTTAATTCGAAGCAAGAGACCTTTCCTCCTCAAGAGCAGCAGAAATCAA
Reference	ZFMK-TIS-51355			VarSal13	14	AAGA	VarSal13F	ATTGGTGTGATGTGCTGTATAAGGT	VarSal13R	CTACAATTTCCAGCATTCCCAGACA	331	ATTGGTGTGATGTGCTGTATAAGGTATTTCCTAATTCTATATGAATCATGGAACTCTCTCATATCAATATGCCATTGTAATAGCTTTATATATTTGTATTTTAGCAAGAAAGAAAGAAAGAAAGAAAGAAAGAAAGAAAGAAAGAAAGAAAGAAAGAAAGACTACAATATATGAGATCAGTTAGCACAACTGGTCTGCTACCAATCTTGTAAGTCACATAATATCCTGTCCCCTAAGAGGACAATTCTATGCATATTCAGACAGGACAAAAATCATACAACTCCTAGAAATTTCCAGTCAGATGGCTGTCTGGGAATGCTGGAAATTGTAG
Reference	ZFMK-TIS-51355			VarSal14	14	AGAA	VarSal14F	GGTGTGTCCTTGACCAACTAGAAA	VarSal14R	GAAACAGTCCTCATGTACAGATGAT	340	GGTGTGTCCTTGACCAACTAGAAAAGACGTACATTTGTGTGGTGAAAAATATTACTCAATCAAATTCCTATGTTACTACATTTCCCTTGTGTTTACTCATTAGAACTTTTTGTACTTGAAACTTATTGTACGGAATGTTCTATGTATGAATCATTTCCTCAGAAAGAAAGAAAGAAAGAAAGAAAGAAAGAAAGAAAGAAAGAAAGAAAGAAAGAAAGAAAGGTTTCCAACACTGCATGCACTGCTTCTTGCACAGGGCTCACACTTTCTGTTCTGCCTTTTTAAGAAACACAGAACAGTTTTTCTTTGCTGTAAATCATCTGTACATGAGGACTGTTTC
Reference	ZFMK-TIS-51355			VarSal15	12	GAAG	VarSal15F	CATCCTGTATTGCTGCTACATTCCT	VarSal15R	CATTCCATGCCTTCGAGGTCATT	324	CATCCTGTATTGCTGCTACATTCCTGTGTTAATTCAGTTGCAATTCTTGTGGTTTTACTGTTGTATGCTAATTTTTTGTTGGTGATGTGTTTTTAACTTTTGTTAACTGCCCAGAGAGTCTCAGGTATTGGGTGGTATAAGAAAAGAAGGAAGGAAGGAAGGAAGGAAGGAAGGAAGGAAGGAAGGAAGGAAGGAAAGTGCCACGTGATGCTTCCTTATGCAGCCCTCACAGTCAAATGTTGTGCACCTCTAGATCAGCCAGAATATAGTTAACATTTAAAAAATCAAGAATAGAATTTAAAATGACCTCGAAGGCATGGAATG
Reference	ZFMK-TIS-51355			VarSal16	12	GGAA	VarSal16F	AGTTCAGAGCGGAATTGGAGGA	VarSal16R	TCACCACAGTTTGCTGCCTTG	343	AGTTCAGAGCGGAATTGGAGGACCAGGGGAAACTGTCTAGTTTACATCTGCACATGGCCCAGGTTCATCTTTCCAACCCTTACCTGGTGGGGCACAGGAGACAGCATGGGCTTTCATACAAAGCATGAGTTGTGCTACTGAGATTCAGCTCTTTGCCGGAAGGAAGGAAGGAAGGAAGGAAGGAAGGAAGGAAGGAAGGAAGGAAGGACAGACAGAAGGGTTCTGCATATCGACTGGGTTCAGATGACATGATAACTTGTGTTCAAAGTGTGAGCATGAGTTGAGTCTGGTTTACTGTTGGACCATGCTGTCTGAATTCAGCCAAGGCAGCAAACTGTGGTGA
Reference	ZFMK-TIS-51355			VarSal17	11	CAGG	VarSal17F	CTCTCGAAGTTGCTCCTCCTCT	VarSal17R	AATTGGTGCTGGCTCCATGTT	321	CTCTCGAAGTTGCTCCTCCTCTTCACCAGTAGCACCTGCTTGTTCACCTGCTCTCCTTCTGGCCCAGGCAACCATGGTGGTAAGAAGAAGGGCCAGCAGATGCAACTTGTTAACTTGCTTGCCAGCTCTCTGCCTGTCAAGCAAGCAAGCAAGCAAGCAAGCAAGCAAGCAAGCAAGCAAGCAGTTGAAAATATGAGCAAGAGGGTGAGAAACATGAGCAACCACTAACAATGGTGGTAAGAAAGTAGACTTGGTGAGGGATGGAAACCATTGGAAATGTCTTGCCCAGAGGTTCTCAAAAACATGGAGCCAGCACCAATT
Reference	ZFMK-TIS-51355			VarSal19	12	GACA	VarSal19F	CAGATACCCTGTGGTCCACTTCC	VarSal19R	TCCAACCTCCAACCTTCTTCTACAT	308	CAGATACCCTGTGGTCCACTTCCCAGTGTCTAGTCCACTTTGACACAGCTCTGAGTCCAAATTCCTGGTGAGCACACCCAGTGAACTGAGTCCCCTATCAATGCCCAGAGAATCCTCCTGGATGATTGGTTAATGCAGATTATAAGTTCAATGACAGACAGACAGACAGACAGACAGACAGACAGACAGACAGACAGACAAATAGACTCACTCCTATCTATCACTAGCGGCACATTCTCTCCCATTCCATGTACATCAGCCTTTGTCTGTGTTGCTGCAAGTGATGTAGAAGAAGGTTGGAGGTTGGA
Reference	ZFMK-TIS-51355			VarSal20	12	AAGG	VarSal20F	TTCCAGAGATGAAGCAAGCATATC	VarSal20R	ACGTGGTGAACTTCTTCCAGAA	314	TTCCAGAGATGAAGCAAGCATATCTGTGTAAGGGTTTTACTTTCTCTAGGTGAAAAGGGCTCCACTGAAGCTTGTGCTGACTGCCCTGTCATGAAACATGATGGGAACCATGTGGCTAATAGAGCAAGTTAGACATCAAGGAAGGAAGGAAGGAAGGAAGGAAGGAAGGAAGGAAGGAAGGAAGGAATCTGGAGCTATCTGGAGGTGTCCTCATGGCTCTCTTTTTCCTTCATTGCTTTAGCTTATGTGCACCTTTTTTTTACTAAAAGTTAATAGATCCCTCCCAAGGTTCTTCTGGAAGAAGTTCACCACGT
Reference	ZFMK-TIS-51355			VarSal21	11	AGAT	VarSal21F	AGGCTCACAGGCCAAGTTCTT	VarSal21R	TGGTACATTTCTCAGCAGATCATGG	310	AGGCTCACAGGCCAAGTTCTTGCTACAAACTCAGTGAGTCTTTAGGAGGTTGCAATGGAGACACTGACATTTCCTGTGGCTATCCAGACACTCTCTACTGTCCATAGGGTTGTGCCCAGATAGATAGATAGATAGATAGATAGATAGATAGATAGATAGATATTTAATCCTATGTTTTCATTAATAGCATGTCAAAATGTTGAGAGCTATTGGTGTAGACTATGTAGGTGAAAGGCAGGTGGAAGAACTTGCCTTGGGACTGGTTAGCCCCTGGTCCCTTCTAGCCCATGATCTGCTGAGAAATGTACCA
Reference	ZFMK-TIS-51355			VarSal22	12	ACAT	VarSal22F	TGTGTTACAGTTGGTTCAGTGGATG	VarSal22R	GAAAGACTGGAGAAACACTTCGGTT	301	TGTGTTACAGTTGGTTCAGTGGATGTGTGACTAGTCCAGAGATCTGTAGCTGGCATGCCAGAGGTCAGTCAGCTGAAGAATTCCAAACAGCCCTCTGCACAGAACATACATACATACATACATACATACATACATACATACATACATACATGGAACAACCCCATGAGGCAAAATGCTCAGAAAAATGAGAGACTTATCTTGCTGCCTGTGCTGTGAACGTGAAGAGGACAAAAAGTCTTTGACTTGCAGTTTGCTCAACAGAGAGTCCTTCTAGGAAACCGAAGTGTTTCTCCAGTCTTTC
Reference	ZFMK-TIS-51355			VarSal23	14	GAAA	VarSal23F	AGCTCTGACCAATGTGAATGGATAA	VarSal23R	GGATGCTACAAACCCAGAACTAATC	336	AGCTCTGACCAATGTGAATGGATAAAATGTCTACTAAATTTTTGATGTTGGTATTCGCAACCCTACAAGGCCTCCTGTAGGATCTCCTTCTGCTGTTTTTTCTAAAACCTGGTTCACAAATTCTGATGTCTGTCCAGATACAGGTGCCCCTGAAAGAAAGAAAGAAAGAAAGAAAGAAAGAAAGAAAGAAAGAAAGAAAGAAAGAAAGAAGATGCACCTTTAGTACTAATAATGTGGATGTTCCTTGCTTACAATTCTCAGTAATGCAAAGATTTGTCAATGCCTAGTAGTATCATATAGGTCTTTACTGAGATTAGTTCTGGGTTTGTAGCATCC
Reference	ZFMK-TIS-51355			VarSal24	12	AGAC	VarSal24F	GAGACCTACATCATATTATCACTCG	VarSal24R	CCTCTTATGGCAATTATTCTTCACC	306	GAGACCTACATCATATTATCACTCGATTCTTTCTAAGAATTCATGACATTTTTAAGCTAGCAGATGGTGCATATAAATGGCTGTGTTATAGAATCATGATGGCAATGCATTCTATTTGATAGTAAATTTATATGGATTGTTTGATTCAAGACAGACAGACAGACAGACAGACAGACAGACAGACAGACAGACAGACATTTAAAGAGGCTGCCTGCTTTGCATGCATACTGCACATGGGAAGATGGGAGAAGGATTCACATTTTTAAGATGGCTTTGGGAAGGGTGAAGAATAATTGCCATAAGAGG
Reference	ZFMK-TIS-51355			VarSal26	11	AGAT	VarSal26F	GGGTCATTTGAGATTATTTCTGTGC	VarSal26R	TGCTGCTAATTTGATTCCTTCTCAG	332	GGGTCATTTGAGATTATTTCTGTGCAATGACAAAAATACAGTTGCTAATATAAGCAGCTTTTCTGCCATAAATAGCTCATTTCTAAATGAATGTATAAAAGTTTTCTATGAAAAAGCCTATAACTATTTTACATATAGGGAATGAGCTGCTGGGTGGTAGAGAAATCAGATAGATAGATAGATAGATAGATAGATAGATAGATAGATAGATAATCACTTTTAAAAGCTTATGGAGATGAGTTCGATGTCATTAAGTGCATGCACACAGACATTCACAGAAAACCAGTTTGTTTTGAGGGAAATAATACTGAGAAGGAATCAAATTAGCAGCA
Reference	ZFMK-TIS-51355			VarSal27	12	GAAA	VarSal27F	AAGTTCCAGTGCCTCTCAAGG	VarSal27R	TGTGGATTCGATCATAAGTCCCATA	306	AAGTTCCAGTGCCTCTCAAGGGGGTACTGGGTTGGAACCCACATCATATATGAACACCAACTCTAAATAACTTCAACTGTAACAAGTTGACACTCAAAAATAGTTGACACTCAAAATTACATTAAAATGTAAAATAGCCCTCTAAAATCATGAAAGAAAGAAAGAAAGAAAGAAAGAAAGAAAGAAAGAAAGAAAGAAAGACAATTAAGAAGTAAAATCAATGATTAAGGTTGCAATCTTAAGTCAAAGGCAGAAGGTGAAAGGGAAGGCCCAATATGAAATATGGGACTTATGATCGAATCCACA
