# Supplementary material for: FOGS: A SNPSTR Marker Database to Combat Wildlife Trafficking and a Cell Culture Bank for Ex‐Situ Conservation
Source: Mol Ecol Resour. 2025 Jan 10;25(4):e14062. doi: 10.1111/1755-0998.14062 (PMC11969641; doi:10.1111/1755-0998.14062)
Supplement: Supplementary file 3 — Table S3. Primer data. [file MEN-25-e14062-s006.zip › Supplementary S3/Vipera_ammodytes_Reference.xlsx]

## Sheet: Sheet1
Data table for FOGS Reference Specimen
Title:	Catalogue/Accession Nr.	NCBI No.	Scaffold ID	Locus	Reference Allele	Microsatellite Sequence	Primer Name Forward	Primer Sequence Forward	Primer Name Reverse	Primer Sequence Reverse	Amplicon Size	Amplicon Sequence
Description:	ZFMK Nr.	Unique Accession No. in Genbank	Scaffold id from genbank		occurence number microsatellite
Example:	ZFMK-TIS-123	GCF_000337975.1	scaffold6_1	Fa_6-1	16	TCTA					409	TCATTGCATTTCTGTCCCCTCTCAGATTTTATATGTGCAGTTGACATAAAGTAATGTTAAATACAACCAAATAACTGGATTACAAGCAACATGCTTTCATTATGATTCAACTCTTTGTCAGTGCTCACCTATTTTTTGTATGCACAAAACATGTGCATGTGCTTGTGTGTGTGTATATCTATCTATCTATCTATCTATCTATCTATCTATCTATCTATCTATCTATCTATCTATCTATCTAATATAGATACAAACAGATTTGTATAGAACAAATGCCTGATTATCTGAATAATAATGAGAGATTTCATTGCAGATTCCTTCAGTTCTTGGGAAACTTTTGCCACCAGTTTTCCAATAATTGAAATAATTCAATGAAGTCCTGGGTATTAGCTTCTGCTC…
Reference	ZFMK-TIS-55854			VipAmm2	12	ACAT	VipAmm2F	AAGAGTTGATCTGCTAGGCATTTGT	VipAmm2R	TGTTTCTACATGAGTCCTGCTCTGG	300	AAGAGTTGATCTGCTAGGCATTTGTATACACTGTTGCTATAAATGTGTCTCTAATCTGAAATATGATAATTCATGCAACAAGCCTCTCTATCTATAGGATGATAAAATCTGCCAAGTATAATGAATTGTAATTGAACATACATACATACATACATACATACATACATACATACATACATACATACGCTACATATTGAATATATTGAAAAATCTGGGCATATCTGATACAAAATAAATGACTGAATCTTGTTGAAGATGACTCAGAGGAGACAAATCCAGAGCAGGACTCATGTAGAAACA
Reference	ZFMK-TIS-55854			VipAmm4	14	GATA	VipAmm4F	ACACAATTCAGGAACTTTGCAGAGT	VipAmm4R	GTGGTGATGAAACCAATGTGGGATT	322	ACACAATTCAGGAACTTTGCAGAGTAATAAGAGAAAGAGTATTTAAACACAGTATCTTTGAGCATCTGGAAAATACTCTCAGATTTCCTCTAGAAATCTATGGGTAACAGATGATAGATAGATAGATAGATAGATAGATAGATAGATAGATAGATAGATAGATAGATAATCAGGAAGGCAATAGACCATTGTTCAAAAGAGCAGAAGCCATCTGACATGTAGAGCCATTAAAACTTATTGCTGAACAAATACAACAGAAGCAACTAAACAAATGCCTGATAAGTATCCTTTCCTTGAAATCCCACATTGGTTTCATCACCAC
Reference	ZFMK-TIS-55854			VipAmm6	17	GATA	VipAmm6F	GCACATCTCGGCGGGTTTACA	VipAmm6R	ACCACAGTCTTTGTTGACTTGTTGA	343	GCACATCTCGGCGGGTTTACAACATCCTAGTCTTAATTTTTATAGCAGACTGATGACCTGGGGTTCATTGTGCTTGCCATTTGTATCAAGGCCAACAGACTGAGTAGATGATAGATAGATAGATAGATAGATAGATAGATAGATAGATAGATAGATAGATAGATAGATAGATAGATACCTTGATGTGCTTGTGAGGCTTGTGTGCTTTGAAGAAGATGATAGCTATGCCACAGATTTAATCATTTTAGACAGGTCTCATCAGAGGAGCCAGATGAAGAATATATCTCGCATTTACAGAAACCCATAATAGATCAGTTGTCAACAAGTCAACAAAGACTGTGGT
Reference	ZFMK-TIS-55854			VipAmm8	11	TGAA	VipAmm8F	GGTTTGCCCATGTTATATCACTGCT	VipAmm8R	TCCCTGCTCTTGAATGGATTGAAAT	309	GGTTTGCCCATGTTATATCACTGCTGCAGAACTTTACTGGCTTCCAGTTTCATTCAAGGTGCAATTCAATCTGCTGCCTATCAACTTTAAAGCTCTAATTGACTGAGATGGGCAGCCATGGAAAATTGAATGAATGAATGAATGAATGAATGAATGAATGAATGAATGAATGAGGTATAGCACTCTGATGAGAGCATTTTGGAAGGGAGGGGATGTTTTGTTTCCAAAATCTCTATTAGTTTGATGTTTCGCTGAAGAATATTTTATTTGTATTTATTCATTATATTTCAATCCATTCAAGAGCAGGGA
Reference	ZFMK-TIS-55854			VipAmm10	12	ATAC	VipAmm10F	GGAAGCTCCAATGAGCATAATTCCA	VipAmm10R	AACATCTAACACAGAAGCCACTAGC	336	GGAAGCTCCAATGAGCATAATTCCAAAATCACTACCCCAAGACAAGGTTTTACAGTTCTGGAGTATTTCAAGAACCTTTAACTAACCATAACAGTGGCTCTAAGGAAATGTGTATATACAATATGTACAATCCTAAGGATAGAATCCCCAAATACATACATACATACATACATACATACATACATACATACATACATACATAGAGTTGGAATTATACGTGTTCCTAGGTATACATGCCCTAAATAATTAAGTGGGGATATGCTGCTCAACAGGTGTATACAAACCTGGGAATGCTTTTCTTTTTTATAGGAGCTAGTGGCTTCTGTGTTAGATGTT
Reference	ZFMK-TIS-55854			VipAmm11	11	TGAA	VipAmm11F	AGACATAGATCAGGGACAAGCAGGA	VipAmm11R	TCTGGGAACGGAAGTCCACTTATCT	313	AGACATAGATCAGGGACAAGCAGGAAAAGATTAATGAGCCATTGAGAATTGAATTGCTGAACTGCTGGCAGCTGGCAGTCAGCAGAAATAACCTGAAGTACTGCATTGTAACCACTATGCCACCATGGCTCTTATTGAATGAATGAATGAATGAATGAATGAATGAATGAATGAATGAATACTAAAGAAAGCTGAAATACTGGGATATTTGGCTACCATAGTTGTTATTTGCTTACAGAGAAGTACCCCAAGTATCTAGAGCAGTATTCTTCAACTTTCGTAACTGTAAGATAAGTGGACTTCCGTTCCCAGA
Reference	ZFMK-TIS-55854			VipAmm13	12	TCCA	VipAmm13F	GCACTGATGACGCTACCTAGTTGG	VipAmm13R	GAACCTCATGGATTGCTCCTGGAAG	329	GCACTGATGACGCTACCTAGTTGGGTCATGAGACATCTGCAAGGAAAGAACCCAGCTCGGAGGGCACCGAGGACCCCACAGCCCAACTCTGAGCCACAACAATTCTCTTCCATCCATCCATCCATCCATCCATCCATCCATCCATCCATCCATCCATCCTTCGTGTCTTGCCCATGTCCACCTCGTTCCCTTCTCTCACCTTCTCCTGGTAAGGATAATCCTCCTCCGAATTGATGCCTCTGTTGTCCCGGACGTATTCAAAGGCGTGGCTGACGTAGCCCCCATGACAGCCTTCGTTGCCCAGCTTCCAGGAGCAATCCATGAGGTTC
Reference	ZFMK-TIS-55854			VipAmm14	11	GAAG	VipAmm14F	CCACGAGATCCACATTCAAATCACC	VipAmm14R	CGTACACTTTCATACAGGCCCTTCT	314	CCACGAGATCCACATTCAAATCACCTATCAACAATGGAGACAACTAGGTAACTTTCTGACCAGCCATGTTCTTTGAAACAATTGATCTTTGGGAGCTAAAATGAGGGAAAACTCACAGTGCTCACTAATTTGTCCATTCAAGAGAAAAAGCAGAAGGAAGGAAGGAAGGAAGGAAGGAAGGAAGGAAGGAAGGAAGGATATATACAGTTTAATTTTCTTAAAATGGTTAACTCAGCCTTTCATAATGTGGTGACCTTTAGATGTGTGTACAGCTCCCAGAGTTCCTGCCAGAAGGGCCTGTATGAAAGTGTACG
Reference	ZFMK-TIS-55854			VipAmm15	14	AATG	VipAmm15F	TTTGAAAGGGTTGGTGGGCTAAAGT	VipAmm15R	TGGCTTGGTTGATATGACCCTAGAT	303	TTTGAAAGGGTTGGTGGGCTAAAGTAAAGCCAAAAATGTTCATCCTACAATGGCTTTGCTTTCATTGGCTAAAAAAAAATCAAAAAGCGAATCACAGTACATTGTCACAAAATGAATGAATGAATGAATGAATGAATGAATGAATGAATGAATGAATGAATGAATGATCTCTGAACATCCTTACTAGGTTCACACTGGCTAATCCATTCTAGTTTTTCACTTTGGCTTAGTGTGTCATTGCAGATTCAGCCATTGTGGTTTTTAAACTGTTATGTATGATCTAGGGTCATATCAACCAAGCCA
Reference	ZFMK-TIS-55854			VipAmm16	11	AATA	VipAmm16F	AGGCCGACCTGGACTGATGATAAG	VipAmm16R	TCCACCTTGAGGAACAGGAGAAAGA	333	AGGCCGACCTGGACTGATGATAAGGGGTTTTTAATATGGTTTTAAGGTTTTATGGGTTGTAGTTGGGGCTATAGATATAGTTTAATTTTTAATATTTGTATTTTTACTTGTATTTTACTGTTGTTAGCCGCCCTGAGTCCTTCGGGAGATAGGGCGGCATATAAGTCCCAATAAATAAATAAATAAATAAATAAATAAATAAATAAATAAATAAGAACTAAGGAGGGTCTTGCCTGAGACACTTTCTCAGATTACATTTCTGCTCCAGTTTCAGATTTCTTTTATCTGGCTTTTGTCTTAGTTATGGCTCTTTCTCCTGTTCCTCAAGGTGGA
Reference	ZFMK-TIS-55854			VipAmm17	14	ATAA	VipAmm17F	GCACCAGGTGCATCATTTCACTCTT	VipAmm17R	AAGAGGCAATGGAGGCAGTAGTAGA	300	GCACCAGGTGCATCATTTCACTCTTTTAAAGATCATGATAACAAGAGTTGTGGTAGCATACAGATAGATATAATTATGGGAGATGGTATACAAAAGTTTTGCCAATTAATGAAAATCGTGTAGAGCAAATTATATATACATTTTCAAGCTTTGCATAAATAAATAAATAAATAAATAAATAAATAAATAAATAAATAAATAAATAAATAAATGGTTCCCAAATTATCCCTTCAATTCATGGGAACTTTGTTGAGCTATCTGATTCTGTTTCAGCTTCTACTACTGCCTCCATTGCCTCTT
Reference	ZFMK-TIS-55854			VipAmm18	11	GAAG	VipAmm18F	TCAATTTGTGATATGGCAGCTACCT	VipAmm18R	AGCATGTTCTGAGAGTAGTGGTGAT	329	TCAATTTGTGATATGGCAGCTACCTTACATTTTCCACAGTACAATAGGTCAGCGTATGTTATGACCCATGTTAGACAGATCTACTTTTCTAATTAAGTAGAGTGACTTCATCTGTTTTTAGAAGGAAGGAAGGAAGGAAGGAAGGAAGGAAGGAAGGAAGGAAGACTAGAAAGAAGGCCTAATGAAAATGTATATTCTATATAGTCAAACAGTCACCTACTTATGAACAGACTACATTCTGTGACATTGTTCATAAGTCCATTTTGTTTGTAAGACCAAGTATCTTTTCTTCCCTATTTATCTCATCACCACTACTCTCAGAACATGCT
Reference	ZFMK-TIS-55854			VipAmm19	16	AAAT	VipAmm19F	ATCCGGTCTGGTCTGATGGGTTCT	VipAmm19R	AAGTAGTCAAGGAGAGAAGCAACCT	300	ATCCGGTCTGGTCTGATGGGTTCTGTTTTAATTATTGTTTTAAGATAACTATTTGTGCATTCTGTTATTTATGTTCACTGTTCACCGCCCTGAGTCCTTAGGGAGAAGGGCGGTATACAAATCAAATAAATAAATAAATAAATAAATAAATAAATAAATAAATAAATAAATAAATAAATAAATAAATAAAGACCCCCAATGTTGGAGCATACACAACTTCTGGAAGCAACTTCTGATTAATTGTTCTAATTGTCGGGAAATTTCTCCTTAGTTCTAGGTTGCTTCTCTCCTTGACTACTT
Reference	ZFMK-TIS-55854			VipAmm20	16	ATAG	VipAmm20F	TCGTGCAGTCTACAGATCCTCAATG	VipAmm20R	AAAGCAAACTGACCTGTCACTTCT	300	TCGTGCAGTCTACAGATCCTCAATGGAAGGCAGACTGGTTGCAATTATTTTTTCTGCACTCCAGAATAAATAACATATTTTGCAAGATAAATAGATAGATAGATAGATAGATAGATAGATAGATAGATAGATAGATAGATAGATAGATAGATAGGATGATGGAAGGATGTTTAGCTGACTTGTATCTTGCAAAGGCAGACAGACTCATGTAGGTTTTAGCTGACTTGGTATCTTGCACATTTCTGACACCATCCATGAGGTGTCAAACTGTTTAATAGAAGTGACAGGTCAGTTTGCTTT
Reference	ZFMK-TIS-55854			VipAmm21	15	GAAA	VipAmm21F	TTGGCTTGAGATACCCATCTGGAAA	VipAmm21R	CCACTCGTTTAAGAAGAGACAGAGG	348	TTGGCTTGAGATACCCATCTGGAAAACCACTCTTACATCTTTAGCTGCTCTGATTCAATTTGTTCTCAATTTTAACAAGAAAGAGTAAGCCCTTATAACTACTATTATTTTCCTAGCTCACTTGCGAAAGAAAGAAAGAAAGAAAGAAAGAAAGAAAGAAAGAAAGAAAGAAAGAAAGAAAGAAATCCATTTCCATCCTTAACAAAAACCGCATTCAAGAGACGTTAATAGCAGGAATAGCATAATCCCCTAATTCTTCTGCATACTGAGAAGATAATTTGGGAGCTATATTTCCATAAAGATTTTTTTTTAAAGATATGCACCCTCTGTCTCTTCTTAAACGAGTGG
Reference	ZFMK-TIS-55854			VipAmm24	11	AAAC	VipAmm24F	ATGTGGAAGGAAAGGAAGCAGGTTT	VipAmm24R	CATTTGCACTGTGGAACAGCAGAAA	317	ATGTGGAAGGAAAGGAAGCAGGTTTATAAAATTAAGGCCAATCTGAATTGACATCAGGTTCAAGGCTCACGATAAGATCTGATAACTCAGTTTCGCAGATATTTATTTTACTTCCTATTGTTGGGCAAACCTATCAGTCCCAAAACAAACAAACAAACAAACAAACAAACAAACAAACAAACAAACACCTCTGTAGTATTATTGCTGATGCTGTTTAAGTGTTTCATATAAGCTATGATCACAAACTGCTATTCTTTCTTTTTGTAAAAAGGCTGCTGGGAATTGTGCAGTCTTTCTGCTGTTCCACAGTGCAAATG
Reference	ZFMK-TIS-55854			VipAmm25	14	TGAA	VipAmm25F	TGTGGACTACACTTTCCATCTAGGC	VipAmm25R	CCTTCAAAGGCAGTCCCATTGC	309	TGTGGACTACACTTTCCATCTAGGCAAAAGGTGTTGCTGCCTGGGCATGAGGGTGCATCAGTTTGGGAAAGTCTGCAAAAATAAACTGACGAAGATGTGGAACCATCACTTTAGGAAGCAGGGCAACTGAATGAATGAATGAATGAATGAATGAATGAATGAATGAATGAATGAATGAATGAACATACTCATCTGAAGGCTGCTATAGAGTTTCTGGTCCAAACTATCTCTTTGGCAACTAACTGCTGGATAATTAAATAAAACCTTTCCATGTATTAGCCTTGATGGCAATGGGACTGCCTTTGAAGG
Reference	ZFMK-TIS-55854			VipAmm27	13	AGAT	VipAmm27F	CAGAGCTTGTAGGGAAGAGCATCAT	VipAmm27R	CCCTTGCTCCTCACTAAATGTCACA	308	CAGAGCTTGTAGGGAAGAGCATCATTTTGCTTTGGCGTCATAATTTTCATAGGGATGGATATACAGTAGAGAGGCTGACAGATACTCTAGACTAGATGGATGGATAGATTGAGATAGATAGATAGATAGATAGATAGATAGATAGATAGATAGATAGATAGATGTTGTTTTCACAAGAAAAAAAAGAGCTTTATAAAGTTCCAAATATAGCATCTGGTTGGCAGGAGGCTAGACCATGAGATAAGATCACCCACATGGGGTTGTTCTCCAGGGAATTCTGGGATGTGACATTTAGTGAGGAGCAAGGG
Reference	ZFMK-TIS-55854			VipAmm28	14	GGAA	VipAmm28F	CTCAAGGCTGACTCAGGCTTCCAT	VipAmm28R	AGCATCTGGTTCCTCGACTTACTGT	337	CTCAAGGCTGACTCAGGCTTCCATCCTTCCGAGGTCGGTCAAAGGAGGACCCAGATGGTTGGGGAGAGAGGGGGGGGCAACAGGCTGACTCTCAGAGAGGGCTGTAAAGCACTGTGGGGCGGTATACAAGTCAAAGTGCTATTGGTAAGTTGGAAGGAAGGAAGGAAGGAAGGAAGGAAGGAAGGAAGGAAGGAAGGAAGGAAGGAAGGACCCTGGTGGTGCAGTGGTTAGAATGCAGTATTGCAGGCTGACACTGCCCACTGCCAGCGGTTCGATCCTGACTGGGCTCAAGGTTGAGTCAGCCTTGAAAGGACAGTAAGTCGAGGAACCAGATGCT
Reference	ZFMK-TIS-55854			VipAmm29	16	TAGA	VipAmm29F	CACTAATGGAGAACTTGCAGCTTCC	VipAmm29R	CAAGGTCCTTCAACAACCCAACAGT	349	CACTAATGGAGAACTTGCAGCTTCCAAATATTGCTGAAAAACATCAACAGGGTTTTTGAACCCAAATAAACCAATGGAAATCACAATCTGAAGGAGATGAGCAGTTTAGGAATTAGATAGATAGATAGATAGATAGATAGATAGATAGATAGATAGATAGATAGATAGATAGATAGATATGGATGGACAGAAGCCCAGTCCTAATTACTGTCACTCTAAGATTGTGTATTTGGGATTTGTAGTTCAAAACAAATATGTAAGCCGTATGTCATTTGATGATTGCTAGATCAAAGAATAGAGAATATAATTTAGCTCAAGAGTTGAACTGTTGGGTTGTTGAAGGACCTTG
Reference	ZFMK-TIS-55854			VipAmm30	15	ATAG	VipAmm30F	CCAGTCACTCTCTCAGCCCAACTC	VipAmm30R	AGAAGAAGTGTCACAGGAGGGATGA	329	CCAGTCACTCTCTCAGCCCAACTCACCTCACAGTGTTGTTGTGAAATAGGAGGAAAAAACTGTGCTGGATATTTTCAACATCTTGCGTTATTTGTAAAAATATTAAAAGCTGGATACAAATAAATATAATAGATAGATAGATAGATAGATAGATAGATAGATAGATAGATAGATAGATAGATAGATAGATAATATAGTCAGGAAGTTGTAACTATATTGTAAGTTTGAGGTGTAATCAAAATTTTCTCTTTGCAATTTTAACTAATTTTGTTCTGGTCATGCTTTCTGTGGCACTAGGGAATTTTCATCCCTCCTGTGACACTTCTTCT
