# Supplementary material for: FOGS: A SNPSTR Marker Database to Combat Wildlife Trafficking and a Cell Culture Bank for Ex‐Situ Conservation
Source: Mol Ecol Resour. 2025 Jan 10;25(4):e14062. doi: 10.1111/1755-0998.14062 (PMC11969641; doi:10.1111/1755-0998.14062)
Supplement: Supplementary file 3 — Table S3. Primer data. [file MEN-25-e14062-s006.zip › Supplementary S3/Vipera_berus_Reference.xlsx]

## Sheet: Sheet1
Data table for FOGS Reference Specimen
Title:	Catalogue/Accession Nr.	NCBI No.	Scaffold ID	Locus	Reference Allele	Microsatellite Sequence	Primer Name Forward	Primer Sequence Forward	Primer Name Reverse	Primer Sequence Reverse	Amplicon Size	Amplicon Sequence
Description:	ZFMK Nr.	Unique Accession No. in Genbank	Scaffold id from genbank		occurence number microsatellite
Example:	ZFMK-TIS-123	GCF_000337975.1	scaffold6_1	Fa_6-1	16	TCTA					409	TCATTGCATTTCTGTCCCCTCTCAGATTTTATATGTGCAGTTGACATAAAGTAATGTTAAATACAACCAAATAACTGGATTACAAGCAACATGCTTTCATTATGATTCAACTCTTTGTCAGTGCTCACCTATTTTTTGTATGCACAAAACATGTGCATGTGCTTGTGTGTGTGTATATCTATCTATCTATCTATCTATCTATCTATCTATCTATCTATCTATCTATCTATCTATCTATCTAATATAGATACAAACAGATTTGTATAGAACAAATGCCTGATTATCTGAATAATAATGAGAGATTTCATTGCAGATTCCTTCAGTTCTTGGGAAACTTTTGCCACCAGTTTTCCAATAATTGAAATAATTCAATGAAGTCCTGGGTATTAGCTTCTGCTC…
Reference		GCA_000800605.1	KN613496.1	VipBer1	13	CATC	VipBer1F	TTCTGATACTGCCAACACACATGC	VipBer1R	CCCTGTGGGCTTGCCACTAATG	332	TTCTGATACTGCCAACACACATGCATAAGATTAGGTGTCTATGAGGGTCTATGTGTGGTTCTATATTTTTCCATTCTATGTTTTTTTATTCATCCATCCATCCATCCATCCATCCATCCATCCATCCATCCATCCATCCATCCACCCACTCAATTTACCGTATTTTTCCGTCTATAAGAAGCACCCTTGTATAAGATGCTTTGGCATGTGAGTTTCTCCGCACTGATTAGCTGTTTGGCAGAGTGCCGAACAGCTGAGCTGGCAAATCTGGAAGTTTGACTGGCCGACGATCTTGCCCCCTCCCCCCACCCATTAGTGGCAAGCCCACAGGG
Reference		GCA_000800605.1	KN613508.1	VipBer2	12	TCCA	VipBer2F	TCTTGGCACACAATGGAAATGAGT	VipBer2R	ACTCTTGTGACAGCCCTTCTAAGG	340	TCTTGGCACACAATGGAAATGAGTTTCTATTGCCTTCTTCCTTGTTTTCCTAACTTCCCAACCTGATTTACAGCTCTGGTATTCTCTGGAGATCTCATATCTGAGTACTAAGAATTTCTGGGCTTTGGATAACAGAATCCAATGCATTTGTCCATCCATCCATCCATCCATCCATCCATCCATCCATCCATCCATCCATTCATCTCTCCCTCCTTTCCGAAGCAGACTGAAGTAAAGGAACCTTGACTGAACAGAAATCCTAAAAAAATCAGTTGGATTCATAATAATCTGCTATGATTCTCTTTTACCAGGGACCCCTTAGAAGGGCTGTCACAAGAGT
Reference		GCA_000800605.1	KN613510.1	VipBer3	12	TGAA	VipBer3F	ACTTCCAATTACTCTCAGGCCAGA	VipBer3R	TGCTGCCATGATGGTATGACTTCC	340	ACTTCCAATTACTCTCAGGCCAGATTATGTGTAGACATTTGATCTTTGGTTGTTTTCAGTGTGTTTTCCCATCATTGAAACTATTGTTCCCACTGCATGTCTGCTCATTATATTTTGTGTTCTGGTAAGATGGTGCCTTGCAAGTTGAATGAATGAATGAATGAATGAATGAATGAATGAATGAATGAATGAATATTCTCCTGTATAATCCTGTATAACTCCTCATAACTAATGAGATGAATTCTGGAGCCCCAATCTGATCATACCAATAACAAATTGAAGCTACTTAAGTCTCAGAGACCCACTTCTTTCTTCAGGAAGTCATACCATCATGGCAGCA
Reference		GCA_000800605.1	KN613680.1	VipBer4	19	AGAT	VipBer4F	CAGAGCTTCTTGGCCTCCTTAACC	VipBer4R	AAGTTTACAGAGCAAATGCGACCT	301	CAGAGCTTCTTGGCCTCCTTAACCTTCTAAAGCAATTTCACATCATCATGGATGACTGGCATTAATTCAAAACTAACATTTTGTAGCCTATATGCCCAATATCTGACTTCACTTGGCTTTGCGAAAAAGCTTACTCTGAGCTGAAACAGCAGATTTCTGACAGATAGATAGATAGATAGATAGATAGATAGATAGATAGATAGATAGATAGATAGATAGATAGATAGATAGATAGATAAATCTGCAGAAAGATTTTTGCTCTATTCCTACCATGTTTAGGTCGCATTTGCTCTGTAAACTT
Reference		GCA_000800605.1	KN613687.1	VipBer5	18	ATAG	VipBer5F	TGTAGGTGCAACCCATAGTCAAGG	VipBer5R	GCAACCAGGCTTAATTGTGAGCAA	309	TGTAGGTGCAACCCATAGTCAAGGTAACTAGGATTTATTAAAAAGAGTTAGAAAAGATATGCACATTCTTATATATTGAGCATGAATAGCATAAATCATCTGCACTGCCTTACTGTTAATGTTATTAGATATACAATAGATAGATAGATAGATAGATAGATAGATAGATAGATAGATAGATAGATAGATAGATAGATAGATAGATAGATGATACTATATGTCTCATCCTACAGCTTTCAATAGAAACATACTGTATATATCTAAAATTAGATCAGGATGTACACTTTGCTCACAATTAAGCCTGGTTGC
Reference		GCA_000800605.1	KN613791.1	VipBer6	14	TGAA	VipBer6F	ACCCAACAAGTGGCTTATCTGACT	VipBer6R	TTCCAGGAACTACAGGTTGTGCTC	331	ACCCAACAAGTGGCTTATCTGACTGTTATCATCAGGAAGTTGGGAATTATTGTTTTTACTGTTTGTAAGTTGCCTAGAGTCAATGAGTGGGTGGCTATATAAATTTGAATGAATGAATGAATGAATGAATGAATGAATGAATGAATGAATGAATGAATGAATATGAGCACCAGTTGTCAAGCACCCAAATTGTGATCACATGATTGTGGAGATGCTGCAATGGCCTCAACTTTGAGGACCAGTTTAAGTCTCCTTTATTCAGTACTGTAGTAACTTCAAATGATTGCTGAACAAATGATCAGCAAGGGAGCACAACCTGTAGTTCCTGGAA
Reference		GCA_000800605.1	KN613803.1	VipBer7	20	GATA	VipBer7F	GCACCTGTGGGATTAGAGCTGGTC	VipBer7R	CAACAACAGGCATGGGCTGGCT	301	GCACCTGTGGGATTAGAGCTGGTCTTTTGCTATCTGCTGGATTTCCCGGTGACTGGCATTTTTAAAGAGGCCCTGTGCAACCCGGTGGAGAGGCATGCTACAATCTACCGTAACTGGGGGATGCAGAATTAGGAGGATAGATAGATAGATAGATAGATAGATAGATAGATAGATAGATAGATAGATAGATAGATAGATAGATAGATAGATAGATAATATTTAATTCACTGTTTTTCCAACTTGGCAAGTTTTCCAACTTGACAACTCCCAGAATTCCCCAGCCAGCCCATGCCTGTTGTTG
Reference		GCA_000800605.1	KN613878.1	VipBer8	15	AGAT	VipBer8F	GGAAAGGAAAGTCACTGGCTCCA	VipBer8R	TGCACACATGCATAGTTGATCACA	316	GGAAAGGAAAGTCACTGGCTCCAGTTTGTCTAGCTAGCTTCTGTATTTAAAATAGAATTAGACTTGGGATTTCCCTCTTTTTAGTGCAATAATGAATGGCCAAACTATTGGTTCTTGTTAATGATATAGAGATATAAATAGATGTAGAAGATAGATAGATAGATAGATAGATAGATAGATAGATAGATAGATAGATAGATAGATAGATCACCCACATTCAGAATATTAGGTCATTTTTTTACAGAAGGATAATTGTTCTTTGAAGACATTTTAATTTCTGTACATTTATACATGTGATCAACTATGCATGTGTGCA
Reference		GCA_000800605.1	KN613928.1	VipBer10	13	ATAC	VipBer10F	GCAGGCATAGCAGCGATCCATC	VipBer10R	CATGCTTCAGGTCCACTCTGTCAA	327	GCAGGCATAGCAGCGATCCATCTGTCTTAGTGTAAGTCAGCACCAGTTCTTCTTCATCTCTGTTAGAACTCAGATTCTCCTGCTTTCTAGTCTGGCGCCTTAACCACTAAACCAAACTGCTTCTCTTATATACATACATACATACATACATACATACATACATACATACATACATACATACGGAAAAGGAAAGGTTAGCAGGGCTCAGGGCCATGTTAAACCTCAGGGAGAAAGCTGTTCTAGAGGGCAGAAGACATGTGACAGGAAAAGCTATATCTTGAAAGTTTCATAAGATGATACTCTTTGACAGAGTGGACCTGAAGCATG
Reference		GCA_000800605.1	KN614022.1	VipBer11	11	AGAC	VipBer11F	ACTGGGTGTATTTGGAGGAACTGA	VipBer11R	CCCTCTCTACTGATTCTGGCTCAT	330	ACTGGGTGTATTTGGAGGAACTGAAATAGTTGCTAGTTTCTTTGTCTTGGATGTATGGAAGAACCTTTTCATTTCTGAGAGATAGATGGATGGATAGAAAGATAGATAGATAGATAGATAGATAGATAGATAGATAGATAGATAGATAGATAGATAGATAGATAGATAGATAGATAGATATGCAAATTCTGACTACATTCCTCTAAGTAATAAGAAACTTGGAAACTGCTCCATATATTAGCAGAGATGTGTCTGTTCTGCTCATGAATGTGGCTGATTTTGCTTTACAATCTAACTCTGAGCTTTATGAGCCAGAATCAGTAGAGAGGG
Reference		GCA_000800605.1	KN614030.1	VipBer12	11	AGAC	VipBer12F	GCTCAGCTTCTCTACCCGGATAAC	VipBer12R	CCCTGCCCTAGAGGATCACAACAT	312	GCTCAGCTTCTCTACCCGGATAACAACATGAGATAATACACTGTAGATGAAAAAGGATAGGTTCATCAAGTTCCAAAGACTAGATGAGAGTGTTTCCATTAAGTCGTGAGATGTGACCTTAACATATTAAAATCCTTGAATAATTCATTTGGATGGAGACAGACAGACAGACAGACAGACAGACAGACAGACAGACAGACAGAGGAAATATGGAATAAGAAGTGGAGTGGGCACGGATGAGCAATTTGAGTCTCCACAGTGTCATTTAGTCCATAGACCCAATGCCCTATGTTGTGATCCTCTAGGGCAGGG
Reference		GCA_000800605.1	KN614121.1	VipBer13	15	TGAA	VipBer13F	GTATGAGGGATGGTCATTGCCTTG	VipBer13R	AACTGGTCATCTGATGCTACAGCT	300	GTATGAGGGATGGTCATTGCCTTGACTTACTCATAAAGTAATAAAGGCAGGATAAAAATTGATTGAATGAATGAATGAATGAATGAATGAATGAATGAATGAATGAATGAATGAATGAATGAATGAGCAAGGCTATGGTTTGAGCAATGACATGATCTTTTCTTGCTTCAGAGGTGACCAAGAACCAAAGAAGAAAAAAATTATTTTTTTAGTTTTGCAGCTTAGATATTAGACTTCTATTGAAGGTTGACACCAAGTAGGTAGAAAACATTTAATAGCTGTAGCATCAGATGACCAGTT
Reference		GCA_000800605.1	KN614141.1	VipBer14	16	ATGA	VipBer14F	AGGAAGAGAAAGAGGAGGGCTAGA	VipBer14R	AGGAAAGCACAGTGTTGTCCAGTA	316	AGGAAGAGAAAGAGGAGGGCTAGAAGAATTGTGACCAATAGATAAATTAAAATGCAAAAGATATGTCTGAGGAAATACCTTTTTGAAAAAGAAATGGAAGCCAAGAAACCCTATGAATGAATGAATGAATGAATGAATGAATGAATGAATGAATGAATGAATGAATGAATGAATGAATATTAATTCTGGACATGGTCTCATATTTTCTCTAAAAAGTCAAAATCTGCTCACTATTTCCTCATCTGTGTGACTTTGACAATCAAATGATTGAATGATCTTTGGCAATCAACAGTACTGGACAACACTGTGCTTTCCT
Reference		GCA_000800605.1	KN614228.1	VipBer15	11	AATC	VipBer15F	GGATGAGGTCCAGGAGCAAGGT	VipBer15R	TGGAAAGTCCTACATGTCTCCAGT	330	GGATGAGGTCCAGGAGCAAGGTGGCTGGATTTAATTATGGTAGTAGCAAGGACTGCACTGTTGGAAGAACTGAAAGGGACAGATCATCATGGTGAAAACTTTGTGCCGCTAAGAGTTGACAATGACTTGATGACACATAATCAATCAATCAATCAATCAATCAATCAATCAATCAATCAATCAACCAACCAATCAAATCCTTATCCCAAATTGTTTCGAAACTAATTATTTGAGCAAATAAGGCATAAGTCAAGAAACAGGTTTTGCAGTCCTACTTATATCCTGGAACCCGAACTCTTTTTAAAAACTGGAGACATGTAGGACTTTCCA
Reference		GCA_000800605.1	KN614273.1	VipBer16	12	AAGT	VipBer16F	TGTTGAGTCCTTCCCAAAGACCTG	VipBer16R	TCCAGTCTGAACATTTAGCTGCCT	307	TGTTGAGTCCTTCCCAAAGACCTGGAATAGAGATATGTTGTTTAATAAGTCGCCGTAAAGGTATCATTGCATGATGTAAGCTGTTCCAAGTAAGTAAGTAAGTAAGTAAGTAAGTAAGTAAGTAAGTAAGTAAGTAAGCTGTTCTAATTGCTGCAATTGACTGATGATGATTTTATCAGTTCTGACTGTGTTCAAATGGTGCTCCAGATGTTTTGGAATTGCATCCAAGGCACCTGCAATATTACTATTGATACTACCTTTGCTTTCTTTTTGTTTGTCACACAGGCAGCTAAATGTTCAGACTGGA
Reference		GCA_000800605.1	KN614306.1	VipBer17	12	AATG	VipBer17F	CCTGGCATGAAGCCAAGTAAGGT	VipBer17R	GGCAGAGAGCAGAGCCATGATGAT	332	CCTGGCATGAAGCCAAGTAAGGTATATTATTTCTTCTATCTACTGAGCTTTCTAAAGGATGAAACTGTTCTGACTTCAAAGCCATAGACATAAACACTTCATATGGTGTTGTCTGGAAGCATAAAAACATAATAGTTATGCAAAGACTGTAAATGAATGAATGAATGAATGAATGAATGAATGAATGAATGAATGAATGCAAAGCACTAGCACGTTATTCCATTTAAGTGGACAGCACCAATTAAAATAAGAGAGCTAGGATCATGGAGGACCTCAGACAAATAAATAGAGCTGGAAAGAAATGAAATATCATCATGGCTCTGCTCTCTGCC
Reference		GCA_000800605.1	KN614310.1	VipBer18	11	AATG	VipBer18F	CCAGCCTACTCATTAGCTCCACAC	VipBer18R	GCACCAGCCTAGAAACCAGTATGA	345	CCAGCCTACTCATTAGCTCCACACCCAGGAATTTGATGCTGGAAACCATCTCCACAGGTGAATCATTAATGCACGTGTGGCTGTGCCTTCTTTAAAGGTATTTCCCACTGAGATTTGTTAATGAATGAATGAATGAATGAATGAATGAATGAATGAATGAATGTTATTTTTCCCCACCTTTATTACTTTTTATAAATAATTCAAGGCAGCAAACATACATAATACTCTTTCTTCCTCCTATTTCCCCCATAACAATAATCTTGTGAGGTCAGTTGGGCTGATTGAGAGAGAGTGACTGGCCCAAAGTCATTCAACCAGCTTTCATACTGGTTTCTAGGCTGGTGC
Reference		GCA_000800605.1	KN614318.1	VipBer19	17	AGAT	VipBer19F	AGCCCTAAGGCCAGATATAGCAAA	VipBer19R	GCCCTGATAGAGAAACATCTGTCG	311	AGCCCTAAGGCCAGATATAGCAAAGTATCTAATAGTATAACTGTGACATACACACTCACACACATATACACACACATACATAGATAAGATGAATAGAGAGAGATAGATAGATAGATAGATAGATAGATAGATAGATAGATAGATAGATAGATAGATAGATAGATAGATAGAGCAAGTAAATAAGAAGATATATAATAAATCAGTATCATAAAAAGGAATGGCACAGTGGCCTAGAGGTGAAGACATTCACCTCCCACTTGTAAGGTTGAGAGTTCATTCCTAGGAAGCGACAGATGTTTCTCTATCAGGGC
Reference		GCA_000800605.1	KN614372.1	VipBer20	14	GAAT	VipBer20F	AAGATCCACAGGACCAGGAGAACA	VipBer20R	AGGGAGCATTCGTCACTGGGAAA	301	AAGATCCACAGGACCAGGAGAACAAACATTGGGGCAACCGCCATTATTATTATGAGTAAACACTGAAAGTACAACAGCTAGCATCATACTAAAGGAATGAATGAATGAATGAATGAATGAATGAATGAATGAATGAATGAATGAATGAATACACTATAATCACTTTATTCTTCTCACATAATTTCTTCTCAGTGACATTATTGAACAGGCTGCAGAAAACAAACATCGTTAAATGAGAAAAGAAGAGCAGGCACCTGCTTAATTCCCCACTGCAACATTTTCCCAGTGACGAATGCTCCCT
Reference		GCA_000800605.1	KN614423.1	VipBer21	12	ATGA	VipBer21F	GTCCTGCCTTAGACTTGAAAGCCA	VipBer21R	TCAGACCTACAACCAGTGTTCCAA	341	GTCCTGCCTTAGACTTGAAAGCCAGCTGGATGACCAATCACACTCTCTCTGCCCAGCTCATAGGGTTGTTGTTGGGAAAATAAAAAGAGGAAGGTGTGTTAGATATCTTCACTGCCTTGAGCTATTTGTAAAAATAATAGGGCTGGATATATGATTGATAGATGAATGAATGAATGAATGAATGAATGAATGAATGAATGAATGAATGAAGTAAAACAAAAATAGTCCACTATTTCATCAGTCCAGCCTTGGAAATGGGAGGGGAGAAGTCCAGTAATTCATTGGTCCTCTCTGACCACTTTTTGTTGCCTTCCACATTGGAACACTGGTTGTAGGTCTGA
Reference		GCA_000800605.1	KN614546.1	VipBer22	15	AGAT	VipBer22F	GGGAACAAATGGTTTGCTAGTTGC	VipBer22R	AGCAGACCTTCTAACCACTGACTT	347	GGGAACAAATGGTTTGCTAGTTGCTTAACACAAATATTTCCCTTTTTAAAATATATACCTCATCGTGAAATCCAATGTCACAAATATTCAACTCCTATGTAATTTAAAGTGCCACTGGCACCAGATAGATAGATAGATAGATAGATAGATAGATAGATAGATAGATAGATAGATAGATAGATAGTCTCTAATTACTTTAAAAATGCAACTCCCGAGTGTATTCATATCAAAAACGCAAAAAAATCATCAAACTCTGGGATAGGTATAAAAACTACTGTTTATTACTAAGCTTTCATTGATCCCTGCCAACGTCATCAGAGTGAAAGTCAGTGGTTAGAAGGTCTGCT
Reference		GCA_000800605.1	KN614700.1	VipBer23	11	ATGA	VipBer23F	CAGGAAAGCTGGCTGGGTGACT	VipBer23R	CCCTCAACGGTGGGAAATTGTCTT	306	CAGGAAAGCTGGCTGGGTGACTTTGGGCCAATCACCAGGAGACAGTGAGTTCTAGTCCTGCCTTAGGTATGAATTGTAACAAGAAGAAAGGTGATGAATGAATGAATGAATGAATGAATGAATGAATGAATGAATGAAAGAAATTAGAAGGAGGAAGAGAGACTCCTCTTCTCCTTCCTCCCTGCTTTTTTCACGGCTATCGTTTTCACACCTACCTCTGCATTGAGAAACTGACAAGCGGAAAAGGAAGAGGCAGAAGATCATTAGCATCCGTCTTTAAAAAAGACAATTTCCCACCGTTGAGGG
Reference		GCA_000800605.1	KN614872.1	VipBer26	13	ATAC	VipBer26F	GCAGTCCTGTTGCTTAAGGGTTCT	VipBer26R	TCTCACCTTGATTCCGTGCTGTCA	347	GCAGTCCTGTTGCTTAAGGGTTCTCAATATCAGGAGTGAGAACTGATTTCTCCTTAGTTCCAGGTTGAATTTCTCTTTAACAAATTTCCACCCATTGCTTTTTGTCCTCCCTCAGGTGCTTTGGAGAATAAGTCACCACGCTCTTCTATGCAGAAGCCCCTCTTTTTGTTTATACATACATACATACATACATACATACATACATACATACATACATACATACATGCAGATATAGATAGCGTAAGGACCCTCAGCTAACCATCCAAGAAAGCAGAACTCTTGAAACAGGCATTGTCTCAAAAGGAACTTTTATTAGGGGTTAGTGACAGCACGGAATCAAGGTGAGA
Reference		GCA_000800605.1	KN614942.1	VipBer27	18	AGAT	VipBer27F	AGCGACTTCAATCACTGCACATCA	VipBer27R	ACACTGAGAGCTTATGCACTGGAG	312	AGCGACTTCAATCACTGCACATCAAAGTGATTTTCCATTTCTGGGATTAATCTGCAGCTCACCACACATGTCTGTTCAGAATTCCTGTTAAATTCAGCTGAACCTATTTACAGTTAAATGCAGCTTCCCAGCACCTGCCAAATGTGTAGAGGCTGCAATTCCCAAAATAGAGATAGATAGATAGATAGATAGATAGATAGATAGATAGATAGATAGATAGATAGATAGATAGATAGATAGATAGAATGCTTTATTGGCCACGTGTGATTGGACACAAAAGGAATTTGTCTCCAGTGCATAAGCTCTCAGTGT
Reference		GCA_000800605.1	KN615049.1	VipBer28	15	GATA	VipBer28F	TGCCAAAGGGATGGTTTGAGAAGA	VipBer28R	TGTCGCTTACTGAGATACCTTCCT	345	TGCCAAAGGGATGGTTTGAGAAGACCAAATATTGAAAGAAATGGGGAACTCAAAAGGAAGGGAAGCTAGTTACTAGTTACTAGAACAAGCATAGGTAGATTTTTAATGTTGTGCGCCACTTGGAGTCACCATGCGTGAGTTGGATAATCATATAAAATGATAGATAGATAGATAGATAGATAGATAGATAGATAGATAGATAGATAGATAGATAGATAGCCAGCAGAAGAAAATGGAAGAGATGGAATTATAGTTCCTGCACTTCAGATGGAAATGATTAATACTTGACATTCAGTAGTATGACAATGGATTGGGGGGGGGAGGAAGGTATCTCAGTAAGCGACA
Reference		GCA_000800605.1	KN615226.1	VipBer30	11	ATAC	VipBer30F	ATATCTCTGCTGTCGTCACCAGTT	VipBer30R	AGAAATGGAGGAAACGCTCATCAA	336	ATATCTCTGCTGTCGTCACCAGTTTGCACTGGTTGTTTTGGCAGCTGTAATTTGTAATCTGTGGTTTACCAGGATGCCCAGATCCTTCTCATAGTAGTACTGCTCAGCAGGTACTTGTATCTTGCACCTATCTTTCCTACATAAATGTAGAACCATACATTTATGGTTCTATACATACATACATACATACATACATACATACATACATACATACATAGCCTACAAATATTGAACTGCATATTGTTGGATACCATTCCAAGTCTTTTGAGGTGTTAGTAACTCCTCTTCCCCAGCCTTGTGTTGTCTGCAATATTGATGAGCGTTTCCTCCATTTCT
