# Supplementary material for: FOGS: A SNPSTR Marker Database to Combat Wildlife Trafficking and a Cell Culture Bank for Ex‐Situ Conservation
Source: Mol Ecol Resour. 2025 Jan 10;25(4):e14062. doi: 10.1111/1755-0998.14062 (PMC11969641; doi:10.1111/1755-0998.14062)
Supplement: Supplementary file 3 — Table S3. Primer data. [file MEN-25-e14062-s006.zip › Supplementary S3/Zamenis_situla_Reference.xlsx]

## Sheet: Sheet1
Data table for FOGS Reference Specimen
Title:	Catalogue/Accession Nr.	NCBI No.	Scaffold ID	Locus	Reference Allele	Microsatellite Sequence	Primer Name Forward	Primer Sequence Forward	Primer Name Reverse	Primer Sequence Reverse	Amplicon Size	Amplicon Sequence
Description:	ZFMK Nr.	Unique Accession No. in Genbank	Scaffold id from genbank		occurence number microsatellite
Example:	ZFMK-TIS-123	GCF_000337975.1	scaffold6_1	Fa_6-1	16	TCTA					409	TCATTGCATTTCTGTCCCCTCTCAGATTTTATATGTGCAGTTGACATAAAGTAATGTTAAATACAACCAAATAACTGGATTACAAGCAACATGCTTTCATTATGATTCAACTCTTTGTCAGTGCTCACCTATTTTTTGTATGCACAAAACATGTGCATGTGCTTGTGTGTGTGTATATCTATCTATCTATCTATCTATCTATCTATCTATCTATCTATCTATCTATCTATCTATCTATCTAATATAGATACAAACAGATTTGTATAGAACAAATGCCTGATTATCTGAATAATAATGAGAGATTTCATTGCAGATTCCTTCAGTTCTTGGGAAACTTTTGCCACCAGTTTTCCAATAATTGAAATAATTCAATGAAGTCCTGGGTATTAGCTTCTGCTC…
Reference	ZFMK-TIS-51396			ZamSit1	13	ATAG	ZamSit1F	TCTACTTCTGGGCTTGGCTCCT	ZamSit1R	TCTGTGTATTCACGATGCTTTGGA	339	TCTACTTCTGGGCTTGGCTCCTTGTACAACTTCTCACACTAATTGTTATAAACTCTTCTAATGTTTTCATTGTGATCCAGAAGGACAAGTTAGTTCAAGAGCTTTCATGTAACCATTTGAGATAGATAAATAGATAGATAGATAGATAGATAGATAGATAGATAGATAGATAGATAGATAGATAAAACAACATGCCATATAACTATATATATTGTAGGGAGAAATTCTGTTCAAGATATATGTCAGAGGTTGAGTATTCAAAATATATATTTTTCAAGACTGTGGAACAATTAAGATTGAGATCAATAAACATTTTCCAAAGCATCGTGAATACACAGA
Reference	ZFMK-TIS-51396			ZamSit2	13	CATC	ZamSit2F	CGCAAGGCTGCAAACATTACCCAA	ZamSit2R	TGCTCGACATCACAGGCAGAGTG	337	CGCAAGGCTGCAAACATTACCCAATATTCTGTCCTGATTCATATGTCACAGTGAACCGTTACATGGTTAGAGTTTGTCCCAAAGTGACACCTGAAACCAATGATGGACTAAGTTTAATTCATCCATCCATCCATCCATCCATCCATCCATCCATCCATCCATCCATCCATCCCATGGATTGTTGGGCAACCACTTTCCTAGACCAAGGCTACATGCACTATCCAAACCAAATTTATGAAGTATGCATTTGACAGTACAAACTTGCAGAATCTTTGGACTTGCCACATCTCTTGAACGTCTGTTCTCTTCCCACTCACTCTGCCTGTGATGTCGAGCA
Reference	ZFMK-TIS-51396			ZamSit3	11	AATG	ZamSit3F	GGGCCGAAAGCCGAAAGTATGAA	ZamSit3R	CCCTGGTACAGATTTGTCTGGAGT	300	GGGCCGAAAGCCGAAAGTATGAAGGCTATTGCTTAACGCATTGTAAGCCGCCCTGAGTCTCCGGAGAAGGGCGGCATATAAATCGAACCAATAAATGAATGAATGAATGAATGAATGAATGAATGAATGAATGAATGAATAAACAAACTGTTCCACTGGTTAATTGTTCTCACTGTCGGGGAAACCTCTCCTTAGTTCTAGGTTGCTTCTCTCCTTGATTAGTTTCCATCTGTTGCAGCACATGGCTGGCTCATATTTAAGGGATTGTCCACTAGGACTCCAGACAAATCTGTACCAGGG
Reference	ZFMK-TIS-51396			ZamSit4	11	GATA	ZamSit4F	GCCGAAAGCCCTACTAAGCAGGTA	ZamSit4R	TGTCTGAAGGGATTGCTTGGATGC	301	GCCGAAAGCCCTACTAAGCAGGTACATACAAAAGTATGAAGGCTATTGCTTAACGCATTGTAAGCCGCCCTGAGTCTCCGGAGAAGGGCGGCATATAAATCGAACCAATAAATAAATGAATGGATAGATAGATAGATAGATAGATAGATAGATAGATAGATAGATAGAAGACCTCCAAGGTCCCTTCCAACTCTGGTTATTTTGTTTTTAAAAAATAGCATGAAAATTCAATGTCCCCATCCACAGTGTTTAAACATCTGAGAACCTTAGCCCTCTGGCATCCAAGCAATCCCTTCAGACA
Reference	ZFMK-TIS-51396			ZamSit5	14	AGAC	ZamSit5F	CTAGCGAGAAATTCAGGGTGCTTT	ZamSit5R	AATGAGGAGAGGACCAATCTTCCT	344	CTAGCGAGAAATTCAGGGTGCTTTATTCAGGGAATCAGAGAGTTTGCTATAAGAAAATGTAAGATGATGAAAATGGCTTGACAATTCCAGTTTCATCTTTCCTATTTGCAAGATGATCTATCTTCAAAGTAGACAGACAGACAGACAGACAGACAGACAGACAGACAGACAGACAGACAGACAGACAGATGGAATTCAATGTTGTTTTTAGAATCATGGCGGAAGCCTGGAAGTGAAACTTCAGGATAAACCTTCTAAACATCCAAGCGGACATTCTCATATTGAGGAAACATCTGCACCAAGAATCTTCTTGGAGAATTAGGAAGATTGGTCCTCTCCTCATT
Reference	ZFMK-TIS-51396			ZamSit6	12	CATC	ZamSit6F	GGTTAGGGAGGGTGCTGAGACTTT	ZamSit6R	TTGCCCTGATAGTGAACCTTCCCA	329	GGTTAGGGAGGGTGCTGAGACTTTCTTAGTTTTCTGTTGATTTGGGATATGTTCGATTTTTTTGTTCTTCCACATATTTTTGTTTGTTCTTTTTGTGAGTATTGCAAGCCAACCAGGATGTTTTGGAAGATGGGTAGTTTTCCAGATCTAATCATCCATCCATCCATCCATCCATCCATCCATCCATCCATCCATCCATCGTACGTTTTTTAAAAAACACAACAACAAATGATTCTTTTAAAAGTGAGAATCAGCTTATATCAGAAGACAATGAAGATGTCATGAAGAATGGCCTTGAAATACAGTGGGAAGGTTCACTATCAGGGCAA
Reference	ZFMK-TIS-51396			ZamSit7	12	ATAC	ZamSit7F	CCCATAGAAGATGGGTCCTTAGGT	ZamSit7R	TGCTGTTGGAGACTCTTGTCAAG	330	CCCATAGAAGATGGGTCCTTAGGTAAACTTTATTTTACAATTAAATGATCTGAGGACATAATTTGCATATTAAAGTTTAAGTGTTTAGATCTGTAAAATACAGAGAGTTTTATACATACATACATACATACATACATACATACATACATACATACATACAGCTTCTGATATTTAAACCAGGTGATTATTTTTCTTCATGAGATCATTTTGAAGCCAAGATCTGCATAAATCTCATTTTCTAAAGTAGTTTCTTTGGGAATCATCATCAATCATCATAATCTTGCCTAGATTAAGCTCTGGAAAAGCTCTTGACAAGAGTCTCCAACAGCA
Reference	ZFMK-TIS-51396			ZamSit8	12	TGAA	ZamSit8F	GGCACTGAGATGAGATAGAAGAGC	ZamSit8R	AGCCCTTCACAGCATTTGGTTCT	311	GGCACTGAGATGAGATAGAAGAGCCCGATATGTATAGATTTTAGAGAGCTCAGCTTTATTGTAATGCTTTGTTCTTCCTTGTTTTTATGTTTTGTATTGTGAGCTGCCCAGAGTCACATGAATGAAATACATGGCTGTATAAATGCAGTGAATGAATGAATGAATGAATGAATGAATGAATGAATGAATGAATGAATGAGACATAGTAGCTTGAAGGCTACAATTGGCAGCTGGTGGCTCTGCAGCCAATCTAAGCTAAGGCTGCTGCTAGAATGAAACAAAGTGATCAGAACCAAATGCTGTGAAGGGCT
Reference	ZFMK-TIS-51396			ZamSit9	13	GATA	ZamSit9F	CTGGGACTCGGGAGACAGAGAATA	ZamSit9R	TGTCCTCACTGTCAGGAAGTTTCT	300	CTGGGACTCGGGAGACAGAGAATAGATGGAAGCGGGGCCAGTCAGAGGTGGTATTTGTTGGTTCTCCGAACTACTCAAAATTTGTGATAGATAGATAGATAGATAGATAGATAGATAGATAGATAGATAGATAGATATAGAAAGGCCAGATATATCTCTTCTTTTCTGCCCCCCAAATTATGTACACCATGCAGTAGAAATTTCTCCTGCAGAGAAGGCAAGACATGAAATAATGGATAGAAACTAATCAAGGAGAAATACAACCTAGAAATAAGGAGAAACTTCCTGACAGTGAGGACA
Reference	ZFMK-TIS-51396			ZamSit10	11	TCCA	ZamSit10F	AGTGGTGTGATTAGCCATCAAACC	ZamSit10R	ACAGGATAGACTAGACCGCAAACA	301	AGTGGTGTGATTAGCCATCAAACCTCAAAAATACATTTTCCCACAAGGTTTCCACAATTTTGGCCACTACTGTAAATAAAGAGAATGACAGTGGCAATGTGATATTTTTGGATAACTATTTAAGGACATTCCTGTTTTGCATCAATACTAGAGGGAGGAAGATTGTCCATCCATCCATCCATCCATCCATCCATCCATCCATCCATCCATCCTTATAAAGTGGTACCAACACTGTTAAAGTAGCTTTACAATAAAGTAGAATGAGCTCTTCTGGTCATGTTTGCGGTCTAGTCTATCCTGT
Reference	ZFMK-TIS-51396			ZamSit11	11	TCCA	ZamSit11F	AGTGGTGTGATTAGCCATCAAACC	ZamSit11R	ACAGGATAGACTAGACCGCAAACA	301	AGTGGTGTGATTAGCCATCAAACCTCAAAAATACATTTTCCCACAAGGTTTCCACAATTTTGGCCACTACTGTAAATAAAGAGAATGACAGTGGCAATGTGATATTTTTGGATAACTATTTAAGGACATTCCTGTTTTGCATCAATACTAGAGGGAGGAAGATTGTCCATCCATCCATCCATCCATCCATCCATCCATCCATCCATCCATCCTTATAAAGTGGTACCAACACTGTTAAAGTAGCTTTACAATAAAGTAGAATGAGCTCTTCTGGTCATGTTTGCGGTCTAGTCTATCCTGT
Reference	ZFMK-TIS-51396			ZamSit12	12	AATA	ZamSit12F	TGCCTACCGTCCCTGTCCTACA	ZamSit12R	TCCAGTTCTGGTCACCACGATACA	310	TGCCTACCGTCCCTGTCCTACAGCCCCCATTTATTTGTATTCATGTCCTTCGTTCATGTCCATGTTCATAGTTACACCTGCTATCTTGTACATGTTTAACAAACTAATAAATAAATAAATAAATAAATAAATAAATAAATAAATAAATAAATAAAATCTTGTCTTCCTAAGCCTTCTCTTCGTTAGGCTAAATACACCTGGTTCCCTTCCTACGATTTAGCTTCCAGATCCCTTATCTTCTTTGTTGCTATTTTCTATGCTCTTTCTAGGGTTTCAGCATCTTTTCTGTATCGTGGTGACCAGAACTGGA
Reference	ZFMK-TIS-51396			ZamSit13	11	AATA	ZamSit13F	ACCTCTAAGGTTCCTTCCAACTCA	ZamSit13R	ACAGTCGCAAATGTCAATTTCAGC	316	ACCTCTAAGGTTCCTTCCAACTCAATCTATTCTATACTAAAACTTGGTACTTAATCCATTGAATGGATCTTGCATTTCTAGTGTTGAGGGCAGATTATTGATTTAATGGACTATTGTTGGATCAATCCAACAATATTTAACAAATTAAATAATAAATAAATAAATAAATAAATAAATAAATAAATAAATAAATATCATAGGAATATTTCTCTATGGTGAGTGGCCCATAGCAGAAAGTGAGAATCTGCTCAGAACTTTTCACTAATTTATGATAGAAAATGCAATTGACTAAGCTGAAATTGACATTTGCGACTGT
Reference	ZFMK-TIS-51396			ZamSit14	12	TAAA	ZamSit14F	CGGGACCTGAAGACTTGGCTGTT	ZamSit14R	GAGGCACGTCTTGAGGTTGGTTCT	321	CGGGACCTGAAGACTTGGCTGTTCAAGCAAATAGGCTGACTCTGATTCTGGGTTTTATTATTTATTAGTTAATTTGGTTTAAAATGGGATTTTGTTGTACATGTTTTTAACTTGTGTTCGCCGCCCTGAGTCCTTCTGGAGAAGGGCGGCATATAAATACATTAAATAAATAAATAAATAAATAAATAAATAAATAAATAAATAAATAAATATTTCTCTTTGTTTAGTTTGTCATTTCTTGACCTGAAAGCATTTGGACAATTTGAAAGACTCATTGTGGCCTTATTCACTTGAGAAAGAACCAACCTCAAGACGTGCCTC
Reference	ZFMK-TIS-51396			ZamSit15	15	AATA	ZamSit15F	GCATCTTGCCATGAGCGGTGTG	ZamSit15R	AGAGAGGGCTACAAACTGGTCCAT	303	GCATCTTGCCATGAGCGGTGTGTATGGGTTTTTTTAATGTCTTTTATTGTATATTGTTTATACTGTCTTTGTTGTAAGCCGCCCAGAGTCCTTGGAGAGTTGGGCGGCATAGAAATATAATAAATAAATAAATAAATAAATAAATAAATAAATAAATAAATAAATAAATAAATAAATATGATAATGATGATACATATGACTGTCATTTGCTTAGTTGCACCCACAACTGCATTTCATTGTATTTCATTTGCCTGTCATTGTATAAAGCATCTGCAGAGAATGGACCAGTTTGTAGCCCTCTCT
Reference	ZFMK-TIS-51396			ZamSit16	16	GATA	ZamSit16F	ACGGGTACAAGTTGCTTCTGATCT	ZamSit16R	TCAGATCTACACTGTTCTGCCCAG	338	ACGGGTACAAGTTGCTTCTGATCTGTACAATAAATCGAAAATCACTTGCATTTGTCAACACAAGAATTCTTTCTCAGGGAGACCTCAGTGAAATGATACTGATTATCTTTAAGATGATAGATAGATAGATAGATAGATAGATAGATAGATAGATAGATAGATAGATAGATAAATTGCAGACATTTATTTCTGAGGTTCAACCTCATGGGCTATATCTGAATGAAAAAATAAAGGCAACAACTACAGAATGAGCTGCTTCATACTATAATTAGGTTCCTACTTTCATATTCCCACTACATAGAAAATAATCTTTACTGGGCAGAACAGTGTAGATCTGA
Reference	ZFMK-TIS-51396			ZamSit17	11	AATA	ZamSit17F	ACACCTTGAGTCCCTTAGCAGGAA	ZamSit17R	GGCAACTTCCAGATGTATTGGACC	319	ACACCTTGAGTCCCTTAGCAGGAATAATAAGTGTGAATTAATTTCTCTCTGTAGTTGTGGAGTATGGAGTCAAATTGCTTAACGCATTGTAAGCCGCCCTGAGTCTCCGGAGAAGGGCAGCATATAAATTGAACTAATAAATAAATAAATAAATAAATAAATAAATAAATAAATAAATATGCTAAGGCACACTGAGGTTTTCAAAGTGGATGAACAGAAACTCTGCTGAAGTTTTCTCATCTTTGGGAATGTTTCCAGATTTAATCCATACTGGTGGAGAATGATGGGAATATGAGGTCCAATACATCTGGAAGTTGCC
Reference	ZFMK-TIS-51396			ZamSit18	11	AAAT	ZamSit18F	ACCCTACAAGGCTACACATTCCT	ZamSit18R	CTCACCAAGGGCGAATCTTGAAA	342	ACCCTACAAGGCTACACATTCCTATGTTATATTAGCTCAGTAAAATTTTGTAATTTTGTAATTTTACAATTCATTTTGTAAGCCGCCTTGAGTCCCTAGGGAGAAAGGCGGCATATAAATCGCAAAAATAAATAAATAAATAAATAAATAAATAAATAAATAAATAAATAAAAGATTTACTTATTTTTACTGTAATTAAACAGCTAGTTCTAATAAAACATTTCAAATTTTAGAATTGCTTTACAAGGCTGCCTCTTACTGTCATAAAGATAACATAGGTTCATTATAACAAGCAATTGCAAACACATTACAAGAGATTTTTCAAGATTCGCCCTTGGTGAG
Reference	ZFMK-TIS-51396			ZamSit19	11	AATA	ZamSit19F	GCCGAAAGCCCTACTAAACAGGTA	ZamSit19R	AGAGACAATGGAGGGAGGTGTGAA	301	GCCGAAAGCCCTACTAAACAGGTATATACAAAAGTATGAAGGCTATTGCTTAACGCATTATAAGCCGCCCTGTGTCTCCGGAAAAGGGCGGCATATAAATCGAACGAATAAATAAATAAATAAATAAATAAATAAATAAATAAATAAATAAACAAACTATGATTGATCAAACACAACTTTGCACTCTACGTGAAGATGTCTTTTCTCTTAGTCATAGGTCAATTTCATCCTGGACAATTTAAAGTCTCCATTAGTTGAGAAAAAACACTGGATTCCATTCACACCTCCCTCCATTGTCTCT
Reference	ZFMK-TIS-51396			ZamSit20	15	GGAA	ZamSit20F	CAGGATGAGGTGGGAGGAAAGACC	ZamSit20R	TGGAGCTGAAGGGAACTGCTTTGT	315	CAGGATGAGGTGGGAGGAAAGACCTCACTTCATATAATAACTGTCTATTTAAAAATTGCTCATGATGTACGATTACTTCATCTCACACCAATTTTACTAGTTGGGTTTAGCTAATCTTCAGGAAGGAAGGGAAGGAAGGAAGGAAGGAAGGAAGGAAGGAAGGAAGGAAGGAAGGAAGGAAGGAAGGAAAGTTAGCACACACACCCTAGAAGAATGAAATATTTTATGAAATATTAAAAAGGCAGAATATTATATTTCCCTGGATAAGAAAAGGAGAAACATGTTTTAAAGACAAAGCAGTTCCCTTCAGCTCCA
Reference	ZFMK-TIS-51396			ZamSit21	13	AAAC	ZamSit21F	ACCCAATGGCAGCCCTAGCTAAC	ZamSit21R	CCGGGTCATCACAGACTGAGGTTT	315	ACCCAATGGCAGCCCTAGCTAACCGTGCCTAAATTAAAAAAGTTAGGGATTGTATTGGATGTAAGCCAGCAACAAATCTCAGGACTGTGGGGACTGGGAGGTTGAAACAAACAAACAAACAAACAAACAAACAAACAAACAAACAAACAAACAAACCAAAAAGCACCTCAGAATGGCAAACCAATTCCATATTGCTGCCAAGTAAACTACATAAATTCCAATGAGAGTGTCTGGGATAAAGTTGGGATGGAGTAAAAAAAGGTTAATGTGGCAGATACAAACATGTGATGAAAACCTCAGTCTGTGATGACCCGG
Reference	ZFMK-TIS-51396			ZamSit23	13	TAAA	ZamSit23F	GGCATTTAAATTGCTGGGCCAAAT	ZamSit23R	TGATGCTTCAGGCTGGCTCCT	317	GGCATTTAAATTGCTGGGCCAAATTATTTAATTTATTTTAAATTGTTCTTAAATTTTGTATTTTGTGTTTTTACTTTTGGCTGTTCACCGCCCTGAGTCCTTCGGGAGAAGGGCGGTATACAAATTTAAATAAATAAATAAATAAATAAATAAATAAATAAATAAATAAATAAATAAATTAGATCTTCTTGTTATTAAAGGCTGCTGCAGAAAAATCTCAGTGGGGTCTGCCTTTTTCATGAATCAGTTGCAGTTTCACAACTTTCTTATCAGCAAGGAACAGGTACAGAGAATAAAGGAGCCAGCCTGAAGCATCA
Reference	ZFMK-TIS-51396			ZamSit26	11	GATA	ZamSit26F	GCCGAAAGCCCTACTAAGCAGGTA	ZamSit26R	TGTCTGAAGGGATTGCTTGGATGC	301	GCCGAAAGCCCTACTAAGCAGGTACATACAAAAGTATGAAGGCTATTGCTTAACGCATTGTAAGCCGCCCTGAGTCTCCGGAGAAGGGCGGCATATAAATCGAACCAATAAATAAATGAATGGATAGATAGATAGATAGATAGATAGATAGATAGATAGATAGATAGAAGACCTCCAAGGTCCCTTCCAACTCTGGTTATTTTGTTTTTAAAAAATAGCATGAAAATTCAATGTCCCCATCCACAGTGTTTAAACATCTGAGAACCTTAGCCCTCTGGCATCCAAGCAATCCCTTCAGACA
Reference	ZFMK-TIS-51396			ZamSit27	12	AAAT	ZamSit27F	CCGGCCACGAATTGGAGTGTATGT	ZamSit27R	ACCCAGAACCCTGTCCACATCCTT	342	CCGGCCACGAATTGGAGTGTATGTGTTTTAACGTTTTTAAAGTTTTTAATGTTTTAATGTTTTTCTTTTTAACATTTTTTATGGGATTGTTCGCATTGTTTTATTCTTTGTTGTAAACCGCCCAGAGTCCCTTGGGAGTTGGGCAGCATAGAAACGCGACAAAATAAATAAATAAATAAATAAATAAATAAATAAATAAATAAATAAATAAACAAACCACACTTTGAAAAATGCTGGTTTAAGATAATATTTTTGTGCAAAGGTCCCTTTTGAAAATATTTGAATGCCACTATGATTGGACCTCCATCATTGGCTCCCAAGGATGTGGACAGGGTTCTGGGT
Reference	ZFMK-TIS-51396			ZamSit29	11	AATA	ZamSit29F	TCTGACGAGATCCGGCCATGAATG	ZamSit29R	TGGTGGAGGGTGGATATGGTTTCA	308	TCTGACGAGATCCGGCCATGAATGGTGTGAATGGGTTTTAATGTTTTTATTTTAAGTGTTTTTATAGTGATTTTTTTAGTGTATTGTGAGCCGCCCTGGGTCTTCGGAGAGGGGTGGCATATAAATTGAATGAATAAATAAATAAATAAATAAATAAATAAATAAATAAATAAATAAATTCAAAGTTAACGAATTACTATAGGGGCAAGCATCACGTTCTTCTATCTGTGTCTCCACACAGAGAACCAGTGCAATCTACCGGCTAATGTTCTGGACTAAGGTTCTGAAACCATATCCACCCTCCACCA
