# Supplementary material for: FOGS: A SNPSTR Marker Database to Combat Wildlife Trafficking and a Cell Culture Bank for Ex‐Situ Conservation
Source: Mol Ecol Resour. 2025 Jan 10;25(4):e14062. doi: 10.1111/1755-0998.14062 (PMC11969641; doi:10.1111/1755-0998.14062)
Supplement: Supplementary file 4 — Table S4. SNPSTR data. [file MEN-25-e14062-s001.zip]

Archive with 75 entries (74 files):
- Supplementary S4/
- Supplementary S4/Acanthis_flammea_SNPSTR.xlsx
- Supplementary S4/Accipiter_gentilis_SNPSTR.xlsx
- Supplementary S4/Accipiter_Nisus_SNPSTR.xlsx
- Supplementary S4/Acipenser_gueldenstaedtii_SNPSTR.xlsx
- Supplementary S4/Acipenser_stellatus_SNPSTR.xlsx
- Supplementary S4/Acrocephalus_scirpaceus_SNPSTR.xlsx
- Supplementary S4/Alauda_arvensis_SNPSTR.xlsx
- Supplementary S4/Alcedo_atthis_SNPSTR.xlsx
- Supplementary S4/Anguilla_Anguilla_SNPSTR.xlsx
- Supplementary S4/Anguilla_rostrata_SNPSTR.xlsx
- Supplementary S4/Aquila_chrysaetos_SNPSTR.xlsx
- Supplementary S4/Athene_Noctua_SNPSTR.xlsx
- Supplementary S4/Bombycilla_Garrulus_SNPSTR.xlsx
- Supplementary S4/Bubo_bubo_SNPSTR.xlsx
- Supplementary S4/Calotriton_asper_SNPSTR.xlsx
- Supplementary S4/Carduelis_carduelis_SNPSTR.xlsx
- Supplementary S4/Cebuella_pygmaea_SNPSTR.xlsx
- Supplementary S4/Chersina_angulata_SNPSTR.xlsx
- Supplementary S4/Chloris_chloris_SNPSTR.xlsx
- Supplementary S4/Cinclus_cinclus_SNPSTR.xlsx
- Supplementary S4/Coccothraustes_coccothraustes_SNPSTR.xlsx
- Supplementary S4/Cricetus_cricetus_SNPSTR.xlsx
- Supplementary S4/Dendrocopos_major_SNPSTR.xlsx
- Supplementary S4/Dryocopus_martius_SNPSTR.xlsx
- Supplementary S4/Emberiza_citrinella_SNPSTR.xlsx
- Supplementary S4/Eretmochelys_imbricata_SNPSTR.xlsx
- Supplementary S4/Ficedula_Hypoleuca_SNPSTR.xlsx
- Supplementary S4/Fringilla_Coelebs_SNPSTR.xlsx
- Supplementary S4/Fringilla_montifringilla_SNPSTR.xlsx
- Supplementary S4/Grus_grus_SNPSTR.xlsx
- Supplementary S4/Haematopus_ostralegus_SNPSTR.xlsx
- Supplementary S4/Huso_huso_SNPSTR.xlsx
- Supplementary S4/Hyla_arborea_SNPSTR.xlsx
- Supplementary S4/Lacerta_bilineata_SNPSTR.xlsx
- Supplementary S4/Lacerta_Viridis_SNPSTR.xlsx
- Supplementary S4/Lanius_collurio_SNPSTR.xlsx
- Supplementary S4/Linaria_cannabina_SNPSTR.xlsx
- Supplementary S4/Loxodonta_africana_SNPSTR.xlsx
- Supplementary S4/Malayopython_reticulatus_SNPSTR.xlsx
- Supplementary S4/Motacilla_alba_SNPSTR.xlsx
- Supplementary S4/Muscicapa_striata_SNPSTR.xlsx
- Supplementary S4/Natrix_natrix_SNPSTR.xlsx
- Supplementary S4/Natrix_tessellata_SNPSTR.xlsx
- Supplementary S4/Numenius_arquata_SNPSTR.xlsx
- Supplementary S4/Oenanthe_oenanthe_SNPSTR.xlsx
- Supplementary S4/Ouroborus_cataphractus_SNPSTR.xlsx
- Supplementary S4/Phataginus_tricuspis_SNPSTR.xlsx
- Supplementary S4/Phylloscopus_collybita_SNPSTR.xlsx
- Supplementary S4/Phylloscopus_trochilus_SNPSTR.xlsx
- Supplementary S4/Picus_viridis_SNPSTR.xlsx
- Supplementary S4/Podarcis_muralis_SNPSTR.xlsx
- Supplementary S4/Psittacula_krameri_SNPSTR.xlsx
- Supplementary S4/Psittacus_erithacus_SNPSTR.xlsx
- Supplementary S4/Pyrrhula_pyrrhula_SNPSTR.xlsx
- Supplementary S4/Python_regius_SNPSTR.xlsx
- Supplementary S4/Recurviostra_avosetta_SNPSTR.xlsx
- Supplementary S4/Salamandra_atra_SNPSTR.xlsx
- Supplementary S4/Serinus_serinus_SNPSTR.xlsx
- Supplementary S4/Sitta_Europaea_SNPSTR.xlsx
- Supplementary S4/Spinus_Spinus_SNPSTR.xlsx
- Supplementary S4/Sylvia_atricapilla_SNPSTR.xlsx
- Supplementary S4/Terrapene_mexicana_SNPSTR.xlsx
- Supplementary S4/Testudo_hermanni_SNPSTR.xlsx
- Supplementary S4/Tringa_totanus_SNPSTR.xlsx
- Supplementary S4/Turdus_iliacus_SNPSTR.xlsx
- Supplementary S4/Turdus_philomelos_SNPSTR.xlsx
- Supplementary S4/Turdus_viscivorus_SNPSTR.xlsx
- Supplementary S4/Vanellus_vanellus_SNPSTR.xlsx
- Supplementary S4/Varanus_exanthematicus_SNPSTR.xlsx
- Supplementary S4/Varanus_niloticus_SNPSTR.xlsx
- Supplementary S4/Varanus_salvator_SNPSTR.xlsx
- Supplementary S4/Vipera_ammodytes_SNPSTR.xlsx
- Supplementary S4/Vipera_berus_SNPSTR.xlsx
- Supplementary S4/Zamenis_situla_SNPSTR.xlsx
