# Supplementary material for: FOGS: A SNPSTR Marker Database to Combat Wildlife Trafficking and a Cell Culture Bank for Ex‐Situ Conservation
Source: Mol Ecol Resour. 2025 Jan 10;25(4):e14062. doi: 10.1111/1755-0998.14062 (PMC11969641; doi:10.1111/1755-0998.14062)
Supplement: Supplementary file 4 — Table S4. SNPSTR data. [file MEN-25-e14062-s001.zip › Supplementary S4/Acanthis_flammea_SNPSTR.xlsx]

## Sheet: AcaFla1
ZFMK-TIS	Species	Locus	Ref Amp size	Repeat motif	Ref allele	NCBI No	Scaffold ID	LFA Sample ID	Haplotype				inheritance	Allele Nr.
									97 T->C	98 Msat	270 T->C	275 C->G
ZFMK-TIS-2530391	Acanthis flammea	AcaFla1	300	[CATC]17 ATT CATC CACC CATT CCTC	[CATC]20 CACC CATT CCTC				-	22b	-	-	he
ZFMK-TIS-2530391	Acanthis flammea	AcaFla1	300	[CATC]18 ATT CATC CACC CATT CCTC	[CATC]20 CACC CATT CCTC				-	23b	-	-	he
ZFMK-TIS-2530392	Acanthis flammea	AcaFla1	300	[CATC]19 ATC CATC CACC CATT CCTC	[CATC]20 CACC CATT CCTC				-	24c	-	-	ho
ZFMK-TIS-2530392	Acanthis flammea	AcaFla1	300	[CATC]19 ATC CATC CACC CATT CCTC	[CATC]20 CACC CATT CCTC				-	24c	-	-	ho
ZFMK-TIS-2530393	Acanthis flammea	AcaFla1	300	[CATC]12 ATC [CATC]13 ATC CATC CACC CATT CCTC	[CATC]20 CACC CATT CCTC				-	31d	-	-	ho
ZFMK-TIS-2530393	Acanthis flammea	AcaFla1	300	[CATC]12 ATC [CATC]13 ATC CATC CACC CATT CCTC	[CATC]20 CACC CATT CCTC				-	31d	-	-	ho
ZFMK-TIS-2530394	Acanthis flammea	AcaFla1	300	[CATC]16 ATC CATC CACC CATT CCTC	[CATC]20 CACC CATT CCTC				-	21c	-	-	he
ZFMK-TIS-2530394	Acanthis flammea	AcaFla1	300	[CATC]13 ATC [CATC]8 ATC CATC CACC CATT CCTC	[CATC]20 CACC CATT CCTC				-	27e	-	-	he
ZFMK-TIS-2533963	Acanthis flammea	AcaFla1	300	[CATC]20 CACC CATT CCTC	[CATC]20 CACC CATT CCTC				-	23	-	-	ho
ZFMK-TIS-2533963	Acanthis flammea	AcaFla1	300	[CATC]20 CACC CATT CCTC	[CATC]20 CACC CATT CCTC				-	23	-	-	ho
ZFMK-TIS-2577598	Acanthis flammea	AcaFla1	300	[CATC]18 ATT CATC CACC CATT CCTC	[CATC]20 CACC CATT CCTC				-	23b	-	-	ho
ZFMK-TIS-2577598	Acanthis flammea	AcaFla1	300	[CATC]18 ATT CATC CACC CATT CCTC	[CATC]20 CACC CATT CCTC				-	23b	-	-	ho
ZFMK-TIS-2590864	Acanthis flammea	AcaFla1	300	[CATC]20 ATT CATC CACC CATT CCTC	[CATC]20 CACC CATT CCTC				C	25b	-	-	ho
ZFMK-TIS-2590864	Acanthis flammea	AcaFla1	300	[CATC]20 ATT CATC CACC CATT CCTC	[CATC]20 CACC CATT CCTC				C	25b	-	-	ho
ZFMK-TIS-2590865	Acanthis flammea	AcaFla1	300	[CATC]19 ATT CATC CACC CATT CCTC	[CATC]20 CACC CATT CCTC				-	24b	-	-	ho
ZFMK-TIS-2590865	Acanthis flammea	AcaFla1	300	[CATC]19 ATT CATC CACC CATT CCTC	[CATC]20 CACC CATT CCTC				-	24b	-	-	ho
ZFMK-DNA-FD19592407	Acanthis flammea	AcaFla1	300	[CATC]13 ATT CATC CACC CATT CCTC	[CATC]20 CACC CATT CCTC				-	18b	-	-	ho
ZFMK-DNA-FD19592407	Acanthis flammea	AcaFla1	300	[CATC]13 ATT CATC CACC CATT CCTC	[CATC]20 CACC CATT CCTC				-	18b	-	-	ho
ZFMK-DNA-FD19592391	Acanthis flammea	AcaFla1	300	[CATC]19 ATT CATC CACC CATT CCTC	[CATC]20 CACC CATT CCTC				-	24b	-	-	he
ZFMK-DNA-FD19592391	Acanthis flammea	AcaFla1	300	[CATC]20 ATT CATC CACC CATT CCTC	[CATC]20 CACC CATT CCTC				-	25b	C	G	he

## Sheet: AcaFla2
ZFMK-TIS	Species	Locus	Ref Amp size	Repeat motif	Ref allele	NCBI No	Scaffold ID	LFA Sample ID	Haplotype													inheritance	Allele Nr.
									82 Msat	148 C->T	150 T->C	152 C->T	173 T->A	174 C->A	180 C->T	221 A->G	238 G->A	252 G->A	260 G->A	265 A->G	276 G->T
ZFMK-TIS-2530391	Acanthis flammea	AcaFla2	302	[CCAT]12.2	[CCAT]15.2				12.2	T	-	T	-	-	-	-	A	-	A	-	-	he
ZFMK-TIS-2530391	Acanthis flammea	AcaFla2	302	[CCAT]12.2	[CCAT]15.2				12.2	-	-	-	-	-	-	G	A	-	A	-	-	he
ZFMK-TIS-2530392	Acanthis flammea	AcaFla2	302	[CCAT]14.2	[CCAT]15.2				14.2	-	-	-	-	-	-	-	-	-	-	-	-	he
ZFMK-TIS-2530392	Acanthis flammea	AcaFla2	302	[CCAT]14.2	[CCAT]15.2				14.2	-	C	-	-	-	-	-	-	-	-	-	-	he
ZFMK-TIS-2530393	Acanthis flammea	AcaFla2	302	[CCAT]15.2	[CCAT]15.2				15.2	-	-	-	-	-	-	-	-	-	-	-	-	he
ZFMK-TIS-2530393	Acanthis flammea	AcaFla2	302	[CCAT]16.2	[CCAT]15.2				16.2	-	-	-	-	-	-	-	-	-	-	-	-	he
ZFMK-TIS-2530394	Acanthis flammea	AcaFla2	302	[CCAT]16.2	[CCAT]15.2				16.2	-	C	-	-	-	-	-	-	-	-	-	-	he
ZFMK-TIS-2530394	Acanthis flammea	AcaFla2	302	[CCAT]16.2	[CCAT]15.2				16.2	-	-	-	-	-	-	-	-	-	-	-	-	he
ZFMK-TIS-2533963	Acanthis flammea	AcaFla2	302	CCAG [CCAT]15.2	[CCAT]15.2				16.2b	-	-	-	-	-	-	-	-	A	-	-	-	he
ZFMK-TIS-2533963	Acanthis flammea	AcaFla2	302	[CCAT]15.2	[CCAT]15.2				15.2	-	-	-	-	-	-	-	-	A	-	-	-	he
ZFMK-TIS-2577598	Acanthis flammea	AcaFla2	302	CTAT TCAT [CCAT]16.3	[CCAT]15.2				18.3c	-	-	-	-	-	-	-	-	-	-	-	-	he
ZFMK-TIS-2577598	Acanthis flammea	AcaFla2	302	[CCAT]17.2	[CCAT]15.2				17.2	-	-	-	-	-	-	-	-	-	-	-	-	he
ZFMK-TIS-2590864	Acanthis flammea	AcaFla2	302	[CCAT]15.2	[CCAT]15.2				15.2	-	-	-	A	A	-	-	-	A	A	-	T	he
ZFMK-TIS-2590864	Acanthis flammea	AcaFla2	302	[CCAT]15.2	[CCAT]15.2				15.2	-	-	-	A	A	-	-	-	-	-	-	-	he
ZFMK-TIS-2590865	Acanthis flammea	AcaFla2	302	[CCAT]5.3	[CCAT]15.2				5.3d	-	-	-	-	-	T	-	-	-	-	-	-	he
ZFMK-TIS-2590865	Acanthis flammea	AcaFla2	302	[CCAT]5.3	[CCAT]15.2				5.3d	-	-	-	-	-	-	-	-	-	-	-	-	he
ZFMK-DNA-FD19592407	Acanthis flammea	AcaFla2	302	CTAT TCAT [CCAT]11.3	[CCAT]15.2				13.3c	-	-	-	-	-	-	-	-	A	A	G	-	he
ZFMK-DNA-FD19592407	Acanthis flammea	AcaFla2	302	CTAT TCAT [CCAT]11.3	[CCAT]15.2				13.3c	-	-	-	-	-	-	-	-	A	A	-	-	he
ZFMK-DNA-FD19592391	Acanthis flammea	AcaFla2	302	CTAT TCAT [CCAT]14.3	[CCAT]15.2				16.3c	-	-	-	-	-	-	-	-	-	-	-	-	he
ZFMK-DNA-FD19592391	Acanthis flammea	AcaFla2	302	[CCAT]16.2	[CCAT]15.2				16.2	-	-	-	-	-	-	-	-	-	-	-	-	he

## Sheet: AcaFla4
ZFMK-TIS	Species	Locus	Ref Amp size	Repeat motif	Ref allele	NCBI No	Scaffold ID	LFA Sample ID	Haplotype				inheritance	Allele Nr.
									91 C->A	128 G->A	139 Msat	275 G->A
ZFMK-TIS-2530391	Acanthis flammea	AcaFla4	300	[TAGA]13	[TAGA]18				-	-	13	-	ho
ZFMK-TIS-2530391	Acanthis flammea	AcaFla4	300	[TAGA]13	[TAGA]18				-	-	13	-	ho
ZFMK-TIS-2530392	Acanthis flammea	AcaFla4	300	[TAGA]17	[TAGA]18				-	-	17	-	ho
ZFMK-TIS-2530392	Acanthis flammea	AcaFla4	300	[TAGA]17	[TAGA]18				-	-	17	-	ho
ZFMK-TIS-2530393	Acanthis flammea	AcaFla4	300	[TAGA]12 TGGA [TAGA]5	[TAGA]18				-	-	18b	-	ho
ZFMK-TIS-2530393	Acanthis flammea	AcaFla4	300	[TAGA]12 TGGA [TAGA]5	[TAGA]18				-	-	18b	-	ho
ZFMK-TIS-2530394	Acanthis flammea	AcaFla4	300	[TAGA]15 AAGA	[TAGA]18				-	-	16c	A	ho
ZFMK-TIS-2530394	Acanthis flammea	AcaFla4	300	[TAGA]15 AAGA	[TAGA]18				-	-	16c	A	ho
ZFMK-TIS-2533963	Acanthis flammea	AcaFla4	300	[TAGA]18	[TAGA]18				-	-	18	-	ho
ZFMK-TIS-2533963	Acanthis flammea	AcaFla4	300	[TAGA]18	[TAGA]18				-	-	18	-	ho
ZFMK-TIS-2577598	Acanthis flammea	AcaFla4	300	[TAGA]15	[TAGA]18				-	A	15	A	he
ZFMK-TIS-2577598	Acanthis flammea	AcaFla4	300	[TAGA]15	[TAGA]18				-	-	15	A	he
ZFMK-TIS-2590864	Acanthis flammea	AcaFla4	300	[TAGA]14	[TAGA]18				A	-	14	A	ho
ZFMK-TIS-2590864	Acanthis flammea	AcaFla4	300	[TAGA]14	[TAGA]18				A	-	14	A	ho
ZFMK-TIS-2590865	Acanthis flammea	AcaFla4	300	[TAGA]15	[TAGA]18				-	-	15	-	he
ZFMK-TIS-2590865	Acanthis flammea	AcaFla4	300	[TAGA]16	[TAGA]18				-	-	16	-	he
ZFMK-DNA-FD19592407	Acanthis flammea	AcaFla4	300		[TAGA]18				NA	NA	NA	NA	NA
ZFMK-DNA-FD19592407	Acanthis flammea	AcaFla4	300		[TAGA]18				NA	NA	NA	NA	NA
ZFMK-DNA-FD19592391	Acanthis flammea	AcaFla4	300	[TAGA]15 AAGA	[TAGA]18				-	-	16c	-	ho
ZFMK-DNA-FD19592391	Acanthis flammea	AcaFla4	300	[TAGA]15 AAGA	[TAGA]18				-	-	16c	-	ho

## Sheet: AcaFla5
ZFMK-TIS	Species	Locus	Ref Amp size	Repeat motif	Ref allele	NCBI No	Scaffold ID	LFA Sample ID	Haplotype									inheritance	Allele Nr.
									66 G->A	81 C->T	82 A->G	106 Msat	195 T->C	209 T->G	219 A->T	229 A->C	241 T->C
ZFMK-TIS-2530391	Acanthis flammea	AcaFla5	300	TCCA TTCA TCCA TCCG [TCCA]15 CTCA [TCCA]3.3	TCCA TTCA TCCA TCCG [TCCA]14.3				-	-	-	23.3b	-	-	-	-	-	ho
ZFMK-TIS-2530391	Acanthis flammea	AcaFla5	300	TCCA TTCA TCCA TCCG [TCCA]15 CTCA [TCCA]3.3	TCCA TTCA TCCA TCCG [TCCA]14.3				-	-	-	23.3b	-	-	-	-	-	ho
ZFMK-TIS-2530392	Acanthis flammea	AcaFla5	300	TCCA TTCA TCCA TCCG [TCCA]13.3	TCCA TTCA TCCA TCCG [TCCA]14.3				-	-	-	17.3	-	-	-	-	-	he
ZFMK-TIS-2530392	Acanthis flammea	AcaFla5	300	TCCA TTCA TCCA TCCG [TCCA]15 CTCA [TCCA]3.3	TCCA TTCA TCCA TCCG [TCCA]14.3				-	-	-	23.3b	-	-	-	-	-	he
ZFMK-TIS-2530393	Acanthis flammea	AcaFla5	300	TCCA TTCA TCCA TCCG [TCCA]13.3	TCCA TTCA TCCA TCCG [TCCA]14.3				-	-	-	17.3	-	-	-	-	-	ho
ZFMK-TIS-2530393	Acanthis flammea	AcaFla5	300	TCCA TTCA TCCA TCCG [TCCA]13.3	TCCA TTCA TCCA TCCG [TCCA]14.3				-	-	-	17.3	-	-	-	-	-	ho
ZFMK-TIS-2530394	Acanthis flammea	AcaFla5	300	TCCA TTCA TCCA TCCG [TCCA]14.3	TCCA TTCA TCCA TCCG [TCCA]14.3				-	T	G	18.3	C	-	-	-	C	he
ZFMK-TIS-2530394	Acanthis flammea	AcaFla5	300	TCCA TTCA TCCG [TCCA]15.3	TCCA TTCA TCCA TCCG [TCCA]14.3				-	-	-	18.3c	C	-	-	-	C	he
ZFMK-TIS-2533963	Acanthis flammea	AcaFla5	300	[TCCA]17.3	TCCA TTCA TCCA TCCG [TCCA]14.3				-	-	-	17.3d	C	-	T	-	-	he
ZFMK-TIS-2533963	Acanthis flammea	AcaFla5	300	TCCA TTCA TCCA TCCG [TCCA]14.3	TCCA TTCA TCCA TCCG [TCCA]14.3				-	-	-	18.3	-	-	-	-	-	he
ZFMK-TIS-2577598	Acanthis flammea	AcaFla5	300	TCCA TTCA [TCCA]14.3	TCCA TTCA TCCA TCCG [TCCA]14.3				-	-	-	16.3e	C	G	-	C	C	he
ZFMK-TIS-2577598	Acanthis flammea	AcaFla5	300	TCCA TTCA TCCG [TCCA]14.3	TCCA TTCA TCCA TCCG [TCCA]14.3				-	-	-	17.3d	-	-	-	-	-	he
ZFMK-TIS-2590864	Acanthis flammea	AcaFla5	300	TCCA TTCA TCCA TCCG [TCCA]13.3	TCCA TTCA TCCA TCCG [TCCA]14.3				-	-	-	17.3	-	-	-	-	-	he
ZFMK-TIS-2590864	Acanthis flammea	AcaFla5	300	TCCA TTCA TCTG [TCCA]13 CCCA [TCCA]1.3	TCCA TTCA TCCA TCCG [TCCA]14.3				-	-	-	18.3f	-	-	-	-	-	he
ZFMK-TIS-2590865	Acanthis flammea	AcaFla5	300	TCCA TTCA TCCA TCCG [TCCA]14.3	TCCA TTCA TCCA TCCG [TCCA]14.3				A	-	-	18.3	C	-	-	-	C	ho
ZFMK-TIS-2590865	Acanthis flammea	AcaFla5	300	TCCA TTCA TCCA TCCG [TCCA]14.3	TCCA TTCA TCCA TCCG [TCCA]14.3				A	-	-	18.3	C	-	-	-	C	ho
ZFMK-DNA-FD19592407	Acanthis flammea	AcaFla5	300	TCCA TTCA TCCG [TCCA]15.3	TCCA TTCA TCCA TCCG [TCCA]14.3				-	-	-	18.3d	-	-	-	-	-	ho
ZFMK-DNA-FD19592407	Acanthis flammea	AcaFla5	300	TCCA TTCA TCCG [TCCA]15.3	TCCA TTCA TCCA TCCG [TCCA]14.3				-	-	-	18.3d	-	-	-	-	-	ho
ZFMK-DNA-FD19592391	Acanthis flammea	AcaFla5	300	TCCA TTCA TCGG [TCCA]13.3	TCCA TTCA TCCA TCCG [TCCA]14.3				-	-	-	16.3d	-	-	-	-	-	he
ZFMK-DNA-FD19592391	Acanthis flammea	AcaFla5	300	TCCA TTCA TCCA TCCG [TCCA]14.3	TCCA TTCA TCCA TCCG [TCCA]14.3				-	-	-	18.3	-	-	-	-	-	he

## Sheet: AcaFla6
ZFMK-TIS	Species	Locus	Ref Amp size	Repeat motif	Ref allele	NCBI No	Scaffold ID	LFA Sample ID	Haplotype							inheritance	Allele Nr.
									86 C->A	88 C->G	111 C->T	127 Msat	203 A->G	219 A->C	264 C->T
ZFMK-TIS-2530391	Acanthis flammea	AcaFla6	326	TCCA TTCA CCCA [TCCA]11 TCCG [TCCA]2	[TCCA]15				-	G	-	17b	-	C	-	ho
ZFMK-TIS-2530391	Acanthis flammea	AcaFla6	326	TCCA TTCA CCCA [TCCA]11 TCCG [TCCA]2	[TCCA]15				-	G	-	17b	-	C	-	ho
ZFMK-TIS-2530392	Acanthis flammea	AcaFla6	326	[TCCA]13	[TCCA]15				-	-	-	13	-	C	-	he
ZFMK-TIS-2530392	Acanthis flammea	AcaFla6	326	[TCCA]14	[TCCA]15				-	-	-	14	-	C	-	he
ZFMK-TIS-2530393	Acanthis flammea	AcaFla6	326	[TCCA]14	[TCCA]15				-	-	-	14	G	C	-	ho
ZFMK-TIS-2530393	Acanthis flammea	AcaFla6	326	[TCCA]14	[TCCA]15				-	-	-	14	G	C	-	ho
ZFMK-TIS-2530394	Acanthis flammea	AcaFla6	326	[TCCA]14	[TCCA]15				-	-	T	14	-	-	-	ho
ZFMK-TIS-2530394	Acanthis flammea	AcaFla6	326	[TCCA]14	[TCCA]15				-	-	T	14	-	-	-	ho
ZFMK-TIS-2533963	Acanthis flammea	AcaFla6	326	[TCCA]16	[TCCA]15				-	-	-	16	-	-	-	he
ZFMK-TIS-2533963	Acanthis flammea	AcaFla6	326	TCCG [TCCA]14 TCCG [TCCA]2	[TCCA]15				-	-	-	18c	-	C	-	he
ZFMK-TIS-2577598	Acanthis flammea	AcaFla6	326	[TCCA]10 TCCG [TCCA]2	[TCCA]15				-	-	-	13d	-	C	T	he
ZFMK-TIS-2577598	Acanthis flammea	AcaFla6	326	[TCCA]16	[TCCA]15				-	-	-	16	-	C	-	he
ZFMK-TIS-2590864	Acanthis flammea	AcaFla6	326	[TCCA]15	[TCCA]15				A	-	-	15	-	C	-	ho
ZFMK-TIS-2590864	Acanthis flammea	AcaFla6	326	[TCCA]15	[TCCA]15				A	-	-	15	-	C	-	ho
ZFMK-TIS-2590865	Acanthis flammea	AcaFla6	326	[TCCA]14	[TCCA]15				-	-	-	14	-	-	-	ho
ZFMK-TIS-2590865	Acanthis flammea	AcaFla6	326	[TCCA]14	[TCCA]15				-	-	-	14	-	-	-	ho
ZFMK-DNA-FD19592407	Acanthis flammea	AcaFla6	326	[TCCA]12 TCCG [TCCA]2	[TCCA]15				-	-	-	15d	-	C	-	ho
ZFMK-DNA-FD19592407	Acanthis flammea	AcaFla6	326	[TCCA]12 TCCG [TCCA]2	[TCCA]15				-	-	-	15d	-	C	-	ho
ZFMK-DNA-FD19592391	Acanthis flammea	AcaFla6	326	[TCCA]10 TCCG [TCCA]2	[TCCA]15				-	-	-	13d	-	C	-	ho
ZFMK-DNA-FD19592391	Acanthis flammea	AcaFla6	326	[TCCA]10 TCCG [TCCA]2	[TCCA]15				-	-	-	13d	-	C	-	ho

## Sheet: AcaFla7
ZFMK-TIS	Species	Locus	Ref Amp size	Repeat motif	Ref allele	NCBI No	Scaffold ID	LFA Sample ID		inheritance	Allele Nr.
									122 Msat
ZFMK-TIS-2530391	Acanthis flammea	AcaFla7	306	[ATAG]12.3	[ATAG]12.3				12.3	he
ZFMK-TIS-2530391	Acanthis flammea	AcaFla7	306	[ATAG]14.3	[ATAG]12.3				14.3	he
ZFMK-TIS-2530392	Acanthis flammea	AcaFla7	306	[ATAG]13.3	[ATAG]12.3				13.3	he
ZFMK-TIS-2530392	Acanthis flammea	AcaFla7	306	[ATAG]15.3	[ATAG]12.3				15.3	he
ZFMK-TIS-2530393	Acanthis flammea	AcaFla7	306	[ATAG]13.3	[ATAG]12.3				13.3	he
ZFMK-TIS-2530393	Acanthis flammea	AcaFla7	306	[ATAG]14.3	[ATAG]12.3				14.3	he
ZFMK-TIS-2530394	Acanthis flammea	AcaFla7	306	[ATAG]12.3	[ATAG]12.3				12.3	he
ZFMK-TIS-2530394	Acanthis flammea	AcaFla7	306	[ATAG]13.3	[ATAG]12.3				13.3	he
ZFMK-TIS-2533963	Acanthis flammea	AcaFla7	306	[ATAG]12.3	[ATAG]12.3				12.3	ho
ZFMK-TIS-2533963	Acanthis flammea	AcaFla7	306	[ATAG]12.3	[ATAG]12.3				12.3	ho
ZFMK-TIS-2577598	Acanthis flammea	AcaFla7	306	[ATAG]13.3	[ATAG]12.3				13.3	he
ZFMK-TIS-2577598	Acanthis flammea	AcaFla7	306	[ATAG]16.3	[ATAG]12.3				16.3	he
ZFMK-TIS-2590864	Acanthis flammea	AcaFla7	306	[ATAG]14.3	[ATAG]12.3				14.3	ho
ZFMK-TIS-2590864	Acanthis flammea	AcaFla7	306	[ATAG]14.3	[ATAG]12.3				14.3	ho
ZFMK-TIS-2590865	Acanthis flammea	AcaFla7	306	[ATAG]11.3	[ATAG]12.3				11.3	he
ZFMK-TIS-2590865	Acanthis flammea	AcaFla7	306	[ATAG]14.3	[ATAG]12.3				14.3	he
ZFMK-DNA-FD19592407	Acanthis flammea	AcaFla7	306	[ATAG]14.3	[ATAG]12.3				14.3	ho
ZFMK-DNA-FD19592407	Acanthis flammea	AcaFla7	306	[ATAG]14.3	[ATAG]12.3				14.3	ho
ZFMK-DNA-FD19592391	Acanthis flammea	AcaFla7	306	[ATAG]12.3	[ATAG]12.3				12.3	ho
ZFMK-DNA-FD19592391	Acanthis flammea	AcaFla7	306	[ATAG]12.3	[ATAG]12.3				12.3	ho

## Sheet: AcaFla11
ZFMK-TIS	Species	Locus	Ref Amp size	Repeat motif	Ref allele	NCBI No	Scaffold ID	LFA Sample ID	Haplotype									inheritance	Allele Nr.
									80 Msat	181 C->T	182 G->A	183 T->G	207 G->C	213 G->A	218 A->T	219 G->A	228 T->A
ZFMK-TIS-2530391	Acanthis flammea	AcaFla11	309	[ATCC]21	[ATCC]19 ACCC ATCC				21b	-	-	G	-	A	T	A	-	he
ZFMK-TIS-2530391	Acanthis flammea	AcaFla11	309	[ATCC]22	[ATCC]19 ACCC ATCC				22b	-	-	G	-	A	T	A	-	he
ZFMK-TIS-2530392	Acanthis flammea	AcaFla11	309	[ATCC]4	[ATCC]19 ACCC ATCC				4b	-	-	-	-	-	-	-	-	ho
ZFMK-TIS-2530392	Acanthis flammea	AcaFla11	309	[ATCC]4	[ATCC]19 ACCC ATCC				4b	-	-	-	-	-	-	-	-	ho
ZFMK-TIS-2530393	Acanthis flammea	AcaFla11	309	[ATCC]4	[ATCC]19 ACCC ATCC				4b	-	A	G	-	-	-	-	-	he
ZFMK-TIS-2530393	Acanthis flammea	AcaFla11	309	[ATCC]4	[ATCC]19 ACCC ATCC				4b	-	-	-	-	-	-	-	-	he
ZFMK-TIS-2530394	Acanthis flammea	AcaFla11	309	[ATCC]5	[ATCC]19 ACCC ATCC				5b	-	-	G	C	A	-	-	-	he
ZFMK-TIS-2530394	Acanthis flammea	AcaFla11	309	[ATCC]5	[ATCC]19 ACCC ATCC				5b	-	-	G	-	-	-	-	-	he
ZFMK-TIS-2533963	Acanthis flammea	AcaFla11	309	[ATCC]19 ACCC ATCC	[ATCC]19 ACCC ATCC				21	-	-	-	-	-	-	-	-	ho
ZFMK-TIS-2533963	Acanthis flammea	AcaFla11	309	[ATCC]19 ACCC ATCC	[ATCC]19 ACCC ATCC				21	-	-	-	-	-	-	-	-	ho
ZFMK-TIS-2577598	Acanthis flammea	AcaFla11	309		[ATCC]19 ACCC ATCC				NA	NA	NA	NA	NA	NA	NA	NA	NA	NA
ZFMK-TIS-2577598	Acanthis flammea	AcaFla11	309		[ATCC]19 ACCC ATCC				NA	NA	NA	NA	NA	NA	NA	NA	NA	NA
ZFMK-TIS-2590864	Acanthis flammea	AcaFla11	309	[ATCC]4	[ATCC]19 ACCC ATCC				4b	-	-	-	-	-	-	-	-	ho
ZFMK-TIS-2590864	Acanthis flammea	AcaFla11	309	[ATCC]4	[ATCC]19 ACCC ATCC				4b	-	-	-	-	-	-	-	-	ho
ZFMK-TIS-2590865	Acanthis flammea	AcaFla11	309	[ATCC]4	[ATCC]19 ACCC ATCC				4b	-	A	-	-	-	-	-	-	he
ZFMK-TIS-2590865	Acanthis flammea	AcaFla11	309	[ATCC]21	[ATCC]19 ACCC ATCC				21b	-	-	-	-	-	-	-	-	he
ZFMK-DNA-FD19592407	Acanthis flammea	AcaFla11	309	[ATCC]26	[ATCC]19 ACCC ATCC				26b	T	A	G	-	A	T	A	A	he
ZFMK-DNA-FD19592407	Acanthis flammea	AcaFla11	309	[ATCC]26	[ATCC]19 ACCC ATCC				26b	-	-	-	-	-	-	-	-	he
ZFMK-DNA-FD19592391	Acanthis flammea	AcaFla11	309	[ATCC]20	[ATCC]19 ACCC ATCC				20b	-	-	-	C	-	-	-	-	ho
ZFMK-DNA-FD19592391	Acanthis flammea	AcaFla11	309	[ATCC]20	[ATCC]19 ACCC ATCC				20b	-	-	-	C	-	-	-	-	ho

## Sheet: AcaFla12
ZFMK-TIS	Species	Locus	Ref Amp size	Repeat motif	Ref allele	NCBI No	Scaffold ID	LFA Sample ID	Haplotype					inheritance	Allele Nr.
									29 T->C	94 A->T	149 Msat	241 T->C	248 T->C
ZFMK-TIS-2530391	Acanthis flammea	AcaFla12	300		[CCAT]18.2				NA	NA	NA	NA	NA	NA
ZFMK-TIS-2530391	Acanthis flammea	AcaFla12	300		[CCAT]18.2				NA	NA	NA	NA	NA	NA
ZFMK-TIS-2530392	Acanthis flammea	AcaFla12	300	[CCAT]2 CTCT CCAT CTCT [CCAT]17.2	[CCAT]18.2				-	-	22.2b	-	-	ho
ZFMK-TIS-2530392	Acanthis flammea	AcaFla12	300	[CCAT]2 CTCT CCAT CTCT [CCAT]17.2	[CCAT]18.2				-	-	22.2b	-	-	ho
ZFMK-TIS-2530393	Acanthis flammea	AcaFla12	300	[CCAT]4 CCAC [CCAT]15.2	[CCAT]18.2				-	-	20.2c	-	-	ho
ZFMK-TIS-2530393	Acanthis flammea	AcaFla12	300	[CCAT]4 CCAC [CCAT]15.2	[CCAT]18.2				-	-	20.2c	-	-	ho
ZFMK-TIS-2530394	Acanthis flammea	AcaFla12	300	[CCAT]18.2	[CCAT]18.2				C	-	18.2	-	C	ho
ZFMK-TIS-2530394	Acanthis flammea	AcaFla12	300	[CCAT]18.2	[CCAT]18.2				C	-	18.2	-	C	ho
ZFMK-TIS-2533963	Acanthis flammea	AcaFla12	300	[CCAT]18.2	[CCAT]18.2				-	T	18.2	C	-	he
ZFMK-TIS-2533963	Acanthis flammea	AcaFla12	300	[CCAT]20.2	[CCAT]18.2				-	T	20.2	C	-	he
ZFMK-TIS-2577598	Acanthis flammea	AcaFla12	300	[CCAT]15.2	[CCAT]18.2				-	-	15.2	-	C	he
ZFMK-TIS-2577598	Acanthis flammea	AcaFla12	300	[CCAT]4 CCAC [CCAT]13.2	[CCAT]18.2				-	-	18.2c	-	-	he
ZFMK-TIS-2590864	Acanthis flammea	AcaFla12	300		[CCAT]18.2				NA	NA	NA	NA	NA	NA
ZFMK-TIS-2590864	Acanthis flammea	AcaFla12	300		[CCAT]18.2				NA	NA	NA	NA	NA	NA
ZFMK-TIS-2590865	Acanthis flammea	AcaFla12	300	[CCAT]15.2	[CCAT]18.2				-	-	15.2	-	C	ho
ZFMK-TIS-2590865	Acanthis flammea	AcaFla12	300	[CCAT]15.2	[CCAT]18.2				-	-	15.2	-	C	ho
ZFMK-DNA-FD19592407	Acanthis flammea	AcaFla12	300		[CCAT]18.2				NA	NA	NA	NA	NA	NA
ZFMK-DNA-FD19592407	Acanthis flammea	AcaFla12	300		[CCAT]18.2				NA	NA	NA	NA	NA	NA
ZFMK-DNA-FD19592391	Acanthis flammea	AcaFla12	300	[CCAT]18.2	[CCAT]18.2				-	-	18.2	-	-	ho
ZFMK-DNA-FD19592391	Acanthis flammea	AcaFla12	300	[CCAT]18.2	[CCAT]18.2				-	-	18.2	-	-	ho

## Sheet: AcaFla13
ZFMK-TIS	Species	Locus	Ref Amp size	Repeat motif	Ref allele	NCBI No	Scaffold ID	LFA Sample ID	Haplotype										inheritance	Allele Nr.
									42 C->T	94 C->G	111 G->T	144 Msat	213 C->T	238 A->G	241 T->C	250 G->C	267 C->G	306 C->T
ZFMK-TIS-2530391	Acanthis flammea	AcaFla13	335	GACA GATG GATA GATG [GATA]2 [GATG]3 [GATA]2.3 [GATA}16 [GAAA]2	GACA GATG [GATA]2.3 [GATA]12 [GACA]2 GAAA				-	-	T	29b	T	-	-	-	G	-	ho
ZFMK-TIS-2530391	Acanthis flammea	AcaFla13	335	GACA GATG GATA GATG [GATA]2 [GATG]3 [GATA]2.3 [GATA}16 [GAAA]2	GACA GATG [GATA]2.3 [GATA]12 [GACA]2 GAAA				-	-	T	29b	T	-	-	-	G	-	ho
ZFMK-TIS-2530392	Acanthis flammea	AcaFla13	335		GACA GATG [GATA]2.3 [GATA]12 [GACA]2 GAAA				NA	NA	NA	NA	NA	NA	NA	NA	NA	NA	NA
ZFMK-TIS-2530392	Acanthis flammea	AcaFla13	335		GACA GATG [GATA]2.3 [GATA]12 [GACA]2 GAAA				NA	NA	NA	NA	NA	NA	NA	NA	NA	NA	NA
ZFMK-TIS-2530393	Acanthis flammea	AcaFla13	335		GACA GATG [GATA]2.3 [GATA]12 [GACA]2 GAAA				NA	NA	NA	NA	NA	NA	NA	NA	NA	NA	NA
ZFMK-TIS-2530393	Acanthis flammea	AcaFla13	335		GACA GATG [GATA]2.3 [GATA]12 [GACA]2 GAAA				NA	NA	NA	NA	NA	NA	NA	NA	NA	NA	NA
ZFMK-TIS-2530394	Acanthis flammea	AcaFla13	335		GACA GATG [GATA]2.3 [GATA]12 [GACA]2 GAAA				NA	NA	NA	NA	NA	NA	NA	NA	NA	NA	NA
ZFMK-TIS-2530394	Acanthis flammea	AcaFla13	335		GACA GATG [GATA]2.3 [GATA]12 [GACA]2 GAAA				NA	NA	NA	NA	NA	NA	NA	NA	NA	NA	NA
ZFMK-TIS-2533963	Acanthis flammea	AcaFla13	335	GACA GATG [GATA]2.3 [GATA]12 [GACA]2 GAAA	GACA GATG [GATA]2.3 [GATA]12 [GACA]2 GAAA				-	-	-	19	-	-	-	-	-	-	ho
ZFMK-TIS-2533963	Acanthis flammea	AcaFla13	335	GACA GATG [GATA]2.3 [GATA]12 [GACA]2 GAAA	GACA GATG [GATA]2.3 [GATA]12 [GACA]2 GAAA				-	-	-	19	-	-	-	-	-	-	ho
ZFMK-TIS-2577598	Acanthis flammea	AcaFla13	335	GACA GATG [GATA]15 [GAAA]2	GACA GATG [GATA]2.3 [GATA]12 [GACA]2 GAAA				T	-	T	19c	T	G	C	C	-	T	ho
ZFMK-TIS-2577598	Acanthis flammea	AcaFla13	335	GACA GATG [GATA]15 [GAAA]2	GACA GATG [GATA]2.3 [GATA]12 [GACA]2 GAAA				T	-	T	19c	T	G	C	C	-	T	ho
ZFMK-TIS-2590864	Acanthis flammea	AcaFla13	335		GACA GATG [GATA]2.3 [GATA]12 [GACA]2 GAAA				NA	NA	NA	NA	NA	NA	NA	NA	NA	NA	NA
ZFMK-TIS-2590864	Acanthis flammea	AcaFla13	335		GACA GATG [GATA]2.3 [GATA]12 [GACA]2 GAAA				NA	NA	NA	NA	NA	NA	NA	NA	NA	NA	NA
ZFMK-TIS-2590865	Acanthis flammea	AcaFla13	335	GACA GATG [GATA]2.3 [GATA]19 [GAAA]2	GACA GATG [GATA]2.3 [GATA]12 [GACA]2 GAAA				-	-	-	25d	T	G	C	C	-	-	ho
ZFMK-TIS-2590865	Acanthis flammea	AcaFla13	335	GACA GATG [GATA]2.3 [GATA]19 [GAAA]2	GACA GATG [GATA]2.3 [GATA]12 [GACA]2 GAAA				-	-	-	25d	T	G	C	C	-	-	ho
ZFMK-DNA-FD19592407	Acanthis flammea	AcaFla13	335	GACA GATG GATA [GATG]4 [GATA]13 GAAA	GACA GATG [GATA]2.3 [GATA]12 [GACA]2 GAAA				-	G	T	21e	T	G	C	C	-	T	ho
ZFMK-DNA-FD19592407	Acanthis flammea	AcaFla13	335	GACA GATG GATA [GATG]4 [GATA]13 GAAA	GACA GATG [GATA]2.3 [GATA]12 [GACA]2 GAAA				-	G	T	21e	T	G	C	C	-	T	ho
ZFMK-DNA-FD19592391	Acanthis flammea	AcaFla13	335		GACA GATG [GATA]2.3 [GATA]12 [GACA]2 GAAA				NA	NA	NA	NA	NA	NA	NA	NA	NA	NA	NA
ZFMK-DNA-FD19592391	Acanthis flammea	AcaFla13	335		GACA GATG [GATA]2.3 [GATA]12 [GACA]2 GAAA				NA	NA	NA	NA	NA	NA	NA	NA	NA	NA	NA

## Sheet: AcaFla15
ZFMK-TIS	Species	Locus	Ref Amp size	Repeat motif	Ref allele	NCBI No	Scaffold ID	LFA Sample ID	Haplotype				inheritance	Allele Nr.
									60 A->T	78 C->T	140 Msat	291 C->T
ZFMK-TIS-2530391	Acanthis flammea	AcaFla15	326	[AGAT]15	[AGAT]18				-	T	15	-	he
ZFMK-TIS-2530391	Acanthis flammea	AcaFla15	326	[AGAT]18	[AGAT]18				-	T	18	-	he
ZFMK-TIS-2530392	Acanthis flammea	AcaFla15	326	[AGAT]17	[AGAT]18				-	-	17	-	he
ZFMK-TIS-2530392	Acanthis flammea	AcaFla15	326	[AGAT]18	[AGAT]18				-	-	18	-	he
ZFMK-TIS-2530393	Acanthis flammea	AcaFla15	326	[AGAT]13 [GGAT]2	[AGAT]18				-	-	15b	-	he
ZFMK-TIS-2530393	Acanthis flammea	AcaFla15	326	[AGAT]16	[AGAT]18				-	-	16	T	he
ZFMK-TIS-2530394	Acanthis flammea	AcaFla15	326	[AGAT]13	[AGAT]18				-	-	13	-	ho
ZFMK-TIS-2530394	Acanthis flammea	AcaFla15	326	[AGAT]13	[AGAT]18				-	-	13	-	ho
ZFMK-TIS-2533963	Acanthis flammea	AcaFla15	326	[AGAT]14 GGAT	[AGAT]18				-	-	15c	-	he
ZFMK-TIS-2533963	Acanthis flammea	AcaFla15	326	[AGAT]18	[AGAT]18				-	-	18	-	he
ZFMK-TIS-2577598	Acanthis flammea	AcaFla15	326	[AGAT]4 GAT AGAT AAAT [AGAT]14	[AGAT]18				-	-	21d	-	ho
ZFMK-TIS-2577598	Acanthis flammea	AcaFla15	326	[AGAT]4 GAT AGAT AAAT [AGAT]14	[AGAT]18				-	-	21d	-	ho
ZFMK-TIS-2590864	Acanthis flammea	AcaFla15	326	[AGAT]15 AGGT AGAT	[AGAT]18				-	-	17e	-	ho
ZFMK-TIS-2590864	Acanthis flammea	AcaFla15	326	[AGAT]15 AGGT AGAT	[AGAT]18				-	-	17e	-	ho
ZFMK-TIS-2590865	Acanthis flammea	AcaFla15	326	[AGAT]9	[AGAT]18				-	-	9	-	he
ZFMK-TIS-2590865	Acanthis flammea	AcaFla15	326	[AGAT]17	[AGAT]18				-	-	17	-	he
ZFMK-DNA-FD19592407	Acanthis flammea	AcaFla15	326	[AGAT]14 AAAT	[AGAT]18				-	-	15f	-	he
ZFMK-DNA-FD19592407	Acanthis flammea	AcaFla15	326	[AGAT]16	[AGAT]18				-	-	16	-	he
ZFMK-DNA-FD19592391	Acanthis flammea	AcaFla15	326	[AGAT]18	[AGAT]18				T	-	18	-	he
ZFMK-DNA-FD19592391	Acanthis flammea	AcaFla15	326	[AGAT]18	[AGAT]18				-	-	18	-	he

[truncated: 14 more sheets: AcaFla17, AcaFla18, AcaFla19, AcaFla20, AcaFla21, AcaFla22, AcaFla23, AcaFla24, AcaFla25, AcaFla26, AcaFla27, AcaFla28, AcaFla29, AcaFla30]
