# Supplementary material for: FOGS: A SNPSTR Marker Database to Combat Wildlife Trafficking and a Cell Culture Bank for Ex‐Situ Conservation
Source: Mol Ecol Resour. 2025 Jan 10;25(4):e14062. doi: 10.1111/1755-0998.14062 (PMC11969641; doi:10.1111/1755-0998.14062)
Supplement: Supplementary file 4 — Table S4. SNPSTR data. [file MEN-25-e14062-s001.zip › Supplementary S4/Accipiter_gentilis_SNPSTR.xlsx]

## Sheet: AccGen1
ZFMK-TIS	Species	Locus	Ref Amp size	Repeat motif	Ref allele	NCBI No	Scaffold ID	LFA Sample ID		inheritance	Allele Nr.
									80 Msat
ZFMK-TIS-2001478	Accipiter gentilis	AccGen1	300	(GAAG GAAA)3 [GAAG]7 AAAG	[GAAG]18 AAAG				14b	he
ZFMK-TIS-2001478	Accipiter gentilis	AccGen1	300	GAAG GAAA [GAAG]15 AAAG	[GAAG]18 AAAG				18c	he
ZFMK-TIS-2001481	Accipiter gentilis	AccGen1	300	(GAAG GAAA)2 [GAAG]9 AAAG	[GAAG]18 AAAG				14d	he
ZFMK-TIS-2001481	Accipiter gentilis	AccGen1	300	(GAAG GAAA)2 [GAAG]12 AAAG	[GAAG]18 AAAG				17d	he
ZFMK-TIS-2001497	Accipiter gentilis	AccGen1	300	GAAG GAAA [GAAG]17 AAAG	[GAAG]18 AAAG				20c	he
ZFMK-TIS-2001497	Accipiter gentilis	AccGen1	300	GAAG GAAA [GAAG]18 AAAG	[GAAG]18 AAAG				21c	he
ZFMK-TIS-2007204	Accipiter gentilis	AccGen1	300	GAAG GAAA [GAAG]13 AAAG	[GAAG]18 AAAG				16c	he
ZFMK-TIS-2007204	Accipiter gentilis	AccGen1	300	[GAAG]18 AAAG	[GAAG]18 AAAG				19	he
ZFMK-TIS-2567449	Accipiter gentilis	AccGen1	300	GAAG GAAA [GAAG]15 AAAG	[GAAG]18 AAAG				18c	ho
ZFMK-TIS-2567449	Accipiter gentilis	AccGen1	300	GAAG GAAA [GAAG]15 AAAG	[GAAG]18 AAAG				18c	ho
ZFMK-TIS-25711	Accipiter gentilis	AccGen1	300	GAAG GAAA [GAAG]16 AAAG	[GAAG]18 AAAG				19c	he
ZFMK-TIS-25711	Accipiter gentilis	AccGen1	300	GAAG GAAA [GAAG]18 AAAG	[GAAG]18 AAAG				21c	he
ZFMK-TIS-2577541	Accipiter gentilis	AccGen1	300	(GAAG GAAA)2 [GAAG]13 AAAG	[GAAG]18 AAAG				18d	he
ZFMK-TIS-2577541	Accipiter gentilis	AccGen1	300	GAAG GAAA [GAAG]16 AAAG	[GAAG]18 AAAG				19c	he
ZFMK-TIS-35315	Accipiter gentilis	AccGen1	300	GAAG GAAA [GAAG]15 AAAG	[GAAG]18 AAAG				18c	he
ZFMK-TIS-35315	Accipiter gentilis	AccGen1	300	(GAAG GAAA)2 [GAAG]14 AAAG	[GAAG]18 AAAG				19d	he
ZFMK-TIS-35353	Accipiter gentilis	AccGen1	300	GAAG GAAA [GAAG]13 AAAG	[GAAG]18 AAAG				16c	he
ZFMK-TIS-35353	Accipiter gentilis	AccGen1	300	(GAAG GAAA)2 [GAAG]12 AAAG	[GAAG]18 AAAG				17d	he
ZFMK-TIS-35399	Accipiter gentilis	AccGen1	300	GAAG GAAA [GAAG]13 AAAG	[GAAG]18 AAAG				16c	ho
ZFMK-TIS-35399	Accipiter gentilis	AccGen1	300	GAAG GAAA [GAAG]13 AAAG	[GAAG]18 AAAG				16c	ho

## Sheet: AccGen2
ZFMK-TIS	Species	Locus	Ref Amp size	Repeat motif	Ref allele	NCBI No	Scaffold ID	LFA Sample ID	Haplotype					inheritance	Allele Nr.
									77 Msat	160 T->C	188 C->T	189 G->A	236 C->G
ZFMK-TIS-2001478	Accipiter gentilis	AccGen2	301	[AGGA]7	[AGGA]11				7	C	-	A	G	he
ZFMK-TIS-2001478	Accipiter gentilis	AccGen2	301	[AGGA]8	[AGGA]11				8	C	-	-	G	he
ZFMK-TIS-2001481	Accipiter gentilis	AccGen2	301	[AGGA]8	[AGGA]11				8	-	-	-	-	ho
ZFMK-TIS-2001481	Accipiter gentilis	AccGen2	301	[AGGA]8	[AGGA]11				8	-	-	-	-	ho
ZFMK-TIS-2001497	Accipiter gentilis	AccGen2	301	[AGGA]6	[AGGA]11				6	C	-	-	G	he
ZFMK-TIS-2001497	Accipiter gentilis	AccGen2	301	[AGGA]7	[AGGA]11				7	C	-	A	G	he
ZFMK-TIS-2007204	Accipiter gentilis	AccGen2	301	[AGGA]11	[AGGA]11				11	-	-	-	-	he
ZFMK-TIS-2007204	Accipiter gentilis	AccGen2	301	[AGGA]12	[AGGA]11				12	-	-	-	-	he
ZFMK-TIS-2567449	Accipiter gentilis	AccGen2	301	[AGGA]7	[AGGA]11				7	-	-	-	G	he
ZFMK-TIS-2567449	Accipiter gentilis	AccGen2	301	[AGGA]11	[AGGA]11				11	-	-	-	-	he
ZFMK-TIS-25711	Accipiter gentilis	AccGen2	301	[AGGA]7	[AGGA]12				7	C	-	-	G	he
ZFMK-TIS-25711	Accipiter gentilis	AccGen2	301	[AGGA]7	[AGGA]13				7	-	-	-	-	he
ZFMK-TIS-2577541	Accipiter gentilis	AccGen2	301	[AGGA]7	[AGGA]14				7	C	-	A	G	he
ZFMK-TIS-2577541	Accipiter gentilis	AccGen2	301	[AGGA]8	[AGGA]15				8	C	-	-	G	he
ZFMK-TIS-35315	Accipiter gentilis	AccGen2	301	[AGGA]7	[AGGA]16				7	C	-	A	G	he
ZFMK-TIS-35315	Accipiter gentilis	AccGen2	301	[AGGA]8	[AGGA]17				8	C	-	-	G	he
ZFMK-TIS-35353	Accipiter gentilis	AccGen2	301	[AGGA]8	[AGGA]18				8	-	-	-	-	ho
ZFMK-TIS-35353	Accipiter gentilis	AccGen2	301	[AGGA]8	[AGGA]19				8	-	-	-	-	ho
ZFMK-TIS-35399	Accipiter gentilis	AccGen2	301	[AGGA]8	[AGGA]20				8	C	T	-	G	he
ZFMK-TIS-35399	Accipiter gentilis	AccGen2	301	[AGGA]11	[AGGA]21				11	-	-	-	G	he

## Sheet: AccGen4
ZFMK-TIS	Species	Locus	Ref Amp size	Repeat motif	Ref allele	NCBI No	Scaffold ID	LFA Sample ID	Haplotype		inheritance	Allele Nr.
									74 C->A	158 Msat
ZFMK-TIS-2001478	Accipiter gentilis	AccGen4	316	[GGAA]9	[GGAA]11				-	9	ho
ZFMK-TIS-2001478	Accipiter gentilis	AccGen4	316	[GGAA]9	[GGAA]11				-	9	ho
ZFMK-TIS-2001481	Accipiter gentilis	AccGen4	316	[GGAA]11	[GGAA]11				A	11	he
ZFMK-TIS-2001481	Accipiter gentilis	AccGen4	316	[GGAA]12	[GGAA]11				A	12	he
ZFMK-TIS-2001497	Accipiter gentilis	AccGen4	316	[GGAA]11	[GGAA]11				A	11	he
ZFMK-TIS-2001497	Accipiter gentilis	AccGen4	316	[GGAA]12	[GGAA]11				A	12	he
ZFMK-TIS-2007204	Accipiter gentilis	AccGen4	316	[GGAA]11	[GGAA]11				A	11	he
ZFMK-TIS-2007204	Accipiter gentilis	AccGen4	316	[GGAA]11	[GGAA]11				-	11	he
ZFMK-TIS-2567449	Accipiter gentilis	AccGen4	316	[GGAA]10	[GGAA]11				A	10	he
ZFMK-TIS-2567449	Accipiter gentilis	AccGen4	316	[GGAA]11	[GGAA]11				A	11	he
ZFMK-TIS-25711	Accipiter gentilis	AccGen4	316	[GGAA]11	[GGAA]11				A	11	ho
ZFMK-TIS-25711	Accipiter gentilis	AccGen4	316	[GGAA]11	[GGAA]11				A	11	ho
ZFMK-TIS-2577541	Accipiter gentilis	AccGen4	316	[GGAA]11	[GGAA]11				A	11	ho
ZFMK-TIS-2577541	Accipiter gentilis	AccGen4	316	[GGAA]11	[GGAA]11				A	11	ho
ZFMK-TIS-35315	Accipiter gentilis	AccGen4	316	[GGAA]10	[GGAA]11				A	10	he
ZFMK-TIS-35315	Accipiter gentilis	AccGen4	316	[GGAA]11	[GGAA]11				A	11	he
ZFMK-TIS-35353	Accipiter gentilis	AccGen4	316	[GGAA]11	[GGAA]11				A	11	he
ZFMK-TIS-35353	Accipiter gentilis	AccGen4	316	[GGAA]12	[GGAA]11				A	12	he
ZFMK-TIS-35399	Accipiter gentilis	AccGen4	316	[GGAA]11	[GGAA]11				A	11	he
ZFMK-TIS-35399	Accipiter gentilis	AccGen4	316	[GGAA]12	[GGAA]11				A	12	he

## Sheet: AccGen5
ZFMK-TIS	Species	Locus	Ref Amp size	Repeat motif	Ref allele	NCBI No	Scaffold ID	LFA Sample ID		inheritance	Allele Nr.
									153 Msat
ZFMK-TIS-2001478	Accipiter gentilis	AccGen5	316	AG [AGAA]2 GAG AGAA	AGAG AGAA AGAG [AGAA]20 GGAA AAAA AGAG GGAA				4b	ho
ZFMK-TIS-2001478	Accipiter gentilis	AccGen5	316	AG [AGAA]2 GAG AGAA	AGAG AGAA AGAG [AGAA]20 GGAA AAAA AGAG GGAA				4b	ho
ZFMK-TIS-2001481	Accipiter gentilis	AccGen5	316	AG [AGAA]2 GAG AGAA	AGAG AGAA AGAG [AGAA]20 GGAA AAAA AGAG GGAA				4b	ho
ZFMK-TIS-2001481	Accipiter gentilis	AccGen5	316	AG [AGAA]2 GAG AGAA	AGAG AGAA AGAG [AGAA]20 GGAA AAAA AGAG GGAA				4b	ho
ZFMK-TIS-2001497	Accipiter gentilis	AccGen5	316	AG [AGAA]2 GAG AGAA	AGAG AGAA AGAG [AGAA]20 GGAA AAAA AGAG GGAA				4b	ho
ZFMK-TIS-2001497	Accipiter gentilis	AccGen5	316	AG [AGAA]2 GAG AGAA	AGAG AGAA AGAG [AGAA]20 GGAA AAAA AGAG GGAA				4b	ho
ZFMK-TIS-2007204	Accipiter gentilis	AccGen5	316	AG [AGAA]2 GAG AGAA	AGAG AGAA AGAG [AGAA]20 GGAA AAAA AGAG GGAA				4b	he
ZFMK-TIS-2007204	Accipiter gentilis	AccGen5	316	AGAG AGAA AGAG [AGAA]19 GGAA AAAA AGAG GGAA	AGAG AGAA AGAG [AGAA]20 GGAA AAAA AGAG GGAA				26	he
ZFMK-TIS-2567449	Accipiter gentilis	AccGen5	316	AG [AGAA]2 GAG AGAA	AGAG AGAA AGAG [AGAA]20 GGAA AAAA AGAG GGAA				4b	ho
ZFMK-TIS-2567449	Accipiter gentilis	AccGen5	316	AG [AGAA]2 GAG AGAA	AGAG AGAA AGAG [AGAA]20 GGAA AAAA AGAG GGAA				4b	ho
ZFMK-TIS-25711	Accipiter gentilis	AccGen5	316	AG [AGAA]2 GAG AGAA	AGAG AGAA AGAG [AGAA]20 GGAA AAAA AGAG GGAA				4b	he
ZFMK-TIS-25711	Accipiter gentilis	AccGen5	316	AGAG AGAA AGAG [AGAA]18 GGAA AAAA AGAG GGAA	AGAG AGAA AGAG [AGAA]20 GGAA AAAA AGAG GGAA				25	he
ZFMK-TIS-2577541	Accipiter gentilis	AccGen5	316	AG [AGAA]2 GAG AGAA	AGAG AGAA AGAG [AGAA]20 GGAA AAAA AGAG GGAA				4b	he
ZFMK-TIS-2577541	Accipiter gentilis	AccGen5	316	AGAG AGAA AGAG [AGAA]16 GGAA AAAA AGAG GGAA	AGAG AGAA AGAG [AGAA]20 GGAA AAAA AGAG GGAA				23	he
ZFMK-TIS-35315	Accipiter gentilis	AccGen5	316	AG [AGAA]2 GAG AGAA	AGAG AGAA AGAG [AGAA]20 GGAA AAAA AGAG GGAA				4b	ho
ZFMK-TIS-35315	Accipiter gentilis	AccGen5	316	AG [AGAA]2 GAG AGAA	AGAG AGAA AGAG [AGAA]20 GGAA AAAA AGAG GGAA				4b	ho
ZFMK-TIS-35353	Accipiter gentilis	AccGen5	316	AG [AGAA]2 GAG AGAA	AGAG AGAA AGAG [AGAA]20 GGAA AAAA AGAG GGAA				4b	ho
ZFMK-TIS-35353	Accipiter gentilis	AccGen5	316	AG [AGAA]2 GAG AGAA	AGAG AGAA AGAG [AGAA]20 GGAA AAAA AGAG GGAA				4b	ho
ZFMK-TIS-35399	Accipiter gentilis	AccGen5	316	AG [AGAA]2 GAG AGAA	AGAG AGAA AGAG [AGAA]20 GGAA AAAA AGAG GGAA				4b	ho
ZFMK-TIS-35399	Accipiter gentilis	AccGen5	316	AG [AGAA]2 GAG AGAA	AGAG AGAA AGAG [AGAA]20 GGAA AAAA AGAG GGAA				4b	ho

## Sheet: AccGen6
ZFMK-TIS	Species	Locus	Ref Amp size	Repeat motif	Ref allele	NCBI No	Scaffold ID	LFA Sample ID		inheritance	Allele Nr.
									56 Msat
ZFMK-TIS-2001478	Accipiter gentilis	AccGen6	301	[GAAA]14	[GAAA]13				14	he
ZFMK-TIS-2001478	Accipiter gentilis	AccGen6	301	[GAAA]15	[GAAA]13				15	he
ZFMK-TIS-2001481	Accipiter gentilis	AccGen6	301	[GAAA]11	[GAAA]13				11	ho
ZFMK-TIS-2001481	Accipiter gentilis	AccGen6	301	[GAAA]11	[GAAA]13				11	ho
ZFMK-TIS-2001497	Accipiter gentilis	AccGen6	301	[GAAA]12	[GAAA]13				12	he
ZFMK-TIS-2001497	Accipiter gentilis	AccGen6	301	[GAAA]14	[GAAA]13				14	he
ZFMK-TIS-2007204	Accipiter gentilis	AccGen6	301	[GAAA]9	[GAAA]13				9	he
ZFMK-TIS-2007204	Accipiter gentilis	AccGen6	301	[GAAA]13	[GAAA]13				13	he
ZFMK-TIS-2567449	Accipiter gentilis	AccGen6	301	[GAAA]11	[GAAA]13				11	ho
ZFMK-TIS-2567449	Accipiter gentilis	AccGen6	301	[GAAA]11	[GAAA]13				11	ho
ZFMK-TIS-25711	Accipiter gentilis	AccGen6	301	[GAAA]12	[GAAA]13				12	he
ZFMK-TIS-25711	Accipiter gentilis	AccGen6	301	[GAAA]14	[GAAA]13				14	he
ZFMK-TIS-2577541	Accipiter gentilis	AccGen6	301	[GAAA]14	[GAAA]13				14	ho
ZFMK-TIS-2577541	Accipiter gentilis	AccGen6	301	[GAAA]14	[GAAA]13				14	ho
ZFMK-TIS-35315	Accipiter gentilis	AccGen6	301	[GAAA]11	[GAAA]13				11	he
ZFMK-TIS-35315	Accipiter gentilis	AccGen6	301	[GAAA]14	[GAAA]13				14	he
ZFMK-TIS-35353	Accipiter gentilis	AccGen6	301	[GAAA]9	[GAAA]13				9	he
ZFMK-TIS-35353	Accipiter gentilis	AccGen6	301	[GAAA]14	[GAAA]13				14	he
ZFMK-TIS-35399	Accipiter gentilis	AccGen6	301	[GAAA]12	[GAAA]13				12	he
ZFMK-TIS-35399	Accipiter gentilis	AccGen6	301	[GAAA]14	[GAAA]13				14	he

## Sheet: AccGen7
ZFMK-TIS	Species	Locus	Ref Amp size	Repeat motif	Ref allele	NCBI No	Scaffold ID	LFA Sample ID	Haplotype			inheritance	Allele Nr.
									61 Msat	176 T->C	250 C->G
ZFMK-TIS-2001478	Accipiter gentilis	AccGen7	307	[AGGA]3 (AGGT TGGA)2 (AGGG AGGA)2 AGGG [AGGA]3	[AGGA]19				15b	-	G	he
ZFMK-TIS-2001478	Accipiter gentilis	AccGen7	307	[AGGA]3 (AGGT TGGA)2 (AGGG AGGA)2 AGGG [AGGA]3	[AGGA]19				15b	-	-	he
ZFMK-TIS-2001481	Accipiter gentilis	AccGen7	307	[AGGA]3 (AGGT TGGA)2 (AGGG AGGA)2 AGGG [AGGA]3	[AGGA]19				15b	-	-	ho
ZFMK-TIS-2001481	Accipiter gentilis	AccGen7	307	[AGGA]3 (AGGT TGGA)2 (AGGG AGGA)2 AGGG [AGGA]3	[AGGA]19				15b	-	-	ho
ZFMK-TIS-2001497	Accipiter gentilis	AccGen7	307	[AGGA]6	[AGGA]19				6	C	-	he
ZFMK-TIS-2001497	Accipiter gentilis	AccGen7	307	[AGGA]7	[AGGA]19				7	C	-	he
ZFMK-TIS-2007204	Accipiter gentilis	AccGen7	307	[AGGA]14	[AGGA]19				14	-	G	he
ZFMK-TIS-2007204	Accipiter gentilis	AccGen7	307	[AGGA]3 (AGGT TGGA)2 (AGGG AGGA)2 AGGG [AGGA]3	[AGGA]19				15b	-	-	he
ZFMK-TIS-2567449	Accipiter gentilis	AccGen7	307		[AGGA]19				NA	NA	NA	NA
ZFMK-TIS-2567449	Accipiter gentilis	AccGen7	307		[AGGA]19				NA	NA	NA	NA
ZFMK-TIS-25711	Accipiter gentilis	AccGen7	307	[AGGA]14	[AGGA]19				14	-	-	ho
ZFMK-TIS-25711	Accipiter gentilis	AccGen7	307	[AGGA]14	[AGGA]19				14	-	-	ho
ZFMK-TIS-2577541	Accipiter gentilis	AccGen7	307	[AGGA]7	[AGGA]19				7	C	-	he
ZFMK-TIS-2577541	Accipiter gentilis	AccGen7	307	[AGGA]8	[AGGA]19				8	-	-	he
ZFMK-TIS-35315	Accipiter gentilis	AccGen7	307	[AGGA]7	[AGGA]19				7	C	-	he
ZFMK-TIS-35315	Accipiter gentilis	AccGen7	307	[AGGA]7	[AGGA]19				7	-	-	he
ZFMK-TIS-35353	Accipiter gentilis	AccGen7	307		[AGGA]19				NA	NA	NA	NA
ZFMK-TIS-35353	Accipiter gentilis	AccGen7	307		[AGGA]19				NA	NA	NA	NA
ZFMK-TIS-35399	Accipiter gentilis	AccGen7	307		[AGGA]19				NA	NA	NA	NA
ZFMK-TIS-35399	Accipiter gentilis	AccGen7	307		[AGGA]19				NA	NA	NA	NA

## Sheet: AccGen8
ZFMK-TIS	Species	Locus	Ref Amp size	Repeat motif	Ref allele	NCBI No	Scaffold ID	LFA Sample ID		inheritance	Allele Nr.
									114 Msat
ZFMK-TIS-2001478	Accipiter gentilis	AccGen8	338	AGAA AGAC AGAA	[AGAA]14				3b	ho
ZFMK-TIS-2001478	Accipiter gentilis	AccGen8	338	AGAA AGAC AGAA	[AGAA]14				3b	ho
ZFMK-TIS-2001481	Accipiter gentilis	AccGen8	338	AGAA AGAC AGAA	[AGAA]14				3b	ho
ZFMK-TIS-2001481	Accipiter gentilis	AccGen8	338	AGAA AGAC AGAA	[AGAA]14				3b	ho
ZFMK-TIS-2001497	Accipiter gentilis	AccGen8	338	AGAA AGAC AGAA	[AGAA]14				3b	ho
ZFMK-TIS-2001497	Accipiter gentilis	AccGen8	338	AGAA AGAC AGAA	[AGAA]14				3b	ho
ZFMK-TIS-2007204	Accipiter gentilis	AccGen8	338	AGAA AGAC AGAA	[AGAA]14				3b	he
ZFMK-TIS-2007204	Accipiter gentilis	AccGen8	338	AGAA AGAG [AGAA]5 AGAG AGAA	[AGAA]14				9c	he
ZFMK-TIS-2567449	Accipiter gentilis	AccGen8	338	AGAA AGAC AGAA	[AGAA]14				3b	ho
ZFMK-TIS-2567449	Accipiter gentilis	AccGen8	338	AGAA AGAC AGAA	[AGAA]14				3b	ho
ZFMK-TIS-25711	Accipiter gentilis	AccGen8	338	AGAA AGAC AGAA	[AGAA]14				3b	ho
ZFMK-TIS-25711	Accipiter gentilis	AccGen8	338	AGAA AGAC AGAA	[AGAA]14				3b	ho
ZFMK-TIS-2577541	Accipiter gentilis	AccGen8	338		[AGAA]14				NA	NA
ZFMK-TIS-2577541	Accipiter gentilis	AccGen8	338		[AGAA]14				NA	NA
ZFMK-TIS-35315	Accipiter gentilis	AccGen8	338		[AGAA]14				NA	NA
ZFMK-TIS-35315	Accipiter gentilis	AccGen8	338		[AGAA]14				NA	NA
ZFMK-TIS-35353	Accipiter gentilis	AccGen8	338	AGAA AGAC AGAA	[AGAA]14				3b	ho
ZFMK-TIS-35353	Accipiter gentilis	AccGen8	338	AGAA AGAC AGAA	[AGAA]14				3b	ho
ZFMK-TIS-35399	Accipiter gentilis	AccGen8	338	AGAA AGAC AGAA	[AGAA]14				3b	ho
ZFMK-TIS-35399	Accipiter gentilis	AccGen8	338	AGAA AGAC AGAA	[AGAA]14				3b	ho

## Sheet: AccGen9
ZFMK-TIS	Species	Locus	Ref Amp size	Repeat motif	Ref allele	NCBI No	Scaffold ID	LFA Sample ID		inheritance	Allele Nr.
									172 Msat
ZFMK-TIS-2001478	Accipiter gentilis	AccGen9	349	[AAAG]12.3	[AAAG]13.3				12.3	ho
ZFMK-TIS-2001478	Accipiter gentilis	AccGen9	349	[AAAG]12.3	[AAAG]13.3				12.3	ho
ZFMK-TIS-2001481	Accipiter gentilis	AccGen9	349	[AAAG]14.3	[AAAG]13.3				14.3	ho
ZFMK-TIS-2001481	Accipiter gentilis	AccGen9	349	[AAAG]14.3	[AAAG]13.3				14.3	ho
ZFMK-TIS-2001497	Accipiter gentilis	AccGen9	349	[AAAG]14.3	[AAAG]13.3				14.3	ho
ZFMK-TIS-2001497	Accipiter gentilis	AccGen9	349	[AAAG]14.3	[AAAG]13.3				14.3	ho
ZFMK-TIS-2007204	Accipiter gentilis	AccGen9	349	[AAAG]13.3	[AAAG]13.3				13.3	ho
ZFMK-TIS-2007204	Accipiter gentilis	AccGen9	349	[AAAG]13.3	[AAAG]13.3				13.3	ho
ZFMK-TIS-2567449	Accipiter gentilis	AccGen9	349	[AAAG]12.3	[AAAG]13.3				12.3	he
ZFMK-TIS-2567449	Accipiter gentilis	AccGen9	349	[AAAG]14.3	[AAAG]13.3				14.3	he
ZFMK-TIS-25711	Accipiter gentilis	AccGen9	349		[AAAG]13.3				NA	NA
ZFMK-TIS-25711	Accipiter gentilis	AccGen9	349		[AAAG]13.3				NA	NA
ZFMK-TIS-2577541	Accipiter gentilis	AccGen9	349	[AAAG]13.3	[AAAG]13.3				13.3	ho
ZFMK-TIS-2577541	Accipiter gentilis	AccGen9	349	[AAAG]13.3	[AAAG]13.3				13.3	ho
ZFMK-TIS-35315	Accipiter gentilis	AccGen9	349	[AAAG]14.3	[AAAG]13.3				14.3	ho
ZFMK-TIS-35315	Accipiter gentilis	AccGen9	349	[AAAG]14.3	[AAAG]13.3				14.3	ho
ZFMK-TIS-35353	Accipiter gentilis	AccGen9	349	[AAAG]12.3	[AAAG]13.3				12.3	he
ZFMK-TIS-35353	Accipiter gentilis	AccGen9	349	[AAAG]14.3	[AAAG]13.3				14.3	he
ZFMK-TIS-35399	Accipiter gentilis	AccGen9	349	[AAAG]12.3	[AAAG]13.3				12.3	ho
ZFMK-TIS-35399	Accipiter gentilis	AccGen9	349	[AAAG]12.3	[AAAG]13.3				12.3	ho

## Sheet: AccGen10
ZFMK-TIS	Species	Locus	Ref Amp size	Repeat motif	Ref allele	NCBI No	Scaffold ID	LFA Sample ID		inheritance	Allele Nr.
									105 Msat
ZFMK-TIS-2001478	Accipiter gentilis	AccGen10	314	[AGAA]9.1	[AGAA]13.1				9.1	he
ZFMK-TIS-2001478	Accipiter gentilis	AccGen10	314	[AGAA]11.1	[AGAA]13.1				11.1	he
ZFMK-TIS-2001481	Accipiter gentilis	AccGen10	314	[AGAA]7.3	[AGAA]13.1				7.3	ho
ZFMK-TIS-2001481	Accipiter gentilis	AccGen10	314	[AGAA]7.3	[AGAA]13.1				7.3	ho
ZFMK-TIS-2001497	Accipiter gentilis	AccGen10	314	[AGAA]15.1	[AGAA]13.1				15.1	ho
ZFMK-TIS-2001497	Accipiter gentilis	AccGen10	314	[AGAA]15.1	[AGAA]13.1				15.1	ho
ZFMK-TIS-2007204	Accipiter gentilis	AccGen10	314	[AGAA]12.1	[AGAA]13.1				12.1	he
ZFMK-TIS-2007204	Accipiter gentilis	AccGen10	314	[AGAA]13.1	[AGAA]13.1				13.1	he
ZFMK-TIS-2567449	Accipiter gentilis	AccGen10	314	[AGAA]7.3	[AGAA]13.1				7.3	he
ZFMK-TIS-2567449	Accipiter gentilis	AccGen10	314	[AGAA]13.1	[AGAA]13.1				13.1	he
ZFMK-TIS-25711	Accipiter gentilis	AccGen10	314	[AGAA]9.1	[AGAA]13.1				9.1	ho
ZFMK-TIS-25711	Accipiter gentilis	AccGen10	314	[AGAA]9.1	[AGAA]13.1				9.1	ho
ZFMK-TIS-2577541	Accipiter gentilis	AccGen10	314	[AGAA]11.1	[AGAA]13.1				11.1	he
ZFMK-TIS-2577541	Accipiter gentilis	AccGen10	314	[AGAA]12.1	[AGAA]13.1				12.1	he
ZFMK-TIS-35315	Accipiter gentilis	AccGen10	314	[AGAA]11.1	[AGAA]13.1				11.1	he
ZFMK-TIS-35315	Accipiter gentilis	AccGen10	314	[AGAA]12.1	[AGAA]13.1				12.1	he
ZFMK-TIS-35353	Accipiter gentilis	AccGen10	314	[AGAA]7.3	[AGAA]13.1				7.3	he
ZFMK-TIS-35353	Accipiter gentilis	AccGen10	314	[AGAA]12.1	[AGAA]13.1				12.1	he
ZFMK-TIS-35399	Accipiter gentilis	AccGen10	314	[AGAA]10.1	[AGAA]13.1				10.1	ho
ZFMK-TIS-35399	Accipiter gentilis	AccGen10	314	[AGAA]10.1	[AGAA]13.1				10.1	ho

## Sheet: AccGen11
ZFMK-TIS	Species	Locus	Ref Amp size	Repeat motif	Ref allele	NCBI No	Scaffold ID	LFA Sample ID	Haplotype			inheritance	Allele Nr.
									111 Msat	162 T->C	235 G->A
ZFMK-TIS-2001478	Accipiter gentilis	AccGen11	340	[AAGA]12.3	[AAGA]12.3				12.3	-	-	he
ZFMK-TIS-2001478	Accipiter gentilis	AccGen11	340	AAAA [AAGA]13.3	[AAGA]12.3				14.3b	-	-	he
ZFMK-TIS-2001481	Accipiter gentilis	AccGen11	340	[AAGA]12.3	[AAGA]12.3				12.3	-	A	he
ZFMK-TIS-2001481	Accipiter gentilis	AccGen11	340	AAAA [AAGA]8 [AAGC]5.3	[AAGA]12.3				14.3c	C	A	he
ZFMK-TIS-2001497	Accipiter gentilis	AccGen11	340	[AAGA]11.3	[AAGA]12.3				11.3	-	-	he
ZFMK-TIS-2001497	Accipiter gentilis	AccGen11	340	[AAGA]12.3	[AAGA]12.3				12.3	-	-	he
ZFMK-TIS-2007204	Accipiter gentilis	AccGen11	340	AAAA [AAGA]9.3	[AAGA]12.3				10.3b	-	-	he
ZFMK-TIS-2007204	Accipiter gentilis	AccGen11	340	[AAGA]12.3	[AAGA]12.3				12.3	-	-	he
ZFMK-TIS-2567449	Accipiter gentilis	AccGen11	340	[AAGA]10.3	[AAGA]12.3				10.3	-	-	he
ZFMK-TIS-2567449	Accipiter gentilis	AccGen11	340	[AAGA]12.3	[AAGA]12.3				12.3	-	-	he
ZFMK-TIS-25711	Accipiter gentilis	AccGen11	340	[AAGA]10.3	[AAGA]12.3				10.3	-	-	he
ZFMK-TIS-25711	Accipiter gentilis	AccGen11	340	AAAA [AAGA]13.3	[AAGA]12.3				14.3b	-	-	he
ZFMK-TIS-2577541	Accipiter gentilis	AccGen11	340	[AAGA]10.3	[AAGA]12.3				10.3	-	A	he
ZFMK-TIS-2577541	Accipiter gentilis	AccGen11	340	AAAA [AAGA]8 [AAGC]5.3	[AAGA]12.3				14.3c	C	A	he
ZFMK-TIS-35315	Accipiter gentilis	AccGen11	340	AAAA [AAGA]8.3	[AAGA]12.3				9.3b	-	-	he
ZFMK-TIS-35315	Accipiter gentilis	AccGen11	340	[AAGA]12.3	[AAGA]12.3				12.3	-	-	he
ZFMK-TIS-35353	Accipiter gentilis	AccGen11	340	[AAGA]10.3	[AAGA]12.3				10.3	-	-	he
ZFMK-TIS-35353	Accipiter gentilis	AccGen11	340	[AAGA]12.3	[AAGA]12.3				12.3	-	-	he
ZFMK-TIS-35399	Accipiter gentilis	AccGen11	340	AAAA [AAGA]8.3	[AAGA]12.3				9.3b	-	-	he
ZFMK-TIS-35399	Accipiter gentilis	AccGen11	340	[AAGA]10.3	[AAGA]12.3				10.3	-	-	he

[truncated: 17 more sheets: AccGen12, AccGen13, AccGen14, AccGen15, AccGen16, AccGen17, AccGen18, AccGen19, AccGen21, AccGen22, AccGen24, AccGen25, AccGen26, AccGen27, AccGen28, AccGen29, AccGen30]
