# Supplementary material for: FOGS: A SNPSTR Marker Database to Combat Wildlife Trafficking and a Cell Culture Bank for Ex‐Situ Conservation
Source: Mol Ecol Resour. 2025 Jan 10;25(4):e14062. doi: 10.1111/1755-0998.14062 (PMC11969641; doi:10.1111/1755-0998.14062)
Supplement: Supplementary file 4 — Table S4. SNPSTR data. [file MEN-25-e14062-s001.zip › Supplementary S4/Accipiter_Nisus_SNPSTR.xlsx]

## Sheet: AccNis1
ZFMK-TIS	Species	Locus	Ref Amp size	Repeat motif	Ref allele	NCBI No	Scaffold ID	LFA Sample ID			inheritance	Allele Nr.
									95 Msat	165 C->T
ZFMK-TIS-2001477	Accipiter nisus	AccNis1	303	[TCCA]7 TCCT [TCCC]2 [TCCA]2	[TCCA]11 TCCT [TCCC]2 [TCCA]2	GCA_004320145.1	BJBX01006563.1		12	-	he
ZFMK-TIS-2001477	Accipiter nisus	AccNis1	303	[TCCG]2 [TCCA]10 TCCT [TCCC]2 [TCCA]2	[TCCA]11 TCCT [TCCC]2 [TCCA]2	GCA_004320145.1	BJBX01006563.1		17b	-	he
ZFMK-TIS-2001479	Accipiter nisus	AccNis1	303	[TCCA]8 TCCT [TCCC]2 [TCCA]2	[TCCA]11 TCCT [TCCC]2 [TCCA]2	GCA_004320145.1	BJBX01006563.1		13	-	he
ZFMK-TIS-2001479	Accipiter nisus	AccNis1	303	[TCCG]2 [TCCA]11 TCCT [TCCC]2 [TCCA]2	[TCCA]11 TCCT [TCCC]2 [TCCA]2	GCA_004320145.1	BJBX01006563.1		18b	-	he
ZFMK-TIS-2001488	Accipiter nisus	AccNis1	303	[TCCA]11 [TCCC]2 [TCCA]2	[TCCA]11 TCCT [TCCC]2 [TCCA]2	GCA_004320145.1	BJBX01006563.1		15c	T	he
ZFMK-TIS-2001488	Accipiter nisus	AccNis1	303	[TCCA]11 TCCT [TCCC]2 [TCCA]2	[TCCA]11 TCCT [TCCC]2 [TCCA]2	GCA_004320145.1	BJBX01006563.1		16	-	he
ZFMK-TIS-2001494	Accipiter nisus	AccNis1	303	[TCCG]2 [TCCA]10 TCCT [TCCC]2 [TCCA]2	[TCCA]11 TCCT [TCCC]2 [TCCA]2	GCA_004320145.1	BJBX01006563.1		17b	-	he
ZFMK-TIS-2001494	Accipiter nisus	AccNis1	303	[TCCA]13 TCCT [TCCC]2 [TCCA]2	[TCCA]11 TCCT [TCCC]2 [TCCA]2	GCA_004320145.1	BJBX01006563.1		18	-	he
ZFMK-TIS-2001495	Accipiter nisus	AccNis1	303	[TCCA]12 TCCT [TCCC]2 [TCCA]2	[TCCA]11 TCCT [TCCC]2 [TCCA]2	GCA_004320145.1	BJBX01006563.1		17	-	ho
ZFMK-TIS-2001495	Accipiter nisus	AccNis1	303	[TCCA]12 TCCT [TCCC]2 [TCCA]2	[TCCA]11 TCCT [TCCC]2 [TCCA]2	GCA_004320145.1	BJBX01006563.1		17	-	ho
ZFMK-TIS-2001496	Accipiter nisus	AccNis1	303	[TCCA]8 TCCT [TCCC]2 [TCCA]2	[TCCA]11 TCCT [TCCC]2 [TCCA]2	GCA_004320145.1	BJBX01006563.1		13	-	he
ZFMK-TIS-2001496	Accipiter nisus	AccNis1	303	[TCCA]13 TCCT [TCCC]2 [TCCA]2	[TCCA]11 TCCT [TCCC]2 [TCCA]2	GCA_004320145.1	BJBX01006563.1		18	-	he
ZFMK-TIS-2006102	Accipiter nisus	AccNis1	303	[TCCA]10 [TCCC]2 [TCCA]2	[TCCA]11 TCCT [TCCC]2 [TCCA]2	GCA_004320145.1	BJBX01006563.1		14c	T	ho
ZFMK-TIS-2006102	Accipiter nisus	AccNis1	303	[TCCA]10 [TCCC]2 [TCCA]2	[TCCA]11 TCCT [TCCC]2 [TCCA]2	GCA_004320145.1	BJBX01006563.1		14c	T	ho
ZFMK-TIS-2514915	Accipiter nisus	AccNis1	303	[TCCA]8 TCCT [TCCC]2 [TCCA]2	[TCCA]11 TCCT [TCCC]2 [TCCA]2	GCA_004320145.1	BJBX01006563.1		13	-	he
ZFMK-TIS-2514915	Accipiter nisus	AccNis1	303	[TCCA]11 TCCT [TCCC]2 [TCCA]2	[TCCA]11 TCCT [TCCC]2 [TCCA]2	GCA_004320145.1	BJBX01006563.1		16	-	he
ZFMK-TIS-2514916	Accipiter nisus	AccNis1	303	[TCCA]9 TCCT [TCCC]2 [TCCA]2	[TCCA]11 TCCT [TCCC]2 [TCCA]2	GCA_004320145.1	BJBX01006563.1		14	-	he
ZFMK-TIS-2514916	Accipiter nisus	AccNis1	303	[TCCG]2 [TCCA]13 TCCT [TCCC]2 [TCCA]2	[TCCA]11 TCCT [TCCC]2 [TCCA]2	GCA_004320145.1	BJBX01006563.1		20b	-	he
ZFMK-TIS-2516393	Accipiter nisus	AccNis1	303	[TCCA]8 TCCT [TCCC]2 [TCCA]2	[TCCA]11 TCCT [TCCC]2 [TCCA]2	GCA_004320145.1	BJBX01006563.1		13	-	he
ZFMK-TIS-2516393	Accipiter nisus	AccNis1	303	[TCCA]12 TCCT [TCCC]2 [TCCA]2	[TCCA]11 TCCT [TCCC]2 [TCCA]2	GCA_004320145.1	BJBX01006563.1		17	T	he

## Sheet: AccNis2
ZFMK-TIS	Species	Locus	Ref Amp size	Repeat motif	Ref allele	NCBI No	Scaffold ID	LFA Sample ID		inheritance	Allele Nr.
									127 Msat
ZFMK-TIS-2001477	Accipiter nisus	AccNis2	323		[ATAG]12.3	GCA_004320145.1	BJBX01006955.1		NA	NA
ZFMK-TIS-2001477	Accipiter nisus	AccNis2	323		[ATAG]12.3	GCA_004320145.1	BJBX01006955.1		NA	NA
ZFMK-TIS-2001479	Accipiter nisus	AccNis2	323	[ATAG]12.3	[ATAG]12.3	GCA_004320145.1	BJBX01006955.1		12.3	ho
ZFMK-TIS-2001479	Accipiter nisus	AccNis2	323	[ATAG]12.3	[ATAG]12.3	GCA_004320145.1	BJBX01006955.1		12.3	ho
ZFMK-TIS-2001488	Accipiter nisus	AccNis2	323	[ATAG]12.3	[ATAG]12.3	GCA_004320145.1	BJBX01006955.1		12.3	ho
ZFMK-TIS-2001488	Accipiter nisus	AccNis2	323	[ATAG]12.3	[ATAG]12.3	GCA_004320145.1	BJBX01006955.1		12.3	ho
ZFMK-TIS-2001494	Accipiter nisus	AccNis2	323	[ATAG]15.3	[ATAG]12.3	GCA_004320145.1	BJBX01006955.1		15.3	ho
ZFMK-TIS-2001494	Accipiter nisus	AccNis2	323	[ATAG]15.3	[ATAG]12.3	GCA_004320145.1	BJBX01006955.1		15.3	ho
ZFMK-TIS-2001495	Accipiter nisus	AccNis2	323	[ATAG]14.3	[ATAG]12.3	GCA_004320145.1	BJBX01006955.1		14.3	ho
ZFMK-TIS-2001495	Accipiter nisus	AccNis2	323	[ATAG]14.3	[ATAG]12.3	GCA_004320145.1	BJBX01006955.1		14.3	ho
ZFMK-TIS-2001496	Accipiter nisus	AccNis2	323		[ATAG]12.3	GCA_004320145.1	BJBX01006955.1		NA	NA
ZFMK-TIS-2001496	Accipiter nisus	AccNis2	323		[ATAG]12.3	GCA_004320145.1	BJBX01006955.1		NA	NA
ZFMK-TIS-2006102	Accipiter nisus	AccNis2	323		[ATAG]12.3	GCA_004320145.1	BJBX01006955.1		NA	NA
ZFMK-TIS-2006102	Accipiter nisus	AccNis2	323		[ATAG]12.3	GCA_004320145.1	BJBX01006955.1		NA	NA
ZFMK-TIS-2514915	Accipiter nisus	AccNis2	323	[ATAG]12.3	[ATAG]12.3	GCA_004320145.1	BJBX01006955.1		12.3	he
ZFMK-TIS-2514915	Accipiter nisus	AccNis2	323	[ATAG]13.3	[ATAG]12.3	GCA_004320145.1	BJBX01006955.1		13.3	he
ZFMK-TIS-2514916	Accipiter nisus	AccNis2	323		[ATAG]12.3	GCA_004320145.1	BJBX01006955.1		NA	NA
ZFMK-TIS-2514916	Accipiter nisus	AccNis2	323		[ATAG]12.3	GCA_004320145.1	BJBX01006955.1		NA	NA
ZFMK-TIS-2516393	Accipiter nisus	AccNis2	323	[ATAG]15.3	[ATAG]12.3	GCA_004320145.1	BJBX01006955.1		15.3	ho
ZFMK-TIS-2516393	Accipiter nisus	AccNis2	323	[ATAG]15.3	[ATAG]12.3	GCA_004320145.1	BJBX01006955.1		15.3	ho

## Sheet: AccNis4
ZFMK-TIS	Species	Locus	Ref Amp size	Repeat motif	Ref allele	NCBI No	Scaffold ID	LFA Sample ID	Haplotype				inheritance	Allele Nr.
									69 G->A	91 A->G	169 Msat	299 C->G
ZFMK-TIS-2001477	Accipiter nisus	AccNis4	345	[AGAT]14.3	[AGAT]13.3	GCA_004320145.1	BJBX01008614.1		-	G	14.3	G	he
ZFMK-TIS-2001477	Accipiter nisus	AccNis4	345	AGTT [AGAT]13.3	[AGAT]13.3	GCA_004320145.1	BJBX01008614.1		-	G	14.3b	G	he
ZFMK-TIS-2001479	Accipiter nisus	AccNis4	345	[AGAT]14.3	[AGAT]13.3	GCA_004320145.1	BJBX01008614.1		-	G	14.3	G	he
ZFMK-TIS-2001479	Accipiter nisus	AccNis4	345	[AGAT]14.3	[AGAT]13.3	GCA_004320145.1	BJBX01008614.1		-	G	14.3	-	he
ZFMK-TIS-2001488	Accipiter nisus	AccNis4	345	[AGAT]8.3	[AGAT]13.3	GCA_004320145.1	BJBX01008614.1		-	G	8.3	G	he
ZFMK-TIS-2001488	Accipiter nisus	AccNis4	345	[AGAT]14.3	[AGAT]13.3	GCA_004320145.1	BJBX01008614.1		-	G	14.3	G	he
ZFMK-TIS-2001494	Accipiter nisus	AccNis4	345	[AGAT]14.3	[AGAT]13.3	GCA_004320145.1	BJBX01008614.1		-	G	14.3	G	ho
ZFMK-TIS-2001494	Accipiter nisus	AccNis4	345	[AGAT]14.3	[AGAT]13.3	GCA_004320145.1	BJBX01008614.1		-	G	14.3	G	ho
ZFMK-TIS-2001495	Accipiter nisus	AccNis4	345	[AGAT]15.3	[AGAT]13.3	GCA_004320145.1	BJBX01008614.1		-	-	15.3	-	he
ZFMK-TIS-2001495	Accipiter nisus	AccNis4	345	AGTT [AGAT]14.3	[AGAT]13.3	GCA_004320145.1	BJBX01008614.1		-	-	15.3b	-	he
ZFMK-TIS-2001496	Accipiter nisus	AccNis4	345	[AGAT]13.3	[AGAT]13.3	GCA_004320145.1	BJBX01008614.1		-	G	13.3	-	he
ZFMK-TIS-2001496	Accipiter nisus	AccNis4	345	[AGAT]2 GAT [AGAT]12.3	[AGAT]13.3	GCA_004320145.1	BJBX01008614.1		-	G	14.3c	-	he
ZFMK-TIS-2006102	Accipiter nisus	AccNis4	345	[AGAT]11.3	[AGAT]13.3	GCA_004320145.1	BJBX01008614.1		-	G	11.3	-	he
ZFMK-TIS-2006102	Accipiter nisus	AccNis4	345	AGTT [AGAT]17.3	[AGAT]13.3	GCA_004320145.1	BJBX01008614.1		-	G	18.3b	G	he
ZFMK-TIS-2514915	Accipiter nisus	AccNis4	345	[AGAT]14.3	[AGAT]13.3	GCA_004320145.1	BJBX01008614.1		-	G	14.3	G	he
ZFMK-TIS-2514915	Accipiter nisus	AccNis4	345	AGTT [AGAT]14.3	[AGAT]13.3	GCA_004320145.1	BJBX01008614.1		-	G	15.3b	G	he
ZFMK-TIS-2514916	Accipiter nisus	AccNis4	345	[AGAT]14.3	[AGAT]13.3	GCA_004320145.1	BJBX01008614.1		A	G	14.3	-	he
ZFMK-TIS-2514916	Accipiter nisus	AccNis4	345	AGTT [AGAT]14.3	[AGAT]13.3	GCA_004320145.1	BJBX01008614.1		-	G	15.3	-	he
ZFMK-TIS-2516393	Accipiter nisus	AccNis4	345	AGTT [AGAT]14.3	[AGAT]13.3	GCA_004320145.1	BJBX01008614.1		-	-	15.3b	-	ho
ZFMK-TIS-2516393	Accipiter nisus	AccNis4	345	AGTT [AGAT]14.3	[AGAT]13.3	GCA_004320145.1	BJBX01008614.1		-	-	15.3b	-	ho

## Sheet: AccNis5
ZFMK-TIS	Species	Locus	Ref Amp size	Repeat motif	Ref allele	NCBI No	Scaffold ID	LFA Sample ID	Haplotype				inheritance	Allele Nr.
									87 A->C	133 C->T	134 G->A	162 Msat
ZFMK-TIS-2001477	Accipiter nisus	AccNis5	306	[CCAT]10.2	[CCAT]13.2	GCA_004320145.1	BJBX01010448.1		C	-	-	10.2	he
ZFMK-TIS-2001477	Accipiter nisus	AccNis5	306	[CCAT]12.2	[CCAT]13.2	GCA_004320145.1	BJBX01010448.1		C	-	-	12.2	he
ZFMK-TIS-2001479	Accipiter nisus	AccNis5	306	[CCAT]11.2	[CCAT]13.2	GCA_004320145.1	BJBX01010448.1		C	-	-	11.2	he
ZFMK-TIS-2001479	Accipiter nisus	AccNis5	306	[CCAT]12.2	[CCAT]13.2	GCA_004320145.1	BJBX01010448.1		C	-	-	12.2	he
ZFMK-TIS-2001488	Accipiter nisus	AccNis5	306	[CCAT]10.2	[CCAT]13.2	GCA_004320145.1	BJBX01010448.1		C	-	-	10.2	he
ZFMK-TIS-2001488	Accipiter nisus	AccNis5	306	[CCAT]11.2	[CCAT]13.2	GCA_004320145.1	BJBX01010448.1		C	-	-	11.2	he
ZFMK-TIS-2001494	Accipiter nisus	AccNis5	306	[CCAT]11.2	[CCAT]13.2	GCA_004320145.1	BJBX01010448.1		C	-	A	11.2	he
ZFMK-TIS-2001494	Accipiter nisus	AccNis5	306	[CCAT]11.2	[CCAT]13.2	GCA_004320145.1	BJBX01010448.1		C	-	-	11.2	he
ZFMK-TIS-2001495	Accipiter nisus	AccNis5	306	[CCAT]12.2	[CCAT]13.2	GCA_004320145.1	BJBX01010448.1		C	-	-	12.2	he
ZFMK-TIS-2001495	Accipiter nisus	AccNis5	306	[CCAT]14.2	[CCAT]13.2	GCA_004320145.1	BJBX01010448.1		C	-	-	14.2	he
ZFMK-TIS-2001496	Accipiter nisus	AccNis5	306	[CCAT]11.2	[CCAT]13.2	GCA_004320145.1	BJBX01010448.1		C	-	-	11.2	he
ZFMK-TIS-2001496	Accipiter nisus	AccNis5	306	[CCAT]12.2	[CCAT]13.2	GCA_004320145.1	BJBX01010448.1		C	-	-	12.2	he
ZFMK-TIS-2006102	Accipiter nisus	AccNis5	306	[CCAT]10.2	[CCAT]13.2	GCA_004320145.1	BJBX01010448.1		C	-	-	10.2	he
ZFMK-TIS-2006102	Accipiter nisus	AccNis5	306	[CCAT]12.2	[CCAT]13.2	GCA_004320145.1	BJBX01010448.1		C	-	-	12.2	he
ZFMK-TIS-2514915	Accipiter nisus	AccNis5	306	[CCAT]12.2	[CCAT]13.2	GCA_004320145.1	BJBX01010448.1		C	-	-	12.2	he
ZFMK-TIS-2514915	Accipiter nisus	AccNis5	306	[CCAT]13.2	[CCAT]13.2	GCA_004320145.1	BJBX01010448.1		C	-	-	13.2	he
ZFMK-TIS-2514916	Accipiter nisus	AccNis5	306	[CCAT]11.2	[CCAT]13.2	GCA_004320145.1	BJBX01010448.1		C	-	-	11.2	he
ZFMK-TIS-2514916	Accipiter nisus	AccNis5	306	[CCAT]14.2	[CCAT]13.2	GCA_004320145.1	BJBX01010448.1		C	-	-	14.2	he
ZFMK-TIS-2516393	Accipiter nisus	AccNis5	306	[CCAT]11.2	[CCAT]13.2	GCA_004320145.1	BJBX01010448.1		C	T	-	11.2	he
ZFMK-TIS-2516393	Accipiter nisus	AccNis5	306	[CCAT]13.2	[CCAT]13.2	GCA_004320145.1	BJBX01010448.1		C	T	-	13.2	he

## Sheet: AccNis6
ZFMK-TIS	Species	Locus	Ref Amp size	Repeat motif	Ref allele	NCBI No	Scaffold ID	LFA Sample ID			inheritance	Allele Nr.
									141 Msat	228 A->G
ZFMK-TIS-2001477	Accipiter nisus	AccNis6	340	[AGAT]13.1	[AGAT]16.1	GCA_004320145.1	BJBX01011553.1		13.1	G	he
ZFMK-TIS-2001477	Accipiter nisus	AccNis6	340	[AGAT]14.1	[AGAT]16.1	GCA_004320145.1	BJBX01011553.1		14.1	G	he
ZFMK-TIS-2001479	Accipiter nisus	AccNis6	340	[AGAT]14.1	[AGAT]16.1	GCA_004320145.1	BJBX01011553.1		14.1	G	he
ZFMK-TIS-2001479	Accipiter nisus	AccNis6	340	[AGAT]15.1	[AGAT]16.1	GCA_004320145.1	BJBX01011553.1		15.1	-	he
ZFMK-TIS-2001488	Accipiter nisus	AccNis6	340	[AGAT]14.1	[AGAT]16.1	GCA_004320145.1	BJBX01011553.1		14.1	-	he
ZFMK-TIS-2001488	Accipiter nisus	AccNis6	340	[AGAT]8 ATAT [AGAT]5.1	[AGAT]16.1	GCA_004320145.1	BJBX01011553.1		14.1b	-	he
ZFMK-TIS-2001494	Accipiter nisus	AccNis6	340	[AGAT]12.1	[AGAT]16.1	GCA_004320145.1	BJBX01011553.1		12.1	G	he
ZFMK-TIS-2001494	Accipiter nisus	AccNis6	340	[AGAT]14.1	[AGAT]16.1	GCA_004320145.1	BJBX01011553.1		14.1	G	he
ZFMK-TIS-2001495	Accipiter nisus	AccNis6	340	[AGAT]13.1	[AGAT]16.1	GCA_004320145.1	BJBX01011553.1		13.1	G	he
ZFMK-TIS-2001495	Accipiter nisus	AccNis6	340	[AGAT]7 ATAT [AGAT]5.1	[AGAT]16.1	GCA_004320145.1	BJBX01011553.1		13.1b	G	he
ZFMK-TIS-2001496	Accipiter nisus	AccNis6	340	[AGAT]14.1	[AGAT]16.1	GCA_004320145.1	BJBX01011553.1		14.1	G	he
ZFMK-TIS-2001496	Accipiter nisus	AccNis6	340	[AGAT]14.1	[AGAT]16.1	GCA_004320145.1	BJBX01011553.1		14.1	-	he
ZFMK-TIS-2006102	Accipiter nisus	AccNis6	340	[AGAT]12.1	[AGAT]16.1	GCA_004320145.1	BJBX01011553.1		12.1	-	he
ZFMK-TIS-2006102	Accipiter nisus	AccNis6	340	[AGAT]14.1	[AGAT]16.1	GCA_004320145.1	BJBX01011553.1		14.1	-	he
ZFMK-TIS-2514915	Accipiter nisus	AccNis6	340	[AGAT]14.1	[AGAT]16.1	GCA_004320145.1	BJBX01011553.1		14.1	G	he
ZFMK-TIS-2514915	Accipiter nisus	AccNis6	340	[AGAT]14.1	[AGAT]16.1	GCA_004320145.1	BJBX01011553.1		14.1	-	he
ZFMK-TIS-2514916	Accipiter nisus	AccNis6	340	[AGAT]7 [ATAT]2 [AGAT]4.1	[AGAT]16.1	GCA_004320145.1	BJBX01011553.1		13.1c	-	he
ZFMK-TIS-2514916	Accipiter nisus	AccNis6	340	[AGAT]15.1	[AGAT]16.1	GCA_004320145.1	BJBX01011553.1		15.1	-	he
ZFMK-TIS-2516393	Accipiter nisus	AccNis6	340	[AGAT]13.1	[AGAT]16.1	GCA_004320145.1	BJBX01011553.1		13.1	G	he
ZFMK-TIS-2516393	Accipiter nisus	AccNis6	340	[AGAT]14.1	[AGAT]16.1	GCA_004320145.1	BJBX01011553.1		14.1	G	he

## Sheet: AccNis8
ZFMK-TIS	Species	Locus	Ref Amp size	Repeat motif	Ref allele	NCBI No	Scaffold ID	LFA Sample ID	Haplotype		inheritance	Allele Nr.
									114 A->G	154 Msat
ZFMK-TIS-2001477	Accipiter nisus	AccNis8	349	CATC CATT [CATC]10	CATC CATT [CATC]12	GCA_004320145.1	BJBX01013797.1		-	12	he
ZFMK-TIS-2001477	Accipiter nisus	AccNis8	349	CATC CATT [CATC]12	CATC CATT [CATC]12	GCA_004320145.1	BJBX01013797.1		-	14	he
ZFMK-TIS-2001479	Accipiter nisus	AccNis8	349	CATC CATT [CATC]10	CATC CATT [CATC]12	GCA_004320145.1	BJBX01013797.1		-	12	he
ZFMK-TIS-2001479	Accipiter nisus	AccNis8	349	CATC CATT [CATC]11	CATC CATT [CATC]12	GCA_004320145.1	BJBX01013797.1		-	13	he
ZFMK-TIS-2001488	Accipiter nisus	AccNis8	349	CATC CATT [CATC]10	CATC CATT [CATC]12	GCA_004320145.1	BJBX01013797.1		-	12	ho
ZFMK-TIS-2001488	Accipiter nisus	AccNis8	349	CATC CATT [CATC]10	CATC CATT [CATC]12	GCA_004320145.1	BJBX01013797.1		-	12	ho
ZFMK-TIS-2001494	Accipiter nisus	AccNis8	349	CATC CATT [CATC]11	CATC CATT [CATC]12	GCA_004320145.1	BJBX01013797.1		G	13	he
ZFMK-TIS-2001494	Accipiter nisus	AccNis8	349	CATC CATT [CATC]11	CATC CATT [CATC]12	GCA_004320145.1	BJBX01013797.1		-	13	he
ZFMK-TIS-2001495	Accipiter nisus	AccNis8	349	CATC CATT [CATC]10	CATC CATT [CATC]12	GCA_004320145.1	BJBX01013797.1		G	12	he
ZFMK-TIS-2001495	Accipiter nisus	AccNis8	349	CATC CATT [CATC]11	CATC CATT [CATC]12	GCA_004320145.1	BJBX01013797.1		-	13	he
ZFMK-TIS-2001496	Accipiter nisus	AccNis8	349	CATC CATT [CATC]9	CATC CATT [CATC]12	GCA_004320145.1	BJBX01013797.1		-	11	he
ZFMK-TIS-2001496	Accipiter nisus	AccNis8	349	CATC CATT [CATC]10	CATC CATT [CATC]12	GCA_004320145.1	BJBX01013797.1		-	12	he
ZFMK-TIS-2006102	Accipiter nisus	AccNis8	349	CATC CATT [CATC]11	CATC CATT [CATC]12	GCA_004320145.1	BJBX01013797.1		-	13	ho
ZFMK-TIS-2006102	Accipiter nisus	AccNis8	349	CATC CATT [CATC]11	CATC CATT [CATC]12	GCA_004320145.1	BJBX01013797.1		-	13	ho
ZFMK-TIS-2514915	Accipiter nisus	AccNis8	349	CATC CATT [CATC]10	CATC CATT [CATC]12	GCA_004320145.1	BJBX01013797.1		-	12	ho
ZFMK-TIS-2514915	Accipiter nisus	AccNis8	349	CATC CATT [CATC]10	CATC CATT [CATC]12	GCA_004320145.1	BJBX01013797.1		-	12	ho
ZFMK-TIS-2514916	Accipiter nisus	AccNis8	349	CATC CATT [CATC]10	CATC CATT [CATC]12	GCA_004320145.1	BJBX01013797.1		G	12	he
ZFMK-TIS-2514916	Accipiter nisus	AccNis8	349	CATC CATT [CATC]10	CATC CATT [CATC]12	GCA_004320145.1	BJBX01013797.1		-	12	he
ZFMK-TIS-2516393	Accipiter nisus	AccNis8	349	CATC CATT [CATC]10	CATC CATT [CATC]12	GCA_004320145.1	BJBX01013797.1		-	12	ho
ZFMK-TIS-2516393	Accipiter nisus	AccNis8	349	CATC CATT [CATC]10	CATC CATT [CATC]12	GCA_004320145.1	BJBX01013797.1		-	12	ho

## Sheet: AccNis9
ZFMK-TIS	Species	Locus	Ref Amp size	Repeat motif	Ref allele	NCBI No	Scaffold ID	LFA Sample ID		inheritance	Allele Nr.
									170 Msat
ZFMK-TIS-2001477	Accipiter nisus	AccNis9	338	[ATCC]7 ATCT GTCC ATCC ACCC ATCC	[ATCC]11 ATCT GTCC ATCC ACCC ATCC	GCA_004320145.1	BJBX01014222.1		12	he
ZFMK-TIS-2001477	Accipiter nisus	AccNis9	338	[ATCC]8 ATCT GTCC ATCC ACCC ATCC	[ATCC]11 ATCT GTCC ATCC ACCC ATCC	GCA_004320145.1	BJBX01014222.1		13	he
ZFMK-TIS-2001479	Accipiter nisus	AccNis9	338	[ATCC]8 ATCT GTCC ATCC ACCC ATCC	[ATCC]11 ATCT GTCC ATCC ACCC ATCC	GCA_004320145.1	BJBX01014222.1		13	he
ZFMK-TIS-2001479	Accipiter nisus	AccNis9	338	[ATCC]7 ATCT CTCC ATCC ACCC ATCC	[ATCC]11 ATCT GTCC ATCC ACCC ATCC	GCA_004320145.1	BJBX01014222.1		13b	he
ZFMK-TIS-2001488	Accipiter nisus	AccNis9	338	[ATCC]8 ATCT GTCC ATCC ACCC ATCC	[ATCC]11 ATCT GTCC ATCC ACCC ATCC	GCA_004320145.1	BJBX01014222.1		13	ho
ZFMK-TIS-2001488	Accipiter nisus	AccNis9	338	[ATCC]8 ATCT GTCC ATCC ACCC ATCC	[ATCC]11 ATCT GTCC ATCC ACCC ATCC	GCA_004320145.1	BJBX01014222.1		13	ho
ZFMK-TIS-2001494	Accipiter nisus	AccNis9	338	[ATCC]8 ATCT GTCC ATCC ACCC ATCC	[ATCC]11 ATCT GTCC ATCC ACCC ATCC	GCA_004320145.1	BJBX01014222.1		13	he
ZFMK-TIS-2001494	Accipiter nisus	AccNis9	338	[ATCC]9 ATCT GTCC ATCC ACCC ATCC	[ATCC]11 ATCT GTCC ATCC ACCC ATCC	GCA_004320145.1	BJBX01014222.1		14	he
ZFMK-TIS-2001495	Accipiter nisus	AccNis9	338	[ATCC]7 ATCT GTCC ATCC ACCC ATCC	[ATCC]11 ATCT GTCC ATCC ACCC ATCC	GCA_004320145.1	BJBX01014222.1		12	he
ZFMK-TIS-2001495	Accipiter nisus	AccNis9	338	[ATCC]8 ATCT GTCC ATCC ACCC ATCC	[ATCC]11 ATCT GTCC ATCC ACCC ATCC	GCA_004320145.1	BJBX01014222.1		13	he
ZFMK-TIS-2001496	Accipiter nisus	AccNis9	338	[ATCC]7 ATCT GTCC ATCC ACCC ATCC	[ATCC]11 ATCT GTCC ATCC ACCC ATCC	GCA_004320145.1	BJBX01014222.1		12	he
ZFMK-TIS-2001496	Accipiter nisus	AccNis9	338	[ATCC]8 ATCT GTCC ATCC ACCC ATCC	[ATCC]11 ATCT GTCC ATCC ACCC ATCC	GCA_004320145.1	BJBX01014222.1		13	he
ZFMK-TIS-2006102	Accipiter nisus	AccNis9	338	[ATCC]8 ATCT GTCC ATCC ACCC ATCC	[ATCC]11 ATCT GTCC ATCC ACCC ATCC	GCA_004320145.1	BJBX01014222.1		13	he
ZFMK-TIS-2006102	Accipiter nisus	AccNis9	338	[ATCC]9 ATCT GTCC ATCC ACCC ATCC	[ATCC]11 ATCT GTCC ATCC ACCC ATCC	GCA_004320145.1	BJBX01014222.1		14	he
ZFMK-TIS-2514915	Accipiter nisus	AccNis9	338	[ATCC]8 ATCT GTCC ATCC ACCC ATCC	[ATCC]11 ATCT GTCC ATCC ACCC ATCC	GCA_004320145.1	BJBX01014222.1		13	ho
ZFMK-TIS-2514915	Accipiter nisus	AccNis9	338	[ATCC]8 ATCT GTCC ATCC ACCC ATCC	[ATCC]11 ATCT GTCC ATCC ACCC ATCC	GCA_004320145.1	BJBX01014222.1		13	ho
ZFMK-TIS-2514916	Accipiter nisus	AccNis9	338	[ATCC]9 ATCT GTCC ATCC ACCC ATCC	[ATCC]11 ATCT GTCC ATCC ACCC ATCC	GCA_004320145.1	BJBX01014222.1		14	ho
ZFMK-TIS-2514916	Accipiter nisus	AccNis9	338	[ATCC]9 ATCT GTCC ATCC ACCC ATCC	[ATCC]11 ATCT GTCC ATCC ACCC ATCC	GCA_004320145.1	BJBX01014222.1		14	ho
ZFMK-TIS-2516393	Accipiter nisus	AccNis9	338	[ATCC]7 ATCT GTCC ATCC ACCC ATCC	[ATCC]11 ATCT GTCC ATCC ACCC ATCC	GCA_004320145.1	BJBX01014222.1		12	he
ZFMK-TIS-2516393	Accipiter nisus	AccNis9	338	[ATCC]8 ATCT GTCC ATCC ACCC ATCC	[ATCC]11 ATCT GTCC ATCC ACCC ATCC	GCA_004320145.1	BJBX01014222.1		13	he

## Sheet: AccNis10
ZFMK-TIS	Species	Locus	Ref Amp size	Repeat motif	Ref allele	NCBI No	Scaffold ID	LFA Sample ID			inheritance	Allele Nr.
									143 Msat	271 G -> A
ZFMK-TIS-2001477	Accipiter nisus	AccNis10	350	[GATA]2 GATG GGTA GACA GATA AATA [GATA]4.3	[GATA]2 GATG GATA GACA [GATA]12.3	GCA_004320145.1	BJBX01015084.1		11.3b	A	ho
ZFMK-TIS-2001477	Accipiter nisus	AccNis10	350	[GATA]2 GATG GGTA GACA GATA AATA [GATA]4.3	[GATA]2 GATG GATA GACA [GATA]12.3	GCA_004320145.1	BJBX01015084.1		11.3b	A	ho
ZFMK-TIS-2001479	Accipiter nisus	AccNis10	350	[GATA]2 GATG GATA GACA [GATA]12.3	[GATA]2 GATG GATA GACA [GATA]12.3	GCA_004320145.1	BJBX01015084.1		17.3	-	he
ZFMK-TIS-2001479	Accipiter nisus	AccNis10	350	[GATA]2 GATG GATA GACA [GATA]10.3	[GATA]2 GATG GATA GACA [GATA]12.3	GCA_004320145.1	BJBX01015084.1		15.3	-	he
ZFMK-TIS-2001488	Accipiter nisus	AccNis10	350	[GATA]2 GATG [GATA]12.3	[GATA]2 GATG GATA GACA [GATA]12.3	GCA_004320145.1	BJBX01015084.1		15.3c	-	he
ZFMK-TIS-2001488	Accipiter nisus	AccNis10	350	[GATA]2 GATG GATA GACA [GATA]8.3	[GATA]2 GATG GATA GACA [GATA]12.3	GCA_004320145.1	BJBX01015084.1		13.3	-	he
ZFMK-TIS-2001494	Accipiter nisus	AccNis10	350	[GATA]2 GATG GATA GACA [GATA]11.3	[GATA]2 GATG GATA GACA [GATA]12.3	GCA_004320145.1	BJBX01015084.1		16.3	-	he
ZFMK-TIS-2001494	Accipiter nisus	AccNis10	350	[GATA]2 GATG GATA GACA [GATA]10.3	[GATA]2 GATG GATA GACA [GATA]12.3	GCA_004320145.1	BJBX01015084.1		15.3	-	he
ZFMK-TIS-2001495	Accipiter nisus	AccNis10	350	[GATA]2 GATG GATA GACA [GATA]12.3	[GATA]2 GATG GATA GACA [GATA]12.3	GCA_004320145.1	BJBX01015084.1		17.3	-	he
ZFMK-TIS-2001495	Accipiter nisus	AccNis10	350	[GATA]2 GATG GATA GACA [GATA]11.3	[GATA]2 GATG GATA GACA [GATA]12.3	GCA_004320145.1	BJBX01015084.1		16.3	-	he
ZFMK-TIS-2001496	Accipiter nisus	AccNis10	350	[GATA]2 GATG GATA GACA [GATA]12.3	[GATA]2 GATG GATA GACA [GATA]12.3	GCA_004320145.1	BJBX01015084.1		17.3	-	he
ZFMK-TIS-2001496	Accipiter nisus	AccNis10	350	[GATA]2 GATG [GATA]3 GATG [GATA]8.3	[GATA]2 GATG GATA GACA [GATA]12.3	GCA_004320145.1	BJBX01015084.1		15.3d	-	he
ZFMK-TIS-2006102	Accipiter nisus	AccNis10	350	[GATA]2 GATG GATA GACA [GATA]10.3	[GATA]2 GATG GATA GACA [GATA]12.3	GCA_004320145.1	BJBX01015084.1		15.3	-	he
ZFMK-TIS-2006102	Accipiter nisus	AccNis10	350	[GATA]2 GATG GATA GACA [GATA]9.3	[GATA]2 GATG GATA GACA [GATA]12.3	GCA_004320145.1	BJBX01015084.1		14.3	-	he
ZFMK-TIS-2514915	Accipiter nisus	AccNis10	350	[GATA]2 GATG GGTA GACA [GATA]3.3	[GATA]2 GATG GATA GACA [GATA]12.3	GCA_004320145.1	BJBX01015084.1		8.3e	A	he
ZFMK-TIS-2514915	Accipiter nisus	AccNis10	350	[GATA]2 GATG [GATA]3 GATG GATA GACA [GATA]8.3	[GATA]2 GATG GATA GACA [GATA]12.3	GCA_004320145.1	BJBX01015084.1		17.3f	-	he
ZFMK-TIS-2514916	Accipiter nisus	AccNis10	350	[GATA]2 GATG GATA GACA [GATA]10.3	[GATA]2 GATG GATA GACA [GATA]12.3	GCA_004320145.1	BJBX01015084.1		15.3	-	he
ZFMK-TIS-2514916	Accipiter nisus	AccNis10	350	[GATA]2 GATG GATA GACA [GATA]6.3	[GATA]2 GATG GATA GACA [GATA]12.3	GCA_004320145.1	BJBX01015084.1		11.3	-	he
ZFMK-TIS-2516393	Accipiter nisus	AccNis10	350	[GATA]2 GATG GATA GACA [GATA]6.3	[GATA]2 GATG GATA GACA [GATA]12.3	GCA_004320145.1	BJBX01015084.1		11.3	-	he
ZFMK-TIS-2516393	Accipiter nisus	AccNis10	350	[GATA]2 GATG GATA GACA [GATA]11.3	[GATA]2 GATG GATA GACA [GATA]12.3	GCA_004320145.1	BJBX01015084.1		16.3	-	he

## Sheet: AccNis11
ZFMK-TIS	Species	Locus	Ref Amp size	Repeat motif	Ref allele	NCBI No	Scaffold ID	LFA Sample ID	Haplotype				inheritance	Allele Nr.
									93 C->T	100 C->T	122 C->T	158 Msat
ZFMK-TIS-2001477	Accipiter nisus	AccNis11	335	[GCAG]11.2	[GCAG]12.2	GCA_004320145.1	BJBX01015743.1		-	-	-	11.2	ho
ZFMK-TIS-2001477	Accipiter nisus	AccNis11	335	[GCAG]11.2	[GCAG]12.2	GCA_004320145.1	BJBX01015743.1		-	-	-	11.2	ho
ZFMK-TIS-2001479	Accipiter nisus	AccNis11	335	[GCAG]10.2	[GCAG]12.2	GCA_004320145.1	BJBX01015743.1		-	-	-	10.2	ho
ZFMK-TIS-2001479	Accipiter nisus	AccNis11	335	[GCAG]10.2	[GCAG]12.2	GCA_004320145.1	BJBX01015743.1		-	-	-	10.2	ho
ZFMK-TIS-2001488	Accipiter nisus	AccNis11	335	[GCAG]11.2	[GCAG]12.2	GCA_004320145.1	BJBX01015743.1		-	-	-	11.2	he
ZFMK-TIS-2001488	Accipiter nisus	AccNis11	335	[GCAG]12.2	[GCAG]12.2	GCA_004320145.1	BJBX01015743.1		-	-	-	12.2	he
ZFMK-TIS-2001494	Accipiter nisus	AccNis11	335	[GCAG]9.2	[GCAG]12.2	GCA_004320145.1	BJBX01015743.1		-	-	-	9.2	he
ZFMK-TIS-2001494	Accipiter nisus	AccNis11	335	[GCAG]10.2	[GCAG]12.2	GCA_004320145.1	BJBX01015743.1		-	-	-	10.2	he
ZFMK-TIS-2001495	Accipiter nisus	AccNis11	335	[GCAG]9.2	[GCAG]12.2	GCA_004320145.1	BJBX01015743.1		-	T	T	9.2	he
ZFMK-TIS-2001495	Accipiter nisus	AccNis11	335	[GCAG]10.2	[GCAG]12.2	GCA_004320145.1	BJBX01015743.1		-	T	T	10.2	he
ZFMK-TIS-2001496	Accipiter nisus	AccNis11	335	[GCAG]9.2	[GCAG]12.2	GCA_004320145.1	BJBX01015743.1		-	-	-	9.2	he
ZFMK-TIS-2001496	Accipiter nisus	AccNis11	335	[GCAG]10.2	[GCAG]12.2	GCA_004320145.1	BJBX01015743.1		-	-	-	10.2	he
ZFMK-TIS-2006102	Accipiter nisus	AccNis11	335	[GCAG]10.2	[GCAG]12.2	GCA_004320145.1	BJBX01015743.1		-	-	-	10.2	he
ZFMK-TIS-2006102	Accipiter nisus	AccNis11	335	[GCAG]12.2	[GCAG]12.2	GCA_004320145.1	BJBX01015743.1		-	-	-	12.2	he
ZFMK-TIS-2514915	Accipiter nisus	AccNis11	335	[GCAG]10.2	[GCAG]12.2	GCA_004320145.1	BJBX01015743.1		-	-	-	10.2	he
ZFMK-TIS-2514915	Accipiter nisus	AccNis11	335	[GCAG]12.2	[GCAG]12.2	GCA_004320145.1	BJBX01015743.1		-	-	-	12.2	he
ZFMK-TIS-2514916	Accipiter nisus	AccNis11	335	[GCAG]10.2	[GCAG]12.2	GCA_004320145.1	BJBX01015743.1		-	-	-	10.2	he
ZFMK-TIS-2514916	Accipiter nisus	AccNis11	335	[GCAG]11.2	[GCAG]12.2	GCA_004320145.1	BJBX01015743.1		-	-	-	11.2	he
ZFMK-TIS-2516393	Accipiter nisus	AccNis11	335	[GCAG]10.2	[GCAG]12.2	GCA_004320145.1	BJBX01015743.1		T	-	-	10.2	he
ZFMK-TIS-2516393	Accipiter nisus	AccNis11	335	[GCAG]10.2	[GCAG]12.2	GCA_004320145.1	BJBX01015743.1		-	-	-	10.2	he

## Sheet: AccNis12
ZFMK-TIS	Species	Locus	Ref Amp size	Repeat motif	Ref allele	NCBI No	Scaffold ID	LFA Sample ID	Haplotype					inheritance	Allele Nr.
									59 A->G	63 C->T	93 Msat	150 C->T	167 G->A
ZFMK-TIS-2001477	Accipiter nisus	AccNis12	305	[ATCC]12	[ATCC]12	GCA_004320145.1	BJBX01018228.1		G	T	12	T	-	he
ZFMK-TIS-2001477	Accipiter nisus	AccNis12	305	[ATCC]13	[ATCC]12	GCA_004320145.1	BJBX01018228.1		G	T	13	T	-	he
ZFMK-TIS-2001479	Accipiter nisus	AccNis12	305	[ATCC]12	[ATCC]12	GCA_004320145.1	BJBX01018228.1		G	T	12	T	-	ho
ZFMK-TIS-2001479	Accipiter nisus	AccNis12	305	[ATCC]12	[ATCC]12	GCA_004320145.1	BJBX01018228.1		G	T	12	T	-	ho
ZFMK-TIS-2001488	Accipiter nisus	AccNis12	305	[ATCC]12	[ATCC]12	GCA_004320145.1	BJBX01018228.1		-	-	12	-	A	ho
ZFMK-TIS-2001488	Accipiter nisus	AccNis12	305	[ATCC]12	[ATCC]12	GCA_004320145.1	BJBX01018228.1		-	-	12	-	A	ho
ZFMK-TIS-2001494	Accipiter nisus	AccNis12	305	[ATCC]13	[ATCC]12	GCA_004320145.1	BJBX01018228.1		-	-	13	-	-	ho
ZFMK-TIS-2001494	Accipiter nisus	AccNis12	305	[ATCC]13	[ATCC]12	GCA_004320145.1	BJBX01018228.1		-	-	13	-	-	ho
ZFMK-TIS-2001495	Accipiter nisus	AccNis12	305	[ATCC]12	[ATCC]12	GCA_004320145.1	BJBX01018228.1		-	-	12	-	-	ho
ZFMK-TIS-2001495	Accipiter nisus	AccNis12	305	[ATCC]12	[ATCC]12	GCA_004320145.1	BJBX01018228.1		-	-	12	-	-	ho
ZFMK-TIS-2001496	Accipiter nisus	AccNis12	305	[ATCC]7 CTCC [ATCC]3	[ATCC]12	GCA_004320145.1	BJBX01018228.1		-	-	11b	-	-	he
ZFMK-TIS-2001496	Accipiter nisus	AccNis12	305	[ATCC]13	[ATCC]12	GCA_004320145.1	BJBX01018228.1		-	-	13	-	-	he
ZFMK-TIS-2006102	Accipiter nisus	AccNis12	305	[ATCC]13	[ATCC]12	GCA_004320145.1	BJBX01018228.1		G	T	13	-	-	ho
ZFMK-TIS-2006102	Accipiter nisus	AccNis12	305	[ATCC]13	[ATCC]12	GCA_004320145.1	BJBX01018228.1		G	T	13	-	-	ho
ZFMK-TIS-2514915	Accipiter nisus	AccNis12	305	[ATCC]12	[ATCC]12	GCA_004320145.1	BJBX01018228.1		G	T	12	T	-	ho
ZFMK-TIS-2514915	Accipiter nisus	AccNis12	305	[ATCC]12	[ATCC]12	GCA_004320145.1	BJBX01018228.1		G	T	12	T	-	ho
ZFMK-TIS-2514916	Accipiter nisus	AccNis12	305	[ATCC]12	[ATCC]12	GCA_004320145.1	BJBX01018228.1		-	-	12	-	-	ho
ZFMK-TIS-2514916	Accipiter nisus	AccNis12	305	[ATCC]12	[ATCC]12	GCA_004320145.1	BJBX01018228.1		-	-	12	-	-	ho
ZFMK-TIS-2516393	Accipiter nisus	AccNis12	305	[ATCC]12	[ATCC]12	GCA_004320145.1	BJBX01018228.1		-	-	12	-	-	ho
ZFMK-TIS-2516393	Accipiter nisus	AccNis12	305	[ATCC]12	[ATCC]12	GCA_004320145.1	BJBX01018228.1		-	-	12	-	-	ho

[truncated: 15 more sheets: AccNis13, AccNis14, AccNis15, AccNis16, AccNis17, AccNis18, AccNis19, AccNis20, AccNis21, AccNis22, AccNis24, AccNis25, AccNis26, AccNis28, AccNis30]
