# Supplementary material for: FOGS: A SNPSTR Marker Database to Combat Wildlife Trafficking and a Cell Culture Bank for Ex‐Situ Conservation
Source: Mol Ecol Resour. 2025 Jan 10;25(4):e14062. doi: 10.1111/1755-0998.14062 (PMC11969641; doi:10.1111/1755-0998.14062)
Supplement: Supplementary file 4 — Table S4. SNPSTR data. [file MEN-25-e14062-s001.zip › Supplementary S4/Acipenser_gueldenstaedtii_SNPSTR.xlsx]

## Sheet: AciGue1
ZFMK-TIS	Species	Locus	Ref Amp size	Repeat motif	Ref allele	NCBI No	Scaffold ID	LFA Sample ID																inheritance	Allele Nr.
									81 Msat	68 T->A	78 A->G	149 A->G	151 T->C	163 A->T	173 T->C	188 G->C	193 G->A	196 A->G	201 T->G	203 T->C	213 T->A	266 A->G	278 T->A
ZFMK-TIS-56299	Acipenser gueldenstaedtii	AciGue1	303		[ATAG]15.1				NA	NA	NA	NA	NA	NA	NA	NA	NA	NA	NA	NA	NA	NA	NA
ZFMK-TIS-56299	Acipenser gueldenstaedtii	AciGue1	303		[ATAG]15.1				NA	NA	NA	NA	NA	NA	NA	NA	NA	NA	NA	NA	NA	NA	NA
ZFMK-TIS-56300	Acipenser gueldenstaedtii	AciGue1	303	[ATAG]7.1	[ATAG]15.1				7.1	-	G	-	-	T	-	-	-	-	-	C	-	G	-	he
ZFMK-TIS-56300	Acipenser gueldenstaedtii	AciGue1	303	[ATAG]9.1	[ATAG]15.1				9.1	-	-	-	-	-	-	-	-	G	-	-	-	-	-	he
ZFMK-TIS-56303	Acipenser gueldenstaedtii	AciGue1	303	[ATAG]7.1	[ATAG]15.1				7.1	A	-	-	-	-	-	C	-	-	-	-	-	-	-	he
ZFMK-TIS-56303	Acipenser gueldenstaedtii	AciGue1	303	[ATAG]8.1	[ATAG]15.1				8.1	-	-	G	-	-	-	-	A	-	G	-	-	G	-	he
ZFMK-TIS-56304	Acipenser gueldenstaedtii	AciGue1	303	[ATAG]8.1	[ATAG]15.1				8.1	-	-	-	-	-	C	-	-	-	G	-	-	-	-	he
ZFMK-TIS-56304	Acipenser gueldenstaedtii	AciGue1	303	[ATAG]9.1	[ATAG]15.1				9.1	-	-	-	-	-	-	-	-	-	-	-	-	-	-	he
ZFMK-TIS-56306	Acipenser gueldenstaedtii	AciGue1	303	[ATAG]7.1	[ATAG]15.1				7.1	-	-	-	-	-	-	-	-	-	-	-	-	G	-	he
ZFMK-TIS-56306	Acipenser gueldenstaedtii	AciGue1	303	[ATAG]9.1	[ATAG]15.1				9.1	-	-	-	-	-	-	-	-	-	-	-	-	G	-	he
ZFMK-TIS-56311	Acipenser gueldenstaedtii	AciGue1	303	[ATAG]6.1	[ATAG]15.1				6.1	-	-	-	-	-	-	-	-	-	-	-	-	-	-	he
ZFMK-TIS-56311	Acipenser gueldenstaedtii	AciGue1	303	[ATAG]7.1	[ATAG]15.1				7.1	-	-	-	-	-	-	-	-	-	-	C	A	-	A	he
ZFMK-TIS-56312	Acipenser gueldenstaedtii	AciGue1	303	[ATAG]6.1	[ATAG]15.1				6.1	-	G	-	-	-	-	-	-	-	G	-	-	-	-	he
ZFMK-TIS-56312	Acipenser gueldenstaedtii	AciGue1	303	[ATAG]9.1	[ATAG]15.1				9.1	-	-	-	-	-	-	-	-	-	G	-	-	-	-	he
ZFMK-TIS-56313	Acipenser gueldenstaedtii	AciGue1	303	[ATAG]10.1	[ATAG]15.1				10.1	-	-	-	C	-	-	-	-	-	-	-	-	-	-	he
ZFMK-TIS-56313	Acipenser gueldenstaedtii	AciGue1	303	[ATAG]13.1	[ATAG]15.1				13.1	-	-	-	C	-	-	-	-	-	-	-	-	-	A	he
ZFMK-TIS-56305	Acipenser gueldenstaedtii	AciGue1	303		[ATAG]15.1				NA	NA	NA	NA	NA	NA	NA	NA	NA	NA	NA	NA	NA	NA	NA
ZFMK-TIS-56305	Acipenser gueldenstaedtii	AciGue1	303		[ATAG]15.1				NA	NA	NA	NA	NA	NA	NA	NA	NA	NA	NA	NA	NA	NA	NA
ZFMK-TIS-56310	Acipenser gueldenstaedtii	AciGue1	303		[ATAG]15.1				NA	NA	NA	NA	NA	NA	NA	NA	NA	NA	NA	NA	NA	NA	NA
ZFMK-TIS-56310	Acipenser gueldenstaedtii	AciGue1	303		[ATAG]15.1				NA	NA	NA	NA	NA	NA	NA	NA	NA	NA	NA	NA	NA	NA	NA

## Sheet: AciGue2
ZFMK-TIS	Species	Locus	Ref Amp size	Repeat motif	Ref allele	NCBI No	Scaffold ID	LFA Sample ID							inheritance	Allele Nr.
									110 Msat	46 T->A	78 G->A	227 C->T	231 T->A	233 G->C
ZFMK-TIS-56299	Acipenser gueldenstaedtii	AciGue2	350		[ACAT]11				NA	NA	NA	NA	NA	NA
ZFMK-TIS-56299	Acipenser gueldenstaedtii	AciGue2	350		[ACAT]11				NA	NA	NA	NA	NA	NA
ZFMK-TIS-56300	Acipenser gueldenstaedtii	AciGue2	350	[ACAT]8.2	[ACAT]11				8.2	-	-	-	-	-	ho
ZFMK-TIS-56300	Acipenser gueldenstaedtii	AciGue2	350	[ACAT]8.2	[ACAT]11				8.2	-	-	-	-	-	ho
ZFMK-TIS-56303	Acipenser gueldenstaedtii	AciGue2	350	[ACAT]14	[ACAT]11				14	-	-	-	-	-	ho
ZFMK-TIS-56303	Acipenser gueldenstaedtii	AciGue2	350	[ACAT]14	[ACAT]11				14	-	-	-	-	-	ho
ZFMK-TIS-56304	Acipenser gueldenstaedtii	AciGue2	350	[ACAT]10	[ACAT]11				10	-	-	-	A	-	he
ZFMK-TIS-56304	Acipenser gueldenstaedtii	AciGue2	350	[ACAT]10	[ACAT]11				10	-	-	-	-	-	he
ZFMK-TIS-56306	Acipenser gueldenstaedtii	AciGue2	350	[ACAT]10	[ACAT]11				10	-	-	-	-	-	he
ZFMK-TIS-56306	Acipenser gueldenstaedtii	AciGue2	350	[ACAT]16	[ACAT]11				16	A	-	-	-	-	he
ZFMK-TIS-56311	Acipenser gueldenstaedtii	AciGue2	350	[ACAT]10	[ACAT]11				10	-	-	-	-	-	he
ZFMK-TIS-56311	Acipenser gueldenstaedtii	AciGue2	350	[ACAT]14	[ACAT]11				14	-	-	-	-	-	he
ZFMK-TIS-56312	Acipenser gueldenstaedtii	AciGue2	350	[ACAT]11	[ACAT]11				11	-	-	-	-	-	ho
ZFMK-TIS-56312	Acipenser gueldenstaedtii	AciGue2	350	[ACAT]11	[ACAT]11				11	-	-	-	-	-	ho
ZFMK-TIS-56313	Acipenser gueldenstaedtii	AciGue2	350	[ACAT]8	[ACAT]11				8	A	A	T	A	C	ho
ZFMK-TIS-56313	Acipenser gueldenstaedtii	AciGue2	350	[ACAT]8	[ACAT]11				8	A	A	T	A	C	ho
ZFMK-TIS-56305	Acipenser gueldenstaedtii	AciGue2	350		[ACAT]11				NA	NA	NA	NA	NA	NA
ZFMK-TIS-56305	Acipenser gueldenstaedtii	AciGue2	350		[ACAT]11				NA	NA	NA	NA	NA	NA
ZFMK-TIS-56310	Acipenser gueldenstaedtii	AciGue2	350		[ACAT]11				NA	NA	NA	NA	NA	NA
ZFMK-TIS-56310	Acipenser gueldenstaedtii	AciGue2	350		[ACAT]11				NA	NA	NA	NA	NA	NA

## Sheet: AciGue3
ZFMK-TIS	Species	Locus	Ref Amp size	Repeat motif	Ref allele	NCBI No	Scaffold ID	LFA Sample ID											inheritance	Allele Nr.
									63 Msat	121 C->T	124 C->T	136 G->C	195 G->A	196 A->G	197 C->T	224 C->G	229 C->G	247 T->C
ZFMK-TIS-56299	Acipenser gueldenstaedtii	AciGue3	303		[CAAT]12				NA	NA	NA	NA	NA	NA	NA	NA	NA	NA	NA
ZFMK-TIS-56299	Acipenser gueldenstaedtii	AciGue3	303		[CAAT]12				NA	NA	NA	NA	NA	NA	NA	NA	NA	NA	NA
ZFMK-TIS-56300	Acipenser gueldenstaedtii	AciGue3	303	[CAAT]4 CAAA [AATC]1.1	[CAAT]12				6.1b	-	T	C	-	G	-	-	G	-	he
ZFMK-TIS-56300	Acipenser gueldenstaedtii	AciGue3	303	CAAT CCAT [CAAT]11.2	[CAAT]12				13.2a	-	-	-	-	G	-	-	-	-	he
ZFMK-TIS-56303	Acipenser gueldenstaedtii	AciGue3	303	[CAAT]4 CAAA [AATC]1.1	[CAAT]12				6.1b	-	T	C	A	G	-	G	G	C	he
ZFMK-TIS-56303	Acipenser gueldenstaedtii	AciGue3	303	CAAT CCAT [CAAT]10.2	[CAAT]12				12.2a	-	-	-	-	-	-	-	-	-	he
ZFMK-TIS-56304	Acipenser gueldenstaedtii	AciGue3	303	[CAAT]8 CAAA [AATC]1.1	[CAAT]12				10.1a	T	T	-	A	-	-	G	G	C	he
ZFMK-TIS-56304	Acipenser gueldenstaedtii	AciGue3	303	CAAT CCAT [CAAT]11.2	[CAAT]12				13.2a	-	-	-	-	-	-	-	-	C	he
ZFMK-TIS-56306	Acipenser gueldenstaedtii	AciGue3	303	[CAAT]4 CAAA [AATC]1.1	[CAAT]12				6.1b	-	T	C	-	-	T	-	-	-	he
ZFMK-TIS-56306	Acipenser gueldenstaedtii	AciGue3	303	[CAAT]4 CAAA [AATC]1.1	[CAAT]12				6.1b	-	-	-	-	-	-	-	-	-	he
ZFMK-TIS-56311	Acipenser gueldenstaedtii	AciGue3	303	CAAT CCAT [CAAT]9.2	[CAAT]12				11.2a	-	-	-	-	-	-	-	-	-	ho
ZFMK-TIS-56311	Acipenser gueldenstaedtii	AciGue3	303	CAAT CCAT [CAAT]9.2	[CAAT]12				11.2a	-	-	-	-	-	-	-	-	-	ho
ZFMK-TIS-56312	Acipenser gueldenstaedtii	AciGue3	303	[CAAT]6 CAAA [AATC]1.1	[CAAT]12				8.1b	T	T	-	A	-	-	G	G	-	he
ZFMK-TIS-56312	Acipenser gueldenstaedtii	AciGue3	303	CAAT CCAT [CAAT]8.2	[CAAT]12				10.2a	-	-	-	-	-	-	-	-	-	he
ZFMK-TIS-56313	Acipenser gueldenstaedtii	AciGue3	303	[CAAT]4 CAAA [AATC]1.1	[CAAT]12				6.1b	-	-	-	-	-	-	-	-	C	he
ZFMK-TIS-56313	Acipenser gueldenstaedtii	AciGue3	303	CAAT CCAT [CAAT]7.3	[CAAT]12				9.3c	-	-	-	-	-	-	-	-	C	he
ZFMK-TIS-56305	Acipenser gueldenstaedtii	AciGue3	303		[CAAT]12				NA	NA	NA	NA	NA	NA	NA	NA	NA	NA	NA
ZFMK-TIS-56305	Acipenser gueldenstaedtii	AciGue3	303		[CAAT]12				NA	NA	NA	NA	NA	NA	NA	NA	NA	NA	NA
ZFMK-TIS-56310	Acipenser gueldenstaedtii	AciGue3	303		[CAAT]12				NA	NA	NA	NA	NA	NA	NA	NA	NA	NA	NA
ZFMK-TIS-56310	Acipenser gueldenstaedtii	AciGue3	303		[CAAT]12				NA	NA	NA	NA	NA	NA	NA	NA	NA	NA	NA

## Sheet: AciGue4
ZFMK-TIS	Species	Locus	Ref Amp size	Repeat motif	Ref allele	NCBI No	Scaffold ID	LFA Sample ID					inheritance	Allele Nr.
									77 Msat	194 G->A	226 T->C	237 A->G
ZFMK-TIS-56299	Acipenser gueldenstaedtii	AciGue4	312	[GATA]11 GATT GGTA	[GATA]15 GATT GGTA				13	-	C	G	he
ZFMK-TIS-56299	Acipenser gueldenstaedtii	AciGue4	312	[GATA]13 GGTA	[GATA]15 GATT GGTA				14b	-	C	G	he
ZFMK-TIS-56300	Acipenser gueldenstaedtii	AciGue4	312	[GATA]12 GGTA	[GATA]15 GATT GGTA				13b	-	C	G	he
ZFMK-TIS-56300	Acipenser gueldenstaedtii	AciGue4	312	[GATA]13 GGTA	[GATA]15 GATT GGTA				14b	-	C	G	he
ZFMK-TIS-56303	Acipenser gueldenstaedtii	AciGue4	312	[GATA]14 GATT GGTA	[GATA]15 GATT GGTA				16	-	C	G	ho
ZFMK-TIS-56303	Acipenser gueldenstaedtii	AciGue4	312	GATA]14 GATT GGTA	[GATA]15 GATT GGTA				16	-	C	G	ho
ZFMK-TIS-56304	Acipenser gueldenstaedtii	AciGue4	312	[GATA]16 GATT GGTA	[GATA]15 GATT GGTA				18	-	C	G	ho
ZFMK-TIS-56304	Acipenser gueldenstaedtii	AciGue4	312	[GATA]16 GATT GGTA	[GATA]15 GATT GGTA				18	-	C	G	ho
ZFMK-TIS-56306	Acipenser gueldenstaedtii	AciGue4	312	[GATA]10 GACA [GATA]3 TATA GATA GATT GGTA	[GATA]15 GATT GGTA				18c	-	C	G	he
ZFMK-TIS-56306	Acipenser gueldenstaedtii	AciGue4	312	[GATA]13 GACA [GATA]3 TATA GATA GATT GGTA	[GATA]15 GATT GGTA				21c	-	C	G	he
ZFMK-TIS-56311	Acipenser gueldenstaedtii	AciGue4	312	[GATA]16 GATT GGTA	[GATA]15 GATT GGTA				18	-	C	G	ho
ZFMK-TIS-56311	Acipenser gueldenstaedtii	AciGue4	312	[GATA]16 GATT GGTA	[GATA]15 GATT GGTA				18	-	C	G	ho
ZFMK-TIS-56312	Acipenser gueldenstaedtii	AciGue4	312	[GATA]5 GGTA [GATA]6 GATT [GATA]3 GGTA	[GATA]15 GATT GGTA				17d	-	C	G	he
ZFMK-TIS-56312	Acipenser gueldenstaedtii	AciGue4	312	[GATA]8 GATG [GATA]6 GATT GGTA	[GATA]15 GATT GGTA				17e	A	C	G	he
ZFMK-TIS-56313	Acipenser gueldenstaedtii	AciGue4	312	GATA GGTA [GATA]6 GATT [GATA]6 AATT GGTA	[GATA]15 GATT GGTA				17f	-	C	-	he
ZFMK-TIS-56313	Acipenser gueldenstaedtii	AciGue4	312	GATA GGTA [GATA]7 GATT [GATA]5 AATT GGTA	[GATA]15 GATT GGTA				17g	-	C	-	he
ZFMK-TIS-56305	Acipenser gueldenstaedtii	AciGue4	312		[GATA]15 GATT GGTA				NA	NA	NA	NA	NA
ZFMK-TIS-56305	Acipenser gueldenstaedtii	AciGue4	312		[GATA]15 GATT GGTA				NA	NA	NA	NA	NA
ZFMK-TIS-56310	Acipenser gueldenstaedtii	AciGue4	312		[GATA]15 GATT GGTA				NA	NA	NA	NA	NA
ZFMK-TIS-56310	Acipenser gueldenstaedtii	AciGue4	312		[GATA]15 GATT GGTA				NA	NA	NA	NA	NA

## Sheet: AciGue5
ZFMK-TIS	Species	Locus	Ref Amp size	Repeat motif	Ref allele	NCBI No	Scaffold ID	LFA Sample ID	Haplotype										inheritance	Allele Nr.
									57 A->C	66 A->T	101 A->T	106 T->C	123 G->A	128 Msat	204 T->G	205 T->C	226 T->G	247 A->T
ZFMK-TIS-56299	Acipenser gueldenstaedtii	AciGue5	332	[TACA]3	[TACA]13				-	-	-	-	-	3	-	-	-	-	he
ZFMK-TIS-56299	Acipenser gueldenstaedtii	AciGue5	332	[TACA]8	[TACA]13				-	-	-	-	-	8	-	-	-	-	he
ZFMK-TIS-56300	Acipenser gueldenstaedtii	AciGue5	332	[TACA]5	[TACA]13				-	-	-	-	A	5	-	-	-	-	he
ZFMK-TIS-56300	Acipenser gueldenstaedtii	AciGue5	332	[TACA]5	[TACA]13				-	-	-	-	-	5	-	-	-	-	he
ZFMK-TIS-56303	Acipenser gueldenstaedtii	AciGue5	332	[TACA]5	[TACA]13				C	T	-	C	A	5	-	-	-	-	he
ZFMK-TIS-56303	Acipenser gueldenstaedtii	AciGue5	332	[TACA]6	[TACA]13				-	T	T	-	A	6	-	-	-	T	he
ZFMK-TIS-56304	Acipenser gueldenstaedtii	AciGue5	332	[TACA]5	[TACA]13				-	-	-	-	-	5	-	-	-	-	he
ZFMK-TIS-56304	Acipenser gueldenstaedtii	AciGue5	332	[TACA]6	[TACA]13				-	T	-	-	-	6	G	C	-	-	he
ZFMK-TIS-56306	Acipenser gueldenstaedtii	AciGue5	332	[TACA]5	[TACA]13				C	T	-	C	-	5	-	-	-	T	he
ZFMK-TIS-56306	Acipenser gueldenstaedtii	AciGue5	332	[TACA]6	[TACA]13				-	-	-	-	-	6	-	-	-	T	he
ZFMK-TIS-56311	Acipenser gueldenstaedtii	AciGue5	332	[TACA]3	[TACA]13				C	T	-	-	-	3	-	-	-	-	he
ZFMK-TIS-56311	Acipenser gueldenstaedtii	AciGue5	332	[TACA]5	[TACA]13				C	T	-	-	A	5	G	C	-	-	he
ZFMK-TIS-56312	Acipenser gueldenstaedtii	AciGue5	332	[TACA]5	[TACA]13				-	-	-	-	A	5	-	-	-	-	he
ZFMK-TIS-56312	Acipenser gueldenstaedtii	AciGue5	332	[TACA]6	[TACA]13				C	T	-	-	-	6	-	-	-	-	he
ZFMK-TIS-56313	Acipenser gueldenstaedtii	AciGue5	332	[TACA]5	[TACA]13				-	-	-	-	-	5	-	-	G	-	he
ZFMK-TIS-56313	Acipenser gueldenstaedtii	AciGue5	332	[TACA]1.1 [TACA]5	[TACA]13				-	-	-	-	-	6b	-	-	-	-	he
ZFMK-TIS-56305	Acipenser gueldenstaedtii	AciGue5	332		[TACA]13				NA	NA	NA	NA	NA	NA	NA	NA	NA	NA	NA
ZFMK-TIS-56305	Acipenser gueldenstaedtii	AciGue5	332		[TACA]13				NA	NA	NA	NA	NA	NA	NA	NA	NA	NA	NA
ZFMK-TIS-56310	Acipenser gueldenstaedtii	AciGue5	332		[TACA]13				NA	NA	NA	NA	NA	NA	NA	NA	NA	NA	NA
ZFMK-TIS-56310	Acipenser gueldenstaedtii	AciGue5	332		[TACA]13				NA	NA	NA	NA	NA	NA	NA	NA	NA	NA	NA

## Sheet: AciGue7
ZFMK-TIS	Species	Locus	Ref Amp size	Repeat motif	Ref allele	NCBI No	Scaffold ID	LFA Sample ID	Haplotype									inheritance	Allele Nr.
									27 C->T	36 T->C	80 C->T	100 T->A	109 C->T	124 C->A	148 C->A	150 Msat	257 C -> T
ZFMK-TIS-56299	Acipenser gueldenstaedtii	AciGue7	300	[TAGA]2 CAGA [TAGA]3.2	[TAGA]17.2				-	-	-	-	-	-	-	6.2e	-	he
ZFMK-TIS-56299	Acipenser gueldenstaedtii	AciGue7	300	[TAGA]2 CAGA [TAGA]3.3	[TAGA]17.2				-	-	-	-	-	-	-	6.3b	-	he
ZFMK-TIS-56300	Acipenser gueldenstaedtii	AciGue7	300	TAGG [TAGA]15.2	[TAGA]17.2				-	-	-	-	-	-	-	16.2c	-	he
ZFMK-TIS-56300	Acipenser gueldenstaedtii	AciGue7	300	TAGA TAGG [TAGA]14.2	[TAGA]17.2				-	-	-	-	-	-	-	16.2d	-	he
ZFMK-TIS-56303	Acipenser gueldenstaedtii	AciGue7	300	[TAGA]20.1	[TAGA]17.2				-	-	-	-	-	A	-	20.1	-	he
ZFMK-TIS-56303	Acipenser gueldenstaedtii	AciGue7	300	[TAGA]4 CAGA [TAGA]13 CAGA TGAT	[TAGA]17.2				-	-	-	-	-	-	-	20f	-	he
ZFMK-TIS-56304	Acipenser gueldenstaedtii	AciGue7	300	[TAGA]17.1	[TAGA]17.2				-	-	-	-	-	-	-	20.1	-	he
ZFMK-TIS-56304	Acipenser gueldenstaedtii	AciGue7	300	[TAGA]17.2	[TAGA]17.2				-	-	-	-	-	-	-	17.2f	-	he
ZFMK-TIS-56306	Acipenser gueldenstaedtii	AciGue7	300	TAGG ([TAGA]2 TGGA)2 [TAGA]9.2	[TAGA]17.2				T	-	-	-	-	-	-	16.2g	-	he
ZFMK-TIS-56306	Acipenser gueldenstaedtii	AciGue7	300	(TAGA TGGA)2 [TAGA]2 TGGA [TAGA]9.2	[TAGA]17.2				-	-	-	-	-	-	-	16.2h	-	he
ZFMK-TIS-56311	Acipenser gueldenstaedtii	AciGue7	300	TAGA TGGA [TAGA]16.2	[TAGA]17.2				-	-	T	-	-	-	-	18.2c	T	he
ZFMK-TIS-56311	Acipenser gueldenstaedtii	AciGue7	300	[TAGA]14 CAGA [TAGA]3.2	[TAGA]17.2				-	C	-	-	-	-	-	18.3i	-	he
ZFMK-TIS-56312	Acipenser gueldenstaedtii	AciGue7	300	[TAGA]9 TGGA [TAGA]8.1	[TAGA]17.2				-	-	-	-	-	-	-	18.1j	-	he
ZFMK-TIS-56312	Acipenser gueldenstaedtii	AciGue7	300	[TAGA]9 TGGA [TAGA]8.2	[TAGA]17.2				-	-	-	-	-	-	-	18.1k	-	he
ZFMK-TIS-56313	Acipenser gueldenstaedtii	AciGue7	300	[TAGA]2 CAGA [TAGA]3.2	[TAGA]17.2				-	-	-	A	-	-	A	6.2j	-	he
ZFMK-TIS-56313	Acipenser gueldenstaedtii	AciGue7	300	[TAGA]2 CAGA [TAGA]3.2	[TAGA]17.2				-	-	-	A	T	-	A	6.3j	-	he
ZFMK-TIS-56305	Acipenser gueldenstaedtii	AciGue7	300		[TAGA]17.2				NA	NA	NA	NA	NA	NA	NA	NA	NA	NA
ZFMK-TIS-56305	Acipenser gueldenstaedtii	AciGue7	300		[TAGA]17.2				NA	NA	NA	NA	NA	NA	NA	NA	NA	NA
ZFMK-TIS-56310	Acipenser gueldenstaedtii	AciGue7	300		[TAGA]17.2				NA	NA	NA	NA	NA	NA	NA	NA	NA	NA
ZFMK-TIS-56310	Acipenser gueldenstaedtii	AciGue7	300		[TAGA]17.2				NA	NA	NA	NA	NA	NA	NA	NA	NA	NA

## Sheet: AciGue8
ZFMK-TIS	Species	Locus	Ref Amp size	Repeat motif	Ref allele	NCBI No	Scaffold ID	LFA Sample ID	Haplotype			inheritance	Allele Nr.
									58 A -> C	99 Msat	249 C->A
ZFMK-TIS-56299	Acipenser gueldenstaedtii	AciGue8	310		[AATC]11				NA	NA	NA	NA
ZFMK-TIS-56299	Acipenser gueldenstaedtii	AciGue8	310		[AATC]11				NA	NA	NA	NA
ZFMK-TIS-56300	Acipenser gueldenstaedtii	AciGue8	310	[AATC]10	[AATC]11				C	10	A	he
ZFMK-TIS-56300	Acipenser gueldenstaedtii	AciGue8	310	[ATCC]11	[AATC]11				C	11	-	he
ZFMK-TIS-56303	Acipenser gueldenstaedtii	AciGue8	310	[AATC]9	[AATC]11				C	9	A	he
ZFMK-TIS-56303	Acipenser gueldenstaedtii	AciGue8	310	[AATC]10	[AATC]11				C	10	A	he
ZFMK-TIS-56304	Acipenser gueldenstaedtii	AciGue8	310	[AATC]10	[AATC]11				C	10	A	he
ZFMK-TIS-56304	Acipenser gueldenstaedtii	AciGue8	310	[ATCC]11	[AATC]11				C	11	-	he
ZFMK-TIS-56306	Acipenser gueldenstaedtii	AciGue8	310	[AATC]10	[AATC]11				-	10	A	he
ZFMK-TIS-56306	Acipenser gueldenstaedtii	AciGue8	310	[ATCC]11	[AATC]11				C	11	-	he
ZFMK-TIS-56311	Acipenser gueldenstaedtii	AciGue8	310	[AATC]10	[AATC]11				-	10	-	he
ZFMK-TIS-56311	Acipenser gueldenstaedtii	AciGue8	310	[AATC]13	[AATC]11				C	13	-	he
ZFMK-TIS-56312	Acipenser gueldenstaedtii	AciGue8	310	[AATC]9	[AATC]11				-	9	A	he
ZFMK-TIS-56312	Acipenser gueldenstaedtii	AciGue8	310	[AATC]10	[AATC]11				C	10	A	he
ZFMK-TIS-56313	Acipenser gueldenstaedtii	AciGue8	310	[AATC]10	[AATC]11				-	10	-	ho
ZFMK-TIS-56313	Acipenser gueldenstaedtii	AciGue8	310	[AATC]10	[AATC]11				-	10	-	ho
ZFMK-TIS-56305	Acipenser gueldenstaedtii	AciGue8	310		[AATC]11				NA	NA	NA	NA
ZFMK-TIS-56305	Acipenser gueldenstaedtii	AciGue8	310		[AATC]11				NA	NA	NA	NA
ZFMK-TIS-56310	Acipenser gueldenstaedtii	AciGue8	310		[AATC]11				NA	NA	NA	NA
ZFMK-TIS-56310	Acipenser gueldenstaedtii	AciGue8	310		[AATC]11				NA	NA	NA	NA

## Sheet: AciGue9
ZFMK-TIS	Species	Locus	Ref Amp size	Repeat motif	Ref allele	NCBI No	Scaffold ID	LFA Sample ID				inheritance	Allele Nr.
									90 Msat	198 T->C	239 G->A
ZFMK-TIS-56299	Acipenser gueldenstaedtii	AciGue9	308		[ATAG]17.1				NA	NA	NA	NA
ZFMK-TIS-56299	Acipenser gueldenstaedtii	AciGue9	308		[ATAG]17.1				NA	NA	NA	NA
ZFMK-TIS-56300	Acipenser gueldenstaedtii	AciGue9	308	[ATAG]15.1	[ATAG]17.1				15.1	-	-	he
ZFMK-TIS-56300	Acipenser gueldenstaedtii	AciGue9	308	[ATAG]15.1	[ATAG]17.1				15.1	-	-	he
ZFMK-TIS-56303	Acipenser gueldenstaedtii	AciGue9	308	[ATAG]12.1	[ATAG]17.1				12.1	C	-	he
ZFMK-TIS-56303	Acipenser gueldenstaedtii	AciGue9	308	[ATAG]17.1	[ATAG]17.1				17.1	-	-	he
ZFMK-TIS-56304	Acipenser gueldenstaedtii	AciGue9	308	[ATAG]15.1	[ATAG]17.1				15.1	C	-	he
ZFMK-TIS-56304	Acipenser gueldenstaedtii	AciGue9	308	[ATAG]16.1	[ATAG]17.1				16.1	-	-	he
ZFMK-TIS-56306	Acipenser gueldenstaedtii	AciGue9	308	[ATAG]16.1	[ATAG]17.1				13.1	C	A	he
ZFMK-TIS-56306	Acipenser gueldenstaedtii	AciGue9	308	[ATAG]13.1	[ATAG]17.1				13.1	-	-	he
ZFMK-TIS-56311	Acipenser gueldenstaedtii	AciGue9	308	[ATAG]12.1	[ATAG]17.1				12.1	-	-	he
ZFMK-TIS-56311	Acipenser gueldenstaedtii	AciGue9	308	[ATAG]16.1	[ATAG]17.1				16.1	-	-	he
ZFMK-TIS-56312	Acipenser gueldenstaedtii	AciGue9	308	[ATAG]11.1	[ATAG]17.1				11.1	-	-	he
ZFMK-TIS-56312	Acipenser gueldenstaedtii	AciGue9	308	[ATAG]13.1	[ATAG]17.1				13.1	-	-	he
ZFMK-TIS-56313	Acipenser gueldenstaedtii	AciGue9	308	[ATAG]165.1	[ATAG]17.1				15.1	-	-	he
ZFMK-TIS-56313	Acipenser gueldenstaedtii	AciGue9	308	[ATAG]16.1	[ATAG]17.1				16.1	-	-	he
ZFMK-TIS-56305	Acipenser gueldenstaedtii	AciGue9	308		[ATAG]17.1				NA	NA	NA	NA
ZFMK-TIS-56305	Acipenser gueldenstaedtii	AciGue9	308		[ATAG]17.1				NA	NA	NA	NA
ZFMK-TIS-56310	Acipenser gueldenstaedtii	AciGue9	308		[ATAG]17.1				NA	NA	NA	NA
ZFMK-TIS-56310	Acipenser gueldenstaedtii	AciGue9	308		[ATAG]17.1				NA	NA	NA	NA

## Sheet: AciGue11
ZFMK-TIS	Species	Locus	Ref Amp size	Repeat motif	Ref allele	NCBI No	Scaffold ID	LFA Sample ID	Haplotype															inheritance	Allele Nr.
									62 C->A	77 T->A	81 G->A	104 Msat	178 T->C	184 C->A	203 G->A	253 C->T	263 G->T	265 A->G	292 A->G	303 T->A	305 A->T	323 A->G	324 C->T
ZFMK-TIS-56299	Acipenser gueldenstaedtii	AciGue11	348		[CACG]12 [CACA]2				NA	NA	NA	NA	NA	NA	NA	NA	NA	NA	NA	NA	NA	NA	NA	NA
ZFMK-TIS-56299	Acipenser gueldenstaedtii	AciGue11	348		[CACG]12 [CACA]2				NA	NA	NA	NA	NA	NA	NA	NA	NA	NA	NA	NA	NA	NA	NA	NA
ZFMK-TIS-56300	Acipenser gueldenstaedtii	AciGue11	348	CACA [CACG]5 CACA CATA	[CACG]12 [CACA]2				-	-	A	8b	-	-	-	T	-	-	G	-	-	-	-	he
ZFMK-TIS-56300	Acipenser gueldenstaedtii	AciGue11	348	CACA [CACG]5 [CACA]2	[CACG]12 [CACA]2				-	-	A	8	-	A	-	T	-	-	G	-	-	-	-	he
ZFMK-TIS-56303	Acipenser gueldenstaedtii	AciGue11	348	CACA [CACG]5 [CACA]2	[CACG]12 [CACA]2				-	-	A	8	-	A	-	T	-	G	-	-	T	G	-	he
ZFMK-TIS-56303	Acipenser gueldenstaedtii	AciGue11	348	[CACA]2 [CACG]4 [CACA]2	[CACG]12 [CACA]2				-	-	-	8c	-	A	-	T	-	-	-	-	T	-	T	he
ZFMK-TIS-56304	Acipenser gueldenstaedtii	AciGue11	348	[CACA]2 [CACG]4 [CACA]2 CAGA	[CACG]12 [CACA]2				-	-	-	9d	C	A	-	T	-	-	-	-	-	-	-	he
ZFMK-TIS-56304	Acipenser gueldenstaedtii	AciGue11	348	[CACA]2 [CACG]4 GACG [CACG]2 [CACA]2	[CACG]12 [CACA]2				-	-	-	11e	-	A	A	-	-	-	-	-	-	-	T	he
ZFMK-TIS-56306	Acipenser gueldenstaedtii	AciGue11	348	CACA [CACG]5 CACA CATA	[CACG]12 [CACA]2				-	-	A	8b	-	A	-	T	T	-	-	-	-	-	T	he
ZFMK-TIS-56306	Acipenser gueldenstaedtii	AciGue11	348	CACA [CACG]5 [CACA]2	[CACG]12 [CACA]2				-	-	-	8	-	A	-	T	T	-	-	-	-	-	-	he
ZFMK-TIS-56311	Acipenser gueldenstaedtii	AciGue11	348	CACA [CACG]5 CACA CATA	[CACG]12 [CACA]2				-	-	A	8b	-	-	-	-	-	-	-	-	-	-	-	he
ZFMK-TIS-56311	Acipenser gueldenstaedtii	AciGue11	348	CACA [CACG]5 [CACA]2	[CACG]12 [CACA]2				-	-	A	8	-	A	-	T	T	-	-	A	-	-	-	he
ZFMK-TIS-56312	Acipenser gueldenstaedtii	AciGue11	348	CACA [CACG]5 [CACA]2	[CACG]12 [CACA]2				A	-	A	8	-	A	-	T	-	-	-	-	-	-	T	he
ZFMK-TIS-56312	Acipenser gueldenstaedtii	AciGue11	348	[CACA]2 [CACG]4 [CACA]2	[CACG]12 [CACA]2				-	-	-	8c	-	A	-	T	-	-	-	-	-	-	T	he
ZFMK-TIS-56313	Acipenser gueldenstaedtii	AciGue11	348	[CACA]2 CACG CACA CACG [CATG]2 CACG	[CACG]12 [CACA]2				-	-	-	8f	C	A	-	-	-	-	-	-	-	-	-	he
ZFMK-TIS-56313	Acipenser gueldenstaedtii	AciGue11	348	[CACA]2 CACG CACA [CACG]4	[CACG]12 [CACA]2				-	A	-	8g	C	A	-	-	-	-	-	-	-	-	-	he
ZFMK-TIS-56305	Acipenser gueldenstaedtii	AciGue11	348		[CACG]12 [CACA]2				NA	NA	NA	NA	NA	NA	NA	NA	NA	NA	NA	NA	NA	NA	NA	NA
ZFMK-TIS-56305	Acipenser gueldenstaedtii	AciGue11	348		[CACG]12 [CACA]2				NA	NA	NA	NA	NA	NA	NA	NA	NA	NA	NA	NA	NA	NA	NA	NA
ZFMK-TIS-56310	Acipenser gueldenstaedtii	AciGue11	348		[CACG]12 [CACA]2				NA	NA	NA	NA	NA	NA	NA	NA	NA	NA	NA	NA	NA	NA	NA	NA
ZFMK-TIS-56310	Acipenser gueldenstaedtii	AciGue11	348		[CACG]12 [CACA]2				NA	NA	NA	NA	NA	NA	NA	NA	NA	NA	NA	NA	NA	NA	NA	NA

## Sheet: AciGue12
ZFMK-TIS	Species	Locus	Ref Amp size	Repeat motif	Ref allele	NCBI No	Scaffold ID	LFA Sample ID											inheritance	Allele Nr.
									75 C->T	77 T->C	84 G->A	89 A->G	98 T->A	104 T->C	138 T->G	145 C->A	154 Msat	208 C->A
ZFMK-TIS-56299	Acipenser gueldenstaedtii	AciGue12	321	[ATAG]11.3	[ATAG]12.3				-	-	-	-	-	-	G	-	11.3	-	ho
ZFMK-TIS-56299	Acipenser gueldenstaedtii	AciGue12	321	[ATAG]11.3	[ATAG]12.3				-	-	-	-	-	-	G	-	11.3	-	ho
ZFMK-TIS-56300	Acipenser gueldenstaedtii	AciGue12	321	[ATAG]9.3	[ATAG]12.3				-	C	-	G	-	C	G	-	9.3	-	he
ZFMK-TIS-56300	Acipenser gueldenstaedtii	AciGue12	321	[ATAG]12.3	[ATAG]12.3				-	C	-	G	-	C	G	-	12.3	-	he
ZFMK-TIS-56303	Acipenser gueldenstaedtii	AciGue12	321	[ATAG]14.3	[ATAG]12.3				-	C	-	G	-	C	G	-	14.3	-	he
ZFMK-TIS-56303	Acipenser gueldenstaedtii	AciGue12	321	[ATAG]14.3	[ATAG]12.3				-	-	-	-	-	-	-	-	14.3	-	he
ZFMK-TIS-56304	Acipenser gueldenstaedtii	AciGue12	321	[ATAG]11.3	[ATAG]12.3				-	C	-	G	-	C	G	-	11.3	-	he
ZFMK-TIS-56304	Acipenser gueldenstaedtii	AciGue12	321	[ATAG]14.3	[ATAG]12.3				-	-	-	-	-	-	G	-	14.3	A	he
ZFMK-TIS-56306	Acipenser gueldenstaedtii	AciGue12	321	[ATAG]10.3	[ATAG]12.3				-	C	-	G	-	C	G	-	10.3	-	he
ZFMK-TIS-56306	Acipenser gueldenstaedtii	AciGue12	321	[ATAG]12.3	[ATAG]12.3				T	C	-	G	A	C	G	-	12.3	-	he
ZFMK-TIS-56311	Acipenser gueldenstaedtii	AciGue12	321	[ATAG]10.3	[ATAG]12.3				-	-	A	-	-	-	G	-	10.3	A	he
ZFMK-TIS-56311	Acipenser gueldenstaedtii	AciGue12	321	[ATAG]15.2	[ATAG]12.3				-	-	A	-	-	-	G	-	15.3	-	he
ZFMK-TIS-56312	Acipenser gueldenstaedtii	AciGue12	321	[ATAG]11.3	[ATAG]12.3				-	C	-	G	-	C	G	-	11.3	-	he
ZFMK-TIS-56312	Acipenser gueldenstaedtii	AciGue12	321	[ATAG]15.3	[ATAG]12.3				-	-	-	G	-	C	G	-	14.3	-	he
ZFMK-TIS-56313	Acipenser gueldenstaedtii	AciGue12	321	ATCG [ATAG]14.3	[ATAG]12.3				-	-	-	-	-	-	G	A	15.3b	-	he
ZFMK-TIS-56313	Acipenser gueldenstaedtii	AciGue12	321	ATCG [ATAG]16.3	[ATAG]12.3				-	-	-	-	-	-	G	-	17.3b	-	he
ZFMK-TIS-56305	Acipenser gueldenstaedtii	AciGue12	321		[ATAG]12.3				NA	NA	NA	NA	NA	NA	NA	NA	NA	NA	NA
ZFMK-TIS-56305	Acipenser gueldenstaedtii	AciGue12	321		[ATAG]12.3				NA	NA	NA	NA	NA	NA	NA	NA	NA	NA	NA
ZFMK-TIS-56310	Acipenser gueldenstaedtii	AciGue12	321		[ATAG]12.3				NA	NA	NA	NA	NA	NA	NA	NA	NA	NA	NA
ZFMK-TIS-56310	Acipenser gueldenstaedtii	AciGue12	321		[ATAG]12.3				NA	NA	NA	NA	NA	NA	NA	NA	NA	NA	NA

[truncated: 15 more sheets: AciGue14, AciGue15, AciGue16, AciGue17, AciGue18, AciGue20, AciGue22, AciGue23, AciGue24, AciGue25, AciGue26, AciGue27, AciGue28, AciGue29, AciGue30]
