# Supplementary material for: FOGS: A SNPSTR Marker Database to Combat Wildlife Trafficking and a Cell Culture Bank for Ex‐Situ Conservation
Source: Mol Ecol Resour. 2025 Jan 10;25(4):e14062. doi: 10.1111/1755-0998.14062 (PMC11969641; doi:10.1111/1755-0998.14062)
Supplement: Supplementary file 4 — Table S4. SNPSTR data. [file MEN-25-e14062-s001.zip › Supplementary S4/Acipenser_stellatus_SNPSTR.xlsx]

## Sheet: AciSte1
ZFMK-TIS	Species	Locus	Ref Amp size	Repeat motif	Ref allele	NCBI No	Scaffold ID	LFA Sample ID		inheritance	Allele Nr.
									165 Msat
ZFMK-TIS-56288	Acipenser stellatus	AciSte1	325	[AGAT]8.1	[AGAT]11.1				8.1	he
ZFMK-TIS-56288	Acipenser stellatus	AciSte1	325	[AGAT]12.1	[AGAT]11.1				12.1	he
ZFMK-TIS-56289	Acipenser stellatus	AciSte1	325	[AGAT]8.1	[AGAT]11.1				8.1	ho
ZFMK-TIS-56289	Acipenser stellatus	AciSte1	325	[AGAT]8.1	[AGAT]11.1				8.1	ho
ZFMK-TIS-56290	Acipenser stellatus	AciSte1	325	[AGAT]13.1	[AGAT]11.1				13.1	he
ZFMK-TIS-56290	Acipenser stellatus	AciSte1	325	[AGAT]18.1	[AGAT]11.1				18.1	he
ZFMK-TIS-56291	Acipenser stellatus	AciSte1	325	[AGAT]11.1	[AGAT]11.1				11.1	he
ZFMK-TIS-56291	Acipenser stellatus	AciSte1	325	[AGAT]5 AGAC [AGAT]6.1	[AGAT]11.1				12.1b	he
ZFMK-TIS-56292	Acipenser stellatus	AciSte1	325	[AGAT]12.1	[AGAT]11.1				12.1	he
ZFMK-TIS-56292	Acipenser stellatus	AciSte1	325	[AGAT]18.1	[AGAT]11.1				18.1	he
ZFMK-TIS-56293	Acipenser stellatus	AciSte1	325	[AGAT]8.1	[AGAT]11.1				8.1	he
ZFMK-TIS-56293	Acipenser stellatus	AciSte1	325	[AGAT]14.1	[AGAT]11.1				14.1	he
ZFMK-TIS-56294	Acipenser stellatus	AciSte1	325	[AGAT]15.1	[AGAT]11.1				15.1	ho
ZFMK-TIS-56294	Acipenser stellatus	AciSte1	325	[AGAT]15.1	[AGAT]11.1				15.1	ho
ZFMK-TIS-56295	Acipenser stellatus	AciSte1	325	[AGAT]8.1	[AGAT]11.1				8.1	ho
ZFMK-TIS-56295	Acipenser stellatus	AciSte1	325	[AGAT]8.1	[AGAT]11.1				8.1	ho
ZFMK-TIS-56296	Acipenser stellatus	AciSte1	325	[AGAT]8.1	[AGAT]11.1				8.1	he
ZFMK-TIS-56296	Acipenser stellatus	AciSte1	325	[AGAT]15.1	[AGAT]11.1				15.1	he
ZFMK-TIS-56298	Acipenser stellatus	AciSte1	325	[AGAT]10.1	[AGAT]11.1				10.1	ho
ZFMK-TIS-56298	Acipenser stellatus	AciSte1	325	[AGAT]10.1	[AGAT]11.1				10.1	ho

## Sheet: AciSte2
ZFMK-TIS	Species	Locus	Ref Amp size	Repeat motif	Ref allele	NCBI No	Scaffold ID	LFA Sample ID			inheritance	Allele Nr.
									170 Msat	227 T->C
ZFMK-TIS-56288	Acipenser stellatus	AciSte2	309	[GATA]12	[GATA]12				12	-	he
ZFMK-TIS-56288	Acipenser stellatus	AciSte2	309	[GATA]12.1	[GATA]12				12.1	C	he
ZFMK-TIS-56289	Acipenser stellatus	AciSte2	309	[GATA]14	[GATA]12				14	-	he
ZFMK-TIS-56289	Acipenser stellatus	AciSte2	309	[GATA]14.1	[GATA]12				14.1	-	he
ZFMK-TIS-56290	Acipenser stellatus	AciSte2	309	[GATA]3.2 [GATA]8	[GATA]12				11b	-	ho
ZFMK-TIS-56290	Acipenser stellatus	AciSte2	309	[GATA]3.2 [GATA]8	[GATA]12				11b	-	ho
ZFMK-TIS-56291	Acipenser stellatus	AciSte2	309		[GATA]12				NA	NA	NA
ZFMK-TIS-56291	Acipenser stellatus	AciSte2	309		[GATA]12				NA	NA	NA
ZFMK-TIS-56292	Acipenser stellatus	AciSte2	309	[GATA]10	[GATA]12				10	-	he
ZFMK-TIS-56292	Acipenser stellatus	AciSte2	309	[GATA]10.1	[GATA]12				10.1	-	he
ZFMK-TIS-56293	Acipenser stellatus	AciSte2	309	[GAGA]1.2 [GATA]13	[GATA]12				14.2b	-	he
ZFMK-TIS-56293	Acipenser stellatus	AciSte2	309	[GAGA]1.2 [GATA]13.1	[GATA]12				14.3b	-	he
ZFMK-TIS-56294	Acipenser stellatus	AciSte2	309	[GAGA]1.2 [GATA]8	[GATA]12				9.2b	-	he
ZFMK-TIS-56294	Acipenser stellatus	AciSte2	309	[GAGA]1.2 [GATA]8.1	[GATA]12				9.3b	-	he
ZFMK-TIS-56295	Acipenser stellatus	AciSte2	309	[GATA]11	[GATA]12				11	-	he
ZFMK-TIS-56295	Acipenser stellatus	AciSte2	309	[GATA]11.1	[GATA]12				11.1	-	he
ZFMK-TIS-56296	Acipenser stellatus	AciSte2	309	[GATA]12	[GATA]12				12	-	he
ZFMK-TIS-56296	Acipenser stellatus	AciSte2	309	[GATA]12.1	[GATA]12				12.1	-	he
ZFMK-TIS-56298	Acipenser stellatus	AciSte2	309	[GATA]14	[GATA]12				14	-	ho
ZFMK-TIS-56298	Acipenser stellatus	AciSte2	309	[GATA]14	[GATA]12				14	-	ho

## Sheet: AciSte4
ZFMK-TIS	Species	Locus	Ref Amp size	Repeat motif	Ref allele	NCBI No	Scaffold ID	LFA Sample ID	Haplotype					inheritance	Allele Nr.
									105 T->A	109 Msat	283 C->G	291 T->G	292 T->C
ZFMK-TIS-56288	Acipenser stellatus	AciSte4	324	[GATA]13 GACA [GATA]2.1	[GATA]17.1				-	16.1b	-	-	-	he
ZFMK-TIS-56288	Acipenser stellatus	AciSte4	324	[GATA]17.1	[GATA]17.1				-	17.1	-	-	-	he
ZFMK-TIS-56289	Acipenser stellatus	AciSte4	324	[GATA]14.1	[GATA]17.1				A	14.1	-	-	-	he
ZFMK-TIS-56289	Acipenser stellatus	AciSte4	324	[GATA]15.1	[GATA]17.1				-	15.1	-	-	-	he
ZFMK-TIS-56290	Acipenser stellatus	AciSte4	324	[GATA]12.1	[GATA]17.1				-	12.1	-	G	C	he
ZFMK-TIS-56290	Acipenser stellatus	AciSte4	324	[GATA]14.1	[GATA]17.1				-	14.1	G	-	C	he
ZFMK-TIS-56291	Acipenser stellatus	AciSte4	324	[GATA]16.1	[GATA]17.1				-	16.1	-	-	-	he
ZFMK-TIS-56291	Acipenser stellatus	AciSte4	324	[GATA]19.1	[GATA]17.1				-	19.1	-	-	C	he
ZFMK-TIS-56292	Acipenser stellatus	AciSte4	324	[GATA]12 GACA [GATA]2.1	[GATA]17.1				-	15.1b	-	-	-	ho
ZFMK-TIS-56292	Acipenser stellatus	AciSte4	324	[GATA]12 GACA [GATA]2.1	[GATA]17.1				-	15.1b	-	-	-	ho
ZFMK-TIS-56293	Acipenser stellatus	AciSte4	324	[GATA]13.1	[GATA]17.1				-	13.1	-	-	-	he
ZFMK-TIS-56293	Acipenser stellatus	AciSte4	324	[GATA]12 GACA [GATA]2.1	[GATA]17.1				-	15.1b	-	-	-	he
ZFMK-TIS-56294	Acipenser stellatus	AciSte4	324	[GATA]17.1	[GATA]17.1				-	17.1	-	-	C	he
ZFMK-TIS-56294	Acipenser stellatus	AciSte4	324	[GATA]18.1	[GATA]17.1				-	18.1	-	-	C	he
ZFMK-TIS-56295	Acipenser stellatus	AciSte4	324	[GATA]7.1	[GATA]17.1				-	7.1	-	-	-	he
ZFMK-TIS-56295	Acipenser stellatus	AciSte4	324	[GATA]8.1	[GATA]17.1				-	8.1	-	-	C	he
ZFMK-TIS-56296	Acipenser stellatus	AciSte4	324	[GATA]14.1	[GATA]17.1				-	14.1	-	-	-	ho
ZFMK-TIS-56296	Acipenser stellatus	AciSte4	324	[GATA]14.1	[GATA]17.1				-	14.1	-	-	-	ho
ZFMK-TIS-56298	Acipenser stellatus	AciSte4	324	[GATA]11 GACA [GATA]2.1	[GATA]17.1				-	14.1b	-	-	C	he
ZFMK-TIS-56298	Acipenser stellatus	AciSte4	324	[GATA]16.1	[GATA]17.1				-	16.1	-	-	C	he

## Sheet: AciSte6
ZFMK-TIS	Species	Locus	Ref Amp size	Repeat motif	Ref allele	NCBI No	Scaffold ID	LFA Sample ID	Haplotype								inheritance	Allele Nr.
									38 A->C	55 G->A	67 G->C	94 A->G	152 Msat	220 T->A	243 C->G	261 T->A
ZFMK-TIS-56288	Acipenser stellatus	AciSte6	309	[AGAT]11	[AGAT]11				-	-	-	-	11	A	-	-	he
ZFMK-TIS-56288	Acipenser stellatus	AciSte6	309	[AGAT]11	[AGAT]11				-	-	-	-	11	-	-	-	he
ZFMK-TIS-56289	Acipenser stellatus	AciSte6	309	[AGAT]10	[AGAT]11				C	-	-	-	10	A	-	-	he
ZFMK-TIS-56289	Acipenser stellatus	AciSte6	309	[AGAT]12	[AGAT]11				C	-	-	-	12	-	-	-	he
ZFMK-TIS-56290	Acipenser stellatus	AciSte6	309	[AGAT]8	[AGAT]11				-	-	-	-	8	A	-	A	he
ZFMK-TIS-56290	Acipenser stellatus	AciSte6	309	[AGAT]9	[AGAT]11				-	-	-	-	9	-	-	-	he
ZFMK-TIS-56291	Acipenser stellatus	AciSte6	309	[AGAT]10	[AGAT]11				C	-	-	-	10	A	-	-	he
ZFMK-TIS-56291	Acipenser stellatus	AciSte6	309	[AGAT]12	[AGAT]11				-	-	-	-	12	-	-	-	he
ZFMK-TIS-56292	Acipenser stellatus	AciSte6	309	[AGAT]14	[AGAT]11				-	-	-	-	14	-	-	-	ho
ZFMK-TIS-56292	Acipenser stellatus	AciSte6	309	[AGAT]14	[AGAT]11				-	-	-	-	14	-	-	-	ho
ZFMK-TIS-56293	Acipenser stellatus	AciSte6	309	[AGAT]8	[AGAT]11				-	-	-	-	8	-	G	-	he
ZFMK-TIS-56293	Acipenser stellatus	AciSte6	309	[AGAT]9	[AGAT]11				-	-	C	-	9	A	-	-	he
ZFMK-TIS-56294	Acipenser stellatus	AciSte6	309	[AGAT]12	[AGAT]11				-	-	-	-	12	-	-	-	ho
ZFMK-TIS-56294	Acipenser stellatus	AciSte6	309	[AGAT]12	[AGAT]11				-	-	-	-	12	-	-	-	ho
ZFMK-TIS-56295	Acipenser stellatus	AciSte6	309	[AGAT]8	[AGAT]11				-	A	-	-	8	A	-	-	he
ZFMK-TIS-56295	Acipenser stellatus	AciSte6	309	[AGAT]9	[AGAT]11				-	-	-	-	9	-	-	-	he
ZFMK-TIS-56296	Acipenser stellatus	AciSte6	309	[AGAT]7	[AGAT]11				-	A	-	-	7	-	-	-	he
ZFMK-TIS-56296	Acipenser stellatus	AciSte6	309	[AGAT]9	[AGAT]11				C	-	-	G	9	A	-	-	he
ZFMK-TIS-56298	Acipenser stellatus	AciSte6	309	[AGAT]8	[AGAT]11				-	-	-	-	8	A	-	-	he
ZFMK-TIS-56298	Acipenser stellatus	AciSte6	309	[AGAT]9	[AGAT]11				-	-	-	-	9	-	-	-	he

## Sheet: AciSte7
ZFMK-TIS	Species	Locus	Ref Amp size	Repeat motif	Ref allele	NCBI No	Scaffold ID	LFA Sample ID	Haplotype									inheritance	Allele Nr.
									38 G->A	40 T->C	43 G->T	49 A->T	132 G->A	169 Msat	252 C->T	269 G->C	272 T->G
ZFMK-TIS-56288	Acipenser stellatus	AciSte7	325	[GATA]13.2	[GATA]13.2				-	-	-	T	-	13.2	-	-	-	he
ZFMK-TIS-56288	Acipenser stellatus	AciSte7	325	[GATA]2 GAAT [GATA]15.2	[GATA]13.2				-	-	-	-	A	18.2b	-	-	-	he
ZFMK-TIS-56289	Acipenser stellatus	AciSte7	325	[GATA]2 GAAT [GATA]10.2	[GATA]13.2				-	-	-	-	A	13.2b	-	-	-	ho
ZFMK-TIS-56289	Acipenser stellatus	AciSte7	325	[GATA]2 GAAT [GATA]10.2	[GATA]13.2				-	-	-	-	A	13.2b	-	-	-	ho
ZFMK-TIS-56290	Acipenser stellatus	AciSte7	325	[GATA]2 GAAT [GATA]13.2	[GATA]13.2				-	-	-	-	A	16.2b	-	-	-	he
ZFMK-TIS-56290	Acipenser stellatus	AciSte7	325	[GATA]15 GAGA [GATA]2.2	[GATA]13.2				A	-	T	T	A	18.2c	T	-	-	he
ZFMK-TIS-56291	Acipenser stellatus	AciSte7	325	[GATA]11 GAGA [GATA]2.2	[GATA]13.2				A	-	T	T	-	14.2c	-	-	-	ho
ZFMK-TIS-56291	Acipenser stellatus	AciSte7	325	[GATA]11 GAGA [GATA]2.2	[GATA]13.2				A	-	T	T	-	14.2c	-	-	-	ho
ZFMK-TIS-56292	Acipenser stellatus	AciSte7	325	[GATA]2 GAAT [GATA]13.2	[GATA]13.2				-	-	-	-	A	16.2b	-	-	-	he
ZFMK-TIS-56292	Acipenser stellatus	AciSte7	325	[GATA]6 GAGA [GATA]13.2	[GATA]13.2				A	-	T	T	-	20.2d	-	-	-	he
ZFMK-TIS-56293	Acipenser stellatus	AciSte7	325	[GATA]11.2	[GATA]13.2				A	-	T	T	A	11.2	-	-	-	he
ZFMK-TIS-56293	Acipenser stellatus	AciSte7	325	[GATA]2 GAAT [GATA]14.2	[GATA]13.2				-	-	-	-	A	17.2b	-	-	-	he
ZFMK-TIS-56294	Acipenser stellatus	AciSte7	325	[GATA]14.2	[GATA]13.2				-	-	-	-	-	14.2	-	-	-	he
ZFMK-TIS-56294	Acipenser stellatus	AciSte7	325	[GATA]13 GAGA [GATA]2.2	[GATA]13.2				-	C	T	T	A	16.2c	T	C	G	he
ZFMK-TIS-56295	Acipenser stellatus	AciSte7	325	[GATA]16 GAGA [GATA]2.2	[GATA]13.2				A	-	T	T	A	19.2c	T	C	G	he
ZFMK-TIS-56295	Acipenser stellatus	AciSte7	325	[GATA]16 GAGA [GATA]2.2	[GATA]13.2				A	-	T	T	A	19.2c	T	C	-	he
ZFMK-TIS-56296	Acipenser stellatus	AciSte7	325	[GATA]11 GAGA [GATA]2.2	[GATA]13.2				A	-	T	T	-	14.2c	-	-	-	ho
ZFMK-TIS-56296	Acipenser stellatus	AciSte7	325	[GATA]11 GAGA [GATA]2.2	[GATA]13.2				A	-	T	T	-	14.2c	-	-	-	ho
ZFMK-TIS-56298	Acipenser stellatus	AciSte7	325	[GATA]16.2	[GATA]13.2				A	-	T	T	A	16.2	-	-	-	he
ZFMK-TIS-56298	Acipenser stellatus	AciSte7	325	[GATA]2 GAAT [GATA]18.2	[GATA]13.2				A	-	T	T	A	21.2b	T	C	-	he

## Sheet: AciSte9
ZFMK-TIS	Species	Locus	Ref Amp size	Repeat motif	Ref allele	NCBI No	Scaffold ID	LFA Sample ID		inheritance	Allele Nr.
									77 Msat
ZFMK-TIS-56288	Acipenser stellatus	AciSte9	308	[TAGA]17.2	[TAGA]17.2				17.2	ho
ZFMK-TIS-56288	Acipenser stellatus	AciSte9	308	[TAGA]17.2	[TAGA]17.2				17.2	ho
ZFMK-TIS-56289	Acipenser stellatus	AciSte9	308	[TAGA]13.2	[TAGA]17.2				13.2	he
ZFMK-TIS-56289	Acipenser stellatus	AciSte9	308	[TAGA]14.2	[TAGA]17.2				14.2	he
ZFMK-TIS-56290	Acipenser stellatus	AciSte9	308	[TAGA]15.2	[TAGA]17.2				15.2	he
ZFMK-TIS-56290	Acipenser stellatus	AciSte9	308	[TAGA]18.2	[TAGA]17.2				18.2	he
ZFMK-TIS-56291	Acipenser stellatus	AciSte9	308	[TAGA]15.2	[TAGA]17.2				15.2	he
ZFMK-TIS-56291	Acipenser stellatus	AciSte9	308	[TAGA]17.2	[TAGA]17.2				17.2	he
ZFMK-TIS-56292	Acipenser stellatus	AciSte9	308	[TAGA]13.2	[TAGA]17.2				13.2	he
ZFMK-TIS-56292	Acipenser stellatus	AciSte9	308	[TAGA]18.2	[TAGA]17.2				18.2	he
ZFMK-TIS-56293	Acipenser stellatus	AciSte9	308	[TAGA]8.2	[TAGA]17.2				8.2	he
ZFMK-TIS-56293	Acipenser stellatus	AciSte9	308	[TAGA]11.2	[TAGA]17.2				11.2	he
ZFMK-TIS-56294	Acipenser stellatus	AciSte9	308	[TAGA]12.2	[TAGA]17.2				12.2	he
ZFMK-TIS-56294	Acipenser stellatus	AciSte9	308	[TAGA]16.2	[TAGA]17.2				16.2	he
ZFMK-TIS-56295	Acipenser stellatus	AciSte9	308	[TAGA]12.2	[TAGA]17.2				12.2	he
ZFMK-TIS-56295	Acipenser stellatus	AciSte9	308	[TAGA]14.2	[TAGA]17.2				14.2	he
ZFMK-TIS-56296	Acipenser stellatus	AciSte9	308	[TAGA]12.2	[TAGA]17.2				12.2	he
ZFMK-TIS-56296	Acipenser stellatus	AciSte9	308	[TAGA]14.2	[TAGA]17.2				14.2	he
ZFMK-TIS-56298	Acipenser stellatus	AciSte9	308	[TAGA]13.2	[TAGA]17.2				13.2	he
ZFMK-TIS-56298	Acipenser stellatus	AciSte9	308	[TAGA]11 TAGG [TAGA]1.2	[TAGA]17.2				13.2b	he

## Sheet: AciSte10
ZFMK-TIS	Species	Locus	Ref Amp size	Repeat motif	Ref allele	NCBI No	Scaffold ID	LFA Sample ID		inheritance	Allele Nr.
									160 Msat
ZFMK-TIS-56288	Acipenser stellatus	AciSte10	300	[AGAT]12	[AGAT]14				12	he
ZFMK-TIS-56288	Acipenser stellatus	AciSte10	300	[AGAT]14	[AGAT]14				14	he
ZFMK-TIS-56289	Acipenser stellatus	AciSte10	300	[AGAT]14	[AGAT]14				14	he
ZFMK-TIS-56289	Acipenser stellatus	AciSte10	300	[AGAT]15	[AGAT]14				15	he
ZFMK-TIS-56290	Acipenser stellatus	AciSte10	300	[AGAT]13	[AGAT]14				13	he
ZFMK-TIS-56290	Acipenser stellatus	AciSte10	300	[AGAT]14	[AGAT]14				14	he
ZFMK-TIS-56291	Acipenser stellatus	AciSte10	300	[AGAT]12	[AGAT]14				12	he
ZFMK-TIS-56291	Acipenser stellatus	AciSte10	300	[AGAT]13	[AGAT]14				13	he
ZFMK-TIS-56292	Acipenser stellatus	AciSte10	300	[AGAT]12	[AGAT]14				12	he
ZFMK-TIS-56292	Acipenser stellatus	AciSte10	300	[AGAT]13	[AGAT]14				13	he
ZFMK-TIS-56293	Acipenser stellatus	AciSte10	300	[AGAT]14	[AGAT]14				14	ho
ZFMK-TIS-56293	Acipenser stellatus	AciSte10	300	[AGAT]14	[AGAT]14				14	ho
ZFMK-TIS-56294	Acipenser stellatus	AciSte10	300	[AGAT]12	[AGAT]14				12	he
ZFMK-TIS-56294	Acipenser stellatus	AciSte10	300	[AGAT]13	[AGAT]14				13	he
ZFMK-TIS-56295	Acipenser stellatus	AciSte10	300	[AGAT]15	[AGAT]14				15	ho
ZFMK-TIS-56295	Acipenser stellatus	AciSte10	300	[AGAT]15	[AGAT]14				15	ho
ZFMK-TIS-56296	Acipenser stellatus	AciSte10	300	[AGAT]12	[AGAT]14				12	he
ZFMK-TIS-56296	Acipenser stellatus	AciSte10	300	[AGAT]13	[AGAT]14				13	he
ZFMK-TIS-56298	Acipenser stellatus	AciSte10	300	[AGAT]13	[AGAT]14				13	he
ZFMK-TIS-56298	Acipenser stellatus	AciSte10	300	[AGAT]15	[AGAT]14				15	he

## Sheet: AciSte11
ZFMK-TIS	Species	Locus	Ref Amp size	Repeat motif	Ref allele	NCBI No	Scaffold ID	LFA Sample ID	Haplotype				inheritance	Allele Nr.
									72 T->C	155 T->C	159 Msat	246 T->A
ZFMK-TIS-56288	Acipenser stellatus	AciSte11	350	[AGAT]13.2	[AGAT]13.2				C	-	13.2	-	he
ZFMK-TIS-56288	Acipenser stellatus	AciSte11	350	[AGAT]13.2	[AGAT]13.2				-	-	13.2	-	he
ZFMK-TIS-56289	Acipenser stellatus	AciSte11	350	[AGAT]7.2	[AGAT]13.2				C	-	7.2	A	he
ZFMK-TIS-56289	Acipenser stellatus	AciSte11	350	[AGAT]14.2	[AGAT]13.2				C	-	14.2	A	he
ZFMK-TIS-56290	Acipenser stellatus	AciSte11	350	[AGAT]7.2	[AGAT]13.2				C	-	7.2	A	he
ZFMK-TIS-56290	Acipenser stellatus	AciSte11	350	[AGAT]7.2	[AGAT]13.2				C	-	7.2	-	he
ZFMK-TIS-56291	Acipenser stellatus	AciSte11	350	[AGAT]14.2	[AGAT]13.2				C	-	14.2	-	he
ZFMK-TIS-56291	Acipenser stellatus	AciSte11	350	[AGAT]17.2	[AGAT]13.2				C	-	17.2	-	he
ZFMK-TIS-56292	Acipenser stellatus	AciSte11	350	[AGAT]13.2	[AGAT]13.2				C	-	13.2	-	he
ZFMK-TIS-56292	Acipenser stellatus	AciSte11	350	[AGAT]16.2	[AGAT]13.2				C	-	16.2	-	he
ZFMK-TIS-56293	Acipenser stellatus	AciSte11	350	[AGAT]7.2	[AGAT]13.2				C	-	7.2	A	he
ZFMK-TIS-56293	Acipenser stellatus	AciSte11	350	[AGAT]7.2	[AGAT]13.2				C	-	7.2	-	he
ZFMK-TIS-56294	Acipenser stellatus	AciSte11	350	[AGAT]12.2	[AGAT]13.2				C	-	12.2	A	he
ZFMK-TIS-56294	Acipenser stellatus	AciSte11	350	[AGAT]14.2	[AGAT]13.2				C	-	14.2	A	he
ZFMK-TIS-56295	Acipenser stellatus	AciSte11	350	[AGAT]12.2	[AGAT]13.2				C	-	12.2	-	he
ZFMK-TIS-56295	Acipenser stellatus	AciSte11	350	[AGAT]14.2	[AGAT]13.2				C	-	14.2	-	he
ZFMK-TIS-56296	Acipenser stellatus	AciSte11	350	[AGAT]7.2	[AGAT]13.2				C	-	7.2	A	ho
ZFMK-TIS-56296	Acipenser stellatus	AciSte11	350	[AGAT]7.2	[AGAT]13.2				C	-	7.2	A	ho
ZFMK-TIS-56298	Acipenser stellatus	AciSte11	350	[AGAT]8.2	[AGAT]13.2				C	C	8.2	A	he
ZFMK-TIS-56298	Acipenser stellatus	AciSte11	350	[AGAT]8.2	[AGAT]13.2				C	-	8.2	-	he

## Sheet: AciSte12
ZFMK-TIS	Species	Locus	Ref Amp size	Repeat motif	Ref allele	NCBI No	Scaffold ID	LFA Sample ID		inheritance	Allele Nr.
									91 Msat
ZFMK-TIS-56288	Acipenser stellatus	AciSte12	311	(TAGA TAGC)2 [TAGA]9.3	(TAGA TAGC)2 [TAGA]16				13.3	ho
ZFMK-TIS-56288	Acipenser stellatus	AciSte12	311	(TAGA TAGC)2 [TAGA]9.3	(TAGA TAGC)2 [TAGA]16				13.3	ho
ZFMK-TIS-56289	Acipenser stellatus	AciSte12	311	(TAGA TAGC)2 [TAGA]11.3	(TAGA TAGC)2 [TAGA]16				15.3	ho
ZFMK-TIS-56289	Acipenser stellatus	AciSte12	311	(TAGA TAGC)2 [TAGA]11.3	(TAGA TAGC)2 [TAGA]16				15.3	ho
ZFMK-TIS-56290	Acipenser stellatus	AciSte12	311	(TAGA TAGC)2 [TAGA]10.3	(TAGA TAGC)2 [TAGA]16				14.3	he
ZFMK-TIS-56290	Acipenser stellatus	AciSte12	311	TAGA TAGC [TAGA]16.3	(TAGA TAGC)2 [TAGA]16				18.3b	he
ZFMK-TIS-56291	Acipenser stellatus	AciSte12	311	(TAGA TAGC)2 [TAGA]9.3	(TAGA TAGC)2 [TAGA]16				13.3	he
ZFMK-TIS-56291	Acipenser stellatus	AciSte12	311	(TAGA TAGC)2 [TAGA]12.3	(TAGA TAGC)2 [TAGA]16				16.3	he
ZFMK-TIS-56292	Acipenser stellatus	AciSte12	311	(TAGA TAGC)2 [TAGA]10.3	(TAGA TAGC)2 [TAGA]16				14.3	he
ZFMK-TIS-56292	Acipenser stellatus	AciSte12	311	(TAGA TAGC)2 [TAGA]11.3	(TAGA TAGC)2 [TAGA]16				15.3	he
ZFMK-TIS-56293	Acipenser stellatus	AciSte12	311	(TAGA TAGC)2 [TAGA]11.3	(TAGA TAGC)2 [TAGA]16				15.3	he
ZFMK-TIS-56293	Acipenser stellatus	AciSte12	311	(TAGA TAGC)2 [TAGA]14.3	(TAGA TAGC)2 [TAGA]16				18.3	he
ZFMK-TIS-56294	Acipenser stellatus	AciSte12	311	(TAGA TAGC)2 [TAGA]11.3	(TAGA TAGC)2 [TAGA]16				15.3	he
ZFMK-TIS-56294	Acipenser stellatus	AciSte12	311	(TAGA TAGC)2 [TAGA]12.3	(TAGA TAGC)2 [TAGA]16				16.3	he
ZFMK-TIS-56295	Acipenser stellatus	AciSte12	311	(TAGA TAGC)2 [TAGA]10.3	(TAGA TAGC)2 [TAGA]16				14.3	he
ZFMK-TIS-56295	Acipenser stellatus	AciSte12	311	(TAGA TAGC)2 [TAGA]15.3	(TAGA TAGC)2 [TAGA]16				19.3	he
ZFMK-TIS-56296	Acipenser stellatus	AciSte12	311	(TAGA TAGC)2 [TAGA]12.3	(TAGA TAGC)2 [TAGA]16				16.3	he
ZFMK-TIS-56296	Acipenser stellatus	AciSte12	311	(TAGA TAGC)2 [TAGA]4 TTGA [TAGA]8.3	(TAGA TAGC)2 [TAGA]16				17.3	he
ZFMK-TIS-56298	Acipenser stellatus	AciSte12	311	(TAGA TAGC)2 [TAGA]11.3	(TAGA TAGC)2 [TAGA]16				15.3	he
ZFMK-TIS-56298	Acipenser stellatus	AciSte12	311	(TAGA TAGC)2 [TAGA]12.3	(TAGA TAGC)2 [TAGA]16				16.3	he

## Sheet: AciSte13
ZFMK-TIS	Species	Locus	Ref Amp size	Repeat motif	Ref allele	NCBI No	Scaffold ID	LFA Sample ID		inheritance	Allele Nr.
									90 Msat
ZFMK-TIS-56288	Acipenser stellatus	AciSte13	307	[ATAG]14 ACAG [ATAG]1.1	[ATAG]17.1				16.1b	he
ZFMK-TIS-56288	Acipenser stellatus	AciSte13	307	[ATAG]17.1	[ATAG]17.1				17.1	he
ZFMK-TIS-56289	Acipenser stellatus	AciSte13	307	[ATAG]12.1	[ATAG]17.1				12.1	he
ZFMK-TIS-56289	Acipenser stellatus	AciSte13	307	[ATAG]14.1	[ATAG]17.1				14.1	he
ZFMK-TIS-56290	Acipenser stellatus	AciSte13	307	[ATAG]14.1	[ATAG]17.1				14.1	he
ZFMK-TIS-56290	Acipenser stellatus	AciSte13	307	[ATAG]18.1	[ATAG]17.1				18.1	he
ZFMK-TIS-56291	Acipenser stellatus	AciSte13	307	[ATAG]14.1	[ATAG]17.1				14.1	he
ZFMK-TIS-56291	Acipenser stellatus	AciSte13	307	[ATAG]16.1	[ATAG]17.1				16.1	he
ZFMK-TIS-56292	Acipenser stellatus	AciSte13	307	[ATAG]17.1	[ATAG]17.1				17.1	he
ZFMK-TIS-56292	Acipenser stellatus	AciSte13	307	[ATAG]18.1	[ATAG]17.1				18.1	he
ZFMK-TIS-56293	Acipenser stellatus	AciSte13	307	[ATAG]17.1	[ATAG]17.1				17.1	he
ZFMK-TIS-56293	Acipenser stellatus	AciSte13	307	[ATAG]18.1	[ATAG]17.1				18.1	he
ZFMK-TIS-56294	Acipenser stellatus	AciSte13	307	[ATAG]14.1	[ATAG]17.1				14.1	he
ZFMK-TIS-56294	Acipenser stellatus	AciSte13	307	[ATAG]16.1	[ATAG]17.1				16.1	he
ZFMK-TIS-56295	Acipenser stellatus	AciSte13	307	[ATAG]15.1	[ATAG]17.1				15.1	he
ZFMK-TIS-56295	Acipenser stellatus	AciSte13	307	[ATAG]16.1	[ATAG]17.1				16.1	he
ZFMK-TIS-56296	Acipenser stellatus	AciSte13	307	[ATAG]14.1	[ATAG]17.1				14.1	he
ZFMK-TIS-56296	Acipenser stellatus	AciSte13	307	[ATAG]16.1	[ATAG]17.1				16.1	he
ZFMK-TIS-56298	Acipenser stellatus	AciSte13	307	[ATAG]16.1	[ATAG]17.1				16.1	he
ZFMK-TIS-56298	Acipenser stellatus	AciSte13	307	[ATAG]18.1	[ATAG]17.1				18.1	he

[truncated: 16 more sheets: AciSte14, AciSte15, AciSte16, AciSte17, AciSte18, AciSte19, AciSte20, AciSte22, AciSte23, AciSte24, AciSte25, AciSte26, AciSte27, AciSte28, AciSte29, AciSte30]
