# Supplementary material for: FOGS: A SNPSTR Marker Database to Combat Wildlife Trafficking and a Cell Culture Bank for Ex‐Situ Conservation
Source: Mol Ecol Resour. 2025 Jan 10;25(4):e14062. doi: 10.1111/1755-0998.14062 (PMC11969641; doi:10.1111/1755-0998.14062)
Supplement: Supplementary file 4 — Table S4. SNPSTR data. [file MEN-25-e14062-s001.zip › Supplementary S4/Acrocephalus_scirpaceus_SNPSTR.xlsx]

## Sheet: AcrSci1
ZFMK-TIS	Species	Locus	Ref Amp size	Repeat motif	Ref allele	NCBI No	Scaffold ID	LFA Sample ID	Haplotype					inheritance	Allele Nr.
									81 T->C	97 Msat	268 T->A	280 T->C	281 G->A
ZFMK-DNA-FD19595271	Acrocephalus scirpaceus	AcrSci1	314	[CCAT]13.2	[CCAT]13.2	GCA_910950805.1	CAJVGK010000016.1		-	13.2	-	-	-	ho
ZFMK-DNA-FD19595271	Acrocephalus scirpaceus	AcrSci1	314	[CCAT]13.2	[CCAT]13.2	GCA_910950805.1	CAJVGK010000016.1		-	13.2	-	-	-	ho
ZFMK-DNA-FD19595303	Acrocephalus scirpaceus	AcrSci1	314	[CCAT]12 CCAC CCAT [CCAC]2 [CCAT]3 CCAC CCAT CCAC [CCAT]2.2	[CCAT]13.2	GCA_910950805.1	CAJVGK010000016.1		-	24.2b	A	C	A	ho
ZFMK-DNA-FD19595303	Acrocephalus scirpaceus	AcrSci1	314	[CCAT]12 CCAC CCAT [CCAC]2 [CCAT]3 CCAC CCAT CCAC [CCAT]2.2	[CCAT]13.2	GCA_910950805.1	CAJVGK010000016.1		-	24.2b	A	C	A	ho
ZFMK-DNA-FD19595287	Acrocephalus scirpaceus	AcrSci1	314	[CCAT]12.2	[CCAT]13.2	GCA_910950805.1	CAJVGK010000016.1		-	12.2	A	C	A	he
ZFMK-DNA-FD19595287	Acrocephalus scirpaceus	AcrSci1	314	[CCAT]12.2	[CCAT]13.2	GCA_910950805.1	CAJVGK010000016.1		-	12.2	-	-	-	he
ZFMK-DNA-FD19592431	Acrocephalus scirpaceus	AcrSci1	314	[CCAT]12 CCAC ACAT [CCAT]1.2	[CCAT]13.2	GCA_910950805.1	CAJVGK010000016.1		-	15.2c	-	-	-	he
ZFMK-DNA-FD19592431	Acrocephalus scirpaceus	AcrSci1	314	[CCAT]14 CCAC [CCAT]2 CCAC [CCAT]2.2	[CCAT]13.2	GCA_910950805.1	CAJVGK010000016.1		-	20.2d	-	-	-	he
ZFMK-TIS-2514842	Acrocephalus scirpaceus	AcrSci1	314	[CCAT]11 CCAC CCAT [CCAC]2 [CCAT]3 CCAC CCAT CCAC [CCAT]2.2	[CCAT]13.2	GCA_910950805.1	CAJVGK010000016.1		-	23.2b	-	-	-	ho
ZFMK-TIS-2514842	Acrocephalus scirpaceus	AcrSci1	314	[CCAT]11 CCAC CCAT [CCAC]2 [CCAT]3 CCAC CCAT CCAC [CCAT]2.2	[CCAT]13.2	GCA_910950805.1	CAJVGK010000016.1		-	23.2b	-	-	-	ho
ZFMK-TIS-2516074	Acrocephalus scirpaceus	AcrSci1	314	[CCAT]12.2	[CCAT]13.2	GCA_910950805.1	CAJVGK010000016.1		-	12.2	-	C	A	he
ZFMK-TIS-2516074	Acrocephalus scirpaceus	AcrSci1	314	[CCAT]12.2	[CCAT]13.2	GCA_910950805.1	CAJVGK010000016.1		-	12.2	-	-	-	he
ZFMK-TIS-2516078	Acrocephalus scirpaceus	AcrSci1	314	[CCAT]5 CCAC [CCAT]11 CCAC [CCAT]2.2	[CCAT]13.2	GCA_910950805.1	CAJVGK010000016.1		-	20.2e	-	-	-	ho
ZFMK-TIS-2516078	Acrocephalus scirpaceus	AcrSci1	314	[CCAT]5 CCAC [CCAT]11 CCAC [CCAT]2.2	[CCAT]13.2	GCA_910950805.1	CAJVGK010000016.1		-	20.2e	-	-	-	ho
ZFMK-TIS-2530248	Acrocephalus scirpaceus	AcrSci1	314	[CCAT]12.2	[CCAT]13.2	GCA_910950805.1	CAJVGK010000016.1		C	12.2	-	-	-	he
ZFMK-TIS-2530248	Acrocephalus scirpaceus	AcrSci1	314	[CCAT]12.2	[CCAT]13.2	GCA_910950805.1	CAJVGK010000016.1		-	12.2	-	-	-	he
ZFMK-DNA-100448992	Acrocephalus scirpaceus	AcrSci1	314	[CCAT]12 CCAC [CCAT]2.2	[CCAT]13.2	GCA_910950805.1	CAJVGK010000016.1		-	15.2f	-	-	-	he
ZFMK-DNA-100448992	Acrocephalus scirpaceus	AcrSci1	314	[CCAT]10 CCAC CCAT CCAC [CCAT]2.2	[CCAT]13.2	GCA_910950805.1	CAJVGK010000016.1		-	15.2g	-	-	-	he
ZFMK-TIS-35361	Acrocephalus scirpaceus	AcrSci1	314	[CCAT]11 CCAC CCAT [CCAC]2 [CCAT]3 CCAC CCAT CCAC [CCAT]2.2	[CCAT]13.2	GCA_910950805.1	CAJVGK010000016.1		-	23.2b	-	-	-	ho
ZFMK-TIS-35361	Acrocephalus scirpaceus	AcrSci1	314	[CCAT]11 CCAC CCAT [CCAC]2 [CCAT]3 CCAC CCAT CCAC [CCAT]2.2	[CCAT]13.2	GCA_910950805.1	CAJVGK010000016.1		-	23.2b	-	-	-	ho

## Sheet: AcrSci3
ZFMK-TIS	Species	Locus	Ref Amp size	Repeat motif	Ref allele	NCBI No	Scaffold ID	LFA Sample ID	Haplotype				inheritance	Allele Nr.
									43 T->G	145 Msat	246 C->T	305 T->G
ZFMK-DNA-FD19595271	Acrocephalus scirpaceus	AcrSci3	345	[AGAT]11 AGAG [AGGG]1.1	[AGAT]11 AGAG [AGGG]1.1	GCA_910950805.1	CAJVGK010000018.1		-	13.1	-	-	he
ZFMK-DNA-FD19595271	Acrocephalus scirpaceus	AcrSci3	345	[AGAT]12 AGAG [AGGG]1.1	[AGAT]11 AGAG [AGGG]1.1	GCA_910950805.1	CAJVGK010000018.1		-	14.1	-	-	he
ZFMK-DNA-FD19595303	Acrocephalus scirpaceus	AcrSci3	345	[AGAT]12 AGAG [AGGG]1.1	[AGAT]11 AGAG [AGGG]1.1	GCA_910950805.1	CAJVGK010000018.1		-	14.1	-	G	he
ZFMK-DNA-FD19595303	Acrocephalus scirpaceus	AcrSci3	345	[AGAT]12 AGAG [AGGG]1.1	[AGAT]11 AGAG [AGGG]1.1	GCA_910950805.1	CAJVGK010000018.1		-	14.1	-	-	he
ZFMK-DNA-FD19595287	Acrocephalus scirpaceus	AcrSci3	345	[AGAT]11 AGAG [AGGG]1.1	[AGAT]11 AGAG [AGGG]1.1	GCA_910950805.1	CAJVGK010000018.1		-	13.1	-	-	ho
ZFMK-DNA-FD19595287	Acrocephalus scirpaceus	AcrSci3	345	[AGAT]11 AGAG [AGGG]1.1	[AGAT]11 AGAG [AGGG]1.1	GCA_910950805.1	CAJVGK010000018.1		-	13.1	-	-	ho
ZFMK-DNA-FD19592431	Acrocephalus scirpaceus	AcrSci3	345	[AGAT]11 AGAG [AGGG]1.1	[AGAT]11 AGAG [AGGG]1.1	GCA_910950805.1	CAJVGK010000018.1		G	13.1	-	-	he
ZFMK-DNA-FD19592431	Acrocephalus scirpaceus	AcrSci3	345	[AGAT]13 AGAG [AGGG]1.1	[AGAT]11 AGAG [AGGG]1.1	GCA_910950805.1	CAJVGK010000018.1		G	15.1	-	-	he
ZFMK-TIS-2514842	Acrocephalus scirpaceus	AcrSci3	345	[AGAT]11 AGAG [AGGG]1.1	[AGAT]11 AGAG [AGGG]1.1	GCA_910950805.1	CAJVGK010000018.1		-	13.1	T	-	he
ZFMK-TIS-2514842	Acrocephalus scirpaceus	AcrSci3	345	[AGAT]11 AGAG [AGGG]1.1	[AGAT]11 AGAG [AGGG]1.1	GCA_910950805.1	CAJVGK010000018.1		-	13.1	-	-	he
ZFMK-TIS-2516074	Acrocephalus scirpaceus	AcrSci3	345	[AGAT]12 [AGGG]1.1	[AGAT]11 AGAG [AGGG]1.1	GCA_910950805.1	CAJVGK010000018.1		-	13.1b	-	-	he
ZFMK-TIS-2516074	Acrocephalus scirpaceus	AcrSci3	345	[AGAT]12 AGAG [AGGG]1.1	[AGAT]11 AGAG [AGGG]1.1	GCA_910950805.1	CAJVGK010000018.1		-	14.1	-	-	he
ZFMK-TIS-2516078	Acrocephalus scirpaceus	AcrSci3	345	[AGAT]12 AGAG [AGGG]1.1	[AGAT]11 AGAG [AGGG]1.1	GCA_910950805.1	CAJVGK010000018.1		-	14.1	-	-	he
ZFMK-TIS-2516078	Acrocephalus scirpaceus	AcrSci3	345	[AGAT]13 AGAG [AGGG]1.1	[AGAT]11 AGAG [AGGG]1.1	GCA_910950805.1	CAJVGK010000018.1		-	15.1	-	-	he
ZFMK-TIS-2530248	Acrocephalus scirpaceus	AcrSci3	345		[AGAT]11 AGAG [AGGG]1.1	GCA_910950805.1	CAJVGK010000018.1		NA	NA	NA	NA	NA
ZFMK-TIS-2530248	Acrocephalus scirpaceus	AcrSci3	345		[AGAT]11 AGAG [AGGG]1.1	GCA_910950805.1	CAJVGK010000018.1		NA	NA	NA	NA	NA
ZFMK-DNA-100448992	Acrocephalus scirpaceus	AcrSci3	345		[AGAT]11 AGAG [AGGG]1.1	GCA_910950805.1	CAJVGK010000018.1		NA	NA	NA	NA	NA
ZFMK-DNA-100448992	Acrocephalus scirpaceus	AcrSci3	345		[AGAT]11 AGAG [AGGG]1.1	GCA_910950805.1	CAJVGK010000018.1		NA	NA	NA	NA	NA
ZFMK-TIS-35361	Acrocephalus scirpaceus	AcrSci3	345	[AGAT]11 AGAG [AGGG]1.1	[AGAT]11 AGAG [AGGG]1.1	GCA_910950805.1	CAJVGK010000018.1		-	13.1	T	-	he
ZFMK-TIS-35361	Acrocephalus scirpaceus	AcrSci3	345	[AGAT]11 AGAG [AGGG]1.1	[AGAT]11 AGAG [AGGG]1.1	GCA_910950805.1	CAJVGK010000018.1		-	13.1	-	-	he

## Sheet: AcrSci4
ZFMK-TIS	Species	Locus	Ref Amp size	Repeat motif	Ref allele	NCBI No	Scaffold ID	LFA Sample ID		inheritance	Allele Nr.
									123 Msat
ZFMK-DNA-FD19595271	Acrocephalus scirpaceus	AcrSci4	301	[TAGA]11.1	[TAGA]13.1	GCA_910950805.1	CAJVGK010000056.1		11.1	ho
ZFMK-DNA-FD19595271	Acrocephalus scirpaceus	AcrSci4	301	[TAGA]11.1	[TAGA]13.1	GCA_910950805.1	CAJVGK010000056.1		11.1	ho
ZFMK-DNA-FD19595303	Acrocephalus scirpaceus	AcrSci4	301	[TAGA]9.1	[TAGA]13.1	GCA_910950805.1	CAJVGK010000056.1		9.1	he
ZFMK-DNA-FD19595303	Acrocephalus scirpaceus	AcrSci4	301	[TAGA]11.1	[TAGA]13.1	GCA_910950805.1	CAJVGK010000056.1		11.1	he
ZFMK-DNA-FD19595287	Acrocephalus scirpaceus	AcrSci4	301	[TAGA]11.1	[TAGA]13.1	GCA_910950805.1	CAJVGK010000056.1		11.1	he
ZFMK-DNA-FD19595287	Acrocephalus scirpaceus	AcrSci4	301	[TAGA]13.1	[TAGA]13.1	GCA_910950805.1	CAJVGK010000056.1		13.1	he
ZFMK-DNA-FD19592431	Acrocephalus scirpaceus	AcrSci4	301	[TAGA]10.1	[TAGA]13.1	GCA_910950805.1	CAJVGK010000056.1		10.1	he
ZFMK-DNA-FD19592431	Acrocephalus scirpaceus	AcrSci4	301	[TAGA]13.1	[TAGA]13.1	GCA_910950805.1	CAJVGK010000056.1		13.1	he
ZFMK-TIS-2514842	Acrocephalus scirpaceus	AcrSci4	301	[TAGA]11.1	[TAGA]13.1	GCA_910950805.1	CAJVGK010000056.1		11.1	ho
ZFMK-TIS-2514842	Acrocephalus scirpaceus	AcrSci4	301	[TAGA]11.1	[TAGA]13.1	GCA_910950805.1	CAJVGK010000056.1		11.1	ho
ZFMK-TIS-2516074	Acrocephalus scirpaceus	AcrSci4	301	[TAGA]13.1	[TAGA]13.1	GCA_910950805.1	CAJVGK010000056.1		13.1	ho
ZFMK-TIS-2516074	Acrocephalus scirpaceus	AcrSci4	301	[TAGA]13.1	[TAGA]13.1	GCA_910950805.1	CAJVGK010000056.1		13.1	ho
ZFMK-TIS-2516078	Acrocephalus scirpaceus	AcrSci4	301	[TAGA]10.1	[TAGA]13.1	GCA_910950805.1	CAJVGK010000056.1		10.1	ho
ZFMK-TIS-2516078	Acrocephalus scirpaceus	AcrSci4	301	[TAGA]10.1	[TAGA]13.1	GCA_910950805.1	CAJVGK010000056.1		10.1	ho
ZFMK-TIS-2530248	Acrocephalus scirpaceus	AcrSci4	301		[TAGA]13.1	GCA_910950805.1	CAJVGK010000056.1		NA	NA
ZFMK-TIS-2530248	Acrocephalus scirpaceus	AcrSci4	301		[TAGA]13.1	GCA_910950805.1	CAJVGK010000056.1		NA	NA
ZFMK-DNA-100448992	Acrocephalus scirpaceus	AcrSci4	301	[TAGA]11.1	[TAGA]13.1	GCA_910950805.1	CAJVGK010000056.1		11.1	he
ZFMK-DNA-100448992	Acrocephalus scirpaceus	AcrSci4	301	[TAGA]13.1	[TAGA]13.1	GCA_910950805.1	CAJVGK010000056.1		13.1	he
ZFMK-TIS-35361	Acrocephalus scirpaceus	AcrSci4	301	[TAGA]11.1	[TAGA]13.1	GCA_910950805.1	CAJVGK010000056.1		11.1	ho
ZFMK-TIS-35361	Acrocephalus scirpaceus	AcrSci4	301	[TAGA]11.1	[TAGA]13.1	GCA_910950805.1	CAJVGK010000056.1		11.1	ho

## Sheet: AcrSci5
ZFMK-TIS	Species	Locus	Ref Amp size	Repeat motif	Ref allele	NCBI No	Scaffold ID	LFA Sample ID	Haplotype				inheritance	Allele Nr.
									78 A->T	105 C->G	107 Msat	286 T->C
ZFMK-DNA-FD19595271	Acrocephalus scirpaceus	AcrSci5	349	[TAGA]14.2	[TAGA]12.2	GCA_910950805.1	OU383773.1		T	G	14.2	C	he
ZFMK-DNA-FD19595271	Acrocephalus scirpaceus	AcrSci5	349	[TAGA]14.2	[TAGA]12.2	GCA_910950805.1	OU383773.1		-	-	14.2	-	he
ZFMK-DNA-FD19595303	Acrocephalus scirpaceus	AcrSci5	349		[TAGA]12.2	GCA_910950805.1	OU383773.1		NA	NA	NA	NA	NA
ZFMK-DNA-FD19595303	Acrocephalus scirpaceus	AcrSci5	349		[TAGA]12.2	GCA_910950805.1	OU383773.1		NA	NA	NA	NA	NA
ZFMK-DNA-FD19595287	Acrocephalus scirpaceus	AcrSci5	349	[TAGA]15.2	[TAGA]12.2	GCA_910950805.1	OU383773.1		-	-	15.2	-	ho
ZFMK-DNA-FD19595287	Acrocephalus scirpaceus	AcrSci5	349	[TAGA]15.2	[TAGA]12.2	GCA_910950805.1	OU383773.1		-	-	15.2	-	ho
ZFMK-DNA-FD19592431	Acrocephalus scirpaceus	AcrSci5	349		[TAGA]12.2	GCA_910950805.1	OU383773.1		NA	NA	NA	NA	NA
ZFMK-DNA-FD19592431	Acrocephalus scirpaceus	AcrSci5	349		[TAGA]12.2	GCA_910950805.1	OU383773.1		NA	NA	NA	NA	NA
ZFMK-TIS-2514842	Acrocephalus scirpaceus	AcrSci5	349	[TAGA]11.2	[TAGA]12.2	GCA_910950805.1	OU383773.1		-	-	11.2	-	ho
ZFMK-TIS-2514842	Acrocephalus scirpaceus	AcrSci5	349	[TAGA]11.2	[TAGA]12.2	GCA_910950805.1	OU383773.1		-	-	11.2	-	ho
ZFMK-TIS-2516074	Acrocephalus scirpaceus	AcrSci5	349	[TAGA]16.2	[TAGA]12.2	GCA_910950805.1	OU383773.1		-	-	16.2	-	ho
ZFMK-TIS-2516074	Acrocephalus scirpaceus	AcrSci5	349	[TAGA]16.2	[TAGA]12.2	GCA_910950805.1	OU383773.1		-	-	16.2	-	ho
ZFMK-TIS-2516078	Acrocephalus scirpaceus	AcrSci5	349	[TAGA]15.2	[TAGA]12.2	GCA_910950805.1	OU383773.1		-	-	15.2	-	ho
ZFMK-TIS-2516078	Acrocephalus scirpaceus	AcrSci5	349	[TAGA]15.2	[TAGA]12.2	GCA_910950805.1	OU383773.1		-	-	15.2	-	ho
ZFMK-TIS-2530248	Acrocephalus scirpaceus	AcrSci5	349		[TAGA]12.2	GCA_910950805.1	OU383773.1		NA	NA	NA	NA	NA
ZFMK-TIS-2530248	Acrocephalus scirpaceus	AcrSci5	349		[TAGA]12.2	GCA_910950805.1	OU383773.1		NA	NA	NA	NA	NA
ZFMK-DNA-100448992	Acrocephalus scirpaceus	AcrSci5	349		[TAGA]12.2	GCA_910950805.1	OU383773.1		NA	NA	NA	NA	NA
ZFMK-DNA-100448992	Acrocephalus scirpaceus	AcrSci5	349		[TAGA]12.2	GCA_910950805.1	OU383773.1		NA	NA	NA	NA	NA
ZFMK-TIS-35361	Acrocephalus scirpaceus	AcrSci5	349	[TAGA]11.2	[TAGA]12.2	GCA_910950805.1	OU383773.1		-	-	11.2	-	ho
ZFMK-TIS-35361	Acrocephalus scirpaceus	AcrSci5	349	[TAGA]11.2	[TAGA]12.2	GCA_910950805.1	OU383773.1		-	-	11.2	-	ho

## Sheet: AcrSci6
ZFMK-TIS	Species	Locus	Ref Amp size	Repeat motif	Ref allele	NCBI No	Scaffold ID	LFA Sample ID	Haplotype												inheritance	Allele Nr.
									27 C->T	84 T->C	101 T->C	146 Msat	226 C->G	229 G->A	235 A->G	243 T->C	245 T->C	279 G->A	280 T->C	301 A->C
ZFMK-DNA-FD19595271	Acrocephalus scirpaceus	AcrSci6	336	[TAGA]3 [TCGA]3 [TTGA]1.1	[TAGA]14.1	GCA_910950805.1	OU383773.1		-	-	C	7.1b	G	A	G	C	-	A	C	-	he
ZFMK-DNA-FD19595271	Acrocephalus scirpaceus	AcrSci6	336	[TAGA]3 [TCGA]4.1	[TAGA]14.1	GCA_910950805.1	OU383773.1		-	-	C	7.1c	G	A	G	C	-	A	C	-	he
ZFMK-DNA-FD19595303	Acrocephalus scirpaceus	AcrSci6	336	[TAGA]14 [TAGG]2.1	[TAGA]14.1	GCA_910950805.1	OU383773.1		-	-	C	16.1d	G	A	G	C	-	-	-	-	he
ZFMK-DNA-FD19595303	Acrocephalus scirpaceus	AcrSci6	336	[TAGA]16 [TAGG]1.1	[TAGA]14.1	GCA_910950805.1	OU383773.1		-	-	C	17.1e	G	A	G	C	-	-	-	-	he
ZFMK-DNA-FD19595287	Acrocephalus scirpaceus	AcrSci6	336	[TAGA]3 [TCGA]3 [TTGA]1.1	[TAGA]14.1	GCA_910950805.1	OU383773.1		-	-	C	7.1b	G	A	G	C	-	A	C	C	he
ZFMK-DNA-FD19595287	Acrocephalus scirpaceus	AcrSci6	336	[TAGA]3 [TCGA]4.1	[TAGA]14.1	GCA_910950805.1	OU383773.1		-	-	C	7.1c	G	A	G	C	-	A	C	C	he
ZFMK-DNA-FD19592431	Acrocephalus scirpaceus	AcrSci6	336	[TAGA]15.1	[TAGA]14.1	GCA_910950805.1	OU383773.1		-	-	C	15.1	-	-	-	-	-	-	-	-	he
ZFMK-DNA-FD19592431	Acrocephalus scirpaceus	AcrSci6	336	[TAGA]17.1	[TAGA]14.1	GCA_910950805.1	OU383773.1		-	-	-	17.1	-	-	-	-	-	-	-	-	he
ZFMK-TIS-2514842	Acrocephalus scirpaceus	AcrSci6	336	[TAGA]14.1	[TAGA]14.1	GCA_910950805.1	OU383773.1		-	-	C	14.1	-	-	-	-	-	-	-	-	he
ZFMK-TIS-2514842	Acrocephalus scirpaceus	AcrSci6	336	[TAGA]16.1	[TAGA]14.1	GCA_910950805.1	OU383773.1		-	-	C	16.1	-	-	-	-	-	-	-	-	he
ZFMK-TIS-2516074	Acrocephalus scirpaceus	AcrSci6	336	[TAGA]13 [TAGG]1.1	[TAGA]14.1	GCA_910950805.1	OU383773.1		-	-	C	14.1e	G	A	G	C	-	-	-	-	he
ZFMK-TIS-2516074	Acrocephalus scirpaceus	AcrSci6	336	[TAGA]14.1	[TAGA]14.1	GCA_910950805.1	OU383773.1		-	-	C	14.1	-	-	-	-	-	-	-	-	he
ZFMK-TIS-2516078	Acrocephalus scirpaceus	AcrSci6	336	[TAGA]3 [TCGA]3 [TTGA]1.1	[TAGA]14.1	GCA_910950805.1	OU383773.1		-	-	C	7.1b	G	A	G	C	-	A	C	-	he
ZFMK-TIS-2516078	Acrocephalus scirpaceus	AcrSci6	336	[TAGA]15.1	[TAGA]14.1	GCA_910950805.1	OU383773.1		-	-	-	15.1	-	-	-	-	-	-	-	-	he
ZFMK-TIS-2530248	Acrocephalus scirpaceus	AcrSci6	336		[TAGA]14.1	GCA_910950805.1	OU383773.1		NA	NA	NA	NA	NA	NA	NA	NA	NA	NA	NA	NA	NA
ZFMK-TIS-2530248	Acrocephalus scirpaceus	AcrSci6	336		[TAGA]14.1	GCA_910950805.1	OU383773.1		NA	NA	NA	NA	NA	NA	NA	NA	NA	NA	NA	NA	NA
ZFMK-DNA-100448992	Acrocephalus scirpaceus	AcrSci6	336	[TAGA]4.1	[TAGA]14.1	GCA_910950805.1	OU383773.1		T	C	C	4.1	-	-	G	-	C	A	C	C	he
ZFMK-DNA-100448992	Acrocephalus scirpaceus	AcrSci6	336	[TAGA]5.1	[TAGA]14.1	GCA_910950805.1	OU383773.1		T	C	C	5.1	-	-	G	C	-	A	C	C	he
ZFMK-TIS-35361	Acrocephalus scirpaceus	AcrSci6	336	[TAGA]14.1	[TAGA]14.1	GCA_910950805.1	OU383773.1		-	-	C	14.1	-	-	-	-	-	-	-	-	he
ZFMK-TIS-35361	Acrocephalus scirpaceus	AcrSci6	336	[TAGA]16.1	[TAGA]14.1	GCA_910950805.1	OU383773.1		-	-	C	16.1	-	-	-	-	-	-	-	-	he

## Sheet: AcrSci7
ZFMK-TIS	Species	Locus	Ref Amp size	Repeat motif	Ref allele	NCBI No	Scaffold ID	LFA Sample ID	Haplotype					inheritance	Allele Nr.
									42 G->A	64 C->T	112 C->G	142 Msat	281 C->T
ZFMK-DNA-FD19595271	Acrocephalus scirpaceus	AcrSci7	306	[GATA]14 [GACA]2 [GCCA]1.1	[GATA]14 [GACA]2.1	GCA_910950805.1	OU383773.1		-	T	-	17.1	-	ho
ZFMK-DNA-FD19595271	Acrocephalus scirpaceus	AcrSci7	306	[GATA]14 [GACA]2 [GCCA]1.1	[GATA]14 [GACA]2.1	GCA_910950805.1	OU383773.1		-	T	-	17.1	-	ho
ZFMK-DNA-FD19595303	Acrocephalus scirpaceus	AcrSci7	306	[GATA]13 GACA [GCCA]2.1	[GATA]14 [GACA]2.1	GCA_910950805.1	OU383773.1		-	T	-	16.1	-	ho
ZFMK-DNA-FD19595303	Acrocephalus scirpaceus	AcrSci7	306	[GATA]13 GACA [GCCA]2.1	[GATA]14 [GACA]2.1	GCA_910950805.1	OU383773.1		-	T	-	16.1	-	ho
ZFMK-DNA-FD19595287	Acrocephalus scirpaceus	AcrSci7	306	[GATA]14 [GACA]2.1	[GATA]14 [GACA]2.1	GCA_910950805.1	OU383773.1		-	-	G	16.1	-	he
ZFMK-DNA-FD19595287	Acrocephalus scirpaceus	AcrSci7	306	[GATA]13 [GACA]3.1	[GATA]14 [GACA]2.1	GCA_910950805.1	OU383773.1		-	-	-	16.1	-	he
ZFMK-DNA-FD19592431	Acrocephalus scirpaceus	AcrSci7	306	[GATA]6 [GACA]4 [GCCA]1.1	[GATA]14 [GACA]2.1	GCA_910950805.1	OU383773.1		-	-	-	11.1	-	he
ZFMK-DNA-FD19592431	Acrocephalus scirpaceus	AcrSci7	306	[GATA]10 [GACA]4 [GCCA]1.1	[GATA]14 [GACA]2.1	GCA_910950805.1	OU383773.1		-	-	-	15.1	-	he
ZFMK-TIS-2514842	Acrocephalus scirpaceus	AcrSci7	306	[GATA]12 [GACA]2.1	[GATA]14 [GACA]2.1	GCA_910950805.1	OU383773.1		A	-	-	14.1	-	he
ZFMK-TIS-2514842	Acrocephalus scirpaceus	AcrSci7	306	[GATA]12 [GACA]2.1	[GATA]14 [GACA]2.1	GCA_910950805.1	OU383773.1		-	-	-	14.1	-	he
ZFMK-TIS-2516074	Acrocephalus scirpaceus	AcrSci7	306	[GATA]13 [GACA]2.1	[GATA]14 [GACA]2.1	GCA_910950805.1	OU383773.1		-	-	-	15.1	-	he
ZFMK-TIS-2516074	Acrocephalus scirpaceus	AcrSci7	306	[GATA]12 [GACA]4.1	[GATA]14 [GACA]2.1	GCA_910950805.1	OU383773.1		-	-	-	16.1	-	he
ZFMK-TIS-2516078	Acrocephalus scirpaceus	AcrSci7	306	[GATA]12 [GACA]2 [GCCA]1.1	[GATA]14 [GACA]2.1	GCA_910950805.1	OU383773.1		-	-	-	15.1	-	ho
ZFMK-TIS-2516078	Acrocephalus scirpaceus	AcrSci7	306	[GATA]12 [GACA]2 [GCCA]1.1	[GATA]14 [GACA]2.1	GCA_910950805.1	OU383773.1		-	-	-	15.1	-	ho
ZFMK-TIS-2530248	Acrocephalus scirpaceus	AcrSci7	306		[GATA]14 [GACA]2.1	GCA_910950805.1	OU383773.1		NA	NA	NA	NA	NA	NA
ZFMK-TIS-2530248	Acrocephalus scirpaceus	AcrSci7	306		[GATA]14 [GACA]2.1	GCA_910950805.1	OU383773.1		NA	NA	NA	NA	NA	NA
ZFMK-DNA-100448992	Acrocephalus scirpaceus	AcrSci7	306		[GATA]14 [GACA]2.1	GCA_910950805.1	OU383773.1		NA	NA	NA	NA	NA	NA
ZFMK-DNA-100448992	Acrocephalus scirpaceus	AcrSci7	306		[GATA]14 [GACA]2.1	GCA_910950805.1	OU383773.1		NA	NA	NA	NA	NA	NA
ZFMK-TIS-35361	Acrocephalus scirpaceus	AcrSci7	306	[GATA]12 [GACA]2.1	[GATA]14 [GACA]2.1	GCA_910950805.1	OU383773.1		A	-	-	14.1	T	he
ZFMK-TIS-35361	Acrocephalus scirpaceus	AcrSci7	306	[GATA]12 [GACA]2.1	[GATA]14 [GACA]2.1	GCA_910950805.1	OU383773.1		-	-	-	14.1	-	he

## Sheet: AcrSci9
ZFMK-TIS	Species	Locus	Ref Amp size	Repeat motif	Ref allele	NCBI No	Scaffold ID	LFA Sample ID	Haplotype								inheritance	Allele Nr.
									82 C->T	93 G->A	104 C->T	105 Msat	154 T->C	176 A->G	238 G->C	319 G->A
ZFMK-DNA-FD19595271	Acrocephalus scirpaceus	AcrSci9	349	[CACT]11	[CACT]12	GCA_910950805.1	OU383773.1		-	-	-	11	-	-	-	-	he
ZFMK-DNA-FD19595271	Acrocephalus scirpaceus	AcrSci9	349	[CACT]11 CAAT	[CACT]12	GCA_910950805.1	OU383773.1		-	-	T	12b	-	-	-	-	he
ZFMK-DNA-FD19595303	Acrocephalus scirpaceus	AcrSci9	349	[CACT]11	[CACT]12	GCA_910950805.1	OU383773.1		T	A	-	11	-	G	-	-	he
ZFMK-DNA-FD19595303	Acrocephalus scirpaceus	AcrSci9	349	[CACT]11 CAAT	[CACT]12	GCA_910950805.1	OU383773.1		T	A	-	12b	-	G	-	-	he
ZFMK-DNA-FD19595287	Acrocephalus scirpaceus	AcrSci9	349	[CACT]9	[CACT]12	GCA_910950805.1	OU383773.1		-	-	-	9	-	-	-	-	he
ZFMK-DNA-FD19595287	Acrocephalus scirpaceus	AcrSci9	349	[CACT]9 CAAT	[CACT]12	GCA_910950805.1	OU383773.1		-	-	-	10b	-	-	-	-	he
ZFMK-DNA-FD19592431	Acrocephalus scirpaceus	AcrSci9	349	[CACT]10	[CACT]12	GCA_910950805.1	OU383773.1		-	-	-	10	-	-	-	-	he
ZFMK-DNA-FD19592431	Acrocephalus scirpaceus	AcrSci9	349	[CACT]10 CAAT	[CACT]12	GCA_910950805.1	OU383773.1		-	-	-	11b	-	-	-	-	he
ZFMK-TIS-2514842	Acrocephalus scirpaceus	AcrSci9	349	[CACT]11	[CACT]12	GCA_910950805.1	OU383773.1		T	A	-	11	-	-	-	-	he
ZFMK-TIS-2514842	Acrocephalus scirpaceus	AcrSci9	349	[CACT]11 CAAT	[CACT]12	GCA_910950805.1	OU383773.1		T	A	-	12b	-	G	C	-	he
ZFMK-TIS-2516074	Acrocephalus scirpaceus	AcrSci9	349	[CACT]9	[CACT]12	GCA_910950805.1	OU383773.1		-	-	T	9	C	-	-	-	he
ZFMK-TIS-2516074	Acrocephalus scirpaceus	AcrSci9	349	[CACT]9 CAAT	[CACT]12	GCA_910950805.1	OU383773.1		-	-	-	10b	-	-	-	-	he
ZFMK-TIS-2516078	Acrocephalus scirpaceus	AcrSci9	349	[CACT]8	[CACT]12	GCA_910950805.1	OU383773.1		-	-	-	8	-	-	-	-	he
ZFMK-TIS-2516078	Acrocephalus scirpaceus	AcrSci9	349	[CACT]8 CAAT	[CACT]12	GCA_910950805.1	OU383773.1		-	-	-	9b	-	-	-	-	he
ZFMK-TIS-2530248	Acrocephalus scirpaceus	AcrSci9	349		[CACT]12	GCA_910950805.1	OU383773.1		NA	NA	NA	NA	NA	NA	NA	NA	NA
ZFMK-TIS-2530248	Acrocephalus scirpaceus	AcrSci9	349		[CACT]12	GCA_910950805.1	OU383773.1		NA	NA	NA	NA	NA	NA	NA	NA	NA
ZFMK-DNA-100448992	Acrocephalus scirpaceus	AcrSci9	349	[CACT]10	[CACT]12	GCA_910950805.1	OU383773.1		T	-	-	10	-	-	-	-	he
ZFMK-DNA-100448992	Acrocephalus scirpaceus	AcrSci9	349	[CACT]10 CAAT	[CACT]12	GCA_910950805.1	OU383773.1		T	-	-	11b	-	G	-	A	he
ZFMK-TIS-35361	Acrocephalus scirpaceus	AcrSci9	349	[CACT]11	[CACT]12	GCA_910950805.1	OU383773.1		T	A	-	11	-	-	-	-	he
ZFMK-TIS-35361	Acrocephalus scirpaceus	AcrSci9	349	[CACT]11 CAAT	[CACT]12	GCA_910950805.1	OU383773.1		T	A	-	12b	-	G	C	-	he

## Sheet: AcrSci10
ZFMK-TIS	Species	Locus	Ref Amp size	Repeat motif	Ref allele	NCBI No	Scaffold ID	LFA Sample ID	Haplotype														inheritance	Allele Nr.
									95 Msat	148 C->T	161 G->A	220 T->C	226 C->A	227 A->G	232 G->A	236 G->A	240 G->C	264 T->G	265 A->G	277 A->G	288 G->A	303 G->T
ZFMK-DNA-FD19595271	Acrocephalus scirpaceus	AcrSci10	343	[CATC]11 [CTTC]12.1	[CATC]13 [CCTC]1.1	GCA_910950805.1	OU383773.1		23.1	-	-	-	-	-	-	-	-	-	-	-	-	-	ho
ZFMK-DNA-FD19595271	Acrocephalus scirpaceus	AcrSci10	343	[CATC]11 [CTTC]12.1	[CATC]13 [CCTC]1.1	GCA_910950805.1	OU383773.1		23.1	-	-	-	-	-	-	-	-	-	-	-	-	-	ho
ZFMK-DNA-FD19595303	Acrocephalus scirpaceus	AcrSci10	343		[CATC]13 [CCTC]1.1	GCA_910950805.1	OU383773.1		NA	NA	NA	NA	NA	NA	NA	NA	NA	NA	NA	NA	NA	NA	NA
ZFMK-DNA-FD19595303	Acrocephalus scirpaceus	AcrSci10	343		[CATC]13 [CCTC]1.1	GCA_910950805.1	OU383773.1		NA	NA	NA	NA	NA	NA	NA	NA	NA	NA	NA	NA	NA	NA	NA
ZFMK-DNA-FD19595287	Acrocephalus scirpaceus	AcrSci10	343		[CATC]13 [CCTC]1.1	GCA_910950805.1	OU383773.1		NA	NA	NA	NA	NA	NA	NA	NA	NA	NA	NA	NA	NA	NA	NA
ZFMK-DNA-FD19595287	Acrocephalus scirpaceus	AcrSci10	343		[CATC]13 [CCTC]1.1	GCA_910950805.1	OU383773.1		NA	NA	NA	NA	NA	NA	NA	NA	NA	NA	NA	NA	NA	NA	NA
ZFMK-DNA-FD19592431	Acrocephalus scirpaceus	AcrSci10	343	[CATC]11.1	[CATC]13 [CCTC]1.1	GCA_910950805.1	OU383773.1		11.1	-	-	-	A	G	-	-	C	G	-	-	-	-	he
ZFMK-DNA-FD19592431	Acrocephalus scirpaceus	AcrSci10	343	[CATC]13.1	[CATC]13 [CCTC]1.1	GCA_910950805.1	OU383773.1		13.1	-	-	-	A	G	-	-	C	G	-	-	-	-	he
ZFMK-TIS-2514842	Acrocephalus scirpaceus	AcrSci10	343	[CATC]11 [CTTC]1.1	[CATC]13 [CCTC]1.1	GCA_910950805.1	OU383773.1		12.1	T	-	-	A	G	-	-	-	G	G	G	-	-	he
ZFMK-TIS-2514842	Acrocephalus scirpaceus	AcrSci10	343	[CATC]11 [CTTC]1.1	[CATC]13 [CCTC]1.1	GCA_910950805.1	OU383773.1		12.1	T	-	-	A	G	-	-	-	-	-	-	-	-	he
ZFMK-TIS-2516074	Acrocephalus scirpaceus	AcrSci10	343	[CATC]9 [CCTC]3.1	[CATC]13 [CCTC]1.1	GCA_910950805.1	OU383773.1		12.1	-	A	-	A	G	-	-	C	-	-	-	A	T	ho
ZFMK-TIS-2516074	Acrocephalus scirpaceus	AcrSci10	343	[CATC]9 [CCTC]3.1	[CATC]13 [CCTC]1.1	GCA_910950805.1	OU383773.1		12.1	-	A	-	A	G	-	-	C	-	-	-	A	T	ho
ZFMK-TIS-2516078	Acrocephalus scirpaceus	AcrSci10	343	[CATC]13.1	[CATC]13 [CCTC]1.1	GCA_910950805.1	OU383773.1		13.1	T	-	C	A	G	A	A	-	G	G	G	-	-	ho
ZFMK-TIS-2516078	Acrocephalus scirpaceus	AcrSci10	343	[CATC]13.1	[CATC]13 [CCTC]1.1	GCA_910950805.1	OU383773.1		13.1	T	-	C	A	G	A	A	-	G	G	G	-	-	ho
ZFMK-TIS-2530248	Acrocephalus scirpaceus	AcrSci10	343		[CATC]13 [CCTC]1.1	GCA_910950805.1	OU383773.1		NA	NA	NA	NA	NA	NA	NA	NA	NA	NA	NA	NA	NA	NA	NA
ZFMK-TIS-2530248	Acrocephalus scirpaceus	AcrSci10	343		[CATC]13 [CCTC]1.1	GCA_910950805.1	OU383773.1		NA	NA	NA	NA	NA	NA	NA	NA	NA	NA	NA	NA	NA	NA	NA
ZFMK-DNA-100448992	Acrocephalus scirpaceus	AcrSci10	343	[CATC]14.1	[CATC]13 [CCTC]1.1	GCA_910950805.1	OU383773.1		14.1	-	-	-	-	-	-	-	-	-	-	-	-	-	ho
ZFMK-DNA-100448992	Acrocephalus scirpaceus	AcrSci10	343	[CATC]14.1	[CATC]13 [CCTC]1.1	GCA_910950805.1	OU383773.1		14.1	-	-	-	-	-	-	-	-	-	-	-	-	-	ho
ZFMK-TIS-35361	Acrocephalus scirpaceus	AcrSci10	343	[CATC]11 [CTTC]1.1	[CATC]13 [CCTC]1.1	GCA_910950805.1	OU383773.1		12.1	T	-	-	A	G	-	-	-	G	G	G	-	-	ho
ZFMK-TIS-35361	Acrocephalus scirpaceus	AcrSci10	343	[CATC]11 [CTTC]1.1	[CATC]13 [CCTC]1.1	GCA_910950805.1	OU383773.1		12.1	T	-	-	A	G	-	-	-	G	G	G	-	-	ho

## Sheet: AcrSci11
ZFMK-TIS	Species	Locus	Ref Amp size	Repeat motif	Ref allele	NCBI No	Scaffold ID	LFA Sample ID	Haplotype				inheritance	Allele Nr.
									87 Msat	157 C->T	177 G->A	199 C->T
ZFMK-DNA-FD19595271	Acrocephalus scirpaceus	AcrSci11	335	[TAGA]13.2	[TAGA]15.2	GCA_910950805.1	OU383773.1		13.2	-	-	T	he
ZFMK-DNA-FD19595271	Acrocephalus scirpaceus	AcrSci11	335	[TAGA]15 TAAA [TAGA]1.2	[TAGA]15.2	GCA_910950805.1	OU383773.1		17.2b	-	-	T	he
ZFMK-DNA-FD19595303	Acrocephalus scirpaceus	AcrSci11	335	[TAGA]15.2	[TAGA]15.2	GCA_910950805.1	OU383773.1		15.2	-	-	-	he
ZFMK-DNA-FD19595303	Acrocephalus scirpaceus	AcrSci11	335	[TAGA]5 CAGA [TAGA]13 TAAA [TAGA]1.2	[TAGA]15.2	GCA_910950805.1	OU383773.1		21.2c	-	-	-	he
ZFMK-DNA-FD19595287	Acrocephalus scirpaceus	AcrSci11	335	[TAGA]12 TAAA [TAGA]1.2	[TAGA]15.2	GCA_910950805.1	OU383773.1		14.2b	-	A	-	he
ZFMK-DNA-FD19595287	Acrocephalus scirpaceus	AcrSci11	335	[TAGA]15.2	[TAGA]15.2	GCA_910950805.1	OU383773.1		15.2	-	-	-	he
ZFMK-DNA-FD19592431	Acrocephalus scirpaceus	AcrSci11	335	[TAGA]16.2	[TAGA]15.2	GCA_910950805.1	OU383773.1		16.2	-	-	-	he
ZFMK-DNA-FD19592431	Acrocephalus scirpaceus	AcrSci11	335	[TAGA]14 TAAA [TAGA]1.2	[TAGA]15.2	GCA_910950805.1	OU383773.1		16.2b	-	-	-	he
ZFMK-TIS-2514842	Acrocephalus scirpaceus	AcrSci11	335	[TAGA]14.2	[TAGA]15.2	GCA_910950805.1	OU383773.1		14.2	-	-	-	he
ZFMK-TIS-2514842	Acrocephalus scirpaceus	AcrSci11	335	[TAGA]5 CAGA [TAGA]13 TAAA [TAGA]1.2	[TAGA]15.2	GCA_910950805.1	OU383773.1		21.2c	-	-	-	he
ZFMK-TIS-2516074	Acrocephalus scirpaceus	AcrSci11	335	[TAGA]15.2	[TAGA]15.2	GCA_910950805.1	OU383773.1		15.2	-	-	T	he
ZFMK-TIS-2516074	Acrocephalus scirpaceus	AcrSci11	335	[TAGA]5 CAGA [TAGA]13 TAAA [TAGA]1.2	[TAGA]15.2	GCA_910950805.1	OU383773.1		21.2c	-	-	-	he
ZFMK-TIS-2516078	Acrocephalus scirpaceus	AcrSci11	335	[TAGA]16.2	[TAGA]15.2	GCA_910950805.1	OU383773.1		16.2	-	-	-	he
ZFMK-TIS-2516078	Acrocephalus scirpaceus	AcrSci11	335	[TAGA]15 TAAA [TAGA]1.2	[TAGA]15.2	GCA_910950805.1	OU383773.1		17.2b	-	-	-	he
ZFMK-TIS-2530248	Acrocephalus scirpaceus	AcrSci11	335		[TAGA]15.2	GCA_910950805.1	OU383773.1		NA	NA	NA	NA	NA
ZFMK-TIS-2530248	Acrocephalus scirpaceus	AcrSci11	335		[TAGA]15.2	GCA_910950805.1	OU383773.1		NA	NA	NA	NA	NA
ZFMK-DNA-100448992	Acrocephalus scirpaceus	AcrSci11	335	[TAGA]16.2	[TAGA]15.2	GCA_910950805.1	OU383773.1		16.2	T	-	-	he
ZFMK-DNA-100448992	Acrocephalus scirpaceus	AcrSci11	335	[TAGA]18.2	[TAGA]15.2	GCA_910950805.1	OU383773.1		18.2	T	-	-	he
ZFMK-TIS-35361	Acrocephalus scirpaceus	AcrSci11	335	[TAGA]14.2	[TAGA]15.2	GCA_910950805.1	OU383773.1		14.2	-	-	-	he
ZFMK-TIS-35361	Acrocephalus scirpaceus	AcrSci11	335	[TAGA]5 CAGA [TAGA]13 TAAA [TAGA]1.2	[TAGA]15.2	GCA_910950805.1	OU383773.1		21.2c	-	-	-	he

## Sheet: AcrSci12
ZFMK-TIS	Species	Locus	Ref Amp size	Repeat motif	Ref allele	NCBI No	Scaffold ID	LFA Sample ID	Haplotype								inheritance	Allele Nr.
									59 G->A	70 C->A	84 A->G	87 T->C	159 G->A	171 Msat	269 C->A	270 G->A
ZFMK-DNA-FD19595271	Acrocephalus scirpaceus	AcrSci12	302	[CCAT]14.3	[CCAT]11.3	GCA_910950805.1	OU383773.1		-	-	-	-	-	14.3	-	-	ho
ZFMK-DNA-FD19595271	Acrocephalus scirpaceus	AcrSci12	302	[CCAT]14.3	[CCAT]11.3	GCA_910950805.1	OU383773.1		-	-	-	-	-	14.3	-	-	ho
ZFMK-DNA-FD19595303	Acrocephalus scirpaceus	AcrSci12	302	[CCAT]13.3	[CCAT]11.3	GCA_910950805.1	OU383773.1		-	-	-	C	-	13.3	-	-	he
ZFMK-DNA-FD19595303	Acrocephalus scirpaceus	AcrSci12	302	[CCAT]13.3	[CCAT]11.3	GCA_910950805.1	OU383773.1		-	-	-	-	-	13.3	-	-	he
ZFMK-DNA-FD19595287	Acrocephalus scirpaceus	AcrSci12	302	[CCAT]15.3	[CCAT]11.3	GCA_910950805.1	OU383773.1		-	-	G	-	-	15.3	-	-	ho
ZFMK-DNA-FD19595287	Acrocephalus scirpaceus	AcrSci12	302	[CCAT]15.3	[CCAT]11.3	GCA_910950805.1	OU383773.1		-	-	G	-	-	15.3	-	-	ho
ZFMK-DNA-FD19592431	Acrocephalus scirpaceus	AcrSci12	302	[CCAT]12 TCAT CCA	[CCAT]11.3	GCA_910950805.1	OU383773.1		A	A	-	C	-	13.3	-	-	he
ZFMK-DNA-FD19592431	Acrocephalus scirpaceus	AcrSci12	302	[CCAT]14.3	[CCAT]11.3	GCA_910950805.1	OU383773.1		A	A	-	C	-	14.3	-	A	he
ZFMK-TIS-2514842	Acrocephalus scirpaceus	AcrSci12	302	[CCAT]10.3	[CCAT]11.3	GCA_910950805.1	OU383773.1		A	A	-	-	-	10.3	-	A	he
ZFMK-TIS-2514842	Acrocephalus scirpaceus	AcrSci12	302	[CCAT]10.3	[CCAT]11.3	GCA_910950805.1	OU383773.1		-	-	-	-	-	10.3	-	-	he
ZFMK-TIS-2516074	Acrocephalus scirpaceus	AcrSci12	302	[CCAT]13.3	[CCAT]11.3	GCA_910950805.1	OU383773.1		-	-	-	C	-	13.3	-	-	ho
ZFMK-TIS-2516074	Acrocephalus scirpaceus	AcrSci12	302	[CCAT]13.3	[CCAT]11.3	GCA_910950805.1	OU383773.1		-	-	-	C	-	13.3	-	-	ho
ZFMK-TIS-2516078	Acrocephalus scirpaceus	AcrSci12	302	[CCAT]11.3	[CCAT]11.3	GCA_910950805.1	OU383773.1		-	-	-	-	-	11.3	-	-	he
ZFMK-TIS-2516078	Acrocephalus scirpaceus	AcrSci12	302	[CCAT]13.3	[CCAT]11.3	GCA_910950805.1	OU383773.1		-	-	-	-	-	13.3	-	-	he
ZFMK-TIS-2530248	Acrocephalus scirpaceus	AcrSci12	302		[CCAT]11.3	GCA_910950805.1	OU383773.1		NA	NA	NA	NA	NA	NA	NA	NA	NA
ZFMK-TIS-2530248	Acrocephalus scirpaceus	AcrSci12	302		[CCAT]11.3	GCA_910950805.1	OU383773.1		NA	NA	NA	NA	NA	NA	NA	NA	NA
ZFMK-DNA-100448992	Acrocephalus scirpaceus	AcrSci12	302	[CCAT]9 TCAT CCA	[CCAT]11.3	GCA_910950805.1	OU383773.1		-	-	-	C	A	10.3	A	-	he
ZFMK-DNA-100448992	Acrocephalus scirpaceus	AcrSci12	302	[CCAT]15.3	[CCAT]11.3	GCA_910950805.1	OU383773.1		-	-	-	C	-	15.3	-	-	he
ZFMK-TIS-35361	Acrocephalus scirpaceus	AcrSci12	302	[CCAT]10.3	[CCAT]11.3	GCA_910950805.1	OU383773.1		A	A	-	-	-	10.3	-	-	he
ZFMK-TIS-35361	Acrocephalus scirpaceus	AcrSci12	302	[CCAT]16.3	[CCAT]11.3	GCA_910950805.1	OU383773.1		A	A	-	-	-	16.3	-	A	he

[truncated: 12 more sheets: AcrSci16, AcrSci17, AcrSci19, AcrSci21, AcrSci22, AcrSci23, AcrSci24, AcrSci25, AcrSci26, AcrSci27, AcrSci28, AcrSci29]
