# Supplementary material for: FOGS: A SNPSTR Marker Database to Combat Wildlife Trafficking and a Cell Culture Bank for Ex‐Situ Conservation
Source: Mol Ecol Resour. 2025 Jan 10;25(4):e14062. doi: 10.1111/1755-0998.14062 (PMC11969641; doi:10.1111/1755-0998.14062)
Supplement: Supplementary file 4 — Table S4. SNPSTR data. [file MEN-25-e14062-s001.zip › Supplementary S4/Alauda_arvensis_SNPSTR.xlsx]

## Sheet: AlaArv1
ZFMK-TIS	Species	Locus	Ref Amp size	Repeat motif	Ref allele	NCBI No	Scaffold ID	LFA Sample ID	Haplotype							inheritance	Allele Nr.
									77 T->A	83 G->A	98 G->T	128 G->T	149 Msat	220 A->C	260 T->C
ZFMK-TIS-2007524	Alauda arvensis	AlaArv1	304	[AATG]13.3	[AATG]12.3	GCA_902810485.1	CADDXX010000133.1		-	A	-	T	13.3	-	-	he
ZFMK-TIS-2007524	Alauda arvensis	AlaArv1	304	AACG [AATG]13.3	[AATG]12.3	GCA_902810485.1	CADDXX010000133.1		-	-	-	-	14.3b	-	-	he
ZFMK-TIS-2514917	Alauda arvensis	AlaArv1	304	AACG [AATG]12.3	[AATG]12.3	GCA_902810485.1	CADDXX010000133.1		-	-	-	-	13.3b	-	-	he
ZFMK-TIS-2514917	Alauda arvensis	AlaArv1	304	[AATG]14.3	[AATG]12.3	GCA_902810485.1	CADDXX010000133.1		-	A	-	-	14.3	-	-	he
ZFMK-TIS-2514918	Alauda arvensis	AlaArv1	304	[AATG]13.3	[AATG]12.3	GCA_902810485.1	CADDXX010000133.1		A	-	-	-	13.3	-	-	he
ZFMK-TIS-2514918	Alauda arvensis	AlaArv1	304	[AATG]13.3	[AATG]12.3	GCA_902810485.1	CADDXX010000133.1		-	-	-	-	13.3	-	-	he
ZFMK-TIS-2516426	Alauda arvensis	AlaArv1	304	[AATG]14.3	[AATG]12.3	GCA_902810485.1	CADDXX010000133.1		-	-	T	-	14.3	C	C	ho
ZFMK-TIS-2516426	Alauda arvensis	AlaArv1	304	[AATG]14.3	[AATG]12.3	GCA_902810485.1	CADDXX010000133.1		-	-	T	-	14.3	C	C	ho
ZFMK-TIS-2533965	Alauda arvensis	AlaArv1	304	[AATG]13.3	[AATG]12.3	GCA_902810485.1	CADDXX010000133.1		-	-	T	-	13.3	-	-	he
ZFMK-TIS-2533965	Alauda arvensis	AlaArv1	304	[AATG]15.3	[AATG]12.3	GCA_902810485.1	CADDXX010000133.1		-	-	T	-	15.3	-	-	he
ZFMK-TIS-2533968	Alauda arvensis	AlaArv1	304	[AATG]15.3	[AATG]12.3	GCA_902810485.1	CADDXX010000133.1		-	-	T	-	15.3	-	-	he
ZFMK-TIS-2533968	Alauda arvensis	AlaArv1	304	[AATG]17.3	[AATG]12.3	GCA_902810485.1	CADDXX010000133.1		-	-	T	-	17.3	-	-	he
ZFMK-TIS-2572679	Alauda arvensis	AlaArv1	304	AACG [AATG]12.3	[AATG]12.3	GCA_902810485.1	CADDXX010000133.1		-	-	-	-	13.3b	-	-	he
ZFMK-TIS-2572679	Alauda arvensis	AlaArv1	304	AACG [AATG]13.3	[AATG]12.3	GCA_902810485.1	CADDXX010000133.1		-	-	-	-	14.3b	-	-	he
ZFMK-TIS-2590737	Alauda arvensis	AlaArv1	304	AACG [AATG]12.3	[AATG]12.3	GCA_902810485.1	CADDXX010000133.1		-	-	-	-	13.3b	-	-	he
ZFMK-TIS-2590737	Alauda arvensis	AlaArv1	304	AACG [AATG]14.3	[AATG]12.3	GCA_902810485.1	CADDXX010000133.1		-	-	-	-	15.3b	-	-	he
ZFMK-DNA-FD19592400	Alauda arvensis	AlaArv1	304	AACG [AATG]12.3	[AATG]12.3	GCA_902810485.1	CADDXX010000133.1		-	-	-	-	13.3b	-	-	he
ZFMK-DNA-FD19592400	Alauda arvensis	AlaArv1	304	AACG [AATG]15.3	[AATG]12.3	GCA_902810485.1	CADDXX010000133.1		-	-	-	-	16.3b	-	-	he
ZFMK-DNA-FD19592392	Alauda arvensis	AlaArv1	304	AACG [AATG]10.3	[AATG]12.3	GCA_902810485.1	CADDXX010000133.1		-	-	-	-	11.3b	-	-	he
ZFMK-DNA-FD19592392	Alauda arvensis	AlaArv1	304	AACG [AATG]11.3	[AATG]12.3	GCA_902810485.1	CADDXX010000133.1		-	-	-	-	12.3b	-	-	he

## Sheet: AlaArv2
ZFMK-TIS	Species	Locus	Ref Amp size	Repeat motif	Ref allele	NCBI No	Scaffold ID	LFA Sample ID	Haplotype									inheritance	Allele Nr.
									25 A->C	77 C->A	104 C->T	164 C->A	167 C->T	172 Msat	256 T->G	273 C->T	274 A->G
ZFMK-TIS-2007524	Alauda arvensis	AlaArv2	303	ATAT AAAG [ATAG]16.3	[ATAG]15.2	GCA_902810485.1	CADDXX010000133.1		-	-	T	A	T	18.3b	-	-	-	he
ZFMK-TIS-2007524	Alauda arvensis	AlaArv2	303	ATAT AAAG [ATAG]16.3	[ATAG]15.2	GCA_902810485.1	CADDXX010000133.1		-	-	-	A	T	18.3b	-	-	-	he
ZFMK-TIS-2514917	Alauda arvensis	AlaArv2	303	[ATAG]19.2	[ATAG]15.2	GCA_902810485.1	CADDXX010000133.1		-	-	-	-	-	19.2	-	-	-	ho
ZFMK-TIS-2514917	Alauda arvensis	AlaArv2	303	[ATAG]19.2	[ATAG]15.2	GCA_902810485.1	CADDXX010000133.1		-	-	-	-	-	19.2	-	-	-	ho
ZFMK-TIS-2514918	Alauda arvensis	AlaArv2	303	ATAT AAAG [ATAG]19.3	[ATAG]15.2	GCA_902810485.1	CADDXX010000133.1		-	A	-	-	-	21.3b	-	-	-	he
ZFMK-TIS-2514918	Alauda arvensis	AlaArv2	303	ATAT AAAG [ATAG]21.3	[ATAG]15.2	GCA_902810485.1	CADDXX010000133.1		-	A	-	-	-	23.3b	-	-	-	he
ZFMK-TIS-2516426	Alauda arvensis	AlaArv2	303	[ATAG]19.3	[ATAG]15.2	GCA_902810485.1	CADDXX010000133.1		C	-	-	-	-	19.3c	-	-	-	ho
ZFMK-TIS-2516426	Alauda arvensis	AlaArv2	303	[ATAG]19.3	[ATAG]15.2	GCA_902810485.1	CADDXX010000133.1		C	-	-	-	-	19.3c	-	-	-	ho
ZFMK-TIS-2533965	Alauda arvensis	AlaArv2	303	ATAG ACAG [ATAG]17.2	[ATAG]15.2	GCA_902810485.1	CADDXX010000133.1		C	-	-	-	-	19.2d	G	T	G	he
ZFMK-TIS-2533965	Alauda arvensis	AlaArv2	303	ATAT AAAG [ATAG]18.3	[ATAG]15.2	GCA_902810485.1	CADDXX010000133.1		-	-	-	A	T	20.3b	-	-	-	he
ZFMK-TIS-2533968	Alauda arvensis	AlaArv2	303	[ATAG]19.3	[ATAG]15.2	GCA_902810485.1	CADDXX010000133.1		-	-	-	-	-	19.3c	-	-	-	he
ZFMK-TIS-2533968	Alauda arvensis	AlaArv2	303	ATAT AAAG [ATAG]19.3	[ATAG]15.2	GCA_902810485.1	CADDXX010000133.1		-	A	-	-	-	21.3b	-	-	-	he
ZFMK-TIS-2572679	Alauda arvensis	AlaArv2	303	ATAT AAAG [ATAG]21.3	[ATAG]15.2	GCA_902810485.1	CADDXX010000133.1		C	-	-	-	-	23.3b	-	-	-	he
ZFMK-TIS-2572679	Alauda arvensis	AlaArv2	303	ATAT AAAG [ATAG]21.3	[ATAG]15.2	GCA_902810485.1	CADDXX010000133.1		-	-	-	-	-	23.3b	-	-	-	he
ZFMK-TIS-2590737	Alauda arvensis	AlaArv2	303	ATAT AAAC [ATAG]17.3	[ATAG]15.2	GCA_902810485.1	CADDXX010000133.1		-	-	-	A	T	19.3b	-	-	-	he
ZFMK-TIS-2590737	Alauda arvensis	AlaArv2	303	ATAT AAAG [ATAG]19.3	[ATAG]15.2	GCA_902810485.1	CADDXX010000133.1		-	-	-	-	-	21.3b	-	-	-	he
ZFMK-DNA-FD19592400	Alauda arvensis	AlaArv2	303	ATAT AAAG [ATAG]17.3	[ATAG]15.2	GCA_902810485.1	CADDXX010000133.1		-	-	-	-	-	19.3b	-	-	-	ho
ZFMK-DNA-FD19592400	Alauda arvensis	AlaArv2	303	ATAT AAAG [ATAG]17.3	[ATAG]15.2	GCA_902810485.1	CADDXX010000133.1		-	-	-	-	-	19.3b	-	-	-	ho
ZFMK-DNA-FD19592392	Alauda arvensis	AlaArv2	303	ATAT AAAG [ATAG]17.3	[ATAG]15.2	GCA_902810485.1	CADDXX010000133.1		-	-	-	-	-	19.3b	-	-	-	ho
ZFMK-DNA-FD19592392	Alauda arvensis	AlaArv2	303	ATAT AAAG [ATAG]17.3	[ATAG]15.2	GCA_902810485.1	CADDXX010000133.1		-	-	-	-	-	19.3b	-	-	-	ho

## Sheet: AlaArv4
ZFMK-TIS	Species	Locus	Ref Amp size	Repeat motif	Ref allele	NCBI No	Scaffold ID	LFA Sample ID	Haplotype										inheritance	Allele Nr.
									110 G->A	126 Msat	198 C->T	263 G->T	271 T->A	284 C->T	286 A->G	287 T->G	288 A->G	292 T->A
ZFMK-TIS-2007524	Alauda arvensis	AlaArv4	318		[GATA]16 [GATG]2	GCA_902810485.1	CADDXX010000136.1		NA	NA	NA	NA	NA	NA	NA	NA	NA	NA	NA
ZFMK-TIS-2007524	Alauda arvensis	AlaArv4	318		[GATA]16 [GATG]2	GCA_902810485.1	CADDXX010000136.1		NA	NA	NA	NA	NA	NA	NA	NA	NA	NA	NA
ZFMK-TIS-2514917	Alauda arvensis	AlaArv4	318	GATA [GACA]10 [GATA]16 GAT [GATG]2	[GATA]16 [GATG]2	GCA_902810485.1	CADDXX010000136.1		A	30b	T	-	-	-	G	-	-	-	ho
ZFMK-TIS-2514917	Alauda arvensis	AlaArv4	318	GATA [GACA]10 [GATA]16 GAT [GATG]2	[GATA]16 [GATG]2	GCA_902810485.1	CADDXX010000136.1		A	30b	T	-	-	-	G	-	-	-	ho
ZFMK-TIS-2514918	Alauda arvensis	AlaArv4	318	GATA [GACA]14 [GATA]15 GATG	[GATA]16 [GATG]2	GCA_902810485.1	CADDXX010000136.1		-	31c	-	-	-	-	-	-	-	-	ho
ZFMK-TIS-2514918	Alauda arvensis	AlaArv4	318	GATA [GACA]14 [GATA]15 GATG	[GATA]16 [GATG]2	GCA_902810485.1	CADDXX010000136.1		-	31c	-	-	-	-	-	-	-	-	ho
ZFMK-TIS-2516426	Alauda arvensis	AlaArv4	318	[GATA]2 GATTA [GATA]15	[GATA]16 [GATG]2	GCA_902810485.1	CADDXX010000136.1		-	18d	-	-	-	T	-	G	G	-	ho
ZFMK-TIS-2516426	Alauda arvensis	AlaArv4	318	[GATA]2 GATTA [GATA]15	[GATA]16 [GATG]2	GCA_902810485.1	CADDXX010000136.1		-	18d	-	-	-	T	-	G	G	-	ho
ZFMK-TIS-2533965	Alauda arvensis	AlaArv4	318	[GATA]16 [GATG]2	[GATA]16 [GATG]2	GCA_902810485.1	CADDXX010000136.1		-	18	-	-	-	-	-	-	-	-	he
ZFMK-TIS-2533965	Alauda arvensis	AlaArv4	318	[GATA]17 [GATG]2	[GATA]16 [GATG]2	GCA_902810485.1	CADDXX010000136.1		-	19	-	-	-	-	-	-	-	-	he
ZFMK-TIS-2533968	Alauda arvensis	AlaArv4	318	[GATA]1.3 [GATA]2 GATTA [GATA]2 GATTA [GATA]11 GATG [GATA]3 GATG GATA [GATG]5	[GATA]16 [GATG]2	GCA_902810485.1	CADDXX010000136.1		-	29e	-	-	-	-	-	-	-	-	ho
ZFMK-TIS-2533968	Alauda arvensis	AlaArv4	318	[GATA]1.3 [GATA]2 GATTA [GATA]2 GATTA [GATA]11 GATG [GATA]3 GATG GATA [GATG]5	[GATA]16 [GATG]2	GCA_902810485.1	CADDXX010000136.1		-	29e	-	-	-	-	-	-	-	-	ho
ZFMK-TIS-2572679	Alauda arvensis	AlaArv4	318	[GATA]14 [GATG]2	[GATA]16 [GATG]2	GCA_902810485.1	CADDXX010000136.1		-	16	-	-	A	T	-	G	G	A	he
ZFMK-TIS-2572679	Alauda arvensis	AlaArv4	318	[GATA]1.3 [GATA]2 GATTA [GATA]2 GATTA [GATA]13 GATG [GATA]3 GATG GATA [GATG]5	[GATA]16 [GATG]2	GCA_902810485.1	CADDXX010000136.1		-	31e	-	-	-	-	-	-	-	-	he
ZFMK-TIS-2590737	Alauda arvensis	AlaArv4	318	[GATA]2 GATTA [GATA]15	[GATA]16 [GATG]2	GCA_902810485.1	CADDXX010000136.1		-	18d	-	-	-	T	-	G	G	-	he
ZFMK-TIS-2590737	Alauda arvensis	AlaArv4	318	[GATA]2 GATTA [GATA]16	[GATA]16 [GATG]2	GCA_902810485.1	CADDXX010000136.1		-	19d	-	-	-	T	-	G	G	-	he
ZFMK-DNA-FD19592400	Alauda arvensis	AlaArv4	318	[GATA]1.3 [GATA]2 GATTA [GATA]2 GATTA [GATA]11 GATG [GATA]3 GATG GATA [GATG]5	[GATA]16 [GATG]2	GCA_902810485.1	CADDXX010000136.1		-	29e	-	-	-	-	-	-	-	-	ho
ZFMK-DNA-FD19592400	Alauda arvensis	AlaArv4	318	[GATA]1.3 [GATA]2 GATTA [GATA]2 GATTA [GATA]11 GATG [GATA]3 GATG GATA [GATG]5	[GATA]16 [GATG]2	GCA_902810485.1	CADDXX010000136.1		-	29e	-	-	-	-	-	-	-	-	ho
ZFMK-DNA-FD19592392	Alauda arvensis	AlaArv4	318	[GATA]1.3 [GATA]15 [GATG]3	[GATA]16 [GATG]2	GCA_902810485.1	CADDXX010000136.1		-	19.3f	-	T	-	T	-	G	G	A	ho
ZFMK-DNA-FD19592392	Alauda arvensis	AlaArv4	318	[GATA]1.3 [GATA]15 [GATG]3	[GATA]16 [GATG]2	GCA_902810485.1	CADDXX010000136.1		-	19.3f	-	T	-	T	-	G	G	A	ho

## Sheet: AlaArv6
ZFMK-TIS	Species	Locus	Ref Amp size	Repeat motif	Ref allele	NCBI No	Scaffold ID	LFA Sample ID	Haplotype												inheritance	Allele Nr.
									59 C->T	63 C->T	72 G->A	91 Msat	140 T->C	192 C->G	214 C->G	216 T->C	234 G->A	253 G->T	255 C->T	257 A->T
ZFMK-TIS-2007524	Alauda arvensis	AlaArv6	306	[TCCA]4.1	[TCCA]12.1	GCA_902810485.1	CADDXX010000151.1		-	-	-	4.1	-	-	-	-	-	-	-	-	ho
ZFMK-TIS-2007524	Alauda arvensis	AlaArv6	306	[TCCA]4.1	[TCCA]12.1	GCA_902810485.1	CADDXX010000151.1		-	-	-	4.1	-	-	-	-	-	-	-	-	ho
ZFMK-TIS-2514917	Alauda arvensis	AlaArv6	306	[TCCA]4.1	[TCCA]12.1	GCA_902810485.1	CADDXX010000151.1		-	-	-	4.1	C	-	G	C	A	T	-	T	ho
ZFMK-TIS-2514917	Alauda arvensis	AlaArv6	306	[TCCA]4.1	[TCCA]12.1	GCA_902810485.1	CADDXX010000151.1		-	-	-	4.1	C	-	G	C	A	T	-	T	ho
ZFMK-TIS-2514918	Alauda arvensis	AlaArv6	306	[TCCA]13.1	[TCCA]12.1	GCA_902810485.1	CADDXX010000151.1		-	-	-	13.1	-	-	-	-	-	-	-	-	ho
ZFMK-TIS-2514918	Alauda arvensis	AlaArv6	306	[TCCA]13.1	[TCCA]12.1	GCA_902810485.1	CADDXX010000151.1		-	-	-	13.1	-	-	-	-	-	-	-	-	ho
ZFMK-TIS-2516426	Alauda arvensis	AlaArv6	306	[TCCA]18.1	[TCCA]12.1	GCA_902810485.1	CADDXX010000151.1		-	-	-	18.1	-	-	-	-	-	-	-	-	ho
ZFMK-TIS-2516426	Alauda arvensis	AlaArv6	306	[TCCA]18.1	[TCCA]12.1	GCA_902810485.1	CADDXX010000151.1		-	-	-	18.1	-	-	-	-	-	-	-	-	ho
ZFMK-TIS-2533965	Alauda arvensis	AlaArv6	306	[TCCA]5.1	[TCCA]12.1	GCA_902810485.1	CADDXX010000151.1		-	-	-	5.1	-	-	-	-	-	-	-	-	he
ZFMK-TIS-2533965	Alauda arvensis	AlaArv6	306	TCCA TCCG [TCCA]5.1	[TCCA]12.1	GCA_902810485.1	CADDXX010000151.1		-	-	-	7.1b	-	-	-	-	-	-	-	-	he
ZFMK-TIS-2533968	Alauda arvensis	AlaArv6	306		[TCCA]12.1	GCA_902810485.1	CADDXX010000151.1		NA	NA	NA	NA	NA	NA	NA	NA	NA	NA	NA	NA	NA
ZFMK-TIS-2533968	Alauda arvensis	AlaArv6	306		[TCCA]12.1	GCA_902810485.1	CADDXX010000151.1		NA	NA	NA	NA	NA	NA	NA	NA	NA	NA	NA	NA	NA
ZFMK-TIS-2572679	Alauda arvensis	AlaArv6	306	[TCCA]16.1	[TCCA]12.1	GCA_902810485.1	CADDXX010000151.1		-	-	-	16.1	-	-	-	-	-	-	-	-	ho
ZFMK-TIS-2572679	Alauda arvensis	AlaArv6	306	[TCCA]16.1	[TCCA]12.1	GCA_902810485.1	CADDXX010000151.1		-	-	-	16.1	-	-	-	-	-	-	-	-	ho
ZFMK-TIS-2590737	Alauda arvensis	AlaArv6	306	[TCCA]4.1	[TCCA]12.1	GCA_902810485.1	CADDXX010000151.1		-	-	-	4.1	-	-	-	-	A	-	-	-	ho
ZFMK-TIS-2590737	Alauda arvensis	AlaArv6	306	[TCCA]4.1	[TCCA]12.1	GCA_902810485.1	CADDXX010000151.1		-	-	-	4.1	-	-	-	-	A	-	-	-	ho
ZFMK-DNA-FD19592400	Alauda arvensis	AlaArv6	306	TCCT [TCCA]13.1	[TCCA]12.1	GCA_902810485.1	CADDXX010000151.1		-	T	A	14.1c	C	-	-	-	-	-	-	-	ho
ZFMK-DNA-FD19592400	Alauda arvensis	AlaArv6	306	TCCT [TCCA]13.1	[TCCA]12.1	GCA_902810485.1	CADDXX010000151.1		-	T	A	14.1c	C	-	-	-	-	-	-	-	ho
ZFMK-DNA-FD19592392	Alauda arvensis	AlaArv6	306	[TCCA]2 TACA [TCCA]2.1	[TCCA]12.1	GCA_902810485.1	CADDXX010000151.1		T	-	-	5.1d	-	G	-	-	A	-	T	-	ho
ZFMK-DNA-FD19592392	Alauda arvensis	AlaArv6	306	[TCCA]2 TACA [TCCA]2.1	[TCCA]12.1	GCA_902810485.1	CADDXX010000151.1		T	-	-	5.1d	-	G	-	-	A	-	T	-	ho

## Sheet: AlaArv7
ZFMK-TIS	Species	Locus	Ref Amp size	Repeat motif	Ref allele	NCBI No	Scaffold ID	LFA Sample ID	Haplotype					inheritance	Allele Nr.
									100 Msat	195 T->C	300 G->A	302 T->A	306 C->G
ZFMK-TIS-2007524	Alauda arvensis	AlaArv7	334	[CTCA]3.3	[CTCA]18.3	GCA_902810485.1	CADDXX010000152.1		3.3	-	-	-	-	ho
ZFMK-TIS-2007524	Alauda arvensis	AlaArv7	334	[CTCA]3.3	[CTCA]18.3	GCA_902810485.1	CADDXX010000152.1		3.3	-	-	-	-	ho
ZFMK-TIS-2514917	Alauda arvensis	AlaArv7	334	CTCG [CTCA]2.3	[CTCA]18.3	GCA_902810485.1	CADDXX010000152.1		3.3b	-	-	-	-	he
ZFMK-TIS-2514917	Alauda arvensis	AlaArv7	334	CTCG [CTCA]2.3	[CTCA]18.3	GCA_902810485.1	CADDXX010000152.1		3.3b	-	-	-	-	he
ZFMK-TIS-2514918	Alauda arvensis	AlaArv7	334	CTCG [CTCA]2	[CTCA]18.3	GCA_902810485.1	CADDXX010000152.1		3c	-	-	-	-	he
ZFMK-TIS-2514918	Alauda arvensis	AlaArv7	334	CTCG [CTCA]2.3	[CTCA]18.3	GCA_902810485.1	CADDXX010000152.1		3.3b	-	-	-	-	he
ZFMK-TIS-2516426	Alauda arvensis	AlaArv7	334	[CTCA]3.3	[CTCA]18.3	GCA_902810485.1	CADDXX010000152.1		3.3	-	-	-	G	ho
ZFMK-TIS-2516426	Alauda arvensis	AlaArv7	334	[CTCA]3.3	[CTCA]18.3	GCA_902810485.1	CADDXX010000152.1		3.3	-	-	-	G	ho
ZFMK-TIS-2533965	Alauda arvensis	AlaArv7	334		[CTCA]18.3	GCA_902810485.1	CADDXX010000152.1		NA	NA	NA	NA	NA	NA
ZFMK-TIS-2533965	Alauda arvensis	AlaArv7	334		[CTCA]18.3	GCA_902810485.1	CADDXX010000152.1		NA	NA	NA	NA	NA	NA
ZFMK-TIS-2533968	Alauda arvensis	AlaArv7	334	CTCG [CTCA]2.3	[CTCA]18.3	GCA_902810485.1	CADDXX010000152.1		3.3b	C	A	-	-	he
ZFMK-TIS-2533968	Alauda arvensis	AlaArv7	334	[CTCA]3.3	[CTCA]18.3	GCA_902810485.1	CADDXX010000152.1		3.3	-	A	-	-	he
ZFMK-TIS-2572679	Alauda arvensis	AlaArv7	334	CTCG [CTCA]2.3	[CTCA]18.3	GCA_902810485.1	CADDXX010000152.1		3.3b	-	-	A	-	ho
ZFMK-TIS-2572679	Alauda arvensis	AlaArv7	334	CTCG [CTCA]2.3	[CTCA]18.3	GCA_902810485.1	CADDXX010000152.1		3.3b	-	-	A	-	ho
ZFMK-TIS-2590737	Alauda arvensis	AlaArv7	334	CTTG [CTCA]2.3	[CTCA]18.3	GCA_902810485.1	CADDXX010000152.1		3.3d	C	-	-	-	he
ZFMK-TIS-2590737	Alauda arvensis	AlaArv7	334	CTCG [CTCA]2.3	[CTCA]18.3	GCA_902810485.1	CADDXX010000152.1		3.3b	-	-	-	-	he
ZFMK-DNA-FD19592400	Alauda arvensis	AlaArv7	334	CTTG [CTCA]2.3	[CTCA]18.3	GCA_902810485.1	CADDXX010000152.1		3.3d	C	-	-	G	ho
ZFMK-DNA-FD19592400	Alauda arvensis	AlaArv7	334	CTTG [CTCA]2.3	[CTCA]18.3	GCA_902810485.1	CADDXX010000152.1		3.3d	C	-	-	G	ho
ZFMK-DNA-FD19592392	Alauda arvensis	AlaArv7	334	CTCG [CTCA]2	[CTCA]18.3	GCA_902810485.1	CADDXX010000152.1		3e	-	-	-	-	ho
ZFMK-DNA-FD19592392	Alauda arvensis	AlaArv7	334	CTCG [CTCA]2	[CTCA]18.3	GCA_902810485.1	CADDXX010000152.1		3e	-	-	-	-	ho

## Sheet: AlaArv8
ZFMK-TIS	Species	Locus	Ref Amp size	Repeat motif	Ref allele	NCBI No	Scaffold ID	LFA Sample ID	Haplotype								inheritance	Allele Nr.
									67 Msat	130 C->T	138 G->C	148 G->T	156 C->T	207 G->A	209 C->T	270 G->C
ZFMK-TIS-2007524	Alauda arvensis	AlaArv8	301		[ATCC]12.1	GCA_902810485.1	CADDXX010000153.1		NA	NA	NA	NA	NA	NA	NA	NA	NA
ZFMK-TIS-2007524	Alauda arvensis	AlaArv8	301		[ATCC]12.1	GCA_902810485.1	CADDXX010000153.1		NA	NA	NA	NA	NA	NA	NA	NA	NA
ZFMK-TIS-2514917	Alauda arvensis	AlaArv8	301		[ATCC]12.1	GCA_902810485.1	CADDXX010000153.1		NA	NA	NA	NA	NA	NA	NA	NA	NA
ZFMK-TIS-2514917	Alauda arvensis	AlaArv8	301		[ATCC]12.1	GCA_902810485.1	CADDXX010000153.1		NA	NA	NA	NA	NA	NA	NA	NA	NA
ZFMK-TIS-2514918	Alauda arvensis	AlaArv8	301	[ATCC]10.1	[ATCC]12.1	GCA_902810485.1	CADDXX010000153.1		10.1	T	-	T	-	-	-	-	he
ZFMK-TIS-2514918	Alauda arvensis	AlaArv8	301	ATAA [ATCC]10.1	[ATCC]12.1	GCA_902810485.1	CADDXX010000153.1		11.1b	-	-	-	-	-	-	-	he
ZFMK-TIS-2516426	Alauda arvensis	AlaArv8	301	[ATCC]11 ACCC [ATCC]2.1	[ATCC]12.1	GCA_902810485.1	CADDXX010000153.1		14.1c	-	-	-	-	-	-	-	he
ZFMK-TIS-2516426	Alauda arvensis	AlaArv8	301	ATAA [ATCC]11 ACCC [ATCC]2.1	[ATCC]12.1	GCA_902810485.1	CADDXX010000153.1		15.1d	-	-	-	-	-	-	-	he
ZFMK-TIS-2533965	Alauda arvensis	AlaArv8	301	ATCG ATGG [ATCC]6.1	[ATCC]12.1	GCA_902810485.1	CADDXX010000153.1		8.1e	-	-	-	-	-	-	C	he
ZFMK-TIS-2533965	Alauda arvensis	AlaArv8	301	ATAA ATCG ATGG [ATCC]6.1	[ATCC]12.1	GCA_902810485.1	CADDXX010000153.1		9.1f	-	-	-	-	-	-	C	he
ZFMK-TIS-2533968	Alauda arvensis	AlaArv8	301		[ATCC]12.1	GCA_902810485.1	CADDXX010000153.1		NA	NA	NA	NA	NA	NA	NA	NA	NA
ZFMK-TIS-2533968	Alauda arvensis	AlaArv8	301		[ATCC]12.1	GCA_902810485.1	CADDXX010000153.1		NA	NA	NA	NA	NA	NA	NA	NA	NA
ZFMK-TIS-2572679	Alauda arvensis	AlaArv8	301		[ATCC]12.1	GCA_902810485.1	CADDXX010000153.1		NA	NA	NA	NA	NA	NA	NA	NA	NA
ZFMK-TIS-2572679	Alauda arvensis	AlaArv8	301		[ATCC]12.1	GCA_902810485.1	CADDXX010000153.1		NA	NA	NA	NA	NA	NA	NA	NA	NA
ZFMK-TIS-2590737	Alauda arvensis	AlaArv8	301	[ATCC]13.1	[ATCC]12.1	GCA_902810485.1	CADDXX010000153.1		13.1	-	-	-	-	A	T	-	he
ZFMK-TIS-2590737	Alauda arvensis	AlaArv8	301	[ATCC]13.1	[ATCC]12.1	GCA_902810485.1	CADDXX010000153.1		13.1	-	-	-	-	A	-	-	he
ZFMK-DNA-FD19592400	Alauda arvensis	AlaArv8	301	[ATCC]12.1	[ATCC]12.1	GCA_902810485.1	CADDXX010000153.1		12.1	-	-	T	-	-	-	-	ho
ZFMK-DNA-FD19592400	Alauda arvensis	AlaArv8	301	[ATCC]12.1	[ATCC]12.1	GCA_902810485.1	CADDXX010000153.1		12.1	-	-	T	-	-	-	-	ho
ZFMK-DNA-FD19592392	Alauda arvensis	AlaArv8	301	[ATCC]10.1	[ATCC]12.1	GCA_902810485.1	CADDXX010000153.1		10.1	-	C	T	T	-	-	-	ho
ZFMK-DNA-FD19592392	Alauda arvensis	AlaArv8	301	[ATCC]10.1	[ATCC]12.1	GCA_902810485.1	CADDXX010000153.1		10.1	-	C	T	T	-	-	-	ho

## Sheet: AlaArv9
ZFMK-TIS	Species	Locus	Ref Amp size	Repeat motif	Ref allele	NCBI No	Scaffold ID	LFA Sample ID	Haplotype					inheritance	Allele Nr.
									76 A->T	78 G->A	85 Msat	164 C->T	259 A->T
ZFMK-TIS-2007524	Alauda arvensis	AlaArv9	304	[GATA]16.2	[GATA]18.2	GCA_902810485.1	CADDXX010000156.1		T	A	16.2	T	-	he
ZFMK-TIS-2007524	Alauda arvensis	AlaArv9	304	[GATA]17.2	[GATA]18.2	GCA_902810485.1	CADDXX010000156.1		-	A	17.2	-	-	he
ZFMK-TIS-2514917	Alauda arvensis	AlaArv9	304	[GATA]16.2	[GATA]18.2	GCA_902810485.1	CADDXX010000156.1		-	A	16.2	-	-	he
ZFMK-TIS-2514917	Alauda arvensis	AlaArv9	304	[GATA]2 [GACA]7 [GATA]13.2	[GATA]18.2	GCA_902810485.1	CADDXX010000156.1		-	-	22.2	-	-	he
ZFMK-TIS-2514918	Alauda arvensis	AlaArv9	304		[GATA]18.2	GCA_902810485.1	CADDXX010000156.1		NA	NA	NA	NA	NA	NA
ZFMK-TIS-2514918	Alauda arvensis	AlaArv9	304		[GATA]18.2	GCA_902810485.1	CADDXX010000156.1		NA	NA	NA	NA	NA	NA
ZFMK-TIS-2516426	Alauda arvensis	AlaArv9	304	[GATA]19.2	[GATA]18.2	GCA_902810485.1	CADDXX010000156.1		-	-	19.2	-	-	he
ZFMK-TIS-2516426	Alauda arvensis	AlaArv9	304	[GATA]18 GAT [GATA]1.2	[GATA]18.2	GCA_902810485.1	CADDXX010000156.1		-	-	20.1	-	-	he
ZFMK-TIS-2533965	Alauda arvensis	AlaArv9	304	[GATA]16.2	[GATA]18.2	GCA_902810485.1	CADDXX010000156.1		-	A	16.2	T	-	ho
ZFMK-TIS-2533965	Alauda arvensis	AlaArv9	304	[GATA]16.2	[GATA]18.2	GCA_902810485.1	CADDXX010000156.1		-	A	16.2	T	-	ho
ZFMK-TIS-2533968	Alauda arvensis	AlaArv9	304	[GATA]16.2	[GATA]18.2	GCA_902810485.1	CADDXX010000156.1		-	-	16.2	-	-	he
ZFMK-TIS-2533968	Alauda arvensis	AlaArv9	304	[GATA]17.2	[GATA]18.2	GCA_902810485.1	CADDXX010000156.1		-	-	17.2	-	-	he
ZFMK-TIS-2572679	Alauda arvensis	AlaArv9	304	[GATA]15.2	[GATA]18.2	GCA_902810485.1	CADDXX010000156.1		-	A	15.2	-	-	ho
ZFMK-TIS-2572679	Alauda arvensis	AlaArv9	304	[GATA]15.2	[GATA]18.2	GCA_902810485.1	CADDXX010000156.1		-	A	15.2	-	-	ho
ZFMK-TIS-2590737	Alauda arvensis	AlaArv9	304	[GATA]18.2	[GATA]18.2	GCA_902810485.1	CADDXX010000156.1		-	A	18.2	-	-	ho
ZFMK-TIS-2590737	Alauda arvensis	AlaArv9	304	[GATA]18.2	[GATA]18.2	GCA_902810485.1	CADDXX010000156.1		-	A	18.2	-	-	ho
ZFMK-DNA-FD19592400	Alauda arvensis	AlaArv9	304	[GATA]16.2	[GATA]18.2	GCA_902810485.1	CADDXX010000156.1		-	A	16.2	-	-	ho
ZFMK-DNA-FD19592400	Alauda arvensis	AlaArv9	304	[GATA]16.2	[GATA]18.2	GCA_902810485.1	CADDXX010000156.1		-	A	16.2	-	-	ho
ZFMK-DNA-FD19592392	Alauda arvensis	AlaArv9	304	[GATA]16.2	[GATA]18.2	GCA_902810485.1	CADDXX010000156.1		-	-	16.2	-	T	he
ZFMK-DNA-FD19592392	Alauda arvensis	AlaArv9	304	[GATA]18 GAT [GATA]1.2	[GATA]18.2	GCA_902810485.1	CADDXX010000156.1		-	-	20.1	-	-	he

## Sheet: AlaArv13
ZFMK-TIS	Species	Locus	Ref Amp size	Repeat motif	Ref allele	NCBI No	Scaffold ID	LFA Sample ID	Haplotype																									inheritance	Allele Nr.
									46 C->T	47 T->C	51 T->C	57 T->G	67 A->C	69 C->G	83 G->A	86 C->T	103 C->T	107 G->A	111 G->A	112 C->T	131 C->T	132 C->A	141 T->C	144 A->G	160 G->A	165 Msat	228 G->A	230 G->A	232 C->T	238 G->A	253 A->G	269 T->C	281 G->T
ZFMK-TIS-2007524	Alauda arvensis	AlaArv13	317	[CCAT]15.2	[CCAT]11 CCCT [CCAT]1.2	GCA_902810485.1	CADDXX010000167.1		-	C	-	-	C	G	-	-	T	-	A	T	-	A	-	G	-	15.2b	-	-	-	-	G	-	-	he
ZFMK-TIS-2007524	Alauda arvensis	AlaArv13	317	[CCAT]17.2	[CCAT]11 CCCT [CCAT]1.2	GCA_902810485.1	CADDXX010000167.1		-	C	-	-	C	G	-	-	-	-	A	T	-	A	-	G	-	17.2b	-	-	-	-	G	-	-	he
ZFMK-TIS-2514917	Alauda arvensis	AlaArv13	317	[CCAT]14.2	[CCAT]11 CCCT [CCAT]1.2	GCA_902810485.1	CADDXX010000167.1		T	-	-	G	C	-	-	T	-	A	A	T	-	-	-	-	-	14.2b	-	-	-	-	-	-	-	he
ZFMK-TIS-2514917	Alauda arvensis	AlaArv13	317	[CCAT]14 CCCT [CCAT]1.2	[CCAT]11 CCCT [CCAT]1.2	GCA_902810485.1	CADDXX010000167.1		T	-	-	G	C	-	-	T	-	A	A	T	-	-	C	G	-	16.2	A	-	T	A	G	C	-	he
ZFMK-TIS-2514918	Alauda arvensis	AlaArv13	317	[CCAT]13.2	[CCAT]11 CCCT [CCAT]1.2	GCA_902810485.1	CADDXX010000167.1		-	C	-	-	C	G	A	-	-	-	A	T	-	A	-	G	-	13.2b	-	-	-	-	G	C	T	he
ZFMK-TIS-2514918	Alauda arvensis	AlaArv13	317	[CCAT]15.2	[CCAT]11 CCCT [CCAT]1.2	GCA_902810485.1	CADDXX010000167.1		-	C	-	-	C	G	A	-	-	-	A	T	-	A	-	G	-	15.2b	-	-	-	-	G	-	-	he
ZFMK-TIS-2516426	Alauda arvensis	AlaArv13	317	[CCAT]7 CTCT (CCAT CCCT)2 [CCAT]1.2	[CCAT]11 CCCT [CCAT]1.2	GCA_902810485.1	CADDXX010000167.1		-	-	-	-	C	-	-	T	-	-	A	T	-	-	-	G	-	13.2c	-	-	-	-	G	C	-	he
ZFMK-TIS-2516426	Alauda arvensis	AlaArv13	317	CCAT CCAC [CCAT]2 CCAC [CCAT]4 CTAT [CCAT]5.2	[CCAT]11 CCCT [CCAT]1.2	GCA_902810485.1	CADDXX010000167.1		-	-	C	-	-	-	-	-	-	-	-	-	-	-	-	-	-	15.2d	-	-	-	-	G	C	-	he
ZFMK-TIS-2533965	Alauda arvensis	AlaArv13	317	[CCAT]2 CCGT [CCAT]11 CCCT [CCAT]1.2	[CCAT]11 CCCT [CCAT]1.2	GCA_902810485.1	CADDXX010000167.1		-	-	-	G	C	-	-	-	T	-	A	-	T	-	-	G	-	16.2e	-	-	-	-	G	-	-	he
ZFMK-TIS-2533965	Alauda arvensis	AlaArv13	317	[CCAT]14 CCCT [CCAT]1.2	[CCAT]11 CCCT [CCAT]1.2	GCA_902810485.1	CADDXX010000167.1		-	-	-	G	C	-	-	-	T	-	-	-	-	-	-	-	-	16.2	-	-	-	-	G	-	-	he
ZFMK-TIS-2533968	Alauda arvensis	AlaArv13	317	[CCAT]13.2	[CCAT]11 CCCT [CCAT]1.2	GCA_902810485.1	CADDXX010000167.1		-	-	-	-	C	-	A	-	-	-	A	T	-	-	-	G	-	13.2b	A	-	-	A	G	-	-	he
ZFMK-TIS-2533968	Alauda arvensis	AlaArv13	317	[CCAT]15.2	[CCAT]11 CCCT [CCAT]1.2	GCA_902810485.1	CADDXX010000167.1		-	-	-	-	C	-	A	-	-	-	A	T	-	-	-	G	-	15.2b	-	-	-	-	G	-	-	he
ZFMK-TIS-2572679	Alauda arvensis	AlaArv13	317	[CCAT]12.2	[CCAT]11 CCCT [CCAT]1.2	GCA_902810485.1	CADDXX010000167.1		-	-	-	-	C	-	-	T	-	-	A	T	-	-	C	G	-	12.2b	-	-	-	-	G	C	-	he
ZFMK-TIS-2572679	Alauda arvensis	AlaArv13	317	[CCAT]12 CCCT [CCAT]1.2	[CCAT]11 CCCT [CCAT]1.2	GCA_902810485.1	CADDXX010000167.1		-	-	-	-	C	-	-	-	-	-	-	-	-	-	C	-	-	14.2	-	-	-	-	-	-	-	he
ZFMK-TIS-2590737	Alauda arvensis	AlaArv13	317	[CCAT]10.2	[CCAT]11 CCCT [CCAT]1.2	GCA_902810485.1	CADDXX010000167.1		-	-	-	-	C	-	-	-	T	-	A	T	-	-	-	G	-	10.2b	-	-	-	-	G	C	-	he
ZFMK-TIS-2590737	Alauda arvensis	AlaArv13	317	[CCAT]12.2	[CCAT]11 CCCT [CCAT]1.2	GCA_902810485.1	CADDXX010000167.1		-	-	-	-	C	-	-	-	T	-	A	T	-	-	-	-	-	12.2b	-	-	-	-	G	C	-	he
ZFMK-DNA-FD19592400	Alauda arvensis	AlaArv13	317	[CCAT]10.2	[CCAT]11 CCCT [CCAT]1.2	GCA_902810485.1	CADDXX010000167.1		-	-	-	-	-	-	-	-	-	-	-	-	-	-	C	G	A	10.2b	-	-	-	-	G	-	-	he
ZFMK-DNA-FD19592400	Alauda arvensis	AlaArv13	317	[CCAT]10 CCCT [CCAT]1.2	[CCAT]11 CCCT [CCAT]1.2	GCA_902810485.1	CADDXX010000167.1		-	-	-	-	-	-	-	-	-	-	-	-	-	-	C	G	-	12.2	-	A	-	-	G	-	-	he
ZFMK-DNA-FD19592392	Alauda arvensis	AlaArv13	317	[CCAT]13 CTCT CCAT CCCT [CCAT]1.2	[CCAT]11 CCCT [CCAT]1.2	GCA_902810485.1	CADDXX010000167.1		-	-	-	-	C	-	-	T	-	-	A	T	-	-	-	G	-	17.2f	-	-	-	-	G	C	-	he
ZFMK-DNA-FD19592392	Alauda arvensis	AlaArv13	317	[CCAT]13 CTCT (CCAT CCCT)2 [CCAT]1.2	[CCAT]11 CCCT [CCAT]1.2	GCA_902810485.1	CADDXX010000167.1		-	-	-	-	C	-	-	T	-	-	A	T	-	-	-	G	-	19.2c	-	-	-	-	G	C	-	he

## Sheet: AlaArv14
ZFMK-TIS	Species	Locus	Ref Amp size	Repeat motif	Ref allele	NCBI No	Scaffold ID	LFA Sample ID	Haplotype									inheritance	Allele Nr.
									63 G->A	91 Msat	151 G->A	162 G->A	163 G->A	165 G->A	176 C->T	247 C->T	256 G->A
ZFMK-TIS-2007524	Alauda arvensis	AlaArv14	303	[TAAC]4.3	[TAAC]14.3	GCA_902810485.1	CADDXX010000172.1		-	4.3	-	-	-	A	T	-	A	ho
ZFMK-TIS-2007524	Alauda arvensis	AlaArv14	303	[TAAC]4.3	[TAAC]14.3	GCA_902810485.1	CADDXX010000172.1		-	4.3	-	-	-	A	T	-	A	ho
ZFMK-TIS-2514917	Alauda arvensis	AlaArv14	303	[TAAC]13.3	[TAAC]14.3	GCA_902810485.1	CADDXX010000172.1		-	13.3	A	-	-	A	-	-	A	ho
ZFMK-TIS-2514917	Alauda arvensis	AlaArv14	303	[TAAC]13.3	[TAAC]14.3	GCA_902810485.1	CADDXX010000172.1		-	13.3	A	-	-	A	-	-	A	ho
ZFMK-TIS-2514918	Alauda arvensis	AlaArv14	303	[TAAC]4.3	[TAAC]14.3	GCA_902810485.1	CADDXX010000172.1		-	4.3	-	-	-	A	-	-	A	ho
ZFMK-TIS-2514918	Alauda arvensis	AlaArv14	303	[TAAC]4.3	[TAAC]14.3	GCA_902810485.1	CADDXX010000172.1		-	4.3	-	-	-	A	-	-	A	ho
ZFMK-TIS-2516426	Alauda arvensis	AlaArv14	303	[TAAC]11.3	[TAAC]14.3	GCA_902810485.1	CADDXX010000172.1		-	11.3	-	-	-	-	-	-	-	ho
ZFMK-TIS-2516426	Alauda arvensis	AlaArv14	303	[TAAC]11.3	[TAAC]14.3	GCA_902810485.1	CADDXX010000172.1		-	11.3	-	-	-	-	-	-	-	ho
ZFMK-TIS-2533965	Alauda arvensis	AlaArv14	303	[TAAC]10.3	[TAAC]14.3	GCA_902810485.1	CADDXX010000172.1		-	10.3	-	-	-	-	-	-	A	ho
ZFMK-TIS-2533965	Alauda arvensis	AlaArv14	303	[TAAC]10.3	[TAAC]14.3	GCA_902810485.1	CADDXX010000172.1		-	10.3	-	-	-	-	-	-	A	ho
ZFMK-TIS-2533968	Alauda arvensis	AlaArv14	303		[TAAC]14.3	GCA_902810485.1	CADDXX010000172.1		NA	NA	NA	NA	NA	NA	NA	NA	NA	NA
ZFMK-TIS-2533968	Alauda arvensis	AlaArv14	303		[TAAC]14.3	GCA_902810485.1	CADDXX010000172.1		NA	NA	NA	NA	NA	NA	NA	NA	NA	NA
ZFMK-TIS-2572679	Alauda arvensis	AlaArv14	303	[TAAC]4.3	[TAAC]14.3	GCA_902810485.1	CADDXX010000172.1		-	4.3	-	-	-	-	-	T	A	he
ZFMK-TIS-2572679	Alauda arvensis	AlaArv14	303	[TAAC]4.3	[TAAC]14.3	GCA_902810485.1	CADDXX010000172.1		-	4.3	-	-	-	-	-	-	A	he
ZFMK-TIS-2590737	Alauda arvensis	AlaArv14	303	[TAAC]4.3	[TAAC]14.3	GCA_902810485.1	CADDXX010000172.1		-	4.3	-	-	-	-	-	-	-	ho
ZFMK-TIS-2590737	Alauda arvensis	AlaArv14	303	[TAAC]4.3	[TAAC]14.3	GCA_902810485.1	CADDXX010000172.1		-	4.3	-	-	-	-	-	-	-	ho
ZFMK-DNA-FD19592400	Alauda arvensis	AlaArv14	303	[TAAC]4.3	[TAAC]14.3	GCA_902810485.1	CADDXX010000172.1		A	4.3	-	A	A	-	-	-	A	ho
ZFMK-DNA-FD19592400	Alauda arvensis	AlaArv14	303	[TAAC]4.3	[TAAC]14.3	GCA_902810485.1	CADDXX010000172.1		A	4.3	-	A	A	-	-	-	A	ho
ZFMK-DNA-FD19592392	Alauda arvensis	AlaArv14	303	[TAAC]4.3	[TAAC]14.3	GCA_902810485.1	CADDXX010000172.1		-	4.3	-	-	-	-	-	-	A	ho
ZFMK-DNA-FD19592392	Alauda arvensis	AlaArv14	303	[TAAC]4.3	[TAAC]14.3	GCA_902810485.1	CADDXX010000172.1		-	4.3	-	-	-	-	-	-	A	ho

## Sheet: AlaArv15
ZFMK-TIS	Species	Locus	Ref Amp size	Repeat motif	Ref allele	NCBI No	Scaffold ID	LFA Sample ID	Haplotype														inheritance	Allele Nr.
									46 T->C	52 A->G	58 T->C	70 T->C	104 G->A	125 T->A	142 A->G	146 G->A	163 Msat	210 G->C	223 G->A	225 G->A	264 T->C	270 A->G
ZFMK-TIS-2007524	Alauda arvensis	AlaArv15	309	[CATC]11.3	[CATC]11.3	GCA_902810485.1	CADDXX010000172.1		C	G	-	C	-	A	-	A	11.3	-	-	-	-	-	he
ZFMK-TIS-2007524	Alauda arvensis	AlaArv15	309	[CATC]11.3	[CATC]11.3	GCA_902810485.1	CADDXX010000172.1		-	-	-	C	-	A	-	-	11.3	-	-	-	-	-	he
ZFMK-TIS-2514917	Alauda arvensis	AlaArv15	309	[CATC]14.3	[CATC]11.3	GCA_902810485.1	CADDXX010000172.1		-	-	C	C	-	-	-	-	14.3	-	-	-	-	-	ho
ZFMK-TIS-2514917	Alauda arvensis	AlaArv15	309	[CATC]14.3	[CATC]11.3	GCA_902810485.1	CADDXX010000172.1		-	-	C	C	-	-	-	-	14.3	-	-	-	-	-	ho
ZFMK-TIS-2514918	Alauda arvensis	AlaArv15	309	[CATC]6.3	[CATC]11.3	GCA_902810485.1	CADDXX010000172.1		-	-	-	C	-	A	-	-	6.3	-	-	-	-	-	he
ZFMK-TIS-2514918	Alauda arvensis	AlaArv15	309	[CATC]13.3	[CATC]11.3	GCA_902810485.1	CADDXX010000172.1		-	-	-	-	-	-	-	-	13.3	-	-	-	-	-	he
ZFMK-TIS-2516426	Alauda arvensis	AlaArv15	309	[CATC]8 (CAGC CATC)3 CAGC [CATC]2.3	[CATC]11.3	GCA_902810485.1	CADDXX010000172.1		-	-	-	C	A	A	-	-	17.3b	-	-	-	-	-	he
ZFMK-TIS-2516426	Alauda arvensis	AlaArv15	309	[CATC]6 [CAGC]8 (CATC CAGC)3 [CATC]2.3	[CATC]11.3	GCA_902810485.1	CADDXX010000172.1		-	-	-	C	-	A	-	-	22.3c	-	-	-	-	G	he
ZFMK-TIS-2533965	Alauda arvensis	AlaArv15	309	[CATC]11.3	[CATC]11.3	GCA_902810485.1	CADDXX010000172.1		-	G	-	C	-	A	-	-	11.3	-	A	-	-	-	he
ZFMK-TIS-2533965	Alauda arvensis	AlaArv15	309	[CATC]11.3	[CATC]11.3	GCA_902810485.1	CADDXX010000172.1		-	G	-	C	-	A	-	-	11.3	-	-	-	-	-	he
ZFMK-TIS-2533968	Alauda arvensis	AlaArv15	309	[CATC]13.3	[CATC]11.3	GCA_902810485.1	CADDXX010000172.1		-	G	-	C	-	A	-	-	13.3	-	-	A	C	-	he
ZFMK-TIS-2533968	Alauda arvensis	AlaArv15	309	[CATC]14.3	[CATC]11.3	GCA_902810485.1	CADDXX010000172.1		-	G	-	C	-	A	-	-	14.3	-	-	A	-	-	he
ZFMK-TIS-2572679	Alauda arvensis	AlaArv15	309	[CATC]5 CATG [CATC]3.3	[CATC]11.3	GCA_902810485.1	CADDXX010000172.1		-	-	-	C	-	A	-	-	9.3d	-	-	-	-	-	ho
ZFMK-TIS-2572679	Alauda arvensis	AlaArv15	309	[CATC]5 CATG [CATC]3.3	[CATC]11.3	GCA_902810485.1	CADDXX010000172.1		-	-	-	C	-	A	-	-	9.3d	-	-	-	-	-	ho
ZFMK-TIS-2590737	Alauda arvensis	AlaArv15	309	[CATC]11.3	[CATC]11.3	GCA_902810485.1	CADDXX010000172.1		C	-	-	C	-	A	-	A	11.3	C	-	-	-	-	ho
ZFMK-TIS-2590737	Alauda arvensis	AlaArv15	309	[CATC]11.3	[CATC]11.3	GCA_902810485.1	CADDXX010000172.1		C	-	-	C	-	A	-	A	11.3	C	-	-	-	-	ho
ZFMK-DNA-FD19592400	Alauda arvensis	AlaArv15	309		[CATC]11.3	GCA_902810485.1	CADDXX010000172.1		NA	NA	NA	NA	NA	NA	NA	NA	NA	NA	NA	NA	NA	NA	NA
ZFMK-DNA-FD19592400	Alauda arvensis	AlaArv15	309		[CATC]11.3	GCA_902810485.1	CADDXX010000172.1		NA	NA	NA	NA	NA	NA	NA	NA	NA	NA	NA	NA	NA	NA	NA
ZFMK-DNA-FD19592392	Alauda arvensis	AlaArv15	309	[CATC]14.3	[CATC]11.3	GCA_902810485.1	CADDXX010000172.1		-	-	C	C	-	A	G	-	14.3	-	-	-	-	-	he
ZFMK-DNA-FD19592392	Alauda arvensis	AlaArv15	309	[CATC]14.3	[CATC]11.3	GCA_902810485.1	CADDXX010000172.1		-	-	C	C	-	A	-	-	14.3	-	-	-	-	-	he

[truncated: 11 more sheets: AlaArv16, AlaArv17, AlaArv19, AlaArv21, AlaArv24, AlaArv25, AlaArv26, AlaArv27, AlaArv28, AlaArv29, AlaArv30]
