# Supplementary material for: FOGS: A SNPSTR Marker Database to Combat Wildlife Trafficking and a Cell Culture Bank for Ex‐Situ Conservation
Source: Mol Ecol Resour. 2025 Jan 10;25(4):e14062. doi: 10.1111/1755-0998.14062 (PMC11969641; doi:10.1111/1755-0998.14062)
Supplement: Supplementary file 4 — Table S4. SNPSTR data. [file MEN-25-e14062-s001.zip › Supplementary S4/Alcedo_atthis_SNPSTR.xlsx]

## Sheet: AlcAtt1
ZFMK-TIS	Species	Locus	Ref Amp size	Repeat motif	Ref allele	NCBI No	Scaffold ID	LFA Sample ID		inheritance	Allele Nr.
									144 Msat
ZFMK-TIS-2514833	Alcedo atthis	AlcAtt1	303	[CCAT]9.3	[CCAT]12.3				9.3	he
ZFMK-TIS-2514833	Alcedo atthis	AlcAtt1	303	[CCAT]14.3	[CCAT]12.3				14.3	he
ZFMK-TIS-2530274	Alcedo atthis	AlcAtt1	303	[CCAT]12.3	[CCAT]12.3				12.3	he
ZFMK-TIS-2530274	Alcedo atthis	AlcAtt1	303	[CCAT]13.3	[CCAT]12.3				13.3	he
ZFMK-TIS-33626	Alcedo atthis	AlcAtt1	303	[CCAT]13.3	[CCAT]12.3				13.3	he
ZFMK-TIS-33626	Alcedo atthis	AlcAtt1	303	[CCAT]14.3	[CCAT]12.3				14.3	he
ZFMK-TIS-33627	Alcedo atthis	AlcAtt1	303	[CCAT]13.3	[CCAT]12.3				13.3	he
ZFMK-TIS-33627	Alcedo atthis	AlcAtt1	303	[CCAT]14.3	[CCAT]12.3				14.3	he
ZFMK-TIS-34833	Alcedo atthis	AlcAtt1	303	[CCAT]13.3	[CCAT]12.3				13.3	he
ZFMK-TIS-34833	Alcedo atthis	AlcAtt1	303	[CCAT]14.3	[CCAT]12.3				14.3	he
ZFMK-TIS-34834	Alcedo atthis	AlcAtt1	303	[CCAT]13.3	[CCAT]12.3				13.3	he
ZFMK-TIS-34834	Alcedo atthis	AlcAtt1	303	[CCAT]14.3	[CCAT]12.3				14.3	he
ZFMK-TIS-35067	Alcedo atthis	AlcAtt1	303	[CCAT]11.3	[CCAT]12.3				11.3	ho
ZFMK-TIS-35067	Alcedo atthis	AlcAtt1	303	[CCAT]11.3	[CCAT]12.3				11.3	ho
ZFMK-TIS-35068	Alcedo atthis	AlcAtt1	303	[CCAT]11.3	[CCAT]12.3				11.3	ho
ZFMK-TIS-35068	Alcedo atthis	AlcAtt1	303	[CCAT]11.3	[CCAT]12.3				11.3	ho
ZFMK-TIS-35256	Alcedo atthis	AlcAtt1	303	[CCAT]9.3	[CCAT]12.3				9.3	he
ZFMK-TIS-35256	Alcedo atthis	AlcAtt1	303	[CCAT]14.3	[CCAT]12.3				14.3	he
ZFMK-TIS-35358	Alcedo atthis	AlcAtt1	303	[CCAT]13.3	[CCAT]12.3				13.3	he
ZFMK-TIS-35358	Alcedo atthis	AlcAtt1	303	[CCAT]14.3	[CCAT]12.3				14.3	he

## Sheet: AlcAtt2
ZFMK-TIS	Species	Locus	Ref Amp size	Repeat motif	Ref allele	NCBI No	Scaffold ID	LFA Sample ID	Haplotype						inheritance	Allele Nr.
									71 C->A	92 C->T	96 G->A	117 Msat	230 A->G	257 T->C
ZFMK-TIS-2514833	Alcedo atthis	AlcAtt2	316	[TCCA]12.3	[TCCA]13.3				-	T	-	12.3	G	C	he
ZFMK-TIS-2514833	Alcedo atthis	AlcAtt2	316	[TCCA]15.3	[TCCA]13.3				-	-	-	15.3	G	C	he
ZFMK-TIS-2530274	Alcedo atthis	AlcAtt2	316	[TCCA]13.3	[TCCA]13.3				A	T	A	13.3	-	-	he
ZFMK-TIS-2530274	Alcedo atthis	AlcAtt2	316	[TCCA]18.3	[TCCA]13.3				A	T	A	18.3	-	-	he
ZFMK-TIS-33626	Alcedo atthis	AlcAtt2	316	[TCCA]11.3	[TCCA]13.3				-	-	-	11.3	-	-	he
ZFMK-TIS-33626	Alcedo atthis	AlcAtt2	316	[TCCA]13.3	[TCCA]13.3				-	-	-	13.3	-	-	he
ZFMK-TIS-33627	Alcedo atthis	AlcAtt2	316	[TCCA]11.3	[TCCA]13.3				-	-	-	11.3	-	-	he
ZFMK-TIS-33627	Alcedo atthis	AlcAtt2	316	[TCCA]13.3	[TCCA]13.3				-	-	-	13.3	-	-	he
ZFMK-TIS-34833	Alcedo atthis	AlcAtt2	316	[TCCA]11.3	[TCCA]13.3				-	-	-	11.3	-	-	he
ZFMK-TIS-34833	Alcedo atthis	AlcAtt2	316	[TCCA]13.3	[TCCA]13.3				-	-	-	13.3	-	-	he
ZFMK-TIS-34834	Alcedo atthis	AlcAtt2	316	[TCCA]11.3	[TCCA]13.3				-	-	-	11.3	-	-	he
ZFMK-TIS-34834	Alcedo atthis	AlcAtt2	316	[TCCA]13.3	[TCCA]13.3				-	-	-	13.3	-	-	he
ZFMK-TIS-35067	Alcedo atthis	AlcAtt2	316	[TCCA]11.3	[TCCA]13.3				-	-	-	11.3	-	-	he
ZFMK-TIS-35067	Alcedo atthis	AlcAtt2	316	[TCCA]14.3	[TCCA]13.3				-	-	-	14.3	-	-	he
ZFMK-TIS-35068	Alcedo atthis	AlcAtt2	316	[TCCA]11.3	[TCCA]13.3				-	-	-	11.3	-	-	he
ZFMK-TIS-35068	Alcedo atthis	AlcAtt2	316	[TCCA]14.3	[TCCA]13.3				-	-	-	14.3	-	-	he
ZFMK-TIS-35256	Alcedo atthis	AlcAtt2	316	[TCCA]9 TCCCA [TCCA]2 TGCA [TCCA]1.3	[TCCA]13.3				A	T	A	14.3	-	-	he
ZFMK-TIS-35256	Alcedo atthis	AlcAtt2	316	[TCCA]15.3	[TCCA]13.3				A	T	A	15.3	-	-	he
ZFMK-TIS-35358	Alcedo atthis	AlcAtt2	316	[TCCA]11.3	[TCCA]13.3				-	-	-	11.3	-	-	he
ZFMK-TIS-35358	Alcedo atthis	AlcAtt2	316	[TCCA]14.3	[TCCA]13.3				-	-	-	14.3	-	-	he

## Sheet: AlcAtt3
ZFMK-TIS	Species	Locus	Ref Amp size	Repeat motif	Ref allele	NCBI No	Scaffold ID	LFA Sample ID		inheritance	Allele Nr.
									132 Msat
ZFMK-TIS-2514833	Alcedo atthis	AlcAtt3	322	[TAGA]15.2	[TAGA]18.2				15.2	he
ZFMK-TIS-2514833	Alcedo atthis	AlcAtt3	322	[TAGA]16.2	[TAGA]18.2				16.2	he
ZFMK-TIS-2530274	Alcedo atthis	AlcAtt3	322	[TAGA]15.2	[TAGA]18.2				15.2	he
ZFMK-TIS-2530274	Alcedo atthis	AlcAtt3	322	[TAGA]18.2	[TAGA]18.2				18.2	he
ZFMK-TIS-33626	Alcedo atthis	AlcAtt3	322	[TAGA]18.2	[TAGA]18.2				18.2	he
ZFMK-TIS-33626	Alcedo atthis	AlcAtt3	322	[TAGA]19.2	[TAGA]18.2				19.2	he
ZFMK-TIS-33627	Alcedo atthis	AlcAtt3	322	[TAGA]18.2	[TAGA]18.2				18.2	he
ZFMK-TIS-33627	Alcedo atthis	AlcAtt3	322	[TAGA]19.2	[TAGA]18.2				19.2	he
ZFMK-TIS-34833	Alcedo atthis	AlcAtt3	322	[TAGA]18.2	[TAGA]18.2				18.2	he
ZFMK-TIS-34833	Alcedo atthis	AlcAtt3	322	[TAGA]19.2	[TAGA]18.2				19.2	he
ZFMK-TIS-34834	Alcedo atthis	AlcAtt3	322	[TAGA]18.2	[TAGA]18.2				18.2	he
ZFMK-TIS-34834	Alcedo atthis	AlcAtt3	322	[TAGA]19.2	[TAGA]18.2				19.2	he
ZFMK-TIS-35067	Alcedo atthis	AlcAtt3	322	[TAGA]16.2	[TAGA]18.2				16.2	he
ZFMK-TIS-35067	Alcedo atthis	AlcAtt3	322	[TAGA]17.2	[TAGA]18.2				17.2	he
ZFMK-TIS-35068	Alcedo atthis	AlcAtt3	322	[TAGA]16.2	[TAGA]18.2				16.2	he
ZFMK-TIS-35068	Alcedo atthis	AlcAtt3	322	[TAGA]17.2	[TAGA]18.2				17.2	he
ZFMK-TIS-35256	Alcedo atthis	AlcAtt3	322	[TAGA]14.2	[TAGA]18.2				14.2	he
ZFMK-TIS-35256	Alcedo atthis	AlcAtt3	322	[TAGA]17.2	[TAGA]18.2				17.2	he
ZFMK-TIS-35358	Alcedo atthis	AlcAtt3	322	[TAGA]17.2	[TAGA]18.2				17.2	he
ZFMK-TIS-35358	Alcedo atthis	AlcAtt3	322	[TAGA]19.2	[TAGA]18.2				19.2	he

## Sheet: AlcAtt4
ZFMK-TIS	Species	Locus	Ref Amp size	Repeat motif	Ref allele	NCBI No	Scaffold ID	LFA Sample ID	Haplotype			inheritance	Allele Nr.
									147 Msat	240 T->C	277 C->T
ZFMK-TIS-2514833	Alcedo atthis	AlcAtt4	305	[CCAT]10.3	[CCAT]12.3				10.3	-	-	he
ZFMK-TIS-2514833	Alcedo atthis	AlcAtt4	305	[CCAT]11.3	[CCAT]12.3				11.3	C	-	he
ZFMK-TIS-2530274	Alcedo atthis	AlcAtt4	305	[CCAT]11.3	[CCAT]12.3				11.3	C	T	he
ZFMK-TIS-2530274	Alcedo atthis	AlcAtt4	305	[CCAT]12.3	[CCAT]12.3				12.3	C	-	he
ZFMK-TIS-33626	Alcedo atthis	AlcAtt4	305	[CCAT]8.3	[CCAT]12.3				8.3	-	T	he
ZFMK-TIS-33626	Alcedo atthis	AlcAtt4	305	[CCAT]11.3	[CCAT]12.3				11.3	-	T	he
ZFMK-TIS-33627	Alcedo atthis	AlcAtt4	305	[CCAT]8.3	[CCAT]12.3				8.3	-	T	he
ZFMK-TIS-33627	Alcedo atthis	AlcAtt4	305	[CCAT]11.3	[CCAT]12.3				11.3	-	T	he
ZFMK-TIS-34833	Alcedo atthis	AlcAtt4	305	[CCAT]8.3	[CCAT]12.3				8.3	-	T	he
ZFMK-TIS-34833	Alcedo atthis	AlcAtt4	305	[CCAT]11.3	[CCAT]12.3				11.3	-	T	he
ZFMK-TIS-34834	Alcedo atthis	AlcAtt4	305	[CCAT]8.3	[CCAT]12.3				8.3	-	T	he
ZFMK-TIS-34834	Alcedo atthis	AlcAtt4	305	[CCAT]11.3	[CCAT]12.3				11.3	-	T	he
ZFMK-TIS-35067	Alcedo atthis	AlcAtt4	305	[CCAT]10.3	[CCAT]12.3				10.3	-	-	he
ZFMK-TIS-35067	Alcedo atthis	AlcAtt4	305	[CCAT]12.3	[CCAT]12.3				12.3	C	T	he
ZFMK-TIS-35068	Alcedo atthis	AlcAtt4	305	[CCAT]10.3	[CCAT]12.3				10.3	-	T	he
ZFMK-TIS-35068	Alcedo atthis	AlcAtt4	305	[CCAT]12.3	[CCAT]12.3				12.3	C	-	he
ZFMK-TIS-35256	Alcedo atthis	AlcAtt4	305	[CCAT]11.3	[CCAT]12.3				11.3	-	-	ho
ZFMK-TIS-35256	Alcedo atthis	AlcAtt4	305	[CCAT]11.3	[CCAT]12.3				11.3	-	-	ho
ZFMK-TIS-35358	Alcedo atthis	AlcAtt4	305	[CCAT]8.3	[CCAT]12.3				8.3	-	-	he
ZFMK-TIS-35358	Alcedo atthis	AlcAtt4	305	[CCAT]11.3	[CCAT]12.3				11.3	-	-	he

## Sheet: AlcAtt6
ZFMK-TIS	Species	Locus	Ref Amp size	Repeat motif	Ref allele	NCBI No	Scaffold ID	LFA Sample ID		inheritance	Allele Nr.
									105 Msat
ZFMK-TIS-2514833	Alcedo atthis	AlcAtt6	317	[TAGA]12	[TAGA]13				12	he
ZFMK-TIS-2514833	Alcedo atthis	AlcAtt6	317	[TAGA]16	[TAGA]13				16	he
ZFMK-TIS-2530274	Alcedo atthis	AlcAtt6	317	[TAGA]13	[TAGA]13				13	he
ZFMK-TIS-2530274	Alcedo atthis	AlcAtt6	317	[TAGA]18	[TAGA]13				18	he
ZFMK-TIS-33626	Alcedo atthis	AlcAtt6	317	[TAGA]12	[TAGA]13				12	ho
ZFMK-TIS-33626	Alcedo atthis	AlcAtt6	317	[TAGA]12	[TAGA]13				12	ho
ZFMK-TIS-33627	Alcedo atthis	AlcAtt6	317	[TAGA]12	[TAGA]13				12	ho
ZFMK-TIS-33627	Alcedo atthis	AlcAtt6	317	[TAGA]12	[TAGA]13				12	ho
ZFMK-TIS-34833	Alcedo atthis	AlcAtt6	317	[TAGA]12	[TAGA]13				12	ho
ZFMK-TIS-34833	Alcedo atthis	AlcAtt6	317	[TAGA]12	[TAGA]13				12	ho
ZFMK-TIS-34834	Alcedo atthis	AlcAtt6	317	[TAGA]12	[TAGA]13				12	ho
ZFMK-TIS-34834	Alcedo atthis	AlcAtt6	317	[TAGA]12	[TAGA]13				12	ho
ZFMK-TIS-35067	Alcedo atthis	AlcAtt6	317	[TAGA]12	[TAGA]13				12	he
ZFMK-TIS-35067	Alcedo atthis	AlcAtt6	317	[TAGA]14	[TAGA]13				14	he
ZFMK-TIS-35068	Alcedo atthis	AlcAtt6	317	[TAGA]12	[TAGA]13				12	he
ZFMK-TIS-35068	Alcedo atthis	AlcAtt6	317	[TAGA]14	[TAGA]13				14	he
ZFMK-TIS-35256	Alcedo atthis	AlcAtt6	317	[TAGA]14	[TAGA]13				14	he
ZFMK-TIS-35256	Alcedo atthis	AlcAtt6	317	[TAGA]15	[TAGA]13				15	he
ZFMK-TIS-35358	Alcedo atthis	AlcAtt6	317	[TAGA]14	[TAGA]13				14	he
ZFMK-TIS-35358	Alcedo atthis	AlcAtt6	317	[TAGA]16	[TAGA]13				16	he

## Sheet: AlcAtt7
ZFMK-TIS	Species	Locus	Ref Amp size	Repeat motif	Ref allele	NCBI No	Scaffold ID	LFA Sample ID		inheritance	Allele Nr.
									131 Msat
ZFMK-TIS-2514833	Alcedo atthis	AlcAtt7	311	[TAGA]12 CAGA	[TAGA]12 CAGA				13	he
ZFMK-TIS-2514833	Alcedo atthis	AlcAtt7	311	[TAGA]14 CAGA	[TAGA]12 CAGA				15	he
ZFMK-TIS-2530274	Alcedo atthis	AlcAtt7	311	[TAGA]12 CAGA	[TAGA]12 CAGA				13	ho
ZFMK-TIS-2530274	Alcedo atthis	AlcAtt7	311	[TAGA]12 CAGA	[TAGA]12 CAGA				13	ho
ZFMK-TIS-33626	Alcedo atthis	AlcAtt7	311	[TAGA]12 CAGA	[TAGA]12 CAGA				13	he
ZFMK-TIS-33626	Alcedo atthis	AlcAtt7	311	[TAGA]15 CAGA	[TAGA]12 CAGA				16	he
ZFMK-TIS-33627	Alcedo atthis	AlcAtt7	311	[TAGA]12 CAGA	[TAGA]12 CAGA				13	he
ZFMK-TIS-33627	Alcedo atthis	AlcAtt7	311	[TAGA]15 CAGA	[TAGA]12 CAGA				16	he
ZFMK-TIS-34833	Alcedo atthis	AlcAtt7	311	[TAGA]12 CAGA	[TAGA]12 CAGA				13	he
ZFMK-TIS-34833	Alcedo atthis	AlcAtt7	311	[TAGA]15 CAGA	[TAGA]12 CAGA				16	he
ZFMK-TIS-34834	Alcedo atthis	AlcAtt7	311	[TAGA]12 CAGA	[TAGA]12 CAGA				13	he
ZFMK-TIS-34834	Alcedo atthis	AlcAtt7	311	[TAGA]15 CAGA	[TAGA]12 CAGA				16	he
ZFMK-TIS-35067	Alcedo atthis	AlcAtt7	311	[TAGA]15 CAGA	[TAGA]12 CAGA				16	he
ZFMK-TIS-35067	Alcedo atthis	AlcAtt7	311	[TAGA]17 CAGA	[TAGA]12 CAGA				18	he
ZFMK-TIS-35068	Alcedo atthis	AlcAtt7	311	[TAGA]15 CAGA	[TAGA]12 CAGA				16	he
ZFMK-TIS-35068	Alcedo atthis	AlcAtt7	311	[TAGA]17 CAGA	[TAGA]12 CAGA				18	he
ZFMK-TIS-35256	Alcedo atthis	AlcAtt7	311	[TAGA]13 CAGA	[TAGA]12 CAGA				14	he
ZFMK-TIS-35256	Alcedo atthis	AlcAtt7	311	[TAGA]17 CAGA	[TAGA]12 CAGA				18	he
ZFMK-TIS-35358	Alcedo atthis	AlcAtt7	311	[TAGA]16 CAGA	[TAGA]12 CAGA				17	ho
ZFMK-TIS-35358	Alcedo atthis	AlcAtt7	311	[TAGA]16 CAGA	[TAGA]12 CAGA				17	ho

## Sheet: AlcAtt9
ZFMK-TIS	Species	Locus	Ref Amp size	Repeat motif	Ref allele	NCBI No	Scaffold ID	LFA Sample ID		inheritance	Allele Nr.
									148 Msat
ZFMK-TIS-2514833	Alcedo atthis	AlcAtt9	312	[ATAG]21.3	[ATAG]18.3				21.3	ho
ZFMK-TIS-2514833	Alcedo atthis	AlcAtt9	312	[ATAG]21.3	[ATAG]18.3				21.3	ho
ZFMK-TIS-2530274	Alcedo atthis	AlcAtt9	312	[ATAG]18.3	[ATAG]18.3				18.3	he
ZFMK-TIS-2530274	Alcedo atthis	AlcAtt9	312	[ATAG]20.3	[ATAG]18.3				20.3	he
ZFMK-TIS-33626	Alcedo atthis	AlcAtt9	312	[ATAG]17.3	[ATAG]18.3				17.3	he
ZFMK-TIS-33626	Alcedo atthis	AlcAtt9	312	[ATAG]18.3	[ATAG]18.3				18.3	he
ZFMK-TIS-33627	Alcedo atthis	AlcAtt9	312	[ATAG]17.3	[ATAG]18.3				17.3	he
ZFMK-TIS-33627	Alcedo atthis	AlcAtt9	312	[ATAG]18.3	[ATAG]18.3				18.3	he
ZFMK-TIS-34833	Alcedo atthis	AlcAtt9	312	[ATAG]17.3	[ATAG]18.3				17.3	he
ZFMK-TIS-34833	Alcedo atthis	AlcAtt9	312	[ATAG]18.3	[ATAG]18.3				18.3	he
ZFMK-TIS-34834	Alcedo atthis	AlcAtt9	312	[ATAG]17.3	[ATAG]18.3				17.3	he
ZFMK-TIS-34834	Alcedo atthis	AlcAtt9	312	[ATAG]18.3	[ATAG]18.3				18.3	he
ZFMK-TIS-35067	Alcedo atthis	AlcAtt9	312	[ATAG]18.3	[ATAG]18.3				18.3	he
ZFMK-TIS-35067	Alcedo atthis	AlcAtt9	312	[ATAG]22.3	[ATAG]18.3				22.3	he
ZFMK-TIS-35068	Alcedo atthis	AlcAtt9	312	[ATAG]18.3	[ATAG]18.3				18.3	he
ZFMK-TIS-35068	Alcedo atthis	AlcAtt9	312	[ATAG]22.3	[ATAG]18.3				22.3	he
ZFMK-TIS-35256	Alcedo atthis	AlcAtt9	312	[ATAG]18.3	[ATAG]18.3				18.3	he
ZFMK-TIS-35256	Alcedo atthis	AlcAtt9	312	[ATAG]19.3	[ATAG]18.3				19.3	he
ZFMK-TIS-35358	Alcedo atthis	AlcAtt9	312	[ATAG]20.3	[ATAG]18.3				20.3	he
ZFMK-TIS-35358	Alcedo atthis	AlcAtt9	312	[ATAG]21.3	[ATAG]18.3				21.3	he

## Sheet: AlcAtt10
ZFMK-TIS	Species	Locus	Ref Amp size	Repeat motif	Ref allele	NCBI No	Scaffold ID	LFA Sample ID	Haplotype			inheritance	Allele Nr.
									43 C->T	168 Msat	246 G->A
ZFMK-TIS-2514833	Alcedo atthis	AlcAtt10	310	[TCCA]12.3	[TCCA]12.3				-	12.3	A	he
ZFMK-TIS-2514833	Alcedo atthis	AlcAtt10	310	[TCCA]17.3	[TCCA]12.3				-	17.3	A	he
ZFMK-TIS-2530274	Alcedo atthis	AlcAtt10	310	[TCCA]12.3	[TCCA]12.3				T	12.3	-	he
ZFMK-TIS-2530274	Alcedo atthis	AlcAtt10	310	[TCCA]12.3	[TCCA]12.3				-	12.3	-	he
ZFMK-TIS-33626	Alcedo atthis	AlcAtt10	310	[TCCA]12.3	[TCCA]12.3				-	12.3	-	he
ZFMK-TIS-33626	Alcedo atthis	AlcAtt10	310	[TCCA]13.3	[TCCA]12.3				-	13.3	-	he
ZFMK-TIS-33627	Alcedo atthis	AlcAtt10	310	[TCCA]12.3	[TCCA]12.3				-	12.3	-	he
ZFMK-TIS-33627	Alcedo atthis	AlcAtt10	310	[TCCA]13.3	[TCCA]12.3				-	13.3	-	he
ZFMK-TIS-34833	Alcedo atthis	AlcAtt10	310	[TCCA]12.3	[TCCA]12.3				-	12.3	-	he
ZFMK-TIS-34833	Alcedo atthis	AlcAtt10	310	[TCCA]13.3	[TCCA]12.3				-	13.3	-	he
ZFMK-TIS-34834	Alcedo atthis	AlcAtt10	310	[TCCA]12.3	[TCCA]12.3				-	12.3	-	he
ZFMK-TIS-34834	Alcedo atthis	AlcAtt10	310	[TCCA]13.3	[TCCA]12.3				-	13.3	-	he
ZFMK-TIS-35067	Alcedo atthis	AlcAtt10	310	[TCCA]12.3	[TCCA]12.3				T	12.3	A	he
ZFMK-TIS-35067	Alcedo atthis	AlcAtt10	310	[TCCA]17.3	[TCCA]12.3				T	17.3	A	he
ZFMK-TIS-35068	Alcedo atthis	AlcAtt10	310	[TCCA]12.3	[TCCA]12.3				T	12.3	A	he
ZFMK-TIS-35068	Alcedo atthis	AlcAtt10	310	[TCCA]17.3	[TCCA]12.3				T	17.3	A	he
ZFMK-TIS-35256	Alcedo atthis	AlcAtt10	310	[TCCA]16.3	[TCCA]12.3				T	16.3	A	he
ZFMK-TIS-35256	Alcedo atthis	AlcAtt10	310	[TCCA]16.3	[TCCA]12.3				-	16.3	A	he
ZFMK-TIS-35358	Alcedo atthis	AlcAtt10	310	[TCCA]12.3	[TCCA]12.3				T	12.3	-	he
ZFMK-TIS-35358	Alcedo atthis	AlcAtt10	310	[TCCA]13.3	[TCCA]12.3				T	13.3	-	he

## Sheet: AlcAtt11
ZFMK-TIS	Species	Locus	Ref Amp size	Repeat motif	Ref allele	NCBI No	Scaffold ID	LFA Sample ID	Haplotype			inheritance	Allele Nr.
									94 G->A	95 A->T	97 Msat
ZFMK-TIS-2514833	Alcedo atthis	AlcAtt11	310	[CATC]18.1	[CATC]16.1				A	T	18.1	ho
ZFMK-TIS-2514833	Alcedo atthis	AlcAtt11	310	[CATC]18.1	[CATC]16.1				A	T	18.1	ho
ZFMK-TIS-2530274	Alcedo atthis	AlcAtt11	310	[CATC]16.1	[CATC]16.1				-	-	16.1	ho
ZFMK-TIS-2530274	Alcedo atthis	AlcAtt11	310	[CATC]16.1	[CATC]16.1				-	-	16.1	ho
ZFMK-TIS-33626	Alcedo atthis	AlcAtt11	310	[CATC]5.1	[CATC]16.1				-	-	5.1	he
ZFMK-TIS-33626	Alcedo atthis	AlcAtt11	310	[CATC]15.1	[CATC]16.1				-	-	15.1	he
ZFMK-TIS-33627	Alcedo atthis	AlcAtt11	310	[CATC]5.1	[CATC]16.1				-	-	5.1	he
ZFMK-TIS-33627	Alcedo atthis	AlcAtt11	310	[CATC]15.1	[CATC]16.1				-	-	15.1	he
ZFMK-TIS-34833	Alcedo atthis	AlcAtt11	310	[CATC]5.1	[CATC]16.1				-	-	5.1	he
ZFMK-TIS-34833	Alcedo atthis	AlcAtt11	310	[CATC]15.1	[CATC]16.1				-	-	15.1	he
ZFMK-TIS-34834	Alcedo atthis	AlcAtt11	310	[CATC]5.1	[CATC]16.1				-	-	5.1	he
ZFMK-TIS-34834	Alcedo atthis	AlcAtt11	310	[CATC]15.1	[CATC]16.1				-	-	15.1	he
ZFMK-TIS-35067	Alcedo atthis	AlcAtt11	310	[CATC]14.1	[CATC]16.1				-	-	14.1	he
ZFMK-TIS-35067	Alcedo atthis	AlcAtt11	310	[CATC]16.1	[CATC]16.1				-	-	16.1	he
ZFMK-TIS-35068	Alcedo atthis	AlcAtt11	310	[CATC]14.1	[CATC]16.1				-	-	14.1	he
ZFMK-TIS-35068	Alcedo atthis	AlcAtt11	310	[CATC]16.1	[CATC]16.1				-	-	16.1	he
ZFMK-TIS-35256	Alcedo atthis	AlcAtt11	310	[CATC]15.1	[CATC]16.1				-	-	15.1	ho
ZFMK-TIS-35256	Alcedo atthis	AlcAtt11	310	[CATC]15.1	[CATC]16.1				-	-	15.1	ho
ZFMK-TIS-35358	Alcedo atthis	AlcAtt11	310	[CATC]5.1	[CATC]16.1				-	-	5.1	he
ZFMK-TIS-35358	Alcedo atthis	AlcAtt11	310	[CATC]11.1	[CATC]16.1				-	-	11.1	he

## Sheet: AlcAtt12
ZFMK-TIS	Species	Locus	Ref Amp size	Repeat motif	Ref allele	NCBI No	Scaffold ID	LFA Sample ID	Haplotype		inheritance	Allele Nr.
									88 G->T	161 Msat
ZFMK-TIS-2514833	Alcedo atthis	AlcAtt12	321	[ATCC]12.3	[ATCC]12.3				T	12.3	he
ZFMK-TIS-2514833	Alcedo atthis	AlcAtt12	321	[ATCC]13.3	[ATCC]12.3				T	13.3	he
ZFMK-TIS-2530274	Alcedo atthis	AlcAtt12	321	[ATCC]12.3	[ATCC]12.3				-	12.3	he
ZFMK-TIS-2530274	Alcedo atthis	AlcAtt12	321	[ATCC]13.3	[ATCC]12.3				-	13.3	he
ZFMK-TIS-33626	Alcedo atthis	AlcAtt12	321	[ATCC]12.3	[ATCC]12.3				T	12.3	he
ZFMK-TIS-33626	Alcedo atthis	AlcAtt12	321	[ATCC]14.3	[ATCC]12.3				T	14.3	he
ZFMK-TIS-33627	Alcedo atthis	AlcAtt12	321	[ATCC]12.3	[ATCC]12.3				T	12.3	he
ZFMK-TIS-33627	Alcedo atthis	AlcAtt12	321	[ATCC]14.3	[ATCC]12.3				T	14.3	he
ZFMK-TIS-34833	Alcedo atthis	AlcAtt12	321	[ATCC]12.3	[ATCC]12.3				T	12.3	he
ZFMK-TIS-34833	Alcedo atthis	AlcAtt12	321	[ATCC]14.3	[ATCC]12.3				T	14.3	he
ZFMK-TIS-34834	Alcedo atthis	AlcAtt12	321	[ATCC]12.3	[ATCC]12.3				T	12.3	he
ZFMK-TIS-34834	Alcedo atthis	AlcAtt12	321	[ATCC]14.3	[ATCC]12.3				T	14.3	he
ZFMK-TIS-35067	Alcedo atthis	AlcAtt12	321	[ATCC]14.3	[ATCC]12.3				T	14.3	ho
ZFMK-TIS-35067	Alcedo atthis	AlcAtt12	321	[ATCC]14.3	[ATCC]12.3				T	14.3	ho
ZFMK-TIS-35068	Alcedo atthis	AlcAtt12	321	[ATCC]14.3	[ATCC]12.3				T	14.3	ho
ZFMK-TIS-35068	Alcedo atthis	AlcAtt12	321	[ATCC]14.3	[ATCC]12.3				T	14.3	ho
ZFMK-TIS-35256	Alcedo atthis	AlcAtt12	321	[ATCC]12.3	[ATCC]12.3				T	12.3	he
ZFMK-TIS-35256	Alcedo atthis	AlcAtt12	321	[ATCC]13.3	[ATCC]12.3				T	13.3	he
ZFMK-TIS-35358	Alcedo atthis	AlcAtt12	321	[ATCC]13.3	[ATCC]12.3				-	13.3	he
ZFMK-TIS-35358	Alcedo atthis	AlcAtt12	321	[ATCC]14.3	[ATCC]12.3				-	14.3	he

[truncated: 17 more sheets: AlcAtt13, AlcAtt14, AlcAtt15, AlcAtt16, AlcAtt17, AlcAtt18, AlcAtt19, AlcAtt20, AlcAtt21, AlcAtt22, AlcAtt23, AlcAtt24, AlcAtt26, AlcAtt27, AlcAtt28, AlcAtt29, AlcAtt30]
