# Supplementary material for: FOGS: A SNPSTR Marker Database to Combat Wildlife Trafficking and a Cell Culture Bank for Ex‐Situ Conservation
Source: Mol Ecol Resour. 2025 Jan 10;25(4):e14062. doi: 10.1111/1755-0998.14062 (PMC11969641; doi:10.1111/1755-0998.14062)
Supplement: Supplementary file 4 — Table S4. SNPSTR data. [file MEN-25-e14062-s001.zip › Supplementary S4/Anguilla_Anguilla_SNPSTR.xlsx]

## Sheet: AngAng1
ZFMK-TIS	Species	Locus	Ref Amp size	Repeat motif	Ref allele	NCBI No	Scaffold ID	LFA Sample ID	Haplotype															inheritance	Allele Nr.
									107 C->T	136 T->C	164 A->G	171 Msat	231 G->C	239 G->A	240 T->C	242 T->C	248 C->T	249 G->A	250 A->G	256 G->A	268 G->A	285 C->G	286 G->A
ZFMK-TIS-35772	Anguilla anguilla	AngAng1	331		[GCAC]11.2	GCA013347855.1	CM023565.1		NA	NA	NA	NA	NA	NA	NA	NA	NA	NA	NA	NA	NA	NA	NA	NA
ZFMK-TIS-35772	Anguilla anguilla	AngAng1	331		[GCAC]11.2	GCA013347855.1	CM023565.1		NA	NA	NA	NA	NA	NA	NA	NA	NA	NA	NA	NA	NA	NA	NA	NA
ZFMK-TIS-35773	Anguilla anguilla	AngAng1	331	[GCAC]5.2	[GCAC]11.2	GCA013347855.1	CM023565.1		-	C	-	5.2	-	A	-	C	T	A	G	A	-	G	-	he
ZFMK-TIS-35773	Anguilla anguilla	AngAng1	331	[GCAC]6.2	[GCAC]11.2	GCA013347855.1	CM023565.1		-	C	-	6.2	-	A	-	C	T	A	G	A	-	G	-	he
ZFMK-TIS-35774	Anguilla anguilla	AngAng1	331	[GCAC]5.2	[GCAC]11.2	GCA013347855.1	CM023565.1		-	C	-	5.2	-	A	-	C	T	A	G	A	-	G	-	he
ZFMK-TIS-35774	Anguilla anguilla	AngAng1	331	[GCAC]6.2	[GCAC]11.2	GCA013347855.1	CM023565.1		-	C	-	6.2	-	A	-	C	T	A	G	A	-	G	-	he
ZFMK-TIS-55891	Anguilla anguilla	AngAng1	331		[GCAC]11.2	GCA013347855.1	CM023565.1		NA	NA	NA	NA	NA	NA	NA	NA	NA	NA	NA	NA	NA	NA	NA	NA
ZFMK-TIS-55891	Anguilla anguilla	AngAng1	331		[GCAC]11.2	GCA013347855.1	CM023565.1		NA	NA	NA	NA	NA	NA	NA	NA	NA	NA	NA	NA	NA	NA	NA	NA
ZFMK-TIS-55892	Anguilla anguilla	AngAng1	331		[GCAC]11.2	GCA013347855.1	CM023565.1		NA	NA	NA	NA	NA	NA	NA	NA	NA	NA	NA	NA	NA	NA	NA	NA
ZFMK-TIS-55892	Anguilla anguilla	AngAng1	331		[GCAC]11.2	GCA013347855.1	CM023565.1		NA	NA	NA	NA	NA	NA	NA	NA	NA	NA	NA	NA	NA	NA	NA	NA
ZFMK-TIS-55893	Anguilla anguilla	AngAng1	331	[GCAC]2 [ACAC]2 [GCAC]2	[GCAC]11.2	GCA013347855.1	CM023565.1		-	C	-	6b	-	A	C	-	-	-	-	-	-	-	-	he
ZFMK-TIS-55893	Anguilla anguilla	AngAng1	331	GCAC [ACAC]2 GTAC ACAC	[GCAC]11.2	GCA013347855.1	CM023565.1		-	C	-	5c	-	A	C	-	-	-	-	-	-	-	A	he
ZFMK-TIS-55895	Anguilla anguilla	AngAng1	331	[GCAC]4.2	[GCAC]11.2	GCA013347855.1	CM023565.1		-	C	G	4.2	-	A	-	C	T	A	G	A	A	-	-	ho
ZFMK-TIS-55895	Anguilla anguilla	AngAng1	331	[GCAC]4.2	[GCAC]11.2	GCA013347855.1	CM023565.1		-	C	G	4.2	-	A	-	C	T	A	G	A	A	-	-	ho
ZFMK-TIS-55896	Anguilla anguilla	AngAng1	331		[GCAC]11.2	GCA013347855.1	CM023565.1		NA	NA	NA	NA	NA	NA	NA	NA	NA	NA	NA	NA	NA	NA	NA	NA
ZFMK-TIS-55896	Anguilla anguilla	AngAng1	331		[GCAC]11.2	GCA013347855.1	CM023565.1		NA	NA	NA	NA	NA	NA	NA	NA	NA	NA	NA	NA	NA	NA	NA	NA
ZFMK-TIS-25121	Anguilla anguilla	AngAng1	331	[GCAC]6.2	[GCAC]11.2	GCA013347855.1	CM023565.1		-	C	G	6.2	C	-	-	-	T	A	G	A	-	-	-	ho
ZFMK-TIS-25121	Anguilla anguilla	AngAng1	331	[GCAC]6.2	[GCAC]11.2	GCA013347855.1	CM023565.1		-	C	G	6.2	C	-	-	-	T	A	G	A	-	-	-	ho
ZFMK-TIS-25122	Anguilla anguilla	AngAng1	331	[GCAC]8	[GCAC]11.2	GCA013347855.1	CM023565.1		-	C	-	8d	-	A	C	-	-	-	-	-	-	-	-	he
ZFMK-TIS-25122	Anguilla anguilla	AngAng1	331	[GCAC]9	[GCAC]11.2	GCA013347855.1	CM023565.1		-	C	-	9d	-	A	C	-	-	-	-	-	-	-	-	he
ZFMK-TIS-25455	Anguilla anguilla	AngAng1	331	GCAC [ACAC]2 GTAC GCAC	[GCAC]11.2	GCA013347855.1	CM023565.1		-	C	-	5e	-	-	-	-	T	A	G	A	-	-	-	ho
ZFMK-TIS-25455	Anguilla anguilla	AngAng1	331	GCAC [ACAC]2 GTAC GCAC	[GCAC]11.2	GCA013347855.1	CM023565.1		-	C	-	5e	-	-	-	-	T	A	G	A	-	-	-	ho
ZFMK-TIS-25456	Anguilla anguilla	AngAng1	331	GCAC [ACAC]2 GTAC ACAC [GCAC]4	[GCAC]11.2	GCA013347855.1	CM023565.1		T	C	-	9f	-	A	-	C	T	A	G	A	A	-	-	he
ZFMK-TIS-25456	Anguilla anguilla	AngAng1	331	[GCAC]5.2	[GCAC]11.2	GCA013347855.1	CM023565.1		-	-	-	5.2	-	-	-	-	T	A	G	A	-	-	-	he
ZFMK-TIS-55894	Anguilla anguilla	AngAng1	331	[GCAC]4.2	[GCAC]11.2	GCA013347855.1	CM023565.1		-	-	-	4.2	-	-	-	-	-	-	-	-	-	-	-	he
ZFMK-TIS-55894	Anguilla anguilla	AngAng1	331	[GCAC]5.2	[GCAC]11.2	GCA013347855.1	CM023565.1		-	C	-	5.2	-	-	-	-	-	-	-	-	-	-	-	he
ZFMK-TIS-55890	Anguilla anguilla	AngAng1	331		[GCAC]11.2	GCA013347855.1	CM023565.1		NA	NA	NA	NA	NA	NA	NA	NA	NA	NA	NA	NA	NA	NA	NA	NA
ZFMK-TIS-55890	Anguilla anguilla	AngAng1	331		[GCAC]11.2	GCA013347855.1	CM023565.1		NA	NA	NA	NA	NA	NA	NA	NA	NA	NA	NA	NA	NA	NA	NA	NA
ZFMK-TIS-32473	Anguilla anguilla	AngAng1	331	[GCAC]5.2	[GCAC]11.2	GCA013347855.1	CM023565.1		-	C	-	5.2	-	A	-	C	T	A	G	A	-	G	-	he
ZFMK-TIS-32473	Anguilla anguilla	AngAng1	331	[GCAC]6.2	[GCAC]11.2	GCA013347855.1	CM023565.1		-	C	-	6.2	-	A	-	C	T	A	G	A	-	G	-	he
ZFMK-TIS-32474	Anguilla anguilla	AngAng1	331	[GCAC]5.2	[GCAC]11.2	GCA013347855.1	CM023565.1		-	C	-	5.2	-	A	-	C	T	A	G	A	-	G	-	he
ZFMK-TIS-32474	Anguilla anguilla	AngAng1	331	[GCAC]6.2	[GCAC]11.2	GCA013347855.1	CM023565.1		-	C	-	6.2	-	A	-	C	T	A	G	A	-	G	-	he

## Sheet: AngAng2
ZFMK-TIS	Species	Locus	Ref Amp size	Repeat motif	Ref allele	NCBI No	Scaffold ID	LFA Sample ID	Haplotype							inheritance	Allele Nr.
									37 G-> A	45 C->T	54 C->T	68 A->C	135 Msat	216 T->C	236 DEL AAC
ZFMK-TIS-35772	Anguilla anguilla	AngAng2	326		ACGA [ACGC]13.2	GCA013347855.1	CM023565.1		NA	NA	NA	NA	NA	NA	NA
ZFMK-TIS-35772	Anguilla anguilla	AngAng2	326		ACGA [ACGC]13.2	GCA013347855.1	CM023565.1		NA	NA	NA	NA	NA	NA	NA
ZFMK-TIS-35773	Anguilla anguilla	AngAng2	326		ACGA [ACGC]13.2	GCA013347855.1	CM023565.1		NA	NA	NA	NA	NA	NA	NA
ZFMK-TIS-35773	Anguilla anguilla	AngAng2	326		ACGA [ACGC]13.2	GCA013347855.1	CM023565.1		NA	NA	NA	NA	NA	NA	NA
ZFMK-TIS-35774	Anguilla anguilla	AngAng2	326		ACGA [ACGC]13.2	GCA013347855.1	CM023565.1		NA	NA	NA	NA	NA	NA	NA
ZFMK-TIS-35774	Anguilla anguilla	AngAng2	326		ACGA [ACGC]13.2	GCA013347855.1	CM023565.1		NA	NA	NA	NA	NA	NA	NA
ZFMK-TIS-55891	Anguilla anguilla	AngAng2	326	ACGA [ACGC]7.2	ACGA [ACGC]13.2	GCA013347855.1	CM023565.1		A	T	-	C	8.2	-	-	ho
ZFMK-TIS-55891	Anguilla anguilla	AngAng2	326	ACGA [ACGC]7.2	ACGA [ACGC]13.2	GCA013347855.1	CM023565.1		A	T	-	C	8.2	-	-	ho
ZFMK-TIS-55892	Anguilla anguilla	AngAng2	326	ACGA ACGC ACGT [ACGC]6.2	ACGA [ACGC]13.2	GCA013347855.1	CM023565.1		A	T	T	C	9b	-	-	ho
ZFMK-TIS-55892	Anguilla anguilla	AngAng2	326	ACGA ACGC ACGT [ACGC]6.2	ACGA [ACGC]13.2	GCA013347855.1	CM023565.1		A	T	T	C	9b	-	-	ho
ZFMK-TIS-55893	Anguilla anguilla	AngAng2	326	ACGA ACGC ACGT [ACGC]6.2	ACGA [ACGC]13.2	GCA013347855.1	CM023565.1		A	T	T	C	9b	-	-	ho
ZFMK-TIS-55893	Anguilla anguilla	AngAng2	326	ACGA ACGC ACGT [ACGC]6.2	ACGA [ACGC]13.2	GCA013347855.1	CM023565.1		A	T	T	C	9b	-	-	ho
ZFMK-TIS-55895	Anguilla anguilla	AngAng2	326	ACGA [ACGC]7.2	ACGA [ACGC]13.2	GCA013347855.1	CM023565.1		A	T	T	C	8.2	C	AAC	ho
ZFMK-TIS-55895	Anguilla anguilla	AngAng2	326	ACGA [ACGC]7.2	ACGA [ACGC]13.2	GCA013347855.1	CM023565.1		A	T	T	C	8.2	C	AAC	ho
ZFMK-TIS-55896	Anguilla anguilla	AngAng2	326	[ACGC]12 ACAC	ACGA [ACGC]13.2	GCA013347855.1	CM023565.1		A	T	-	C	13c	-	-	ho
ZFMK-TIS-55896	Anguilla anguilla	AngAng2	326	[ACGC]12 ACAC	ACGA [ACGC]13.2	GCA013347855.1	CM023565.1		A	T	-	C	13c	-	-	ho
ZFMK-TIS-25121	Anguilla anguilla	AngAng2	326		ACGA [ACGC]13.2	GCA013347855.1	CM023565.1		NA	NA	NA	NA	NA	NA	NA	NA
ZFMK-TIS-25121	Anguilla anguilla	AngAng2	326		ACGA [ACGC]13.2	GCA013347855.1	CM023565.1		NA	NA	NA	NA	NA	NA	NA	NA
ZFMK-TIS-25122	Anguilla anguilla	AngAng2	326	ACGA [ACGC]10.2	ACGA [ACGC]13.2	GCA013347855.1	CM023565.1		-	-	-	-	11.2	-	-	ho
ZFMK-TIS-25122	Anguilla anguilla	AngAng2	326	ACGA [ACGC]10.2	ACGA [ACGC]13.2	GCA013347855.1	CM023565.1		-	-	-	-	11.2	-	-	ho
ZFMK-TIS-25455	Anguilla anguilla	AngAng2	326		ACGA [ACGC]13.2	GCA013347855.1	CM023565.1		NA	NA	NA	NA	NA	NA	NA	NA
ZFMK-TIS-25455	Anguilla anguilla	AngAng2	326		ACGA [ACGC]13.2	GCA013347855.1	CM023565.1		NA	NA	NA	NA	NA	NA	NA	NA
ZFMK-TIS-25456	Anguilla anguilla	AngAng2	326		ACGA [ACGC]13.2	GCA013347855.1	CM023565.1		NA	NA	NA	NA	NA	NA	NA	NA
ZFMK-TIS-25456	Anguilla anguilla	AngAng2	326		ACGA [ACGC]13.2	GCA013347855.1	CM023565.1		NA	NA	NA	NA	NA	NA	NA	NA
ZFMK-TIS-55894	Anguilla anguilla	AngAng2	326	ACGA [ACGC]8.2	ACGA [ACGC]13.2	GCA013347855.1	CM023565.1		-	-	-	-	9.2	-	-	ho
ZFMK-TIS-55894	Anguilla anguilla	AngAng2	326	ACGA [ACGC]8.2	ACGA [ACGC]13.2	GCA013347855.1	CM023565.1		-	-	-	-	9.2	-	-	ho
ZFMK-TIS-55890	Anguilla anguilla	AngAng2	326	ACGA [ACGC]13.2	ACGA [ACGC]13.2	GCA013347855.1	CM023565.1		-	-	-	-	14.2	-	-	ho
ZFMK-TIS-55890	Anguilla anguilla	AngAng2	326	ACGA [ACGC]13.2	ACGA [ACGC]13.2	GCA013347855.1	CM023565.1		-	-	-	-	14.2	-	-	ho
ZFMK-TIS-32473	Anguilla anguilla	AngAng2	326		ACGA [ACGC]13.2	GCA013347855.1	CM023565.1		NA	NA	NA	NA	NA	NA	NA	NA
ZFMK-TIS-32473	Anguilla anguilla	AngAng2	326		ACGA [ACGC]13.2	GCA013347855.1	CM023565.1		NA	NA	NA	NA	NA	NA	NA	NA
ZFMK-TIS-32474	Anguilla anguilla	AngAng2	326		ACGA [ACGC]13.2	GCA013347855.1	CM023565.1		NA	NA	NA	NA	NA	NA	NA	NA
ZFMK-TIS-32474	Anguilla anguilla	AngAng2	326		ACGA [ACGC]13.2	GCA013347855.1	CM023565.1		NA	NA	NA	NA	NA	NA	NA	NA

## Sheet: AngAng5
ZFMK-TIS	Species	Locus	Ref Amp size	Repeat motif	Ref allele	NCBI No	Scaffold ID	LFA Sample ID	Haplotype																										inheritance	Allele Nr.
									23 A->C	27 C-> T	28 A->G	39 G->A	50 C -> T	51 T->G	54 A->G	64 G->A	88 C->T	108 A->G	111 C->A	114 A->G	115 T->C	117 C->T	132 G->A	135 G->A	141 C->T	163 T->A	167 Msat	228 T->C	234 A->C	249 C->T	256 A->T	262 C->A	275 C->T	290 C->A
ZFMK-TIS-35772	Anguilla anguilla	AngAng5	314	TAAA [TGAA]11	TAAA [TGAA]13	GCA013347855.1	:CM023565.1		-	-	G	-	-	-	-	A	-	G	A	G	C	-	A	-	-	-	12	C	-	-	-	A	-	A	he
ZFMK-TIS-35772	Anguilla anguilla	AngAng5	314	TAAA [TGAA]2 TTAA [TGAA]8	TAAA [TGAA]13	GCA013347855.1	:CM023565.1		-	T	G	-	-	-	-	A	-	G	A	-	C	-	-	-	T	-	12b	C	-	-	-	A	-	-	he
ZFMK-TIS-35773	Anguilla anguilla	AngAng5	314	TAAA [TGAA]11	TAAA [TGAA]13	GCA013347855.1	:CM023565.1		-	-	G	-	-	-	-	A	-	G	A	G	C	-	A	-	-	-	12	C	-	-	-	A	-	-	he
ZFMK-TIS-35773	Anguilla anguilla	AngAng5	314	TAAA [TGAA]2 TTAA [TGAA]8	TAAA [TGAA]13	GCA013347855.1	:CM023565.1		-	T	G	-	-	-	-	A	-	G	A	-	C	-	-	-	T	-	12b	C	-	-	-	A	-	A	he
ZFMK-TIS-35774	Anguilla anguilla	AngAng5	314	TAAA [TGAA]11	TAAA [TGAA]13	GCA013347855.1	:CM023565.1		-	-	G	-	-	-	-	A	-	G	A	G	C	-	A	-	-	-	12	C	-	-	-	A	-	-	he
ZFMK-TIS-35774	Anguilla anguilla	AngAng5	314	TAAA [TGAA]2 TTAA [TGAA]8	TAAA [TGAA]13	GCA013347855.1	:CM023565.1		-	T	G	-	-	-	-	A	-	G	A	-	C	-	-	-	T	-	12b	C	-	-	-	A	-	A	he
ZFMK-TIS-55891	Anguilla anguilla	AngAng5	314	TAAA [TGAA]6 (TGGA [TGAA]2)2 [TGAA]3	TAAA [TGAA]13	GCA013347855.1	:CM023565.1		-	-	G	-	T	-	-	A	T	G	A	G	C	-	-	-	T	-	16c	-	C	T	-	-	T	-	he
ZFMK-TIS-55891	Anguilla anguilla	AngAng5	314	TAAA [TGAA]8 TGGA [TGAA]5	TAAA [TGAA]13	GCA013347855.1	:CM023565.1		-	-	G	A	-	-	-	A	-	G	A	G	C	-	-	-	-	-	15d	-	C	-	-	-	T	-	he
ZFMK-TIS-55892	Anguilla anguilla	AngAng5	314	TAAA [TGAA]6	TAAA [TGAA]13	GCA013347855.1	:CM023565.1		-	-	G	-	T	-	-	A	T	-	-	-	-	-	-	-	-	-	7	C	-	-	-	-	-	-	he
ZFMK-TIS-55892	Anguilla anguilla	AngAng5	314	[TGAA]29	TAAA [TGAA]13	GCA013347855.1	:CM023565.1		-	-	G	-	T	-	-	A	-	G	A	G	-	T	-	-	T	-	29e	C	-	-	-	-	-	-	he
ZFMK-TIS-55893	Anguilla anguilla	AngAng5	314	TAAA [TGAA]9 (TGGA TGAA)2 [TGAA]5	TAAA [TGAA]13	GCA013347855.1	:CM023565.1		-	-	G	-	-	-	-	A	-	G	A	G	C	-	A	-	T	-	19f	C	-	T	-	-	T	A	he
ZFMK-TIS-55893	Anguilla anguilla	AngAng5	314	TAAT [TGAA]12 TGGA [TGAA]8	TAAA [TGAA]13	GCA013347855.1	:CM023565.1		-	T	G	A	T	-	-	A	-	G	A	G	C	-	A	-	-	-	22g	C	-	-	-	A	-	-	he
ZFMK-TIS-55895	Anguilla anguilla	AngAng5	314	TAAA [TGAA]6	TAAA [TGAA]13	GCA013347855.1	:CM023565.1		-	-	G	-	-	-	-	A	-	G	A	G	C	-	-	-	-	A	7	C	-	-	T	-	-	-	he
ZFMK-TIS-55895	Anguilla anguilla	AngAng5	314	TAAA [TGAA]11	TAAA [TGAA]13	GCA013347855.1	:CM023565.1		-	-	G	-	T	-	-	-	-	G	A	G	C	-	A	-	T	-	12	C	-	-	-	-	T	-	he
ZFMK-TIS-55896	Anguilla anguilla	AngAng5	314	TAAA [TGAA]6 (TGGA [TGAA]2)2 [TGAA]3	TAAA [TGAA]13	GCA013347855.1	:CM023565.1		-	-	G	-	T	-	-	A	T	G	A	G	C	-	-	-	T	-	16c	-	C	T	-	-	T	-	ho
ZFMK-TIS-55896	Anguilla anguilla	AngAng5	314	TAAA [TGAA]6 (TGGA [TGAA]2)2 [TGAA]3	TAAA [TGAA]13	GCA013347855.1	:CM023565.1		-	-	G	-	T	-	-	A	T	G	A	G	C	-	-	-	T	-	16c	-	C	T	-	-	T	-	ho
ZFMK-TIS-25121	Anguilla anguilla	AngAng5	314	TA [TGAA]7 TGGA TGAA TGGA [TGAA]6	TAAA [TGAA]13	GCA013347855.1	:CM023565.1		-	-	-	-	-	-	-	-	-	G	A	G	C	-	-	-	-	-	16h	-	-	-	-	-	-	-	ho
ZFMK-TIS-25121	Anguilla anguilla	AngAng5	314	TA [TGAA]7 TGGA TGAA TGGA [TGAA]6	TAAA [TGAA]13	GCA013347855.1	:CM023565.1		-	-	-	-	-	-	-	-	-	G	A	G	C	-	-	-	-	-	16h	-	-	-	-	-	-	-	ho
ZFMK-TIS-25122	Anguilla anguilla	AngAng5	314	TAAA [TGAA]10	TAAA [TGAA]13	GCA013347855.1	:CM023565.1		-	-	-	-	-	-	-	-	-	-	-	-	-	-	-	-	-	-	10	C	-	-	-	-	-	-	ho
ZFMK-TIS-25122	Anguilla anguilla	AngAng5	314	TAAA [TGAA]10	TAAA [TGAA]13	GCA013347855.1	:CM023565.1		-	-	-	-	-	-	-	-	-	-	-	-	-	-	-	-	-	-	10	C	-	-	-	-	-	-	ho
ZFMK-TIS-25455	Anguilla anguilla	AngAng5	314	TA [TGAA]7 TGGA TGAA [TGAA]3	TAAA [TGAA]13	GCA013347855.1	:CM023565.1		-	-	-	-	-	-	-	-	-	-	-	-	-	-	-	-	-	-	13h	C	-	-	-	-	T	-	he
ZFMK-TIS-25455	Anguilla anguilla	AngAng5	314	TA [TGAA]7 TGGA TGAA [TGAA]3	TAAA [TGAA]13	GCA013347855.1	:CM023565.1		-	-	-	-	-	-	-	-	-	-	-	-	-	-	-	-	-	-	13h	C	-	-	-	-	-	-	he
ZFMK-TIS-25456	Anguilla anguilla	AngAng5	314	TA [TGAA]6 TGGA TGAA [TGAA]4	TAAA [TGAA]13	GCA013347855.1	:CM023565.1		-	-	-	-	-	-	-	-	-	-	-	-	-	-	-	-	-	-	13h	C	-	-	-	-	-	-	he
ZFMK-TIS-25456	Anguilla anguilla	AngAng5	314	TAAA [TGAA]4 TGAA CGAA [TGAA]8	TAAA [TGAA]13	GCA013347855.1	:CM023565.1		-	-	-	-	-	-	-	-	-	-	-	-	-	-	-	-	-	-	15j	C	-	-	-	-	-	-	he
ZFMK-TIS-55894	Anguilla anguilla	AngAng5	314	TA [TGAA]7 TGGA [TGAA]2 GTGA [TGAA]5	TAAA [TGAA]13	GCA013347855.1	:CM023565.1		-	-	-	-	-	-	-	-	-	-	-	-	-	-	-	-	-	-	16k	-	C	T	-	-	-	-	he
ZFMK-TIS-55894	Anguilla anguilla	AngAng5	314	TA [TGAA]9 TGGA TGAA TGGA [TGAA]6	TAAA [TGAA]13	GCA013347855.1	:CM023565.1		-	-	-	-	-	-	-	-	-	-	-	-	-	-	-	-	-	-	18l	-	-	-	-	-	-	-	he
ZFMK-TIS-55890	Anguilla anguilla	AngAng5	314	TAAA [TGAA]5	TAAA [TGAA]13	GCA013347855.1	:CM023565.1		C	-	G	-	T	-	G	A	-	-	-	-	-	-	-	-	-	-	5	-	-	-	-	-	-	-	he
ZFMK-TIS-55890	Anguilla anguilla	AngAng5	314	TAAA [TGAA]5	TAAA [TGAA]13	GCA013347855.1	:CM023565.1		-	-	G	-	T	-	-	A	-	-	-	-	-	-	-	-	-	-	5	-	-	-	-	-	-	-	he
ZFMK-TIS-32473	Anguilla anguilla	AngAng5	314	TAAA TGAA TAAA [TGAA]11	TAAA [TGAA]13	GCA013347855.1	:CM023565.1		-	-	-	-	-	-	-	-	-	-	-	-	-	-	-	-	-	-	13m	-	-	-	-	-	-	-	ho
ZFMK-TIS-32473	Anguilla anguilla	AngAng5	314	TAAA TGAA TAAA [TGAA]11	TAAA [TGAA]13	GCA013347855.1	:CM023565.1		-	-	-	-	-	-	-	-	-	-	-	-	-	-	-	-	-	-	13m	-	-	-	-	-	-	-	ho
ZFMK-TIS-32474	Anguilla anguilla	AngAng5	314	TAAA TGAA TAAA [TGAA]11	TAAA [TGAA]13	GCA013347855.1	:CM023565.1		-	-	-	-	-	-	-	-	-	-	-	-	-	-	-	-	-	-	13m	-	-	-	-	-	-	-	ho
ZFMK-TIS-32474	Anguilla anguilla	AngAng5	314	TAAA TGAA TAAA [TGAA]11	TAAA [TGAA]13	GCA013347855.1	:CM023565.1		-	-	-	-	-	-	-	-	-	-	-	-	-	-	-	-	-	-	13m	-	-	-	-	-	-	-	ho

## Sheet: AngAng6
ZFMK-TIS	Species	Locus	Ref Amp size	Repeat motif	Ref allele	NCBI No	Scaffold ID	LFA Sample ID	Haplotype																					inheritance	Allele Nr.
									23 A->C	27 C-> T	28 A->G	39 G->A	50 C -> T	51 T->G	54 A->G	64 G->A	88 C->T	108 A->G	111 C->A	114 A->G	115 T->C	117 C->T	132 G->A	135 G->A	141 C->T	163 T->A	85 G->A	108 Msat	247 G->A
ZFMK-TIS-35772	Anguilla anguilla	AngAng6	305		[AATC]17 [GATC]2 AATT (GATC AATC)2 AACC AGTC	GCA013347855.1	CM023565.1																				NA	NA	NA	NA
ZFMK-TIS-35772	Anguilla anguilla	AngAng6	305		[AATC]17 [GATC]2 AATT (GATC AATC)2 AACC AGTC	GCA013347855.1	CM023565.1																				NA	NA	NA	NA
ZFMK-TIS-35773	Anguilla anguilla	AngAng6	305		[AATC]17 [GATC]2 AATT (GATC AATC)2 AACC AGTC	GCA013347855.1	CM023565.1																				NA	NA	NA	NA
ZFMK-TIS-35773	Anguilla anguilla	AngAng6	305		[AATC]17 [GATC]2 AATT (GATC AATC)2 AACC AGTC	GCA013347855.1	CM023565.1																				NA	NA	NA	NA
ZFMK-TIS-35774	Anguilla anguilla	AngAng6	305		[AATC]17 [GATC]2 AATT (GATC AATC)2 AACC AGTC	GCA013347855.1	CM023565.1																				NA	NA	NA	NA
ZFMK-TIS-35774	Anguilla anguilla	AngAng6	305		[AATC]17 [GATC]2 AATT (GATC AATC)2 AACC AGTC	GCA013347855.1	CM023565.1																				NA	NA	NA	NA
ZFMK-TIS-55891	Anguilla anguilla	AngAng6	305	[AATC]14 [GATC]2 AATT (GATC AATC)2 AACC AGTC	[AATC]17 [GATC]2 AATT (GATC AATC)2 AACC AGTC	GCA013347855.1	CM023565.1																				-	23	-	ho
ZFMK-TIS-55891	Anguilla anguilla	AngAng6	305	[AATC]14 [GATC]2 AATT (GATC AATC)2 AACC AGTC	[AATC]17 [GATC]2 AATT (GATC AATC)2 AACC AGTC	GCA013347855.1	CM023565.1																				-	23	-	ho
ZFMK-TIS-55892	Anguilla anguilla	AngAng6	305	[AATC]20 [GATC]2 AATT (GATC AATC)2 AACC AGTC	[AATC]17 [GATC]2 AATT (GATC AATC)2 AACC AGTC	GCA013347855.1	CM023565.1																				-	29	-	ho
ZFMK-TIS-55892	Anguilla anguilla	AngAng6	305	[AATC]20 [GATC]2 AATT (GATC AATC)2 AACC AGTC	[AATC]17 [GATC]2 AATT (GATC AATC)2 AACC AGTC	GCA013347855.1	CM023565.1																				-	29	-	ho
ZFMK-TIS-55893	Anguilla anguilla	AngAng6	305	[AATC]20 [GATC]2 AATT (GATC AATC)2 AACC AGTC	[AATC]17 [GATC]2 AATT (GATC AATC)2 AACC AGTC	GCA013347855.1	CM023565.1																				-	24	A	he
ZFMK-TIS-55893	Anguilla anguilla	AngAng6	305	[AATC]15 [GATC]2 AATT (GATC AATC)2 AACC AGTC	[AATC]17 [GATC]2 AATT (GATC AATC)2 AACC AGTC	GCA013347855.1	CM023565.1																				-	29	A	he
ZFMK-TIS-55895	Anguilla anguilla	AngAng6	305	[AATC]11 GGTC GATC AATT GATC [AATC]1.1	[AATC]17 [GATC]2 AATT (GATC AATC)2 AACC AGTC	GCA013347855.1	CM023565.1																				-	16.1b	-	ho
ZFMK-TIS-55895	Anguilla anguilla	AngAng6	305	[AATC]11 GGTC GATC AATT GATC [AATC]1.1	[AATC]17 [GATC]2 AATT (GATC AATC)2 AACC AGTC	GCA013347855.1	CM023565.1																				-	16.1b	-	ho
ZFMK-TIS-55896	Anguilla anguilla	AngAng6	305	[AATC]14 GACC GATC AATT (GATC AATC)2 AACC AGTC	[AATC]17 [GATC]2 AATT (GATC AATC)2 AACC AGTC	GCA013347855.1	CM023565.1																				-	23c	-	ho
ZFMK-TIS-55896	Anguilla anguilla	AngAng6	305	[AATC]14 GACC GATC AATT (GATC AATC)2 AACC AGTC	[AATC]17 [GATC]2 AATT (GATC AATC)2 AACC AGTC	GCA013347855.1	CM023565.1																				-	23c	-	ho
ZFMK-TIS-25121	Anguilla anguilla	AngAng6	305	[AATC]3 (ACTC GATC)4 ACTC [GATC]4 AATC AACC AGTC	[AATC]17 [GATC]2 AATT (GATC AATC)2 AACC AGTC	GCA013347855.1	CM023565.1																				-	19f	-	ho
ZFMK-TIS-25121	Anguilla anguilla	AngAng6	305	[AATC]3 (ACTC GATC)4 ACTC [GATC]4 AATC AACC AGTC	[AATC]17 [GATC]2 AATT (GATC AATC)2 AACC AGTC	GCA013347855.1	CM023565.1																				-	19f	-	ho
ZFMK-TIS-25122	Anguilla anguilla	AngAng6	305	[AATC]7 AATT GATC AATC [GATC]2 AATT (GATC AATC)2 AACC AGTC	[AATC]17 [GATC]2 AATT (GATC AATC)2 AACC AGTC	GCA013347855.1	CM023565.1																				A	19g	A	ho
ZFMK-TIS-25122	Anguilla anguilla	AngAng6	305	[AATC]7 AATT GATC AATC [GATC]2 AATT (GATC AATC)2 AACC AGTC	[AATC]17 [GATC]2 AATT (GATC AATC)2 AACC AGTC	GCA013347855.1	CM023565.1																				A	19g	A	ho
ZFMK-TIS-25455	Anguilla anguilla	AngAng6	305	[AATC]11 GACC GATC AATT (GATC AATC)2 AACC AGTC	[AATC]17 [GATC]2 AATT (GATC AATC)2 AACC AGTC	GCA013347855.1	CM023565.1																				-	19h	-	he
ZFMK-TIS-25455	Anguilla anguilla	AngAng6	305	[AATC]10 [GATC]2 AATT (GATC AATC)2 AACC AGTC	[AATC]17 [GATC]2 AATT (GATC AATC)2 AACC AGTC	GCA013347855.1	CM023565.1																				-	20	-	he
ZFMK-TIS-25456	Anguilla anguilla	AngAng6	305	[AATC]12 GATC AATT (GATC AATC)2 AACC AGTC	[AATC]17 [GATC]2 AATT (GATC AATC)2 AACC AGTC	GCA013347855.1	CM023565.1																				-	17i	-	he
ZFMK-TIS-25456	Anguilla anguilla	AngAng6	305	[AATC]9 GATC AATT (GATC AATC)2 AACC AGTC	[AATC]17 [GATC]2 AATT (GATC AATC)2 AACC AGTC	GCA013347855.1	CM023565.1																				-	20j	-	he
ZFMK-TIS-55894	Anguilla anguilla	AngAng6	305	[AATC]2 ACTC [AATC]15 GATC AATC [GATC]2 AATT (GATC AATC)2 AACC AGTC	[AATC]17 [GATC]2 AATT (GATC AATC)2 AACC AGTC	GCA013347855.1	CM023565.1																				-	29k	-	ho
ZFMK-TIS-55894	Anguilla anguilla	AngAng6	305	[AATC]2 ACTC [AATC]15 GATC AATC [GATC]2 AATT (GATC AATC)2 AACC AGTC	[AATC]17 [GATC]2 AATT (GATC AATC)2 AACC AGTC	GCA013347855.1	CM023565.1																				-	29k	-	ho
ZFMK-TIS-55890	Anguilla anguilla	AngAng6	305	[AATC]16 GACC GATC AATT (GATC AATC)2 AACC AGTC	[AATC]17 [GATC]2 AATT (GATC AATC)2 AACC AGTC	GCA013347855.1	CM023565.1																				-	21h	-	he
ZFMK-TIS-55890	Anguilla anguilla	AngAng6	305	[AATC]12 GGTC GATC AATT (GATC AATC)2 AACC AGTC	[AATC]17 [GATC]2 AATT (GATC AATC)2 AACC AGTC	GCA013347855.1	CM023565.1																				-	25h	-	he
ZFMK-TIS-32473	Anguilla anguilla	AngAng6	305	[AATC]15 [GATC]2 AATT (GATC AATC)2 AACC AGTC	[AATC]17 [GATC]2 AATT (GATC AATC)2 AACC AGTC	GCA013347855.1	CM023565.1																				-	22	-	he
ZFMK-TIS-32473	Anguilla anguilla	AngAng6	305	[AATC]14 GATC AATT (GATC AATC)2 AACC AGTC	[AATC]17 [GATC]2 AATT (GATC AATC)2 AACC AGTC	GCA013347855.1	CM023565.1																				-	24i	-	he
ZFMK-TIS-32474	Anguilla anguilla	AngAng6	305	[AATC]15 [GATC]2 AATT (GATC AATC)2 AACC AGTC	[AATC]17 [GATC]2 AATT (GATC AATC)2 AACC AGTC	GCA013347855.1	CM023565.1																				-	22	-	he
ZFMK-TIS-32474	Anguilla anguilla	AngAng6	305	[AATC]14 GATC AATT (GATC AATC)2 AACC AGTC	[AATC]17 [GATC]2 AATT (GATC AATC)2 AACC AGTC	GCA013347855.1	CM023565.1																				-	24i	-	he

## Sheet: AngAng7
ZFMK-TIS	Species	Locus	Ref Amp size	Repeat motif	Ref allele	NCBI No	Scaffold ID	LFA Sample ID						inheritance	Allele Nr.
									57 C->T	67 T->C	86 Msat	223 G->A	246 C->T
ZFMK-TIS-35772	Anguilla anguilla	AngAng7	301	[ATAG]10.2	[ATAG]11.2	GCA013347855.1	CM023565.1		-	-	10.2	-	-	ho
ZFMK-TIS-35772	Anguilla anguilla	AngAng7	301	[ATAG]10.2	[ATAG]11.2	GCA013347855.1	CM023565.1		-	-	10.2	-	-	ho
ZFMK-TIS-35773	Anguilla anguilla	AngAng7	301	[ATAG]10.2	[ATAG]11.2	GCA013347855.1	CM023565.1		-	-	10.2	-	-	ho
ZFMK-TIS-35773	Anguilla anguilla	AngAng7	301	[ATAG]10.2	[ATAG]11.2	GCA013347855.1	CM023565.1		-	-	10.2	-	-	ho
ZFMK-TIS-35774	Anguilla anguilla	AngAng7	301	[ATAG]10.2	[ATAG]11.2	GCA013347855.1	CM023565.1		-	-	10.2	-	-	he
ZFMK-TIS-35774	Anguilla anguilla	AngAng7	301	[ATAG]14.2	[ATAG]11.2	GCA013347855.1	CM023565.1		-	-	14.2	-	-	he
ZFMK-TIS-55891	Anguilla anguilla	AngAng7	301	[ATAG]7.2	[ATAG]11.2	GCA013347855.1	CM023565.1		-	-	7.2	-	-	he
ZFMK-TIS-55891	Anguilla anguilla	AngAng7	301	[ATAG]12.2	[ATAG]11.2	GCA013347855.1	CM023565.1		-	-	12.2	-	-	he
ZFMK-TIS-55892	Anguilla anguilla	AngAng7	301	[ATAG]6.2	[ATAG]11.2	GCA013347855.1	CM023565.1		-	-	6.2	A	-	he
ZFMK-TIS-55892	Anguilla anguilla	AngAng7	301	[ATAG]10.2	[ATAG]11.2	GCA013347855.1	CM023565.1		-	-	10.2	-	-	he
ZFMK-TIS-55893	Anguilla anguilla	AngAng7	301	[ATAG]8.2	[ATAG]11.2	GCA013347855.1	CM023565.1		-	-	8.2	-	-	ho
ZFMK-TIS-55893	Anguilla anguilla	AngAng7	301	[ATAG]8.2	[ATAG]11.2	GCA013347855.1	CM023565.1		-	-	8.2	-	-	ho
ZFMK-TIS-55895	Anguilla anguilla	AngAng7	301	[ATAG]10.2	[ATAG]11.2	GCA013347855.1	CM023565.1		-	-	10.2	-	-	he
ZFMK-TIS-55895	Anguilla anguilla	AngAng7	301	[ATAG]7.2	[ATAG]11.2	GCA013347855.1	CM023565.1		-	-	7.2	-	-	he
ZFMK-TIS-55896	Anguilla anguilla	AngAng7	301	[ATAG]7.2	[ATAG]11.2	GCA013347855.1	CM023565.1		-	-	7.2	-	-	he
ZFMK-TIS-55896	Anguilla anguilla	AngAng7	301	[ATAG]8.2	[ATAG]11.2	GCA013347855.1	CM023565.1		-	-	8.2	-	-	he
ZFMK-TIS-25121	Anguilla anguilla	AngAng7	301	[ATAG]9.2	[ATAG]11.2	GCA013347855.1	CM023565.1		-	-	9.2	-	-	he
ZFMK-TIS-25121	Anguilla anguilla	AngAng7	301	[ATAG]13.2	[ATAG]11.2	GCA013347855.1	CM023565.1		-	-	13.2	-	-	he
ZFMK-TIS-25122	Anguilla anguilla	AngAng7	301	[ATAG]8.2	[ATAG]11.2	GCA013347855.1	CM023565.1		-	-	8.2	-	-	he
ZFMK-TIS-25122	Anguilla anguilla	AngAng7	301	[ATAG]13.2	[ATAG]11.2	GCA013347855.1	CM023565.1		-	-	13.2	-	-	he
ZFMK-TIS-25455	Anguilla anguilla	AngAng7	301	ATAA [ATAG]5.2	[ATAG]11.2	GCA013347855.1	CM023565.1		-	-	6.2b	A	-	he
ZFMK-TIS-25455	Anguilla anguilla	AngAng7	301	[ATAG]9.2	[ATAG]11.2	GCA013347855.1	CM023565.1		-	-	9.2	A	-	he
ZFMK-TIS-25456	Anguilla anguilla	AngAng7	301	[ATAG]4.2	[ATAG]11.2	GCA013347855.1	CM023565.1		-	-	4.2	-	-	he
ZFMK-TIS-25456	Anguilla anguilla	AngAng7	301	[ATAG]11.2	[ATAG]11.2	GCA013347855.1	CM023565.1		-	-	11.2	-	-	he
ZFMK-TIS-55894	Anguilla anguilla	AngAng7	301	[ATAG]6 [ATAT]1.2	[ATAG]11.2	GCA013347855.1	CM023565.1		-	-	7.2c	-	T	he
ZFMK-TIS-55894	Anguilla anguilla	AngAng7	301	[ATAG]12.2	[ATAG]11.2	GCA013347855.1	CM023565.1		-	-	12.2	-	-	he
ZFMK-TIS-55890	Anguilla anguilla	AngAng7	301	[ATAG]7.2	[ATAG]11.2	GCA013347855.1	CM023565.1		-	-	7.2	-	-	he
ZFMK-TIS-55890	Anguilla anguilla	AngAng7	301	[ATAG]10.2	[ATAG]11.2	GCA013347855.1	CM023565.1		-	-	10.2	-	-	he
ZFMK-TIS-32473	Anguilla anguilla	AngAng7	301	[ATAG]2.2	[ATAG]11.2	GCA013347855.1	CM023565.1		-	-	2.2	-	-	he
ZFMK-TIS-32473	Anguilla anguilla	AngAng7	301	[ATAG]9.2	[ATAG]11.2	GCA013347855.1	CM023565.1		T	C	9.2	-	-	he
ZFMK-TIS-32474	Anguilla anguilla	AngAng7	301	[ATAG]2.2	[ATAG]11.2	GCA013347855.1	CM023565.1		-	-	2.2	-	-	he
ZFMK-TIS-32474	Anguilla anguilla	AngAng7	301	[ATAG]9.2	[ATAG]11.2	GCA013347855.1	CM023565.1		T	C	9.2	-	-	he

## Sheet: AngAng8
ZFMK-TIS	Species	Locus	Ref Amp size	Repeat motif	Ref allele	NCBI No	Scaffold ID	LFA Sample ID	Haplotype																																					inheritance	Allele Nr.
									33 T->C	39 A->C	52 G->A	72 C->A	83 T->C	83 DEL	87 C->T	90 C->T	94 G->A	105 INS GT	123 C->G	129 T->G	137 C->T	139 A->T	141 A->C	144 A->G	146 C->A	147 A->C	152 Msat	200 C->G	202 C->T	203 INS CACACAC	203 INS CACAC	203INS GA	204 A->C	204 A->G	206 A->C	211 C->A	213 T->A	216 G->C	218 G->C	221 INS CACACA	245 C->T	246 A->G	258 T->C	268 DEL	296 T->C
ZFMK-TIS-35772	Anguilla anguilla	AngAng8	331	[CACA]2 GACA CACC [CACA]5 [TACA]2 [GATA]2.1	[CACG]11.3	GCA013347855.1	CM023565.1		-	-	-	-	-	9bp	-	-	-	GT	-	-	T	T	C	G	A	C	13b	-	-	-	-	-	C	-	C	A	A	C	C	-	T	G	C	-	C	he
ZFMK-TIS-35772	Anguilla anguilla	AngAng8	331	[CACA]2 GACA CACC [CACA]5 [TACA]2 GAT	[CACG]11.3	GCA013347855.1	CM023565.1		-	-	A	-	C	-	-	T	-	GT	G	-	T	T	C	G	A	C	11c	G	T	-	-	-	-	G	C	A	A	C	C	CACACA	T	G	C	-	C	he
ZFMK-TIS-35773	Anguilla anguilla	AngAng8	331	[CACA]2 GACA CACC [CACA]5 [TACA]2 [GATA]2.1	[CACG]11.3	GCA013347855.1	CM023565.1		-	-	-	-	-	9bp	-	-	-	GT	-	-	T	T	C	G	A	C	13b	-	-	-	-	-	C	-	C	A	A	C	C	-	T	G	C	-	C	he
ZFMK-TIS-35773	Anguilla anguilla	AngAng8	331	[CACA]2 GACA CACC [CACA]5 [TACA]2 [GATA]2.1	[CACG]11.3	GCA013347855.1	CM023565.1		-	-	A	-	C	-	-	T	-	GT	-	-	T	T	C	G	A	C	13b	-	-	-	-	-	C	-	C	A	A	C	C	-	T	G	C	-	C	he
ZFMK-TIS-35774	Anguilla anguilla	AngAng8	331	[CACA]2 GACA CACC [CACA]5 [TACA]2 [GATA]2.1	[CACG]11.3	GCA013347855.1	CM023565.1		-	-	-	-	-	9bp	-	-	-	GT	-	-	T	T	C	G	A	C	13b	-	-	-	-	-	C	-	C	A	A	C	C	-	T	G	C	-	C	he
ZFMK-TIS-35774	Anguilla anguilla	AngAng8	331	[CACA]2 GACA CACC [CACA]5 [TACA]2 GAT	[CACG]11.3	GCA013347855.1	CM023565.1		-	-	A	-	C	-	-	T	-	GT	G	-	T	T	C	G	A	C	11c	G	T	-	-	-	-	G	C	A	A	C	C	CACACA	T	G	C	-	C	he
ZFMK-TIS-55891	Anguilla anguilla	AngAng8	331		[CACG]11.3	GCA013347855.1	CM023565.1		NA	NA	NA	NA	NA	NA	NA	NA	NA	NA	NA	NA	NA	NA	NA	NA	NA	NA	NA	NA	NA	NA	NA	NA	NA	NA	NA	NA	NA	NA	NA	NA	NA	NA	NA	NA	NA	NA
ZFMK-TIS-55891	Anguilla anguilla	AngAng8	331		[CACG]11.3	GCA013347855.1	CM023565.1		NA	NA	NA	NA	NA	NA	NA	NA	NA	NA	NA	NA	NA	NA	NA	NA	NA	NA	NA	NA	NA	NA	NA	NA	NA	NA	NA	NA	NA	NA	NA	NA	NA	NA	NA	NA	NA	NA
ZFMK-TIS-55892	Anguilla anguilla	AngAng8	331	[CACA]2 GACA CACC CACA CCCA [CACA]3 CATA [CAGA]1.3	[CACG]11.3	GCA013347855.1	CM023565.1		C	-	-	-	C	-	-	T	-	GT	G	-	T	T	C	G	A	C	11d	-	-	-	5bp	-	-	-	-	A	-	-	C	-	T	G	-	17bp	C	he
ZFMK-TIS-55892	Anguilla anguilla	AngAng8	331	[CACA]2 GACA CACC CACA CCCA [CACA]4 TACA GAC	[CACG]11.3	GCA013347855.1	CM023565.1		C	-	-	-	C	-	-	T	-	GT	G	-	T	T	C	G	A	C	11e	-	-	7bp	-	-	-	-	-	A	-	-	C	-	T	G	-	17bp	C	he
ZFMK-TIS-55893	Anguilla anguilla	AngAng8	331	[CACA]2 GACC CACA CACC [CACA]5 TACA GAC	[CACG]11.3	GCA013347855.1	CM023565.1		-	-	-	-	C	-	T	-	A	GT	G	G	T	T	C	G	A	C	11f	G	-	7bp	-	-	-	-	-	A	-	-	-	-	T	G	C	-	C	he
ZFMK-TIS-55893	Anguilla anguilla	AngAng8	331	[CACA]2 GACC CACA CACC [CACA]4 CATA [CAGA]1.3	[CACG]11.3	GCA013347855.1	CM023565.1		-	-	-	-	C	-	T	-	A	GT	G	G	T	T	C	G	A	C	11g	-	-	-	5bp	-	-	-	-	A	-	-	-	-	T	G	C	-	C	he
ZFMK-TIS-55895	Anguilla anguilla	AngAng8	331	[CACA]6 TACA GACA [CACA]3 [CACG]1.3	[CACG]11.3	GCA013347855.1	CM023565.1		-	C	-	A	C	-	-	T	-	GT	G	-	-	T	-	-	A	-	12h	-	-	-	-	GA	-	-	-	-	-	-	C	-	T	G	-	-	C	he
ZFMK-TIS-55895	Anguilla anguilla	AngAng8	331	[CACA]5 CATA CAGA [CACA]4 [CACG]1.3	[CACG]11.3	GCA013347855.1	CM023565.1		-	C	-	A	C	-	-	T	-	GT	G		-	T	-	-	A	-	12i	-	-	-	-	GA	-	-	-	-	-	-	C	-	T	G	-	-	C	he
ZFMK-TIS-55896	Anguilla anguilla	AngAng8	331	[CACG]9.3	[CACG]11.3	GCA013347855.1	CM023565.1		-	-	-	-	-	-	-	-	-	-	-		-	-	-	-	-	-	9.3	-	-	-	-	-	-	-	-	-	-	-	-	-	-	-	-	-	-	ho
ZFMK-TIS-55896	Anguilla anguilla	AngAng8	331	[CACG]9.3	[CACG]11.3	GCA013347855.1	CM023565.1		-	-	-	-	-	-	-	-	-	-	-		-	-	-	-	-	-	9.3	-	-	-	-	-	-	-	-	-	-	-	-	-	-	-	-	-	-	ho
ZFMK-TIS-25121	Anguilla anguilla	AngAng8	331		[CACG]11.3	GCA013347855.1	CM023565.1		NA	NA	NA	NA	NA	NA	NA	NA	NA	NA	NA	NA	NA	NA	NA	NA	NA	NA	NA	NA	NA	NA	NA	NA	NA	NA	NA	NA	NA	NA	NA	NA	NA	NA	NA	NA	NA	NA
ZFMK-TIS-25121	Anguilla anguilla	AngAng8	331		[CACG]11.3	GCA013347855.1	CM023565.1		NA	NA	NA	NA	NA	NA	NA	NA	NA	NA	NA	NA	NA	NA	NA	NA	NA	NA	NA	NA	NA	NA	NA	NA	NA	NA	NA	NA	NA	NA	NA	NA	NA	NA	NA	NA	NA	NA
ZFMK-TIS-25122	Anguilla anguilla	AngAng8	331		[CACG]11.3	GCA013347855.1	CM023565.1		NA	NA	NA	NA	NA	NA	NA	NA	NA	NA	NA	NA	NA	NA	NA	NA	NA	NA	NA	NA	NA	NA	NA	NA	NA	NA	NA	NA	NA	NA	NA	NA	NA	NA	NA	NA	NA	NA
ZFMK-TIS-25122	Anguilla anguilla	AngAng8	331		[CACG]11.3	GCA013347855.1	CM023565.1		NA	NA	NA	NA	NA	NA	NA	NA	NA	NA	NA	NA	NA	NA	NA	NA	NA	NA	NA	NA	NA	NA	NA	NA	NA	NA	NA	NA	NA	NA	NA	NA	NA	NA	NA	NA	NA	NA
ZFMK-TIS-25455	Anguilla anguilla	AngAng8	331		[CACG]11.3	GCA013347855.1	CM023565.1		NA	NA	NA	NA	NA	NA	NA	NA	NA	NA	NA	NA	NA	NA	NA	NA	NA	NA	NA	NA	NA	NA	NA	NA	NA	NA	NA	NA	NA	NA	NA	NA	NA	NA	NA	NA	NA	NA
ZFMK-TIS-25455	Anguilla anguilla	AngAng8	331		[CACG]11.3	GCA013347855.1	CM023565.1		NA	NA	NA	NA	NA	NA	NA	NA	NA	NA	NA	NA	NA	NA	NA	NA	NA	NA	NA	NA	NA	NA	NA	NA	NA	NA	NA	NA	NA	NA	NA	NA	NA	NA	NA	NA	NA	NA
ZFMK-TIS-25456	Anguilla anguilla	AngAng8	331		[CACG]11.3	GCA013347855.1	CM023565.1		NA	NA	NA	NA	NA	NA	NA	NA	NA	NA	NA	NA	NA	NA	NA	NA	NA	NA	NA	NA	NA	NA	NA	NA	NA	NA	NA	NA	NA	NA	NA	NA	NA	NA	NA	NA	NA	NA
ZFMK-TIS-25456	Anguilla anguilla	AngAng8	331		[CACG]11.3	GCA013347855.1	CM023565.1		NA	NA	NA	NA	NA	NA	NA	NA	NA	NA	NA	NA	NA	NA	NA	NA	NA	NA	NA	NA	NA	NA	NA	NA	NA	NA	NA	NA	NA	NA	NA	NA	NA	NA	NA	NA	NA	NA
ZFMK-TIS-55894	Anguilla anguilla	AngAng8	331		[CACG]11.3	GCA013347855.1	CM023565.1		NA	NA	NA	NA	NA	NA	NA	NA	NA	NA	NA	NA	NA	NA	NA	NA	NA	NA	NA	NA	NA	NA	NA	NA	NA	NA	NA	NA	NA	NA	NA	NA	NA	NA	NA	NA	NA	NA
ZFMK-TIS-55894	Anguilla anguilla	AngAng8	331		[CACG]11.3	GCA013347855.1	CM023565.1		NA	NA	NA	NA	NA	NA	NA	NA	NA	NA	NA	NA	NA	NA	NA	NA	NA	NA	NA	NA	NA	NA	NA	NA	NA	NA	NA	NA	NA	NA	NA	NA	NA	NA	NA	NA	NA	NA
ZFMK-TIS-55890	Anguilla anguilla	AngAng8	331		[CACG]11.3	GCA013347855.1	CM023565.1		NA	NA	NA	NA	NA	NA	NA	NA	NA	NA	NA	NA	NA	NA	NA	NA	NA	NA	NA	NA	NA	NA	NA	NA	NA	NA	NA	NA	NA	NA	NA	NA	NA	NA	NA	NA	NA	NA
ZFMK-TIS-55890	Anguilla anguilla	AngAng8	331		[CACG]11.3	GCA013347855.1	CM023565.1		NA	NA	NA	NA	NA	NA	NA	NA	NA	NA	NA	NA	NA	NA	NA	NA	NA	NA	NA	NA	NA	NA	NA	NA	NA	NA	NA	NA	NA	NA	NA	NA	NA	NA	NA	NA	NA	NA
ZFMK-TIS-32473	Anguilla anguilla	AngAng8	331		[CACG]11.3	GCA013347855.1	CM023565.1		NA	NA	NA	NA	NA	NA	NA	NA	NA	NA	NA	NA	NA	NA	NA	NA	NA	NA	NA	NA	NA	NA	NA	NA	NA	NA	NA	NA	NA	NA	NA	NA	NA	NA	NA	NA	NA	NA
ZFMK-TIS-32473	Anguilla anguilla	AngAng8	331		[CACG]11.3	GCA013347855.1	CM023565.1		NA	NA	NA	NA	NA	NA	NA	NA	NA	NA	NA	NA	NA	NA	NA	NA	NA	NA	NA	NA	NA	NA	NA	NA	NA	NA	NA	NA	NA	NA	NA	NA	NA	NA	NA	NA	NA	NA
ZFMK-TIS-32474	Anguilla anguilla	AngAng8	331		[CACG]11.3	GCA013347855.1	CM023565.1		NA	NA	NA	NA	NA	NA	NA	NA	NA	NA	NA	NA	NA	NA	NA	NA	NA	NA	NA	NA	NA	NA	NA	NA	NA	NA	NA	NA	NA	NA	NA	NA	NA	NA	NA	NA	NA	NA
ZFMK-TIS-32474	Anguilla anguilla	AngAng8	331		[CACG]11.3	GCA013347855.1	CM023565.1		NA	NA	NA	NA	NA	NA	NA	NA	NA	NA	NA	NA	NA	NA	NA	NA	NA	NA	NA	NA	NA	NA	NA	NA	NA	NA	NA	NA	NA	NA	NA	NA	NA	NA	NA	NA	NA	NA

## Sheet: AngAng10
ZFMK-TIS	Species	Locus	Ref Amp size	Repeat motif	Ref allele	NCBI No	Scaffold ID	LFA Sample ID	Haplotype							inheritance	Allele Nr.
									29 A->C	52 A->C	98 G->A	105 A->G	130 C->G	152 Msat	277 C->A
ZFMK-TIS-35772	Anguilla anguilla	AngAng10	318	[CAAT]12 [AAAT]2	[CAAT]17 [AAAT]2	GCA013347855.1	CM023566.1		-	-	-	-	G	14	-	ho
ZFMK-TIS-35772	Anguilla anguilla	AngAng10	318	[CAAT]12 [AAAT]2	[CAAT]17 [AAAT]2	GCA013347855.1	CM023566.1		-	-	-	-	G	14	-	ho
ZFMK-TIS-35773	Anguilla anguilla	AngAng10	318	[CAAT]12 [AAAT]2	[CAAT]17 [AAAT]2	GCA013347855.1	CM023566.1		-	-	-	-	G	14	-	ho
ZFMK-TIS-35773	Anguilla anguilla	AngAng10	318	[CAAT]12 [AAAT]2	[CAAT]17 [AAAT]2	GCA013347855.1	CM023566.1		-	-	-	-	G	14	-	ho
ZFMK-TIS-35774	Anguilla anguilla	AngAng10	318	[CAAT]12 [AAAT]2	[CAAT]17 [AAAT]2	GCA013347855.1	CM023566.1		-	-	-	-	G	14	-	ho
ZFMK-TIS-35774	Anguilla anguilla	AngAng10	318	[CAAT]12 [AAAT]2	[CAAT]17 [AAAT]2	GCA013347855.1	CM023566.1		-	-	-	-	G	14	-	ho
ZFMK-TIS-55891	Anguilla anguilla	AngAng10	318	[CAAT]11 [AAAT]2	[CAAT]17 [AAAT]2	GCA013347855.1	CM023566.1		-	-	-	-	-	13	-	he
ZFMK-TIS-55891	Anguilla anguilla	AngAng10	318	[CAAT]13 [AAAT]2	[CAAT]17 [AAAT]2	GCA013347855.1	CM023566.1		-	-	-	-	-	15	-	he
ZFMK-TIS-55892	Anguilla anguilla	AngAng10	318	[CAAT]12 [AAAT]2	[CAAT]17 [AAAT]2	GCA013347855.1	CM023566.1		-	-	-	G	-	14	-	he
ZFMK-TIS-55892	Anguilla anguilla	AngAng10	318	[CAAT]31	[CAAT]17 [AAAT]2	GCA013347855.1	CM023566.1		-	-	-	G	-	31b	A	he
ZFMK-TIS-55893	Anguilla anguilla	AngAng10	318	[CAAT]15 [AAAT]2	[CAAT]17 [AAAT]2	GCA013347855.1	CM023566.1		-	-	-	-	-	17	-	he
ZFMK-TIS-55893	Anguilla anguilla	AngAng10	318	[CAAT]13 [AAAT]2	[CAAT]17 [AAAT]2	GCA013347855.1	CM023566.1		-	-	-	-	-	15	-	he
ZFMK-TIS-55895	Anguilla anguilla	AngAng10	318		[CAAT]17 [AAAT]2	GCA013347855.1	CM023566.1		NA	NA	NA	NA	NA	NA	NA	NA
ZFMK-TIS-55895	Anguilla anguilla	AngAng10	318		[CAAT]17 [AAAT]2	GCA013347855.1	CM023566.1		NA	NA	NA	NA	NA	NA	NA	NA
ZFMK-TIS-55896	Anguilla anguilla	AngAng10	318	[CAAT]20	[CAAT]17 [AAAT]2	GCA013347855.1	CM023566.1		C	-	-	G	-	20b	-	he
ZFMK-TIS-55896	Anguilla anguilla	AngAng10	318	[CAAT]21	[CAAT]17 [AAAT]2	GCA013347855.1	CM023566.1			C	-	-	-	21b	-	he
ZFMK-TIS-25121	Anguilla anguilla	AngAng10	318	[CAAT]9 [AAAT]2	[CAAT]17 [AAAT]2	GCA013347855.1	CM023566.1		-	-	-	-	-	11	-	he
ZFMK-TIS-25121	Anguilla anguilla	AngAng10	318	[CAAT]15 [AAAT]2	[CAAT]17 [AAAT]2	GCA013347855.1	CM023566.1		-	-	-	-	-	17	-	he
ZFMK-TIS-25122	Anguilla anguilla	AngAng10	318	[CAAT]9 [AAAT]2	[CAAT]17 [AAAT]2	GCA013347855.1	CM023566.1		-	-	-	-	-	11	-	he
ZFMK-TIS-25122	Anguilla anguilla	AngAng10	318	[CAAT]12 TAAT CAAT [AAAT]2	[CAAT]17 [AAAT]2	GCA013347855.1	CM023566.1		-	-	-	-	-	16d	-	he
ZFMK-TIS-25455	Anguilla anguilla	AngAng10	318	[CAAT]7 [AAAT]2	[CAAT]17 [AAAT]2	GCA013347855.1	CM023566.1		-	-	A	-	-	9	-	he
ZFMK-TIS-25455	Anguilla anguilla	AngAng10	318	[CAAT]7 [AAAT]2	[CAAT]17 [AAAT]2	GCA013347855.1	CM023566.1		-	-	-	-	-	9	-	he
ZFMK-TIS-25456	Anguilla anguilla	AngAng10	318	[CAAT]14 [AAAT]2	[CAAT]17 [AAAT]2	GCA013347855.1	CM023566.1		-	-	-	-	-	16	-	he
ZFMK-TIS-25456	Anguilla anguilla	AngAng10	318	[CAAT]15 [AAAT]2	[CAAT]17 [AAAT]2	GCA013347855.1	CM023566.1		-	-	-	-	-	17	-	he
ZFMK-TIS-55894	Anguilla anguilla	AngAng10	318	[CAAT]9 [AAAT]2	[CAAT]17 [AAAT]2	GCA013347855.1	CM023566.1		-	-	-	-	-	11	-	he
ZFMK-TIS-55894	Anguilla anguilla	AngAng10	318	[CAAT]13 [AAAT]2	[CAAT]17 [AAAT]2	GCA013347855.1	CM023566.1		-	-	-	-	-	15	-	he
ZFMK-TIS-55890	Anguilla anguilla	AngAng10	318		[CAAT]17 [AAAT]2	GCA013347855.1	CM023566.1		NA	NA	NA	NA	NA		NA	NA
ZFMK-TIS-55890	Anguilla anguilla	AngAng10	318		[CAAT]17 [AAAT]2	GCA013347855.1	CM023566.1		NA	NA	NA	NA	NA		NA	NA
ZFMK-TIS-32473	Anguilla anguilla	AngAng10	318	[CAAT]13 [AAAT]2	[CAAT]17 [AAAT]2	GCA013347855.1	CM023566.1		-	-	-	G	-	15	-	he
ZFMK-TIS-32473	Anguilla anguilla	AngAng10	318	[CAAT]15	[CAAT]17 [AAAT]2	GCA013347855.1	CM023566.1		-	-	-	G	-	17b	-	he
ZFMK-TIS-32474	Anguilla anguilla	AngAng10	318	[CAAT]13 [AAAT]2	[CAAT]17 [AAAT]2	GCA013347855.1	CM023566.1		-	-	-	G	-	15	-	he
ZFMK-TIS-32474	Anguilla anguilla	AngAng10	318	[CAAT]15	[CAAT]17 [AAAT]2	GCA013347855.1	CM023566.1		-	-	-	G	-	17b	-	he

## Sheet: AngAng11
ZFMK-TIS	Species	Locus	Ref Amp size	Repeat motif	Ref allele	NCBI No	Scaffold ID	LFA Sample ID	Haplotype											inheritance	Allele Nr.
									42 G->A	45 G->C	63 G->A	78 T->A	90 G->A	101 G->T	117 Msat	233 A->G	239 A-G	243 DEL G	251 G->A
ZFMK-TIS-35772	Anguilla anguilla	AngAng11	321	[GATA]10.3	[GATA]16.3	GCA013347855.1	CM023566.1		A	C	A	A	A	-	10.3	-	-	-	-	he
ZFMK-TIS-35772	Anguilla anguilla	AngAng11	321	[GATA]6.3	[GATA]16.3	GCA013347855.1	CM023566.1		A	C	-	A	-	-	6.3	-	-	-	-	he
ZFMK-TIS-35773	Anguilla anguilla	AngAng11	321	[GATA]6.3	[GATA]16.3	GCA013347855.1	CM023566.1		A	C	-	A	-	-	6.3	-	-	-	-	he
ZFMK-TIS-35773	Anguilla anguilla	AngAng11	321	[GATA]10.3	[GATA]16.3	GCA013347855.1	CM023566.1		A	C	A	A	A	-	10.3	-	-	-	-	he
ZFMK-TIS-35774	Anguilla anguilla	AngAng11	321	[GATA]6.3	[GATA]16.3	GCA013347855.1	CM023566.1		A	C	-	A	-	-	6.3	-	-	-	-	he
ZFMK-TIS-35774	Anguilla anguilla	AngAng11	321	[GATA]10.3	[GATA]16.3	GCA013347855.1	CM023566.1		A	C	A	A	A	-	10.3	-	-	-	-	he
ZFMK-TIS-55891	Anguilla anguilla	AngAng11	321	[GATA]11 CTAA TGAT CTAA CCCA TTTC AGAT TGAT AGAT	[GATA]16.3	GCA013347855.1	CM023566.1		-	C	-	-	-	-	19b	-	-	-	A	ho
ZFMK-TIS-55891	Anguilla anguilla	AngAng11	321	[GATA]11 CTAA TGAT CTAA CCCA TTTC AGAT TGAT AGAT	[GATA]16.3	GCA013347855.1	CM023566.1		-	C	-	-	-	-	19b	-	-	-	A	ho
ZFMK-TIS-55892	Anguilla anguilla	AngAng11	321	[GATA]11.3	[GATA]16.3	GCA013347855.1	CM023566.1		A	C	-	A	-	-	11.3	G	-	-	-	ho
ZFMK-TIS-55892	Anguilla anguilla	AngAng11	321	[GATA]11.3	[GATA]16.3	GCA013347855.1	CM023566.1		A	C	-	A	-	-	11.4	G	-	-	-	ho
ZFMK-TIS-55893	Anguilla anguilla	AngAng11	321	[GATA]6.3	[GATA]16.3	GCA013347855.1	CM023566.1		A	C	-	-	-	-	6.3	-	G	-	-	he
ZFMK-TIS-55893	Anguilla anguilla	AngAng11	321	[GATA]21.3	[GATA]16.3	GCA013347855.1	CM023566.1		A	C	-	A	-	-	21.3	-	-	-	-	he
ZFMK-TIS-55895	Anguilla anguilla	AngAng11	321	[GATA]5.3	[GATA]16.3	GCA013347855.1	CM023566.1		A	C	-	-	-	T	5.3	-	-	G	-	ho
ZFMK-TIS-55895	Anguilla anguilla	AngAng11	321	[GATA]5.3	[GATA]16.3	GCA013347855.1	CM023566.1		A	C	-	-	-	T	5.3	-	-	G	-	ho
ZFMK-TIS-55896	Anguilla anguilla	AngAng11	321	[GATA]9.3	[GATA]16.3	GCA013347855.1	CM023566.1		A	C	-	T	-	-	9.3	-	-	-	-	he
ZFMK-TIS-55896	Anguilla anguilla	AngAng11	321	[GATA]11.3	[GATA]16.3	GCA013347855.1	CM023566.1		A	C	-	T	-	-	11.3	-	-	-	-	he
ZFMK-TIS-25121	Anguilla anguilla	AngAng11	321	[GATA]13.3	[GATA]16.3	GCA013347855.1	CM023566.1		-	-	-	-	-	-	13.3	-	-	-	-	he
ZFMK-TIS-25121	Anguilla anguilla	AngAng11	321	[GATA]14.3	[GATA]16.3	GCA013347855.1	CM023566.1		-	-	-	-	-	-	14.3	-	-	-	-	he
ZFMK-TIS-25122	Anguilla anguilla	AngAng11	321	[GATA]14.3	[GATA]16.3	GCA013347855.1	CM023566.1		-	-	-	-	-	-	14.3	-	-	-	-	he
ZFMK-TIS-25122	Anguilla anguilla	AngAng11	321	[GATA]14 GACA GAT	[GATA]16.3	GCA013347855.1	CM023566.1		-	-	-	-	-	-	15.3c	-	-	-	-	he
ZFMK-TIS-25455	Anguilla anguilla	AngAng11	321	[GATA]13.3	[GATA]16.3	GCA013347855.1	CM023566.1		-	-	-	-	-	-	13.3	-	-	-	-	ho
ZFMK-TIS-25455	Anguilla anguilla	AngAng11	321	[GATA]13.3	[GATA]16.3	GCA013347855.1	CM023566.1		-	-	-	-	-	-	13.3	-	-	-	-	ho
ZFMK-TIS-25456	Anguilla anguilla	AngAng11	321	[GATA]7 GATG [GATA]2.3	[GATA]16.3	GCA013347855.1	CM023566.1		-	-	-	-	-	-	10.3d	-	-	-	-	ho
ZFMK-TIS-25456	Anguilla anguilla	AngAng11	321	[GATA]7 GATG [GATA]2.3	[GATA]16.3	GCA013347855.1	CM023566.1		-	-	-	-	-	-	10.3d	-	-	-	-	ho
ZFMK-TIS-55894	Anguilla anguilla	AngAng11	321	[GATA]12.3	[GATA]16.3	GCA013347855.1	CM023566.1		-	-	-	-	-	-	12.3	-	-	-	-	he
ZFMK-TIS-55894	Anguilla anguilla	AngAng11	321	[GATA]8 CTAA TGAT CTAA CCCA TTTC AGAT TGAT AGAT	[GATA]16.3	GCA013347855.1	CM023566.1		-	-	-	-	-	-	16b	-	-	-	A	he
ZFMK-TIS-55890	Anguilla anguilla	AngAng11	321	GATA AATA [GATA]10 GACA GAT	[GATA]16.3	GCA013347855.1	CM023566.1		-	-	-	-	-	-	13.3e	-	-	-	-	ho
ZFMK-TIS-55890	Anguilla anguilla	AngAng11	321	GATA AATA [GATA]10 GACA GAT	[GATA]16.3	GCA013347855.1	CM023566.1		-	-	-	-	-	-	13.3e	-	-	-	-	ho
ZFMK-TIS-32473	Anguilla anguilla	AngAng11	321	[GATA]8.3	[GATA]16.3	GCA013347855.1	CM023566.1		-	-	-	-	-	-	8.3	-	-	-	-	he
ZFMK-TIS-32473	Anguilla anguilla	AngAng11	321	[GATA]16 GACA GAT	[GATA]16.3	GCA013347855.1	CM023566.1		-	-	-	-	-	-	17.3c	-	-	-	-	he
ZFMK-TIS-32474	Anguilla anguilla	AngAng11	321	[GATA]8.3	[GATA]16.3	GCA013347855.1	CM023566.1		-	-	-	-	-	-	8.3	-	-	-	-	he
ZFMK-TIS-32474	Anguilla anguilla	AngAng11	321	[GATA]16 GACA GAT	[GATA]16.3	GCA013347855.1	CM023566.1		-	-	-	-	-	-	17.3c	-	-	-	-	he

## Sheet: AngAng13
ZFMK-TIS	Species	Locus	Ref Amp size	Repeat motif	Ref allele	NCBI No	Scaffold ID	LFA Sample ID																												inheritance	Allele Nr.
									27 C->T	33 T->C	60 C->G	67 A->C	68 G->A	71 DEL 25bp	99 A->G	104 C->T	105 T->G	114 C->T	125 G->A	133 G->A	140 G->A	143 C->G	152 C->T	154 A->G	160 T->G	162 Msat	227 A->G	231 T->C	237 G->A	239 G->A	241 G->A	245 C->G	258 C->T	267 C->T	280 A->G
ZFMK-TIS-35772	Anguilla anguilla	AngAng13	320	[TGAC]7 TGAG TGAT	[TGAC]14 TGAG TGAT	GCA013347855.1	CM023566.1		-	-	-	-	-	-	-			T	A	-	-	-	-	G	-	9	-	-	-	-	A	-	-	-	-	he
ZFMK-TIS-35772	Anguilla anguilla	AngAng13	320	[TGAC]5 TGAG TGAT	[TGAC]14 TGAG TGAT	GCA013347855.1	CM023566.1		-	-	-	C	-	25bp	-			T	-	-	-	-	-	-	-	7	-	-	-	-	A	-	-	-	G	he
ZFMK-TIS-35773	Anguilla anguilla	AngAng13	320	[TGAC]5 TGAG TGAT	[TGAC]14 TGAG TGAT	GCA013347855.1	CM023566.1		-	-	-	C	-	25bp	-			T	-	-	-	-	-	-	-	7	-	-	-	-	A	-	-	-	G	he
ZFMK-TIS-35773	Anguilla anguilla	AngAng13	320	[TGAC]7 TGAG TGAT	[TGAC]14 TGAG TGAT	GCA013347855.1	CM023566.1		-	-	-	-	-	-	-			T	A	-	-	-	-	G	-	9	-	-	-	-	A	-	-	-	-	he
ZFMK-TIS-35774	Anguilla anguilla	AngAng13	320	[TGAC]7 TGAG TGAT	[TGAC]14 TGAG TGAT	GCA013347855.1	CM023566.1		-	-	-	-	-	-	-			T	A	-	-	-	-	G	-	9	-	-	-	-	A	-	-	-	-	he
ZFMK-TIS-35774	Anguilla anguilla	AngAng13	320	[TGAC]5 TGAG TGAT	[TGAC]14 TGAG TGAT	GCA013347855.1	CM023566.1		-	-	-	C	-	25bp	-			T	-	-	-	-	-	-	-	7	-	-	-	-	A	-	-	-	G	he
ZFMK-TIS-55891	Anguilla anguilla	AngAng13	320	[TGAC]9 TGAG TGAT	[TGAC]14 TGAG TGAT	GCA013347855.1	CM023566.1		T	-	-	C	-	-	-			-	-	-	-	-	-	-	G	11	-	-	-	-	A	-	-	-	-	he
ZFMK-TIS-55891	Anguilla anguilla	AngAng13	320	[TGAC]7 TGAG TGAT	[TGAC]14 TGAG TGAT	GCA013347855.1	CM023566.1		-	C	-	-	-	25bp	-			T	-	-	-	-	-	-	-	9	-	-	-	-	A	-	-	-	-	he
ZFMK-TIS-55892	Anguilla anguilla	AngAng13	320	[TGAC]8 TGAG TGAT	[TGAC]14 TGAG TGAT	GCA013347855.1	CM023566.1		-	-	-	C	-	-	-			-	-	-	-	-	-	-	G	10	-	-	-	-	-	-	-	T	-	he
ZFMK-TIS-55892	Anguilla anguilla	AngAng13	320	[TGAC]5 TGAG TGAT	[TGAC]14 TGAG TGAT	GCA013347855.1	CM023566.1		-	-	-	-	-	-	-	-	-	T	-	-	-	-	T	-	-	7	-	-	-	-	A	-	-	-	G	he
ZFMK-TIS-55893	Anguilla anguilla	AngAng13	320	[TGAC]3 TGAG [TGAC]2 TGAG [TGAC]2 TGAG TGAT	[TGAC]14 TGAG TGAT	GCA013347855.1	CM023566.1		-	-	-	-	-	25bp	-	-	-	T	-	-	-	-	-	-	-	11b	-	C	-	-	A	-	-	-	G	ho
ZFMK-TIS-55893	Anguilla anguilla	AngAng13	320	[TGAC]3 TGAG [TGAC]2 TGAG [TGAC]2 TGAG TGAT	[TGAC]14 TGAG TGAT	GCA013347855.1	CM023566.1		-	-	-	-	-	25bp	-	-	-	T	-	-	-	-	-	-	-	11b	-	C	-	-	A	-	-	-	G	ho
ZFMK-TIS-55895	Anguilla anguilla	AngAng13	320	[TGAC]4 AGAC TGAC TGAG TGAC TGTC [TGAC]2 TGAG TGAT	[TGAC]14 TGAG TGAT	GCA013347855.1	CM023566.1		-	-	-	-	-	-	-	-	-	-	-	-	-	-	-	-	-	13c	-	-	-	-	A	-	-	-	-	he
ZFMK-TIS-55895	Anguilla anguilla	AngAng13	320		[TGAC]14 TGAG TGAT	GCA013347855.1	CM023566.1		NA	NA	NA	NA	NA	NA	NA	NA	NA	NA	NA	NA	NA	NA	NA	NA	NA	NA	NA	NA	NA	NA	NA	NA	NA	NA	NA	he
ZFMK-TIS-55896	Anguilla anguilla	AngAng13	320	[TGAC]12 (CGAC TGAC)3 [TGAC]2 TGAG TGAT	[TGAC]14 TGAG TGAT	GCA013347855.1	CM023566.1		-	-	G	-	-	-	-	-	-	T	-	-	-	G	-	-	-	22d	G	-	-	-	A	-	T	-	-	he
ZFMK-TIS-55896	Anguilla anguilla	AngAng13	320	[TGAC]14 TGAT	[TGAC]14 TGAG TGAT	GCA013347855.1	CM023566.1		-	-	-	-	A	-	-	-	-	T	-	-	-	G	-	-	-	15e	-	-	A	A	A	-	T	-	-	he
ZFMK-TIS-25121	Anguilla anguilla	AngAng13	320	[TGAC]8 TGAG TGAT	[TGAC]14 TGAG TGAT	GCA013347855.1	CM023566.1		-	-	-	-	-	-	G	-	-	T	-	A	-	-	-	G	-	10	-	-	-	-	A	G	-	-	-	he
ZFMK-TIS-25121	Anguilla anguilla	AngAng13	320	[TGAC]8 TGAG TGAT	[TGAC]14 TGAG TGAT	GCA013347855.1	CM023566.1		-	-	-	-	-	-	-	-	-	T	-	A	-	-	-	G	-	10	-	-	-	-	A	G	-	-	-	he
ZFMK-TIS-25122	Anguilla anguilla	AngAng13	320	TGAC TGAG [TGAC]2 TGAG TGAT	[TGAC]14 TGAG TGAT	GCA013347855.1	CM023566.1		-	-	-	-	-	-	-	-	-	T	-	-	-	G	-	-	-	6h	-	-	-	-	A	-	-	-	-	ho
ZFMK-TIS-25122	Anguilla anguilla	AngAng13	320	TGAC TGAG [TGAC]2 TGAG TGAT	[TGAC]14 TGAG TGAT	GCA013347855.1	CM023566.1		-	-	-	-	-	-	-	-	-	T	-	-	-	G	-	-	-	6h	-	-	-	-	A	-	-	-	-	ho
ZFMK-TIS-25455	Anguilla anguilla	AngAng13	320	[TGAC]13 TGAG TGAT	[TGAC]14 TGAG TGAT	GCA013347855.1	CM023566.1		-	-	-	-	-	-	-	T	G	T	-	-	-	G	-	-	-	15	G	-	-	-	A	-	-	-	-	ho
ZFMK-TIS-25455	Anguilla anguilla	AngAng13	320	[TGAC]13 TGAG TGAT	[TGAC]14 TGAG TGAT	GCA013347855.1	CM023566.1		-	-	-	-	-	-	-	T	G	T	-	-	-	G	-	-	-	15	G	-	-	-	A	-	-	-	-	ho
ZFMK-TIS-25456	Anguilla anguilla	AngAng13	320	[TGAC]6 TGTC [TGAG]3 TGAT	[TGAC]14 TGAG TGAT	GCA013347855.1	CM023566.1		-	-	-	-	-	-	-	-	-	-	-	-	-	-	-	-	-	11i	-	-	-	-	-	-	-	-	-	ho
ZFMK-TIS-25456	Anguilla anguilla	AngAng13	320	[TGAC]6 TGTC [TGAG]3 TGAT	[TGAC]14 TGAG TGAT	GCA013347855.1	CM023566.1		-	-	-	-	-	-	-	-	-	-	-	-	-	-	-	-	-	11i	-	-	-	-	-	-	-	-	-	ho
ZFMK-TIS-55894	Anguilla anguilla	AngAng13	320	TGAC TGAG [TGAC]2 TGAG TGAT	[TGAC]14 TGAG TGAT	GCA013347855.1	CM023566.1		-	-	-	-	-	-	-	-	-	-	-	-	-	-	-	-	-	6h	-	-	-	-	-	-	-	-	-	ho
ZFMK-TIS-55894	Anguilla anguilla	AngAng13	320	TGAC TGAG [TGAC]2 TGAG TGAT	[TGAC]14 TGAG TGAT	GCA013347855.1	CM023566.1		-	-	-	-	-	-	-	-	-	-	-	-	-	-	-	-	-	6h	-	-	-	-	-	-	-	-	-	ho
ZFMK-TIS-55890	Anguilla anguilla	AngAng13	320	[TGAC]10 TGAT	[TGAC]14 TGAG TGAT	GCA013347855.1	CM023566.1		-	-	-	-	-	-	-	-	-	-	-	-	-	-	-	-	-	11	-	C	-	-	A	-	-	-	-	ho
ZFMK-TIS-55890	Anguilla anguilla	AngAng13	320	[TGAC]10 TGAT	[TGAC]14 TGAG TGAT	GCA013347855.1	CM023566.1		-	-	-	-	-	-	-	-	-	-	-	-	-	-	-	-	-	11	-	C	-	-	A	-	-	-	-	ho
ZFMK-TIS-32473	Anguilla anguilla	AngAng13	320	[TGAC]5 (CGAC TGAC)2 TGAG TGAT	[TGAC]14 TGAG TGAT	GCA013347855.1	CM023566.1		-	-	-	-	-	-	-	-	-	T	-	-	A	G	-	-	-	11j	G	-	-	-	A	-	-	-	-	he
ZFMK-TIS-32473	Anguilla anguilla	AngAng13	320	[TGAC]13 TGAG TGAT	[TGAC]14 TGAG TGAT	GCA013347855.1	CM023566.1		-	-	-	-	-	-	-	-	-	T	-	-	-	-	-	-	-	15	-	-	-	-	A	-	-	-	-	he
ZFMK-TIS-32474	Anguilla anguilla	AngAng13	320	[TGAC]5 (CGAC TGAC)2 TGAG TGAT	[TGAC]14 TGAG TGAT	GCA013347855.1	CM023566.1		-	-	-	-	-	-	-	-	-	T	-	-	A	G	-	-	-	11j	G	-	-	-	A	-	-	-	-	he
ZFMK-TIS-32474	Anguilla anguilla	AngAng13	320	[TGAC]13 TGAG TGAT	[TGAC]14 TGAG TGAT	GCA013347855.1	CM023566.1		-	-	-	-	-	-	-	-	-	T	-	-	A	G	-	-	-	15	-	-	-	-	A	-	-	-	-	he

## Sheet: AngAng14
ZFMK-TIS	Species	Locus	Ref Amp size	Repeat motif	Ref allele	NCBI No	Scaffold ID	LFA Sample ID														inheritance	Allele Nr.
									45 DEL G	54 DEL A	54 INS A	66 Msat	170 G->A	206 C->T	229 C->T	235 A->G	241 C->T	248 G->A	251 C->A	256 G->A	276 A->T
ZFMK-TIS-35772	Anguilla anguilla	AngAng14	300	[CATC]16.3	[CATC]17.3	GCA013347855.1	CM023566.1		G	-	-	16.3	-	-	-	-	-	-	A	-	T	ho
ZFMK-TIS-35772	Anguilla anguilla	AngAng14	300	[CATC]16.3	[CATC]17.3	GCA013347855.1	CM023566.1		G	-	-	16.3	-	-	-	-	-	-	A	-	T	ho
ZFMK-TIS-35773	Anguilla anguilla	AngAng14	300	[CATC]16.3	[CATC]17.3	GCA013347855.1	CM023566.1		G	-	-	16.3	-	-	-	-	-	-	A	-	T	ho
ZFMK-TIS-35773	Anguilla anguilla	AngAng14	300	[CATC]16.3	[CATC]17.3	GCA013347855.1	CM023566.1		G	-	-	16.3	-	-	-	-	-	-	A	-	T	ho
ZFMK-TIS-35774	Anguilla anguilla	AngAng14	300	[CATC]16.3	[CATC]17.3	GCA013347855.1	CM023566.1		G	-	-	16.3	-	-	-	-	-	-	A	-	T	ho
ZFMK-TIS-35774	Anguilla anguilla	AngAng14	300	[CATC]16.3	[CATC]17.3	GCA013347855.1	CM023566.1		G	-	-	16.3	-	-	-	-	-	-	A	-	T	ho
ZFMK-TIS-55891	Anguilla anguilla	AngAng14	300	[CATC]14.3	[CATC]17.3	GCA013347855.1	CM023566.1		-	-	A	14.3	-	-	-	-	-	-	A	-	-	he
ZFMK-TIS-55891	Anguilla anguilla	AngAng14	300	[CATC]15.3	[CATC]17.3	GCA013347855.1	CM023566.1		-	A	-	15.3	-	-	T	-	-	-	-	-	-	he
ZFMK-TIS-55892	Anguilla anguilla	AngAng14	300	[CATC]7.3	[CATC]17.3	GCA013347855.1	CM023566.1		-	A	-	7.3	-	-	-	-	-	-	-	A	-	he
ZFMK-TIS-55892	Anguilla anguilla	AngAng14	300	[CATC]14.3	[CATC]17.3	GCA013347855.1	CM023566.1		-	A	-	14.3	-	-	-	-	-	-	A	A	-	he
ZFMK-TIS-55893	Anguilla anguilla	AngAng14	300	[CATC]7.3	[CATC]17.3	GCA013347855.1	CM023566.1		-	A	-	7.3	-	-	-	-	-	-	-	A	-	ho
ZFMK-TIS-55893	Anguilla anguilla	AngAng14	300	[CATC]7.3	[CATC]17.3	GCA013347855.1	CM023566.1		-	A	-	7.3	-	-	-	-	-	-	-	A	-	ho
ZFMK-TIS-55895	Anguilla anguilla	AngAng14	300	[CATC]5.3	[CATC]17.3	GCA013347855.1	CM023566.1		-	A	-	5.3	-	-	-	-	T	A	A	A	-	he
ZFMK-TIS-55895	Anguilla anguilla	AngAng14	300	[CATC]14 [CATA]1.3	[CATC]17.3	GCA013347855.1	CM023566.1		-	-	-	15b	A	-	-	-	-	-	-	A	-	he
ZFMK-TIS-55896	Anguilla anguilla	AngAng14	300	[CATC]5.3	[CATC]17.3	GCA013347855.1	CM023566.1		-	A	-	5.3	-	-	-	G	-	-	-	A	-	ho
ZFMK-TIS-55896	Anguilla anguilla	AngAng14	300	[CATC]5.3	[CATC]17.3	GCA013347855.1	CM023566.1		-	A	-	5.3	-	-	-	G	-	-	-	A	-	ho
ZFMK-TIS-25121	Anguilla anguilla	AngAng14	300	[CATC]7.3	[CATC]17.3	GCA013347855.1	CM023566.1		-	-	-	7.3	-	-	-	-	-	-	-	-	-	he
ZFMK-TIS-25121	Anguilla anguilla	AngAng14	300	[CATC]10.3	[CATC]17.3	GCA013347855.1	CM023566.1		-	-	-	10.3	-	-	-	-	-	-	-	-	-	he
ZFMK-TIS-25122	Anguilla anguilla	AngAng14	300	[CATC]8 [CATA]1.3	[CATC]17.3	GCA013347855.1	CM023566.1		-	-	-	9.3b	-	-	T	-	-	-	-	-	-	he
ZFMK-TIS-25122	Anguilla anguilla	AngAng14	300	[CATC]9 [CATA]1.3	[CATC]17.3	GCA013347855.1	CM023566.1		-	-	-	10.3b	-	T	T	-	-	-	-	A	-	he
ZFMK-TIS-25455	Anguilla anguilla	AngAng14	300		[CATC]17.3	GCA013347855.1	CM023566.1		NA	NA	NA	NA	NA	NA	NA	NA	NA	NA	NA	NA	NA	NA
ZFMK-TIS-25455	Anguilla anguilla	AngAng14	300		[CATC]17.3	GCA013347855.1	CM023566.1		NA	NA	NA	NA	NA	NA	NA	NA	NA	NA	NA	NA	NA	NA
ZFMK-TIS-25456	Anguilla anguilla	AngAng14	300	[CATC]13.3	[CATC]17.3	GCA013347855.1	CM023566.1		-	-	-	13.3	-	-	-	-	-	-	-	-	-	ho
ZFMK-TIS-25456	Anguilla anguilla	AngAng14	300	[CATC]13.3	[CATC]17.3	GCA013347855.1	CM023566.1		-	-	-	13.3	-	-	-	-	-	-	-	-	-	ho
ZFMK-TIS-55894	Anguilla anguilla	AngAng14	300	[CATC]15.3	[CATC]17.3	GCA013347855.1	CM023566.1		-	-	-	15.3	-	-	-	-	-	-	A	-	-	he
ZFMK-TIS-55894	Anguilla anguilla	AngAng14	300	[CATC]15.3	[CATC]17.3	GCA013347855.1	CM023566.1		-	-	-	15.3	-	-	-	-	-	-	-	-	-	he
ZFMK-TIS-55890	Anguilla anguilla	AngAng14	300	[CATC]16.3	[CATC]17.3	GCA013347855.1	CM023566.1		-	-	-	16.3	-	-	-	-	-	-	-	-	-	ho
ZFMK-TIS-55890	Anguilla anguilla	AngAng14	300	[CATC]16.3	[CATC]17.3	GCA013347855.1	CM023566.1		-	-	-	16.3	-	-	-	-	-	-	-	-	-	ho
ZFMK-TIS-32473	Anguilla anguilla	AngAng14	300	[CATC]7.3	[CATC]17.3	GCA013347855.1	CM023566.1		-	-	-	7.3	-	T	-	-	-	-	A	-	T	he
ZFMK-TIS-32473	Anguilla anguilla	AngAng14	300	[CATC]7.3	[CATC]17.3	GCA013347855.1	CM023566.1		-	-	-	7.3	-	-	-	-	-	-	A	-	T	he
ZFMK-TIS-32474	Anguilla anguilla	AngAng14	300	[CATC]7.3	[CATC]17.3	GCA013347855.1	CM023566.1		-	-	-	7.3	-	T	-	-	-	-	A	-	-	he
ZFMK-TIS-32474	Anguilla anguilla	AngAng14	300	[CATC]7.3	[CATC]17.3	GCA013347855.1	CM023566.1		-	-	-	7.3	-	-	-	-	-	-	-	-	-	he

[truncated: 16 more sheets: AngAng15, AngAng16, AngAng17, AngAng18, AngAng19, AngAng20, AngAng21, AngAng22, AngAng23, AngAng24, AngAng25, AngAng26, AngAng27, AngAng28, AngAng29, AngAng30]
