# Supplementary material for: FOGS: A SNPSTR Marker Database to Combat Wildlife Trafficking and a Cell Culture Bank for Ex‐Situ Conservation
Source: Mol Ecol Resour. 2025 Jan 10;25(4):e14062. doi: 10.1111/1755-0998.14062 (PMC11969641; doi:10.1111/1755-0998.14062)
Supplement: Supplementary file 4 — Table S4. SNPSTR data. [file MEN-25-e14062-s001.zip › Supplementary S4/Anguilla_rostrata_SNPSTR.xlsx]

## Sheet: AngRos1
ZFMK-TIS	Species	Locus	Ref Amp size	Repeat motif	Ref allele	NCBI No	Scaffold ID	LFA Sample ID	Haplotype										inheritance	Allele Nr.
									77 A->C	82 G->C	84 C->A	111 T->C	137 Msat	210 T->G	214 G->C	228 G->A	280 C->T	308 T->G
ZFMK-TIS-55899	Anguila rostrata	AngRos1	337	CACA CAG [CACG]2 CATG [CACG]11.2	[CACG]17.2	GCA_001606085.1	LTYT01000034.1		-	-	-	-	16.2b	-	-	-	-	-	he
ZFMK-TIS-55899	Anguila rostrata	AngRos1	337	CACA [CACG]17.2	[CACG]17.2	GCA_001606085.1	LTYT01000034.1		-	C	-	-	18.2c	-	-	-	-	-	he
ZFMK-TIS-55900	Anguila rostrata	AngRos1	337	CACA [CACG]7.2	[CACG]17.2	GCA_001606085.1	LTYT01000034.1		-	-	-	-	8.2c	G	C	-	-	-	ho
ZFMK-TIS-55900	Anguila rostrata	AngRos1	337	CACA [CACG]7.2	[CACG]17.2	GCA_001606085.1	LTYT01000034.1		-	-	-	-	8.2c	G	C	-	-	-	ho
ZFMK-TIS-55901	Anguila rostrata	AngRos1	337	[CACG]12.2	[CACG]17.2	GCA_001606085.1	LTYT01000034.1		-	-	-	-	12.2	-	-	-	-	-	he
ZFMK-TIS-55901	Anguila rostrata	AngRos1	337	CACA [CACG]12.2	[CACG]17.2	GCA_001606085.1	LTYT01000034.1		C	-	-	-	13.2c	-	-	A	-	G	he
ZFMK-TIS-55902	Anguila rostrata	AngRos1	337	[CACG]7.2	[CACG]17.2	GCA_001606085.1	LTYT01000034.1		-	-	-	-	7.2	-	-	-	-	-	ho
ZFMK-TIS-55902	Anguila rostrata	AngRos1	337	[CACG]7.2	[CACG]17.2	GCA_001606085.1	LTYT01000034.1		-	-	-	-	7.2	-	-	-	-	-	ho
ZFMK-TIS-55905	Anguila rostrata	AngRos1	337	[CACG]4.2	[CACG]17.2	GCA_001606085.1	LTYT01000034.1		-	-	-	-	4.2	-	-	-	T	-	he
ZFMK-TIS-55905	Anguila rostrata	AngRos1	337	CACA [CACG]11.2	[CACG]17.2	GCA_001606085.1	LTYT01000034.1		-	-	-	-	12.2c	-	-	-	-	-	he
ZFMK-TIS-55906	Anguila rostrata	AngRos1	337	CG [CACG]4.2	[CACG]17.2	GCA_001606085.1	LTYT01000034.1		-	-	A	C	4.2d	-	-	-	-	-	he
ZFMK-TIS-55906	Anguila rostrata	AngRos1	337	CG [CACG]4.2	[CACG]17.2	GCA_001606085.1	LTYT01000034.1		-	-	-	-	4.2d	-	-	-	-	-	he
ZFMK-TIS-55907	Anguila rostrata	AngRos1	337	[CACG]8.2	[CACG]17.2	GCA_001606085.1	LTYT01000034.1		-	-	-	-	8.2	G	-	-	-	-	ho
ZFMK-TIS-55907	Anguila rostrata	AngRos1	337	[CACG]8.2	[CACG]17.2	GCA_001606085.1	LTYT01000034.1		-	-	-	-	8.2	G	-	-	-	-	ho
ZFMK-TIS-55908	Anguila rostrata	AngRos1	337	[CACG]5.2	[CACG]17.2	GCA_001606085.1	LTYT01000034.1		-	-	-	-	5.2	-	-	-	-	-	ho
ZFMK-TIS-55908	Anguila rostrata	AngRos1	337	[CACG]5.2	[CACG]17.2	GCA_001606085.1	LTYT01000034.1		-	-	-	-	5.2	-	-	-	-	-	ho
ZFMK-TIS-55909	Anguila rostrata	AngRos1	337	CACA [CACG]5.2	[CACG]17.2	GCA_001606085.1	LTYT01000034.1		-	-	-	-	6.2c	-	C	-	-	-	he
ZFMK-TIS-55909	Anguila rostrata	AngRos1	337	[CACG]8.2	[CACG]17.2	GCA_001606085.1	LTYT01000034.1		-	-	-	-	8.2	-	-	-	-	-	he
ZFMK-DNA-FD19582980	Anguila rostrata	AngRos1	337		[CACG]17.2	GCA_001606085.1	LTYT01000034.1		NA	NA	NA	NA	NA	NA	NA	NA	NA	NA	NA
ZFMK-DNA-FD19582980	Anguila rostrata	AngRos1	337		[CACG]17.2	GCA_001606085.1	LTYT01000034.1		NA	NA	NA	NA	NA	NA	NA	NA	NA	NA	NA

## Sheet: AngRos2
ZFMK-TIS	Species	Locus	Ref Amp size	Repeat motif	Ref allele	NCBI No	Scaffold ID	LFA Sample ID	Haplotype				inheritance	Allele Nr.
									75 Msat	144 C->A	152 A->C	207 A->G
ZFMK-TIS-55899	Anguila rostrata	AngRos2	303	[AGAT]16	[AGAT]17	GCA_001606085.1	LTYT01000101.1		16	-	-	-	he
ZFMK-TIS-55899	Anguila rostrata	AngRos2	303	[AGAT]17	[AGAT]17	GCA_001606085.1	LTYT01000101.1		17	-	-	-	he
ZFMK-TIS-55900	Anguila rostrata	AngRos2	303	AG [AGAT]15	[AGAT]17	GCA_001606085.1	LTYT01000101.1		15b	A	-	G	he
ZFMK-TIS-55900	Anguila rostrata	AngRos2	303	AG [AGAT]15	[AGAT]17	GCA_001606085.1	LTYT01000101.1		15b	-	-	-	he
ZFMK-TIS-55901	Anguila rostrata	AngRos2	303	[AGAT]7	[AGAT]17	GCA_001606085.1	LTYT01000101.1		7	-	-	-	ho
ZFMK-TIS-55901	Anguila rostrata	AngRos2	303	[AGAT]7	[AGAT]17	GCA_001606085.1	LTYT01000101.1		7	-	-	-	ho
ZFMK-TIS-55902	Anguila rostrata	AngRos2	303	[AGAT]13	[AGAT]17	GCA_001606085.1	LTYT01000101.1		13	-	-	-	ho
ZFMK-TIS-55902	Anguila rostrata	AngRos2	303	[AGAT]13	[AGAT]17	GCA_001606085.1	LTYT01000101.1		13	-	-	-	ho
ZFMK-TIS-55905	Anguila rostrata	AngRos2	303	[AGAT]19	[AGAT]17	GCA_001606085.1	LTYT01000101.1		19	-	-	-	he
ZFMK-TIS-55905	Anguila rostrata	AngRos2	303	[AGAT]24	[AGAT]17	GCA_001606085.1	LTYT01000101.1		24	-	-	-	he
ZFMK-TIS-55906	Anguila rostrata	AngRos2	303	[AGAT]6 AAAT [AGAT]9	[AGAT]17	GCA_001606085.1	LTYT01000101.1		16c	-	C	-	ho
ZFMK-TIS-55906	Anguila rostrata	AngRos2	303	[AGAT]6 AAAT [AGAT]9	[AGAT]17	GCA_001606085.1	LTYT01000101.1		16c	-	C	-	ho
ZFMK-TIS-55907	Anguila rostrata	AngRos2	303	[AGAT]15	[AGAT]17	GCA_001606085.1	LTYT01000101.1		15	-	-	-	ho
ZFMK-TIS-55907	Anguila rostrata	AngRos2	303	[AGAT]15	[AGAT]17	GCA_001606085.1	LTYT01000101.1		15	-	-	-	ho
ZFMK-TIS-55908	Anguila rostrata	AngRos2	303	[AGAT]10	[AGAT]17	GCA_001606085.1	LTYT01000101.1		10	-	-	-	ho
ZFMK-TIS-55908	Anguila rostrata	AngRos2	303	[AGAT]10	[AGAT]17	GCA_001606085.1	LTYT01000101.1		10	-	-	-	ho
ZFMK-TIS-55909	Anguila rostrata	AngRos2	303	[AGAT]6	[AGAT]17	GCA_001606085.1	LTYT01000101.1		6	-	-	G	he
ZFMK-TIS-55909	Anguila rostrata	AngRos2	303	AG [AGAT]9	[AGAT]17	GCA_001606085.1	LTYT01000101.1		9b	-	-	G	he
ZFMK-DNA-FD19582980	Anguila rostrata	AngRos2	303		[AGAT]17	GCA_001606085.1	LTYT01000101.1		NA	NA	NA	NA	NA
ZFMK-DNA-FD19582980	Anguila rostrata	AngRos2	303		[AGAT]17	GCA_001606085.1	LTYT01000101.1		NA	NA	NA	NA	NA

## Sheet: AngRos3
ZFMK-TIS	Species	Locus	Ref Amp size	Repeat motif	Ref allele	NCBI No	Scaffold ID	LFA Sample ID	Haplotype					inheritance	Allele Nr.
									44 A->G	131 C->T	136 G->C	141 Msat	212 T->C
ZFMK-TIS-55899	Anguila rostrata	AngRos3	329	AGAC AGAA [AGAC]3 [AGAT]15 [AATT]1.1	AGAC AGAA [AGAC]2 [AGAT]12.2	GCA_001606085.1	LTYT01000214.1		-	-	-	21.1b	-	ho
ZFMK-TIS-55899	Anguila rostrata	AngRos3	329	AGAC AGAA [AGAC]3 [AGAT]15 [AATT]1.1	AGAC AGAA [AGAC]2 [AGAT]12.2	GCA_001606085.1	LTYT01000214.1		-	-	-	21.1b	-	ho
ZFMK-TIS-55900	Anguila rostrata	AngRos3	329	AGAC AGAA [AGAC]4 [AGAC]2 [AGAT]7 [AATT]1.1	AGAC AGAA [AGAC]2 [AGAT]12.2	GCA_001606085.1	LTYT01000214.1		-	-	-	16.1c	-	ho
ZFMK-TIS-55900	Anguila rostrata	AngRos3	329	AGAC AGAA [AGAC]4 [AGAC]2 [AGAT]7 [AATT]1.1	AGAC AGAA [AGAC]2 [AGAT]12.2	GCA_001606085.1	LTYT01000214.1		-	-	-	16.1c	-	ho
ZFMK-TIS-55901	Anguila rostrata	AngRos3	329	[AGAC]4 AGAC [AGAT]5 AGAG AGAT [AATT]1.1	AGAC AGAA [AGAC]2 [AGAT]12.2	GCA_001606085.1	LTYT01000214.1		-	-	-	13.1d	-	he
ZFMK-TIS-55901	Anguila rostrata	AngRos3	329	AGAC AGAT AGAC [AGAT]2 AGAC [AGAT]8 [AATT]1.1	AGAC AGAA [AGAC]2 [AGAT]12.2	GCA_001606085.1	LTYT01000214.1		-	-	-	15.1e	-	he
ZFMK-TIS-55902	Anguila rostrata	AngRos3	329	AGAC AGAA [AGAC]3 [AGAT]15 [AATT]1.1	AGAC AGAA [AGAC]2 [AGAT]12.2	GCA_001606085.1	LTYT01000214.1		-	-	-	21.1b	-	ho
ZFMK-TIS-55902	Anguila rostrata	AngRos3	329	AGAC AGAA [AGAC]3 [AGAT]15 [AATT]1.1	AGAC AGAA [AGAC]2 [AGAT]12.2	GCA_001606085.1	LTYT01000214.1		-	-	-	21.1b	-	ho
ZFMK-TIS-55905	Anguila rostrata	AngRos3	329	[AGAC]4 AGGC [AGAT]7 [AATT]1.1	AGAC AGAA [AGAC]2 [AGAT]12.2	GCA_001606085.1	LTYT01000214.1		-	-	C	13.1f	C	he
ZFMK-TIS-55905	Anguila rostrata	AngRos3	329	AGAA [AGAC]4 AGGC [AGAT]12 [AATT]1.1	AGAC AGAA [AGAC]2 [AGAT]12.2	GCA_001606085.1	LTYT01000214.1		-	-	C	19.2g	-	he
ZFMK-TIS-55906	Anguila rostrata	AngRos3	329	AGAC AGAA [AGAC]2 TGAT [AGAT]5.2	AGAC AGAA [AGAC]2 [AGAT]12.2	GCA_001606085.1	LTYT01000214.1		G	T	-	10.2h	-	ho
ZFMK-TIS-55906	Anguila rostrata	AngRos3	329	AGAC AGAA [AGAC]2 TGAT [AGAT]5.2	AGAC AGAA [AGAC]2 [AGAT]12.2	GCA_001606085.1	LTYT01000214.1		G	T	-	10.2h	-	ho
ZFMK-TIS-55907	Anguila rostrata	AngRos3	329	AGAA [AGAC]4 [AGGC]2 [AGAT]10 [AATT]1.1	AGAC AGAA [AGAC]2 [AGAT]12.2	GCA_001606085.1	LTYT01000214.1		-	-	-	18.1i	-	ho
ZFMK-TIS-55907	Anguila rostrata	AngRos3	329	AGAA [AGAC]4 [AGGC]2 [AGAT]10 [AATT]1.1	AGAC AGAA [AGAC]2 [AGAT]12.2	GCA_001606085.1	LTYT01000214.1		-	-	-	18.1i	-	ho
ZFMK-TIS-55908	Anguila rostrata	AngRos3	329	AGAC AGAA [AGAC]2 TGAT [AGAT]5.2	AGAC AGAA [AGAC]2 [AGAT]12.2	GCA_001606085.1	LTYT01000214.1		G	T	-	10.2h	-	he
ZFMK-TIS-55908	Anguila rostrata	AngRos3	329	AGAC AGAA [AGAC]3 [AGAT]8.2	AGAC AGAA [AGAC]2 [AGAT]12.2	GCA_001606085.1	LTYT01000214.1		G	-	C	13.2	-	he
ZFMK-TIS-55909	Anguila rostrata	AngRos3	329	AGAC AGAA [AGAC]4 [AGAT]12 [AATT]1.1	AGAC AGAA [AGAC]2 [AGAT]12.2	GCA_001606085.1	LTYT01000214.1		G	-	C	19.2j	-	ho
ZFMK-TIS-55909	Anguila rostrata	AngRos3	329	AGAC AGAA [AGAC]4 [AGAT]12 [AATT]1.1	AGAC AGAA [AGAC]2 [AGAT]12.2	GCA_001606085.1	LTYT01000214.1		G	-	C	19.2j	-	ho
ZFMK-DNA-FD19582980	Anguila rostrata	AngRos3	329		AGAC AGAA [AGAC]2 [AGAT]12.2	GCA_001606085.1	LTYT01000214.1		NA	NA	NA	NA	NA	NA
ZFMK-DNA-FD19582980	Anguila rostrata	AngRos3	329		AGAC AGAA [AGAC]2 [AGAT]12.2	GCA_001606085.1	LTYT01000214.1		NA	NA	NA	NA	NA	NA

## Sheet: AngRos4
ZFMK-TIS	Species	Locus	Ref Amp size	Repeat motif	Ref allele	NCBI No	Scaffold ID	LFA Sample ID	Haplotype							inheritance	Allele Nr.
									93 T->C	112 T->C	117 C->T	118 G->T	162 Msat	236 C->G	261 A->G
ZFMK-TIS-55899	Anguila rostrata	AngRos4	329	[TCAA]4.1	[TCAA]13.1	GCA_001606085.1	LTYT01000233.1		C	-	T	-	4.1	-	G	he
ZFMK-TIS-55899	Anguila rostrata	AngRos4	329	[TCAA]6.1	[TCAA]13.1	GCA_001606085.1	LTYT01000233.1		C	-	T	-	6.1	-	G	he
ZFMK-TIS-55900	Anguila rostrata	AngRos4	329	[TCAA]7.1	[TCAA]13.1	GCA_001606085.1	LTYT01000233.1		C	C	-	T	7.1	G	G	he
ZFMK-TIS-55900	Anguila rostrata	AngRos4	329	[TCAA]8.1	[TCAA]13.1	GCA_001606085.1	LTYT01000233.1		C	C	-	T	8.1	G	G	he
ZFMK-TIS-55901	Anguila rostrata	AngRos4	329	[TCAA]6.1	[TCAA]13.1	GCA_001606085.1	LTYT01000233.1		C	-	-	T	6.1	G	G	he
ZFMK-TIS-55901	Anguila rostrata	AngRos4	329	[TCAA]7.1	[TCAA]13.1	GCA_001606085.1	LTYT01000233.1		C	-	-	T	7.1	G	G	he
ZFMK-TIS-55902	Anguila rostrata	AngRos4	329	[TCAA]7.1	[TCAA]13.1	GCA_001606085.1	LTYT01000233.1		C	-	-	-	7.1	-	G	ho
ZFMK-TIS-55902	Anguila rostrata	AngRos4	329	[TCAA]7.1	[TCAA]13.1	GCA_001606085.1	LTYT01000233.1		C	-	-	-	7.1	-	G	ho
ZFMK-TIS-55905	Anguila rostrata	AngRos4	329	[TCAA]4.2	[TCAA]13.1	GCA_001606085.1	LTYT01000233.1		C	-	-	-	4.2	-	G	he
ZFMK-TIS-55905	Anguila rostrata	AngRos4	329	[TCAA]8.1	[TCAA]13.1	GCA_001606085.1	LTYT01000233.1		C	-	-	-	8.1	-	G	he
ZFMK-TIS-55906	Anguila rostrata	AngRos4	329	[TCAA]10.1	[TCAA]13.1	GCA_001606085.1	LTYT01000233.1		C	-	-	-	10.1	-	G	ho
ZFMK-TIS-55906	Anguila rostrata	AngRos4	329	[TCAA]10.1	[TCAA]13.1	GCA_001606085.1	LTYT01000233.1		C	-	-	-	10.1	-	G	ho
ZFMK-TIS-55907	Anguila rostrata	AngRos4	329	[TCAA]8.1	[TCAA]13.1	GCA_001606085.1	LTYT01000233.1		C	-	-	T	8.1	G	G	ho
ZFMK-TIS-55907	Anguila rostrata	AngRos4	329	[TCAA]8.1	[TCAA]13.1	GCA_001606085.1	LTYT01000233.1		C	-	-	T	8.1	G	G	ho
ZFMK-TIS-55908	Anguila rostrata	AngRos4	329	[TCAA]7.1	[TCAA]13.1	GCA_001606085.1	LTYT01000233.1		C	-	-	T	7.1	G	G	he
ZFMK-TIS-55908	Anguila rostrata	AngRos4	329	[TCAA]8.1	[TCAA]13.1	GCA_001606085.1	LTYT01000233.1		C	-	-	T	8.1	G	G	he
ZFMK-TIS-55909	Anguila rostrata	AngRos4	329	[TCAA]7.1	[TCAA]13.1	GCA_001606085.1	LTYT01000233.1		C	C	-	T	7.1	-	G	he
ZFMK-TIS-55909	Anguila rostrata	AngRos4	329	[TCAA]7.1	[TCAA]13.1	GCA_001606085.1	LTYT01000233.1		-	-	-	-	7.1	-	-	he
ZFMK-DNA-FD19582980	Anguila rostrata	AngRos4	329		[TCAA]13.1	GCA_001606085.1	LTYT01000233.1		NA	NA	NA	NA	NA	NA	NA	NA
ZFMK-DNA-FD19582980	Anguila rostrata	AngRos4	329		[TCAA]13.1	GCA_001606085.1	LTYT01000233.1		NA	NA	NA	NA	NA	NA	NA	NA

## Sheet: AngRos5
ZFMK-TIS	Species	Locus	Ref Amp size	Repeat motif	Ref allele	NCBI No	Scaffold ID	LFA Sample ID	Haplotype													inheritance	Allele Nr.
									93 C->T	147 Msat	207 G->T	208 A->G	215 T->C	217 C->T	218 G->A	229 G->A	245 G->A	263 G->A	278 T->A	292 T->A	304 T->C
ZFMK-TIS-55899	Anguila rostrata	AngRos5	343	[AATG]6	AGTA [AATG]12	GCA_001606085.1	LTYT01000285.1		-	6b	-	-	C	-	-	-	A	-	-	A	-	he
ZFMK-TIS-55899	Anguila rostrata	AngRos5	343	AGTA [AATG]6	AGTA [AATG]12	GCA_001606085.1	LTYT01000285.1		-	7	-	-	C	-	-	-	A	-	-	A	-	he
ZFMK-TIS-55900	Anguila rostrata	AngRos5	343	AGTG [AATG]7	AGTA [AATG]12	GCA_001606085.1	LTYT01000285.1		-	8c	-	G	-	T	-	-	A	-	-	-	C	he
ZFMK-TIS-55900	Anguila rostrata	AngRos5	343	AGTA AGTG [AATG]7	AGTA [AATG]12	GCA_001606085.1	LTYT01000285.1		T	9d	-	G	-	T	-	-	A	-	-	-	C	he
ZFMK-TIS-55901	Anguila rostrata	AngRos5	343	[AATG]8	AGTA [AATG]12	GCA_001606085.1	LTYT01000285.1		-	8b	-	-	-	-	-	-	A	-	-	-	C	ho
ZFMK-TIS-55901	Anguila rostrata	AngRos5	343	[AATG]8	AGTA [AATG]12	GCA_001606085.1	LTYT01000285.1		-	8b	-	-	-	-	-	-	A	-	-	-	C	ho
ZFMK-TIS-55902	Anguila rostrata	AngRos5	343	[AATG]7	AGTA [AATG]12	GCA_001606085.1	LTYT01000285.1		-	7b	-	-	-	-	-	-	A	-	-	-	C	he
ZFMK-TIS-55902	Anguila rostrata	AngRos5	343	AGTG [AATG]8	AGTA [AATG]12	GCA_001606085.1	LTYT01000285.1		-	9c	-	-	-	-	A	A	A	-	-	-	C	he
ZFMK-TIS-55905	Anguila rostrata	AngRos5	343	[AATG]12 AATA AATG AATT	AGTA [AATG]12	GCA_001606085.1	LTYT01000285.1		-	15e	-	-	-	T	-	-	A	-	-	-	C	he
ZFMK-TIS-55905	Anguila rostrata	AngRos5	343	AGTA [AATG]12 AATA AATG AATT	AGTA [AATG]12	GCA_001606085.1	LTYT01000285.1		-	16f	-	-	-	T	-	-	A	A	A	-	-	he
ZFMK-TIS-55906	Anguila rostrata	AngRos5	343	[AATG]4 AATA AATG AATT	AGTA [AATG]12	GCA_001606085.1	LTYT01000285.1		-	7e	-	-	-	-	-	-	-	-	-	-	-	he
ZFMK-TIS-55906	Anguila rostrata	AngRos5	343	AGTA [AATG]4 AATA AATG AATT	AGTA [AATG]12	GCA_001606085.1	LTYT01000285.1		-	8f	T	-	-	-	-	A	A	-	-	A	-	he
ZFMK-TIS-55907	Anguila rostrata	AngRos5	343	[AATG]7 AATA AATG AATT	AGTA [AATG]12	GCA_001606085.1	LTYT01000285.1		-	10e	-	-	-	-	-	-	-	-	-	-	-	he
ZFMK-TIS-55907	Anguila rostrata	AngRos5	343	AGTA [AATG]7 AATA AATG AATT	AGTA [AATG]12	GCA_001606085.1	LTYT01000285.1		-	11f	-	-	-	-	-	-	-	-	-	-	-	he
ZFMK-TIS-55908	Anguila rostrata	AngRos5	343	[AATG]7	AGTA [AATG]12	GCA_001606085.1	LTYT01000285.1		-	7b	-	-	-	-	-	-	A	A	A	-	-	he
ZFMK-TIS-55908	Anguila rostrata	AngRos5	343	[AATG]7	AGTA [AATG]12	GCA_001606085.1	LTYT01000285.1		-	7b	-	-	-	-	-	-	A	-	-	-	-	he
ZFMK-TIS-55909	Anguila rostrata	AngRos5	343	[AATG]6	AGTA [AATG]12	GCA_001606085.1	LTYT01000285.1		-	6b	-	-	-	-	A	A	A	-	-	-	C	he
ZFMK-TIS-55909	Anguila rostrata	AngRos5	343	[AATG]6	AGTA [AATG]12	GCA_001606085.1	LTYT01000285.1		-	6b	-	-	-	-	-	-	A	-	-	-	C	he
ZFMK-DNA-FD19582980	Anguila rostrata	AngRos5	343		AGTA [AATG]12	GCA_001606085.1	LTYT01000285.1		NA	NA	NA	NA	NA	NA	NA	NA	NA	NA	NA	NA	NA	NA
ZFMK-DNA-FD19582980	Anguila rostrata	AngRos5	343		AGTA [AATG]12	GCA_001606085.1	LTYT01000285.1		NA	NA	NA	NA	NA	NA	NA	NA	NA	NA	NA	NA	NA	NA

## Sheet: AngRos6
ZFMK-TIS	Species	Locus	Ref Amp size	Repeat motif	Ref allele	NCBI No	Scaffold ID	LFA Sample ID	Haplotype			inheritance	Allele Nr.
									100 C->T	162 Msat	261 G->A
ZFMK-TIS-55899	Anguila rostrata	AngRos6	302	[CACG]5 [CACA]1.2 [CACG]3.2 CACG CATA [CACG]1.2 [CACG]1.2 [CACA]1.2	[CACG]12.3	GCA_001606085.1	LTYT01000603.1		-	16.2b	-	he
ZFMK-TIS-55899	Anguila rostrata	AngRos6	302	[CACA]4 CACG CACA TGTA [CGCG]2 CGCA [CACA]1.2 CACG CATA [CACA]2 AG [CACA]3 [CACG]1.2 [CACG]1.2	[CACG]12.3	GCA_001606085.1	LTYT01000603.1		-	20.2c	-	he
ZFMK-TIS-55900	Anguila rostrata	AngRos6	302	CACA [CACG]3 [CACA]3.2 CACG [CGCG]1.1	[CACG]12.3	GCA_001606085.1	LTYT01000603.1		-	9.1d	-	he
ZFMK-TIS-55900	Anguila rostrata	AngRos6	302	CACA CAAA CACA [CACG]4 CACA AGCA [CACA]1.2 CACG CGC	[CACG]12.3	GCA_001606085.1	LTYT01000603.1		-	12e	-	he
ZFMK-TIS-55901	Anguila rostrata	AngRos6	302	[CACG]4 [CACA]1.2 [CACG]2.2 CACG CATA [CACG]1.2 CACG CATA [CACG]1.3	[CACG]12.3	GCA_001606085.1	LTYT01000603.1		-	13.3f	-	ho
ZFMK-TIS-55901	Anguila rostrata	AngRos6	302	[CACG]4 [CACA]1.2 [CACG]2.2 CACG CATA [CACG]1.2 CACG CATA [CACG]1.3	[CACG]12.3	GCA_001606085.1	LTYT01000603.1		-	13.3f	-	ho
ZFMK-TIS-55902	Anguila rostrata	AngRos6	302	[CACA]2 CACG CACA TGTA [CGCG]1.2 [CACG]1.2 [CACA]1.2 CACG CATA [CACA]2 AG [CACA]2.2 [CACG]1.2 [CACG]1.3	[CACG]12.3	GCA_001606085.1	LTYT01000603.1		-	16.3g	A	he
ZFMK-TIS-55902	Anguila rostrata	AngRos6	302	[CACA]3 AG [CACG]2.2 [CACA]4 CGTA CGCG CGCA [CACA]2 CACG CGCG [CACA]3 CGCG CAG	[CACG]12.3	GCA_001606085.1	LTYT01000603.1		-	21h	-	he
ZFMK-TIS-55905	Anguila rostrata	AngRos6	302	CACA [CACG]2 CAGG [CACA]5 CACG CGCG CGCA	[CACG]12.3	GCA_001606085.1	LTYT01000603.1		-	12i	-	he
ZFMK-TIS-55905	Anguila rostrata	AngRos6	302	CACA [CACG]5 CACA AGCA CA CACG CACA CATA CGCG CAG	[CACG]12.3	GCA_001606085.1	LTYT01000603.1		-	13j	-	he
ZFMK-TIS-55906	Anguila rostrata	AngRos6	302	[CACA]2 [CACG]6 CATA [CACA]2 AGCA CA CACG CACA CATA CGCG CAG	[CACG]12.3	GCA_001606085.1	LTYT01000603.1		-	17k	-	he
ZFMK-TIS-55906	Anguila rostrata	AngRos6	302	[CACA]3 CACG CACA TGTA [CGCG]2 CGCA [CACA]1.2 CACG CATA [CACA]2 CG [CACA]2.2 [CACG]1.3	[CACG]12.3	GCA_001606085.1	LTYT01000603.1		-	17.3l	A	he
ZFMK-TIS-55907	Anguila rostrata	AngRos6	302	[CACG]1.2 [CACG]1.2 CATA CACG CACA TA [CACG]1.2 CACG CATA [CACG]1.2 CACG CATA [CACG]1.3	[CACG]12.3	GCA_001606085.1	LTYT01000603.1		-	12.3m	-	ho
ZFMK-TIS-55907	Anguila rostrata	AngRos6	302	[CACG]1.2 [CACG]1.2 CATA CACG CACA TA [CACG]1.2 CACG CATA [CACG]1.2 CACG CATA [CACG]1.3	[CACG]12.3	GCA_001606085.1	LTYT01000603.1		-	12.3m	-	ho
ZFMK-TIS-55908	Anguila rostrata	AngRos6	302	[CACA]5.2 CACG CAGA TGTA [CGCG]2 [CACA]2 [CACG]1.2 TACA CACA CAAG [CACA]3 [CACG]1.2 [CACG]1.3	[CACG]12.3	GCA_001606085.1	LTYT01000603.1		-	23.1n	-	he
ZFMK-TIS-55908	Anguila rostrata	AngRos6	302	[CACA]2.2 [CACG]6.2 CATG TACG [CGCG]2 [CACA]1.2 CACG [CATA]1.2 CACA CAAG CACA [CACG]1.2 CACG CGCA CACA CATA CGCG CAG	[CACG]12.3	GCA_001606085.1	LTYT01000603.1		T	27.1o	-	he
ZFMK-TIS-55909	Anguila rostrata	AngRos6	302	[CACA]2.2 [CACG]3.2 CATG TACG CGCG CACG [CACA]2 CACG CATA [CACA]1.2 CAAG CACA [CACG]1.2 CACG [CACA]2 CACG CGCA	[CACG]12.3	GCA_001606085.1	LTYT01000603.1		-	22p	-	ho
ZFMK-TIS-55909	Anguila rostrata	AngRos6	302	[CACA]2.2 [CACG]3.2 CATG TACG CGCG CACG [CACA]2 CACG CATA [CACA]1.2 CAAG CACA [CACG]1.2 CACG [CACA]2 CACG CGCA	[CACG]12.3	GCA_001606085.1	LTYT01000603.1		-	22p	-	ho
ZFMK-DNA-FD19582980	Anguila rostrata	AngRos6	302		[CACG]12.3	GCA_001606085.1	LTYT01000603.1		NA	NA	NA	NA
ZFMK-DNA-FD19582980	Anguila rostrata	AngRos6	302		[CACG]12.3	GCA_001606085.1	LTYT01000603.1		NA	NA	NA	NA

## Sheet: AngRos8
ZFMK-TIS	Species	Locus	Ref Amp size	Repeat motif	Ref allele	NCBI No	Scaffold ID	LFA Sample ID	Haplotype													inheritance	Allele Nr.
									77 G->A	79 T->G	84 A->G	85 C->T	119 A->T	129 T->C	138 A->G	140 A->G	145 Msat	221 C->G	275 T->A	277 C->G	298 T->A
ZFMK-TIS-55899	Anguila rostrata	AngRos8	349		[GACA]12.3	GCA_001606085.1	LTYT01000742.1		NA	NA	NA	NA	NA	NA	NA	NA	NA	NA	NA	NA	NA	NA
ZFMK-TIS-55899	Anguila rostrata	AngRos8	349		[GACA]12.3	GCA_001606085.1	LTYT01000742.1		NA	NA	NA	NA	NA	NA	NA	NA	NA	NA	NA	NA	NA	NA
ZFMK-TIS-55900	Anguila rostrata	AngRos8	349	[GACA]4.3	[GACA]12.3	GCA_001606085.1	LTYT01000742.1		-	-	G	-	-	C	-	-	4.3	-	-	-	-	ho
ZFMK-TIS-55900	Anguila rostrata	AngRos8	349	[GACA]4.3	[GACA]12.3	GCA_001606085.1	LTYT01000742.1		-	-	G	-	-	C	-	-	4.3	-	-	-	-	ho
ZFMK-TIS-55901	Anguila rostrata	AngRos8	349	[GACA]5.3	[GACA]12.3	GCA_001606085.1	LTYT01000742.1		A	G	G	-	-	C	G	-	5.3	G	-	-	A	ho
ZFMK-TIS-55901	Anguila rostrata	AngRos8	349	[GACA]5.3	[GACA]12.3	GCA_001606085.1	LTYT01000742.1		A	G	G	-	-	C	G	-	5.3	G	-	-	A	ho
ZFMK-TIS-55902	Anguila rostrata	AngRos8	349	[GACA]4.3	[GACA]12.3	GCA_001606085.1	LTYT01000742.1		A	G	G	-	-	C	-	-	4.3	-	-	-	A	he
ZFMK-TIS-55902	Anguila rostrata	AngRos8	349	G [GACA]4.3	[GACA]12.3	GCA_001606085.1	LTYT01000742.1		A	G	G	-	-	C	-	-	4.3b	G	-	-	A	he
ZFMK-TIS-55905	Anguila rostrata	AngRos8	349	[GACA]9.3	[GACA]12.3	GCA_001606085.1	LTYT01000742.1		-	-	-	-	-	-	-	-	9.3	-	-	-	-	he
ZFMK-TIS-55905	Anguila rostrata	AngRos8	349	G [GACA]9.3	[GACA]12.3	GCA_001606085.1	LTYT01000742.1		-	-	G	-	-	C	-	-	9.3b	-	-	-	A	he
ZFMK-TIS-55906	Anguila rostrata	AngRos8	349	[GACA]5.3	[GACA]12.3	GCA_001606085.1	LTYT01000742.1		-	-	G	-	-	C	-	-	5.3	-	-	-	A	he
ZFMK-TIS-55906	Anguila rostrata	AngRos8	349	[GACA]6.3	[GACA]12.3	GCA_001606085.1	LTYT01000742.1		-	-	G	-	-	C	-	-	6.3	-	-	-	A	he
ZFMK-TIS-55907	Anguila rostrata	AngRos8	349	[GACA]4.3	[GACA]12.3	GCA_001606085.1	LTYT01000742.1		-	-	-	-	-	C	G	-	4.3	-	A	G	A	he
ZFMK-TIS-55907	Anguila rostrata	AngRos8	349	[GACA]4.3	[GACA]12.3	GCA_001606085.1	LTYT01000742.1		-	-	-	-	-	C	-	-	4.3	-	-	-	-	he
ZFMK-TIS-55908	Anguila rostrata	AngRos8	349	[GACA]5.3	[GACA]12.3	GCA_001606085.1	LTYT01000742.1		-	-	-	T	T	C	-	G	5.3	-	-	-	-	he
ZFMK-TIS-55908	Anguila rostrata	AngRos8	349	[GACA]9.3	[GACA]12.3	GCA_001606085.1	LTYT01000742.1		-	-	G	-	T	C	-	-	9.3	G	-	-	-	he
ZFMK-TIS-55909	Anguila rostrata	AngRos8	349	[GACA]4.3	[GACA]12.3	GCA_001606085.1	LTYT01000742.1		A	G	G	-	-	C	-	-	4.3	-	-	-	A	ho
ZFMK-TIS-55909	Anguila rostrata	AngRos8	349	[GACA]4.3	[GACA]12.3	GCA_001606085.1	LTYT01000742.1		A	G	G	-	-	C	-	-	4.3	-	-	-	A	ho
ZFMK-DNA-FD19582980	Anguila rostrata	AngRos8	349		[GACA]12.3	GCA_001606085.1	LTYT01000742.1		NA	NA	NA	NA	NA	NA	NA	NA	NA	NA	NA	NA	NA	NA
ZFMK-DNA-FD19582980	Anguila rostrata	AngRos8	349		[GACA]12.3	GCA_001606085.1	LTYT01000742.1		NA	NA	NA	NA	NA	NA	NA	NA	NA	NA	NA	NA	NA	NA

## Sheet: AngRos9
ZFMK-TIS	Species	Locus	Ref Amp size	Repeat motif	Ref allele	NCBI No	Scaffold ID	LFA Sample ID	Haplotype							inheritance	Allele Nr.
									67 C->A	76 T->G	110 G->A	118 T->C	137 C->T	149 C->G	156 Msat
ZFMK-TIS-55899	Anguila rostrata	AngRos9	309	[TCCA]13.3	[TCCA]13.3	GCA_001606085.1	LTYT01000755.1		-	-	-	C	T	-	13.3	he
ZFMK-TIS-55899	Anguila rostrata	AngRos9	309	[TCCA]18.3	[TCCA]13.3	GCA_001606085.1	LTYT01000755.1		-	-	-	C	T	-	18.3	he
ZFMK-TIS-55900	Anguila rostrata	AngRos9	309	[TCCA]9.3	[TCCA]13.3	GCA_001606085.1	LTYT01000755.1		-	-	-	C	-	-	9.3	he
ZFMK-TIS-55900	Anguila rostrata	AngRos9	309	[TCCA]9.3	[TCCA]13.3	GCA_001606085.1	LTYT01000755.1		-	-	-	-	-	-	9.3	he
ZFMK-TIS-55901	Anguila rostrata	AngRos9	309	TCTT TCTA [TCCA]11.3	[TCCA]13.3	GCA_001606085.1	LTYT01000755.1		-	-	-	C	T	-	13.3b	ho
ZFMK-TIS-55901	Anguila rostrata	AngRos9	309	TCTT TCTA [TCCA]11.3	[TCCA]13.3	GCA_001606085.1	LTYT01000755.1		-	-	-	C	T	-	13.3b	ho
ZFMK-TIS-55902	Anguila rostrata	AngRos9	309	TCTT TCTA [TCCA]5.3	[TCCA]13.3	GCA_001606085.1	LTYT01000755.1		-	-	A	C	T	-	7.3b	he
ZFMK-TIS-55902	Anguila rostrata	AngRos9	309	TCTT TCTA [TCCA]2 TCTA [TCCA]5.3	[TCCA]13.3	GCA_001606085.1	LTYT01000755.1		-	-	A	C	T	-	10.3c	he
ZFMK-TIS-55905	Anguila rostrata	AngRos9	309	TCTT TCTA [TCCA]5.3	[TCCA]13.3	GCA_001606085.1	LTYT01000755.1		-	-	-	C	T	-	7.3b	ho
ZFMK-TIS-55905	Anguila rostrata	AngRos9	309	TCTT TCTA [TCCA]5.3	[TCCA]13.3	GCA_001606085.1	LTYT01000755.1		-	-	-	C	T	-	7.3b	ho
ZFMK-TIS-55906	Anguila rostrata	AngRos9	309	[TCTA]8 TGTA [TCCA]9.3	[TCCA]13.3	GCA_001606085.1	LTYT01000755.1		-	G	-	C	-	G	18.3d	ho
ZFMK-TIS-55906	Anguila rostrata	AngRos9	309	[TCTA]8 TGTA [TCCA]9.3	[TCCA]13.3	GCA_001606085.1	LTYT01000755.1		-	G	-	C	-	G	18.3d	ho
ZFMK-TIS-55907	Anguila rostrata	AngRos9	309	[TCCA]14.3	[TCCA]13.3	GCA_001606085.1	LTYT01000755.1		A	-	-	C	-	-	14.3	he
ZFMK-TIS-55907	Anguila rostrata	AngRos9	309	[TCTT]3 TCTA [TCCA]11.3	[TCCA]13.3	GCA_001606085.1	LTYT01000755.1		A	-	-	C	-	-	15.3e	he
ZFMK-TIS-55908	Anguila rostrata	AngRos9	309		[TCCA]13.3	GCA_001606085.1	LTYT01000755.1		NA	NA	NA	NA	NA	NA	NA	NA
ZFMK-TIS-55908	Anguila rostrata	AngRos9	309		[TCCA]13.3	GCA_001606085.1	LTYT01000755.1		NA	NA	NA	NA	NA	NA	NA	NA
ZFMK-TIS-55909	Anguila rostrata	AngRos9	309	TCTT TCTA [TCCA]6.3	[TCCA]13.3	GCA_001606085.1	LTYT01000755.1		-	-	-	C	T	-	8.3b	ho
ZFMK-TIS-55909	Anguila rostrata	AngRos9	309	TCTT TCTA [TCCA]6.3	[TCCA]13.3	GCA_001606085.1	LTYT01000755.1		-	-	-	C	T	-	8.3b	ho
ZFMK-DNA-FD19582980	Anguila rostrata	AngRos9	309		[TCCA]13.3	GCA_001606085.1	LTYT01000755.1		NA	NA	NA	NA	NA	NA	NA	NA
ZFMK-DNA-FD19582980	Anguila rostrata	AngRos9	309		[TCCA]13.3	GCA_001606085.1	LTYT01000755.1		NA	NA	NA	NA	NA	NA	NA	NA

## Sheet: AngRos10
ZFMK-TIS	Species	Locus	Ref Amp size	Repeat motif	Ref allele	NCBI No	Scaffold ID	LFA Sample ID	Haplotype					inheritance	Allele Nr.
									66 G->A	78 C->G	107 Msat	216 C->A	278 A->G
ZFMK-TIS-55899	Anguila rostrata	AngRos10	302	[AATC]7.1	[AATC]13.1	GCA_001606085.1	LTYT01000900.1		-	-	7.1	-	G	he
ZFMK-TIS-55899	Anguila rostrata	AngRos10	302	[AATC]11.1	[AATC]13.1	GCA_001606085.1	LTYT01000900.1		-	-	11.1	-	-	he
ZFMK-TIS-55900	Anguila rostrata	AngRos10	302	[AATC]11.1	[AATC]13.1	GCA_001606085.1	LTYT01000900.1		-	-	11.1	A	G	he
ZFMK-TIS-55900	Anguila rostrata	AngRos10	302	[AATC]11.1	[AATC]13.1	GCA_001606085.1	LTYT01000900.1		-	-	11.1	-	G	he
ZFMK-TIS-55901	Anguila rostrata	AngRos10	302	[AATC]8.1	[AATC]13.1	GCA_001606085.1	LTYT01000900.1		-	-	8.1	-	-	he
ZFMK-TIS-55901	Anguila rostrata	AngRos10	302	[AATC]11.1	[AATC]13.1	GCA_001606085.1	LTYT01000900.1		-	-	11.1	-	-	he
ZFMK-TIS-55902	Anguila rostrata	AngRos10	302	[AATC]7.1	[AATC]13.1	GCA_001606085.1	LTYT01000900.1		-	-	7.1	-	-	he
ZFMK-TIS-55902	Anguila rostrata	AngRos10	302	[AATC]9.1	[AATC]13.1	GCA_001606085.1	LTYT01000900.1		-	-	9.1	-	-	he
ZFMK-TIS-55905	Anguila rostrata	AngRos10	302	[AATC]9.1	[AATC]13.1	GCA_001606085.1	LTYT01000900.1		-	-	9.1	-	-	he
ZFMK-TIS-55905	Anguila rostrata	AngRos10	302	[AATC]12.1	[AATC]13.1	GCA_001606085.1	LTYT01000900.1		-	-	12.1	-	-	he
ZFMK-TIS-55906	Anguila rostrata	AngRos10	302	[AATC]13.1	[AATC]13.1	GCA_001606085.1	LTYT01000900.1		-	-	13.1	-	-	ho
ZFMK-TIS-55906	Anguila rostrata	AngRos10	302	[AATC]13.1	[AATC]13.1	GCA_001606085.1	LTYT01000900.1		-	-	13.1	-	-	ho
ZFMK-TIS-55907	Anguila rostrata	AngRos10	302	[AATC]9.1	[AATC]13.1	GCA_001606085.1	LTYT01000900.1		-	-	9.1	-	-	he
ZFMK-TIS-55907	Anguila rostrata	AngRos10	302	[AATC]12.1	[AATC]13.1	GCA_001606085.1	LTYT01000900.1		-	-	12.1	-	G	he
ZFMK-TIS-55908	Anguila rostrata	AngRos10	302	[AATC]10.1	[AATC]13.1	GCA_001606085.1	LTYT01000900.1		-	-	10.1	-	-	he
ZFMK-TIS-55908	Anguila rostrata	AngRos10	302	[AATC]13.1	[AATC]13.1	GCA_001606085.1	LTYT01000900.1		-	-	13.1	-	-	he
ZFMK-TIS-55909	Anguila rostrata	AngRos10	302	[AATC]9.1	[AATC]13.1	GCA_001606085.1	LTYT01000900.1		A	G	9.1	-	-	he
ZFMK-TIS-55909	Anguila rostrata	AngRos10	302	[AATC]9.1	[AATC]13.1	GCA_001606085.1	LTYT01000900.1		-	-	9.1	-	-	he
ZFMK-DNA-FD19582980	Anguila rostrata	AngRos10	302		[AATC]13.1	GCA_001606085.1	LTYT01000900.1		NA	NA	NA	NA	NA	NA
ZFMK-DNA-FD19582980	Anguila rostrata	AngRos10	302		[AATC]13.1	GCA_001606085.1	LTYT01000900.1		NA	NA	NA	NA	NA	NA

## Sheet: AngRos11
ZFMK-TIS	Species	Locus	Ref Amp size	Repeat motif	Ref allele	NCBI No	Scaffold ID	LFA Sample ID	Haplotype						inheritance	Allele Nr.
									70 G->A	77 G->C	82 C->A	133 Msat	232 T->C	280 G->T
ZFMK-TIS-55899	Anguila rostrata	AngRos11	313	[GATA]9 GATC GATA GACA	[GATA]16 GACA	GCA_001606085.1	LTYT01001010.1		-	-	-	12b	-	-	ho
ZFMK-TIS-55899	Anguila rostrata	AngRos11	313	[GATA]9 GATC GATA GACA	[GATA]16 GACA	GCA_001606085.1	LTYT01001010.1		-	-	-	12b	-	-	ho
ZFMK-TIS-55900	Anguila rostrata	AngRos11	313	[GATA]10 GACA	[GATA]16 GACA	GCA_001606085.1	LTYT01001010.1		-	-	-	11	C	-	he
ZFMK-TIS-55900	Anguila rostrata	AngRos11	313	[GATA]14 GATC GATA GACA	[GATA]16 GACA	GCA_001606085.1	LTYT01001010.1		-	-	A	17b	C	-	he
ZFMK-TIS-55901	Anguila rostrata	AngRos11	313	[GATA]7 GACA	[GATA]16 GACA	GCA_001606085.1	LTYT01001010.1		-	-	-	8	-	-	he
ZFMK-TIS-55901	Anguila rostrata	AngRos11	313	[GATA]6 [GATC]2 GATA GACA	[GATA]16 GACA	GCA_001606085.1	LTYT01001010.1		-	-	A	10c	-	-	he
ZFMK-TIS-55902	Anguila rostrata	AngRos11	313	[GATA]9 GATC GATA GACA	[GATA]16 GACA	GCA_001606085.1	LTYT01001010.1		-	-	-	12b	-	-	he
ZFMK-TIS-55902	Anguila rostrata	AngRos11	313	[GATA]7 GATC [GATA]3 GATC GATA GACA	[GATA]16 GACA	GCA_001606085.1	LTYT01001010.1		-	-	-	14d	-	-	he
ZFMK-TIS-55905	Anguila rostrata	AngRos11	313	[GATA]8 GACA	[GATA]16 GACA	GCA_001606085.1	LTYT01001010.1		-	-	-	9	C	-	ho
ZFMK-TIS-55905	Anguila rostrata	AngRos11	313	[GATA]8 GACA	[GATA]16 GACA	GCA_001606085.1	LTYT01001010.1		-	-	-	9	C	-	ho
ZFMK-TIS-55906	Anguila rostrata	AngRos11	313	[GATA]5 GATC GATA GACA	[GATA]16 GACA	GCA_001606085.1	LTYT01001010.1		A	C	-	8b	-	-	he
ZFMK-TIS-55906	Anguila rostrata	AngRos11	313	[GATA]8 GACA	[GATA]16 GACA	GCA_001606085.1	LTYT01001010.1		A	-	-	9	-	-	he
ZFMK-TIS-55907	Anguila rostrata	AngRos11	313	[GATA]6 GACA	[GATA]16 GACA	GCA_001606085.1	LTYT01001010.1		-	-	-	7	-	-	ho
ZFMK-TIS-55907	Anguila rostrata	AngRos11	313	[GATA]6 GACA	[GATA]16 GACA	GCA_001606085.1	LTYT01001010.1		-	-	-	7	-	-	ho
ZFMK-TIS-55908	Anguila rostrata	AngRos11	313	[GATA]6 GATC GATA GACA	[GATA]16 GACA	GCA_001606085.1	LTYT01001010.1		-	-	-	9b	-	-	he
ZFMK-TIS-55908	Anguila rostrata	AngRos11	313	[GATA]14 GACA	[GATA]16 GACA	GCA_001606085.1	LTYT01001010.1		-	-	-	15	C	T	he
ZFMK-TIS-55909	Anguila rostrata	AngRos11	313	[GATA]6 GATC GATA GACA	[GATA]16 GACA	GCA_001606085.1	LTYT01001010.1		-	-	-	9b	-	-	he
ZFMK-TIS-55909	Anguila rostrata	AngRos11	313	[GATA]8 GATC GATA GACA	[GATA]16 GACA	GCA_001606085.1	LTYT01001010.1		-	-	-	11b	-	-	he
ZFMK-DNA-FD19582980	Anguila rostrata	AngRos11	313		[GATA]16 GACA	GCA_001606085.1	LTYT01001010.1		NA	NA	NA	NA	NA	NA	NA
ZFMK-DNA-FD19582980	Anguila rostrata	AngRos11	313		[GATA]16 GACA	GCA_001606085.1	LTYT01001010.1		NA	NA	NA	NA	NA	NA	NA

[truncated: 13 more sheets: AngRos12, AngRos13, AngRos14, AngRos15, AngRos17, AngRos19, AngRos20, AngRos22, AngRos23, AngRos24, AngRos25, AngRos26, AngRos28]
