# Supplementary material for: FOGS: A SNPSTR Marker Database to Combat Wildlife Trafficking and a Cell Culture Bank for Ex‐Situ Conservation
Source: Mol Ecol Resour. 2025 Jan 10;25(4):e14062. doi: 10.1111/1755-0998.14062 (PMC11969641; doi:10.1111/1755-0998.14062)
Supplement: Supplementary file 4 — Table S4. SNPSTR data. [file MEN-25-e14062-s001.zip › Supplementary S4/Aquila_chrysaetos_SNPSTR.xlsx]

## Sheet: AquChr1
ZFMK-TIS	Species	Locus	Ref Amp size	Repeat motif	Ref allele	NCBI No	Scaffold ID	LFA Sample ID		inheritance	Allele Nr.
									119 Msat
ZFMK-TIS-2000239	Aquila chrysaetos	AquChr1	318	[GGAA]13	[GGAA]12	GCA_000766835.1	KN265653.1		13	ho
ZFMK-TIS-2000239	Aquila chrysaetos	AquChr1	318	[GGAA]13	[GGAA]12	GCA_000766835.1	KN265653.1		13	ho
ZFMK-TIS-2000240	Aquila chrysaetos	AquChr1	318	[GGAA]10	[GGAA]12	GCA_000766835.1	KN265653.1		10	he
ZFMK-TIS-2000240	Aquila chrysaetos	AquChr1	318	[GGAA]13	[GGAA]12	GCA_000766835.1	KN265653.1		13	he
ZFMK-TIS-2000249	Aquila chrysaetos	AquChr1	318	[GGAA]12	[GGAA]12	GCA_000766835.1	KN265653.1		12	he
ZFMK-TIS-2000249	Aquila chrysaetos	AquChr1	318	[GGAA]13	[GGAA]12	GCA_000766835.1	KN265653.1		13	he
ZFMK-TIS-2000251	Aquila chrysaetos	AquChr1	318		[GGAA]12	GCA_000766835.1	KN265653.1		NA	NA
ZFMK-TIS-2000251	Aquila chrysaetos	AquChr1	318		[GGAA]12	GCA_000766835.1	KN265653.1		NA	NA
ZFMK-TIS-2006207	Aquila chrysaetos	AquChr1	318	[GGAA]10	[GGAA]12	GCA_000766835.1	KN265653.1		10	he
ZFMK-TIS-2006207	Aquila chrysaetos	AquChr1	318	[GGAA]11	[GGAA]12	GCA_000766835.1	KN265653.1		11	he
ZFMK-TIS-2006208	Aquila chrysaetos	AquChr1	318	[GGAA]11	[GGAA]12	GCA_000766835.1	KN265653.1		11	he
ZFMK-TIS-2006208	Aquila chrysaetos	AquChr1	318	[GGAA]12	[GGAA]12	GCA_000766835.1	KN265653.1		12	he
ZFMK-TIS-2006210	Aquila chrysaetos	AquChr1	318	[GGAA]11	[GGAA]12	GCA_000766835.1	KN265653.1		11	he
ZFMK-TIS-2006210	Aquila chrysaetos	AquChr1	318	[GGAA]12	[GGAA]12	GCA_000766835.1	KN265653.1		12	he
ZFMK-TIS-2008466	Aquila chrysaetos	AquChr1	318	[GGAA]10	[GGAA]12	GCA_000766835.1	KN265653.1		10	he
ZFMK-TIS-2008466	Aquila chrysaetos	AquChr1	318	[GGAA]11	[GGAA]12	GCA_000766835.1	KN265653.1		11	he
ZFMK-TIS-2008476	Aquila chrysaetos	AquChr1	318	[GGAA]11	[GGAA]12	GCA_000766835.1	KN265653.1		11	he
ZFMK-TIS-2008476	Aquila chrysaetos	AquChr1	318	[GGAA]13	[GGAA]12	GCA_000766835.1	KN265653.1		13	he
ZFMK-TIS-2008525	Aquila chrysaetos	AquChr1	318	[GGAA]11	[GGAA]12	GCA_000766835.1	KN265653.1		11	he
ZFMK-TIS-2008525	Aquila chrysaetos	AquChr1	318	[GGAA]13	[GGAA]12	GCA_000766835.1	KN265653.1		13	he
ZFMK-TIS-2567425	Aquila chrysaetos	AquChr1	318	[GGAA]11	[GGAA]12	GCA_000766835.1	KN265653.1		11	he
ZFMK-TIS-2567425	Aquila chrysaetos	AquChr1	318	[GGAA]15	[GGAA]12	GCA_000766835.1	KN265653.1		15	he
ZFMK-TIS-33659	Aquila chrysaetos	AquChr1	318	[GGAA]11	[GGAA]12	GCA_000766835.1	KN265653.1		11	ho
ZFMK-TIS-33659	Aquila chrysaetos	AquChr1	318	[GGAA]11	[GGAA]12	GCA_000766835.1	KN265653.1		11	ho
ZFMK-TIS-33660	Aquila chrysaetos	AquChr1	318	[GGAA]11	[GGAA]12	GCA_000766835.1	KN265653.1		11	ho
ZFMK-TIS-33660	Aquila chrysaetos	AquChr1	318	[GGAA]11	[GGAA]12	GCA_000766835.1	KN265653.1		11	ho
ZFMK-TIS-4035758203	Aquila chrysaetos	AquChr1	318	[GGAA]11	[GGAA]12	GCA_000766835.1	KN265653.1		11	he
ZFMK-TIS-4035758203	Aquila chrysaetos	AquChr1	318	[GGAA]13	[GGAA]12	GCA_000766835.1	KN265653.1		13	he
ZFMK-TIS-4035758204	Aquila chrysaetos	AquChr1	318	[GGAA]11	[GGAA]12	GCA_000766835.1	KN265653.1		11	he
ZFMK-TIS-4035758204	Aquila chrysaetos	AquChr1	318	[GGAA]12	[GGAA]12	GCA_000766835.1	KN265653.1		12	he
ZFMK-TIS-50042	Aquila chrysaetos	AquChr1	318	[GGAA]11	[GGAA]12	GCA_000766835.1	KN265653.1		11	he
ZFMK-TIS-50042	Aquila chrysaetos	AquChr1	318	[GGAA]12	[GGAA]12	GCA_000766835.1	KN265653.1		12	he

## Sheet: AquChr2
ZFMK-TIS	Species	Locus	Ref Amp size	Repeat motif	Ref allele	NCBI No	Scaffold ID	LFA Sample ID								inheritance	Allele Nr.
									71 Msat	154 C -> G	155 C -> G	157 G -> T	159 G -> T	160 A -> C	161 G -> T
ZFMK-TIS-2000239	Aquila chrysaetos	AquChr2	316	[AGGA]7 [AGAA]4 GAGA	AGGA ACAA [AGGA]15 AAGA ACAA GAGA	GCA_000766835.1	KN265654.1		13b	G	G	T	T	C	T	he
ZFMK-TIS-2000239	Aquila chrysaetos	AquChr2	316	TGGA [AGGA]10 AGAA AGGA AGAA GAGA	AGGA ACAA [AGGA]15 AAGA ACAA GAGA	GCA_000766835.1	KN265654.1		16c	G	G	T	T	C	T	he
ZFMK-TIS-2000240	Aquila chrysaetos	AquChr2	316	TGGA [AGGA]10 AGAA AGGA AGAA GAGA	AGGA ACAA [AGGA]15 AAGA ACAA GAGA	GCA_000766835.1	KN265654.1		16c	G	G	T	T	C	T	ho
ZFMK-TIS-2000240	Aquila chrysaetos	AquChr2	316	TGGA [AGGA]10 AGAA AGGA AGAA GAGA	AGGA ACAA [AGGA]15 AAGA ACAA GAGA	GCA_000766835.1	KN265654.1		16c	G	G	T	T	C	T	ho
ZFMK-TIS-2000249	Aquila chrysaetos	AquChr2	316	TGGA [AGGA]8 AGAA [AGGA]2 AGAA GAGA	AGGA ACAA [AGGA]15 AAGA ACAA GAGA	GCA_000766835.1	KN265654.1		14d	G	G	T	T	C	T	he
ZFMK-TIS-2000249	Aquila chrysaetos	AquChr2	316	[AGGA]17.1	AGGA ACAA [AGGA]15 AAGA ACAA GAGA	GCA_000766835.1	KN265654.1		17.1e	G	G	T	T	C	T	he
ZFMK-TIS-2000251	Aquila chrysaetos	AquChr2	316		AGGA ACAA [AGGA]15 AAGA ACAA GAGA	GCA_000766835.1	KN265654.1		NA	NA	NA	NA	NA	NA	NA	NA
ZFMK-TIS-2000251	Aquila chrysaetos	AquChr2	316		AGGA ACAA [AGGA]15 AAGA ACAA GAGA	GCA_000766835.1	KN265654.1		NA	NA	NA	NA	NA	NA	NA	NA
ZFMK-TIS-2006207	Aquila chrysaetos	AquChr2	316	TGGA [AGGA]5 AGAA [AGGA]2 AGAA GAGA	AGGA ACAA [AGGA]15 AAGA ACAA GAGA	GCA_000766835.1	KN265654.1		11d	G	G	T	T	C	T	he
ZFMK-TIS-2006207	Aquila chrysaetos	AquChr2	316	TGGA [AGGA]9 AGAA AGGA AGAA GAGA	AGGA ACAA [AGGA]15 AAGA ACAA GAGA	GCA_000766835.1	KN265654.1		14c	G	G	T	T	C	T	he
ZFMK-TIS-2006208	Aquila chrysaetos	AquChr2	316	[AGGA]10 [AGAA]2 GAGA	AGGA ACAA [AGGA]15 AAGA ACAA GAGA	GCA_000766835.1	KN265654.1		13f	G	G	T	T	C	T	he
ZFMK-TIS-2006208	Aquila chrysaetos	AquChr2	316	TGGA [AGGA]9 AGAA AGGA AGAA GAGA	AGGA ACAA [AGGA]15 AAGA ACAA GAGA	GCA_000766835.1	KN265654.1		14c	G	G	T	T	C	T	he
ZFMK-TIS-2006210	Aquila chrysaetos	AquChr2	316	TGGA [AGGA]8 AGAA [AGGA]2 AGAA GAGA	AGGA ACAA [AGGA]15 AAGA ACAA GAGA	GCA_000766835.1	KN265654.1		14d	G	G	T	T	C	T	he
ZFMK-TIS-2006210	Aquila chrysaetos	AquChr2	316	TGGA [AGGA]9 AGAA AGGA AGAA GAGA	AGGA ACAA [AGGA]15 AAGA ACAA GAGA	GCA_000766835.1	KN265654.1		14c	G	G	T	T	C	T	he
ZFMK-TIS-2008466	Aquila chrysaetos	AquChr2	316	[AGGA]8 AGAA [AGGA]2 AGAA GAGA	AGGA ACAA [AGGA]15 AAGA ACAA GAGA	GCA_000766835.1	KN265654.1		13g	G	G	T	T	C	T	he
ZFMK-TIS-2008466	Aquila chrysaetos	AquChr2	316	[AGGA]11 [AGAA]2 GAGA	AGGA ACAA [AGGA]15 AAGA ACAA GAGA	GCA_000766835.1	KN265654.1		14f	G	G	T	T	C	T	he
ZFMK-TIS-2008476	Aquila chrysaetos	AquChr2	316	[AGGA]9 [AGAA]2 AGGA AGAA GAGA	AGGA ACAA [AGGA]15 AAGA ACAA GAGA	GCA_000766835.1	KN265654.1		14h	G	G	T	T	C	T	he
ZFMK-TIS-2008476	Aquila chrysaetos	AquChr2	316	[AGGA]14 AGAA GAGA	AGGA ACAA [AGGA]15 AAGA ACAA GAGA	GCA_000766835.1	KN265654.1		16i	G	G	T	T	C	T	he
ZFMK-TIS-2008525	Aquila chrysaetos	AquChr2	316	[AGGA]15 AGAA GAGA	AGGA ACAA [AGGA]15 AAGA ACAA GAGA	GCA_000766835.1	KN265654.1		17i	G	G	T	T	C	T	ho
ZFMK-TIS-2008525	Aquila chrysaetos	AquChr2	316	[AGGA]15 AGAA GAGA	AGGA ACAA [AGGA]15 AAGA ACAA GAGA	GCA_000766835.1	KN265654.1		17i	G	G	T	T	C	T	ho
ZFMK-TIS-2567425	Aquila chrysaetos	AquChr2	316	[AGGA]10 [AGAA]2 GAGA	AGGA ACAA [AGGA]15 AAGA ACAA GAGA	GCA_000766835.1	KN265654.1		13f	G	G	T	T	C	T	ho
ZFMK-TIS-2567425	Aquila chrysaetos	AquChr2	316	[AGGA]10 [AGAA]2 GAGA	AGGA ACAA [AGGA]15 AAGA ACAA GAGA	GCA_000766835.1	KN265654.1		13f	G	G	T	T	C	T	ho
ZFMK-TIS-33659	Aquila chrysaetos	AquChr2	316	TGGA [AGGA]8 AGAA [AGGA]2 AGAA GAGA	AGGA ACAA [AGGA]15 AAGA ACAA GAGA	GCA_000766835.1	KN265654.1		14d	G	G	T	T	C	T	ho
ZFMK-TIS-33659	Aquila chrysaetos	AquChr2	316	TGGA [AGGA]8 AGAA [AGGA]2 AGAA GAGA	AGGA ACAA [AGGA]15 AAGA ACAA GAGA	GCA_000766835.1	KN265654.1		14d	G	G	T	T	C	T	ho
ZFMK-TIS-33660	Aquila chrysaetos	AquChr2	316	TGGA [AGGA]6 [AGAA]2 [AGGA]2 AGAA GAGA	AGGA ACAA [AGGA]15 AAGA ACAA GAGA	GCA_000766835.1	KN265654.1		13j	G	G	T	T	C	T	he
ZFMK-TIS-33660	Aquila chrysaetos	AquChr2	316	[AGGA]13 AGAA GAGA	AGGA ACAA [AGGA]15 AAGA ACAA GAGA	GCA_000766835.1	KN265654.1		15i	G	G	T	T	C	T	he
ZFMK-TIS-4035758203	Aquila chrysaetos	AquChr2	316	[AGGA]11 [AGAA]2 GAGA	AGGA ACAA [AGGA]15 AAGA ACAA GAGA	GCA_000766835.1	KN265654.1		14f	G	G	T	T	C	T	ho
ZFMK-TIS-4035758203	Aquila chrysaetos	AquChr2	316	[AGGA]11 [AGAA]2 GAGA	AGGA ACAA [AGGA]15 AAGA ACAA GAGA	GCA_000766835.1	KN265654.1		14f	G	G	T	T	C	T	ho
ZFMK-TIS-4035758204	Aquila chrysaetos	AquChr2	316	[AGGA]11 [AGAA]2 GAGA	AGGA ACAA [AGGA]15 AAGA ACAA GAGA	GCA_000766835.1	KN265654.1		14f	G	G	T	T	C	T	he
ZFMK-TIS-4035758204	Aquila chrysaetos	AquChr2	316	TGGA [AGGA]17 [AGAA]2 GAGA	AGGA ACAA [AGGA]15 AAGA ACAA GAGA	GCA_000766835.1	KN265654.1		21k	G	G	T	T	C	T	he
ZFMK-TIS-50042	Aquila chrysaetos	AquChr2	316	[AGGA]10 [AGAA]2 GAGA	AGGA ACAA [AGGA]15 AAGA ACAA GAGA	GCA_000766835.1	KN265654.1		13f	G	G	T	T	C	T	he
ZFMK-TIS-50042	Aquila chrysaetos	AquChr2	316	TGGA [AGGA]9 AGAA AGGA AGAA GAGA	AGGA ACAA [AGGA]15 AAGA ACAA GAGA	GCA_000766835.1	KN265654.1		14c	G	G	T	T	C	T	he

## Sheet: AquChr3
ZFMK-TIS	Species	Locus	Ref Amp size	Repeat motif	Ref allele	NCBI No	Scaffold ID	LFA Sample ID			inheritance	Allele Nr.
									124 Msat	183 INS AAAC
ZFMK-TIS-2000239	Aquila chrysaetos	AquChr3	350	[AAAG]10.3	[AAAG]14.3	GCA_000766835.1	KN265663.1		10.3	-	ho
ZFMK-TIS-2000239	Aquila chrysaetos	AquChr3	350	[AAAG]10.3	[AAAG]14.3	GCA_000766835.1	KN265663.1		10.3	-	ho
ZFMK-TIS-2000240	Aquila chrysaetos	AquChr3	350	[AAAg]14.3	[AAAG]14.3	GCA_000766835.1	KN265663.1		14.3	-	he
ZFMK-TIS-2000240	Aquila chrysaetos	AquChr3	350	[AAAg]15.3	[AAAG]14.3	GCA_000766835.1	KN265663.1		15.3	-	he
ZFMK-TIS-2000249	Aquila chrysaetos	AquChr3	350	[AAAg]12.3	[AAAG]14.3	GCA_000766835.1	KN265663.1		12.3	-	he
ZFMK-TIS-2000249	Aquila chrysaetos	AquChr3	350	[AAAg]14.3	[AAAG]14.3	GCA_000766835.1	KN265663.1		14.3	-	he
ZFMK-TIS-2000251	Aquila chrysaetos	AquChr3	350		[AAAG]14.3	GCA_000766835.1	KN265663.1		NA	-	NA
ZFMK-TIS-2000251	Aquila chrysaetos	AquChr3	350		[AAAG]14.3	GCA_000766835.1	KN265663.1		NA	-	NA
ZFMK-TIS-2006207	Aquila chrysaetos	AquChr3	350	[AAAG]9.3	[AAAG]14.3	GCA_000766835.1	KN265663.1		9.3	-	he
ZFMK-TIS-2006207	Aquila chrysaetos	AquChr3	350	[AAAG]11.3	[AAAG]14.3	GCA_000766835.1	KN265663.1		11.3	-	he
ZFMK-TIS-2006208	Aquila chrysaetos	AquChr3	350	[AAAG]13.3	[AAAG]14.3	GCA_000766835.1	KN265663.1		13.3	-	ho
ZFMK-TIS-2006208	Aquila chrysaetos	AquChr3	350	[AAAG]13.3	[AAAG]14.3	GCA_000766835.1	KN265663.1		13.3	-	ho
ZFMK-TIS-2006210	Aquila chrysaetos	AquChr3	350	[AAAG]11.3	[AAAG]14.3	GCA_000766835.1	KN265663.1		11.3	-	he
ZFMK-TIS-2006210	Aquila chrysaetos	AquChr3	350	[AAAG]13 AAAA	[AAAG]14.3	GCA_000766835.1	KN265663.1		14b	AAAC	he
ZFMK-TIS-2008466	Aquila chrysaetos	AquChr3	350	[AAAg]12.3	[AAAG]14.3	GCA_000766835.1	KN265663.1		12.3	-	he
ZFMK-TIS-2008466	Aquila chrysaetos	AquChr3	350	[AAAg]15.3	[AAAG]14.3	GCA_000766835.1	KN265663.1		15.3	-	he
ZFMK-TIS-2008476	Aquila chrysaetos	AquChr3	350	[AAAG]9.3	[AAAG]14.3	GCA_000766835.1	KN265663.1		9.3	-	he
ZFMK-TIS-2008476	Aquila chrysaetos	AquChr3	350	[AAAg]12.3	[AAAG]14.3	GCA_000766835.1	KN265663.1		12.3	-	he
ZFMK-TIS-2008525	Aquila chrysaetos	AquChr3	350	[AAAG]13.3	[AAAG]14.3	GCA_000766835.1	KN265663.1		13.3	-	he
ZFMK-TIS-2008525	Aquila chrysaetos	AquChr3	350	[AAAg]14.3	[AAAG]14.3	GCA_000766835.1	KN265663.1		14.3	-	he
ZFMK-TIS-2567425	Aquila chrysaetos	AquChr3	350	[AAAG]9.3	[AAAG]14.3	GCA_000766835.1	KN265663.1		9.3	-	he
ZFMK-TIS-2567425	Aquila chrysaetos	AquChr3	350	[AAAg]12.3	[AAAG]14.3	GCA_000766835.1	KN265663.1		12.3	-	he
ZFMK-TIS-33659	Aquila chrysaetos	AquChr3	350	[AAAg]12.3	[AAAG]14.3	GCA_000766835.1	KN265663.1		12.3	-	he
ZFMK-TIS-33659	Aquila chrysaetos	AquChr3	350	[AAAg]14.3	[AAAG]14.3	GCA_000766835.1	KN265663.1		14.3	-	he
ZFMK-TIS-33660	Aquila chrysaetos	AquChr3	350	[AAAG]9.3	[AAAG]14.3	GCA_000766835.1	KN265663.1		9.3	-	he
ZFMK-TIS-33660	Aquila chrysaetos	AquChr3	350	[AAAg]15.3	[AAAG]14.3	GCA_000766835.1	KN265663.1		15.3	-	he
ZFMK-TIS-4035758203	Aquila chrysaetos	AquChr3	350	[AAAg]12.3	[AAAG]14.3	GCA_000766835.1	KN265663.1		12.3	-	he
ZFMK-TIS-4035758203	Aquila chrysaetos	AquChr3	350	[AAAg]14.3	[AAAG]14.3	GCA_000766835.1	KN265663.1		14.3	-	he
ZFMK-TIS-4035758204	Aquila chrysaetos	AquChr3	350	[AAAg]12.3	[AAAG]14.3	GCA_000766835.1	KN265663.1		12.3	-	he
ZFMK-TIS-4035758204	Aquila chrysaetos	AquChr3	350	[AAAg]14.3	[AAAG]14.3	GCA_000766835.1	KN265663.1		14.3	-	he
ZFMK-TIS-50042	Aquila chrysaetos	AquChr3	350	[AAAG]13.3	[AAAG]14.3	GCA_000766835.1	KN265663.1		13.3	-	ho
ZFMK-TIS-50042	Aquila chrysaetos	AquChr3	350	[AAAG]13.3	[AAAG]14.3	GCA_000766835.1	KN265663.1		13.3	-	ho

## Sheet: AquChr4
ZFMK-TIS	Species	Locus	Ref Amp size	Repeat motif	Ref allele	NCBI No	Scaffold ID	LFA Sample ID														inheritance	Allele Nr.
									31 DEL G	60 G -> C	96 G -> A	97 Msat	145 DEL CA	150 A -> G	215 A -> T	223 G -> A	232 A -> G	233 C -> G	242 G -> T	249 G -> A	261 G -> A
ZFMK-TIS-2000239	Aquila chrysaetos	AquChr4	300	[AGGA]8	[AGGA]12	GCA_000766835.1	KN265666.1		-	-	-	8	-	-	-	-						he
ZFMK-TIS-2000239	Aquila chrysaetos	AquChr4	300	[AGGA]11	[AGGA]12	GCA_000766835.1	KN265666.1		-	-	-	11	-	-	-	-						he
ZFMK-TIS-2000240	Aquila chrysaetos	AquChr4	300	[AGGA]9	[AGGA]12	GCA_000766835.1	KN265666.1		-	-	-	9	-	G	-	-						he
ZFMK-TIS-2000240	Aquila chrysaetos	AquChr4	300	[AGGA]11	[AGGA]12	GCA_000766835.1	KN265666.1		-	-	-	11	-	-	-							he
ZFMK-TIS-2000249	Aquila chrysaetos	AquChr4	300	[AGGA]11	[AGGA]12	GCA_000766835.1	KN265666.1		-	-	-	11	-	-	-							he
ZFMK-TIS-2000249	Aquila chrysaetos	AquChr4	300	[AGGA]13	[AGGA]12	GCA_000766835.1	KN265666.1		-	-	-	13	-	-	-							he
ZFMK-TIS-2000251	Aquila chrysaetos	AquChr4	300	[AGGA]4 AGAA AGGA AAGA [AGGA]2 AGTA AAGA [AGGA]4	[AGGA]12	GCA_000766835.1	KN265666.1		G	C	A	15b	CA	-	T		G	G	T	A	A	he
ZFMK-TIS-2000251	Aquila chrysaetos	AquChr4	300	[AGGA]4 AGAA AGGA AAGA [AGGA]2 AGTA AAGA [AGGA]4	[AGGA]12	GCA_000766835.1	KN265666.1		G	C	A	15b	CA	-	T		G	G	T	A	A	he
ZFMK-TIS-2006207	Aquila chrysaetos	AquChr4	300	[AGGA]9	[AGGA]12	GCA_000766835.1	KN265666.1		-	-	-	9	-	G	-							he
ZFMK-TIS-2006207	Aquila chrysaetos	AquChr4	300	[AGGA]8	[AGGA]12	GCA_000766835.1	KN265666.1		-	-	-	8										he
ZFMK-TIS-2006208	Aquila chrysaetos	AquChr4	300	[AGGA]9	[AGGA]12	GCA_000766835.1	KN265666.1		-	-	-	9	-	G	-							he
ZFMK-TIS-2006208	Aquila chrysaetos	AquChr4	300	[AGGA]9	[AGGA]12	GCA_000766835.1	KN265666.1		-	-	-	9	-	-	-	A						he
ZFMK-TIS-2006210	Aquila chrysaetos	AquChr4	300	[AGGA]13	[AGGA]12	GCA_000766835.1	KN265666.1		-	-	-	13	-	-	-							he
ZFMK-TIS-2006210	Aquila chrysaetos	AquChr4	300	[AGGA]9	[AGGA]12	GCA_000766835.1	KN265666.1		-	-	-	9	-	-	-	A						he
ZFMK-TIS-2008466	Aquila chrysaetos	AquChr4	300	[AGGA]8	[AGGA]12	GCA_000766835.1	KN265666.1		-	-	-	8	-	-	-	-						he
ZFMK-TIS-2008466	Aquila chrysaetos	AquChr4	300	[AGGA]9	[AGGA]12	GCA_000766835.1	KN265666.1		-	-	-	9	-	G	-							he
ZFMK-TIS-2008476	Aquila chrysaetos	AquChr4	300		[AGGA]12	GCA_000766835.1	KN265666.1		NA	NA	NA	NA	NA	NA	NA	NA	NA	NA	NA	NA	NA	NA
ZFMK-TIS-2008476	Aquila chrysaetos	AquChr4	300		[AGGA]12	GCA_000766835.1	KN265666.1		NA	NA	NA	NA	NA	NA	NA	NA	NA	NA	NA	NA	NA	NA
ZFMK-TIS-2008525	Aquila chrysaetos	AquChr4	300	[AGGA]8	[AGGA]12	GCA_000766835.1	KN265666.1		-	-	-	8	-	-	-	-						ho
ZFMK-TIS-2008525	Aquila chrysaetos	AquChr4	300	[AGGA]8	[AGGA]12	GCA_000766835.1	KN265666.1		-	-	-	8	-	-	-	-						ho
ZFMK-TIS-2567425	Aquila chrysaetos	AquChr4	300	[AGGA]8	[AGGA]12	GCA_000766835.1	KN265666.1		-	-	-	8	-	G	-	-						he
ZFMK-TIS-2567425	Aquila chrysaetos	AquChr4	300	[AGGA]13	[AGGA]12	GCA_000766835.1	KN265666.1		-	-	-	13	-	-	-							he
ZFMK-TIS-33659	Aquila chrysaetos	AquChr4	300	[AGGA]8	[AGGA]12	GCA_000766835.1	KN265666.1		-	-	-	8	-	-	-	-						ho
ZFMK-TIS-33659	Aquila chrysaetos	AquChr4	300	[AGGA]8	[AGGA]12	GCA_000766835.1	KN265666.1		-	-	-	8	-	-	-	-						ho
ZFMK-TIS-33660	Aquila chrysaetos	AquChr4	300	[AGGA]8	[AGGA]12	GCA_000766835.1	KN265666.1		-	-	-	8	-	-	-	-						ho
ZFMK-TIS-33660	Aquila chrysaetos	AquChr4	300	[AGGA]8	[AGGA]12	GCA_000766835.1	KN265666.1		-	-	-	8	-	-	-	-						ho
ZFMK-TIS-4035758203	Aquila chrysaetos	AquChr4	300	[AGGA]8	[AGGA]12	GCA_000766835.1	KN265666.1		-	-	-	8	-	-	-	-						he
ZFMK-TIS-4035758203	Aquila chrysaetos	AquChr4	300	[AGGA]9	[AGGA]12	GCA_000766835.1	KN265666.1		-	-	-	9	-	G	-							he
ZFMK-TIS-4035758204	Aquila chrysaetos	AquChr4	300	[AGGA]9	[AGGA]12	GCA_000766835.1	KN265666.1		-	-	-	9	-	G	-							ho
ZFMK-TIS-4035758204	Aquila chrysaetos	AquChr4	300	[AGGA]9	[AGGA]12	GCA_000766835.1	KN265666.1		-	-	-	9	-	G	-							ho
ZFMK-TIS-50042	Aquila chrysaetos	AquChr4	300	[AGGA]9	[AGGA]12	GCA_000766835.1	KN265666.1		-	-	-	9	-	G	-							he
ZFMK-TIS-50042	Aquila chrysaetos	AquChr4	300	[AGGA]9	[AGGA]12	GCA_000766835.1	KN265666.1		-	-	-	9	-	-	-	A						he

## Sheet: AquChr5
ZFMK-TIS	Species	Locus	Ref Amp size	Repeat motif	Ref allele	NCBI No	Scaffold ID	LFA Sample ID												inheritance	Allele Nr.
									60 G -> T	87 G -> T	88 G -> T	89 G -> T	101 G -> C	130 INS GAAAG	138 G -> A	140 Msat	229 C -> T	242 A -> G	313 A -> G
ZFMK-TIS-2000239	Aquila chrysaetos	AquChr5	347	[GGAA]12.3	[GGAA]12.2	GCA_000766835.1	KN265671.1					T		GAAAG		12.3				he
ZFMK-TIS-2000239	Aquila chrysaetos	AquChr5	347	[GGAA]12.3	[GGAA]12.2	GCA_000766835.1	KN265671.1					T		GAAAG		12.3			G	he
ZFMK-TIS-2000240	Aquila chrysaetos	AquChr5	347	[GGAA]12.3	[GGAA]12.2	GCA_000766835.1	KN265671.1					T		GAAAG		12.3				he
ZFMK-TIS-2000240	Aquila chrysaetos	AquChr5	347	[GGAA]16.3	[GGAA]12.3	GCA_000766835.1	KN265671.1					T		GAAAG		16.3			G	he
ZFMK-TIS-2000249	Aquila chrysaetos	AquChr5	347	[GGAA]4 AGAA [GGAA]7 AGAA	[GGAA]12.3	GCA_000766835.1	KN265671.1				T	T	C	GAAAG	A	13b	T	G		he
ZFMK-TIS-2000249	Aquila chrysaetos	AquChr5	347	[GGAA]15.3	[GGAA]12.3	GCA_000766835.1	KN265671.1					T		GAAAG		15.3				he
ZFMK-TIS-2000251	Aquila chrysaetos	AquChr5	347		[GGAA]12.3	GCA_000766835.1	KN265671.1		NA	NA	NA	NA	NA	NA	NA	NA	NA	NA	NA	NA
ZFMK-TIS-2000251	Aquila chrysaetos	AquChr5	347		[GGAA]12.3	GCA_000766835.1	KN265671.1		NA	NA	NA	NA	NA	NA	NA	NA	NA	NA	NA	NA
ZFMK-TIS-2006207	Aquila chrysaetos	AquChr5	347	[GGAA]12.3	[GGAA]12.3	GCA_000766835.1	KN265671.1					T		GAAAG		12.3			G	he
ZFMK-TIS-2006207	Aquila chrysaetos	AquChr5	347		[GGAA]12.3	GCA_000766835.1	KN265671.1		NA	NA	NA	NA	NA	NA	NA	NA	NA	NA	NA	he
ZFMK-TIS-2006208	Aquila chrysaetos	AquChr5	347	[GGAA]4 AGAA [GGAA]10.3	[GGAA]12.3	GCA_000766835.1	KN265671.1			T	T	T	C	GAAAG	A	15.3c				ho
ZFMK-TIS-2006208	Aquila chrysaetos	AquChr5	347	[GGAA]4 AGAA [GGAA]10.3	[GGAA]12.3	GCA_000766835.1	KN265671.1			T	T	T	C	GAAAG	A	15.3c				ho
ZFMK-TIS-2006210	Aquila chrysaetos	AquChr5	347	[GGAA]9.3	[GGAA]12.3	GCA_000766835.1	KN265671.1		T			T		GAAAG		9.3				he
ZFMK-TIS-2006210	Aquila chrysaetos	AquChr5	347	[GGAA]13.3	[GGAA]12.3	GCA_000766835.1	KN265671.1					T		GAAAG		13.3				he
ZFMK-TIS-2008466	Aquila chrysaetos	AquChr5	347		[GGAA]12.3	GCA_000766835.1	KN265671.1		NA	NA	NA	NA	NA	NA	NA	NA	NA	NA	NA	he
ZFMK-TIS-2008466	Aquila chrysaetos	AquChr5	347	[GGAA]12.3	[GGAA]12.3	GCA_000766835.1	KN265671.1					T		GAAAG		12.3				he
ZFMK-TIS-2008476	Aquila chrysaetos	AquChr5	347	[GGAA]10.3	[GGAA]12.3	GCA_000766835.1	KN265671.1					T		GAAAG		10.3				he
ZFMK-TIS-2008476	Aquila chrysaetos	AquChr5	347		[GGAA]12.3	GCA_000766835.1	KN265671.1		NA	NA	NA	NA	NA	NA	NA	NA	NA	NA	NA	he
ZFMK-TIS-2008525	Aquila chrysaetos	AquChr5	347	[GGAA]15.3	[GGAA]12.3	GCA_000766835.1	KN265671.1					T		GAAAG		15.3				he
ZFMK-TIS-2008525	Aquila chrysaetos	AquChr5	347	[GGAA]18.3	[GGAA]12.3	GCA_000766835.1	KN265671.1					T		GAAAG		18.3				he
ZFMK-TIS-2567425	Aquila chrysaetos	AquChr5	347	[GGAA]9.3	[GGAA]12.3	GCA_000766835.1	KN265671.1		T			T		GAAAG		9.3				he
ZFMK-TIS-2567425	Aquila chrysaetos	AquChr5	347	[GGAA]12.3	[GGAA]12.3	GCA_000766835.1	KN265671.1					T		GAAAG		12.3			G	he
ZFMK-TIS-33659	Aquila chrysaetos	AquChr5	347		[GGAA]12.3	GCA_000766835.1	KN265671.1		NA	NA	NA	NA	NA	NA	NA	NA	NA	NA	NA	he
ZFMK-TIS-33659	Aquila chrysaetos	AquChr5	347	[GGAA]9.3	[GGAA]12.3	GCA_000766835.1	KN265671.1		T			T		GAAAG		9.3				he
ZFMK-TIS-33660	Aquila chrysaetos	AquChr5	347	[GGAA]12.3	[GGAA]12.3	GCA_000766835.1	KN265671.1					T		GAAAG		12.3			G	he
ZFMK-TIS-33660	Aquila chrysaetos	AquChr5	347	[GGAA]17.3	[GGAA]12.3	GCA_000766835.1	KN265671.1					T		GAAAG		17.3			G	he
ZFMK-TIS-4035758203	Aquila chrysaetos	AquChr5	347		[GGAA]12.3	GCA_000766835.1	KN265671.1		NA	NA	NA	NA	NA	NA	NA	NA	NA	NA	NA	he
ZFMK-TIS-4035758203	Aquila chrysaetos	AquChr5	347	[GGAA]19.3	[GGAA]12.3	GCA_000766835.1	KN265671.1					T		GAAAG		19.3				he
ZFMK-TIS-4035758204	Aquila chrysaetos	AquChr5	347	[GGAA]12.3	[GGAA]12.3	GCA_000766835.1	KN265671.1					T		GAAAG		12.3			G	he
ZFMK-TIS-4035758204	Aquila chrysaetos	AquChr5	347		[GGAA]12.3	GCA_000766835.1	KN265671.1		NA	NA	NA	NA	NA	NA	NA	NA	NA	NA	NA	he
ZFMK-TIS-50042	Aquila chrysaetos	AquChr5	347	[GGAA]4 AGAA [GGAA]10.3	[GGAA]12.3	GCA_000766835.1	KN265671.1			T	T	T	C	GAAAG	A	15.3c				ho
ZFMK-TIS-50042	Aquila chrysaetos	AquChr5	347	[GGAA]4 AGAA [GGAA]10.3	[GGAA]12.3	GCA_000766835.1	KN265671.1			T	T	T	C	GAAAG	A	15.3c				ho

## Sheet: AquChr6
ZFMK-TIS	Species	Locus	Ref Amp size	Repeat motif	Ref allele	NCBI No	Scaffold ID	LFA Sample ID				inheritance	Allele Nr.
									60 C -> T	155 DEL ACCCAGC	162 Msat
ZFMK-TIS-2000239	Aquila chrysaetos	AquChr6	308	[GAAA]1	[GAAA]16 GAAG [GAAA]2	GCA_000766835.1	KN265678.1			ACCCAGC	1b	he
ZFMK-TIS-2000239	Aquila chrysaetos	AquChr6	308	[GAAA]12 GAAG [GAAA]2	[GAAA]16 GAAG [GAAA]2	GCA_000766835.1	KN265678.1				15	he
ZFMK-TIS-2000240	Aquila chrysaetos	AquChr6	308	[GAAA]16	[GAAA]16 GAAG [GAAA]2	GCA_000766835.1	KN265678.1				16b	ho
ZFMK-TIS-2000240	Aquila chrysaetos	AquChr6	308	[GAAA]16	[GAAA]16 GAAG [GAAA]2	GCA_000766835.1	KN265678.1				16b	ho
ZFMK-TIS-2000249	Aquila chrysaetos	AquChr6	308	[GAAA]1	[GAAA]16 GAAG [GAAA]2	GCA_000766835.1	KN265678.1			ACCCAGC	1b	he
ZFMK-TIS-2000249	Aquila chrysaetos	AquChr6	308	[GAAA]20	[GAAA]16 GAAG [GAAA]2	GCA_000766835.1	KN265678.1				20b	he
ZFMK-TIS-2000251	Aquila chrysaetos	AquChr6	308		[GAAA]16 GAAG [GAAA]2	GCA_000766835.1	KN265678.1			NA	NA	NA
ZFMK-TIS-2000251	Aquila chrysaetos	AquChr6	308		[GAAA]16 GAAG [GAAA]2	GCA_000766835.1	KN265678.1			NA	NA	NA
ZFMK-TIS-2006207	Aquila chrysaetos	AquChr6	308	[GAAA]17	[GAAA]16 GAAG [GAAA]2	GCA_000766835.1	KN265678.1		T		17b	he
ZFMK-TIS-2006207	Aquila chrysaetos	AquChr6	308	[GAAA]18	[GAAA]16 GAAG [GAAA]2	GCA_000766835.1	KN265678.1				18b	he
ZFMK-TIS-2006208	Aquila chrysaetos	AquChr6	308	[GAAA]12 GAAG [GAAA]2	[GAAA]16 GAAG [GAAA]2	GCA_000766835.1	KN265678.1				15	he
ZFMK-TIS-2006208	Aquila chrysaetos	AquChr6	308	[GAAA]17	[GAAA]16 GAAG [GAAA]2	GCA_000766835.1	KN265678.1				17b	he
ZFMK-TIS-2006210	Aquila chrysaetos	AquChr6	308	[GAAA]1	[GAAA]16 GAAG [GAAA]2	GCA_000766835.1	KN265678.1			ACCCAGC	1b	he
ZFMK-TIS-2006210	Aquila chrysaetos	AquChr6	308	[GAAA]15	[GAAA]16 GAAG [GAAA]2	GCA_000766835.1	KN265678.1				15b	he
ZFMK-TIS-2008466	Aquila chrysaetos	AquChr6	308	[GAAA]15	[GAAA]16 GAAG [GAAA]2	GCA_000766835.1	KN265678.1				15b	he
ZFMK-TIS-2008466	Aquila chrysaetos	AquChr6	308	[GAAA]18	[GAAA]16 GAAG [GAAA]2	GCA_000766835.1	KN265678.1				18b	he
ZFMK-TIS-2008476	Aquila chrysaetos	AquChr6	308	[GAAA]1	[GAAA]16 GAAG [GAAA]2	GCA_000766835.1	KN265678.1			ACCCAGC	1b	he
ZFMK-TIS-2008476	Aquila chrysaetos	AquChr6	308	[GAAA]16	[GAAA]16 GAAG [GAAA]2	GCA_000766835.1	KN265678.1				16b	he
ZFMK-TIS-2008525	Aquila chrysaetos	AquChr6	308	[GAAA]16	[GAAA]16 GAAG [GAAA]2	GCA_000766835.1	KN265678.1				16b	he
ZFMK-TIS-2008525	Aquila chrysaetos	AquChr6	308	[GAAA]17	[GAAA]16 GAAG [GAAA]2	GCA_000766835.1	KN265678.1				17b	he
ZFMK-TIS-2567425	Aquila chrysaetos	AquChr6	308	[GAAA]1	[GAAA]16 GAAG [GAAA]2	GCA_000766835.1	KN265678.1			ACCCAGC	1b	he
ZFMK-TIS-2567425	Aquila chrysaetos	AquChr6	308	[GAAA]19	[GAAA]16 GAAG [GAAA]2	GCA_000766835.1	KN265678.1				19b	he
ZFMK-TIS-33659	Aquila chrysaetos	AquChr6	308	[GAAA]1	[GAAA]16 GAAG [GAAA]2	GCA_000766835.1	KN265678.1			ACCCAGC	1b	he
ZFMK-TIS-33659	Aquila chrysaetos	AquChr6	308	[GAAA]13 GAAG [GAAA]2	[GAAA]16 GAAG [GAAA]2	GCA_000766835.1	KN265678.1				16	he
ZFMK-TIS-33660	Aquila chrysaetos	AquChr6	308	[GAAA]16	[GAAA]16 GAAG [GAAA]2	GCA_000766835.1	KN265678.1				16b	he
ZFMK-TIS-33660	Aquila chrysaetos	AquChr6	308	[GAAA]17	[GAAA]16 GAAG [GAAA]2	GCA_000766835.1	KN265678.1				17b	he
ZFMK-TIS-4035758203	Aquila chrysaetos	AquChr6	308	[GAAA]1	[GAAA]16 GAAG [GAAA]2	GCA_000766835.1	KN265678.1			ACCCAGC	1b	he
ZFMK-TIS-4035758203	Aquila chrysaetos	AquChr6	308	[GAAA]18	[GAAA]16 GAAG [GAAA]2	GCA_000766835.1	KN265678.1				18b	he
ZFMK-TIS-4035758204	Aquila chrysaetos	AquChr6	308	[GAAA]1	[GAAA]16 GAAG [GAAA]2	GCA_000766835.1	KN265678.1			ACCCAGC	1b	ho
ZFMK-TIS-4035758204	Aquila chrysaetos	AquChr6	308	[GAAA]1	[GAAA]16 GAAG [GAAA]2	GCA_000766835.1	KN265678.1			ACCCAGC	1b	ho
ZFMK-TIS-50042	Aquila chrysaetos	AquChr6	308	[GAAA]12 GAAG [GAAA]2	[GAAA]16 GAAG [GAAA]2	GCA_000766835.1	KN265678.1				15	he
ZFMK-TIS-50042	Aquila chrysaetos	AquChr6	308	[GAAA]17	[GAAA]16 GAAG [GAAA]2	GCA_000766835.1	KN265678.1				17b	he

## Sheet: AquChr7
ZFMK-TIS	Species	Locus	Ref Amp size	Repeat motif	Ref allele	NCBI No	Scaffold ID	LFA Sample ID											inheritance	Allele Nr.
									52 C -> T	59 G -> A	79 C -> T	101 DEL CAAGGAGCTGGGGGCTAC	137 A -> G	145 T -> C	153 C -> A	163 Msat	232 C -> G	257 G -> A
ZFMK-TIS-2000239	Aquila chrysaetos	AquChr7	327	[CATC]9	[CATC]12	GCA_000766835.1	KN265678.1									9			he
ZFMK-TIS-2000239	Aquila chrysaetos	AquChr7	327	[CATC]10	[CATC]12	GCA_000766835.1	KN265678.1									10			he
ZFMK-TIS-2000240	Aquila chrysaetos	AquChr7	327	[CATC]10	[CATC]12	GCA_000766835.1	KN265678.1									10			ho
ZFMK-TIS-2000240	Aquila chrysaetos	AquChr7	327	[CATC]10	[CATC]12	GCA_000766835.1	KN265678.1									10			ho
ZFMK-TIS-2000249	Aquila chrysaetos	AquChr7	327		[CATC]12	GCA_000766835.1	KN265678.1		NA	NA	NA	NA	NA	NA	NA	NA	NA	NA	NA
ZFMK-TIS-2000249	Aquila chrysaetos	AquChr7	327		[CATC]12	GCA_000766835.1	KN265678.1		NA	NA	NA	NA	NA	NA	NA	NA	NA	NA	NA
ZFMK-TIS-2000251	Aquila chrysaetos	AquChr7	327	[CATC]7	[CATC]12	GCA_000766835.1	KN265678.1		T	A	T	CAAGGAGCTGGGGGCTAC		C	A	7	G	A	ho
ZFMK-TIS-2000251	Aquila chrysaetos	AquChr7	327	[CATC]7	[CATC]12	GCA_000766835.1	KN265678.1		T	A	T	CAAGGAGCTGGGGGCTAC		C	A	7	G	A	ho
ZFMK-TIS-2006207	Aquila chrysaetos	AquChr7	327		[CATC]12	GCA_000766835.1	KN265678.1		NA	NA	NA	NA	NA	NA	NA	NA	NA	NA	NA
ZFMK-TIS-2006207	Aquila chrysaetos	AquChr7	327		[CATC]12	GCA_000766835.1	KN265678.1		NA	NA	NA	NA	NA	NA	NA	NA	NA	NA	NA
ZFMK-TIS-2006208	Aquila chrysaetos	AquChr7	327	[CATC]10	[CATC]12	GCA_000766835.1	KN265678.1									10			he
ZFMK-TIS-2006208	Aquila chrysaetos	AquChr7	327	[CATC]12	[CATC]12	GCA_000766835.1	KN265678.1									12			he
ZFMK-TIS-2006210	Aquila chrysaetos	AquChr7	327	[CATC]10	[CATC]12	GCA_000766835.1	KN265678.1						G			10			he
ZFMK-TIS-2006210	Aquila chrysaetos	AquChr7	327	[CATC]9	[CATC]12	GCA_000766835.1	KN265678.1									9			he
ZFMK-TIS-2008466	Aquila chrysaetos	AquChr7	327	[CATC]11	[CATC]12	GCA_000766835.1	KN265678.1									11			ho
ZFMK-TIS-2008466	Aquila chrysaetos	AquChr7	327	[CATC]11	[CATC]12	GCA_000766835.1	KN265678.1									11			ho
ZFMK-TIS-2008476	Aquila chrysaetos	AquChr7	327	[CATC]9	[CATC]12	GCA_000766835.1	KN265678.1									9			he
ZFMK-TIS-2008476	Aquila chrysaetos	AquChr7	327	[CATC]12	[CATC]12	GCA_000766835.1	KN265678.1									12			he
ZFMK-TIS-2008525	Aquila chrysaetos	AquChr7	327	[CATC]9	[CATC]12	GCA_000766835.1	KN265678.1									9			ho
ZFMK-TIS-2008525	Aquila chrysaetos	AquChr7	327	[CATC]9	[CATC]12	GCA_000766835.1	KN265678.1									9			ho
ZFMK-TIS-2567425	Aquila chrysaetos	AquChr7	327	[CATC]9	[CATC]12	GCA_000766835.1	KN265678.1									9			he
ZFMK-TIS-2567425	Aquila chrysaetos	AquChr7	327	[CATC]12	[CATC]12	GCA_000766835.1	KN265678.1									12			he
ZFMK-TIS-33659	Aquila chrysaetos	AquChr7	327		[CATC]12	GCA_000766835.1	KN265678.1		NA	NA	NA	NA	NA	NA	NA	NA	NA	NA	NA
ZFMK-TIS-33659	Aquila chrysaetos	AquChr7	327		[CATC]12	GCA_000766835.1	KN265678.1		NA	NA	NA	NA	NA	NA	NA	NA	NA	NA	NA
ZFMK-TIS-33660	Aquila chrysaetos	AquChr7	327	[CATC]9	[CATC]12	GCA_000766835.1	KN265678.1									9			ho
ZFMK-TIS-33660	Aquila chrysaetos	AquChr7	327	[CATC]9	[CATC]12	GCA_000766835.1	KN265678.1									9			ho
ZFMK-TIS-4035758203	Aquila chrysaetos	AquChr7	327	[CATC]11	[CATC]12	GCA_000766835.1	KN265678.1									11			ho
ZFMK-TIS-4035758203	Aquila chrysaetos	AquChr7	327	[CATC]11	[CATC]12	GCA_000766835.1	KN265678.1									11			ho
ZFMK-TIS-4035758204	Aquila chrysaetos	AquChr7	327	[CATC]11	[CATC]12	GCA_000766835.1	KN265678.1									11			he
ZFMK-TIS-4035758204	Aquila chrysaetos	AquChr7	327	[CATC]12	[CATC]12	GCA_000766835.1	KN265678.1									12			he
ZFMK-TIS-50042	Aquila chrysaetos	AquChr7	327	[CATC]10	[CATC]12	GCA_000766835.1	KN265678.1									10			he
ZFMK-TIS-50042	Aquila chrysaetos	AquChr7	327	[CATC]12	[CATC]12	GCA_000766835.1	KN265678.1									12			he

## Sheet: AquChr8
ZFMK-TIS	Species	Locus	Ref Amp size	Repeat motif	Ref allele	NCBI No	Scaffold ID	LFA Sample ID														inheritance	Allele Nr.
									67 T -> C	94 T -> C	110 A -> C	116 Msat	169 INS G	170 INS G	170 G -> T	177 INS T	178 G -> T	178 DEL G	231 A -> C	253 T -> C	269 T -> C
ZFMK-TIS-2000239	Aquila chrysaetos	AquChr8	322	[AAAC]7 [TAAC]2	[AAAC]11 TAAC	GCA_000766835.1	KN265679.1			C	C	9b	G									ho
ZFMK-TIS-2000239	Aquila chrysaetos	AquChr8	322	[AAAC]7 [TAAC]2	[AAAC]11 TAAC	GCA_000766835.1	KN265679.1			C	C	9b	G									ho
ZFMK-TIS-2000240	Aquila chrysaetos	AquChr8	322	[AAAC]9 [TAAC]2	[AAAC]11 TAAC	GCA_000766835.1	KN265679.1					11b										he
ZFMK-TIS-2000240	Aquila chrysaetos	AquChr8	322	[AAAC]11 TAAC	[AAAC]11 TAAC	GCA_000766835.1	KN265679.1					12										he
ZFMK-TIS-2000249	Aquila chrysaetos	AquChr8	322	[AAAC]7 [TAAC]2	[AAAC]11 TAAC	GCA_000766835.1	KN265679.1			C	C	9b	G									he
ZFMK-TIS-2000249	Aquila chrysaetos	AquChr8	322	[AAAC]11 TAAC	[AAAC]11 TAAC	GCA_000766835.1	KN265679.1					12										he
ZFMK-TIS-2000251	Aquila chrysaetos	AquChr8	322	[AAAC]7 [TAAC]2	[AAAC]11 TAAC	GCA_000766835.1	KN265679.1		C	C	C	9b				T						he
ZFMK-TIS-2000251	Aquila chrysaetos	AquChr8	322	[AAAC]7 [TAAC]2	[AAAC]11 TAAC	GCA_000766835.1	KN265679.1			C	C	9b	G	G				G	C	C	C	he
ZFMK-TIS-2006207	Aquila chrysaetos	AquChr8	322	[AAAC]11 TAAC	[AAAC]11 TAAC	GCA_000766835.1	KN265679.1					11					T					ho
ZFMK-TIS-2006207	Aquila chrysaetos	AquChr8	322	[AAAC]11 TAAC	[AAAC]11 TAAC	GCA_000766835.1	KN265679.1					11					T					ho
ZFMK-TIS-2006208	Aquila chrysaetos	AquChr8	322	[AAAC]11 TAAC	[AAAC]11 TAAC	GCA_000766835.1	KN265679.1					11										he
ZFMK-TIS-2006208	Aquila chrysaetos	AquChr8	322	[AAAC]13	[AAAC]11 TAAC	GCA_000766835.1	KN265679.1					13c										he
ZFMK-TIS-2006210	Aquila chrysaetos	AquChr8	322	[AAAC]11 TAAC	[AAAC]11 TAAC	GCA_000766835.1	KN265679.1					11										ho
ZFMK-TIS-2006210	Aquila chrysaetos	AquChr8	322	[AAAC]11 TAAC	[AAAC]11 TAAC	GCA_000766835.1	KN265679.1					11										ho
ZFMK-TIS-2008466	Aquila chrysaetos	AquChr8	322	[AAAC]6 [TAAC]3	[AAAC]11 TAAC	GCA_000766835.1	KN265679.1			C	C	9d	G									he
ZFMK-TIS-2008466	Aquila chrysaetos	AquChr8	322	[AAAC]6 [TAAC]3	[AAAC]11 TAAC	GCA_000766835.1	KN265679.1			C	C	9d	G									he
ZFMK-TIS-2008476	Aquila chrysaetos	AquChr8	322	[AAAC]12 TAAC	[AAAC]11 TAAC	GCA_000766835.1	KN265679.1					13										ho
ZFMK-TIS-2008476	Aquila chrysaetos	AquChr8	322	[AAAC]12 TAAC	[AAAC]11 TAAC	GCA_000766835.1	KN265679.1					13										ho
ZFMK-TIS-2008525	Aquila chrysaetos	AquChr8	322	[AAAC]9 [TAAC]2	[AAAC]11 TAAC	GCA_000766835.1	KN265679.1					11b			T							ho
ZFMK-TIS-2008525	Aquila chrysaetos	AquChr8	322	[AAAC]9 [TAAC]2	[AAAC]11 TAAC	GCA_000766835.1	KN265679.1					11b			T							ho
ZFMK-TIS-2567425	Aquila chrysaetos	AquChr8	322	[AAAC]7 [TAAC]2	[AAAC]11 TAAC	GCA_000766835.1	KN265679.1			C	C	9b	G									he
ZFMK-TIS-2567425	Aquila chrysaetos	AquChr8	322	[AAAC]9 [TAAC]2	[AAAC]11 TAAC	GCA_000766835.1	KN265679.1					11b			T							he
ZFMK-TIS-33659	Aquila chrysaetos	AquChr8	322	[AAAC]9 [TAAC]2	[AAAC]11 TAAC	GCA_000766835.1	KN265679.1					11b										he
ZFMK-TIS-33659	Aquila chrysaetos	AquChr8	322	[AAAC]11 TAAC	[AAAC]11 TAAC	GCA_000766835.1	KN265679.1					12					T					he
ZFMK-TIS-33660	Aquila chrysaetos	AquChr8	322	[AAAC]11 TAAC	[AAAC]11 TAAC	GCA_000766835.1	KN265679.1					11										ho
ZFMK-TIS-33660	Aquila chrysaetos	AquChr8	322	[AAAC]11 TAAC	[AAAC]11 TAAC	GCA_000766835.1	KN265679.1					11										ho
ZFMK-TIS-4035758203	Aquila chrysaetos	AquChr8	322	[AAAC]6 [TAAC]3	[AAAC]11 TAAC	GCA_000766835.1	KN265679.1			C	C	9d	G									he
ZFMK-TIS-4035758203	Aquila chrysaetos	AquChr8	322	[AAAC]11 TAAC	[AAAC]11 TAAC	GCA_000766835.1	KN265679.1					11										he
ZFMK-TIS-4035758204	Aquila chrysaetos	AquChr8	322	[AAAC]9 [TAAC]2	[AAAC]11 TAAC	GCA_000766835.1	KN265679.1					11b										ho
ZFMK-TIS-4035758204	Aquila chrysaetos	AquChr8	322	[AAAC]9 [TAAC]2	[AAAC]11 TAAC	GCA_000766835.1	KN265679.1					11b										ho
ZFMK-TIS-50042	Aquila chrysaetos	AquChr8	322	[AAAC]11 TAAC	[AAAC]11 TAAC	GCA_000766835.1	KN265679.1					11										he
ZFMK-TIS-50042	Aquila chrysaetos	AquChr8	322	[AAAC]13	[AAAC]11 TAAC	GCA_000766835.1	KN265679.1					13c										he

## Sheet: AquChr10
ZFMK-TIS	Species	Locus	Ref Amp size	Repeat motif	Ref allele	NCBI No	Scaffold ID	LFA Sample ID					inheritance	Allele Nr.
									37 C -> G	63 DEL A	155 G -> A	168 Msat
ZFMK-TIS-2000239	Aquila chrysaetos	AquChr10	323	[GGAA]14	[GGAA]15	GCA_000766835.1	KN265700.1		G		A	14	he
ZFMK-TIS-2000239	Aquila chrysaetos	AquChr10	323	[GGAA]15	[GGAA]15	GCA_000766835.1	KN265700.1		G			15	he
ZFMK-TIS-2000240	Aquila chrysaetos	AquChr10	323	[GGAA]10	[GGAA]15	GCA_000766835.1	KN265700.1		G		A	10	ho
ZFMK-TIS-2000240	Aquila chrysaetos	AquChr10	323	[GGAA]10	[GGAA]15	GCA_000766835.1	KN265700.1		G		A	10	ho
ZFMK-TIS-2000249	Aquila chrysaetos	AquChr10	323	[GGAA]10	[GGAA]15	GCA_000766835.1	KN265700.1		G		A	10	he
ZFMK-TIS-2000249	Aquila chrysaetos	AquChr10	323	[GGAA]17	[GGAA]15	GCA_000766835.1	KN265700.1		G			17	he
ZFMK-TIS-2000251	Aquila chrysaetos	AquChr10	323		[GGAA]15	GCA_000766835.1	KN265700.1		NA	NA	NA	NA	NA
ZFMK-TIS-2000251	Aquila chrysaetos	AquChr10	323		[GGAA]15	GCA_000766835.1	KN265700.1		NA	NA	NA	NA	NA
ZFMK-TIS-2006207	Aquila chrysaetos	AquChr10	323	[GGAA]10	[GGAA]15	GCA_000766835.1	KN265700.1		G		A	10	he
ZFMK-TIS-2006207	Aquila chrysaetos	AquChr10	323	[GGAA]10	[GGAA]15	GCA_000766835.1	KN265700.1		G	A	A	10	he
ZFMK-TIS-2006208	Aquila chrysaetos	AquChr10	323	[GGAA]14	[GGAA]15	GCA_000766835.1	KN265700.1		G	A	A	14	he
ZFMK-TIS-2006208	Aquila chrysaetos	AquChr10	323	[GGAA]15 [GAAG]1.3	[GGAA]15	GCA_000766835.1	KN265700.1		G			16.3b	he
ZFMK-TIS-2006210	Aquila chrysaetos	AquChr10	323	[GGAA]18	[GGAA]15	GCA_000766835.1	KN265700.1		G		A	18	he
ZFMK-TIS-2006210	Aquila chrysaetos	AquChr10	323	[GGAA]11	[GGAA]15	GCA_000766835.1	KN265700.1		G		A	11	he
ZFMK-TIS-2008466	Aquila chrysaetos	AquChr10	323	[GGAA]16	[GGAA]15	GCA_000766835.1	KN265700.1		G		A	16	he
ZFMK-TIS-2008466	Aquila chrysaetos	AquChr10	323	[GGAA]10	[GGAA]15	GCA_000766835.1	KN265700.1		G		A	10	he
ZFMK-TIS-2008476	Aquila chrysaetos	AquChr10	323	[GGAA]14	[GGAA]15	GCA_000766835.1	KN265700.1		G			14	he
ZFMK-TIS-2008476	Aquila chrysaetos	AquChr10	323	[GGAA]14	[GGAA]15	GCA_000766835.1	KN265700.1		G		A	14	he
ZFMK-TIS-2008525	Aquila chrysaetos	AquChr10	323	[GGAA]14	[GGAA]15	GCA_000766835.1	KN265700.1		G	A	A	14	he
ZFMK-TIS-2008525	Aquila chrysaetos	AquChr10	323	[GGAA]14	[GGAA]15	GCA_000766835.1	KN265700.1		G		A	14	he
ZFMK-TIS-2567425	Aquila chrysaetos	AquChr10	323	[GGAA]16	[GGAA]15	GCA_000766835.1	KN265700.1		G		A	16	he
ZFMK-TIS-2567425	Aquila chrysaetos	AquChr10	323	[GGAA]10	[GGAA]15	GCA_000766835.1	KN265700.1		G		A	10	he
ZFMK-TIS-33659	Aquila chrysaetos	AquChr10	323	[GGAA]17	[GGAA]15	GCA_000766835.1	KN265700.1		G			17	he
ZFMK-TIS-33659	Aquila chrysaetos	AquChr10	323	[GGAA]12	[GGAA]15	GCA_000766835.1	KN265700.1		G		A	12	he
ZFMK-TIS-33660	Aquila chrysaetos	AquChr10	323	[GGAA]10	[GGAA]15	GCA_000766835.1	KN265700.1		G		A	10	he
ZFMK-TIS-33660	Aquila chrysaetos	AquChr10	323	[GGAA]17	[GGAA]15	GCA_000766835.1	KN265700.1		G			17	he
ZFMK-TIS-4035758203	Aquila chrysaetos	AquChr10	323	[GGAA]11	[GGAA]15	GCA_000766835.1	KN265700.1		G		A	11	he
ZFMK-TIS-4035758203	Aquila chrysaetos	AquChr10	323	[GGAA]10	[GGAA]15	GCA_000766835.1	KN265700.1		G		A	10	he
ZFMK-TIS-4035758204	Aquila chrysaetos	AquChr10	323	[GGAA]18	[GGAA]15	GCA_000766835.1	KN265700.1		G	A	A	18	he
ZFMK-TIS-4035758204	Aquila chrysaetos	AquChr10	323	[GGAA]18	[GGAA]15	GCA_000766835.1	KN265700.1		G		A	18	he
ZFMK-TIS-50042	Aquila chrysaetos	AquChr10	323	[GGAA]14	[GGAA]15	GCA_000766835.1	KN265700.1		G	A	A	14	he
ZFMK-TIS-50042	Aquila chrysaetos	AquChr10	323	[GGAA]15 [GAAG]1.3	[GGAA]15	GCA_000766835.1	KN265700.1		G			16.3b	he

## Sheet: AquChr11
ZFMK-TIS	Species	Locus	Ref Amp size	Repeat motif	Ref allele	NCBI No	Scaffold ID	LFA Sample ID				inheritance	Allele Nr.
									145 Msat	255 C -> T	301 C -> G
ZFMK-TIS-2000239	Aquila chrysaetos	AquChr11	337		[AGGA]12	GCA_000766835.1	KN265703.1		NA	NA	NA	NA
ZFMK-TIS-2000239	Aquila chrysaetos	AquChr11	337		[AGGA]12	GCA_000766835.1	KN265703.1		NA	NA	NA	NA
ZFMK-TIS-2000240	Aquila chrysaetos	AquChr11	337		[AGGA]12	GCA_000766835.1	KN265703.1		NA	NA	NA	NA
ZFMK-TIS-2000240	Aquila chrysaetos	AquChr11	337		[AGGA]12	GCA_000766835.1	KN265703.1		NA	NA	NA	NA
ZFMK-TIS-2000249	Aquila chrysaetos	AquChr11	337	[AGGA]15	[AGGA]12	GCA_000766835.1	KN265703.1		15			he
ZFMK-TIS-2000249	Aquila chrysaetos	AquChr11	337	[AGGA]16	[AGGA]12	GCA_000766835.1	KN265703.1		16			he
ZFMK-TIS-2000251	Aquila chrysaetos	AquChr11	337		[AGGA]12	GCA_000766835.1	KN265703.1		NA	NA	NA	NA
ZFMK-TIS-2000251	Aquila chrysaetos	AquChr11	337		[AGGA]12	GCA_000766835.1	KN265703.1		NA	NA	NA	NA
ZFMK-TIS-2006207	Aquila chrysaetos	AquChr11	337	[AGGA]15	[AGGA]12	GCA_000766835.1	KN265703.1		15			he
ZFMK-TIS-2006207	Aquila chrysaetos	AquChr11	337	[AGGA]16	[AGGA]12	GCA_000766835.1	KN265703.1		16			he
ZFMK-TIS-2006208	Aquila chrysaetos	AquChr11	337	[AGGA]12	[AGGA]12	GCA_000766835.1	KN265703.1		12	T		he
ZFMK-TIS-2006208	Aquila chrysaetos	AquChr11	337	[AGGA]15	[AGGA]12	GCA_000766835.1	KN265703.1		15			he
ZFMK-TIS-2006210	Aquila chrysaetos	AquChr11	337	[AGGA]15	[AGGA]12	GCA_000766835.1	KN265703.1		15		G	ho
ZFMK-TIS-2006210	Aquila chrysaetos	AquChr11	337	[AGGA]15	[AGGA]12	GCA_000766835.1	KN265703.1		15		G	ho
ZFMK-TIS-2008466	Aquila chrysaetos	AquChr11	337		[AGGA]12	GCA_000766835.1	KN265703.1		NA	NA	NA	NA
ZFMK-TIS-2008466	Aquila chrysaetos	AquChr11	337		[AGGA]12	GCA_000766835.1	KN265703.1		NA	NA	NA	NA
ZFMK-TIS-2008476	Aquila chrysaetos	AquChr11	337	[AGGA]16	[AGGA]12	GCA_000766835.1	KN265703.1		16			he
ZFMK-TIS-2008476	Aquila chrysaetos	AquChr11	337	[AGGA]16	[AGGA]12	GCA_000766835.1	KN265703.1		16			he
ZFMK-TIS-2008525	Aquila chrysaetos	AquChr11	337	[AGGA]13	[AGGA]12	GCA_000766835.1	KN265703.1		13			he
ZFMK-TIS-2008525	Aquila chrysaetos	AquChr11	337	[AGGA]15	[AGGA]12	GCA_000766835.1	KN265703.1		15			he
ZFMK-TIS-2567425	Aquila chrysaetos	AquChr11	337	[AGGA]13	[AGGA]12	GCA_000766835.1	KN265703.1		13			he
ZFMK-TIS-2567425	Aquila chrysaetos	AquChr11	337	[AGGA]13	[AGGA]12	GCA_000766835.1	KN265703.1		13			he
ZFMK-TIS-33659	Aquila chrysaetos	AquChr11	337	[AGGA]16	[AGGA]12	GCA_000766835.1	KN265703.1		16			he
ZFMK-TIS-33659	Aquila chrysaetos	AquChr11	337	[AGGA]16	[AGGA]12	GCA_000766835.1	KN265703.1		16			he
ZFMK-TIS-33660	Aquila chrysaetos	AquChr11	337	[AGGA]15	[AGGA]12	GCA_000766835.1	KN265703.1		15			he
ZFMK-TIS-33660	Aquila chrysaetos	AquChr11	337	[AGGA]17	[AGGA]12	GCA_000766835.1	KN265703.1		17			he
ZFMK-TIS-4035758203	Aquila chrysaetos	AquChr11	337	[AGGA]14	[AGGA]12	GCA_000766835.1	KN265703.1		14			he
ZFMK-TIS-4035758203	Aquila chrysaetos	AquChr11	337	[AGGA]14	[AGGA]12	GCA_000766835.1	KN265703.1		14			he
ZFMK-TIS-4035758204	Aquila chrysaetos	AquChr11	337	[AGGA]12	[AGGA]12	GCA_000766835.1	KN265703.1		12			he
ZFMK-TIS-4035758204	Aquila chrysaetos	AquChr11	337	[AGGA]14	[AGGA]12	GCA_000766835.1	KN265703.1		14			he
ZFMK-TIS-50042	Aquila chrysaetos	AquChr11	337	[AGGA]12	[AGGA]12	GCA_000766835.1	KN265703.1		12	T		he
ZFMK-TIS-50042	Aquila chrysaetos	AquChr11	337	[AGGA]15	[AGGA]12	GCA_000766835.1	KN265703.1		15			he

[truncated: 9 more sheets: AquChr13, AquChr15, AquChr16, AquChr22, AquChr24, AquChr26, AquChr27, AquChr28, AquChr29]
