# Supplementary material for: FOGS: A SNPSTR Marker Database to Combat Wildlife Trafficking and a Cell Culture Bank for Ex‐Situ Conservation
Source: Mol Ecol Resour. 2025 Jan 10;25(4):e14062. doi: 10.1111/1755-0998.14062 (PMC11969641; doi:10.1111/1755-0998.14062)
Supplement: Supplementary file 4 — Table S4. SNPSTR data. [file MEN-25-e14062-s001.zip › Supplementary S4/Athene_Noctua_SNPSTR.xlsx]

## Sheet: AthNoc1
ZFMK-TIS	Species	Locus	Ref Amp size	Repeat motif	Ref allele	NCBI No	Scaffold ID	LFA Sample ID	Haplotype						inheritance
										122 A -> G	126 G -> A	166 Msat	242 C -> T
ZFMK-TIS-2007180	Athene Noctua	AthNoc1	350	[ATAG]11	[ATAG]12					G	-	11	T		he
ZFMK-TIS-2007180	Athene Noctua	AthNoc1	350	[ATAG]12	[ATAG]12					-	-	12	-		he
ZFMK-TIS-2514829	Athene Noctua	AthNoc1	350	[ATAG]9	[ATAG]12					-	A	9	-		he
ZFMK-TIS-2514829	Athene Noctua	AthNoc1	350	[ATAG]10	[ATAG]12					-	-	10	-		he
ZFMK-TIS-25712	Athene Noctua	AthNoc1	350	[ATAG]10	[ATAG]12					-	-	10	-		he
ZFMK-TIS-25712	Athene Noctua	AthNoc1	350	[ATAG]12	[ATAG]12					-	-	12	-		he
ZFMK-TIS-2577523	Athene Noctua	AthNoc1	350	[ATAG]12	[ATAG]12					-	-	12	-		ho
ZFMK-TIS-2577523	Athene Noctua	AthNoc1	350	[ATAG]12	[ATAG]12					-	-	12	-		ho
ZFMK-TIS-2577573	Athene Noctua	AthNoc1	350	[ATAG]11	[ATAG]12					-	-	11	-		ho
ZFMK-TIS-2577573	Athene Noctua	AthNoc1	350	[ATAG]11	[ATAG]12					-	-	11	-		ho
ZFMK-TIS-2614348	Athene Noctua	AthNoc1	350	[ATAG]10	[ATAG]12					-	-	10	-		he
ZFMK-TIS-2614348	Athene Noctua	AthNoc1	350	[ATAG]11	[ATAG]12					-	-	11	-		he
ZFMK-TIS-26410	Athene Noctua	AthNoc1	350	[ATAG]11	[ATAG]12					-	-	11	-		ho
ZFMK-TIS-26410	Athene Noctua	AthNoc1	350	[ATAG]11	[ATAG]12					-	-	11	-		ho
ZFMk-TIS-35338	Athene Noctua	AthNoc1	350	[ATAG]9	[ATAG]12					-	A	9	-		he
ZFMk-TIS-35338	Athene Noctua	AthNoc1	350	[ATAG]10	[ATAG]12					-	-	10	-		he
ZFMK-TIS-52951	Athene Noctua	AthNoc1	350	[ATAG]10	[ATAG]12					-	-	10	-		he
ZFMK-TIS-52951	Athene Noctua	AthNoc1	350	[ATAG]12	[ATAG]12					-	-	12	-		he
ZFMK-TIS-52953	Athene Noctua	AthNoc1	350	[ATAG]12	[ATAG]12					-	-	12	-		he
ZFMK-TIS-52953	Athene Noctua	AthNoc1	350	[ATAG]13	[ATAG]12					-	-	13	-		he

## Sheet: AthNoc2
ZFMK-TIS	Species	Locus	Ref Amp size	Repeat motif	Ref allele	NCBI No	Scaffold ID	LFA Sample ID	Haplotype					inheritance
										41 G -> C	131 Msat	297 T -> G
ZFMK-TIS-2007180	Athene Noctua	AthNoc2	324	[ATAG]12.2	[ATAG]12.2					C	12.2	-		he
ZFMK-TIS-2007180	Athene Noctua	AthNoc2	324	[ATAG]13.2	[ATAG]12.2					C	13.2	-		he
ZFMK-TIS-2514829	Athene Noctua	AthNoc2	324	[ATAG]11.2	[ATAG]12.2					C	11.2	-		he
ZFMK-TIS-2514829	Athene Noctua	AthNoc2	324	[ATAG]12.2	[ATAG]12.2					-	12.2	G		he
ZFMK-TIS-25712	Athene Noctua	AthNoc2	324	[ATAG]10.2	[ATAG]12.2					C	10.2	-		he
ZFMK-TIS-25712	Athene Noctua	AthNoc2	324	[ATAG]11.2	[ATAG]12.2					C	11.2	-		he
ZFMK-TIS-2577523	Athene Noctua	AthNoc2	324	[ATAG]11.2	[ATAG]12.2					-	11.2	G		he
ZFMK-TIS-2577523	Athene Noctua	AthNoc2	324	[ATAG]12.2	[ATAG]12.2					-	12.2	G		he
ZFMK-TIS-2577573	Athene Noctua	AthNoc2	324	[ATAG]9.2	[ATAG]12.2					C	9.2	-		he
ZFMK-TIS-2577573	Athene Noctua	AthNoc2	324	[ATAG]13.2	[ATAG]12.2					C	13.2	-		he
ZFMK-TIS-2614348	Athene Noctua	AthNoc2	324	[ATAG]12.2	[ATAG]12.2					C	12.2	-		ho
ZFMK-TIS-2614348	Athene Noctua	AthNoc2	324	[ATAG]12.2	[ATAG]12.2					C	12.2	-		ho
ZFMK-TIS-26410	Athene Noctua	AthNoc2	324	[ATAG]11.2	[ATAG]12.2					C	11.2	-		he
ZFMK-TIS-26410	Athene Noctua	AthNoc2	324	[ATAG]12.2	[ATAG]12.2					C	12.2	-		he
ZFMk-TIS-35338	Athene Noctua	AthNoc2	324	[ATAG]11.2	[ATAG]12.2					C	11.2	-		he
ZFMk-TIS-35338	Athene Noctua	AthNoc2	324	[ATAG]12.2	[ATAG]12.2					-	12.2	G		he
ZFMK-TIS-52951	Athene Noctua	AthNoc2	324	[ATAG]10.2	[ATAG]12.2					C	10.2	-		he
ZFMK-TIS-52951	Athene Noctua	AthNoc2	324	[ATAG]12.2	[ATAG]12.2					C	12.2	-		he
ZFMK-TIS-52953	Athene Noctua	AthNoc2	324	[ATAG]10.2	[ATAG]12.2					-	10.2	G		he
ZFMK-TIS-52953	Athene Noctua	AthNoc2	324	[ATAG]12.2	[ATAG]12.2					C	12.2	-		he

## Sheet: AthNoc5
ZFMK-TIS	Species	Locus	Ref Amp size	Repeat motif	Ref allele	NCBI No	Scaffold ID	LFA Sample ID	Haplotype								inheritance
										61 G -> A	78 G -> C	136 G -> A	137 Msat	279 INS T	284 A -> G
ZFMK-TIS-2007180	Athene Noctua	AthNoc5	334	[TAGA]13.2	[TAGA]12.2					-	C	-	13.2	-	-		ho
ZFMK-TIS-2007180	Athene Noctua	AthNoc5	334	[TAGA]13.2	[TAGA]12.2					-	C	-	13.2	-	-		ho
ZFMK-TIS-2514829	Athene Noctua	AthNoc5	334	[TAGA]11.2	[TAGA]12.2					-	-	-	11.2	T	-		he
ZFMK-TIS-2514829	Athene Noctua	AthNoc5	334	[TAGA]13.2	[TAGA]12.2					-	-	-	13.2	T	-		he
ZFMK-TIS-25712	Athene Noctua	AthNoc5	334	TAGA TAGG [TAGA]4 TAGG [TAGA]5 TAGG [TAGA]4.2	[TAGA]12.2					A	-	A	17.2c	-	G		ho
ZFMK-TIS-25712	Athene Noctua	AthNoc5	334	TAGA TAGG [TAGA]4 TAGG [TAGA]5 TAGG [TAGA]4.2	[TAGA]12.2					A	-	A	17.2c	-	G		ho
ZFMK-TIS-2577523	Athene Noctua	AthNoc5	334	TAGA TAGG [TAGA]6 (TAGG [TAGA]2)3 TAGG [TAGA]4.2	[TAGA]12.2					A	-	A	22.2b	-	G		ho
ZFMK-TIS-2577523	Athene Noctua	AthNoc5	334	TAGA TAGG [TAGA]6 (TAGG [TAGA]2)3 TAGG [TAGA]4.2	[TAGA]12.2					A	-	A	22.2b	-	G		ho
ZFMK-TIS-2577573	Athene Noctua	AthNoc5	334	[TAGA]12.2	[TAGA]12.2					-	C	-	12.2	-	-		he
ZFMK-TIS-2577573	Athene Noctua	AthNoc5	334	[TAGA]13.2	[TAGA]12.2					-	-	-	13.2	T	-		he
ZFMK-TIS-2614348	Athene Noctua	AthNoc5	334	[TAGA]11.2	[TAGA]12.2					-	-	-	11.2	-	-		he
ZFMK-TIS-2614348	Athene Noctua	AthNoc5	334	[TAGA]13.2	[TAGA]12.2					-	-	-	13.2	T	-		he
ZFMK-TIS-26410	Athene Noctua	AthNoc5	334	[TAGA]12.2	[TAGA]12.2					-	C	-	12.2	-	-		ho
ZFMK-TIS-26410	Athene Noctua	AthNoc5	334	[TAGA]12.2	[TAGA]12.2					-	C	-	12.2	-	-		ho
ZFMk-TIS-35338	Athene Noctua	AthNoc5	334	[TAGA]11.2	[TAGA]12.2					-	-	-	11.2	T	-		he
ZFMk-TIS-35338	Athene Noctua	AthNoc5	334	[TAGA]13.2	[TAGA]12.2					-	-	-	13.2	T	-		he
ZFMK-TIS-52951	Athene Noctua	AthNoc5	334	[TAGA]13.2	[TAGA]12.2					-	-	-	13.2	T	-		ho
ZFMK-TIS-52951	Athene Noctua	AthNoc5	334	[TAGA]13.2	[TAGA]12.2					-	-	-	13.2	T	-		ho
ZFMK-TIS-52953	Athene Noctua	AthNoc5	334	[TAGA]12.2	[TAGA]12.2					-	-	-	12.2	-	-		he
ZFMK-TIS-52953	Athene Noctua	AthNoc5	334	[TAGA]12.2	[TAGA]12.2					-	-	-	12.2	T	-		he

## Sheet: AthNoc7
ZFMK-TIS	Species	Locus	Ref Amp size	Repeat motif	Ref allele	NCBI No	Scaffold ID	LFA Sample ID	Haplotype					inheritance
										80 G -> T	116 Msat	187 G -> A
ZFMK-TIS-2007180	Athene Noctua	AthNoc7	300	[CAGA]2 [TAGA]11	[CAGA]2 [TAGA]12					-	11	-		he
ZFMK-TIS-2007180	Athene Noctua	AthNoc7	300	[CAGA]2 [TAGA]13	[CAGA]2 [TAGA]12					-	13	-		he
ZFMK-TIS-2514829	Athene Noctua	AthNoc7	300	[CAGA]2 [TAGA]13 AAGA	[CAGA]2 [TAGA]12					-	14b	-		he
ZFMK-TIS-2514829	Athene Noctua	AthNoc7	300	[CAGA]2 [TAGA]15 AAGA	[CAGA]2 [TAGA]12					-	16b	-		he
ZFMK-TIS-25712	Athene Noctua	AthNoc7	300	CAGA [TAGA]11	[CAGA]2 [TAGA]12					T	11c	-		he
ZFMK-TIS-25712	Athene Noctua	AthNoc7	300	CAGA [TAGA]10 TATA	[CAGA]2 [TAGA]12					-	11d	-		he
ZFMK-TIS-2577523	Athene Noctua	AthNoc7	300	CAGA [TAGA]9 TATA	[CAGA]2 [TAGA]12					-	10c	-		he
ZFMK-TIS-2577523	Athene Noctua	AthNoc7	300	CAGA [TAGA]11	[CAGA]2 [TAGA]12					-	11c	-		he
ZFMK-TIS-2577573	Athene Noctua	AthNoc7	300	CAGA [TAGA]10	[CAGA]2 [TAGA]12					-	10c	-		he
ZFMK-TIS-2577573	Athene Noctua	AthNoc7	300	[CAGA]2 [TAGA]10 AAGA	[CAGA]2 [TAGA]12					-	11b	-		he
ZFMK-TIS-2614348	Athene Noctua	AthNoc7	300	CAGA [TAGA]10 TATA	[CAGA]2 [TAGA]12					-	11d	A		he
ZFMK-TIS-2614348	Athene Noctua	AthNoc7	300	[CAGA]2 [TAGA]13 AAGA	[CAGA]2 [TAGA]12					-	14b	-		he
ZFMK-TIS-26410	Athene Noctua	AthNoc7	300	CAGA [TAGA]11	[CAGA]2 [TAGA]12					-	11c	-		ho
ZFMK-TIS-26410	Athene Noctua	AthNoc7	300	CAGA [TAGA]11	[CAGA]2 [TAGA]12					-	11c	-		ho
ZFMk-TIS-35338	Athene Noctua	AthNoc7	300	[CAGA]2 [TAGA]13 AAGA	[CAGA]2 [TAGA]12					-	14b	-		he
ZFMk-TIS-35338	Athene Noctua	AthNoc7	300	[CAGA]2 [TAGA]15 AAGA	[CAGA]2 [TAGA]12					-	16b	-		he
ZFMK-TIS-52951	Athene Noctua	AthNoc7	300	CAGA [TAGA]11	[CAGA]2 [TAGA]12					-	11c	-		ho
ZFMK-TIS-52951	Athene Noctua	AthNoc7	300	CAGA [TAGA]11	[CAGA]2 [TAGA]12					-	11c	-		ho
ZFMK-TIS-52953	Athene Noctua	AthNoc7	300	CAGA [TAGA]11	[CAGA]2 [TAGA]12					-	11c	-		he
ZFMK-TIS-52953	Athene Noctua	AthNoc7	300	[CAGA]2 [TAGA]13 AAGA	[CAGA]2 [TAGA]12					-	14b	-		he

## Sheet: AthNoc8
ZFMK-TIS	Species	Locus	Ref Amp size	Repeat motif	Ref allele	NCBI No	Scaffold ID	LFA Sample ID	Haplotype						inheritance	Allele Nr.
										116 Msat	175 G -> A	175 DEL GT	241 A -> G
ZFMK-TIS-2007180	Athene Noctua	AthNoc8	312	TCCC TTCT TCCT [TCCA]10.3	TCCC TTCT TCCT[TCCA]11.3					10.3	-	-	-		ho
ZFMK-TIS-2007180	Athene Noctua	AthNoc8	312	TCCC TTCT TCCT [TCCA]10.3	TCCC TTCT TCCT[TCCA]11.3					10.3	-	-	-		ho
ZFMK-TIS-2514829	Athene Noctua	AthNoc8	312	TCCC TTCT TCCT [TCCA]10.3	TCCC TTCT TCCT[TCCA]11.3					10.3	-	-	-		he
ZFMK-TIS-2514829	Athene Noctua	AthNoc8	312	TCCC TTCT TCCT [TCCA]11.3	TCCC TTCT TCCT[TCCA]11.3					11.3	A	-	-		he
ZFMK-TIS-25712	Athene Noctua	AthNoc8	312	TCCC TTCT TCCT [TCCA]9.3	TCCC TTCT TCCT[TCCA]11.3					9.3	-	-	-		he
ZFMK-TIS-25712	Athene Noctua	AthNoc8	312	TCCC TTCC TCCT [TCCA]9.3	TCCC TTCT TCCT[TCCA]11.3					9.3c	-	-	-		he
ZFMK-TIS-2577523	Athene Noctua	AthNoc8	312	TCCC TTCT TCCT [TCCA]9.3	TCCC TTCT TCCT[TCCA]11.3					9.3	-	-	-		he
ZFMK-TIS-2577523	Athene Noctua	AthNoc8	312	TCCC TTCT TCCT [TCCA]10.3	TCCC TTCT TCCT[TCCA]11.3					10.3	-	-	-		he
ZFMK-TIS-2577573	Athene Noctua	AthNoc8	312	TCCC TTCT TCCT [TCCA]9.3	TCCC TTCT TCCT[TCCA]11.3					9.3	-	-	-		he
ZFMK-TIS-2577573	Athene Noctua	AthNoc8	312	TCCC TTCT TCCT [TCCA]11.3	TCCC TTCT TCCT[TCCA]11.3					11.3	-	-	-		he
ZFMK-TIS-2614348	Athene Noctua	AthNoc8	312	TCCC TTCT TCCT [TCCA]10.3	TCCC TTCT TCCT[TCCA]11.3					10.3	-	-	-		ho
ZFMK-TIS-2614348	Athene Noctua	AthNoc8	312	TCCC TTCT TCCT [TCCA]10.3	TCCC TTCT TCCT[TCCA]11.3					10.3	-	-	-		ho
ZFMK-TIS-26410	Athene Noctua	AthNoc8	312	TCCC TTCT [TCCT]2 [TCCA]9.3	TCCC TTCT TCCT[TCCA]11.3					10.3b	-	-	-		ho
ZFMK-TIS-26410	Athene Noctua	AthNoc8	312	TCCC TTCT TCCT [TCCA]10.3	TCCC TTCT TCCT[TCCA]11.3					10.3	-	-	-		ho
ZFMk-TIS-35338	Athene Noctua	AthNoc8	312	TCCC TTCT TCCT [TCCA]10.3	TCCC TTCT TCCT[TCCA]11.3					10.3	-	-	-		he
ZFMk-TIS-35338	Athene Noctua	AthNoc8	312	TCCC TTCT TCCT [TCCA]11.3	TCCC TTCT TCCT[TCCA]11.3					11.3	A	-	-		he
ZFMK-TIS-52951	Athene Noctua	AthNoc8	312	TCCC TTCT TCCT [TCCA]10.3	TCCC TTCT TCCT[TCCA]11.3					10.3	-	-	-		he
ZFMK-TIS-52951	Athene Noctua	AthNoc8	312	TCCC TTCT TCCT [TCCA]11.3	TCCC TTCT TCCT[TCCA]11.3					11.3	-	-	-		he
ZFMK-TIS-52953	Athene Noctua	AthNoc8	312	TCCC TTCT TCCT [TCCA]10.3	TCCC TTCT TCCT[TCCA]11.3					10.3	A	-	-		he
ZFMK-TIS-52953	Athene Noctua	AthNoc8	312	TCCC TTCT TCCT [TCCA]10.3	TCCC TTCT TCCT[TCCA]11.3					10.3	-	-	-		he

## Sheet: AthNoc9
ZFMK-TIS	Species	Locus	Ref Amp size	Repeat motif	Ref allele	NCBI No	Scaffold ID	LFA Sample ID	Haplotype						inheritance
										43 C -> A	129 Msat	254 G -> T	260 T -> C
ZFMK-TIS-2007180	Athene Noctua	AthNoc9	308		[AGAT]13 [GATA]2.3 [GATA]2.2					NA	NA	NA	NA
ZFMK-TIS-2007180	Athene Noctua	AthNoc9	308		[AGAT]13 [GATA]2.3 [GATA]2.2					NA	NA	NA	NA
ZFMK-TIS-2514829	Athene Noctua	AthNoc9	308	[AGAT]12 [GATA]2.3 [GATA]2.2	[AGAT]13 [GATA]2.3 [GATA]2.2					-	16	-	-		he
ZFMK-TIS-2514829	Athene Noctua	AthNoc9	308	[AGAT]13 [GATA]2.3 [GATA]2.2	[AGAT]13 [GATA]2.3 [GATA]2.2					-	17	-	-		he
ZFMK-TIS-25712	Athene Noctua	AthNoc9	308	[AGAT]13 [GATA]2.2	[AGAT]13 [GATA]2.3 [GATA]2.2					A	15b	-	C		he
ZFMK-TIS-25712	Athene Noctua	AthNoc9	308	[AGAT]13 [GATA]2.3 [GATA]2.2	[AGAT]13 [GATA]2.3 [GATA]2.2					-	17	T	C		he
ZFMK-TIS-2577523	Athene Noctua	AthNoc9	308	[AGAT]13 [GATA]2.3 [GATA]2.2	[AGAT]13 [GATA]2.3 [GATA]2.2					A	17	-	C		he
ZFMK-TIS-2577523	Athene Noctua	AthNoc9	308	[AGAT]13 [GATA]2.3 [GATA]2.2	[AGAT]13 [GATA]2.3 [GATA]2.2					-	17	-	-		he
ZFMK-TIS-2577573	Athene Noctua	AthNoc9	308	[AGAT]13 [GATA]2.2	[AGAT]13 [GATA]2.3 [GATA]2.2					-	15b	-	C		he
ZFMK-TIS-2577573	Athene Noctua	AthNoc9	308	[AGAT]12 [GATA]2.3 [GATA]2.2	[AGAT]13 [GATA]2.3 [GATA]2.2					-	16	-	-		he
ZFMK-TIS-2614348	Athene Noctua	AthNoc9	308	[AGAT]12 [GATA]2.3 [GATA]2.2	[AGAT]13 [GATA]2.3 [GATA]2.2					A	16	-	C		he
ZFMK-TIS-2614348	Athene Noctua	AthNoc9	308	[AGAT]14 [GATA]2.3 [GATA]2.2	[AGAT]13 [GATA]2.3 [GATA]2.2					-	18	-	-		he
ZFMK-TIS-26410	Athene Noctua	AthNoc9	308	[AGAT]12 [GATA]2.3 [GATA]2.2	[AGAT]13 [GATA]2.3 [GATA]2.2					-	16	-	-		he
ZFMK-TIS-26410	Athene Noctua	AthNoc9	308	[AGAT]13 [GATA]2.3 [GATA]2.2	[AGAT]13 [GATA]2.3 [GATA]2.2					-	17	-	C		he
ZFMk-TIS-35338	Athene Noctua	AthNoc9	308	[AGAT]12 [GATA]2.3 [GATA]2.2	[AGAT]13 [GATA]2.3 [GATA]2.2					-	16	-	-		he
ZFMk-TIS-35338	Athene Noctua	AthNoc9	308	[AGAT]13 [GATA]2.3 [GATA]2.2	[AGAT]13 [GATA]2.3 [GATA]2.2					-	17	-	-		he
ZFMK-TIS-52951	Athene Noctua	AthNoc9	308	[AGAT]13 [GATA]2.3 [GATA]2.2	[AGAT]13 [GATA]2.3 [GATA]2.2					-	17	-	-		he
ZFMK-TIS-52951	Athene Noctua	AthNoc9	308	[AGAT]14 [GATA]2.3 [GATA]2.2	[AGAT]13 [GATA]2.3 [GATA]2.2					-	18	-	-		he
ZFMK-TIS-52953	Athene Noctua	AthNoc9	308	[AGAT]13 [GATA]2.3 [GATA]2.2	[AGAT]13 [GATA]2.3 [GATA]2.2					-	17	-	-		he
ZFMK-TIS-52953	Athene Noctua	AthNoc9	308	[AGAT]14 [GATA]2.3 [GATA]2.2	[AGAT]13 [GATA]2.3 [GATA]2.2					-	18	-	-		he

## Sheet: AthNoc11
ZFMK-TIS	Species	Locus	Ref Amp size	Repeat motif	Ref allele	NCBI No	Scaffold ID	LFA Sample ID	Haplotype				inheritance
										145 Msat	205 C -> T	264 T -> C
ZFMK-TIS-2007180	Athene Noctua	AthNoc11	320	[ATCC]10	[ATCC]11					10	-	-	ho
ZFMK-TIS-2007180	Athene Noctua	AthNoc11	320	[ATCC]10	[ATCC]11					10	-	-	ho
ZFMK-TIS-2514829	Athene Noctua	AthNoc11	320	[ATCC]10	[ATCC]11					10	-	-	he
ZFMK-TIS-2514829	Athene Noctua	AthNoc11	320	[ATCC]11	[ATCC]11					11	-	-	he
ZFMK-TIS-25712	Athene Noctua	AthNoc11	320	[ATCC]10	[ATCC]11					10	-	-	ho
ZFMK-TIS-25712	Athene Noctua	AthNoc11	320	[ATCC]10	[ATCC]11					10	-	-	ho
ZFMK-TIS-2577523	Athene Noctua	AthNoc11	320	[ATCC]9	[ATCC]11					9	-	-	he
ZFMK-TIS-2577523	Athene Noctua	AthNoc11	320	[ATCC]11	[ATCC]11					11	-	-	he
ZFMK-TIS-2577573	Athene Noctua	AthNoc11	320	[ATCC]11	[ATCC]11					11	-	-	he
ZFMK-TIS-2577573	Athene Noctua	AthNoc11	320	[ATCC]11	[ATCC]11					11	T	-	he
ZFMK-TIS-2614348	Athene Noctua	AthNoc11	320	[ATCC]11	[ATCC]11					11	T	-	ho
ZFMK-TIS-2614348	Athene Noctua	AthNoc11	320	[ATCC]11	[ATCC]11					11	T	-	ho
ZFMK-TIS-26410	Athene Noctua	AthNoc11	320	[ATCC]9	[ATCC]11					9	-	-	he
ZFMK-TIS-26410	Athene Noctua	AthNoc11	320	[ATCC]12	[ATCC]11					12	-	-	he
ZFMk-TIS-35338	Athene Noctua	AthNoc11	320	[ATCC]10	[ATCC]11					10	-	-	he
ZFMk-TIS-35338	Athene Noctua	AthNoc11	320	[ATCC]11	[ATCC]11					11	-	-	he
ZFMK-TIS-52951	Athene Noctua	AthNoc11	320	[ATCC]9	[ATCC]11					9	-	-	he
ZFMK-TIS-52951	Athene Noctua	AthNoc11	320	[ATCC]11	[ATCC]11					11	-	-	he
ZFMK-TIS-52953	Athene Noctua	AthNoc11	320	[ATCC]9	[ATCC]11					9	-	-	ho
ZFMK-TIS-52953	Athene Noctua	AthNoc11	320	[ATCC]9	[ATCC]11					9	-	-	ho

## Sheet: AthNoc12
ZFMK-TIS	Species	Locus	Ref Amp size	Repeat motif	Ref allele	NCBI No	Scaffold ID	LFA Sample ID	Haplotype			inheritance
										118 Msat	270 G -> A
ZFMK-TIS-2007180	Athene Noctua	AthNoc12	332	ACAT [AGAT]12.1	ACAT [AGAT]11.1					12.1	A	ho
ZFMK-TIS-2007180	Athene Noctua	AthNoc12	332	ACAT [AGAT]12.1	ACAT [AGAT]11.1					12.1	A	ho
ZFMK-TIS-2514829	Athene Noctua	AthNoc12	332	ACAT [AGAT]11.1	ACAT [AGAT]11.1					11.1	-	ho
ZFMK-TIS-2514829	Athene Noctua	AthNoc12	332	ACAT [AGAT]11.1	ACAT [AGAT]11.1					11.1	-	ho
ZFMK-TIS-25712	Athene Noctua	AthNoc12	332	ACAT [AGAT]11.1	ACAT [AGAT]11.1					11.1	-	he
ZFMK-TIS-25712	Athene Noctua	AthNoc12	332	ACAT [AGAT]4 AGTT [AGAT]13.1	ACAT [AGAT]11.1					18.1b	-	he
ZFMK-TIS-2577523	Athene Noctua	AthNoc12	332	ACAT [AGAT]11.1	ACAT [AGAT]11.1					11.1	-	ho
ZFMK-TIS-2577523	Athene Noctua	AthNoc12	332	ACAT [AGAT]11.1	ACAT [AGAT]11.1					11.1	-	ho
ZFMK-TIS-2577573	Athene Noctua	AthNoc12	332	ACAT [AGAT]10.1	ACAT [AGAT]11.1					10.1	-	he
ZFMK-TIS-2577573	Athene Noctua	AthNoc12	332	ACAT [AGAT]11.1	ACAT [AGAT]11.1					11.1	-	he
ZFMK-TIS-2614348	Athene Noctua	AthNoc12	332	ACAT [AGAT]11.1	ACAT [AGAT]11.1					11.1	-	he
ZFMK-TIS-2614348	Athene Noctua	AthNoc12	332	ACAT [AGAT]12.1	ACAT [AGAT]11.1					12.1	-	he
ZFMK-TIS-26410	Athene Noctua	AthNoc12	332	ACAT [AGAT]10.1	ACAT [AGAT]11.1					10.1	-	he
ZFMK-TIS-26410	Athene Noctua	AthNoc12	332	ACAT [AGAT]11.1	ACAT [AGAT]11.1					11.1	-	he
ZFMk-TIS-35338	Athene Noctua	AthNoc12	332	ACAT [AGAT]11.1	ACAT [AGAT]11.1					11.1	-	ho
ZFMk-TIS-35338	Athene Noctua	AthNoc12	332	ACAT [AGAT]11.1	ACAT [AGAT]11.1					11.1	-	ho
ZFMK-TIS-52951	Athene Noctua	AthNoc12	332	ACAT [AGAT]11.1	ACAT [AGAT]11.1					11.1	-	ho
ZFMK-TIS-52951	Athene Noctua	AthNoc12	332	ACAT [AGAT]11.1	ACAT [AGAT]11.1					11.1	-	ho
ZFMK-TIS-52953	Athene Noctua	AthNoc12	332	ACAT [AGAT]11.1	ACAT [AGAT]11.1					11.1	-	he
ZFMK-TIS-52953	Athene Noctua	AthNoc12	332	ACAT [AGAT]12.1	ACAT [AGAT]11.1					12.1	-	he

## Sheet: AthNoc13
ZFMK-TIS	Species	Locus	Ref Amp size	Repeat motif	Ref allele	NCBI No	Scaffold ID	LFA Sample ID	Haplotype			inheritance
										86 A -> G	129 Msat
ZFMK-TIS-2007180	Athene Noctua	AthNoc13	309	CTCC [ATCC]9	CTCC [ATCC]11					-	9	he
ZFMK-TIS-2007180	Athene Noctua	AthNoc13	309	CTCC [ATCC]11	CTCC [ATCC]11					-	11	he
ZFMK-TIS-2514829	Athene Noctua	AthNoc13	309	CTCC [ATCC]9	CTCC [ATCC]11					-	9	he
ZFMK-TIS-2514829	Athene Noctua	AthNoc13	309	CTCC [ATCC]11	CTCC [ATCC]11					-	11	he
ZFMK-TIS-25712	Athene Noctua	AthNoc13	309	CTCC ATCC ACCC [ATCC]8	CTCC [ATCC]11					G	10b	he
ZFMK-TIS-25712	Athene Noctua	AthNoc13	309	CTCC ATCC ACCC [ATCC]12	CTCC [ATCC]11					G	14b	he
ZFMK-TIS-2577523	Athene Noctua	AthNoc13	309	CTCC [ATCC]9	CTCC [ATCC]11					-	9	he
ZFMK-TIS-2577523	Athene Noctua	AthNoc13	309	CTCC [ATCC]10	CTCC [ATCC]11					-	10	he
ZFMK-TIS-2577573	Athene Noctua	AthNoc13	309	CTCC [ATCC]10	CTCC [ATCC]11					-	10	he
ZFMK-TIS-2577573	Athene Noctua	AthNoc13	309	CTCC [ATCC]11	CTCC [ATCC]11					-	11	he
ZFMK-TIS-2614348	Athene Noctua	AthNoc13	309	CTCC [ATCC]7	CTCC [ATCC]11					-	7	ho
ZFMK-TIS-2614348	Athene Noctua	AthNoc13	309	CTCC [ATCC]7	CTCC [ATCC]11					-	7	ho
ZFMK-TIS-26410	Athene Noctua	AthNoc13	309	CTCC [ATCC]7	CTCC [ATCC]11					-	7	he
ZFMK-TIS-26410	Athene Noctua	AthNoc13	309	CTCC ATCC ACCC [ATCC]8	CTCC [ATCC]11					G	10b	he
ZFMk-TIS-35338	Athene Noctua	AthNoc13	309	CTCC [ATCC]9	CTCC [ATCC]11					-	9	he
ZFMk-TIS-35338	Athene Noctua	AthNoc13	309	CTCC [ATCC]11	CTCC [ATCC]11					-	11	he
ZFMK-TIS-52951	Athene Noctua	AthNoc13	309	CTCC [ATCC]7	CTCC [ATCC]11					-	7	he
ZFMK-TIS-52951	Athene Noctua	AthNoc13	309	CTCC ATCC ACCC [ATCC]8	CTCC [ATCC]11					G	10b	he
ZFMK-TIS-52953	Athene Noctua	AthNoc13	309	CTCC [ATCC]7	CTCC [ATCC]11					-	7	ho
ZFMK-TIS-52953	Athene Noctua	AthNoc13	309	CTCC [ATCC]7	CTCC [ATCC]11					-	7	ho

## Sheet: AthNoc14
ZFMK-TIS	Species	Locus	Ref Amp size	Repeat motif	Ref allele	NCBI No	Scaffold ID	LFA Sample ID	Haplotype			inheritance
										43 G -> C	146 Msat
ZFMK-TIS-2007180	Athene Noctua	AthNoc14	322	[CATC]11 CTCT	[CATC]12 CTCT					-	11	he
ZFMK-TIS-2007180	Athene Noctua	AthNoc14	322	[CATC]12 CTCT	[CATC]12 CTCT					-	12	he
ZFMK-TIS-2514829	Athene Noctua	AthNoc14	322	[CATC]10 CTCT	[CATC]12 CTCT					-	10	he
ZFMK-TIS-2514829	Athene Noctua	AthNoc14	322	[CATC]12 CTCT	[CATC]12 CTCT					-	12	he
ZFMK-TIS-25712	Athene Noctua	AthNoc14	322	[CATC]11 CTCT	[CATC]12 CTCT					-	11	he
ZFMK-TIS-25712	Athene Noctua	AthNoc14	322	[CATC]11 CTCT	[CATC]12 CTCT					C	11	he
ZFMK-TIS-2577523	Athene Noctua	AthNoc14	322	[CATC]11 CTCT	[CATC]12 CTCT					-	11	ho
ZFMK-TIS-2577523	Athene Noctua	AthNoc14	322	[CATC]11 CTCT	[CATC]12 CTCT					-	11	ho
ZFMK-TIS-2577573	Athene Noctua	AthNoc14	322	[CATC]11 CTCT	[CATC]12 CTCT					-	11	ho
ZFMK-TIS-2577573	Athene Noctua	AthNoc14	322	[CATC]11 CTCT	[CATC]12 CTCT					-	11	ho
ZFMK-TIS-2614348	Athene Noctua	AthNoc14	322	[CATC]9 CTCT	[CATC]12 CTCT					-	9	ho
ZFMK-TIS-2614348	Athene Noctua	AthNoc14	322	[CATC]9 CTCT	[CATC]12 CTCT					-	9	ho
ZFMK-TIS-26410	Athene Noctua	AthNoc14	322	[CATC]8 CGTC CTCT	[CATC]12 CTCT					-	9b	he
ZFMK-TIS-26410	Athene Noctua	AthNoc14	322	[CATC]12 CTCT	[CATC]12 CTCT					-	12	he
ZFMk-TIS-35338	Athene Noctua	AthNoc14	322	[CATC]10 CTCT	[CATC]12 CTCT					-	10	he
ZFMk-TIS-35338	Athene Noctua	AthNoc14	322	CATC TATC [CATC]10 CTCT	[CATC]12 CTCT					-	12c	he
ZFMK-TIS-52951	Athene Noctua	AthNoc14	322	[CATC]9 CTCT	[CATC]12 CTCT					-	9	he
ZFMK-TIS-52951	Athene Noctua	AthNoc14	322	CATC TATC [CATC]9 CTCT	[CATC]12 CTCT					-	11c	he
ZFMK-TIS-52953	Athene Noctua	AthNoc14	322	[CATC]10 CTCT	[CATC]12 CTCT					-	10	he
ZFMK-TIS-52953	Athene Noctua	AthNoc14	322	[CATC]11 CTCT	[CATC]12 CTCT					-	11	he

[truncated: 18 more sheets: AthNoc16, AthNoc17, AthNoc21, AthNoc23, AthNoc24, AthNoc25, AthNoc26, AthNoc28, AthNoc29, AthNoc30, AthNoc3, AthNoc4, AthNoc6, AthNoc10, AthNoc15, AthNoc19, AthNoc20, AthNoc22]
