# Supplementary material for: FOGS: A SNPSTR Marker Database to Combat Wildlife Trafficking and a Cell Culture Bank for Ex‐Situ Conservation
Source: Mol Ecol Resour. 2025 Jan 10;25(4):e14062. doi: 10.1111/1755-0998.14062 (PMC11969641; doi:10.1111/1755-0998.14062)
Supplement: Supplementary file 4 — Table S4. SNPSTR data. [file MEN-25-e14062-s001.zip › Supplementary S4/Bombycilla_Garrulus_SNPSTR.xlsx]

## Sheet: BomGar1
ZFMK-TIS	Species	Locus	Ref Amp size	Repeat motif	Ref allele	NCBI No	Scaffold ID	LFA Sample ID	Haplotype				inheritance	Allele Nr.
									70 Msat	170 A->C	187 C->T	241 G->A
ZFMK-TIS-2514934	Bombycilla garrulus	BomGar1	306		[TCCA]16.3	GCA_013400315.1	VXBU01001175.1		NA	NA	NA	NA	NA
ZFMK-TIS-2514934	Bombycilla garrulus	BomGar1	306		[TCCA]16.3	GCA_013400315.1	VXBU01001175.1		NA	NA	NA	NA	NA
ZFMK-TIS-2530271	Bombycilla garrulus	BomGar1	306	[TCCA]10.3	[TCCA]16.3	GCA_013400315.1	VXBU01001175.1		10.3	-	T	A	he
ZFMK-TIS-2530271	Bombycilla garrulus	BomGar1	306	[TCCA]14.3	[TCCA]16.3	GCA_013400315.1	VXBU01001175.1		14.3	-	T	A	he
ZFMK-TIS-2530272	Bombycilla garrulus	BomGar1	306	[TCCA]11.3	[TCCA]16.3	GCA_013400315.1	VXBU01001175.1		11.3	-	T	A	he
ZFMK-TIS-2530272	Bombycilla garrulus	BomGar1	306	[TCCA]16.3	[TCCA]16.3	GCA_013400315.1	VXBU01001175.1		16.3	-	T	A	he
ZFMK-TIS-33664	Bombycilla garrulus	BomGar1	306	[TCCA]14.3	[TCCA]16.3	GCA_013400315.1	VXBU01001175.1		14.3	-	T	A	he
ZFMK-TIS-33664	Bombycilla garrulus	BomGar1	306	[TCCA]17.3	[TCCA]16.3	GCA_013400315.1	VXBU01001175.1		17.3	-	T	A	he
ZFMK-TIS-35372	Bombycilla garrulus	BomGar1	306	[TCCA]12.3	[TCCA]16.3	GCA_013400315.1	VXBU01001175.1		12.3	-	-	A	he
ZFMK-TIS-35372	Bombycilla garrulus	BomGar1	306	[TCCA]14.3	[TCCA]16.3	GCA_013400315.1	VXBU01001175.1		14.3	C	-	A	he
ZFMK-DNA-FD19595264	Bombycilla garrulus	BomGar1	306	[TCCA]15.3	[TCCA]16.3	GCA_013400315.1	VXBU01001175.1		15.3	-	-	-	he
ZFMK-DNA-FD19595264	Bombycilla garrulus	BomGar1	306	[TCCA]16.3	[TCCA]16.3	GCA_013400315.1	VXBU01001175.1		16.3	-	-	-	he
ZFMK-DNA-FD19595328	Bombycilla garrulus	BomGar1	306	[TCCA]12.3	[TCCA]16.3	GCA_013400315.1	VXBU01001175.1		12.3	-	-	-	he
ZFMK-DNA-FD19595328	Bombycilla garrulus	BomGar1	306	[TCCA]12.3	[TCCA]16.3	GCA_013400315.1	VXBU01001175.1		12.3	-	-	-	he
ZFMK-DNA-FD19595266	Bombycilla garrulus	BomGar1	306	[TCCA]14.3	[TCCA]16.3	GCA_013400315.1	VXBU01001175.1		14.3	-	-	-	he
ZFMK-DNA-FD19595266	Bombycilla garrulus	BomGar1	306	[TCCA]18.3	[TCCA]16.3	GCA_013400315.1	VXBU01001175.1		18.3	-	-	-	he
ZFMK-DNA-FD19595282	Bombycilla garrulus	BomGar1	306	[TCCA]12.3	[TCCA]16.3	GCA_013400315.1	VXBU01001175.1		12.3	-	-	-	he
ZFMK-DNA-FD19595282	Bombycilla garrulus	BomGar1	306	[TCCA]14.3	[TCCA]16.3	GCA_013400315.1	VXBU01001175.1		14.3	-	-	-	he
ZFMK-DNA-FD19595298	Bombycilla garrulus	BomGar1	306	[TCCA]12.3	[TCCA]16.3	GCA_013400315.1	VXBU01001175.1		12.3	-	-	-	he
ZFMK-DNA-FD19595298	Bombycilla garrulus	BomGar1	306	[TCCA]12.3	[TCCA]16.3	GCA_013400315.1	VXBU01001175.1		12.3	-	-	-	he

## Sheet: BomGar2
ZFMK-TIS	Species	Locus	Ref Amp size	Repeat motif	Ref allele	NCBI No	Scaffold ID	LFA Sample ID	Haplotype			inheritance	Allele Nr.
										124 Msat	276 T->C
ZFMK-TIS-2514934	Bombycilla garrulus	BomGar2	339		[TCCA]13 TTCA	GCA_013400315.1	VXBU01001184.1			NA	NA	NA
ZFMK-TIS-2514934	Bombycilla garrulus	BomGar2	339		[TCCA]13 TTCA	GCA_013400315.1	VXBU01001184.1			NA	NA	NA
ZFMK-TIS-2530271	Bombycilla garrulus	BomGar2	339		[TCCA]13 TTCA	GCA_013400315.1	VXBU01001184.1			NA	NA	NA
ZFMK-TIS-2530271	Bombycilla garrulus	BomGar2	339		[TCCA]13 TTCA	GCA_013400315.1	VXBU01001184.1			NA	NA	NA
ZFMK-TIS-2530272	Bombycilla garrulus	BomGar2	339	[TCCA]13	[TCCA]13 TTCA	GCA_013400315.1	VXBU01001184.1			15b	C	ho
ZFMK-TIS-2530272	Bombycilla garrulus	BomGar2	339	[TCCA]13	[TCCA]13 TTCA	GCA_013400315.1	VXBU01001184.1			15b	C	ho
ZFMK-TIS-33664	Bombycilla garrulus	BomGar2	339		[TCCA]13 TTCA	GCA_013400315.1	VXBU01001184.1			NA	NA	NA
ZFMK-TIS-33664	Bombycilla garrulus	BomGar2	339		[TCCA]13 TTCA	GCA_013400315.1	VXBU01001184.1			NA	NA	NA
ZFMK-TIS-35372	Bombycilla garrulus	BomGar2	339	[TCCA]11 TTCA	[TCCA]13 TTCA	GCA_013400315.1	VXBU01001184.1			14	C	ho
ZFMK-TIS-35372	Bombycilla garrulus	BomGar2	339	[TCCA]11 TTCA	[TCCA]13 TTCA	GCA_013400315.1	VXBU01001184.1			14	C	ho
ZFMK-DNA-FD19595264	Bombycilla garrulus	BomGar2	339		[TCCA]13 TTCA	GCA_013400315.1	VXBU01001184.1			NA	NA	NA
ZFMK-DNA-FD19595264	Bombycilla garrulus	BomGar2	339		[TCCA]13 TTCA	GCA_013400315.1	VXBU01001184.1			NA	NA	NA
ZFMK-DNA-FD19595328	Bombycilla garrulus	BomGar2	339	[TCCA]12	[TCCA]13 TTCA	GCA_013400315.1	VXBU01001184.1			14b	-	he
ZFMK-DNA-FD19595328	Bombycilla garrulus	BomGar2	339	[TCCA]12	[TCCA]13 TTCA	GCA_013400315.1	VXBU01001184.1			14b	-	he
ZFMK-DNA-FD19595266	Bombycilla garrulus	BomGar2	339		[TCCA]13 TTCA	GCA_013400315.1	VXBU01001184.1			NA	NA	NA
ZFMK-DNA-FD19595266	Bombycilla garrulus	BomGar2	339		[TCCA]13 TTCA	GCA_013400315.1	VXBU01001184.1			NA	NA	NA
ZFMK-DNA-FD19595282	Bombycilla garrulus	BomGar2	339	[TCCA]12 TTCA	[TCCA]13 TTCA	GCA_013400315.1	VXBU01001184.1			15	-	he
ZFMK-DNA-FD19595282	Bombycilla garrulus	BomGar2	339	[TCCA]12 TTCA	[TCCA]13 TTCA	GCA_013400315.1	VXBU01001184.1			15	-	he
ZFMK-DNA-FD19595298	Bombycilla garrulus	BomGar2	339	[TCCA]12 TTCA	[TCCA]13 TTCA	GCA_013400315.1	VXBU01001184.1			15	-	he
ZFMK-DNA-FD19595298	Bombycilla garrulus	BomGar2	339	[TCCA]12 TTCA	[TCCA]13 TTCA	GCA_013400315.1	VXBU01001184.1			15	-	he

## Sheet: BomGar4
ZFMK-TIS	Species	Locus	Ref Amp size	Repeat motif	Ref allele	NCBI No	Scaffold ID	LFA Sample ID	Haplotype				inheritance	Allele Nr.
									166 Msat	291 C->A	296 C->A	298 G->A
ZFMK-TIS-2514934	Bombycilla garrulus	BomGar4	301	[TCCA]14.3	[TCCA]19.3	GCA_013400315.1	VXBU01001337.1		14.3	-	-	A	ho
ZFMK-TIS-2514934	Bombycilla garrulus	BomGar4	301	[TCCA]14.3	[TCCA]19.3	GCA_013400315.1	VXBU01001337.1		14.3	-	-	A	ho
ZFMK-TIS-2530271	Bombycilla garrulus	BomGar4	301	[TCCA]12.3	[TCCA]19.3	GCA_013400315.1	VXBU01001337.1		12.3	-	-	A	ho
ZFMK-TIS-2530271	Bombycilla garrulus	BomGar4	301	[TCCA]12.3	[TCCA]19.3	GCA_013400315.1	VXBU01001337.1		12.3	-	-	A	ho
ZFMK-TIS-2530272	Bombycilla garrulus	BomGar4	301	[TCCA]14.3	[TCCA]19.3	GCA_013400315.1	VXBU01001337.1		14.3	-	-	-	he
ZFMK-TIS-2530272	Bombycilla garrulus	BomGar4	301	[TCCA]16.3	[TCCA]19.3	GCA_013400315.1	VXBU01001337.1		16.3	A	A	A	he
ZFMK-TIS-33664	Bombycilla garrulus	BomGar4	301	[TCCA]13.3	[TCCA]19.3	GCA_013400315.1	VXBU01001337.1		13.3	-	-	A	he
ZFMK-TIS-33664	Bombycilla garrulus	BomGar4	301	[TCCA]14.3	[TCCA]19.3	GCA_013400315.1	VXBU01001337.1		14.3	-	-	-	he
ZFMK-TIS-35372	Bombycilla garrulus	BomGar4	301	[TCCA]12.3	[TCCA]19.3	GCA_013400315.1	VXBU01001337.1		12.3	-	-	A	he
ZFMK-TIS-35372	Bombycilla garrulus	BomGar4	301	[TCCA]16.3	[TCCA]19.3	GCA_013400315.1	VXBU01001337.1		16.3	-	-	A	he
ZFMK-DNA-FD19595264	Bombycilla garrulus	BomGar4	301	[TCCA]12.3	[TCCA]19.3	GCA_013400315.1	VXBU01001337.1		12.3	-	-	-	he
ZFMK-DNA-FD19595264	Bombycilla garrulus	BomGar4	301	[TCCA]12.3	[TCCA]19.3	GCA_013400315.1	VXBU01001337.1		12.3	-	-	-	he
ZFMK-DNA-FD19595328	Bombycilla garrulus	BomGar4	301	[TCCA]14.3	[TCCA]19.3	GCA_013400315.1	VXBU01001337.1		14.3	-	-	-	he
ZFMK-DNA-FD19595328	Bombycilla garrulus	BomGar4	301	[TCCA]16.3	[TCCA]19.3	GCA_013400315.1	VXBU01001337.1		16.3	-	-	-	he
ZFMK-DNA-FD19595266	Bombycilla garrulus	BomGar4	301	[TCCA]14.3	[TCCA]19.3	GCA_013400315.1	VXBU01001337.1		14.3	-	-	-	he
ZFMK-DNA-FD19595266	Bombycilla garrulus	BomGar4	301	[TCCA]14.3	[TCCA]19.3	GCA_013400315.1	VXBU01001337.1		14.3	-	-	-	he
ZFMK-DNA-FD19595282	Bombycilla garrulus	BomGar4	301	[TCCA]14.3	[TCCA]19.3	GCA_013400315.1	VXBU01001337.1		14.3	-	-	-	he
ZFMK-DNA-FD19595282	Bombycilla garrulus	BomGar4	301	[TCCA]14.3	[TCCA]19.3	GCA_013400315.1	VXBU01001337.1		14.3	-	-	-	he
ZFMK-DNA-FD19595298	Bombycilla garrulus	BomGar4	301	[TCCA]13.3	[TCCA]19.3	GCA_013400315.1	VXBU01001337.1		13.3	-	-	-	he
ZFMK-DNA-FD19595298	Bombycilla garrulus	BomGar4	301	[TCCA]15.3	[TCCA]19.3	GCA_013400315.1	VXBU01001337.1		15.3	-	-	-	he

## Sheet: BomGar7
ZFMK-TIS	Species	Locus	Ref Amp size	Repeat motif	Ref allele	NCBI No	Scaffold ID	LFA Sample ID	Haplotype			inheritance	Allele Nr.
									142 Msat	204 C->T	276 G->A
ZFMK-TIS-2514934	Bombycilla garrulus	BomGar7	328	[GATA]10 [GACA]2 [GATA]2	[GATA]14 [GACA]2 GATA	GCA_013400315.1	VXBU01001726.1		14b	T	-	he
ZFMK-TIS-2514934	Bombycilla garrulus	BomGar7	328	[GATA]11 [GACA]3 GATA	[GATA]14 [GACA]2 GATA	GCA_013400315.1	VXBU01001726.1		15c	-	-	he
ZFMK-TIS-2530271	Bombycilla garrulus	BomGar7	328	[GATA]13 [GACA]2 GATA	[GATA]14 [GACA]2 GATA	GCA_013400315.1	VXBU01001726.1		16	-	-	ho
ZFMK-TIS-2530271	Bombycilla garrulus	BomGar7	328	[GATA]13 [GACA]2 GATA	[GATA]14 [GACA]2 GATA	GCA_013400315.1	VXBU01001726.1		16	-	-	ho
ZFMK-TIS-2530272	Bombycilla garrulus	BomGar7	328	[GATA]12 [GACA]2 GATA	[GATA]14 [GACA]2 GATA	GCA_013400315.1	VXBU01001726.1		15	-	-	ho
ZFMK-TIS-2530272	Bombycilla garrulus	BomGar7	328	[GATA]12 [GACA]2 GATA	[GATA]14 [GACA]2 GATA	GCA_013400315.1	VXBU01001726.1		15	-	-	ho
ZFMK-TIS-33664	Bombycilla garrulus	BomGar7	328	[GATA]13 [GACA]2 GATA	[GATA]14 [GACA]2 GATA	GCA_013400315.1	VXBU01001726.1		16	-	A	he
ZFMK-TIS-33664	Bombycilla garrulus	BomGar7	328	[GATA]13 [GACA]2 GATA	[GATA]14 [GACA]2 GATA	GCA_013400315.1	VXBU01001726.1		16	-	-	he
ZFMK-TIS-35372	Bombycilla garrulus	BomGar7	328	[GATA]9 [GACA]2 [GATA]2	[GATA]14 [GACA]2 GATA	GCA_013400315.1	VXBU01001726.1		13b	T	-	he
ZFMK-TIS-35372	Bombycilla garrulus	BomGar7	328	[GATA]12 [GACA]2 GATA	[GATA]14 [GACA]2 GATA	GCA_013400315.1	VXBU01001726.1		15	-	-	he
ZFMK-DNA-FD19595264	Bombycilla garrulus	BomGar7	328	[GATA]11 [GACA]2 GATA	[GATA]14 [GACA]2 GATA	GCA_013400315.1	VXBU01001726.1		14	-	-	he
ZFMK-DNA-FD19595264	Bombycilla garrulus	BomGar7	328	[GATA]13 [GACA]2 GATA	[GATA]14 [GACA]2 GATA	GCA_013400315.1	VXBU01001726.1		16	-	-	he
ZFMK-DNA-FD19595328	Bombycilla garrulus	BomGar7	328	[GATA]10 [GACA]2 GATA	[GATA]14 [GACA]2 GATA	GCA_013400315.1	VXBU01001726.1		13	-	-	he
ZFMK-DNA-FD19595328	Bombycilla garrulus	BomGar7	328	[GATA]11 [GACA]2 GATA	[GATA]14 [GACA]2 GATA	GCA_013400315.1	VXBU01001726.1		14	-	-	he
ZFMK-DNA-FD19595266	Bombycilla garrulus	BomGar7	328	[GATA]12 [GACA]2 GATA	[GATA]14 [GACA]2 GATA	GCA_013400315.1	VXBU01001726.1		15	-	-	he
ZFMK-DNA-FD19595266	Bombycilla garrulus	BomGar7	328	[GATA]12 [GACA]2 GATA	[GATA]14 [GACA]2 GATA	GCA_013400315.1	VXBU01001726.1		15	-	-	he
ZFMK-DNA-FD19595282	Bombycilla garrulus	BomGar7	328	[GATA]12 [GACA]2 GATA	[GATA]14 [GACA]2 GATA	GCA_013400315.1	VXBU01001726.1		15	-	-	he
ZFMK-DNA-FD19595282	Bombycilla garrulus	BomGar7	328	[GATA]12 [GACA]2 GATA	[GATA]14 [GACA]2 GATA	GCA_013400315.1	VXBU01001726.1		15	-	-	he
ZFMK-DNA-FD19595298	Bombycilla garrulus	BomGar7	328	[GATA]12 [GACA]2 GATA	[GATA]14 [GACA]2 GATA	GCA_013400315.1	VXBU01001726.1		15	-	-	he
ZFMK-DNA-FD19595298	Bombycilla garrulus	BomGar7	328	[GATA]12 [GACA]2 GATA	[GATA]14 [GACA]2 GATA	GCA_013400315.1	VXBU01001726.1		15	-	-	he

## Sheet: BomGar8
ZFMK-TIS	Species	Locus	Ref Amp size	Repeat motif	Ref allele	NCBI No	Scaffold ID	LFA Sample ID	Haplotype				inheritance	Allele Nr.
									26 C->T	160 G->C	169 Msat	242 G->A
ZFMK-TIS-2514934	Bombycilla garrulus	BomGar8	327		[CATC]16.3	GCA_013400315.1	VXBU01001756.1		NA	NA	NA	NA	NA
ZFMK-TIS-2514934	Bombycilla garrulus	BomGar8	327		[CATC]16.3	GCA_013400315.1	VXBU01001756.1		NA	NA	NA	NA	NA
ZFMK-TIS-2530271	Bombycilla garrulus	BomGar8	327	[CATC]14.3	[CATC]16.3	GCA_013400315.1	VXBU01001756.1		T	-	14.3	-	he
ZFMK-TIS-2530271	Bombycilla garrulus	BomGar8	327	[CATC]14.3	[CATC]16.3	GCA_013400315.1	VXBU01001756.1		-	-	14.3	-	he
ZFMK-TIS-2530272	Bombycilla garrulus	BomGar8	327	[CATC]13.3	[CATC]16.3	GCA_013400315.1	VXBU01001756.1		T	-	13.3	-	he
ZFMK-TIS-2530272	Bombycilla garrulus	BomGar8	327	[CATC]14.3	[CATC]16.3	GCA_013400315.1	VXBU01001756.1		T	-	14.3	-	he
ZFMK-TIS-33664	Bombycilla garrulus	BomGar8	327	[CATC]13.3	[CATC]16.3	GCA_013400315.1	VXBU01001756.1		T	C	13.3	A	he
ZFMK-TIS-33664	Bombycilla garrulus	BomGar8	327	[CATC]14.3	[CATC]16.3	GCA_013400315.1	VXBU01001756.1		T	-	14.3	A	he
ZFMK-TIS-35372	Bombycilla garrulus	BomGar8	327	[CATC]12.3	[CATC]16.3	GCA_013400315.1	VXBU01001756.1		-	-	12.3	-	he
ZFMK-TIS-35372	Bombycilla garrulus	BomGar8	327	[CATC]14.3	[CATC]16.3	GCA_013400315.1	VXBU01001756.1		-	-	14.3	-	he
ZFMK-DNA-FD19595264	Bombycilla garrulus	BomGar8	327	[CATC]14.3	[CATC]16.3	GCA_013400315.1	VXBU01001756.1		-	-	14.3	-	he
ZFMK-DNA-FD19595264	Bombycilla garrulus	BomGar8	327	[CATC]14.3	[CATC]16.3	GCA_013400315.1	VXBU01001756.1		-	-	14.3	-	he
ZFMK-DNA-FD19595328	Bombycilla garrulus	BomGar8	327	[CATC]12.3	[CATC]16.3	GCA_013400315.1	VXBU01001756.1		-	-	12.3	-	he
ZFMK-DNA-FD19595328	Bombycilla garrulus	BomGar8	327	[CATC]13.3	[CATC]16.3	GCA_013400315.1	VXBU01001756.1		-	-	13.3	-	he
ZFMK-DNA-FD19595266	Bombycilla garrulus	BomGar8	327	[CATC]7 CGTC [CATC]1.3	[CATC]16.3	GCA_013400315.1	VXBU01001756.1		-	-	9.3b	-	he
ZFMK-DNA-FD19595266	Bombycilla garrulus	BomGar8	327	[CATC]13.3	[CATC]16.3	GCA_013400315.1	VXBU01001756.1		-	-	13.3	-	he
ZFMK-DNA-FD19595282	Bombycilla garrulus	BomGar8	327	[CATC]11.3	[CATC]16.3	GCA_013400315.1	VXBU01001756.1		-	-	11.3	-	he
ZFMK-DNA-FD19595282	Bombycilla garrulus	BomGar8	327	[CATC]14.3	[CATC]16.3	GCA_013400315.1	VXBU01001756.1		-	-	14.3	-	he
ZFMK-DNA-FD19595298	Bombycilla garrulus	BomGar8	327	[CATC]13.3	[CATC]16.3	GCA_013400315.1	VXBU01001756.1		-	-	13.3	-	he
ZFMK-DNA-FD19595298	Bombycilla garrulus	BomGar8	327	[CATC]13.3	[CATC]16.3	GCA_013400315.1	VXBU01001756.1		-	-	13.3	-	he

## Sheet: BomGar9
ZFMK-TIS	Species	Locus	Ref Amp size	Repeat motif	Ref allele	NCBI No	Scaffold ID	LFA Sample ID	Haplotype			inheritance	Allele Nr.
									110 G->T	134 Msat
ZFMK-TIS-2514934	Bombycilla garrulus	BomGar9	304	[GAAT]11	[GAAT]12	GCA_013400315.1	VXBU01002286.1		T	11		ho
ZFMK-TIS-2514934	Bombycilla garrulus	BomGar9	304	[GAAT]11	[GAAT]12	GCA_013400315.1	VXBU01002286.1		T	11		ho
ZFMK-TIS-2530271	Bombycilla garrulus	BomGar9	304	[GAAT]10	[GAAT]12	GCA_013400315.1	VXBU01002286.1		T	10		he
ZFMK-TIS-2530271	Bombycilla garrulus	BomGar9	304	[GAAT]11	[GAAT]12	GCA_013400315.1	VXBU01002286.1		T	11		he
ZFMK-TIS-2530272	Bombycilla garrulus	BomGar9	304	[GAAT]9	[GAAT]12	GCA_013400315.1	VXBU01002286.1		-	9		he
ZFMK-TIS-2530272	Bombycilla garrulus	BomGar9	304	[GAAT]12	[GAAT]12	GCA_013400315.1	VXBU01002286.1		-	12		he
ZFMK-TIS-33664	Bombycilla garrulus	BomGar9	304	[GAAT]11	[GAAT]12	GCA_013400315.1	VXBU01002286.1		T	11		he
ZFMK-TIS-33664	Bombycilla garrulus	BomGar9	304	[GAAT]13	[GAAT]12	GCA_013400315.1	VXBU01002286.1		T	13		he
ZFMK-TIS-35372	Bombycilla garrulus	BomGar9	304	[GAAT]10	[GAAT]12	GCA_013400315.1	VXBU01002286.1		T	10		he
ZFMK-TIS-35372	Bombycilla garrulus	BomGar9	304	[GAAT]10	[GAAT]12	GCA_013400315.1	VXBU01002286.1		-	10		he
ZFMK-DNA-FD19595264	Bombycilla garrulus	BomGar9	304	[GAAT]11	[GAAT]12	GCA_013400315.1	VXBU01002286.1		-	11		he
ZFMK-DNA-FD19595264	Bombycilla garrulus	BomGar9	304	[GAAT]12	[GAAT]12	GCA_013400315.1	VXBU01002286.1		-	12		he
ZFMK-DNA-FD19595328	Bombycilla garrulus	BomGar9	304	[GAAT]10	[GAAT]12	GCA_013400315.1	VXBU01002286.1		-	10		he
ZFMK-DNA-FD19595328	Bombycilla garrulus	BomGar9	304	[GAAT]13	[GAAT]12	GCA_013400315.1	VXBU01002286.1		-	13		he
ZFMK-DNA-FD19595266	Bombycilla garrulus	BomGar9	304	[GAAT]10	[GAAT]12	GCA_013400315.1	VXBU01002286.1		-	10		he
ZFMK-DNA-FD19595266	Bombycilla garrulus	BomGar9	304	[GAAT]11	[GAAT]12	GCA_013400315.1	VXBU01002286.1		-	11		he
ZFMK-DNA-FD19595282	Bombycilla garrulus	BomGar9	304	[GAAT]10	[GAAT]12	GCA_013400315.1	VXBU01002286.1		-	10		he
ZFMK-DNA-FD19595282	Bombycilla garrulus	BomGar9	304	[GAAT]11	[GAAT]12	GCA_013400315.1	VXBU01002286.1		-	11		he
ZFMK-DNA-FD19595298	Bombycilla garrulus	BomGar9	304	[GAAT]10	[GAAT]12	GCA_013400315.1	VXBU01002286.1		-	10		he
ZFMK-DNA-FD19595298	Bombycilla garrulus	BomGar9	304	[GAAT]10	[GAAT]12	GCA_013400315.1	VXBU01002286.1		-	10		he

## Sheet: BomGar10
ZFMK-TIS	Species	Locus	Ref Amp size	Repeat motif	Ref allele	NCBI No	Scaffold ID	LFA Sample ID	Haplotype			inheritance	Allele Nr.
										101 Msat
ZFMK-TIS-2514934	Bombycilla garrulus	BomGar10	342		[CTCA]16.1	GCA_013400315.1	VXBU01002292.1			NA		NA
ZFMK-TIS-2514934	Bombycilla garrulus	BomGar10	342		[CTCA]16.1	GCA_013400315.1	VXBU01002292.1			NA		NA
ZFMK-TIS-2530271	Bombycilla garrulus	BomGar10	342	[CTCA]10.1	[CTCA]16.1	GCA_013400315.1	VXBU01002292.1			10.1		he
ZFMK-TIS-2530271	Bombycilla garrulus	BomGar10	342	[CTCA]14.1	[CTCA]16.1	GCA_013400315.1	VXBU01002292.1			14.1		he
ZFMK-TIS-2530272	Bombycilla garrulus	BomGar10	342	[CTCA]11.1	[CTCA]16.1	GCA_013400315.1	VXBU01002292.1			11.1		he
ZFMK-TIS-2530272	Bombycilla garrulus	BomGar10	342	[CTCA]12.1	[CTCA]16.1	GCA_013400315.1	VXBU01002292.1			12.1		he
ZFMK-TIS-33664	Bombycilla garrulus	BomGar10	342	[CTCA]12.1	[CTCA]16.1	GCA_013400315.1	VXBU01002292.1			12.1		ho
ZFMK-TIS-33664	Bombycilla garrulus	BomGar10	342	[CTCA]12.1	[CTCA]16.1	GCA_013400315.1	VXBU01002292.1			12.1		ho
ZFMK-TIS-35372	Bombycilla garrulus	BomGar10	342	[CTCA]11.1	[CTCA]16.1	GCA_013400315.1	VXBU01002292.1			11.1		he
ZFMK-TIS-35372	Bombycilla garrulus	BomGar10	342	[CTCA]12.1	[CTCA]16.1	GCA_013400315.1	VXBU01002292.1			12.1		he
ZFMK-DNA-FD19595264	Bombycilla garrulus	BomGar10	342	[CTCA]12.1	[CTCA]16.1	GCA_013400315.1	VXBU01002292.1			12.1		he
ZFMK-DNA-FD19595264	Bombycilla garrulus	BomGar10	342	[CTCA]14.1	[CTCA]16.1	GCA_013400315.1	VXBU01002292.1			14.1		he
ZFMK-DNA-FD19595328	Bombycilla garrulus	BomGar10	342	[CTCA]11.1	[CTCA]16.1	GCA_013400315.1	VXBU01002292.1			11.1		he
ZFMK-DNA-FD19595328	Bombycilla garrulus	BomGar10	342	[CTCA]14.1	[CTCA]16.1	GCA_013400315.1	VXBU01002292.1			14.1		he
ZFMK-DNA-FD19595266	Bombycilla garrulus	BomGar10	342	[CTCA]9.1	[CTCA]16.1	GCA_013400315.1	VXBU01002292.1			9.1		he
ZFMK-DNA-FD19595266	Bombycilla garrulus	BomGar10	342	[CTCA]10.1	[CTCA]16.1	GCA_013400315.1	VXBU01002292.1			10.1		he
ZFMK-DNA-FD19595282	Bombycilla garrulus	BomGar10	342	[CTCA]11.1	[CTCA]16.1	GCA_013400315.1	VXBU01002292.1			11.1		he
ZFMK-DNA-FD19595282	Bombycilla garrulus	BomGar10	342	[CTCA]12.1	[CTCA]16.1	GCA_013400315.1	VXBU01002292.1			12.1		he
ZFMK-DNA-FD19595298	Bombycilla garrulus	BomGar10	342	[CTCA]12.1	[CTCA]16.1	GCA_013400315.1	VXBU01002292.1			12.1		he
ZFMK-DNA-FD19595298	Bombycilla garrulus	BomGar10	342	[CTCA]13.1	[CTCA]16.1	GCA_013400315.1	VXBU01002292.1			13.1		he

## Sheet: BomGar11
ZFMK-TIS	Species	Locus	Ref Amp size	Repeat motif	Ref allele	NCBI No	Scaffold ID	LFA Sample ID	Haplotype			inheritance	Allele Nr.
										162 Msat
ZFMK-TIS-2514934	Bombycilla garrulus	BomGar11	328		[ATGA]13	GCA_013400315.1	VXBU01002464.1			NA		NA
ZFMK-TIS-2514934	Bombycilla garrulus	BomGar11	328		[ATGA]13	GCA_013400315.1	VXBU01002464.1			NA		NA
ZFMK-TIS-2530271	Bombycilla garrulus	BomGar11	328	[ATGA]11	[ATGA]13	GCA_013400315.1	VXBU01002464.1			11		he
ZFMK-TIS-2530271	Bombycilla garrulus	BomGar11	328	[ATGA]13	[ATGA]13	GCA_013400315.1	VXBU01002464.1			13		he
ZFMK-TIS-2530272	Bombycilla garrulus	BomGar11	328	[ATGA]12	[ATGA]13	GCA_013400315.1	VXBU01002464.1			12		he
ZFMK-TIS-2530272	Bombycilla garrulus	BomGar11	328	[ATGA]13	[ATGA]13	GCA_013400315.1	VXBU01002464.1			13		he
ZFMK-TIS-33664	Bombycilla garrulus	BomGar11	328	[ATGA]13	[ATGA]13	GCA_013400315.1	VXBU01002464.1			13		ho
ZFMK-TIS-33664	Bombycilla garrulus	BomGar11	328	[ATGA]13	[ATGA]13	GCA_013400315.1	VXBU01002464.1			13		ho
ZFMK-TIS-35372	Bombycilla garrulus	BomGar11	328	[ATGA]12	[ATGA]13	GCA_013400315.1	VXBU01002464.1			12		ho
ZFMK-TIS-35372	Bombycilla garrulus	BomGar11	328	[ATGA]12	[ATGA]13	GCA_013400315.1	VXBU01002464.1			12		ho
ZFMK-DNA-FD19595264	Bombycilla garrulus	BomGar11	328	[ATGA]11	[ATGA]13	GCA_013400315.1	VXBU01002464.1			11		he
ZFMK-DNA-FD19595264	Bombycilla garrulus	BomGar11	328	[ATGA]13	[ATGA]13	GCA_013400315.1	VXBU01002464.1			13		he
ZFMK-DNA-FD19595328	Bombycilla garrulus	BomGar11	328	[ATGA]13	[ATGA]13	GCA_013400315.1	VXBU01002464.1			13		he
ZFMK-DNA-FD19595328	Bombycilla garrulus	BomGar11	328	[ATGA]14	[ATGA]13	GCA_013400315.1	VXBU01002464.1			14		he
ZFMK-DNA-FD19595266	Bombycilla garrulus	BomGar11	328	[ATGA]12	[ATGA]13	GCA_013400315.1	VXBU01002464.1			12		ho
ZFMK-DNA-FD19595266	Bombycilla garrulus	BomGar11	328	[ATGA]12	[ATGA]13	GCA_013400315.1	VXBU01002464.1			12		ho
ZFMK-DNA-FD19595282	Bombycilla garrulus	BomGar11	328	[ATGA]9	[ATGA]13	GCA_013400315.1	VXBU01002464.1			9		he
ZFMK-DNA-FD19595282	Bombycilla garrulus	BomGar11	328	[ATGA]12	[ATGA]13	GCA_013400315.1	VXBU01002464.1			12		he
ZFMK-DNA-FD19595298	Bombycilla garrulus	BomGar11	328	[ATGA]10	[ATGA]13	GCA_013400315.1	VXBU01002464.1			10		he
ZFMK-DNA-FD19595298	Bombycilla garrulus	BomGar11	328	[ATGA]11	[ATGA]13	GCA_013400315.1	VXBU01002464.1			11		he

## Sheet: BomGar12
ZFMK-TIS	Species	Locus	Ref Amp size	Repeat motif	Ref allele	NCBI No	Scaffold ID	LFA Sample ID	Haplotype			inheritance	Allele Nr.
									150 T->A	161 Msat
ZFMK-TIS-2514934	Bombycilla garrulus	BomGar12	345		[TAGA]13.1	GCA_013400315.1	VXBU01002465.1		NA	NA		NA
ZFMK-TIS-2514934	Bombycilla garrulus	BomGar12	345		[TAGA]13.1	GCA_013400315.1	VXBU01002465.1		NA	NA		NA
ZFMK-TIS-2530271	Bombycilla garrulus	BomGar12	345	[TAGA]14.1	[TAGA]13.1	GCA_013400315.1	VXBU01002465.1		A	14.1		ho
ZFMK-TIS-2530271	Bombycilla garrulus	BomGar12	345	[TAGA]14.1	[TAGA]13.1	GCA_013400315.1	VXBU01002465.1		A	14.1		ho
ZFMK-TIS-2530272	Bombycilla garrulus	BomGar12	345	[TAGA]15.1	[TAGA]13.1	GCA_013400315.1	VXBU01002465.1		-	15.1		ho
ZFMK-TIS-2530272	Bombycilla garrulus	BomGar12	345	[TAGA]15.1	[TAGA]13.1	GCA_013400315.1	VXBU01002465.1		-	15.1		ho
ZFMK-TIS-33664	Bombycilla garrulus	BomGar12	345	[TAGA]13.1	[TAGA]13.1	GCA_013400315.1	VXBU01002465.1		-	13.1		he
ZFMK-TIS-33664	Bombycilla garrulus	BomGar12	345	[TAGA]15.1	[TAGA]13.1	GCA_013400315.1	VXBU01002465.1		-	15.1		he
ZFMK-TIS-35372	Bombycilla garrulus	BomGar12	345	[TAGA]14.1	[TAGA]13.1	GCA_013400315.1	VXBU01002465.1		A	14.1		he
ZFMK-TIS-35372	Bombycilla garrulus	BomGar12	345	[TAGA]14.1	[TAGA]13.1	GCA_013400315.1	VXBU01002465.1		-	14.1		he
ZFMK-DNA-FD19595264	Bombycilla garrulus	BomGar12	345	[TAGA]13.1	[TAGA]13.1	GCA_013400315.1	VXBU01002465.1		-	13.1		he
ZFMK-DNA-FD19595264	Bombycilla garrulus	BomGar12	345	[TAGA]17.1	[TAGA]13.1	GCA_013400315.1	VXBU01002465.1		-	17.1		he
ZFMK-DNA-FD19595328	Bombycilla garrulus	BomGar12	345	[TAGA]13.1	[TAGA]13.1	GCA_013400315.1	VXBU01002465.1		-	13.1		he
ZFMK-DNA-FD19595328	Bombycilla garrulus	BomGar12	345	[TAGA]13.1	[TAGA]13.1	GCA_013400315.1	VXBU01002465.1		-	13.1		he
ZFMK-DNA-FD19595266	Bombycilla garrulus	BomGar12	345	[TAGA]16.1	[TAGA]13.1	GCA_013400315.1	VXBU01002465.1		-	16.1		he
ZFMK-DNA-FD19595266	Bombycilla garrulus	BomGar12	345	[TAGA]16.1	[TAGA]13.1	GCA_013400315.1	VXBU01002465.1		-	16.1		he
ZFMK-DNA-FD19595282	Bombycilla garrulus	BomGar12	345	[TAGA]14.1	[TAGA]13.1	GCA_013400315.1	VXBU01002465.1		-	14.1		he
ZFMK-DNA-FD19595282	Bombycilla garrulus	BomGar12	345	[TAGA]14.1	[TAGA]13.1	GCA_013400315.1	VXBU01002465.1		-	14.1		he
ZFMK-DNA-FD19595298	Bombycilla garrulus	BomGar12	345	[TAGA]12.1	[TAGA]13.1	GCA_013400315.1	VXBU01002465.1		-	12.1		he
ZFMK-DNA-FD19595298	Bombycilla garrulus	BomGar12	345	[TAGA]12.1	[TAGA]13.1	GCA_013400315.1	VXBU01002465.1		-	12.1		he

## Sheet: BomGar13
ZFMK-TIS	Species	Locus	Ref Amp size	Repeat motif	Ref allele	NCBI No	Scaffold ID	LFA Sample ID	Haplotype			inheritance	Allele Nr.
										72 Msat
ZFMK-TIS-2514934	Bombycilla garrulus	BomGar13	310		[AGAT]12 [GGAT AGAT]2 GGAT	GCA_013400315.1	VXBU01002669.1			NA		NA
ZFMK-TIS-2514934	Bombycilla garrulus	BomGar13	310		[AGAT]12 [GGAT AGAT]2 GGAT	GCA_013400315.1	VXBU01002669.1			NA		NA
ZFMK-TIS-2530271	Bombycilla garrulus	BomGar13	310	[AGAT]12 GGAT [AGAT]3 GGAT	[AGAT]12 [GGAT AGAT]2 GGAT	GCA_013400315.1	VXBU01002669.1			17b		ho
ZFMK-TIS-2530271	Bombycilla garrulus	BomGar13	310	[AGAT]12 GGAT [AGAT]3 GGAT	[AGAT]12 [GGAT AGAT]2 GGAT	GCA_013400315.1	VXBU01002669.1			17b		ho
ZFMK-TIS-2530272	Bombycilla garrulus	BomGar13	310	[AGAT]9 GGAT [AGAT]3 GGAT	[AGAT]12 [GGAT AGAT]2 GGAT	GCA_013400315.1	VXBU01002669.1			14b		ho
ZFMK-TIS-2530272	Bombycilla garrulus	BomGar13	310	[AGAT]9 GGAT [AGAT]3 GGAT	[AGAT]12 [GGAT AGAT]2 GGAT	GCA_013400315.1	VXBU01002669.1			14b		ho
ZFMK-TIS-33664	Bombycilla garrulus	BomGar13	310	[AGAT]11 GGAT [AGAT]3 GGAT	[AGAT]12 [GGAT AGAT]2 GGAT	GCA_013400315.1	VXBU01002669.1			16b		he
ZFMK-TIS-33664	Bombycilla garrulus	BomGar13	310	[AGAT]14 GGAT [AGAT]3 GGAT	[AGAT]12 [GGAT AGAT]2 GGAT	GCA_013400315.1	VXBU01002669.1			19b		he
ZFMK-TIS-35372	Bombycilla garrulus	BomGar13	310	[AGAT]10 GGAT [AGAT]3 GGAT	[AGAT]12 [GGAT AGAT]2 GGAT	GCA_013400315.1	VXBU01002669.1			15b		he
ZFMK-TIS-35372	Bombycilla garrulus	BomGar13	310	[AGAT]12 GGAT [AGAT]3 GGAT	[AGAT]12 [GGAT AGAT]2 GGAT	GCA_013400315.1	VXBU01002669.1			17b		he
ZFMK-DNA-FD19595264	Bombycilla garrulus	BomGar13	310	[AGAT]11 GGAT [AGAT]3 GGAT	[AGAT]12 [GGAT AGAT]2 GGAT	GCA_013400315.1	VXBU01002669.1			16b		he
ZFMK-DNA-FD19595264	Bombycilla garrulus	BomGar13	310	[AGAT]12 GGAT [AGAT]3 GGAT	[AGAT]12 [GGAT AGAT]2 GGAT	GCA_013400315.1	VXBU01002669.1			17b		he
ZFMK-DNA-FD19595328	Bombycilla garrulus	BomGar13	310	[AGAT]11 GGAT [AGAT]3 GGAT	[AGAT]12 [GGAT AGAT]2 GGAT	GCA_013400315.1	VXBU01002669.1			16b		he
ZFMK-DNA-FD19595328	Bombycilla garrulus	BomGar13	310	[AGAT]12 GGAT [AGAT]3 GGAT	[AGAT]12 [GGAT AGAT]2 GGAT	GCA_013400315.1	VXBU01002669.1			17b		he
ZFMK-DNA-FD19595266	Bombycilla garrulus	BomGar13	310	[AGAT]13 GGAT [AGAT]3 GGAT	[AGAT]12 [GGAT AGAT]2 GGAT	GCA_013400315.1	VXBU01002669.1			18b		ho
ZFMK-DNA-FD19595266	Bombycilla garrulus	BomGar13	310	[AGAT]13 GGAT [AGAT]3 GGAT	[AGAT]12 [GGAT AGAT]2 GGAT	GCA_013400315.1	VXBU01002669.1			18b		ho
ZFMK-DNA-FD19595282	Bombycilla garrulus	BomGar13	310	[AGAT]13 GGAT [AGAT]3 GGAT	[AGAT]12 [GGAT AGAT]2 GGAT	GCA_013400315.1	VXBU01002669.1			18b		ho
ZFMK-DNA-FD19595282	Bombycilla garrulus	BomGar13	310	[AGAT]13 GGAT [AGAT]3 GGAT	[AGAT]12 [GGAT AGAT]2 GGAT	GCA_013400315.1	VXBU01002669.1			18b		ho
ZFMK-DNA-FD19595298	Bombycilla garrulus	BomGar13	310	[AGAT]15 [GGAT AGAT]2 [AGAT]2 GGAT	[AGAT]12 [GGAT AGAT]2 GGAT	GCA_013400315.1	VXBU01002669.1			22c		ho
ZFMK-DNA-FD19595298	Bombycilla garrulus	BomGar13	310	[AGAT]15 [GGAT AGAT]2 [AGAT]2 GGAT	[AGAT]12 [GGAT AGAT]2 GGAT	GCA_013400315.1	VXBU01002669.1			22c		ho

[truncated: 15 more sheets: BomGar14, BomGar15, BomGar16, BomGar17, BomGar18, BomGar19, BomGar21, BomGar22, BomGar23, BomGar24, BomGar25, BomGar26, BomGar28, BomGar29, BomGar30]
