# Supplementary material for: FOGS: A SNPSTR Marker Database to Combat Wildlife Trafficking and a Cell Culture Bank for Ex‐Situ Conservation
Source: Mol Ecol Resour. 2025 Jan 10;25(4):e14062. doi: 10.1111/1755-0998.14062 (PMC11969641; doi:10.1111/1755-0998.14062)
Supplement: Supplementary file 4 — Table S4. SNPSTR data. [file MEN-25-e14062-s001.zip › Supplementary S4/Bubo_bubo_SNPSTR.xlsx]

## Sheet: BubBub1
ZFMK-TIS	Species	Locus	Ref Amp size	Repeat motif	Ref allele	NCBI No	Scaffold ID	LFA Sample ID	Haplotype			inheritance	Allele Nr.
									91 Msat	200 A->G	257 T->C
ZFMK-TIS-26433	Bubo bubo	BubBub1	300	[TCCA]10.2	[TCCA]11.2	GCA_010303855.1	ML985147.1		10.2	-	-	he
ZFMK-TIS-26433	Bubo bubo	BubBub1	300	[TCCA]11	[TCCA]11.2	GCA_010303855.1	ML985147.1		11b	-	-	he
ZFMK-TIS-26450	Bubo bubo	BubBub1	300	[TCCA]11 .2	[TCCA]11.2	GCA_010303855.1	ML985147.1		11.2	-	-	he
ZFMK-TIS-26450	Bubo bubo	BubBub1	300	[TCCA]12	[TCCA]11.2	GCA_010303855.1	ML985147.1		12b	-	-	he
ZFMK-TIS-35219	Bubo bubo	BubBub1	300	[TCCA]10.2	[TCCA]11.2	GCA_010303855.1	ML985147.1		10.2	-	-	he
ZFMK-TIS-35219	Bubo bubo	BubBub1	300	[TCCA]11	[TCCA]11.2	GCA_010303855.1	ML985147.1		11b	-	-	he
ZFMK-TIS-42251	Bubo bubo	BubBub1	300	[TCCA]10.2	[TCCA]11.2	GCA_010303855.1	ML985147.1		10.2	-	C	he
ZFMK-TIS-42251	Bubo bubo	BubBub1	300	[TCCA]8 TCAA	[TCCA]11.2	GCA_010303855.1	ML985147.1		9c	-	C	he
ZFMK-TIS-42253	Bubo bubo	BubBub1	300	[TCCA]10.2	[TCCA]11.2	GCA_010303855.1	ML985147.1		10.2	-	-	he
ZFMK-TIS-42253	Bubo bubo	BubBub1	300	[TCCA]11	[TCCA]11.2	GCA_010303855.1	ML985147.1		11b	-	-	he
ZFMK-TIS-42254	Bubo bubo	BubBub1	300	[TCCA]11 .2	[TCCA]11.2	GCA_010303855.1	ML985147.1		11.2	G	-	he
ZFMK-TIS-42254	Bubo bubo	BubBub1	300	[TCCA]12	[TCCA]11.2	GCA_010303855.1	ML985147.1		12b	-	-	he
ZFMK-TIS-42256	Bubo bubo	BubBub1	300	[TCCA]10.2	[TCCA]11.2	GCA_010303855.1	ML985147.1		10.2	-	-	he
ZFMK-TIS-42256	Bubo bubo	BubBub1	300	[TCCA]11	[TCCA]11.2	GCA_010303855.1	ML985147.1		11b	-	-	he
ZFMK-TIS-42257	Bubo bubo	BubBub1	300	[TCCA]11 .2	[TCCA]11.2	GCA_010303855.1	ML985147.1		11.2	-	-	he
ZFMK-TIS-42257	Bubo bubo	BubBub1	300	[TCCA]12	[TCCA]11.2	GCA_010303855.1	ML985147.1		12b	-	-	he
ZFMK-TIS-42261	Bubo bubo	BubBub1	300		[TCCA]11.2	GCA_010303855.1	ML985147.1		NA	NA	NA	NA
ZFMK-TIS-42261	Bubo bubo	BubBub1	300		[TCCA]11.2	GCA_010303855.1	ML985147.1		NA	NA	NA	NA
ZFMK-TIS-42277	Bubo bubo	BubBub1	300	[TCCA]11 .2	[TCCA]11.2	GCA_010303855.1	ML985147.1		11.2	-	-	he
ZFMK-TIS-42277	Bubo bubo	BubBub1	300	[TCCA]12	[TCCA]11.2	GCA_010303855.1	ML985147.1		12b	-	-	he

## Sheet: BubBub2
ZFMK-TIS	Species	Locus	Ref Amp size	Repeat motif	Ref allele	NCBI No	Scaffold ID	LFA Sample ID		inheritance	Allele Nr.
									163 Msat
ZFMK-TIS-26433	Bubo bubo	BubBub2	301	[AGAT]12	[AGAT]14	GCA_010303855.1	ML985195.1		12	he
ZFMK-TIS-26433	Bubo bubo	BubBub2	301	[AGAT]15	[AGAT]14	GCA_010303855.1	ML985195.1		15	he
ZFMK-TIS-26450	Bubo bubo	BubBub2	301	[AGAT]12	[AGAT]14	GCA_010303855.1	ML985195.1		12	he
ZFMK-TIS-26450	Bubo bubo	BubBub2	301	[AGAT]13	[AGAT]14	GCA_010303855.1	ML985195.1		13	he
ZFMK-TIS-35219	Bubo bubo	BubBub2	301	[AGAT]12	[AGAT]14	GCA_010303855.1	ML985195.1		12	he
ZFMK-TIS-35219	Bubo bubo	BubBub2	301	[AGAT]13	[AGAT]14	GCA_010303855.1	ML985195.1		13	he
ZFMK-TIS-42251	Bubo bubo	BubBub2	301	[AGAT]12	[AGAT]14	GCA_010303855.1	ML985195.1		12	he
ZFMK-TIS-42251	Bubo bubo	BubBub2	301	[AGAT]13	[AGAT]14	GCA_010303855.1	ML985195.1		13	he
ZFMK-TIS-42253	Bubo bubo	BubBub2	301	[AGAT]13	[AGAT]14	GCA_010303855.1	ML985195.1		13	he
ZFMK-TIS-42253	Bubo bubo	BubBub2	301	[AGAT]15	[AGAT]14	GCA_010303855.1	ML985195.1		15	he
ZFMK-TIS-42254	Bubo bubo	BubBub2	301	[AGAT]14	[AGAT]14	GCA_010303855.1	ML985195.1		14	he
ZFMK-TIS-42254	Bubo bubo	BubBub2	301	[AGAT]15	[AGAT]14	GCA_010303855.1	ML985195.1		15	he
ZFMK-TIS-42256	Bubo bubo	BubBub2	301	[AGAT]16	[AGAT]14	GCA_010303855.1	ML985195.1		16	ho
ZFMK-TIS-42256	Bubo bubo	BubBub2	301	[AGAT]16	[AGAT]14	GCA_010303855.1	ML985195.1		16	ho
ZFMK-TIS-42257	Bubo bubo	BubBub2	301	[AGAT]13	[AGAT]14	GCA_010303855.1	ML985195.1		13	he
ZFMK-TIS-42257	Bubo bubo	BubBub2	301	[AGAT]14	[AGAT]14	GCA_010303855.1	ML985195.1		14	he
ZFMK-TIS-42261	Bubo bubo	BubBub2	301	[AGAT]14	[AGAT]14	GCA_010303855.1	ML985195.1		14	ho
ZFMK-TIS-42261	Bubo bubo	BubBub2	301	[AGAT]14	[AGAT]14	GCA_010303855.1	ML985195.1		14	ho
ZFMK-TIS-42277	Bubo bubo	BubBub2	301	[AGAT]14	[AGAT]14	GCA_010303855.1	ML985195.1		14	he
ZFMK-TIS-42277	Bubo bubo	BubBub2	301	[AGAT]15	[AGAT]14	GCA_010303855.1	ML985195.1		15	he

## Sheet: BubBub3
ZFMK-TIS	Species	Locus	Ref Amp size	Repeat motif	Ref allele	NCBI No	Scaffold ID	LFA Sample ID		inheritance	Allele Nr.
									143 Msat
ZFMK-TIS-26433	Bubo bubo	BubBub3	315	[CATC]15.3	[CATC]15.3	GCA_010303855.1	ML985195.1		15.3	he
ZFMK-TIS-26433	Bubo bubo	BubBub3	315	[CATC]16.3	[CATC]15.3	GCA_010303855.1	ML985195.1		16.3	he
ZFMK-TIS-26450	Bubo bubo	BubBub3	315	[CATC]12.3	[CATC]15.3	GCA_010303855.1	ML985195.1		12.3	he
ZFMK-TIS-26450	Bubo bubo	BubBub3	315	[CATC]14.3	[CATC]15.3	GCA_010303855.1	ML985195.1		14.3	he
ZFMK-TIS-35219	Bubo bubo	BubBub3	315	[CATC]14.3	[CATC]15.3	GCA_010303855.1	ML985195.1		14.3	he
ZFMK-TIS-35219	Bubo bubo	BubBub3	315	[CATC]16.3	[CATC]15.3	GCA_010303855.1	ML985195.1		16.3	he
ZFMK-TIS-42251	Bubo bubo	BubBub3	315	[CATC]14.3	[CATC]15.3	GCA_010303855.1	ML985195.1		14.3	he
ZFMK-TIS-42251	Bubo bubo	BubBub3	315	[CATC]15.3	[CATC]15.3	GCA_010303855.1	ML985195.1		15.3	he
ZFMK-TIS-42253	Bubo bubo	BubBub3	315	[CATC]13.3	[CATC]15.3	GCA_010303855.1	ML985195.1		13.3	he
ZFMK-TIS-42253	Bubo bubo	BubBub3	315	[CATC]14.3	[CATC]15.3	GCA_010303855.1	ML985195.1		14.3	he
ZFMK-TIS-42254	Bubo bubo	BubBub3	315	[CATC]15.3	[CATC]15.3	GCA_010303855.1	ML985195.1		15.3	he
ZFMK-TIS-42254	Bubo bubo	BubBub3	315	[CATC]16.3	[CATC]15.3	GCA_010303855.1	ML985195.1		16.3	he
ZFMK-TIS-42256	Bubo bubo	BubBub3	315	[CATC]14.3	[CATC]15.3	GCA_010303855.1	ML985195.1		14.3	he
ZFMK-TIS-42256	Bubo bubo	BubBub3	315	[CATC]16.3	[CATC]15.3	GCA_010303855.1	ML985195.1		16.3	he
ZFMK-TIS-42257	Bubo bubo	BubBub3	315	[CATC]13.3	[CATC]15.3	GCA_010303855.1	ML985195.1		13.3	he
ZFMK-TIS-42257	Bubo bubo	BubBub3	315	[CATC]14.3	[CATC]15.3	GCA_010303855.1	ML985195.1		14.3	he
ZFMK-TIS-42261	Bubo bubo	BubBub3	315	[CATC]14.3	[CATC]15.3	GCA_010303855.1	ML985195.1		14.3	he
ZFMK-TIS-42261	Bubo bubo	BubBub3	315	[CATC]15.3	[CATC]15.3	GCA_010303855.1	ML985195.1		15.3	he
ZFMK-TIS-42277	Bubo bubo	BubBub3	315	[CATC]14.3	[CATC]15.3	GCA_010303855.1	ML985195.1		14.3	he
ZFMK-TIS-42277	Bubo bubo	BubBub3	315	[CATC]16.3	[CATC]15.3	GCA_010303855.1	ML985195.1		16.3	he

## Sheet: BubBub4
ZFMK-TIS	Species	Locus	Ref Amp size	Repeat motif	Ref allele	NCBI No	Scaffold ID	LFA Sample ID		inheritance	Allele Nr.
									92 Msat
ZFMK-TIS-26433	Bubo bubo	BubBub4	311	[AGAT]10.3	[AGAT]13.3	GCA_010303855.1	ML985195.1		10.3	ho
ZFMK-TIS-26433	Bubo bubo	BubBub4	311	[AGAT]10.3	[AGAT]13.3	GCA_010303855.1	ML985195.1		10.3	ho
ZFMK-TIS-26450	Bubo bubo	BubBub4	311	[AGAT]14.3	[AGAT]13.3	GCA_010303855.1	ML985195.1		14.3	ho
ZFMK-TIS-26450	Bubo bubo	BubBub4	311	[AGAT]14.3	[AGAT]13.3	GCA_010303855.1	ML985195.1		14.3	ho
ZFMK-TIS-35219	Bubo bubo	BubBub4	311	[AGAT]10.3	[AGAT]13.3	GCA_010303855.1	ML985195.1		10.3	he
ZFMK-TIS-35219	Bubo bubo	BubBub4	311	[AGAT]12.3	[AGAT]13.3	GCA_010303855.1	ML985195.1		12.3	he
ZFMK-TIS-42251	Bubo bubo	BubBub4	311	[AGAT]10.3	[AGAT]13.3	GCA_010303855.1	ML985195.1		10.3	he
ZFMK-TIS-42251	Bubo bubo	BubBub4	311	[AGAT]14.3	[AGAT]13.3	GCA_010303855.1	ML985195.1		14.3	he
ZFMK-TIS-42253	Bubo bubo	BubBub4	311	[AGAT]12.3	[AGAT]13.3	GCA_010303855.1	ML985195.1		12.3	he
ZFMK-TIS-42253	Bubo bubo	BubBub4	311	[AGAT]14.3	[AGAT]13.3	GCA_010303855.1	ML985195.1		14.3	he
ZFMK-TIS-42254	Bubo bubo	BubBub4	311	[AGAT]14.3	[AGAT]13.3	GCA_010303855.1	ML985195.1		14.3	he
ZFMK-TIS-42254	Bubo bubo	BubBub4	311	[AGAT]15.3	[AGAT]13.3	GCA_010303855.1	ML985195.1		15.3	he
ZFMK-TIS-42256	Bubo bubo	BubBub4	311	[AGAT]14.3	[AGAT]13.3	GCA_010303855.1	ML985195.1		14.3	ho
ZFMK-TIS-42256	Bubo bubo	BubBub4	311	[AGAT]14.3	[AGAT]13.3	GCA_010303855.1	ML985195.1		14.3	ho
ZFMK-TIS-42257	Bubo bubo	BubBub4	311	[AGAT]13.3	[AGAT]13.3	GCA_010303855.1	ML985195.1		13.3	he
ZFMK-TIS-42257	Bubo bubo	BubBub4	311	[AGAT]14.3	[AGAT]13.3	GCA_010303855.1	ML985195.1		14.3	he
ZFMK-TIS-42261	Bubo bubo	BubBub4	311	[AGAT]12.3	[AGAT]13.3	GCA_010303855.1	ML985195.1		12.3	he
ZFMK-TIS-42261	Bubo bubo	BubBub4	311	[AGAT]13.3	[AGAT]13.3	GCA_010303855.1	ML985195.1		13.3	he
ZFMK-TIS-42277	Bubo bubo	BubBub4	311	[AGAT]11.3	[AGAT]13.3	GCA_010303855.1	ML985195.1		11.3	he
ZFMK-TIS-42277	Bubo bubo	BubBub4	311	[AGAT]12.3	[AGAT]13.3	GCA_010303855.1	ML985195.1		12.3	he

## Sheet: BubBub5
ZFMK-TIS	Species	Locus	Ref Amp size	Repeat motif	Ref allele	NCBI No	Scaffold ID	LFA Sample ID		inheritance	Allele Nr.
									137 Msat
ZFMK-TIS-26433	Bubo bubo	BubBub5	314	[TAGA]14.2	[TAGA]16.2	GCA_010303855.1	ML985195.1		14.2	he
ZFMK-TIS-26433	Bubo bubo	BubBub5	314	[TAGA]16.2	[TAGA]16.2	GCA_010303855.1	ML985195.1		16.2	he
ZFMK-TIS-26450	Bubo bubo	BubBub5	314	[TAGA]14.2	[TAGA]16.2	GCA_010303855.1	ML985195.1		14.2	he
ZFMK-TIS-26450	Bubo bubo	BubBub5	314	[TAGA]15.2	[TAGA]16.2	GCA_010303855.1	ML985195.1		15.2	he
ZFMK-TIS-35219	Bubo bubo	BubBub5	314	[TAGA]13.2	[TAGA]16.2	GCA_010303855.1	ML985195.1		13.2	he
ZFMK-TIS-35219	Bubo bubo	BubBub5	314	[TAGA]14.2	[TAGA]16.2	GCA_010303855.1	ML985195.1		14.2	he
ZFMK-TIS-42251	Bubo bubo	BubBub5	314	[TAGA]14.2	[TAGA]16.2	GCA_010303855.1	ML985195.1		14.2	ho
ZFMK-TIS-42251	Bubo bubo	BubBub5	314	[TAGA]14.2	[TAGA]16.2	GCA_010303855.1	ML985195.1		14.2	ho
ZFMK-TIS-42253	Bubo bubo	BubBub5	314	[TAGA]15.2	[TAGA]16.2	GCA_010303855.1	ML985195.1		15.2	ho
ZFMK-TIS-42253	Bubo bubo	BubBub5	314	[TAGA]15.2	[TAGA]16.2	GCA_010303855.1	ML985195.1		15.2	ho
ZFMK-TIS-42254	Bubo bubo	BubBub5	314	[TAGA]13.2	[TAGA]16.2	GCA_010303855.1	ML985195.1		13.2	he
ZFMK-TIS-42254	Bubo bubo	BubBub5	314	[TAGA]15.2	[TAGA]16.2	GCA_010303855.1	ML985195.1		15.2	he
ZFMK-TIS-42256	Bubo bubo	BubBub5	314	[TAGA]15.2	[TAGA]16.2	GCA_010303855.1	ML985195.1		15.2	ho
ZFMK-TIS-42256	Bubo bubo	BubBub5	314	[TAGA]15.2	[TAGA]16.2	GCA_010303855.1	ML985195.1		15.2	ho
ZFMK-TIS-42257	Bubo bubo	BubBub5	314	[TAGA]14.2	[TAGA]16.2	GCA_010303855.1	ML985195.1		14.2	he
ZFMK-TIS-42257	Bubo bubo	BubBub5	314	[TAGA]15.2	[TAGA]16.2	GCA_010303855.1	ML985195.1		15.2	he
ZFMK-TIS-42261	Bubo bubo	BubBub5	314	[TAGA]13.2	[TAGA]16.2	GCA_010303855.1	ML985195.1		13.2	ho
ZFMK-TIS-42261	Bubo bubo	BubBub5	314	[TAGA]13.2	[TAGA]16.2	GCA_010303855.1	ML985195.1		13.2	ho
ZFMK-TIS-42277	Bubo bubo	BubBub5	314	[TAGA]14.2	[TAGA]16.2	GCA_010303855.1	ML985195.1		14.2	he
ZFMK-TIS-42277	Bubo bubo	BubBub5	314	[TAGA]16.2	[TAGA]16.2	GCA_010303855.1	ML985195.1		16.2	he

## Sheet: BubBub6
ZFMK-TIS	Species	Locus	Ref Amp size	Repeat motif	Ref allele	NCBI No	Scaffold ID	LFA Sample ID	Haplotype											inheritance	Allele Nr.
									73 T->C	76 G->A	79 G->T	117 G->A	145 Msat	228 A->G	262 G->A	303 A->G	308 C->T	310 G->A	319 T->C
ZFMK-TIS-26433	Bubo bubo	BubBub6	343	[TAGA]2 TAAA [TAGA]4	[TAGA]11	GCA_010303855.1	ML985228.1		C	-	T	A	7b	-	A	-	-	-	C	he
ZFMK-TIS-26433	Bubo bubo	BubBub6	343	[TAGA]11	[TAGA]11	GCA_010303855.1	ML985228.1		C	-	-	-	11	-	A	-	-	A	C	he
ZFMK-TIS-26450	Bubo bubo	BubBub6	343	[TAGA]2 TAAA [TAGA]4	[TAGA]11	GCA_010303855.1	ML985228.1		C	A	T	A	7b	-	A	-	-	-	-	he
ZFMK-TIS-26450	Bubo bubo	BubBub6	343	[TAGA]13	[TAGA]11	GCA_010303855.1	ML985228.1		-	-	-	-	13	-	-	G	-	A	C	he
ZFMK-TIS-35219	Bubo bubo	BubBub6	343	[TAGA]10	[TAGA]11	GCA_010303855.1	ML985228.1		C	-	-	-	10	-	A	-	-	-	-	he
ZFMK-TIS-35219	Bubo bubo	BubBub6	343	[TAGA]15	[TAGA]11	GCA_010303855.1	ML985228.1		C	-	-	-	15	-	A	-	-	-	-	he
ZFMK-TIS-42251	Bubo bubo	BubBub6	343	[TAGA]2 TAAA [TAGA]3	[TAGA]11	GCA_010303855.1	ML985228.1		-	-	-	-	6b	G	A	-	-	A	C	he
ZFMK-TIS-42251	Bubo bubo	BubBub6	343	[TAGA]2 TAAA [TAGA]3	[TAGA]11	GCA_010303855.1	ML985228.1		-	-	-	-	6b	-	A	-	-	A	C	he
ZFMK-TIS-42253	Bubo bubo	BubBub6	343	[TAGA]11	[TAGA]11	GCA_010303855.1	ML985228.1		-	-	-	-	11	-	-	-	-	-	-	he
ZFMK-TIS-42253	Bubo bubo	BubBub6	343	[TAGA]12	[TAGA]11	GCA_010303855.1	ML985228.1		-	-	-	-	12	-	-	-	-	-	-	he
ZFMK-TIS-42254	Bubo bubo	BubBub6	343	[TAGA]14	[TAGA]11	GCA_010303855.1	ML985228.1		C	-	-	-	14	-	A	-	-	-	-	ho
ZFMK-TIS-42254	Bubo bubo	BubBub6	343	[TAGA]14	[TAGA]11	GCA_010303855.1	ML985228.1		C	-	-	-	14	-	A	-	-	-	-	ho
ZFMK-TIS-42256	Bubo bubo	BubBub6	343	[TAGA]2 TAAA [TAGA]4	[TAGA]11	GCA_010303855.1	ML985228.1		C	A	T	A	7b	-	A	-	T	A	C	he
ZFMK-TIS-42256	Bubo bubo	BubBub6	343	[TAGA]2 TAAA [TAGA]4	[TAGA]11	GCA_010303855.1	ML985228.1		C	-	T	A	7b	-	A	-	T	A	C	he
ZFMK-TIS-42257	Bubo bubo	BubBub6	343	[TAGA]2 TAAA [TAGA]3	[TAGA]11	GCA_010303855.1	ML985228.1		C	-	T	A	6b	-	A	-	-	-	-	he
ZFMK-TIS-42257	Bubo bubo	BubBub6	343	[TAGA]15	[TAGA]11	GCA_010303855.1	ML985228.1		-	-	-	-	15	-	A	-	T	A	C	he
ZFMK-TIS-42261	Bubo bubo	BubBub6	343	[TAGA]2 TAAA [TAGA]3	[TAGA]11	GCA_010303855.1	ML985228.1		C	-	T	A	6b	-	A	-	-	-	-	he
ZFMK-TIS-42261	Bubo bubo	BubBub6	343	[TAGA]13	[TAGA]11	GCA_010303855.1	ML985228.1		C	-	-	-	13	-	A	-	-	-	-	he
ZFMK-TIS-42277	Bubo bubo	BubBub6	343	[TAGA]2 TAAA [TAGA]3	[TAGA]11	GCA_010303855.1	ML985228.1		C	-	T	A	6b	-	A	-	-	-	-	he
ZFMK-TIS-42277	Bubo bubo	BubBub6	343	[TAGA]14	[TAGA]11	GCA_010303855.1	ML985228.1		C	-	T	A	14	-	A	-	-	A	C	he

## Sheet: BubBub7
ZFMK-TIS	Species	Locus	Ref Amp size	Repeat motif	Ref allele	NCBI No	Scaffold ID	LFA Sample ID	Haplotype				inheritance	Allele Nr.
									84 A->G	123 T->A	135 Msat	266 A->G
ZFMK-TIS-26433	Bubo bubo	BubBub7	342	GATT [GATA]13.2 GATA [ATAA]1.2 [AGAC]3.1	[GATA]11.2 GATA [ATAG]1.2 [AGAC]2.1	GCA_010303855.1	ML985228.1		-	A	19.2b	-	he
ZFMK-TIS-26433	Bubo bubo	BubBub7	342	[GATA]14.2 GATA [ATAG]1.2 [AGAC]3.1	[GATA]11.2 GATA [ATAG]1.2 [AGAC]2.1	GCA_010303855.1	ML985228.1		-	A	19.1c	-	he
ZFMK-TIS-26450	Bubo bubo	BubBub7	342	[GATA]10.2 GATA [ATAG]1.2 [AGAC]2.1	[GATA]11.2 GATA [ATAG]1.2 [AGAC]2.1	GCA_010303855.1	ML985228.1		-	-	14.1	G	he
ZFMK-TIS-26450	Bubo bubo	BubBub7	342	GATT [GATA]12.2 GATA [ATAA]1.2 [AGAC]3.1	[GATA]11.2 GATA [ATAG]1.2 [AGAC]2.1	GCA_010303855.1	ML985228.1		-	A	18.1b	-	he
ZFMK-TIS-35219	Bubo bubo	BubBub7	342	GATT [GATA]13.2 GATA [ATAA]1.2 [AGAC]3.1	[GATA]11.2 GATA [ATAG]1.2 [AGAC]2.1	GCA_010303855.1	ML985228.1		-	A	19.1b	-	he
ZFMK-TIS-35219	Bubo bubo	BubBub7	342	[GATA]14.2 GATA [ATAG]1.2 [AGAC]3.1	[GATA]11.2 GATA [ATAG]1.2 [AGAC]2.1	GCA_010303855.1	ML985228.1		-	A	19.1c	-	he
ZFMK-TIS-42251	Bubo bubo	BubBub7	342	[GATA]12.2 GATA [ATAG]1.2 [AGAC]3.1	[GATA]11.2 GATA [ATAG]1.2 [AGAC]2.1	GCA_010303855.1	ML985228.1		-	-	17.1c	G	he
ZFMK-TIS-42251	Bubo bubo	BubBub7	342	[GATA]14.2 GATA [ATAG]1.2 [AGAC]3.1	[GATA]11.2 GATA [ATAG]1.2 [AGAC]2.1	GCA_010303855.1	ML985228.1		-	A	19.1c	-	he
ZFMK-TIS-42253	Bubo bubo	BubBub7	342	[GATA]11.2 GATA [ATAG]1.2 [AGAC]2.1	[GATA]11.2 GATA [ATAG]1.2 [AGAC]2.1	GCA_010303855.1	ML985228.1		-	-	15.1	-	he
ZFMK-TIS-42253	Bubo bubo	BubBub7	342	[GATA]16.2 GATA [ATAG]1.2 [AGAC]3.1	[GATA]11.2 GATA [ATAG]1.2 [AGAC]2.1	GCA_010303855.1	ML985228.1		-	A	21.1c	-	he
ZFMK-TIS-42254	Bubo bubo	BubBub7	342	[GATA]12.2 GATA [ATAG]1.2 [AGAC]3.1	[GATA]11.2 GATA [ATAG]1.2 [AGAC]2.1	GCA_010303855.1	ML985228.1		-	A	17.1c	-	he
ZFMK-TIS-42254	Bubo bubo	BubBub7	342	GATT [GATA]12.2 GATA [ATAG]1.2 [AGAC]3.1	[GATA]11.2 GATA [ATAG]1.2 [AGAC]2.1	GCA_010303855.1	ML985228.1		-	A	18.1b	-	he
ZFMK-TIS-42256	Bubo bubo	BubBub7	342	GATT [GATA]12.2 GATA [ATAA]1.2 [AGAC]3.1	[GATA]11.2 GATA [ATAG]1.2 [AGAC]2.1	GCA_010303855.1	ML985228.1		-	A	18.1b	-	he
ZFMK-TIS-42256	Bubo bubo	BubBub7	342	[GATA]13.2 GATA [ATAG]1.2 [AGAC]3.1	[GATA]11.2 GATA [ATAG]1.2 [AGAC]2.1	GCA_010303855.1	ML985228.1		-	-	18.1c	G	he
ZFMK-TIS-42257	Bubo bubo	BubBub7	342	[GATA]12.2 GATA [ATAG]1.2 [AGAC]3.1	[GATA]11.2 GATA [ATAG]1.2 [AGAC]2.1	GCA_010303855.1	ML985228.1		-	-	17.1c	G	he
ZFMK-TIS-42257	Bubo bubo	BubBub7	342	[GATA]15.2 GATA [ATAG]1.2 [AGAC]3.1	[GATA]11.2 GATA [ATAG]1.2 [AGAC]2.1	GCA_010303855.1	ML985228.1		G	A	20.1c	-	he
ZFMK-TIS-42261	Bubo bubo	BubBub7	342	[GATA]13.2 GATA [ATAG]1.2 [AGAC]3.1	[GATA]11.2 GATA [ATAG]1.2 [AGAC]2.1	GCA_010303855.1	ML985228.1		-	-	18.1c	G	he
ZFMK-TIS-42261	Bubo bubo	BubBub7	342	GATT [GATA]13.2 GATA [ATAA]1.2 [AGAC]3.1	[GATA]11.2 GATA [ATAG]1.2 [AGAC]2.1	GCA_010303855.1	ML985228.1		-	A	19.1b	-	he
ZFMK-TIS-42277	Bubo bubo	BubBub7	342	[GATA]12.2 GATA [ATAG]1.2 [AGAC]3.1	[GATA]11.2 GATA [ATAG]1.2 [AGAC]2.1	GCA_010303855.1	ML985228.1		-	A	17.1c	-	he
ZFMK-TIS-42277	Bubo bubo	BubBub7	342	[GATA]13.2 GATA [ATAG]1.2 [AGAC]3.1	[GATA]11.2 GATA [ATAG]1.2 [AGAC]2.1	GCA_010303855.1	ML985228.1		-	A	18.1c	-	he

## Sheet: BubBub8
ZFMK-TIS	Species	Locus	Ref Amp size	Repeat motif	Ref allele	NCBI No	Scaffold ID	LFA Sample ID		inheritance	Allele Nr.
									156 Msat
ZFMK-TIS-26433	Bubo bubo	BubBub8	347	[TCCA]15	[TCCA]17	GCA_010303855.1	ML985341.1		15	he
ZFMK-TIS-26433	Bubo bubo	BubBub8	347	[TCCA]17	[TCCA]17	GCA_010303855.1	ML985341.1		17	he
ZFMK-TIS-26450	Bubo bubo	BubBub8	347	[TCCA]14	[TCCA]17	GCA_010303855.1	ML985341.1		14	he
ZFMK-TIS-26450	Bubo bubo	BubBub8	347	[TCCA]16	[TCCA]17	GCA_010303855.1	ML985341.1		16	he
ZFMK-TIS-35219	Bubo bubo	BubBub8	347	[TCCA]15	[TCCA]17	GCA_010303855.1	ML985341.1		15	he
ZFMK-TIS-35219	Bubo bubo	BubBub8	347	[TCCA]16	[TCCA]17	GCA_010303855.1	ML985341.1		16	he
ZFMK-TIS-42251	Bubo bubo	BubBub8	347	[TCCA]14	[TCCA]17	GCA_010303855.1	ML985341.1		14	he
ZFMK-TIS-42251	Bubo bubo	BubBub8	347	[TCCA]16	[TCCA]17	GCA_010303855.1	ML985341.1		16	he
ZFMK-TIS-42253	Bubo bubo	BubBub8	347	[TCCA]14	[TCCA]17	GCA_010303855.1	ML985341.1		14	he
ZFMK-TIS-42253	Bubo bubo	BubBub8	347	[TCCA]15	[TCCA]17	GCA_010303855.1	ML985341.1		15	he
ZFMK-TIS-42254	Bubo bubo	BubBub8	347	[TCCA]16	[TCCA]17	GCA_010303855.1	ML985341.1		16	he
ZFMK-TIS-42254	Bubo bubo	BubBub8	347	[TCCA]18	[TCCA]17	GCA_010303855.1	ML985341.1		18	he
ZFMK-TIS-42256	Bubo bubo	BubBub8	347	[TCCA]16	[TCCA]17	GCA_010303855.1	ML985341.1		16	ho
ZFMK-TIS-42256	Bubo bubo	BubBub8	347	[TCCA]16	[TCCA]17	GCA_010303855.1	ML985341.1		16	ho
ZFMK-TIS-42257	Bubo bubo	BubBub8	347	[TCCA]16	[TCCA]17	GCA_010303855.1	ML985341.1		16	he
ZFMK-TIS-42257	Bubo bubo	BubBub8	347	[TCCA]17	[TCCA]17	GCA_010303855.1	ML985341.1		17	he
ZFMK-TIS-42261	Bubo bubo	BubBub8	347	[TCCA]15	[TCCA]17	GCA_010303855.1	ML985341.1		15	he
ZFMK-TIS-42261	Bubo bubo	BubBub8	347	[TCCA]18	[TCCA]17	GCA_010303855.1	ML985341.1		18	he
ZFMK-TIS-42277	Bubo bubo	BubBub8	347	[TCCA]16	[TCCA]17	GCA_010303855.1	ML985341.1		16	ho
ZFMK-TIS-42277	Bubo bubo	BubBub8	347	[TCCA]16	[TCCA]17	GCA_010303855.1	ML985341.1		16	ho

## Sheet: BubBub9
ZFMK-TIS	Species	Locus	Ref Amp size	Repeat motif	Ref allele	NCBI No	Scaffold ID	LFA Sample ID	Haplotype		inheritance	Allele Nr.
									47 C->A	165 Msat
ZFMK-TIS-26433	Bubo bubo	BubBub9	301	[AGAT]15.1	[AGAT]17.1	GCA_010303855.1	ML985433.1		-	15.1	he
ZFMK-TIS-26433	Bubo bubo	BubBub9	301	[AGAT]17.1	[AGAT]17.1	GCA_010303855.1	ML985433.1		-	17.1	he
ZFMK-TIS-26450	Bubo bubo	BubBub9	301	[AGAT]14.1	[AGAT]17.1	GCA_010303855.1	ML985433.1		-	14.1	he
ZFMK-TIS-26450	Bubo bubo	BubBub9	301	[AGAT]19.1	[AGAT]17.1	GCA_010303855.1	ML985433.1		-	19.1	he
ZFMK-TIS-35219	Bubo bubo	BubBub9	301	[AGAT]14.1	[AGAT]17.1	GCA_010303855.1	ML985433.1		A	14.1	he
ZFMK-TIS-35219	Bubo bubo	BubBub9	301	[AGAT]18.1	[AGAT]17.1	GCA_010303855.1	ML985433.1		A	18.1	he
ZFMK-TIS-42251	Bubo bubo	BubBub9	301	[AGAT]15.1	[AGAT]17.1	GCA_010303855.1	ML985433.1		-	15.1	he
ZFMK-TIS-42251	Bubo bubo	BubBub9	301	[AGAT]19.1	[AGAT]17.1	GCA_010303855.1	ML985433.1		-	19.1	he
ZFMK-TIS-42253	Bubo bubo	BubBub9	301	[AGAT]17.1	[AGAT]17.1	GCA_010303855.1	ML985433.1		A	17.1	he
ZFMK-TIS-42253	Bubo bubo	BubBub9	301	[AGAT]18.1	[AGAT]17.1	GCA_010303855.1	ML985433.1		A	18.1	he
ZFMK-TIS-42254	Bubo bubo	BubBub9	301	[AGAT]16.1	[AGAT]17.1	GCA_010303855.1	ML985433.1		A	16.1	he
ZFMK-TIS-42254	Bubo bubo	BubBub9	301	[AGAT]17.1	[AGAT]17.1	GCA_010303855.1	ML985433.1		A	17.1	he
ZFMK-TIS-42256	Bubo bubo	BubBub9	301	[AGAT]14.1	[AGAT]17.1	GCA_010303855.1	ML985433.1		-	14.1	he
ZFMK-TIS-42256	Bubo bubo	BubBub9	301	[AGAT]18.1	[AGAT]17.1	GCA_010303855.1	ML985433.1		-	18.1	he
ZFMK-TIS-42257	Bubo bubo	BubBub9	301	[AGAT]18.1	[AGAT]17.1	GCA_010303855.1	ML985433.1		A	18.1	ho
ZFMK-TIS-42257	Bubo bubo	BubBub9	301	[AGAT]18.1	[AGAT]17.1	GCA_010303855.1	ML985433.1		A	18.1	ho
ZFMK-TIS-42261	Bubo bubo	BubBub9	301	[AGAT]15.1	[AGAT]17.1	GCA_010303855.1	ML985433.1		A	15.1	he
ZFMK-TIS-42261	Bubo bubo	BubBub9	301	[AGAT]18.1	[AGAT]17.1	GCA_010303855.1	ML985433.1		A	18.1	he
ZFMK-TIS-42277	Bubo bubo	BubBub9	301	[AGAT]16.1	[AGAT]17.1	GCA_010303855.1	ML985433.1		A	16.1	he
ZFMK-TIS-42277	Bubo bubo	BubBub9	301	[AGAT]18.1	[AGAT]17.1	GCA_010303855.1	ML985433.1		A	18.1	he

## Sheet: BubBub10
ZFMK-TIS	Species	Locus	Ref Amp size	Repeat motif	Ref allele	NCBI No	Scaffold ID	LFA Sample ID		inheritance	Allele Nr.
									109 Msat
ZFMK-TIS-26433	Bubo bubo	BubBub10	303	[AGAT]13.1	[AGAT]15.1	GCA_010303855.1	ML985629.1		13.1	he
ZFMK-TIS-26433	Bubo bubo	BubBub10	303	[AGAT]14 [ACAT]1.1	[AGAT]15.1	GCA_010303855.1	ML985629.1		15.1b	he
ZFMK-TIS-26450	Bubo bubo	BubBub10	303	[AGAT]11.1	[AGAT]15.1	GCA_010303855.1	ML985629.1		11.1	he
ZFMK-TIS-26450	Bubo bubo	BubBub10	303	[AGAT]16.1	[AGAT]15.1	GCA_010303855.1	ML985629.1		16.1	he
ZFMK-TIS-35219	Bubo bubo	BubBub10	303	[AGAT]13.1	[AGAT]15.1	GCA_010303855.1	ML985629.1		13.1	he
ZFMK-TIS-35219	Bubo bubo	BubBub10	303	[AGAT]14.1	[AGAT]15.1	GCA_010303855.1	ML985629.1		14.1	he
ZFMK-TIS-42251	Bubo bubo	BubBub10	303	[AGAT]11.1	[AGAT]15.1	GCA_010303855.1	ML985629.1		11.1	he
ZFMK-TIS-42251	Bubo bubo	BubBub10	303	[AGAT]13.1	[AGAT]15.1	GCA_010303855.1	ML985629.1		13.1	he
ZFMK-TIS-42253	Bubo bubo	BubBub10	303	[AGAT]13 [ACAT]1.1	[AGAT]15.1	GCA_010303855.1	ML985629.1		14.1b	ho
ZFMK-TIS-42253	Bubo bubo	BubBub10	303	[AGAT]13 [ACAT]1.1	[AGAT]15.1	GCA_010303855.1	ML985629.1		14.1b	ho
ZFMK-TIS-42254	Bubo bubo	BubBub10	303	[AGAT]13.1	[AGAT]15.1	GCA_010303855.1	ML985629.1		13.1	he
ZFMK-TIS-42254	Bubo bubo	BubBub10	303	[AGAT]19.1	[AGAT]15.1	GCA_010303855.1	ML985629.1		19.1	he
ZFMK-TIS-42256	Bubo bubo	BubBub10	303	[AGAT]13.1	[AGAT]15.1	GCA_010303855.1	ML985629.1		13.1	ho
ZFMK-TIS-42256	Bubo bubo	BubBub10	303	[AGAT]13.1	[AGAT]15.1	GCA_010303855.1	ML985629.1		13.1	ho
ZFMK-TIS-42257	Bubo bubo	BubBub10	303	[AGAT]11.1	[AGAT]15.1	GCA_010303855.1	ML985629.1		11.1	he
ZFMK-TIS-42257	Bubo bubo	BubBub10	303	[AGAT]17.1	[AGAT]15.1	GCA_010303855.1	ML985629.1		17.1	he
ZFMK-TIS-42261	Bubo bubo	BubBub10	303	[AGAT]11.1	[AGAT]15.1	GCA_010303855.1	ML985629.1		11.1	he
ZFMK-TIS-42261	Bubo bubo	BubBub10	303	[AGAT]13.1	[AGAT]15.1	GCA_010303855.1	ML985629.1		13.1	he
ZFMK-TIS-42277	Bubo bubo	BubBub10	303	[AGAT]12.1	[AGAT]15.1	GCA_010303855.1	ML985629.1		12.1	he
ZFMK-TIS-42277	Bubo bubo	BubBub10	303	[AGAT]13.1	[AGAT]15.1	GCA_010303855.1	ML985629.1		13.1	he

[truncated: 20 more sheets: BubBub11, BubBub12, BubBub13, BubBub14, BubBub15, BubBub16, BubBub17, BubBub18, BubBub19, BubBub20, BubBub21, BubBub22, BubBub23, BubBub24, BubBub25, BubBub26, BubBub27, BubBub28, BubBub29, BubBub30]
