# Supplementary material for: FOGS: A SNPSTR Marker Database to Combat Wildlife Trafficking and a Cell Culture Bank for Ex‐Situ Conservation
Source: Mol Ecol Resour. 2025 Jan 10;25(4):e14062. doi: 10.1111/1755-0998.14062 (PMC11969641; doi:10.1111/1755-0998.14062)
Supplement: Supplementary file 4 — Table S4. SNPSTR data. [file MEN-25-e14062-s001.zip › Supplementary S4/Calotriton_asper_SNPSTR.xlsx]

## Sheet: CalAsp2
ZFMK-TIS	Species	Locus	Ref Amp size	Repeat motif	Ref allele	NCBI No	Scaffold ID	LFA Sample ID			inheritance	Allele Nr.
									103 Msat	243 C->A
ZFMK-TIS-51403	Caliotriton asper	CalAsp2	311	[AGAA]4.1	[AGAA]16.1				4.1	-	ho
ZFMK-TIS-51403	Caliotriton asper	CalAsp2	311	[AGAA]4.1	[AGAA]16.1				4.1	-	ho
ZFMK-TIS-51416	Caliotriton asper	CalAsp2	311	[AGAA]2 AGAG [AGAA]16.1	[AGAA]16.1				19.1b	-	ho
ZFMK-TIS-51416	Caliotriton asper	CalAsp2	311	[AGAA]2 AGAG [AGAA]16.1	[AGAA]16.1				19.1b	-	ho
ZFMK-TIS-59466	Caliotriton asper	CalAsp2	311	[AGAA]16.1	[AGAA]16.1				16.1	-	ho
ZFMK-TIS-59466	Caliotriton asper	CalAsp2	311	[AGAA]16.1	[AGAA]16.1				16.1	-	ho
ZFMK-TIS-59475	Caliotriton asper	CalAsp2	311	[AGAA]4.1	[AGAA]16.1				4.1	-	ho
ZFMK-TIS-59475	Caliotriton asper	CalAsp2	311	[AGAA]4.1	[AGAA]16.1				4.1	-	ho
ZFMK-TIS-59478	Caliotriton asper	CalAsp2	311	[AGAA]13.1	[AGAA]16.1				13.1	A	he
ZFMK-TIS-59478	Caliotriton asper	CalAsp2	311	[AGAA]13.1	[AGAA]16.1				13.1	-	he
ZFMK-TIS-59481	Caliotriton asper	CalAsp2	311	[AGAA]16.1	[AGAA]16.1				16.1	A	he
ZFMK-TIS-59481	Caliotriton asper	CalAsp2	311	[AGAA]17.1	[AGAA]16.1				17.1	A	he
ZFMK-TIS-51404	Caliotriton asper	CalAsp2	311		[AGAA]16.1				NA	NA	NA
ZFMK-TIS-51404	Caliotriton asper	CalAsp2	311		[AGAA]16.1				NA	NA	NA
ZFMK-TIS-51406	Caliotriton asper	CalAsp2	311		[AGAA]16.1				NA	NA	NA
ZFMK-TIS-51406	Caliotriton asper	CalAsp2	311		[AGAA]16.1				NA	NA	NA
ZFMK-TIS-51413	Caliotriton asper	CalAsp2	311		[AGAA]16.1				NA	NA	NA
ZFMK-TIS-51413	Caliotriton asper	CalAsp2	311		[AGAA]16.1				NA	NA	NA
ZFMK-TIS-51412	Caliotriton asper	CalAsp2	311		[AGAA]16.1				NA	NA	NA
ZFMK-TIS-51412	Caliotriton asper	CalAsp2	311		[AGAA]16.1				NA	NA	NA

## Sheet: CalAsp3
ZFMK-TIS	Species	Locus	Ref Amp size	Repeat motif	Ref allele	NCBI No	Scaffold ID	LFA Sample ID	Haplotype					inheritance	Allele Nr.
									103 G->T	147 Msat	221 A->C	282 C->A	288 A->G
ZFMK-TIS-51403	Caliotriton asper	CalAsp3	338		[AGAT]11.1				NA	NA	NA	NA	NA	NA
ZFMK-TIS-51403	Caliotriton asper	CalAsp3	338		[AGAT]11.1				NA	NA	NA	NA	NA	NA
ZFMK-TIS-51416	Caliotriton asper	CalAsp3	338	[AGAT]12.1	[AGAT]11.1				-	12.1	-	-	-	ho
ZFMK-TIS-51416	Caliotriton asper	CalAsp3	338	[AGAT]12.1	[AGAT]11.1				-	12.1	-	-	-	ho
ZFMK-TIS-59466	Caliotriton asper	CalAsp3	338	[AGAT]11.1	[AGAT]11.1				-	11.1	-	-	-	he
ZFMK-TIS-59466	Caliotriton asper	CalAsp3	338	[AGAT]13.1	[AGAT]11.1				-	13.1	-	-	-	he
ZFMK-TIS-59475	Caliotriton asper	CalAsp3	338	AGAC [AGAT]9 AAAT [AGAT]6.1	[AGAT]11.1				T	17.1	C	A	G	ho
ZFMK-TIS-59475	Caliotriton asper	CalAsp3	338	AGAC [AGAT]9 AAAT [AGAT]6.1	[AGAT]11.1				T	17.1	C	A	G	ho
ZFMK-TIS-59478	Caliotriton asper	CalAsp3	338	[AGAT]13.1	[AGAT]11.1				-	13.1	-	-	-	he
ZFMK-TIS-59478	Caliotriton asper	CalAsp3	338	[AGAT]15.1	[AGAT]11.1				-	15.1	-	-	-	he
ZFMK-TIS-59481	Caliotriton asper	CalAsp3	338	[AGAT]11.1	[AGAT]11.1				-	11.1	-	-	-	ho
ZFMK-TIS-59481	Caliotriton asper	CalAsp3	338	[AGAT]11.1	[AGAT]11.1				-	11.1	-	-	-	ho
ZFMK-TIS-51404	Caliotriton asper	CalAsp3	338		[AGAT]11.1				NA	NA	NA	NA	NA	NA
ZFMK-TIS-51404	Caliotriton asper	CalAsp3	338		[AGAT]11.1				NA	NA	NA	NA	NA	NA
ZFMK-TIS-51406	Caliotriton asper	CalAsp3	338		[AGAT]11.1				NA	NA	NA	NA	NA	NA
ZFMK-TIS-51406	Caliotriton asper	CalAsp3	338		[AGAT]11.1				NA	NA	NA	NA	NA	NA
ZFMK-TIS-51413	Caliotriton asper	CalAsp3	338		[AGAT]11.1				NA	NA	NA	NA	NA	NA
ZFMK-TIS-51413	Caliotriton asper	CalAsp3	338		[AGAT]11.1				NA	NA	NA	NA	NA	NA
ZFMK-TIS-51412	Caliotriton asper	CalAsp3	338		[AGAT]11.1				NA	NA	NA	NA	NA	NA
ZFMK-TIS-51412	Caliotriton asper	CalAsp3	338		[AGAT]11.1				NA	NA	NA	NA	NA	NA

## Sheet: CalAsp7
ZFMK-TIS	Species	Locus	Ref Amp size	Repeat motif	Ref allele	NCBI No	Scaffold ID	LFA Sample ID	Haplotype		inheritance	Allele Nr.
									117 Msat	176 G->A
ZFMK-TIS-51403	Caliotriton asper	CalAsp7	300		[ATAC]11 ACAC ATAC				NA	NA	NA
ZFMK-TIS-51403	Caliotriton asper	CalAsp7	300		[ATAC]11 ACAC ATAC				NA	NA	NA
ZFMK-TIS-51416	Caliotriton asper	CalAsp7	300	[ATAC]3 ATGC [ATAC]7 ACAC ATAC	[ATAC]11 ACAC ATAC				13b	-	ho
ZFMK-TIS-51416	Caliotriton asper	CalAsp7	300	[ATAC]3 ATGC [ATAC]7 ACAC ATAC	[ATAC]11 ACAC ATAC				13b	-	ho
ZFMK-TIS-59466	Caliotriton asper	CalAsp7	300	[ATAC]9 ACAC ATAC	[ATAC]11 ACAC ATAC				11	-	he
ZFMK-TIS-59466	Caliotriton asper	CalAsp7	300	[ATAC]3 ATGC [ATAC]7 ACAC ATAC	[ATAC]11 ACAC ATAC				13b	-	he
ZFMK-TIS-59475	Caliotriton asper	CalAsp7	300	[ATAC]8 ACAC ATAC	[ATAC]11 ACAC ATAC				10	-	ho
ZFMK-TIS-59475	Caliotriton asper	CalAsp7	300	[ATAC]8 ACAC ATAC	[ATAC]11 ACAC ATAC				10	-	ho
ZFMK-TIS-59478	Caliotriton asper	CalAsp7	300	[ATAC]8 ACAC ATAC	[ATAC]11 ACAC ATAC				10	A	ho
ZFMK-TIS-59478	Caliotriton asper	CalAsp7	300	[ATAC]8 ACAC ATAC	[ATAC]11 ACAC ATAC				10	A	ho
ZFMK-TIS-59481	Caliotriton asper	CalAsp7	300	[ATAC]9 ACAC ATAC	[ATAC]11 ACAC ATAC				11	-	he
ZFMK-TIS-59481	Caliotriton asper	CalAsp7	300	[ATAC]11 ACAC ATAC	[ATAC]11 ACAC ATAC				13	-	he
ZFMK-TIS-51404	Caliotriton asper	CalAsp7	300		[ATAC]11 ACAC ATAC				NA	NA	NA
ZFMK-TIS-51404	Caliotriton asper	CalAsp7	300		[ATAC]11 ACAC ATAC				NA	NA	NA
ZFMK-TIS-51406	Caliotriton asper	CalAsp7	300		[ATAC]11 ACAC ATAC				NA	NA	NA
ZFMK-TIS-51406	Caliotriton asper	CalAsp7	300		[ATAC]11 ACAC ATAC				NA	NA	NA
ZFMK-TIS-51413	Caliotriton asper	CalAsp7	300		[ATAC]11 ACAC ATAC				NA	NA	NA
ZFMK-TIS-51413	Caliotriton asper	CalAsp7	300		[ATAC]11 ACAC ATAC				NA	NA	NA
ZFMK-TIS-51412	Caliotriton asper	CalAsp7	300		[ATAC]11 ACAC ATAC				NA	NA	NA
ZFMK-TIS-51412	Caliotriton asper	CalAsp7	300		[ATAC]11 ACAC ATAC				NA	NA	NA

## Sheet: CalAsp8
ZFMK-TIS	Species	Locus	Ref Amp size	Repeat motif	Ref allele	NCBI No	Scaffold ID	LFA Sample ID		inheritance	Allele Nr.
									107 Msat
ZFMK-TIS-51403	Caliotriton asper	CalAsp8	328		TAGC [TAGA]17.1				NA	NA
ZFMK-TIS-51403	Caliotriton asper	CalAsp8	328		TAGC [TAGA]17.1				NA	NA
ZFMK-TIS-51416	Caliotriton asper	CalAsp8	328	TAGC [TAGA]17.1	TAGC [TAGA]17.1				18.1	ho
ZFMK-TIS-51416	Caliotriton asper	CalAsp8	328	TAGC [TAGA]17.1	TAGC [TAGA]17.1				18.1	ho
ZFMK-TIS-59466	Caliotriton asper	CalAsp8	328	TAGC [TAGA]17.1	TAGC [TAGA]17.1				18.1	he
ZFMK-TIS-59466	Caliotriton asper	CalAsp8	328	TAGC [TAGA]18.1	TAGC [TAGA]17.1				19.1	he
ZFMK-TIS-59475	Caliotriton asper	CalAsp8	328	TAGC [TAGA]7 TGGA TGGA [TAGA]21.1	TAGC [TAGA]17.1				31.1	he
ZFMK-TIS-59475	Caliotriton asper	CalAsp8	328	TAGC [TAGA]7 TGGA TGGA [TAGA]22.1	TAGC [TAGA]17.1				32.1	he
ZFMK-TIS-59478	Caliotriton asper	CalAsp8	328	TAGC [TAGA]17.1	TAGC [TAGA]17.1				18.1	ho
ZFMK-TIS-59478	Caliotriton asper	CalAsp8	328	TAGC [TAGA]17.1	TAGC [TAGA]17.1				18.1	ho
ZFMK-TIS-59481	Caliotriton asper	CalAsp8	328	TAGC [TAGA]17.1	TAGC [TAGA]17.1				18.1	he
ZFMK-TIS-59481	Caliotriton asper	CalAsp8	328	TAGC [TAGA]18.1	TAGC [TAGA]17.1				19.1	he
ZFMK-TIS-51404	Caliotriton asper	CalAsp8	328		TAGC [TAGA]17.1				NA	NA
ZFMK-TIS-51404	Caliotriton asper	CalAsp8	328		TAGC [TAGA]17.1				NA	NA
ZFMK-TIS-51406	Caliotriton asper	CalAsp8	328		TAGC [TAGA]17.1				NA	NA
ZFMK-TIS-51406	Caliotriton asper	CalAsp8	328		TAGC [TAGA]17.1				NA	NA
ZFMK-TIS-51413	Caliotriton asper	CalAsp8	328		TAGC [TAGA]17.1				NA	NA
ZFMK-TIS-51413	Caliotriton asper	CalAsp8	328		TAGC [TAGA]17.1				NA	NA
ZFMK-TIS-51412	Caliotriton asper	CalAsp8	328		TAGC [TAGA]17.1				NA	NA
ZFMK-TIS-51412	Caliotriton asper	CalAsp8	328		TAGC [TAGA]17.1				NA	NA

## Sheet: CalAsp13
ZFMK-TIS	Species	Locus	Ref Amp size	Repeat motif	Ref allele	NCBI No	Scaffold ID	LFA Sample ID			inheritance	Allele Nr.
									125 Msat	275 G->A
ZFMK-TIS-51403	Caliotriton asper	CalAsp13	323	[TAGA]11.1	[TAGA]17.1				11.1	A	ho
ZFMK-TIS-51403	Caliotriton asper	CalAsp13	323	[TAGA]11.1	[TAGA]17.1				11.1	A	ho
ZFMK-TIS-51416	Caliotriton asper	CalAsp13	323	[TAGA]14.1	[TAGA]17.1				14.1	-	he
ZFMK-TIS-51416	Caliotriton asper	CalAsp13	323	[TAGA]16.1	[TAGA]17.1				16.1	-	he
ZFMK-TIS-59466	Caliotriton asper	CalAsp13	323	[TAGA]12.1	[TAGA]17.1				12.1	-	he
ZFMK-TIS-59466	Caliotriton asper	CalAsp13	323	[TAGA]17.1	[TAGA]17.1				17.1	-	he
ZFMK-TIS-59475	Caliotriton asper	CalAsp13	323	[TAGA]11.1	[TAGA]17.1				11.1	-	he
ZFMK-TIS-59475	Caliotriton asper	CalAsp13	323	[TAGA]12.1	[TAGA]17.1				12.1	-	he
ZFMK-TIS-59478	Caliotriton asper	CalAsp13	323	[TAGA]12.1	[TAGA]17.1				12.1	-	he
ZFMK-TIS-59478	Caliotriton asper	CalAsp13	323	[TAGA]18.1	[TAGA]17.1				18.1	-	he
ZFMK-TIS-59481	Caliotriton asper	CalAsp13	323	[TAGA]17.1	[TAGA]17.1				17.1	-	ho
ZFMK-TIS-59481	Caliotriton asper	CalAsp13	323	[TAGA]17.1	[TAGA]17.1				17.1	-	ho
ZFMK-TIS-51404	Caliotriton asper	CalAsp13	323		[TAGA]17.1				NA	NA	NA
ZFMK-TIS-51404	Caliotriton asper	CalAsp13	323		[TAGA]17.1				NA	NA	NA
ZFMK-TIS-51406	Caliotriton asper	CalAsp13	323		[TAGA]17.1				NA	NA	NA
ZFMK-TIS-51406	Caliotriton asper	CalAsp13	323		[TAGA]17.1				NA	NA	NA
ZFMK-TIS-51413	Caliotriton asper	CalAsp13	323		[TAGA]17.1				NA	NA	NA
ZFMK-TIS-51413	Caliotriton asper	CalAsp13	323		[TAGA]17.1				NA	NA	NA
ZFMK-TIS-51412	Caliotriton asper	CalAsp13	323		[TAGA]17.1				NA	NA	NA
ZFMK-TIS-51412	Caliotriton asper	CalAsp13	323		[TAGA]17.1				NA	NA	NA

## Sheet: CalAsp30
ZFMK-TIS	Species	Locus	Ref Amp size	Repeat motif	Ref allele	NCBI No	Scaffold ID	LFA Sample ID		inheritance	Allele Nr.
									110 Msat
ZFMK-TIS-51403	Caliotriton asper	CalAsp30	302		[TCAA]12.3				NA	NA
ZFMK-TIS-51403	Caliotriton asper	CalAsp30	302		[TCAA]12.3				NA	NA
ZFMK-TIS-51416	Caliotriton asper	CalAsp30	302	[TCAA]7.3	[TCAA]12.3				7.3	ho
ZFMK-TIS-51416	Caliotriton asper	CalAsp30	302	[TCAA]7.3	[TCAA]12.3				7.3	ho
ZFMK-TIS-59466	Caliotriton asper	CalAsp30	302	[TCAA]12.3	[TCAA]12.3				12.3	ho
ZFMK-TIS-59466	Caliotriton asper	CalAsp30	302	[TCAA]12.3	[TCAA]12.3				12.3	ho
ZFMK-TIS-59475	Caliotriton asper	CalAsp30	302	TTGA ATTG ACAC ACTA GACA GCAA CGAT TTG TAAA [TCAA]4.3	[TCAA]12.3				13.2b	ho
ZFMK-TIS-59475	Caliotriton asper	CalAsp30	302	TTGA ATTG ACAC ACTA GACA GCAA CGAT TTG TAAA [TCAA]4.3	[TCAA]12.3				13.2b	ho
ZFMK-TIS-59478	Caliotriton asper	CalAsp30	302	[TCAA]8.3	[TCAA]12.3				8.3	ho
ZFMK-TIS-59478	Caliotriton asper	CalAsp30	302	[TCAA]8.3	[TCAA]12.3				8.3	ho
ZFMK-TIS-59481	Caliotriton asper	CalAsp30	302	[TCAA]10.3	[TCAA]12.3				10.3	he
ZFMK-TIS-59481	Caliotriton asper	CalAsp30	302	[TCAA]12.3	[TCAA]12.3				12.3	he
ZFMK-TIS-51404	Caliotriton asper	CalAsp30	302		[TCAA]12.3				NA	NA
ZFMK-TIS-51404	Caliotriton asper	CalAsp30	302		[TCAA]12.3				NA	NA
ZFMK-TIS-51406	Caliotriton asper	CalAsp30	302		[TCAA]12.3				NA	NA
ZFMK-TIS-51406	Caliotriton asper	CalAsp30	302		[TCAA]12.3				NA	NA
ZFMK-TIS-51413	Caliotriton asper	CalAsp30	302		[TCAA]12.3				NA	NA
ZFMK-TIS-51413	Caliotriton asper	CalAsp30	302		[TCAA]12.3				NA	NA
ZFMK-TIS-51412	Caliotriton asper	CalAsp30	302		[TCAA]12.3				NA	NA
ZFMK-TIS-51412	Caliotriton asper	CalAsp30	302		[TCAA]12.3				NA	NA
