# Supplementary material for: FOGS: A SNPSTR Marker Database to Combat Wildlife Trafficking and a Cell Culture Bank for Ex‐Situ Conservation
Source: Mol Ecol Resour. 2025 Jan 10;25(4):e14062. doi: 10.1111/1755-0998.14062 (PMC11969641; doi:10.1111/1755-0998.14062)
Supplement: Supplementary file 4 — Table S4. SNPSTR data. [file MEN-25-e14062-s001.zip › Supplementary S4/Carduelis_carduelis_SNPSTR.xlsx]

## Sheet: CarCar2
ZFMK-TIS	Species	Locus	Ref Amp size	Repeat motif	Ref allele	NCBI No	Scaffold ID	LFA Sample ID			inheritance	Allele Nr.
									120 Msat	262 G->A
ZFMK-TIS-2007246	Carduelis carduelis	CarCar2	329	[TCCA]16.1	[TCCA]18.1				16.1	-	ho
ZFMK-TIS-2007246	Carduelis carduelis	CarCar2	329	[TCCA]16.1	[TCCA]18.1				16.1	-	ho
ZFMK-TIS-2514761	Carduelis carduelis	CarCar2	329	[TCCA]17.1	[TCCA]18.1				17.1	-	ho
ZFMK-TIS-2514761	Carduelis carduelis	CarCar2	329	[TCCA]17.1	[TCCA]18.1				17.1	-	ho
ZFMK-TIS-2520645	Carduelis carduelis	CarCar2	329	[TCCA]17.1	[TCCA]18.1				17.1	-	he
ZFMK-TIS-2520645	Carduelis carduelis	CarCar2	329	[TCCA]20.1	[TCCA]18.1				20.1	-	he
ZFMK-TIS-2520666	Carduelis carduelis	CarCar2	329	[TCCA]14.1	[TCCA]18.1				14.1	-	he
ZFMK-TIS-2520666	Carduelis carduelis	CarCar2	329	[TCCA]16.1	[TCCA]18.1				16.1	-	he
ZFMK-TIS-2530245	Carduelis carduelis	CarCar2	329	[TCCA]12.1	[TCCA]18.1				12.1	-	he
ZFMK-TIS-2530245	Carduelis carduelis	CarCar2	329	[TCCA]15.1	[TCCA]18.1				15.1	-	he
ZFMK-TIS-34795	Carduelis carduelis	CarCar2	329	[TCCA]16.1	[TCCA]18.1				16.1	-	ho
ZFMK-TIS-34795	Carduelis carduelis	CarCar2	329	[TCCA]16.1	[TCCA]18.1				16.1	-	ho
ZFMK-TIS-34936	Carduelis carduelis	CarCar2	329	[TCCA]15.1	[TCCA]18.1				15.1	A	he
ZFMK-TIS-34936	Carduelis carduelis	CarCar2	329	[TCCA]16.1	[TCCA]18.1				16.1	A	he
ZFMK-TIS-34945	Carduelis carduelis	CarCar2	329	[TCCA]14.1	[TCCA]18.1				14.1	-	he
ZFMK-TIS-34945	Carduelis carduelis	CarCar2	329	[TCCA]15.1	[TCCA]18.1				15.1	-	he
ZFMK-TIS-35173	Carduelis carduelis	CarCar2	329	[TCCA]13 TCCT [TCCA]2.1	[TCCA]18.1				16.1b	-	he
ZFMK-TIS-35173	Carduelis carduelis	CarCar2	329	[TCCA]14 TCCT [TCCA]2.1	[TCCA]18.1				17.1b	-	he
ZFMK-TIS-35479	Carduelis carduelis	CarCar2	329	[TCCA]14.1	[TCCA]18.1				14.1	-	he
ZFMK-TIS-35479	Carduelis carduelis	CarCar2	329	[TCCA]17.1	[TCCA]18.1				17.1	-	he

## Sheet: CarCar3
ZFMK-TIS	Species	Locus	Ref Amp size	Repeat motif	Ref allele	NCBI No	Scaffold ID	LFA Sample ID	Haplotype									inheritance	Allele Nr.
									86 G->A	99 G->T	125 G->A	131 Msat	195 C->T	205 C->T	233 A->G	282 C->T	300 C->T
ZFMK-TIS-2007246	Carduelis carduelis	CarCar3	349	[TCCA]16 [CCCA]2 [TCCA]2 CCCA	[TCCA]15 [CCCA]2 [TCCA]2 CCCA				-	-	A	21	-	-	-	-	-	he
ZFMK-TIS-2007246	Carduelis carduelis	CarCar3	349	[TCCA]17 [CCCA]2 [TCCA]2 CCCA	[TCCA]15 [CCCA]2 [TCCA]2 CCCA				-	-	A	22	-	-	-	-	-	he
ZFMK-TIS-2514761	Carduelis carduelis	CarCar3	349	[TCCA]15 [CCCA]2 [TCCA]2 CCCA	[TCCA]15 [CCCA]2 [TCCA]2 CCCA				-	-	A	20	-	-	-	-	-	he
ZFMK-TIS-2514761	Carduelis carduelis	CarCar3	349	[TCCA]12 TCCG [TCCA]3 [CCCA]2 [TCCA]2 CCCA	[TCCA]15 [CCCA]2 [TCCA]2 CCCA				-	T	-	21b	-	-	-	-	-	he
ZFMK-TIS-2520645	Carduelis carduelis	CarCar3	349	[TCCA]15 [CCCA]2 [TCCA]2 CCCA	[TCCA]15 [CCCA]2 [TCCA]2 CCCA				-	-	A	20	-	-	-	-	-	he
ZFMK-TIS-2520645	Carduelis carduelis	CarCar3	349	[TCCA]16 [CCCA]2 [TCCA]2 CCCA	[TCCA]15 [CCCA]2 [TCCA]2 CCCA				-	-	-	21	-	-	-	-	-	he
ZFMK-TIS-2520666	Carduelis carduelis	CarCar3	349	[TCCA]15 [CCCA]2 [TCCA]2 CCCA	[TCCA]15 [CCCA]2 [TCCA]2 CCCA				-	-	-	20	-	-	-	-	-	he
ZFMK-TIS-2520666	Carduelis carduelis	CarCar3	349	[TCCA]18 [CCCA]2 [TCCA]2 CCCA	[TCCA]15 [CCCA]2 [TCCA]2 CCCA				-	-	A	23	-	-	-	-	-	he
ZFMK-TIS-2530245	Carduelis carduelis	CarCar3	349	[TCCA]15 [CCCA]2 [TCCA]2 CCCA	[TCCA]15 [CCCA]2 [TCCA]2 CCCA				-	-	A	20	-	-	-	-	-	he
ZFMK-TIS-2530245	Carduelis carduelis	CarCar3	349	[TCCA]19 [CCCA]2 [TCCA]2 CCCA	[TCCA]15 [CCCA]2 [TCCA]2 CCCA				-	-	-	24	-	-	-	-	-	he
ZFMK-TIS-34795	Carduelis carduelis	CarCar3	349	[TCCA]15 CCCA [TCCA]3 CCCA	[TCCA]15 [CCCA]2 [TCCA]2 CCCA				-	-	-	20c	T	-	-	-	-	he
ZFMK-TIS-34795	Carduelis carduelis	CarCar3	349	[TCCA]16 [CCCA]2 [TCCA]2 CCCA	[TCCA]15 [CCCA]2 [TCCA]2 CCCA				-	-	A	21	-	-	-	-	-	he
ZFMK-TIS-34936	Carduelis carduelis	CarCar3	349	[TCCA]7 TTCA TCCA TTCA [TCCA]3 TCCG [TCCA]3 [CCCA]2 [TCCA]2 CCCA	[TCCA]15 [CCCA]2 [TCCA]2 CCCA				A	T	-	22c	-	-	-	-	-	ho
ZFMK-TIS-34936	Carduelis carduelis	CarCar3	349	[TCCA]7 TTCA TCCA TTCA [TCCA]3 TCCG [TCCA]3 [CCCA]2 [TCCA]2 CCCA	[TCCA]15 [CCCA]2 [TCCA]2 CCCA				A	T	-	22c	-	-	-	-	-	ho
ZFMK-TIS-34945	Carduelis carduelis	CarCar3	349	[TCCA]14 [CCCA]2 [TCCA]2 CCCA	[TCCA]15 [CCCA]2 [TCCA]2 CCCA				-	-	A	19	-	-	-	-	-	ho
ZFMK-TIS-34945	Carduelis carduelis	CarCar3	349	[TCCA]14 [CCCA]2 [TCCA]2 CCCA	[TCCA]15 [CCCA]2 [TCCA]2 CCCA				-	-	A	19	-	-	-	-	-	ho
ZFMK-TIS-35173	Carduelis carduelis	CarCar3	349	[TCCA]14 TCTA CCCA	[TCCA]15 [CCCA]2 [TCCA]2 CCCA				-	-	-	18d	-	-	-	T	T	he
ZFMK-TIS-35173	Carduelis carduelis	CarCar3	349	[TCCA]17 TCTA CCCA	[TCCA]15 [CCCA]2 [TCCA]2 CCCA				-	-	-	19d	T	T	G	T	T	he
ZFMK-TIS-35479	Carduelis carduelis	CarCar3	349	[TCCA]14 [CCCA]2 [TCCA]2 CCCA	[TCCA]15 [CCCA]2 [TCCA]2 CCCA				-	-	A	19	-	-	-	-	-	ho
ZFMK-TIS-35479	Carduelis carduelis	CarCar3	349	[TCCA]14 [CCCA]2 [TCCA]2 CCCA	[TCCA]15 [CCCA]2 [TCCA]2 CCCA				-	-	A	19	-	-	-	-	-	ho

## Sheet: CarCar4
ZFMK-TIS	Species	Locus	Ref Amp size	Repeat motif	Ref allele	NCBI No	Scaffold ID	LFA Sample ID	Haplotype									inheritance	Allele Nr.
									98 Msat	235 C->T	239 C->T	251 C->A	253 G->T	266 G->T	270 A->G	277 T->C	289 T->C
ZFMK-TIS-2007246	Carduelis carduelis	CarCar4	328	[CATC]16.1	[CATC]19.1				16.1	-	-	-	-	-	-	-	-	ho
ZFMK-TIS-2007246	Carduelis carduelis	CarCar4	328	[CATC]16.1	[CATC]19.1				16.1	-	-	-	-	-	-	-	-	ho
ZFMK-TIS-2514761	Carduelis carduelis	CarCar4	328	[CATC]17.1	[CATC]19.1				17.1	-	-	A	-	-	G	C	-	he
ZFMK-TIS-2514761	Carduelis carduelis	CarCar4	328	[CATC]20.1	[CATC]19.1				20.1	T	-	-	-	-	-	-	-	he
ZFMK-TIS-2520645	Carduelis carduelis	CarCar4	328	[CATC]14.1	[CATC]19.1				14.1	-	-	-	-	-	-	-	-	he
ZFMK-TIS-2520645	Carduelis carduelis	CarCar4	328	[CATC]15.1	[CATC]19.1				15.1	-	-	-	-	-	-	C	-	he
ZFMK-TIS-2520666	Carduelis carduelis	CarCar4	328	[CATC]15.1	[CATC]19.1				15.1	-	-	-	T	-	-	C	-	ho
ZFMK-TIS-2520666	Carduelis carduelis	CarCar4	328	[CATC]15.1	[CATC]19.1				15.1	-	-	-	T	-	-	C	-	ho
ZFMK-TIS-2530245	Carduelis carduelis	CarCar4	328	[CATC]15.1	[CATC]19.1				15.1	-	-	-	-	-	-	C	-	he
ZFMK-TIS-2530245	Carduelis carduelis	CarCar4	328	[CATC]17.1	[CATC]19.1				17.1	-	-	-	-	-	-	C	-	he
ZFMK-TIS-34795	Carduelis carduelis	CarCar4	328	[CATC]15.1	[CATC]19.1				15.1	-	T	-	-	-	-	C	-	ho
ZFMK-TIS-34795	Carduelis carduelis	CarCar4	328	[CATC]15.1	[CATC]19.1				15.1	-	T	-	-	-	-	C	-	ho
ZFMK-TIS-34936	Carduelis carduelis	CarCar4	328	[CATC]14.1	[CATC]19.1				14.1	-	T	A	-	-	-	C	-	he
ZFMK-TIS-34936	Carduelis carduelis	CarCar4	328	[CATC]18.1	[CATC]19.1				18.1	-	-	A	-	-	-	C	-	he
ZFMK-TIS-34945	Carduelis carduelis	CarCar4	328	[CATC]16.1	[CATC]19.1				16.1	-	-	-	-	-	-	-	-	he
ZFMK-TIS-34945	Carduelis carduelis	CarCar4	328	[CATC]18.1	[CATC]19.1				18.1	-	-	-	-	-	G	C	-	he
ZFMK-TIS-35173	Carduelis carduelis	CarCar4	328	[CATC]20.1	[CATC]19.1				20.1	-	-	-	-	T	-	C	C	he
ZFMK-TIS-35173	Carduelis carduelis	CarCar4	328	[CATC]17 CATT [CATC]5.1	[CATC]19.1				23.1b	-	-	-	-	T	-	C	C	he
ZFMK-TIS-35479	Carduelis carduelis	CarCar4	328	[CATC]16.1	[CATC]19.1				16.1	T	T	-	-	-	G	C	-	he
ZFMK-TIS-35479	Carduelis carduelis	CarCar4	328	[CATC]16.1	[CATC]19.1				16.1	-	-	-	-	-	-	C	-	he

## Sheet: CarCar5
ZFMK-TIS	Species	Locus	Ref Amp size	Repeat motif	Ref allele	NCBI No	Scaffold ID	LFA Sample ID	Haplotype					inheritance	Allele Nr.
									110 A->T	117 Msat	256 T->A	263 T->C	276 C->A
ZFMK-TIS-2007246	Carduelis carduelis	CarCar5	307	[ATAG]14 TTAG	[ATAG]15 TTAG				T	15	-	-	-	he
ZFMK-TIS-2007246	Carduelis carduelis	CarCar5	307	[ATAG]17	[ATAG]15 TTAG				T	17b	-	-	A	he
ZFMK-TIS-2514761	Carduelis carduelis	CarCar5	307	[ATAG]15 TTAG	[ATAG]15 TTAG				T	16	-	-	-	ho
ZFMK-TIS-2514761	Carduelis carduelis	CarCar5	307	[ATAG]15 TTAG	[ATAG]15 TTAG				T	16	-	-	-	ho
ZFMK-TIS-2520645	Carduelis carduelis	CarCar5	307	[ATAG]15	[ATAG]15 TTAG				T	15b	A	-	-	he
ZFMK-TIS-2520645	Carduelis carduelis	CarCar5	307	[ATAG]15 TTAG	[ATAG]15 TTAG				T	16	A	-	-	he
ZFMK-TIS-2520666	Carduelis carduelis	CarCar5	307	[ATAG]13 TTAG	[ATAG]15 TTAG				T	14	-	-	-	ho
ZFMK-TIS-2520666	Carduelis carduelis	CarCar5	307	[ATAG]13 TTAG	[ATAG]15 TTAG				T	14	-	-	-	ho
ZFMK-TIS-2530245	Carduelis carduelis	CarCar5	307	[ATAG]16	[ATAG]15 TTAG				T	16b	-	-	-	ho
ZFMK-TIS-2530245	Carduelis carduelis	CarCar5	307	[ATAG]16	[ATAG]15 TTAG				T	16b	-	-	-	ho
ZFMK-TIS-34795	Carduelis carduelis	CarCar5	307	[ATAG]16 TTAG	[ATAG]15 TTAG				T	17	-	-	-	he
ZFMK-TIS-34795	Carduelis carduelis	CarCar5	307	[ATAG]17 TTAG	[ATAG]15 TTAG				T	18	-	-	-	he
ZFMK-TIS-34936	Carduelis carduelis	CarCar5	307	[ATAG]15	[ATAG]15 TTAG				T	15b	-	-	-	he
ZFMK-TIS-34936	Carduelis carduelis	CarCar5	307	[ATAG]16	[ATAG]15 TTAG				T	16b	-	-	-	he
ZFMK-TIS-34945	Carduelis carduelis	CarCar5	307	[ATAG]12 TTAG	[ATAG]15 TTAG				T	13	-	-	-	he
ZFMK-TIS-34945	Carduelis carduelis	CarCar5	307	[ATAG]14 TTAG	[ATAG]15 TTAG				T	15	-	-	-	he
ZFMK-TIS-35173	Carduelis carduelis	CarCar5	307		[ATAG]15 TTAG				NA	NA	NA	NA	NA	NA
ZFMK-TIS-35173	Carduelis carduelis	CarCar5	307		[ATAG]15 TTAG				NA	NA	NA	NA	NA	NA
ZFMK-TIS-35479	Carduelis carduelis	CarCar5	307	[ATAG]13 TTAG	[ATAG]15 TTAG				T	14	-	C	-	he
ZFMK-TIS-35479	Carduelis carduelis	CarCar5	307	[ATAG]15 TTAG	[ATAG]15 TTAG				T	16	-	-	-	he

## Sheet: CarCar8
ZFMK-TIS	Species	Locus	Ref Amp size	Repeat motif	Ref allele	NCBI No	Scaffold ID	LFA Sample ID	Haplotype								inheritance	Allele Nr.
									49 A->G	102 T->C	150 T->C	158 T->A	171 Msat	219 A->G	250 G->A	255 G->A
ZFMK-TIS-2007246	Carduelis carduelis	CarCar8	308	[GAAT]8.3	[GAAT]11.3				-	C	-	-	8.3	G	-	-	he
ZFMK-TIS-2007246	Carduelis carduelis	CarCar8	308	[GAAT]10.3	[GAAT]11.3				-	C	-	-	10.3	G	-	-	he
ZFMK-TIS-2514761	Carduelis carduelis	CarCar8	308	[GAAT]7.3	[GAAT]11.3				G	C	C	-	7.3	G	-	-	he
ZFMK-TIS-2514761	Carduelis carduelis	CarCar8	308	[GAAT]13.3	[GAAT]11.3				G	-	-	-	13.3	-	-	-	he
ZFMK-TIS-2520645	Carduelis carduelis	CarCar8	308	[GAAT]11.3	[GAAT]11.3				-	-	-	-	11.3	-	-	-	ho
ZFMK-TIS-2520645	Carduelis carduelis	CarCar8	308	[GAAT]11.3	[GAAT]11.3				-	-	-	-	11.3	-	-	-	ho
ZFMK-TIS-2520666	Carduelis carduelis	CarCar8	308	[GAAT]12.3	[GAAT]11.3				-	-	-	-	12.3	-	-	A	he
ZFMK-TIS-2520666	Carduelis carduelis	CarCar8	308	[GAAT]13.3	[GAAT]11.3				-	-	-	-	13.3	G	A	-	he
ZFMK-TIS-2530245	Carduelis carduelis	CarCar8	308	[GAAT]12.3	[GAAT]11.3				-	C	-	-	12.3	G	-	-	he
ZFMK-TIS-2530245	Carduelis carduelis	CarCar8	308	[GAAT]13.3	[GAAT]11.3				-	C	-	-	13.3	-	-	-	he
ZFMK-TIS-34795	Carduelis carduelis	CarCar8	308	[GAAT]11.3	[GAAT]11.3				-	C	-	A	11.3	G	-	-	he
ZFMK-TIS-34795	Carduelis carduelis	CarCar8	308	[GAAT]14.3	[GAAT]11.3				-	C	-	-	14.3	-	-	-	he
ZFMK-TIS-34936	Carduelis carduelis	CarCar8	308	[GAAT]10.3	[GAAT]11.3				-	C	-	-	10.3	G	-	-	he
ZFMK-TIS-34936	Carduelis carduelis	CarCar8	308	[GAAT]11.3	[GAAT]11.3				-	C	-	-	11.3	G	-	-	he
ZFMK-TIS-34945	Carduelis carduelis	CarCar8	308	[GAAT]10.3	[GAAT]11.3				-	-	-	-	10.3	G	-	-	he
ZFMK-TIS-34945	Carduelis carduelis	CarCar8	308	[GAAT]12.3	[GAAT]11.3				-	-	-	-	12.3	-	-	-	he
ZFMK-TIS-35173	Carduelis carduelis	CarCar8	308		[GAAT]11.3				NA	NA	NA	NA	NA	NA	NA	NA	NA
ZFMK-TIS-35173	Carduelis carduelis	CarCar8	308		[GAAT]11.3				NA	NA	NA	NA	NA	NA	NA	NA	NA
ZFMK-TIS-35479	Carduelis carduelis	CarCar8	308	[GAAT]11.3	[GAAT]11.3				-	C	-	-	11.3	-	-	A	he
ZFMK-TIS-35479	Carduelis carduelis	CarCar8	308	[GAAT]2 GAAAT [GAAT]11.3	[GAAT]11.3				-	C	-	-	14.3b	-	-	-	he

## Sheet: CarCar9
ZFMK-TIS	Species	Locus	Ref Amp size	Repeat motif	Ref allele	NCBI No	Scaffold ID	LFA Sample ID			inheritance	Allele Nr.
									106 Msat	241 G->A
ZFMK-TIS-2007246	Carduelis carduelis	CarCar9	316	[ATCC]14.1	[ATCC]17.1				14.1	A	he
ZFMK-TIS-2007246	Carduelis carduelis	CarCar9	316	[ATCC]17.1	[ATCC]17.1				17.1	A	he
ZFMK-TIS-2514761	Carduelis carduelis	CarCar9	316	[ATCC]18.1	[ATCC]17.1				18.1	-	ho
ZFMK-TIS-2514761	Carduelis carduelis	CarCar9	316	[ATCC]18.1	[ATCC]17.1				18.1	-	ho
ZFMK-TIS-2520645	Carduelis carduelis	CarCar9	316	[ATCC]18.1	[ATCC]17.1				18.1	-	he
ZFMK-TIS-2520645	Carduelis carduelis	CarCar9	316	[ATCC]19.1	[ATCC]17.1				19.1	-	he
ZFMK-TIS-2520666	Carduelis carduelis	CarCar9	316	[ATCC]15.1	[ATCC]17.1				15.1	-	he
ZFMK-TIS-2520666	Carduelis carduelis	CarCar9	316	[ATCC]16.1	[ATCC]17.1				16.1	-	he
ZFMK-TIS-2530245	Carduelis carduelis	CarCar9	316	[ATCC]19.1	[ATCC]17.1				19.1	-	ho
ZFMK-TIS-2530245	Carduelis carduelis	CarCar9	316	[ATCC]19.1	[ATCC]17.1				19.1	-	ho
ZFMK-TIS-34795	Carduelis carduelis	CarCar9	316	[ATCC]15.1	[ATCC]17.1				15.1	-	ho
ZFMK-TIS-34795	Carduelis carduelis	CarCar9	316	[ATCC]15.1	[ATCC]17.1				15.1	-	ho
ZFMK-TIS-34936	Carduelis carduelis	CarCar9	316	[ATCC]17.1	[ATCC]17.1				17.1	-	he
ZFMK-TIS-34936	Carduelis carduelis	CarCar9	316	[ATCC]20.1	[ATCC]17.1				20.1	-	he
ZFMK-TIS-34945	Carduelis carduelis	CarCar9	316	[ATCC]19.1	[ATCC]17.1				19.1	-	he
ZFMK-TIS-34945	Carduelis carduelis	CarCar9	316	[ATCC]20.1	[ATCC]17.1				20.1	-	he
ZFMK-TIS-35173	Carduelis carduelis	CarCar9	316		[ATCC]17.1				NA	NA	NA
ZFMK-TIS-35173	Carduelis carduelis	CarCar9	316		[ATCC]17.1				NA	NA	NA
ZFMK-TIS-35479	Carduelis carduelis	CarCar9	316	[ATCC]16.1	[ATCC]17.1				16.1	-	he
ZFMK-TIS-35479	Carduelis carduelis	CarCar9	316	[ATCC]19.1	[ATCC]17.1				19.1	-	he

## Sheet: CarCar10
ZFMK-TIS	Species	Locus	Ref Amp size	Repeat motif	Ref allele	NCBI No	Scaffold ID	LFA Sample ID	Haplotype		inheritance	Allele Nr.
									51 A->G	168 Msat
ZFMK-TIS-2007246	Carduelis carduelis	CarCar10	350	[TCCA]14.3	[TCCA]16.3				G	14.3	he
ZFMK-TIS-2007246	Carduelis carduelis	CarCar10	350	[TCCA]16.3	[TCCA]16.3				G	16.3	he
ZFMK-TIS-2514761	Carduelis carduelis	CarCar10	350	[TCCA]15.3	[TCCA]16.3				G	15.3	he
ZFMK-TIS-2514761	Carduelis carduelis	CarCar10	350	[TCCA]20.3	[TCCA]16.3				G	20.3	he
ZFMK-TIS-2520645	Carduelis carduelis	CarCar10	350	[TCCA]15.3	[TCCA]16.3				G	15.3	he
ZFMK-TIS-2520645	Carduelis carduelis	CarCar10	350	[TCCA]18.3	[TCCA]16.3				G	18.3	he
ZFMK-TIS-2520666	Carduelis carduelis	CarCar10	350	[TCCA]14.3	[TCCA]16.3				-	14.3	ho
ZFMK-TIS-2520666	Carduelis carduelis	CarCar10	350	[TCCA]14.3	[TCCA]16.3				-	14.3	ho
ZFMK-TIS-2530245	Carduelis carduelis	CarCar10	350	[TCCA]14.3	[TCCA]16.3				G	14.3	he
ZFMK-TIS-2530245	Carduelis carduelis	CarCar10	350	[TCCA]18.3	[TCCA]16.3				G	18.3	he
ZFMK-TIS-34795	Carduelis carduelis	CarCar10	350	[TCCA]13.3	[TCCA]16.3				G	13.3	ho
ZFMK-TIS-34795	Carduelis carduelis	CarCar10	350	[TCCA]13.3	[TCCA]16.3				G	13.3	ho
ZFMK-TIS-34936	Carduelis carduelis	CarCar10	350	[TCCA]16.3	[TCCA]16.3				G	16.3	he
ZFMK-TIS-34936	Carduelis carduelis	CarCar10	350	[TCCA]18.3	[TCCA]16.3				-	18.3	he
ZFMK-TIS-34945	Carduelis carduelis	CarCar10	350	[TCCA]20.3	[TCCA]16.3				G	20.3	ho
ZFMK-TIS-34945	Carduelis carduelis	CarCar10	350	[TCCA]20.3	[TCCA]16.3				G	20.3	ho
ZFMK-TIS-35173	Carduelis carduelis	CarCar10	350	[TCCA]5.3	[TCCA]16.3				-	5.3	ho
ZFMK-TIS-35173	Carduelis carduelis	CarCar10	350	[TCCA]5.3	[TCCA]16.3				-	5.3	ho
ZFMK-TIS-35479	Carduelis carduelis	CarCar10	350	[TCCA]18.3	[TCCA]16.3				G	18.3	he
ZFMK-TIS-35479	Carduelis carduelis	CarCar10	350	[TCCA]19.3	[TCCA]16.3				G	19.3	he

## Sheet: CarCar12
ZFMK-TIS	Species	Locus	Ref Amp size	Repeat motif	Ref allele	NCBI No	Scaffold ID	LFA Sample ID	Haplotype				inheritance	Allele Nr.
									31 T->C	157 Msat	236 A->C	259 G->A
ZFMK-TIS-2007246	Carduelis carduelis	CarCar12	300		[CATC]18.1				NA	NA	NA	NA	NA
ZFMK-TIS-2007246	Carduelis carduelis	CarCar12	300		[CATC]18.1				NA	NA	NA	NA	NA
ZFMK-TIS-2514761	Carduelis carduelis	CarCar12	300	[CATC]21.1	[CATC]18.1				C	21.1	C	A	he
ZFMK-TIS-2514761	Carduelis carduelis	CarCar12	300	[CATC]21.1	[CATC]18.1				C	21.1	-	-	he
ZFMK-TIS-2520645	Carduelis carduelis	CarCar12	300	[CATC]17.1	[CATC]18.1				-	17.1	-	-	he
ZFMK-TIS-2520645	Carduelis carduelis	CarCar12	300	[CATC]18.1	[CATC]18.1				-	18.1	-	-	he
ZFMK-TIS-2520666	Carduelis carduelis	CarCar12	300		[CATC]18.1				NA	NA	NA	NA	NA
ZFMK-TIS-2520666	Carduelis carduelis	CarCar12	300		[CATC]18.1				NA	NA	NA	NA	NA
ZFMK-TIS-2530245	Carduelis carduelis	CarCar12	300		[CATC]18.1				NA	NA	NA	NA	NA
ZFMK-TIS-2530245	Carduelis carduelis	CarCar12	300		[CATC]18.1				NA	NA	NA	NA	NA
ZFMK-TIS-34795	Carduelis carduelis	CarCar12	300	[CATC]18.1	[CATC]18.1				-	18.1	-	-	he
ZFMK-TIS-34795	Carduelis carduelis	CarCar12	300	[CATC]21.1	[CATC]18.1				-	21.1	-	-	he
ZFMK-TIS-34936	Carduelis carduelis	CarCar12	300		[CATC]18.1				NA	NA	NA	NA	NA
ZFMK-TIS-34936	Carduelis carduelis	CarCar12	300		[CATC]18.1				NA	NA	NA	NA	NA
ZFMK-TIS-34945	Carduelis carduelis	CarCar12	300	[CATC]19.1	[CATC]18.1				-	19.1	-	-	ho
ZFMK-TIS-34945	Carduelis carduelis	CarCar12	300	[CATC]19.1	[CATC]18.1				-	19.1	-	-	ho
ZFMK-TIS-35173	Carduelis carduelis	CarCar12	300	[CATC]3 CGTC [CATC]18 [CATG]1.1 C	[CATC]18.1				-	23.1b	-	-	ho
ZFMK-TIS-35173	Carduelis carduelis	CarCar12	300	[CATC]3 CGTC [CATC]18 [CATG]1.1 C	[CATC]18.1				-	23.1b	-	-	ho
ZFMK-TIS-35479	Carduelis carduelis	CarCar12	300	[CATC]19.1	[CATC]18.1				-	19.1	-	-	ho
ZFMK-TIS-35479	Carduelis carduelis	CarCar12	300	[CATC]19.1	[CATC]18.1				-	19.1	-	-	ho

## Sheet: CarCar13
ZFMK-TIS	Species	Locus	Ref Amp size	Repeat motif	Ref allele	NCBI No	Scaffold ID	LFA Sample ID	Haplotype				inheritance	Allele Nr.
									107 G->A	124 Msat	232 T->A	255 T->C
ZFMK-TIS-2007246	Carduelis carduelis	CarCar13	303	[CATC]17.1	[CATC]18.1				-	17.1	-	-	he
ZFMK-TIS-2007246	Carduelis carduelis	CarCar13	303	[CATC]19.1	[CATC]18.1				-	19.1	-	-	he
ZFMK-TIS-2514761	Carduelis carduelis	CarCar13	303		[CATC]18.1				NA	NA	NA	NA	NA
ZFMK-TIS-2514761	Carduelis carduelis	CarCar13	303		[CATC]18.1				NA	NA	NA	NA	NA
ZFMK-TIS-2520645	Carduelis carduelis	CarCar13	303	[CATC]19.1	[CATC]18.1				-	19.1	-	-	he
ZFMK-TIS-2520645	Carduelis carduelis	CarCar13	303	[CATC]12 CAAT [CATC]7.1	[CATC]18.1				-	20.1b	-	-	he
ZFMK-TIS-2520666	Carduelis carduelis	CarCar13	303	[CATC]3 TATC [CATC]15.1	[CATC]18.1				-	19.1c	-	-	he
ZFMK-TIS-2520666	Carduelis carduelis	CarCar13	303	[CATC]20.1	[CATC]18.1				-	20.1	-	-	he
ZFMK-TIS-2530245	Carduelis carduelis	CarCar13	303	[CATC]11.1	[CATC]18.1				-	11.1	-	-	ho
ZFMK-TIS-2530245	Carduelis carduelis	CarCar13	303	[CATC]11.1	[CATC]18.1				-	11.1	-	-	ho
ZFMK-TIS-34795	Carduelis carduelis	CarCar13	303	[CATC]13.1	[CATC]18.1				-	13.1	A	-	he
ZFMK-TIS-34795	Carduelis carduelis	CarCar13	303	[CATC]13.1	[CATC]18.1				-	13.1	-	-	he
ZFMK-TIS-34936	Carduelis carduelis	CarCar13	303	[CATC]13.1	[CATC]18.1				-	13.1	-	-	ho
ZFMK-TIS-34936	Carduelis carduelis	CarCar13	303	[CATC]13.1	[CATC]18.1				-	13.1	-	-	ho
ZFMK-TIS-34945	Carduelis carduelis	CarCar13	303	[CATC]17.1	[CATC]18.1				-	17.1	-	-	he
ZFMK-TIS-34945	Carduelis carduelis	CarCar13	303	[CATC]18.1	[CATC]18.1				-	18.1	-	-	he
ZFMK-TIS-35173	Carduelis carduelis	CarCar13	303	CATG [CATC]3.1	[CATC]18.1				-	4.1d	-	-	he
ZFMK-TIS-35173	Carduelis carduelis	CarCar13	303	[CATC]4.1	[CATC]18.1				A	4.1	-	C	he
ZFMK-TIS-35479	Carduelis carduelis	CarCar13	303	[CATC]3 TATC CATC TATC [CATC]11.1	[CATC]18.1				-	17.1e	-	-	he
ZFMK-TIS-35479	Carduelis carduelis	CarCar13	303	[CATC]3 TATC [CATC]16.1	[CATC]18.1				-	20.1c	-	-	he

## Sheet: CarCar14
ZFMK-TIS	Species	Locus	Ref Amp size	Repeat motif	Ref allele	NCBI No	Scaffold ID	LFA Sample ID	Haplotype					inheritance	Allele Nr.
									87 G->A	109 G->A	124 T->G	161 C->T	168 Msat
ZFMK-TIS-2007246	Carduelis carduelis	CarCar14	303	[CCAT]21 [CCAC]2	[CCAT]14 [CCAC]2				-	A	-	T	23	he
ZFMK-TIS-2007246	Carduelis carduelis	CarCar14	303	[CCAT]21 [CCAC]2	[CCAT]14 [CCAC]2				-	-	-	-	23	he
ZFMK-TIS-2514761	Carduelis carduelis	CarCar14	303	[CCAT]19 [CCAC]2	[CCAT]14 [CCAC]2				-	A	-	-	21	ho
ZFMK-TIS-2514761	Carduelis carduelis	CarCar14	303	[CCAT]19 [CCAC]2	[CCAT]14 [CCAC]2				-	A	-	-	21	ho
ZFMK-TIS-2520645	Carduelis carduelis	CarCar14	303	[CCAT]14 [CCAC]2	[CCAT]14 [CCAC]2				-	A	-	-	16	he
ZFMK-TIS-2520645	Carduelis carduelis	CarCar14	303	[CCAT]14 [CCAC]2	[CCAT]14 [CCAC]2				-	-	-	-	16	he
ZFMK-TIS-2520666	Carduelis carduelis	CarCar14	303	[CCAT]23 [CCAC]2	[CCAT]14 [CCAC]2				-	-	G	-	25	he
ZFMK-TIS-2520666	Carduelis carduelis	CarCar14	303	[CCAT]23 [CCAC]2	[CCAT]14 [CCAC]2				-	-	-	-	25	he
ZFMK-TIS-2530245	Carduelis carduelis	CarCar14	303	[CCAT]12 [CCAC]2	[CCAT]14 [CCAC]2				-	A	-	-	14	he
ZFMK-TIS-2530245	Carduelis carduelis	CarCar14	303	[CCAT]14 [CCAC]2	[CCAT]14 [CCAC]2				-	A	-	-	16	he
ZFMK-TIS-34795	Carduelis carduelis	CarCar14	303	[CCAT]6 CCGA [CCAT]16 [CCAC]2	[CCAT]14 [CCAC]2				A	-	-	-	25b	he
ZFMK-TIS-34795	Carduelis carduelis	CarCar14	303	[CCAT]6 CCGA [CCAT]16 [CCAC]2	[CCAT]14 [CCAC]2				-	-	-	-	25b	he
ZFMK-TIS-34936	Carduelis carduelis	CarCar14	303	[CCAT]20 [CCAC]2	[CCAT]14 [CCAC]2				-	A	-	-	22	he
ZFMK-TIS-34936	Carduelis carduelis	CarCar14	303	[CCAT]20 [CCAC]2	[CCAT]14 [CCAC]2				-	-	-	-	22	he
ZFMK-TIS-34945	Carduelis carduelis	CarCar14	303	[CCAT]19 CCAC	[CCAT]14 [CCAC]2				-	-	G	-	20c	he
ZFMK-TIS-34945	Carduelis carduelis	CarCar14	303	[CCAT]19 CCAC	[CCAT]14 [CCAC]2				-	-	-	-	20c	he
ZFMK-TIS-35173	Carduelis carduelis	CarCar14	303		[CCAT]14 [CCAC]2				NA	NA	NA	NA	NA	NA
ZFMK-TIS-35173	Carduelis carduelis	CarCar14	303		[CCAT]14 [CCAC]2				NA	NA	NA	NA	NA	NA
ZFMK-TIS-35479	Carduelis carduelis	CarCar14	303	[CCAT]15 [CCAC]2	[CCAT]14 [CCAC]2				-	A	-	-	17	he
ZFMK-TIS-35479	Carduelis carduelis	CarCar14	303	[CCAT]8 CCGA [CCAT]7 [CCAC]2	[CCAT]14 [CCAC]2				-	A	-	-	18d	he

[truncated: 12 more sheets: CarCar15, CarCar16, CarCar18, CarCar19, CarCar20, CarCar21, CarCar23, CarCar24, CarCar26, CarCar27, CarCar28, CarCar29]
