# Supplementary material for: FOGS: A SNPSTR Marker Database to Combat Wildlife Trafficking and a Cell Culture Bank for Ex‐Situ Conservation
Source: Mol Ecol Resour. 2025 Jan 10;25(4):e14062. doi: 10.1111/1755-0998.14062 (PMC11969641; doi:10.1111/1755-0998.14062)
Supplement: Supplementary file 4 — Table S4. SNPSTR data. [file MEN-25-e14062-s001.zip › Supplementary S4/Cebuella_pygmaea_SNPSTR.xlsx]

## Sheet: CebPyg4
ZFMK-TIS	Species	Locus	Ref Amp size	Repeat motif	Ref allele	NCBI No	Scaffold ID	LFA Sample ID	Haplotype		inheritance	Allele Nr.
									80 A->G	116 Msat
ZFMK-DNA-19439128	Cebuella pygmaea	CebPyg4	305	[CATC]12.3	[CATC]12.3				G	12.3	he
ZFMK-DNA-19439128	Cebuella pygmaea	CebPyg4	305	[CATC]14.3	[CATC]12.3				-	14.3	he
ZFMK-DNA-19439224	Cebuella pygmaea	CebPyg4	305	[CATC]8.3	[CATC]12.3				G	8.3	he
ZFMK-DNA-19439224	Cebuella pygmaea	CebPyg4	305	[CATC]14.3	[CATC]12.3				-	14.3	he
ZFMK-DNA-19449304	Cebuella pygmaea	CebPyg4	305	[CATC]8.3	[CATC]12.3				G	8.3	he
ZFMK-DNA-19449304	Cebuella pygmaea	CebPyg4	305	[CATC]13.3	[CATC]12.3				G	13.3	he
ZFMK-DNA-19451320	Cebuella pygmaea	CebPyg4	305	[CATC]13.3	[CATC]12.3				G	13.3	ho
ZFMK-DNA-19451320	Cebuella pygmaea	CebPyg4	305	[CATC]13.3	[CATC]12.3				G	13.3	ho
ZFMK-DNA-19451992	Cebuella pygmaea	CebPyg4	305	[CATC]8.3	[CATC]12.3				G	8.3	he
ZFMK-DNA-19451992	Cebuella pygmaea	CebPyg4	305	[CATC]12.3	[CATC]12.3				G	12.3	he
ZFMK-DNA-19452184	Cebuella pygmaea	CebPyg4	305	[CATC]8.3	[CATC]12.3				G	8.3	he
ZFMK-DNA-19452184	Cebuella pygmaea	CebPyg4	305	[CATC]13.3	[CATC]12.3				G	13.3	he
ZFMK-DNA-19452664	Cebuella pygmaea	CebPyg4	305	[CATC]12.3	[CATC]12.3				G	12.3	he
ZFMK-DNA-19452664	Cebuella pygmaea	CebPyg4	305	[CATC]14.3	[CATC]12.3				-	14.3	he
ZFMK-DNA-19475087	Cebuella pygmaea	CebPyg4	305	[CATC]11.3	[CATC]12.3				G	11.3	he
ZFMK-DNA-19475087	Cebuella pygmaea	CebPyg4	305	[CATC]12.3	[CATC]12.3				G	12.3	he
ZFMK-TIS-49053	Cebuella pygmaea	CebPyg4	305	[CATC]8.3	[CATC]12.3				G	8.3	he
ZFMK-TIS-49053	Cebuella pygmaea	CebPyg4	305	[CATC]12.3	[CATC]12.3				G	12.3	he
ZFMK-TIS-61544	Cebuella pygmaea	CebPyg4	305		[CATC]12.3				NA	NA	NA
ZFMK-TIS-61544	Cebuella pygmaea	CebPyg4	305		[CATC]12.3				NA	NA	NA

## Sheet: CebPyg5
ZFMK-TIS	Species	Locus	Ref Amp size	Repeat motif	Ref allele	NCBI No	Scaffold ID	LFA Sample ID	Haplotype		inheritance	Allele Nr.
									42 T->C	157 Msat
ZFMK-DNA-19439128	Cebuella pygmaea	CebPyg5	304	[GATA]2.3 [GATA]7.1	GAT [GATA]1.3 [GATA]12.1				-	10.1b	ho
ZFMK-DNA-19439128	Cebuella pygmaea	CebPyg5	304	[GATA]2.3 [GATA]7.1	GAT [GATA]1.3 [GATA]12.1				-	10.1b	ho
ZFMK-DNA-19439224	Cebuella pygmaea	CebPyg5	304	[GATA]2.3 [GATA]10.1	GAT [GATA]1.3 [GATA]12.1				C	13.1b	he
ZFMK-DNA-19439224	Cebuella pygmaea	CebPyg5	304	[GATA]2.3 [GATA]1.3 [GATA]13.1	GAT [GATA]1.3 [GATA]12.1				C	17.1c	he
ZFMK-DNA-19449304	Cebuella pygmaea	CebPyg5	304	[GATA]2.3 [GATA]7.1	GAT [GATA]1.3 [GATA]12.1				C	10.1b	ho
ZFMK-DNA-19449304	Cebuella pygmaea	CebPyg5	304	[GATA]2.3 [GATA]7.1	GAT [GATA]1.3 [GATA]12.1				C	10.1b	ho
ZFMK-DNA-19451320	Cebuella pygmaea	CebPyg5	304	[GATA]2.3 [GATA]8.1	GAT [GATA]1.3 [GATA]12.1				C	11.1b	he
ZFMK-DNA-19451320	Cebuella pygmaea	CebPyg5	304	[GATA]2.3 [GATA]12.1	GAT [GATA]1.3 [GATA]12.1				C	15.1b	he
ZFMK-DNA-19451992	Cebuella pygmaea	CebPyg5	304	[GATA]2.3 [GATA]9.1	GAT [GATA]1.3 [GATA]12.1				C	12.1b	he
ZFMK-DNA-19451992	Cebuella pygmaea	CebPyg5	304	GATA GGTA GAT [GATA]1.3 [GATA]12.1	GAT [GATA]1.3 [GATA]12.1				C	16.1d	he
ZFMK-DNA-19452184	Cebuella pygmaea	CebPyg5	304	[GATA]2.3 [GATA]7.1	GAT [GATA]1.3 [GATA]12.1				C	10.1b	he
ZFMK-DNA-19452184	Cebuella pygmaea	CebPyg5	304	[GATA]2.3 [GATA]9.1	GAT [GATA]1.3 [GATA]12.1				C	12.1b	he
ZFMK-DNA-19452664	Cebuella pygmaea	CebPyg5	304	[GATA]2.3 [GATA]9.1	GAT [GATA]1.3 [GATA]12.1				C	12.1b	he
ZFMK-DNA-19452664	Cebuella pygmaea	CebPyg5	304	[GATA]2.3 [GATA]11.1	GAT [GATA]1.3 [GATA]12.1				C	14.1b	he
ZFMK-DNA-19475087	Cebuella pygmaea	CebPyg5	304	[GATA]2.3 [GATA]8.1	GAT [GATA]1.3 [GATA]12.1				C	11.1b	he
ZFMK-DNA-19475087	Cebuella pygmaea	CebPyg5	304	GATA GGTA GAT [GATA]1.3 [GATA]12.1	GAT [GATA]1.3 [GATA]12.1				C	16.1.d	he
ZFMK-TIS-49053	Cebuella pygmaea	CebPyg5	304	GATA GGTA GAT [GATA]1.3 [GATA]12.1	GAT [GATA]1.3 [GATA]12.1				-	16.1d	he
ZFMK-TIS-49053	Cebuella pygmaea	CebPyg5	304	GATA GGTA GAT [GATA]1.3 [GATA]13.1	GAT [GATA]1.3 [GATA]12.1				-	17.1d	he
ZFMK-TIS-61544	Cebuella pygmaea	CebPyg5	304		GAT [GATA]1.3 [GATA]12.1				NA	NA	NA
ZFMK-TIS-61544	Cebuella pygmaea	CebPyg5	304		GAT [GATA]1.3 [GATA]12.1				NA	NA	NA

## Sheet: CebPyg6
ZFMK-TIS	Species	Locus	Ref Amp size	Repeat motif	Ref allele	NCBI No	Scaffold ID	LFA Sample ID	Haplotype				inheritance	Allele Nr.
									82 G->A	98 Msat	216 T->A	250 T->G
ZFMK-DNA-19439128	Cebuella pygmaea	CebPyg6	306	[ATAC]7.1	[ATAC]13.1				A	7.1	A	-	he
ZFMK-DNA-19439128	Cebuella pygmaea	CebPyg6	306	[ATAC]13.1	[ATAC]13.1				-	13.1	A	-	he
ZFMK-DNA-19439224	Cebuella pygmaea	CebPyg6	306	[ATAC]13.1	[ATAC]13.1				-	13.1	-	-	ho
ZFMK-DNA-19439224	Cebuella pygmaea	CebPyg6	306	[ATAC]13.1	[ATAC]13.1				-	13.1	-	-	ho
ZFMK-DNA-19449304	Cebuella pygmaea	CebPyg6	306	[ATAC]7.1	[ATAC]13.1				A	7.1	A	-	he
ZFMK-DNA-19449304	Cebuella pygmaea	CebPyg6	306	[ATAC]9.1	[ATAC]13.1				-	9.1	-	-	he
ZFMK-DNA-19451320	Cebuella pygmaea	CebPyg6	306	[ATAC]7.1	[ATAC]13.1				-	7.1	-	-	he
ZFMK-DNA-19451320	Cebuella pygmaea	CebPyg6	306	[ATAC]8.1	[ATAC]13.1				-	8.1	-	-	he
ZFMK-DNA-19451992	Cebuella pygmaea	CebPyg6	306	[ATAC]7.1	[ATAC]13.1				A	7.1	A	-	he
ZFMK-DNA-19451992	Cebuella pygmaea	CebPyg6	306	[ATAC]13.1	[ATAC]13.1				-	13.1	A	-	he
ZFMK-DNA-19452184	Cebuella pygmaea	CebPyg6	306	[ATAC]5 ATAT [ATAC]1.1	[ATAC]13.1				-	7.1b	-	G	he
ZFMK-DNA-19452184	Cebuella pygmaea	CebPyg6	306	[ATAC]9.1	[ATAC]13.1				-	9.1	-	-	he
ZFMK-DNA-19452664	Cebuella pygmaea	CebPyg6	306	[ATAC]10 AAAC [ATAC]1.1	[ATAC]13.1				-	12.1c	-	-	he
ZFMK-DNA-19452664	Cebuella pygmaea	CebPyg6	306	[ATAC]13.1	[ATAC]13.1				-	13.1	-	-	he
ZFMK-DNA-19475087	Cebuella pygmaea	CebPyg6	306	[ATAC]8.1	[ATAC]13.1				-	8.1	-	-	he
ZFMK-DNA-19475087	Cebuella pygmaea	CebPyg6	306	[ATAC]13.1	[ATAC]13.1				-	13.1	-	-	he
ZFMK-TIS-49053	Cebuella pygmaea	CebPyg6	306	[ATAC]7.1	[ATAC]13.1				-	7.1	-	-	he
ZFMK-TIS-49053	Cebuella pygmaea	CebPyg6	306	[ATAC]13.1	[ATAC]13.1				-	13.1	-	-	he
ZFMK-TIS-61544	Cebuella pygmaea	CebPyg6	306		[ATAC]13.1				NA	NA		NA	NA
ZFMK-TIS-61544	Cebuella pygmaea	CebPyg6	306		[ATAC]13.1				NA	NA		NA	NA

## Sheet: CebPyg7
ZFMK-TIS	Species	Locus	Ref Amp size	Repeat motif	Ref allele	NCBI No	Scaffold ID	LFA Sample ID	Haplotype			inheritance	Allele Nr.
									50 A->C	113 Msat	315 C->T
ZFMK-DNA-19439128	Cebuella pygmaea	CebPyg7	327	[ATAC]11.1	[ATAC]11.1				-	11.1	-	ho
ZFMK-DNA-19439128	Cebuella pygmaea	CebPyg7	327	[ATAC]11.1	[ATAC]11.1				-	11.1	-	ho
ZFMK-DNA-19439224	Cebuella pygmaea	CebPyg7	327	[ATAC]7.1	[ATAC]11.1				C	7.1	-	he
ZFMK-DNA-19439224	Cebuella pygmaea	CebPyg7	327	[ATAC]11.1	[ATAC]11.1				-	11.1	-	he
ZFMK-DNA-19449304	Cebuella pygmaea	CebPyg7	327	[ATAC]7.1	[ATAC]11.1				C	7.1	-	ho
ZFMK-DNA-19449304	Cebuella pygmaea	CebPyg7	327	[ATAC]7.1	[ATAC]11.1				C	7.1	-	ho
ZFMK-DNA-19451320	Cebuella pygmaea	CebPyg7	327	[ATAC]7.1	[ATAC]11.1				C	7.1	-	he
ZFMK-DNA-19451320	Cebuella pygmaea	CebPyg7	327	[ATAC]8.1	[ATAC]11.1				C	8.1	-	he
ZFMK-DNA-19451992	Cebuella pygmaea	CebPyg7	327	[ATAC]7.1	[ATAC]11.1				C	7.1	-	he
ZFMK-DNA-19451992	Cebuella pygmaea	CebPyg7	327	[ATAC]11.1	[ATAC]11.1				-	11.1	-	he
ZFMK-DNA-19452184	Cebuella pygmaea	CebPyg7	327	[ATAC]7.1	[ATAC]11.1				C	7.1	T	he
ZFMK-DNA-19452184	Cebuella pygmaea	CebPyg7	327	[ATAC]9.1	[ATAC]11.1				C	9.1	-	he
ZFMK-DNA-19452664	Cebuella pygmaea	CebPyg7	327	[ATAC]7.1	[ATAC]11.1				C	7.1	-	ho
ZFMK-DNA-19452664	Cebuella pygmaea	CebPyg7	327	[ATAC]7.1	[ATAC]11.1				C	7.1	-	ho
ZFMK-DNA-19475087	Cebuella pygmaea	CebPyg7	327	[ATAC]7.1	[ATAC]11.1				C	7.1	-	he
ZFMK-DNA-19475087	Cebuella pygmaea	CebPyg7	327	[ATAC]12.1	[ATAC]11.1				C	12.1	-	he
ZFMK-TIS-49053	Cebuella pygmaea	CebPyg7	327	[ATAC]7.1	[ATAC]11.1				C	7.1	-	ho
ZFMK-TIS-49053	Cebuella pygmaea	CebPyg7	327	[ATAC]7.1	[ATAC]11.1				C	7.1	-	ho
ZFMK-TIS-61544	Cebuella pygmaea	CebPyg7	327		[ATAC]11.1				NA	NA	NA	NA
ZFMK-TIS-61544	Cebuella pygmaea	CebPyg7	327		[ATAC]11.1				NA	NA	NA	NA

## Sheet: CebPyg8
ZFMK-TIS	Species	Locus	Ref Amp size	Repeat motif	Ref allele	NCBI No	Scaffold ID	LFA Sample ID		inheritance	Allele Nr.
									110 Msat
ZFMK-DNA-19439128	Cebuella pygmaea	CebPyg8	309	[GATA]11.3	[GATA]11.3				11.3	ho
ZFMK-DNA-19439128	Cebuella pygmaea	CebPyg8	309	[GATA]11.3	[GATA]11.3				11.3	ho
ZFMK-DNA-19439224	Cebuella pygmaea	CebPyg8	309	[GATA]11.3	[GATA]11.3				11.3	he
ZFMK-DNA-19439224	Cebuella pygmaea	CebPyg8	309	[GATA]12.3	[GATA]11.3				12.3	he
ZFMK-DNA-19449304	Cebuella pygmaea	CebPyg8	309	[GATA]11.3	[GATA]11.3				11.3	ho
ZFMK-DNA-19449304	Cebuella pygmaea	CebPyg8	309	[GATA]11.3	[GATA]11.3				11.3	ho
ZFMK-DNA-19451320	Cebuella pygmaea	CebPyg8	309	[GATA]9.3	[GATA]11.3				9.3	he
ZFMK-DNA-19451320	Cebuella pygmaea	CebPyg8	309	[GATA]12.3	[GATA]11.3				12.3	he
ZFMK-DNA-19451992	Cebuella pygmaea	CebPyg8	309	[GATA]11.3	[GATA]11.3				11.3	ho
ZFMK-DNA-19451992	Cebuella pygmaea	CebPyg8	309	[GATA]11.3	[GATA]11.3				11.3	ho
ZFMK-DNA-19452184	Cebuella pygmaea	CebPyg8	309	[GATA]13.3	[GATA]11.3				13.3	he
ZFMK-DNA-19452184	Cebuella pygmaea	CebPyg8	309	[GATA]14.3	[GATA]11.3				14.3	he
ZFMK-DNA-19452664	Cebuella pygmaea	CebPyg8	309	[GATA]11.3	[GATA]11.3				11.3	he
ZFMK-DNA-19452664	Cebuella pygmaea	CebPyg8	309	[GATA]12.3	[GATA]11.3				12.3	he
ZFMK-DNA-19475087	Cebuella pygmaea	CebPyg8	309	[GATA]11.3	[GATA]11.3				11.3	he
ZFMK-DNA-19475087	Cebuella pygmaea	CebPyg8	309	[GATA]13.3	[GATA]11.3				13.3	he
ZFMK-TIS-49053	Cebuella pygmaea	CebPyg8	309	[GATA]12.3	[GATA]11.3				12.3	ho
ZFMK-TIS-49053	Cebuella pygmaea	CebPyg8	309	[GATA]12.3	[GATA]11.3				12.3	ho
ZFMK-TIS-61544	Cebuella pygmaea	CebPyg8	309		[GATA]11.3				NA	NA
ZFMK-TIS-61544	Cebuella pygmaea	CebPyg8	309		[GATA]11.3				NA	NA

## Sheet: CebPyg9
ZFMK-TIS	Species	Locus	Ref Amp size	Repeat motif	Ref allele	NCBI No	Scaffold ID	LFA Sample ID		inheritance	Allele Nr.
									133 Msat
ZFMK-DNA-19439128	Cebuella pygmaea	CebPyg9	330	[CATA]11 CATT	[CATA]12 CATT				12	he
ZFMK-DNA-19439128	Cebuella pygmaea	CebPyg9	330	[CATA]12 CATT	[CATA]12 CATT				13	he
ZFMK-DNA-19439224	Cebuella pygmaea	CebPyg9	330	[CATA]11 CATT	[CATA]12 CATT				12	ho
ZFMK-DNA-19439224	Cebuella pygmaea	CebPyg9	330	[CATA]11 CATT	[CATA]12 CATT				12	ho
ZFMK-DNA-19449304	Cebuella pygmaea	CebPyg9	330	[CATA]9 CATT	[CATA]12 CATT				10	he
ZFMK-DNA-19449304	Cebuella pygmaea	CebPyg9	330	[CATA]11 CATT	[CATA]12 CATT				12	he
ZFMK-DNA-19451320	Cebuella pygmaea	CebPyg9	330	[CATA]11 CATT	[CATA]12 CATT				12	he
ZFMK-DNA-19451320	Cebuella pygmaea	CebPyg9	330	[CATA]12 CATT	[CATA]12 CATT				13	he
ZFMK-DNA-19451992	Cebuella pygmaea	CebPyg9	330	[CATA]11 CATT	[CATA]12 CATT				12	he
ZFMK-DNA-19451992	Cebuella pygmaea	CebPyg9	330	[CATA]12 CATT	[CATA]12 CATT				13	he
ZFMK-DNA-19452184	Cebuella pygmaea	CebPyg9	330	[CATA]9 CATT	[CATA]12 CATT				10	he
ZFMK-DNA-19452184	Cebuella pygmaea	CebPyg9	330	[CATA]11 CATT	[CATA]12 CATT				12	he
ZFMK-DNA-19452664	Cebuella pygmaea	CebPyg9	330	[CATA]11 CATT	[CATA]12 CATT				12	he
ZFMK-DNA-19452664	Cebuella pygmaea	CebPyg9	330	[CATA]12 CATT	[CATA]12 CATT				13	he
ZFMK-DNA-19475087	Cebuella pygmaea	CebPyg9	330	[CATA]11 CATT	[CATA]12 CATT				12	ho
ZFMK-DNA-19475087	Cebuella pygmaea	CebPyg9	330	[CATA]11 CATT	[CATA]12 CATT				12	ho
ZFMK-TIS-49053	Cebuella pygmaea	CebPyg9	330	[CATA]11 CATT	[CATA]12 CATT				12	he
ZFMK-TIS-49053	Cebuella pygmaea	CebPyg9	330	[CATA]12 CATT	[CATA]12 CATT				13	he
ZFMK-TIS-61544	Cebuella pygmaea	CebPyg9	330		[CATA]12 CATT				NA	NA
ZFMK-TIS-61544	Cebuella pygmaea	CebPyg9	330		[CATA]12 CATT				NA	NA

## Sheet: CebPyg10
ZFMK-TIS	Species	Locus	Ref Amp size	Repeat motif	Ref allele	NCBI No	Scaffold ID	LFA Sample ID	Haplotype					inheritance	Allele Nr.
									91 C->T	92 G->A	107 Msat	214 C->T	246 A->C
ZFMK-DNA-19439128	Cebuella pygmaea	CebPyg10	302	[AATG]9.2	[AATG]12.2				-	-	9.2	-	-	he
ZFMK-DNA-19439128	Cebuella pygmaea	CebPyg10	302	[AATG]12.2	[AATG]12.2				-	-	12.2	-	-	he
ZFMK-DNA-19439224	Cebuella pygmaea	CebPyg10	302	[AATG]8.2	[AATG]12.2				-	-	8.2	T	C	he
ZFMK-DNA-19439224	Cebuella pygmaea	CebPyg10	302	[AATG]10.2	[AATG]12.2				-	-	10.2	T	C	he
ZFMK-DNA-19449304	Cebuella pygmaea	CebPyg10	302	[AATG]12.2	[AATG]12.2				-	-	12.2	-	-	ho
ZFMK-DNA-19449304	Cebuella pygmaea	CebPyg10	302	[AATG]12.2	[AATG]12.2				-	-	12.2	-	-	ho
ZFMK-DNA-19451320	Cebuella pygmaea	CebPyg10	302	[AATG]7.2	[AATG]12.2				-	-	7.2	-	C	he
ZFMK-DNA-19451320	Cebuella pygmaea	CebPyg10	302	[AATG]8.2	[AATG]12.2				-	-	8.2	-	-	he
ZFMK-DNA-19451992	Cebuella pygmaea	CebPyg10	302	[AATG]9.2	[AATG]12.2				-	-	9.2	-	-	he
ZFMK-DNA-19451992	Cebuella pygmaea	CebPyg10	302	[AATG]12.2	[AATG]12.2				-	-	12.2	-	-	he
ZFMK-DNA-19452184	Cebuella pygmaea	CebPyg10	302	[AATG]7.2	[AATG]12.2				-	-	7.2	-	C	he
ZFMK-DNA-19452184	Cebuella pygmaea	CebPyg10	302	[AATG]12.2	[AATG]12.2				-	-	12.2	-	-	he
ZFMK-DNA-19452664	Cebuella pygmaea	CebPyg10	302	[AATG]9.2	[AATG]12.2				-	-	9.2	-	-	he
ZFMK-DNA-19452664	Cebuella pygmaea	CebPyg10	302	[AATG]10.2	[AATG]12.2				T	A	10.2	-	-	he
ZFMK-DNA-19475087	Cebuella pygmaea	CebPyg10	302	[AATG]9.2	[AATG]12.2				-	-	9.2	-	C	he
ZFMK-DNA-19475087	Cebuella pygmaea	CebPyg10	302	[AATG]9.2	[AATG]12.2				-	-	9.2	-	-	he
ZFMK-TIS-49053	Cebuella pygmaea	CebPyg10	302	[AATG]9.2	[AATG]12.2				-	-	9.2	-	-	ho
ZFMK-TIS-49053	Cebuella pygmaea	CebPyg10	302	[AATG]9.2	[AATG]12.2				-	-	9.2	-	-	ho
ZFMK-TIS-61544	Cebuella pygmaea	CebPyg10	302		[AATG]12.2				NA	NA	NA	NA	NA	NA
ZFMK-TIS-61544	Cebuella pygmaea	CebPyg10	302		[AATG]12.2				NA	NA	NA	NA	NA	NA

## Sheet: CebPyg11
ZFMK-TIS	Species	Locus	Ref Amp size	Repeat motif	Ref allele	NCBI No	Scaffold ID	LFA Sample ID				inheritance	Allele Nr.
									139 Msat	242 T->C	280 T->C
ZFMK-DNA-19439128	Cebuella pygmaea	CebPyg11	325	[AATG]11.2	[AATG]12.2				11.2	-	C	he
ZFMK-DNA-19439128	Cebuella pygmaea	CebPyg11	325	[AATG]12.2	[AATG]12.2				12.2	-	-	he
ZFMK-DNA-19439224	Cebuella pygmaea	CebPyg11	325	[AATG]8.2	[AATG]12.2				8.2	C	-	ho
ZFMK-DNA-19439224	Cebuella pygmaea	CebPyg11	325	[AATG]8.2	[AATG]12.2				8.2	C	-	ho
ZFMK-DNA-19449304	Cebuella pygmaea	CebPyg11	325	[AATG]11.2	[AATG]12.2				11.2	-	C	he
ZFMK-DNA-19449304	Cebuella pygmaea	CebPyg11	325	[AATG]13.2	[AATG]12.2				13.2	C	-	he
ZFMK-DNA-19451320	Cebuella pygmaea	CebPyg11	325	[AATG]12.2	[AATG]12.2				12.2	C	-	he
ZFMK-DNA-19451320	Cebuella pygmaea	CebPyg11	325	[AATG]12.2	[AATG]12.2				12.2	-	-	he
ZFMK-DNA-19451992	Cebuella pygmaea	CebPyg11	325	[AATG]11.2	[AATG]12.2				11.2	C	-	he
ZFMK-DNA-19451992	Cebuella pygmaea	CebPyg11	325	[AATG]11.2	[AATG]12.2				11.2	-	-	he
ZFMK-DNA-19452184	Cebuella pygmaea	CebPyg11	325	[AATG]12.2	[AATG]12.2				12.2	C	-	he
ZFMK-DNA-19452184	Cebuella pygmaea	CebPyg11	325	[AATG]13.2	[AATG]12.2				13.2	C	-	he
ZFMK-DNA-19452664	Cebuella pygmaea	CebPyg11	325	[AATG]11.2	[AATG]12.2				11.2	C	-	he
ZFMK-DNA-19452664	Cebuella pygmaea	CebPyg11	325	[AATG]11.2	[AATG]12.2				11.2	-	-	he
ZFMK-DNA-19475087	Cebuella pygmaea	CebPyg11	325	[AATG]8.2	[AATG]12.2				8.2	C	-	he
ZFMK-DNA-19475087	Cebuella pygmaea	CebPyg11	325	[AATG]12.2	[AATG]12.2				12.2	C	-	he
ZFMK-TIS-49053	Cebuella pygmaea	CebPyg11	325	[AATG]12.2	[AATG]12.2				12.2	C	-	he
ZFMK-TIS-49053	Cebuella pygmaea	CebPyg11	325	[AATG]12.2	[AATG]12.2				12.2	-	-	he
ZFMK-TIS-61544	Cebuella pygmaea	CebPyg11	325		[AATG]12.2				NA	NA	NA	NA
ZFMK-TIS-61544	Cebuella pygmaea	CebPyg11	325		[AATG]12.2				NA	NA	NA	NA

## Sheet: CebPyg12
ZFMK-TIS	Species	Locus	Ref Amp size	Repeat motif	Ref allele	NCBI No	Scaffold ID	LFA Sample ID			inheritance	Allele Nr.
									171 Msat	274 C->T
ZFMK-DNA-19439128	Cebuella pygmaea	CebPyg12	314	[AGAT]11 ATAT	[AGAT]11				12b	-	ho
ZFMK-DNA-19439128	Cebuella pygmaea	CebPyg12	314	[AGAT]11 ATAT	[AGAT]11				12b	-	ho
ZFMK-DNA-19439224	Cebuella pygmaea	CebPyg12	314	[AGAT]8	[AGAT]11				8	T	he
ZFMK-DNA-19439224	Cebuella pygmaea	CebPyg12	314	[AGAT]11 ATAT	[AGAT]11				12b	-	he
ZFMK-DNA-19449304	Cebuella pygmaea	CebPyg12	314	[AGAT]11	[AGAT]11				11	T	he
ZFMK-DNA-19449304	Cebuella pygmaea	CebPyg12	314	[AGAT]11	[AGAT]11				11	-	he
ZFMK-DNA-19451320	Cebuella pygmaea	CebPyg12	314	[AGAT]9 ATAT	[AGAT]11				10b	-	he
ZFMK-DNA-19451320	Cebuella pygmaea	CebPyg12	314	[AGAT]11 ATAT	[AGAT]11				12b	-	he
ZFMK-DNA-19451992	Cebuella pygmaea	CebPyg12	314	[AGAT]11 ATAT	[AGAT]11				12b	-	ho
ZFMK-DNA-19451992	Cebuella pygmaea	CebPyg12	314	[AGAT]11 ATAT	[AGAT]11				12b	-	ho
ZFMK-DNA-19452184	Cebuella pygmaea	CebPyg12	314	[AGAT]11 ATAT	[AGAT]11				12b	-	ho
ZFMK-DNA-19452184	Cebuella pygmaea	CebPyg12	314	[AGAT]11 ATAT	[AGAT]11				12b	-	ho
ZFMK-DNA-19452664	Cebuella pygmaea	CebPyg12	314	[AGAT]11 ATAT	[AGAT]11				12b	-	ho
ZFMK-DNA-19452664	Cebuella pygmaea	CebPyg12	314	[AGAT]11 ATAT	[AGAT]11				12b	-	ho
ZFMK-DNA-19475087	Cebuella pygmaea	CebPyg12	314		[AGAT]11				NA	NA	NA
ZFMK-DNA-19475087	Cebuella pygmaea	CebPyg12	314		[AGAT]11				NA	NA	NA
ZFMK-TIS-49053	Cebuella pygmaea	CebPyg12	314	[AGAT]8	[AGAT]11				8	T	he
ZFMK-TIS-49053	Cebuella pygmaea	CebPyg12	314	[AGAT]11 ATAT	[AGAT]11				12b	-	he
ZFMK-TIS-61544	Cebuella pygmaea	CebPyg12	314		[AGAT]11				NA	NA	NA
ZFMK-TIS-61544	Cebuella pygmaea	CebPyg12	314		[AGAT]11				NA	NA	NA

## Sheet: CebPyg13
ZFMK-TIS	Species	Locus	Ref Amp size	Repeat motif	Ref allele	NCBI No	Scaffold ID	LFA Sample ID		inheritance	Allele Nr.
									Msat
ZFMK-DNA-19439128	Cebuella pygmaea	CebPyg13	334	[ATGA]11.1	[ATGA]12.1				11.1	he
ZFMK-DNA-19439128	Cebuella pygmaea	CebPyg13	334	[ATGA]12.1	[ATGA]12.1				12.1	he
ZFMK-DNA-19439224	Cebuella pygmaea	CebPyg13	334	[ATGA]10.1	[ATGA]12.1				10.1	he
ZFMK-DNA-19439224	Cebuella pygmaea	CebPyg13	334	[ATGA]11.1	[ATGA]12.1				11.1	he
ZFMK-DNA-19449304	Cebuella pygmaea	CebPyg13	334	[ATGA]8.1	[ATGA]12.1				8.1	he
ZFMK-DNA-19449304	Cebuella pygmaea	CebPyg13	334	[ATGA]12.1	[ATGA]12.1				12.1	he
ZFMK-DNA-19451320	Cebuella pygmaea	CebPyg13	334	[ATGA]8.1	[ATGA]12.1				8.1	he
ZFMK-DNA-19451320	Cebuella pygmaea	CebPyg13	334	[ATGA]13.1	[ATGA]12.1				13.1	he
ZFMK-DNA-19451992	Cebuella pygmaea	CebPyg13	334	[ATGA]11.1	[ATGA]12.1				11.1	he
ZFMK-DNA-19451992	Cebuella pygmaea	CebPyg13	334	[ATGA]12.1	[ATGA]12.1				12.1	he
ZFMK-DNA-19452184	Cebuella pygmaea	CebPyg13	334	[ATGA]11.1	[ATGA]12.1				11.1	he
ZFMK-DNA-19452184	Cebuella pygmaea	CebPyg13	334	[ATGA]12.1	[ATGA]12.1				12.1	he
ZFMK-DNA-19452664	Cebuella pygmaea	CebPyg13	334	[ATGA]12.1	[ATGA]12.1				12.1	ho
ZFMK-DNA-19452664	Cebuella pygmaea	CebPyg13	334	[ATGA]12.1	[ATGA]12.1				12.1	ho
ZFMK-DNA-19475087	Cebuella pygmaea	CebPyg13	334	[ATGA]11.1	[ATGA]12.1				11.1	he
ZFMK-DNA-19475087	Cebuella pygmaea	CebPyg13	334	[ATGA]12.1	[ATGA]12.1				12.1	he
ZFMK-TIS-49053	Cebuella pygmaea	CebPyg13	334	[ATGA]10.1	[ATGA]12.1				10.1	he
ZFMK-TIS-49053	Cebuella pygmaea	CebPyg13	334	[ATGA]13.1	[ATGA]12.1				13.1	he
ZFMK-TIS-61544	Cebuella pygmaea	CebPyg13	334		[ATGA]12.1				NA	NA
ZFMK-TIS-61544	Cebuella pygmaea	CebPyg13	334		[ATGA]12.1				NA	NA

[truncated: 12 more sheets: CebPyg14, CebPyg15, CebPyg16, CebPyg17, CebPyg18, CebPyg19, CebPyg20, CebPyg21, CebPyg24, CebPyg25, CebPyg26, CebPyg29]
