# Supplementary material for: FOGS: A SNPSTR Marker Database to Combat Wildlife Trafficking and a Cell Culture Bank for Ex‐Situ Conservation
Source: Mol Ecol Resour. 2025 Jan 10;25(4):e14062. doi: 10.1111/1755-0998.14062 (PMC11969641; doi:10.1111/1755-0998.14062)
Supplement: Supplementary file 4 — Table S4. SNPSTR data. [file MEN-25-e14062-s001.zip › Supplementary S4/Chersina_angulata_SNPSTR.xlsx]

## Sheet: CheAng1
ZFMK-TIS	Species	Locus	Ref Amp size	Repeat motif	Ref allele	NCBI No	Scaffold ID	LFA Sample ID				inheritance	Allele Nr.
									113 A->G	144 T->A	149 Msat
ZFMK-TIS-56653	Chersina angulata	CheAng1	310	[ATAG]12	[ATAG]14				-	-	12	ho
ZFMK-TIS-56653	Chersina angulata	CheAng1	310	[ATAG]12	[ATAG]14				-	-	12	ho
ZFMK-TIS-56656	Chersina angulata	CheAng1	310	ACAG [ATAG]12	[ATAG]14				-	-	13b	he
ZFMK-TIS-56656	Chersina angulata	CheAng1	310	[ATAG]16	[ATAG]14				-	-	16	he
ZFMK-TIS-56658	Chersina angulata	CheAng1	310		[ATAG]14				NA	NA	NA	NA
ZFMK-TIS-56658	Chersina angulata	CheAng1	310		[ATAG]14				NA	NA	NA	NA
ZFMK-TIS-56661	Chersina angulata	CheAng1	310		[ATAG]14				NA	NA	NA	NA
ZFMK-TIS-56661	Chersina angulata	CheAng1	310		[ATAG]14				NA	NA	NA	NA
ZFMK-TIS-56664	Chersina angulata	CheAng1	310	[ATAG]15	[ATAG]14				-	-	15	ho
ZFMK-TIS-56664	Chersina angulata	CheAng1	310	[ATAG]15	[ATAG]14				-	-	15	ho
ZFMK-TIS-59264	Chersina angulata	CheAng1	310	[ATAG]15	[ATAG]14				-	-	15	he
ZFMK-TIS-59264	Chersina angulata	CheAng1	310	[ATAG]17	[ATAG]14				-	-	17	he
ZFMK-TIS-59265	Chersina angulata	CheAng1	310	[ATAG]8	[ATAG]14				G	A	8	he
ZFMK-TIS-59265	Chersina angulata	CheAng1	310	[ATAG]8	[ATAG]14				-	-	8	he
ZFMK-TIS-59266	Chersina angulata	CheAng1	310	[ATAG]12	[ATAG]14				-	-	12	he
ZFMK-TIS-59266	Chersina angulata	CheAng1	310	[ATAG]13	[ATAG]14				-	-	13	he
ZFMK-TIS-59267	Chersina angulata	CheAng1	310		[ATAG]14				NA	NA	NA	NA
ZFMK-TIS-59267	Chersina angulata	CheAng1	310		[ATAG]14				NA	NA	NA	NA
ZFMK-TIS-59268	Chersina angulata	CheAng1	310	[ATAG]20	[ATAG]14				-	-	20	ho
ZFMK-TIS-59268	Chersina angulata	CheAng1	310	[ATAG]20	[ATAG]14				-	-	20	ho

## Sheet: CheAng2
ZFMK-TIS	Species	Locus	Ref Amp size	Repeat motif	Ref allele	NCBI No	Scaffold ID	LFA Sample ID	Haplotype							inheritance	Allele Nr.
									113 C->A	116 Msat	199 C->T	249 G->A	284 C->T	299 C->G	300 T->G
ZFMK-TIS-56653	Chersina angulata	CheAng2	332	[ATAG]7 ATAA	[ATAG]18 AGAC				-	8b	-	-	T	-	-	he
ZFMK-TIS-56653	Chersina angulata	CheAng2	332	[ATAG]5 ATAA ATAG ATAA	[ATAG]18 AGAC				-	8c	-	-	-	-	-	he
ZFMK-TIS-56656	Chersina angulata	CheAng2	332	[ATAG]15 AGAC	[ATAG]18 AGAC				-	16	-	-	-	-	-	he
ZFMK-TIS-56656	Chersina angulata	CheAng2	332	[ATAG]17 ATAA	[ATAG]18 AGAC				-	18b	-	-	-	G	G	he
ZFMK-TIS-56658	Chersina angulata	CheAng2	332	[ATAG]11 AGAC	[ATAG]18 AGAC				-	12	-	-	-	-	-	he
ZFMK-TIS-56658	Chersina angulata	CheAng2	332	[ATAG]11 ATAA	[ATAG]18 AGAC				-	12b	-	-	-	-	-	he
ZFMK-TIS-56661	Chersina angulata	CheAng2	332	[ATAG]3 GTAG [ATAG]10 ATAC	[ATAG]18 AGAC				-	15d	-	-	-	-	-	he
ZFMK-TIS-56661	Chersina angulata	CheAng2	332	[ATAG]19 ATAA	[ATAG]18 AGAC				-	20b	-	-	-	-	-	he
ZFMK-TIS-56664	Chersina angulata	CheAng2	332	[ATAG]4 AGAC	[ATAG]18 AGAC				A	5	-	-	-	G	G	he
ZFMK-TIS-56664	Chersina angulata	CheAng2	332	[ATAG]4 AGAC	[ATAG]18 AGAC				A	5	-	-	-	-	-	he
ZFMK-TIS-59264	Chersina angulata	CheAng2	332	[ATAG]11 AGAC	[ATAG]18 AGAC				-	12	-	-	-	-	-	he
ZFMK-TIS-59264	Chersina angulata	CheAng2	332	[ATAG]11 ATAA	[ATAG]18 AGAC				-	12b	-	-	-	-	-	he
ZFMK-TIS-59265	Chersina angulata	CheAng2	332	[ATAG]10 AGAC	[ATAG]18 AGAC				-	11	-	-	-	-	-	he
ZFMK-TIS-59265	Chersina angulata	CheAng2	332	[ATAG]10 ATAA	[ATAG]18 AGAC				-	11b	T	-	-	G	G	he
ZFMK-TIS-59266	Chersina angulata	CheAng2	332	[ATAG]19 AGAC	[ATAG]18 AGAC				-	20	-	-	-	-	-	he
ZFMK-TIS-59266	Chersina angulata	CheAng2	332	[ATAG]19 ATAA	[ATAG]18 AGAC				-	21	-	-	-	-	-	he
ZFMK-TIS-59267	Chersina angulata	CheAng2	332	[ATAG]13 AGAC	[ATAG]18 AGAC				-	14	-	-	-	-	-	ho
ZFMK-TIS-59267	Chersina angulata	CheAng2	332	[ATAG]13 AGAC	[ATAG]18 AGAC				-	14	-	-	-	-	-	ho
ZFMK-TIS-59268	Chersina angulata	CheAng2	332	[ATAG]8 AGAC	[ATAG]18 AGAC				-	9	-	-	-	-	-	he
ZFMK-TIS-59268	Chersina angulata	CheAng2	332	[ATAG]8 ATAA	[ATAG]18 AGAC				-	9b	T	A	-	-	-	he

## Sheet: CheAng3
ZFMK-TIS	Species	Locus	Ref Amp size	Repeat motif	Ref allele	NCBI No	Scaffold ID	LFA Sample ID	Haplotype					inheritance	Allele Nr.
									108 A->G	130 C->T	153 Msat	233 G->C	266 T->G
ZFMK-TIS-56653	Chersina angulata	CheAng3	343	[TAGA]9.1	[TAGA]13.1				G	-	9.1	-	-	he
ZFMK-TIS-56653	Chersina angulata	CheAng3	343	[TAGA]12.1	[TAGA]13.1				G	-	12.1	-	-	he
ZFMK-TIS-56656	Chersina angulata	CheAng3	343	[TAGA]12.1	[TAGA]13.1				G	-	12.1	-	-	he
ZFMK-TIS-56656	Chersina angulata	CheAng3	343	[TAGA]18.1	[TAGA]13.1				G	-	18.1	-	-	he
ZFMK-TIS-56658	Chersina angulata	CheAng3	343	[TAGA]14.1	[TAGA]13.1				G	T	14.1	-	-	he
ZFMK-TIS-56658	Chersina angulata	CheAng3	343	[TAGA]15.1	[TAGA]13.1				G	T	15.1	-	-	he
ZFMK-TIS-56661	Chersina angulata	CheAng3	343	[TAGA]10.1	[TAGA]13.1				G	-	10.1	-	-	he
ZFMK-TIS-56661	Chersina angulata	CheAng3	343	[TAGA]12.1	[TAGA]13.1				G	-	12.1	-	-	he
ZFMK-TIS-56664	Chersina angulata	CheAng3	343	[TAGA]9.1	[TAGA]13.1				G	-	9.1	-	-	he
ZFMK-TIS-56664	Chersina angulata	CheAng3	343	[TAGA]12.1	[TAGA]13.1				G	-	12.1	-	-	he
ZFMK-TIS-59264	Chersina angulata	CheAng3	343	[TAGA]14.1	[TAGA]13.1				G	-	14.1	-	-	he
ZFMK-TIS-59264	Chersina angulata	CheAng3	343	[TAGA]17.1	[TAGA]13.1				G	-	17.1	-	-	he
ZFMK-TIS-59265	Chersina angulata	CheAng3	343	[TAGA]10.1	[TAGA]13.1				G	-	10.1	-	-	he
ZFMK-TIS-59265	Chersina angulata	CheAng3	343	[TAGA]15.1	[TAGA]13.1				G	-	15.1	-	-	he
ZFMK-TIS-59266	Chersina angulata	CheAng3	343	[TAGA]13.1	[TAGA]13.1				-	-	13.1	-	-	he
ZFMK-TIS-59266	Chersina angulata	CheAng3	343	[TAGA]15.1	[TAGA]13.1				-	-	15.1	-	-	he
ZFMK-TIS-59267	Chersina angulata	CheAng3	343	[TAGA]9.1	[TAGA]13.1				G	-	9.1	C	-	he
ZFMK-TIS-59267	Chersina angulata	CheAng3	343	[TAGA]9.1	[TAGA]13.1				-	-	9.1	-	-	he
ZFMK-TIS-59268	Chersina angulata	CheAng3	343	[TAGA]11.1	[TAGA]13.1				G	-	11.1	-	G	he
ZFMK-TIS-59268	Chersina angulata	CheAng3	343	[TAGA]17.1	[TAGA]13.1				G	-	17.1	-	-	he

## Sheet: CheAng4
ZFMK-TIS	Species	Locus	Ref Amp size	Repeat motif	Ref allele	NCBI No	Scaffold ID	LFA Sample ID	Haplotype						inheritance	Allele Nr.
									32 T->A	149 Msat	198 C->G	219 C->T	256 G->A	279 T->A
ZFMK-TIS-56653	Chersina angulata	CheAng4	317	[ATAG]6.3	[ATAG]11.3				-	6.3	G	-	-	-	he
ZFMK-TIS-56653	Chersina angulata	CheAng4	317	[ATAG]17.3	[ATAG]11.3				-	17.3	-	-	-	-	he
ZFMK-TIS-56656	Chersina angulata	CheAng4	317	[ATAG]12.3	[ATAG]11.3				A	12.3	-	T	-	A	he
ZFMK-TIS-56656	Chersina angulata	CheAng4	317	[ATAG]12.3	[ATAG]11.3				A	12.3	-	-	-	A	he
ZFMK-TIS-56658	Chersina angulata	CheAng4	317	[ATAG]14.3	[ATAG]11.3				A	14.3	-	T	A	A	he
ZFMK-TIS-56658	Chersina angulata	CheAng4	317	[ATAG]14.3	[ATAG]11.3				A	14.3	-	-	-	-	he
ZFMK-TIS-56661	Chersina angulata	CheAng4	317	[ATAG]7.3	[ATAG]11.3				A	7.3	-	-	-	-	ho
ZFMK-TIS-56661	Chersina angulata	CheAng4	317	[ATAG]7.3	[ATAG]11.3				A	7.3	-	-	-	-	ho
ZFMK-TIS-56664	Chersina angulata	CheAng4	317	[ATAG]11.3	[ATAG]11.3				A	11.3	-	-	-	-	ho
ZFMK-TIS-56664	Chersina angulata	CheAng4	317	[ATAG]11.3	[ATAG]11.3				A	11.3	-	-	-	-	ho
ZFMK-TIS-59264	Chersina angulata	CheAng4	317	[ATAG]6.3	[ATAG]11.3				-	6.3	-	-	-	A	he
ZFMK-TIS-59264	Chersina angulata	CheAng4	317	[ATAG]9.3	[ATAG]11.3				-	9.3	-	T	-	A	he
ZFMK-TIS-59265	Chersina angulata	CheAng4	317	[ATAG]6.3	[ATAG]11.3				-	6.3	G	-	-	-	he
ZFMK-TIS-59265	Chersina angulata	CheAng4	317	[ATAG]6.3	[ATAG]11.3				-	6.3	-	-	-	-	he
ZFMK-TIS-59266	Chersina angulata	CheAng4	317	[ATAG]6.3	[ATAG]11.3				-	6.3	-	-	-	-	ho
ZFMK-TIS-59266	Chersina angulata	CheAng4	317	[ATAG]6.3	[ATAG]11.3				-	6.3	-	-	-	-	ho
ZFMK-TIS-59267	Chersina angulata	CheAng4	317	[ATAG]7.3	[ATAG]11.3				-	7.3	-	-	-	-	he
ZFMK-TIS-59267	Chersina angulata	CheAng4	317	[ATAG]11.3	[ATAG]11.3				A	11.3	-	-	-	-	he
ZFMK-TIS-59268	Chersina angulata	CheAng4	317	[ATAG]11.3	[ATAG]11.3				A	11.3	-	-	-	-	he
ZFMK-TIS-59268	Chersina angulata	CheAng4	317	[ATAG]16.3	[ATAG]11.3				A	16.3	-	-	-	-	he

## Sheet: CheAng5
ZFMK-TIS	Species	Locus	Ref Amp size	Repeat motif	Ref allele	NCBI No	Scaffold ID	LFA Sample ID	Haplotype		inheritance	Allele Nr.
									101 A->T	142 Msat
ZFMK-TIS-56653	Chersina angulata	CheAng5	312	[GATA]11.3	[GATA]18				-	11.3	he
ZFMK-TIS-56653	Chersina angulata	CheAng5	312	[GATA]12.3	[GATA]18				-	12.3	he
ZFMK-TIS-56656	Chersina angulata	CheAng5	312	[GATA]13.3	[GATA]18				-	13.3	ho
ZFMK-TIS-56656	Chersina angulata	CheAng5	312	[GATA]13.3	[GATA]18				-	13.3	ho
ZFMK-TIS-56658	Chersina angulata	CheAng5	312	[GATA]5.3	[GATA]18				-	5.3	ho
ZFMK-TIS-56658	Chersina angulata	CheAng5	312	[GATA]5.3	[GATA]18				-	5.3	ho
ZFMK-TIS-56661	Chersina angulata	CheAng5	312	[GATA]5.3	[GATA]18				-	5.3	ho
ZFMK-TIS-56661	Chersina angulata	CheAng5	312	[GATA]5.3	[GATA]18				-	5.3	ho
ZFMK-TIS-56664	Chersina angulata	CheAng5	312	[GATA]5.3	[GATA]18				T	5.3	he
ZFMK-TIS-56664	Chersina angulata	CheAng5	312	[GATA]6.3	[GATA]18				-	6.3	he
ZFMK-TIS-59264	Chersina angulata	CheAng5	312	[GATA]6.3	[GATA]18				T	6.3	he
ZFMK-TIS-59264	Chersina angulata	CheAng5	312	[GATA]8.3	[GATA]18				T	8.3	he
ZFMK-TIS-59265	Chersina angulata	CheAng5	312	[GATA]15.3	[GATA]18				-	15.3	he
ZFMK-TIS-59265	Chersina angulata	CheAng5	312	[GATA]17.3	[GATA]18				-	17.3	he
ZFMK-TIS-59266	Chersina angulata	CheAng5	312	[GATA]7.3	[GATA]18				T	7.3	ho
ZFMK-TIS-59266	Chersina angulata	CheAng5	312	[GATA]7.3	[GATA]18				T	7.3	ho
ZFMK-TIS-59267	Chersina angulata	CheAng5	312	[GATA]10.3	[GATA]18				-	10.3	he
ZFMK-TIS-59267	Chersina angulata	CheAng5	312	[GATA]16.3	[GATA]18				-	16.3	he
ZFMK-TIS-59268	Chersina angulata	CheAng5	312	[GATA]8.3	[GATA]18				T	8.3	he
ZFMK-TIS-59268	Chersina angulata	CheAng5	312	[GATA]9.3	[GATA]18				T	9.3	he

## Sheet: CheAng7
ZFMK-TIS	Species	Locus	Ref Amp size	Repeat motif	Ref allele	NCBI No	Scaffold ID	LFA Sample ID	Haplotype				inheritance	Allele Nr.
									157 A->C	169 A->G	171 Msat	293 C->T
ZFMK-TIS-56653	Chersina angulata	CheAng7	350	[GACA]3	[GACA]13				-	G	3	T	he
ZFMK-TIS-56653	Chersina angulata	CheAng7	350	[GACA]3	[GACA]13				-	-	3	T	he
ZFMK-TIS-56656	Chersina angulata	CheAng7	350	[GACA]3	[GACA]13				-	-	3	T	he
ZFMK-TIS-56656	Chersina angulata	CheAng7	350	[GACA]4	[GACA]13				-	-	4	T	he
ZFMK-TIS-56658	Chersina angulata	CheAng7	350	[GACA]3	[GACA]13				-	G	3	T	he
ZFMK-TIS-56658	Chersina angulata	CheAng7	350	[GACA]3	[GACA]13				-	-	3	T	he
ZFMK-TIS-56661	Chersina angulata	CheAng7	350	[GACA]3	[GACA]13				C	-	3	T	he
ZFMK-TIS-56661	Chersina angulata	CheAng7	350	[GACA]4	[GACA]13				-	-	4	T	he
ZFMK-TIS-56664	Chersina angulata	CheAng7	350	[GACA]3	[GACA]13				C	-	3	T	he
ZFMK-TIS-56664	Chersina angulata	CheAng7	350	[GACA]3	[GACA]13				-	-	3	T	he
ZFMK-TIS-59264	Chersina angulata	CheAng7	350	[GACA]3	[GACA]13				-	-	3	T	he
ZFMK-TIS-59264	Chersina angulata	CheAng7	350	[GACA]8	[GACA]13				-	-	8	-	he
ZFMK-TIS-59265	Chersina angulata	CheAng7	350	[GACA]3	[GACA]13				-	-	3	T	he
ZFMK-TIS-59265	Chersina angulata	CheAng7	350	[GACA]9	[GACA]13				-	-	9	-	he
ZFMK-TIS-59266	Chersina angulata	CheAng7	350	[GACA]3	[GACA]13				-	G	3	T	he
ZFMK-TIS-59266	Chersina angulata	CheAng7	350	[GACA]13	[GACA]13				-	-	13	-	he
ZFMK-TIS-59267	Chersina angulata	CheAng7	350	[GACA]3	[GACA]13				-	G	3	T	he
ZFMK-TIS-59267	Chersina angulata	CheAng7	350	GACT [GACA]8	[GACA]13				-	-	9b	T	he
ZFMK-TIS-59268	Chersina angulata	CheAng7	350	[GACA]3	[GACA]13				-	-	3	T	ho
ZFMK-TIS-59268	Chersina angulata	CheAng7	350	[GACA]3	[GACA]13				-	-	3	T	ho

## Sheet: CheAng9
ZFMK-TIS	Species	Locus	Ref Amp size	Repeat motif	Ref allele	NCBI No	Scaffold ID	LFA Sample ID	Haplotype			inheritance	Allele Nr.
									72 A->T	78 T->C	129 Msat
ZFMK-TIS-56653	Chersina angulata	CheAng9	336	[GATA]3 GAGA [GATA]2.3	[GATA]14.3				T	-	6.3b	he
ZFMK-TIS-56653	Chersina angulata	CheAng9	336	[GATA]2 [GAGA]2 [GATA]2.3	[GATA]14.3				-	-	6.3c	he
ZFMK-TIS-56656	Chersina angulata	CheAng9	336	[GATA]3 GAGA [GATA]2.3	[GATA]14.3				-	-	6.3b	ho
ZFMK-TIS-56656	Chersina angulata	CheAng9	336	[GATA]3 GAGA [GATA]2.3	[GATA]14.3				-	-	6.3b	ho
ZFMK-TIS-56658	Chersina angulata	CheAng9	336	[GATA]3 GAGA [GATA]2.3	[GATA]14.3				-	-	6.3b	ho
ZFMK-TIS-56658	Chersina angulata	CheAng9	336	[GATA]3 GAGA [GATA]2.3	[GATA]14.3				-	-	6.3b	ho
ZFMK-TIS-56661	Chersina angulata	CheAng9	336	[GATA]11.3	[GATA]14.3				-	C	11.3	ho
ZFMK-TIS-56661	Chersina angulata	CheAng9	336	[GATA]11.3	[GATA]14.3				-	C	11.3	ho
ZFMK-TIS-56664	Chersina angulata	CheAng9	336	[GATA]3 GAGA [GATA]2.3	[GATA]14.3				-	-	6.3b	ho
ZFMK-TIS-56664	Chersina angulata	CheAng9	336	[GATA]3 GAGA [GATA]2.3	[GATA]14.3				-	-	6.3b	ho
ZFMK-TIS-59264	Chersina angulata	CheAng9	336	[GATA]10.3	[GATA]14.3				-	C	10.3	he
ZFMK-TIS-59264	Chersina angulata	CheAng9	336	[GATA]10.3	[GATA]14.3				-	-	10.3	he
ZFMK-TIS-59265	Chersina angulata	CheAng9	336	[GATA]7.3	[GATA]14.3				-	-	7.3	ho
ZFMK-TIS-59265	Chersina angulata	CheAng9	336	[GATA]7.3	[GATA]14.3				-	-	7.3	ho
ZFMK-TIS-59266	Chersina angulata	CheAng9	336	[GATA]3 [GAGA]2 [GATA]1.3	[GATA]14.3				-	-	6.3d	ho
ZFMK-TIS-59266	Chersina angulata	CheAng9	336	[GATA]3 [GAGA]2 [GATA]1.3	[GATA]14.3				-	-	6.3d	ho
ZFMK-TIS-59267	Chersina angulata	CheAng9	336	[GATA]5.3	[GATA]14.3				-	-	5.3	ho
ZFMK-TIS-59267	Chersina angulata	CheAng9	336	[GATA]5.3	[GATA]14.3				-	-	5.3	ho
ZFMK-TIS-59268	Chersina angulata	CheAng9	336	[GATA]7.3	[GATA]14.3				-	C	7.3	he
ZFMK-TIS-59268	Chersina angulata	CheAng9	336	[GATA]7.3	[GATA]14.3				-	-	7.3	he

## Sheet: CheAng12
ZFMK-TIS	Species	Locus	Ref Amp size	Repeat motif	Ref allele	NCBI No	Scaffold ID	LFA Sample ID	Haplotype											inheritance	Allele Nr.
									54 A->G	55 A->G	61 Msat	127 C->A	134 T->C	155 C->T	168 G->A	194 T->C	212 T->C	239 T->C	267 A->T
ZFMK-TIS-56653	Chersina angulata	CheAng12	304	ATAG ATTG [ATAG]4	[ATAG]12				-	G	6b	A	-	T	-	-	-	C	-	he
ZFMK-TIS-56653	Chersina angulata	CheAng12	304	[ATAG]6	[ATAG]12				-	G	6	A	C	T	A	-	-	-	-	he
ZFMK-TIS-56656	Chersina angulata	CheAng12	304	[ATAG]5	[ATAG]12				-	G	5	A	C	T	A	-	C	-	-	he
ZFMK-TIS-56656	Chersina angulata	CheAng12	304	[ATAG]8	[ATAG]12				-	G	8	A	C	T	A	-	-	-	-	he
ZFMK-TIS-56658	Chersina angulata	CheAng12	304	[ATAG]5	[ATAG]12				-	G	5	A	-	T	-	-	-	C	T	he
ZFMK-TIS-56658	Chersina angulata	CheAng12	304	[ATAG]10	[ATAG]12				-	G	10	A	-	T	-	-	-	C	T	he
ZFMK-TIS-56661	Chersina angulata	CheAng12	304	[ATAG]8	[ATAG]12				-	G	8	A	C	T	A	-	-	-	-	he
ZFMK-TIS-56661	Chersina angulata	CheAng12	304	[ATAG]8	[ATAG]12				-	G	8	-	-	-	-	-	-	-	-	he
ZFMK-TIS-56664	Chersina angulata	CheAng12	304	[ATAG]7	[ATAG]12				G	G	7	-	C	-	A	-	-	-	T	he
ZFMK-TIS-56664	Chersina angulata	CheAng12	304	[ATAG]7	[ATAG]12				-	G	7	-	C	-	A	-	-	-	T	he
ZFMK-TIS-59264	Chersina angulata	CheAng12	304	[ATAG]3 ATTG [ATAG]3	[ATAG]12				-	G	7c	-	C	-	A	-	-	-	T	he
ZFMK-TIS-59264	Chersina angulata	CheAng12	304	[ATAG]7	[ATAG]12				-	G	7	-	C	-	A	-	-	-	T	he
ZFMK-TIS-59265	Chersina angulata	CheAng12	304	[ATAG]6	[ATAG]12				-	G	6	-	C	-	A	C	-	-	-	he
ZFMK-TIS-59265	Chersina angulata	CheAng12	304	[ATAG]6	[ATAG]12				-	G	6	-	C	-	-	-	-	-	-	he
ZFMK-TIS-59266	Chersina angulata	CheAng12	304	[ATAG]10	[ATAG]12				-	G	10	-	C	-	A	-	-	-	T	he
ZFMK-TIS-59266	Chersina angulata	CheAng12	304	[ATAG]12	[ATAG]12				-	-	12	-	C	-	A	-	-	-	T	he
ZFMK-TIS-59267	Chersina angulata	CheAng12	304	[ATAG]5	[ATAG]12				-	G	5	-	C	T	A	-	-	-	-	he
ZFMK-TIS-59267	Chersina angulata	CheAng12	304	[ATAG]8	[ATAG]12				-	G	8	A	C	T	A	-	-	-	-	he
ZFMK-TIS-59268	Chersina angulata	CheAng12	304	[ATAG]7	[ATAG]12				-	G	7	-	C	-	A	-	-	-	T	he
ZFMK-TIS-59268	Chersina angulata	CheAng12	304	[ATAG]11	[ATAG]12				-	G	11	-	C	-	A	-	-	-	T	he

## Sheet: CheAng13
ZFMK-TIS	Species	Locus	Ref Amp size	Repeat motif	Ref allele	NCBI No	Scaffold ID	LFA Sample ID	Haplotype										inheritance	Allele Nr.
									67 A->G	80 C->T	85 G->C	94 A->C	107 G->A	133 Msat	266 C->A	267 T->C	282 C->T	296 A->G
ZFMK-TIS-56653	Chersina angulata	CheAng13	350	[ATAG]6.3	[ATAG]11.3				-	-	-	-	-	6.3	-	-	-	-	he
ZFMK-TIS-56653	Chersina angulata	CheAng13	350	[ATAG]8.3	[ATAG]11.3				-	-	-	-	-	8.3	-	-	-	-	he
ZFMK-TIS-56656	Chersina angulata	CheAng13	350	[ATAG]11.3	[ATAG]11.3				-	-	C	-	-	11.3	-	-	-	-	he
ZFMK-TIS-56656	Chersina angulata	CheAng13	350	[ATAG]11.3	[ATAG]11.3				-	-	-	-	-	11.3	-	-	-	-	he
ZFMK-TIS-56658	Chersina angulata	CheAng13	350	[ATAG]16.3	[ATAG]11.3				-	-	C	-	-	16.3	-	-	-	-	ho
ZFMK-TIS-56658	Chersina angulata	CheAng13	350	[ATAG]16.3	[ATAG]11.3				-	-	C	-	-	16.3	-	-	-	-	ho
ZFMK-TIS-56661	Chersina angulata	CheAng13	350	[ATAG]9.3	[ATAG]11.3				-	-	-	-	-	9.3	-	-	-	G	he
ZFMK-TIS-56661	Chersina angulata	CheAng13	350	ATTG [ATAG]13.3	[ATAG]11.3				-	-	-	-	-	14.3b	-	-	T	G	he
ZFMK-TIS-56664	Chersina angulata	CheAng13	350	[ATAG]5.3	[ATAG]11.3				-	-	-	-	-	5.3	-	-	-	-	ho
ZFMK-TIS-56664	Chersina angulata	CheAng13	350	[ATAG]5.3	[ATAG]11.3				-	-	-	-	-	5.3	-	-	-	-	ho
ZFMK-TIS-59264	Chersina angulata	CheAng13	350	[ATAG]8.3	[ATAG]11.3				-	-	-	C	-	8.3	A	C	-	G	he
ZFMK-TIS-59264	Chersina angulata	CheAng13	350	[ATAG]11.3	[ATAG]11.3				-	-	-	-	A	11.3	A	C	-	G	he
ZFMK-TIS-59265	Chersina angulata	CheAng13	350	[ATAG]6.3	[ATAG]11.3				-	T	-	-	-	6.3	-	-	-	G	he
ZFMK-TIS-59265	Chersina angulata	CheAng13	350	[ATAG]8.3	[ATAG]11.3				G	-	-	-	-	8.3	-	-	-	-	he
ZFMK-TIS-59266	Chersina angulata	CheAng13	350	[ATAG]5.3	[ATAG]11.3				-	-	-	-	-	5.3	-	-	-	-	ho
ZFMK-TIS-59266	Chersina angulata	CheAng13	350	[ATAG]5.3	[ATAG]11.3				-	-	-	-	-	5.3	-	-	-	-	ho
ZFMK-TIS-59267	Chersina angulata	CheAng13	350	[ATAG]10.3	[ATAG]11.3				-	-	-	-	-	10.3	-	-	T	-	he
ZFMK-TIS-59267	Chersina angulata	CheAng13	350	[ATAG]13.3	[ATAG]11.3				G	-	-	-	-	13.3	-	-	T	-	he
ZFMK-TIS-59268	Chersina angulata	CheAng13	350	[ATAG]4.3	[ATAG]11.3				G	-	-	-	-	4.3	-	-	-	-	he
ZFMK-TIS-59268	Chersina angulata	CheAng13	350	[ATAG]4.3	[ATAG]11.3				-	-	-	-	-	4.3	-	-	-	-	he

## Sheet: CheAng14
ZFMK-TIS	Species	Locus	Ref Amp size	Repeat motif	Ref allele	NCBI No	Scaffold ID	LFA Sample ID											inheritance	Allele Nr.
									73 Msat	137 A->C	148 C->T	179 G->A	202 A->G	203 C->G	249 C->T	267 G->C	270 C->T	279 G->T
ZFMK-TIS-56653	Chersina angulata	CheAng14	301	[AGAT]4.1	[AGAT]11.1				4.1	C	T	A	G	G	-	-	-	-	he
ZFMK-TIS-56653	Chersina angulata	CheAng14	301	[AGAT]5.1	[AGAT]11.1				5.1	C	-	A	-	-	-	-	-	-	he
ZFMK-TIS-56656	Chersina angulata	CheAng14	301	ACAT [AGAT]3.1	[AGAT]11.1				4.1b	C	-	-	-	-	T	-	T	T	he
ZFMK-TIS-56656	Chersina angulata	CheAng14	301	[AGAT]5.1	[AGAT]11.1				5.1	C	-	-	-	-	T	-	T	T	he
ZFMK-TIS-56658	Chersina angulata	CheAng14	301	[AGAT]5.1	[AGAT]11.1				5.1	-	-	-	-	-	-	-	-	T	ho
ZFMK-TIS-56658	Chersina angulata	CheAng14	301	[AGAT]5.1	[AGAT]11.1				5.1	-	-	-	-	-	-	-	-	T	ho
ZFMK-TIS-56661	Chersina angulata	CheAng14	301	[AGAT]5.1	[AGAT]11.1				5.1	-	-	-	-	-	-	-	-	T	ho
ZFMK-TIS-56661	Chersina angulata	CheAng14	301	[AGAT]5.1	[AGAT]11.1				5.1	-	-	-	-	-	-	-	-	T	ho
ZFMK-TIS-56664	Chersina angulata	CheAng14	301	[AGAT]5.1	[AGAT]11.1				5.1	-	-	-	-	-	-	-	-	T	ho
ZFMK-TIS-56664	Chersina angulata	CheAng14	301	[AGAT]5.1	[AGAT]11.1				5.1	-	-	-	-	-	-	-	-	T	ho
ZFMK-TIS-59264	Chersina angulata	CheAng14	301	[AGAT]5.1	[AGAT]11.1				5.1	-	-	-	-	-	-	-	T	T	he
ZFMK-TIS-59264	Chersina angulata	CheAng14	301	[AGAT]5.1	[AGAT]11.1				5.1	-	-	-	-	-	-	-	-	T	he
ZFMK-TIS-59265	Chersina angulata	CheAng14	301	[AGAT]4.1	[AGAT]11.1				4.1	-	-	-	-	-	-	C	-	T	he
ZFMK-TIS-59265	Chersina angulata	CheAng14	301	[AGAT]5.1	[AGAT]11.1				5.1	-	-	-	-	-	-	C	-	T	he
ZFMK-TIS-59266	Chersina angulata	CheAng14	301	[AGAT]5.1	[AGAT]11.1				5.1	-	-	-	-	-	-	-	-	T	he
ZFMK-TIS-59266	Chersina angulata	CheAng14	301	[AGAT]5.1	[AGAT]11.1				5.1	-	-	-	-	-	-	-	-	-	he
ZFMK-TIS-59267	Chersina angulata	CheAng14	301	[AGAT]6.1	[AGAT]11.1				6.1	C	-	-	-	-	-	-	-	T	ho
ZFMK-TIS-59267	Chersina angulata	CheAng14	301	[AGAT]6.1	[AGAT]11.1				6.1	C	-	-	-	-	-	-	-	T	ho
ZFMK-TIS-59268	Chersina angulata	CheAng14	301	[AGAT]5.1	[AGAT]11.1				5.1	-	-	-	-	-	-	-	-	T	ho
ZFMK-TIS-59268	Chersina angulata	CheAng14	301	[AGAT]5.1	[AGAT]11.1				5.1	-	-	-	-	-	-	-	-	T	ho

[truncated: 11 more sheets: CheAng15, CheAng16, CheAng17, CheAng19, CheAng20, CheAng23, CheAng24, CheAng26, CheAng27, CheAng28, CheAng30]
