# Supplementary material for: FOGS: A SNPSTR Marker Database to Combat Wildlife Trafficking and a Cell Culture Bank for Ex‐Situ Conservation
Source: Mol Ecol Resour. 2025 Jan 10;25(4):e14062. doi: 10.1111/1755-0998.14062 (PMC11969641; doi:10.1111/1755-0998.14062)
Supplement: Supplementary file 4 — Table S4. SNPSTR data. [file MEN-25-e14062-s001.zip › Supplementary S4/Chloris_chloris_SNPSTR.xlsx]

## Sheet: ChlChl1
ZFMK-TIS	Species	Locus	Ref Amp size	Repeat motif	Ref allele	NCBI No	Scaffold ID	LFA Sample ID			inheritance	Allele Nr.
									97 Msat	250 A->C
ZFMK-TIS-2007324	Chloris chloris	ChlChl1	315	[CATC]20.1	[CATC]20.1				20.1	-	ho
ZFMK-TIS-2007324	Chloris chloris	ChlChl1	315	[CATC]20.1	[CATC]20.1				20.1	-	ho
ZFMK-TIS-2514942	Chloris chloris	ChlChl1	315	[CATC]20.1	[CATC]20.1				20.1	-	ho
ZFMK-TIS-2514942	Chloris chloris	ChlChl1	315	[CATC]20.1	[CATC]20.1				20.1	-	ho
ZFMK-TIS-2514943	Chloris chloris	ChlChl1	315	[CATC]19.1	[CATC]20.1				19.1	-	he
ZFMK-TIS-2514943	Chloris chloris	ChlChl1	315	[CATC]21.1	[CATC]20.1				21.1	-	he
ZFMK-TIS-2530252	Chloris chloris	ChlChl1	315	[CATC]15.1	[CATC]20.1				15.1	C	he
ZFMK-TIS-2530252	Chloris chloris	ChlChl1	315	[CATC]16.1	[CATC]20.1				16.1	C	he
ZFMK-TIS-2530287	Chloris chloris	ChlChl1	315	[CATC]15.1	[CATC]20.1				15.1	C	he
ZFMK-TIS-2530287	Chloris chloris	ChlChl1	315	[CATC]17.1	[CATC]20.1				17.1	-	he
ZFMK-TIS-2530302	Chloris chloris	ChlChl1	315	[CATC]19.1	[CATC]20.1				19.1	C	he
ZFMK-TIS-2530302	Chloris chloris	ChlChl1	315	[CATC]19.1	[CATC]20.1				19.1	-	he
ZFMK-TIS-34872	Chloris chloris	ChlChl1	315	[CATC]12.1	[CATC]20.1				12.1	-	ho
ZFMK-TIS-34872	Chloris chloris	ChlChl1	315	[CATC]12.1	[CATC]20.1				12.1	-	ho
ZFMK-TIS-34877	Chloris chloris	ChlChl1	315	[CATC]23.1	[CATC]20.1				23.1	C	he
ZFMK-TIS-34877	Chloris chloris	ChlChl1	315	[CATC]23.1	[CATC]20.1				23.1	-	he
ZFMK-TIS-35076	Chloris chloris	ChlChl1	315	[CATC]18.1	[CATC]20.1				18.1	-	he
ZFMK-TIS-35076	Chloris chloris	ChlChl1	315	[CATC]19.1	[CATC]20.1				19.1	-	he
ZFMK-TIS-58715	Chloris chloris	ChlChl1	315	[CATC]22.1	[CATC]20.1				22.1	-	ho
ZFMK-TIS-58715	Chloris chloris	ChlChl1	315	[CATC]22.1	[CATC]20.1				22.1	-	ho

## Sheet: ChlChl2
ZFMK-TIS	Species	Locus	Ref Amp size	Repeat motif	Ref allele	NCBI No	Scaffold ID	LFA Sample ID	Haplotype					inheritance	Allele Nr.
									77 C->T	78 G->A	134 C->T	172 Msat	270 G->A
ZFMK-TIS-2007324	Chloris chloris	ChlChl2	301	[ATCC]22	[ATCC]15				-	-	T	22	A	ho
ZFMK-TIS-2007324	Chloris chloris	ChlChl2	301	[ATCC]22	[ATCC]15				-	-	T	22	A	ho
ZFMK-TIS-2514942	Chloris chloris	ChlChl2	301	[ATCC]18 GTCC	[ATCC]15				T	A	-	19b	-	he
ZFMK-TIS-2514942	Chloris chloris	ChlChl2	301	[ATCC]18 GTCC	[ATCC]15				-	-	-	19b	-	he
ZFMK-TIS-2514943	Chloris chloris	ChlChl2	301	[ATCC]19	[ATCC]15				-	-	T	19	A	he
ZFMK-TIS-2514943	Chloris chloris	ChlChl2	301	[ATCC]19	[ATCC]15				-	-	-	19	-	he
ZFMK-TIS-2530252	Chloris chloris	ChlChl2	301	[ATCC]20 GTCC	[ATCC]15				T	A	-	21b	-	he
ZFMK-TIS-2530252	Chloris chloris	ChlChl2	301	[ATCC]20 GTCC	[ATCC]15				-	-	-	21b	-	he
ZFMK-TIS-2530287	Chloris chloris	ChlChl2	301	[ATCC]17	[ATCC]15				-	-	-	17	-	ho
ZFMK-TIS-2530287	Chloris chloris	ChlChl2	301	[ATCC]17	[ATCC]15				-	-	-	17	-	ho
ZFMK-TIS-2530302	Chloris chloris	ChlChl2	301		[ATCC]15				NA	NA	NA	NA	NA	NA
ZFMK-TIS-2530302	Chloris chloris	ChlChl2	301		[ATCC]15				NA	NA	NA	NA	NA	NA
ZFMK-TIS-34872	Chloris chloris	ChlChl2	301	[ATCC]23	[ATCC]15				T	A	-	23	-	he
ZFMK-TIS-34872	Chloris chloris	ChlChl2	301	[ATCC]23	[ATCC]15				-	-	-	23	-	he
ZFMK-TIS-34877	Chloris chloris	ChlChl2	301	[ATCC]23	[ATCC]15				T	A	T	23	-	he
ZFMK-TIS-34877	Chloris chloris	ChlChl2	301	[ATCC]23	[ATCC]15				-	-	-	23	-	he
ZFMK-TIS-35076	Chloris chloris	ChlChl2	301	[ATCC]17	[ATCC]15				T	A	-	17	A	he
ZFMK-TIS-35076	Chloris chloris	ChlChl2	301	[ATCC]17	[ATCC]15				-	-	-	17	-	he
ZFMK-TIS-58715	Chloris chloris	ChlChl2	301	[ATCC]20	[ATCC]15				-	-	T	20	-	he
ZFMK-TIS-58715	Chloris chloris	ChlChl2	301	[ATCC]20	[ATCC]15				-	-	-	20	-	he

## Sheet: ChlChl3
ZFMK-TIS	Species	Locus	Ref Amp size	Repeat motif	Ref allele	NCBI No	Scaffold ID	LFA Sample ID	Haplotype					inheritance	Allele Nr.
									108 T->C	110 G->T	139 A->T	154 Msat	214 C->T
ZFMK-TIS-2007324	Chloris chloris	ChlChl3	350	[ATCC]17	[ACTC]15				-	-	-	17	-	he
ZFMK-TIS-2007324	Chloris chloris	ChlChl3	350	[ATCC]20	[ACTC]15				-	-	-	20	-	he
ZFMK-TIS-2514942	Chloris chloris	ChlChl3	350	[ATCC]3	[ACTC]15				-	-	-	3	-	he
ZFMK-TIS-2514942	Chloris chloris	ChlChl3	350	[ACTC]2 ACTT ACTC	[ACTC]15				C	-	T	4b	T	he
ZFMK-TIS-2514943	Chloris chloris	ChlChl3	350	[ATCC]9	[ACTC]15				-	-	-	9	-	he
ZFMK-TIS-2514943	Chloris chloris	ChlChl3	350	[ATCC]18	[ACTC]15				-	-	-	18	-	he
ZFMK-TIS-2530252	Chloris chloris	ChlChl3	350	[ACTC]2 ACTT ACTC	[ACTC]15				C	-	T	4b	T	he
ZFMK-TIS-2530252	Chloris chloris	ChlChl3	350	[ACTC]9 AGTC [ACTC]7	[ACTC]15				C	T	-	17c	-	he
ZFMK-TIS-2530287	Chloris chloris	ChlChl3	350	[ACTC]2 ACTT ACTC	[ACTC]15				C	-	T	4b	T	ho
ZFMK-TIS-2530287	Chloris chloris	ChlChl3	350	[ACTC]2 ACTT ACTC	[ACTC]15				C	-	T	4b	T	ho
ZFMK-TIS-2530302	Chloris chloris	ChlChl3	350	[ACTC]2 ACTT ACTC	[ACTC]15				C	-	T	4b	T	he
ZFMK-TIS-2530302	Chloris chloris	ChlChl3	350	[ATCC]15	[ACTC]15				C	T	-	15	-	he
ZFMK-TIS-34872	Chloris chloris	ChlChl3	350	[ACTC]2 ACTT ACTC	[ACTC]15				C	-	T	4b	T	ho
ZFMK-TIS-34872	Chloris chloris	ChlChl3	350	[ACTC]2 ACTT ACTC	[ACTC]15				C	-	T	4b	T	ho
ZFMK-TIS-34877	Chloris chloris	ChlChl3	350	[ACTC]2 ACTT ACTC	[ACTC]15				C	-	T	4b	T	he
ZFMK-TIS-34877	Chloris chloris	ChlChl3	350	[ATCC]10	[ACTC]15				C	T	-	10	-	he
ZFMK-TIS-35076	Chloris chloris	ChlChl3	350	[ATCC]11	[ACTC]15				C	T	-	11	-	he
ZFMK-TIS-35076	Chloris chloris	ChlChl3	350	[ATCC]13	[ACTC]15				-	-	-	13	-	he
ZFMK-TIS-58715	Chloris chloris	ChlChl3	350	[ATCC]15	[ACTC]15				C	T	-	15	-	he
ZFMK-TIS-58715	Chloris chloris	ChlChl3	350	[ATCC]16	[ACTC]15				-	-	-	16	-	he

## Sheet: ChlChl4
ZFMK-TIS	Species	Locus	Ref Amp size	Repeat motif	Ref allele	NCBI No	Scaffold ID	LFA Sample ID		inheritance	Allele Nr.
									116 Msat
ZFMK-TIS-2007324	Chloris chloris	ChlChl4	307	[TCCA]6 TCTG [TCCA]19.3	[TCCA]14.3				26.3b	ho
ZFMK-TIS-2007324	Chloris chloris	ChlChl4	307	[TCCA]6 TCTG [TCCA]19.3	[TCCA]14.3				26.3b	ho
ZFMK-TIS-2514942	Chloris chloris	ChlChl4	307	[TCCA]18.3	[TCCA]14.3				18.3	ho
ZFMK-TIS-2514942	Chloris chloris	ChlChl4	307	[TCCA]18.3	[TCCA]14.3				18.3	ho
ZFMK-TIS-2514943	Chloris chloris	ChlChl4	307		[TCCA]14.3				NA	NA
ZFMK-TIS-2514943	Chloris chloris	ChlChl4	307		[TCCA]14.3				NA	NA
ZFMK-TIS-2530252	Chloris chloris	ChlChl4	307		[TCCA]14.3				NA	NA
ZFMK-TIS-2530252	Chloris chloris	ChlChl4	307		[TCCA]14.3				NA	NA
ZFMK-TIS-2530287	Chloris chloris	ChlChl4	307	[TCCA]20.3	[TCCA]14.3				20.3	ho
ZFMK-TIS-2530287	Chloris chloris	ChlChl4	307	[TCCA]20.3	[TCCA]14.3				20.3	ho
ZFMK-TIS-2530302	Chloris chloris	ChlChl4	307	[TCCA]15.3	[TCCA]14.3				15.3	ho
ZFMK-TIS-2530302	Chloris chloris	ChlChl4	307	[TCCA]15.3	[TCCA]14.3				15.3	ho
ZFMK-TIS-34872	Chloris chloris	ChlChl4	307	[TCCA]22.3	[TCCA]14.3				22.3	ho
ZFMK-TIS-34872	Chloris chloris	ChlChl4	307	[TCCA]22.3	[TCCA]14.3				22.3	ho
ZFMK-TIS-34877	Chloris chloris	ChlChl4	307	[TCCA]19.3	[TCCA]14.3				19.3	he
ZFMK-TIS-34877	Chloris chloris	ChlChl4	307	[TCCA]6 TCCG [TCCA]15.3	[TCCA]14.3				22.3b	he
ZFMK-TIS-35076	Chloris chloris	ChlChl4	307	[TCCA]19.3	[TCCA]14.3				19.3	he
ZFMK-TIS-35076	Chloris chloris	ChlChl4	307	[TCCA]6 TCCG [TCCA]15.3	[TCCA]14.3				22.3b	he
ZFMK-TIS-58715	Chloris chloris	ChlChl4	307	[TCCA]6 TCCG [TCCA]15.3	[TCCA]14.3				22.3b	ho
ZFMK-TIS-58715	Chloris chloris	ChlChl4	307	[TCCA]6 TCCG [TCCA]15.3	[TCCA]14.3				22.3b	ho

## Sheet: ChlChl5
ZFMK-TIS	Species	Locus	Ref Amp size	Repeat motif	Ref allele	NCBI No	Scaffold ID	LFA Sample ID	Haplotype					inheritance	Allele Nr.
									75 Msat	167 C->T	184 T->C	211 G->C	236 T->C
ZFMK-TIS-2007324	Chloris chloris	ChlChl5	321		[AGAT]16				NA	NA	NA	NA	NA	NA
ZFMK-TIS-2007324	Chloris chloris	ChlChl5	321		[AGAT]16				NA	NA	NA	NA	NA	NA
ZFMK-TIS-2514942	Chloris chloris	ChlChl5	321	[AGAT]14	[AGAT]16				14	T	C	-	-	he
ZFMK-TIS-2514942	Chloris chloris	ChlChl5	321	[AGAT]17	[AGAT]16				17	T	-	-	-	he
ZFMK-TIS-2514943	Chloris chloris	ChlChl5	321	[AGAT]15	[AGAT]16				15	-	C	-	-	he
ZFMK-TIS-2514943	Chloris chloris	ChlChl5	321	[AGAT]17	[AGAT]16				17	-	-	-	-	he
ZFMK-TIS-2530252	Chloris chloris	ChlChl5	321		[AGAT]16				NA	NA	NA	NA	NA	NA
ZFMK-TIS-2530252	Chloris chloris	ChlChl5	321		[AGAT]16				NA	NA	NA	NA	NA	NA
ZFMK-TIS-2530287	Chloris chloris	ChlChl5	321	[AGAT]16	[AGAT]16				16	-	-	C	-	ho
ZFMK-TIS-2530287	Chloris chloris	ChlChl5	321	[AGAT]16	[AGAT]16				16	-	-	C	-	ho
ZFMK-TIS-2530302	Chloris chloris	ChlChl5	321	[AGAT]16	[AGAT]16				16	-	-	-	-	ho
ZFMK-TIS-2530302	Chloris chloris	ChlChl5	321	[AGAT]16	[AGAT]16				16	-	-	-	-	ho
ZFMK-TIS-34872	Chloris chloris	ChlChl5	321	[AGAT]16	[AGAT]16				16	-	-	-	-	he
ZFMK-TIS-34872	Chloris chloris	ChlChl5	321	[AGAT]17	[AGAT]16				17	T	-	-	-	he
ZFMK-TIS-34877	Chloris chloris	ChlChl5	321	[AGAT]14	[AGAT]16				14	-	C	-	C	ho
ZFMK-TIS-34877	Chloris chloris	ChlChl5	321	[AGAT]14	[AGAT]16				14	-	C	-	C	ho
ZFMK-TIS-35076	Chloris chloris	ChlChl5	321		[AGAT]16				NA	NA	NA	NA	NA	NA
ZFMK-TIS-35076	Chloris chloris	ChlChl5	321		[AGAT]16				NA	NA	NA	NA	NA	NA
ZFMK-TIS-58715	Chloris chloris	ChlChl5	321	[AGAT]12	[AGAT]16				12	-	C	-	-	ho
ZFMK-TIS-58715	Chloris chloris	ChlChl5	321	[AGAT]12	[AGAT]16				12	-	C	-	-	ho

## Sheet: ChlChl6
ZFMK-TIS	Species	Locus	Ref Amp size	Repeat motif	Ref allele	NCBI No	Scaffold ID	LFA Sample ID	Haplotype				inheritance	Allele Nr.
									82 Msat	201 C->T	233 C->T	268 C->G
ZFMK-TIS-2007324	Chloris chloris	ChlChl6	300	[CCAT]16.2	[CCAT]14.2				16.2	-	-	-	ho
ZFMK-TIS-2007324	Chloris chloris	ChlChl6	300	[CCAT]16.2	[CCAT]14.2				16.2	-	-	-	ho
ZFMK-TIS-2514942	Chloris chloris	ChlChl6	300	[CCAT]15.2	[CCAT]14.2				15.2	T	-	-	he
ZFMK-TIS-2514942	Chloris chloris	ChlChl6	300	[CCAT]15.2	[CCAT]14.2				15.2	-	-	-	he
ZFMK-TIS-2514943	Chloris chloris	ChlChl6	300	[CCAT]17 TCAT	[CCAT]14.2				18b	-	-	G	ho
ZFMK-TIS-2514943	Chloris chloris	ChlChl6	300	[CCAT]17 TCAT	[CCAT]14.2				18b	-	-	G	ho
ZFMK-TIS-2530252	Chloris chloris	ChlChl6	300	[CCAT]15.2	[CCAT]14.2				15.2	-	-	-	he
ZFMK-TIS-2530252	Chloris chloris	ChlChl6	300	[CCAT]16.2	[CCAT]14.2				16.2	-	-	-	he
ZFMK-TIS-2530287	Chloris chloris	ChlChl6	300	[CCAT]14.2	[CCAT]14.2				14.2	T	-	G	he
ZFMK-TIS-2530287	Chloris chloris	ChlChl6	300	[CCAT]18 TCAT	[CCAT]14.2				19b	T	-	G	he
ZFMK-TIS-2530302	Chloris chloris	ChlChl6	300	[CCAT]12.2	[CCAT]14.2				12.2	-	-	-	he
ZFMK-TIS-2530302	Chloris chloris	ChlChl6	300	[CCAT]14.2	[CCAT]14.2				14.2	-	-	-	he
ZFMK-TIS-34872	Chloris chloris	ChlChl6	300	[CCAT]16.2	[CCAT]14.2				16.2	-	-	G	he
ZFMK-TIS-34872	Chloris chloris	ChlChl6	300	[CCAT]17 TCAT	[CCAT]14.2				18b	-	-	G	he
ZFMK-TIS-34877	Chloris chloris	ChlChl6	300	[CCAT]14.2	[CCAT]14.2				14.2	T	-	-	he
ZFMK-TIS-34877	Chloris chloris	ChlChl6	300	[CCAT]17.2	[CCAT]14.2				17.2	T	-	-	he
ZFMK-TIS-35076	Chloris chloris	ChlChl6	300	[CCAT]16.2	[CCAT]14.2				16.2	-	T	-	he
ZFMK-TIS-35076	Chloris chloris	ChlChl6	300	[CCAT]18 TCAT	[CCAT]14.2				19b	-	T	G	he
ZFMK-TIS-58715	Chloris chloris	ChlChl6	300	[CCAT]14.2	[CCAT]14.2				14.2	T	-	-	he
ZFMK-TIS-58715	Chloris chloris	ChlChl6	300	[CCAT]17.2	[CCAT]14.2				17.2	T	-	-	he

## Sheet: ChlChl7
ZFMK-TIS	Species	Locus	Ref Amp size	Repeat motif	Ref allele	NCBI No	Scaffold ID	LFA Sample ID		inheritance	Allele Nr.
									67 Msat
ZFMK-TIS-2007324	Chloris chloris	ChlChl7	315	TCCG [TCCA]12 TCTA	TCCG [TCCA]17 TCTA				14	he
ZFMK-TIS-2007324	Chloris chloris	ChlChl7	315	TCCG [TCCA]13 TCTA	TCCG [TCCA]17 TCTA				15	he
ZFMK-TIS-2514942	Chloris chloris	ChlChl7	315	TCCG [TCCA]7 TCTA	TCCG [TCCA]17 TCTA				9	he
ZFMK-TIS-2514942	Chloris chloris	ChlChl7	315	TCCG [TCCA]12 TCTA	TCCG [TCCA]17 TCTA				14	he
ZFMK-TIS-2514943	Chloris chloris	ChlChl7	315	[TCCA]12 TCTA	TCCG [TCCA]17 TCTA				13	he
ZFMK-TIS-2514943	Chloris chloris	ChlChl7	315	TCCG [TCCA]12 TCTA	TCCG [TCCA]17 TCTA				14	he
ZFMK-TIS-2530252	Chloris chloris	ChlChl7	315	TCCG [TCCA]14 TCTA	TCCG [TCCA]17 TCTA				16	he
ZFMK-TIS-2530252	Chloris chloris	ChlChl7	315	[TCCG]2 [TCCA]14 TCTA	TCCG [TCCA]17 TCTA				17	he
ZFMK-TIS-2530287	Chloris chloris	ChlChl7	315	TCCG [TCCA]11 TCTA	TCCG [TCCA]17 TCTA				13	he
ZFMK-TIS-2530287	Chloris chloris	ChlChl7	315	TCCG [TCCA]12 TCTA	TCCG [TCCA]17 TCTA				14	he
ZFMK-TIS-2530302	Chloris chloris	ChlChl7	315	TCCG [TCCA]13 TCTA	TCCG [TCCA]17 TCTA				15	ho
ZFMK-TIS-2530302	Chloris chloris	ChlChl7	315	TCCG [TCCA]13 TCTA	TCCG [TCCA]17 TCTA				15	ho
ZFMK-TIS-34872	Chloris chloris	ChlChl7	315	TCCG [TCCA]12 TCTA	TCCG [TCCA]17 TCTA				14	he
ZFMK-TIS-34872	Chloris chloris	ChlChl7	315	TCCG [TCCA]14 TCTA	TCCG [TCCA]17 TCTA				16	he
ZFMK-TIS-34877	Chloris chloris	ChlChl7	315	TCCG [TCCA]11 TCTA	TCCG [TCCA]17 TCTA				13	he
ZFMK-TIS-34877	Chloris chloris	ChlChl7	315	TCCG [TCCA]13 TCTA	TCCG [TCCA]17 TCTA				15	he
ZFMK-TIS-35076	Chloris chloris	ChlChl7	315	TCCG [TCCA]11 TCTA	TCCG [TCCA]17 TCTA				13	he
ZFMK-TIS-35076	Chloris chloris	ChlChl7	315	TCCG [TCCA]16 TCTA	TCCG [TCCA]17 TCTA				18	he
ZFMK-TIS-58715	Chloris chloris	ChlChl7	315	TCCG [TCCA]14 TCTA	TCCG [TCCA]17 TCTA				16	he
ZFMK-TIS-58715	Chloris chloris	ChlChl7	315	TCCG [TCCA]15 TCTA	TCCG [TCCA]17 TCTA				17	he

## Sheet: ChlChl8
ZFMK-TIS	Species	Locus	Ref Amp size	Repeat motif	Ref allele	NCBI No	Scaffold ID	LFA Sample ID					inheritance	Allele Nr.
									115 Msat	208 C->A	233 C->T	298 G->T
ZFMK-TIS-2007324	Chloris chloris	ChlChl8	324		(CCAT CCAC)4 [CCAT]20.2				NA	NA	NA	NA	NA
ZFMK-TIS-2007324	Chloris chloris	ChlChl8	324		(CCAT CCAC)4 [CCAT]20.2				NA	NA	NA	NA	NA
ZFMK-TIS-2514942	Chloris chloris	ChlChl8	324	(CCAT CCAC)2 [CCAT]17.1	(CCAT CCAC)4 [CCAT]20.2				21.1b	-	-	-	he
ZFMK-TIS-2514942	Chloris chloris	ChlChl8	324	(CCAT CCAC)2 [CCAT]17.2	(CCAT CCAC)4 [CCAT]20.2				21.2c	-	-	-	he
ZFMK-TIS-2514943	Chloris chloris	ChlChl8	324		(CCAT CCAC)4 [CCAT]20.2				NA	NA	NA	NA	NA
ZFMK-TIS-2514943	Chloris chloris	ChlChl8	324		(CCAT CCAC)4 [CCAT]20.2				NA	NA	NA	NA	NA
ZFMK-TIS-2530252	Chloris chloris	ChlChl8	324		(CCAT CCAC)4 [CCAT]20.2				NA	NA	NA	NA	NA
ZFMK-TIS-2530252	Chloris chloris	ChlChl8	324		(CCAT CCAC)4 [CCAT]20.2				NA	NA	NA	NA	NA
ZFMK-TIS-2530287	Chloris chloris	ChlChl8	324	(CCAT CCAC)5 [CCAT]7.1	(CCAT CCAC)4 [CCAT]20.2				17.1d	-	-	-	he
ZFMK-TIS-2530287	Chloris chloris	ChlChl8	324	(CCAT CCAC)5 [CCAT]7.2	(CCAT CCAC)4 [CCAT]20.2				17.2e	-	T	-	he
ZFMK-TIS-2530302	Chloris chloris	ChlChl8	324	CCAT CCAC [CCAT]7.1	(CCAT CCAC)4 [CCAT]20.2				9.1f	-	T	T	he
ZFMK-TIS-2530302	Chloris chloris	ChlChl8	324	CCAT CCAC [CCAT]7.2	(CCAT CCAC)4 [CCAT]20.2				9.2g	-	T	-	he
ZFMK-TIS-34872	Chloris chloris	ChlChl8	324	(CCAT CCAC)5 [CCAT]7.1	(CCAT CCAC)4 [CCAT]20.2				17.1d	-	-	-	he
ZFMK-TIS-34872	Chloris chloris	ChlChl8	324	(CCAT CCAC)5 [CCAT]7.2	(CCAT CCAC)4 [CCAT]20.2				17.2e	-	T	-	he
ZFMK-TIS-34877	Chloris chloris	ChlChl8	324	(CCAT CCAC)7 [CCAT]18.1	(CCAT CCAC)4 [CCAT]20.2				32.1h	-	-	-	he
ZFMK-TIS-34877	Chloris chloris	ChlChl8	324	(CCAT CCAC)7 [CCAT]18.2	(CCAT CCAC)4 [CCAT]20.2				32.2i	-	-	-	he
ZFMK-TIS-35076	Chloris chloris	ChlChl8	324		(CCAT CCAC)4 [CCAT]20.2				NA	NA	NA	NA	NA
ZFMK-TIS-35076	Chloris chloris	ChlChl8	324		(CCAT CCAC)4 [CCAT]20.2				NA	NA	NA	NA	NA
ZFMK-TIS-58715	Chloris chloris	ChlChl8	324	(CCAT CCAC)3 [CCAT]21.1	(CCAT CCAC)4 [CCAT]20.2				27.1j	A	T	-	he
ZFMK-TIS-58715	Chloris chloris	ChlChl8	324	(CCAT CCAC)3 [CCAT]21.2	(CCAT CCAC)4 [CCAT]20.2				27.2k	A	T	-	he

## Sheet: ChlChl9
ZFMK-TIS	Species	Locus	Ref Amp size	Repeat motif	Ref allele	NCBI No	Scaffold ID	LFA Sample ID					inheritance	Allele Nr.
									98 Msat	214 C->T	228 T->C	235 C->T
ZFMK-TIS-2007324	Chloris chloris	ChlChl9	333	TCCG [TCCA]14	TCCG [TCCA]17				15	-	C	T	he
ZFMK-TIS-2007324	Chloris chloris	ChlChl9	333	TCCG [TCCA]17	TCCG [TCCA]17				18	-	C	T	he
ZFMK-TIS-2514942	Chloris chloris	ChlChl9	333	TCCG [TCCA]13	TCCG [TCCA]17				14	-	-	-	he
ZFMK-TIS-2514942	Chloris chloris	ChlChl9	333	TCCG [TCCA]14	TCCG [TCCA]17				15	-	-	-	he
ZFMK-TIS-2514943	Chloris chloris	ChlChl9	333	TCCG [TCCA]16	TCCG [TCCA]17				17	-	C	T	he
ZFMK-TIS-2514943	Chloris chloris	ChlChl9	333	TCCG TCCG [TCCA]19	TCCG [TCCA]17				21	-	C	T	he
ZFMK-TIS-2530252	Chloris chloris	ChlChl9	333	TCCG [TCCA]16	TCCG [TCCA]17				17	-	-	-	he
ZFMK-TIS-2530252	Chloris chloris	ChlChl9	333	TCCG [TCCA]17	TCCG [TCCA]17				18	-	-	-	he
ZFMK-TIS-2530287	Chloris chloris	ChlChl9	333	TCCG [TCCA]17	TCCG [TCCA]17				18	-	-	-	ho
ZFMK-TIS-2530287	Chloris chloris	ChlChl9	333	TCCG [TCCA]17	TCCG [TCCA]17				18	-	-	-	ho
ZFMK-TIS-2530302	Chloris chloris	ChlChl9	333	TCCG [TCCA]14	TCCG [TCCA]17				15	-	-	-	he
ZFMK-TIS-2530302	Chloris chloris	ChlChl9	333	TCCG [TCCA]18	TCCG [TCCA]17				19	T	-	-	he
ZFMK-TIS-34872	Chloris chloris	ChlChl9	333	TCCG [TCCA]14	TCCG [TCCA]17				15	-	-	-	he
ZFMK-TIS-34872	Chloris chloris	ChlChl9	333	TCCG [TCCA]16	TCCG [TCCA]17				17	-	-	-	he
ZFMK-TIS-34877	Chloris chloris	ChlChl9	333	TCCG [TCCA]16	TCCG [TCCA]17				17	T	C	T	he
ZFMK-TIS-34877	Chloris chloris	ChlChl9	333	TCCG [TCCA]18	TCCG [TCCA]17				19	-	C	T	he
ZFMK-TIS-35076	Chloris chloris	ChlChl9	333	TCCG [TCCA]15	TCCG [TCCA]17				16	-	-	T	he
ZFMK-TIS-35076	Chloris chloris	ChlChl9	333	TCCG [TCCA]17	TCCG [TCCA]17				18	-	-	T	he
ZFMK-TIS-58715	Chloris chloris	ChlChl9	333	TCCG [TCCA]18	TCCG [TCCA]17				19	-	-	T	he
ZFMK-TIS-58715	Chloris chloris	ChlChl9	333	TCCG [TCCA]19	TCCG [TCCA]17				20	-	-	T	he

## Sheet: ChlChl10
ZFMK-TIS	Species	Locus	Ref Amp size	Repeat motif	Ref allele	NCBI No	Scaffold ID	LFA Sample ID				inheritance	Allele Nr.
									29 G->A	33 G->A	163 Msat
ZFMK-TIS-2007324	Chloris chloris	ChlChl10	318	[TCCA]8 TCCC	[TCCA]20 TCCC				-	-	9	ho
ZFMK-TIS-2007324	Chloris chloris	ChlChl10	318	[TCCA]8 TCCC	[TCCA]20 TCCC				-	-	9	ho
ZFMK-TIS-2514942	Chloris chloris	ChlChl10	318	[TCCA]15 TCCC	[TCCA]20 TCCC				-	-	16	ho
ZFMK-TIS-2514942	Chloris chloris	ChlChl10	318	[TCCA]15 TCCC	[TCCA]20 TCCC				-	-	16	ho
ZFMK-TIS-2514943	Chloris chloris	ChlChl10	318	[TCCA]18 TCCC	[TCCA]20 TCCC				-	-	19	ho
ZFMK-TIS-2514943	Chloris chloris	ChlChl10	318	[TCCA]18 TCCC	[TCCA]20 TCCC				-	-	19	ho
ZFMK-TIS-2530252	Chloris chloris	ChlChl10	318		[TCCA]20 TCCC				NA	NA	NA	NA
ZFMK-TIS-2530252	Chloris chloris	ChlChl10	318		[TCCA]20 TCCC				NA	NA	NA	NA
ZFMK-TIS-2530287	Chloris chloris	ChlChl10	318		[TCCA]20 TCCC				NA	NA	NA	NA
ZFMK-TIS-2530287	Chloris chloris	ChlChl10	318		[TCCA]20 TCCC				NA	NA	NA	NA
ZFMK-TIS-2530302	Chloris chloris	ChlChl10	318	[TCCA]11 TCCC	[TCCA]20 TCCC				A	A	12	he
ZFMK-TIS-2530302	Chloris chloris	ChlChl10	318	[TCCA]11 TCCC	[TCCA]20 TCCC				-	-	12	he
ZFMK-TIS-34872	Chloris chloris	ChlChl10	318		[TCCA]20 TCCC				NA	NA	NA	NA
ZFMK-TIS-34872	Chloris chloris	ChlChl10	318		[TCCA]20 TCCC				NA	NA	NA	NA
ZFMK-TIS-34877	Chloris chloris	ChlChl10	318		[TCCA]20 TCCC				NA	NA	NA	NA
ZFMK-TIS-34877	Chloris chloris	ChlChl10	318		[TCCA]20 TCCC				NA	NA	NA	NA
ZFMK-TIS-35076	Chloris chloris	ChlChl10	318	[TCCA]13 TCCC	[TCCA]20 TCCC				-	-	14	ho
ZFMK-TIS-35076	Chloris chloris	ChlChl10	318	[TCCA]13 TCCC	[TCCA]20 TCCC				-	-	14	ho
ZFMK-TIS-58715	Chloris chloris	ChlChl10	318	[TCCA]7 TCCC	[TCCA]20 TCCC				-	-	8	ho
ZFMK-TIS-58715	Chloris chloris	ChlChl10	318	[TCCA]7 TCCC	[TCCA]20 TCCC				-	-	8	ho

[truncated: 16 more sheets: ChlChl11, ChlChl13, ChlChl14, ChlChl16, ChlChl17, ChlChl18, ChlChl20, ChlChl21, ChlChl23, ChlChl24, ChlChl25, ChlChl26, ChlChl27, ChlChl28, ChlChl29, ChlChl30]
