# Supplementary material for: FOGS: A SNPSTR Marker Database to Combat Wildlife Trafficking and a Cell Culture Bank for Ex‐Situ Conservation
Source: Mol Ecol Resour. 2025 Jan 10;25(4):e14062. doi: 10.1111/1755-0998.14062 (PMC11969641; doi:10.1111/1755-0998.14062)
Supplement: Supplementary file 4 — Table S4. SNPSTR data. [file MEN-25-e14062-s001.zip › Supplementary S4/Cinclus_cinclus_SNPSTR.xlsx]

## Sheet: CinCin1
ZFMK-TIS	Species	Locus	Ref Amp size	Repeat motif	Ref allele	NCBI No	Scaffold ID	LFA Sample ID			inheritance	Allele Nr.
									111 Msat	214 A->G
ZFMK-DNA-100448989	Cinclus cinclus	CinCin1	300	[AGAT]11.1	[AGAT]11.1				11.1	-	ho
ZFMK-DNA-100448989	Cinclus cinclus	CinCin1	300	[AGAT]11.1	[AGAT]11.1				11.1	-	ho
ZFMK-DNA-100449002	Cinclus cinclus	CinCin1	300	[AGAT]13.1	[AGAT]11.1				13.1	-	ho
ZFMK-DNA-100449002	Cinclus cinclus	CinCin1	300	[AGAT]13.1	[AGAT]11.1				13.1	-	ho
ZFMK-DNA-100448987	Cinclus cinclus	CinCin1	300	[AGAT]9.1	[AGAT]11.1				9.1	-	he
ZFMK-DNA-100448987	Cinclus cinclus	CinCin1	300	[AGAT]13.1	[AGAT]11.1				13.1	-	he
ZFMK-TIS-2514948	Cinclus cinclus	CinCin1	300	[AGAT]13.1	[AGAT]11.1				13.1	-	ho
ZFMK-TIS-2514948	Cinclus cinclus	CinCin1	300	[AGAT]13.1	[AGAT]11.1				13.1	-	ho
ZFMK-TIS-2514949	Cinclus cinclus	CinCin1	300	[AGAT]9.1	[AGAT]11.1				9.1	G	he
ZFMK-TIS-2514949	Cinclus cinclus	CinCin1	300	[AGAT]11.1	[AGAT]11.1				11.1	G	he
ZFMK-TIS-2530251	Cinclus cinclus	CinCin1	300	[AGAT]11.1	[AGAT]11.1				11.1	-	ho
ZFMK-TIS-2530251	Cinclus cinclus	CinCin1	300	[AGAT]11.1	[AGAT]11.1				11.1	-	ho
ZFMK-TIS-2599239	Cinclus cinclus	CinCin1	300	[AGAT]14.1	[AGAT]11.1				14.1	-	ho
ZFMK-TIS-2599239	Cinclus cinclus	CinCin1	300	[AGAT]14.1	[AGAT]11.1				14.1	-	ho
ZFMK-DNA-FD19592448	Cinclus cinclus	CinCin1	300	[AGAT]11.1	[AGAT]11.1				11.1	G	he
ZFMK-DNA-FD19592448	Cinclus cinclus	CinCin1	300	[AGAT]13.1	[AGAT]11.1				13.1	G	he
ZFMK-DNA-FD19592456	Cinclus cinclus	CinCin1	300	[AGAT]11.1	[AGAT]11.1				11.1	-	he
ZFMK-DNA-FD19592456	Cinclus cinclus	CinCin1	300	[AGAT]12.1	[AGAT]11.1				12.1	-	he
ZFMK-DNA-FD19592464	Cinclus cinclus	CinCin1	300		[AGAT]11.1				NA	NA	NA
ZFMK-DNA-FD19592464	Cinclus cinclus	CinCin1	300		[AGAT]11.1				NA	NA	NA

## Sheet: CinCin2
ZFMK-TIS	Species	Locus	Ref Amp size	Repeat motif	Ref allele	NCBI No	Scaffold ID	LFA Sample ID		inheritance	Allele Nr.
									156 Msat
ZFMK-DNA-100448989	Cinclus cinclus	CinCin2	310	[AGAT]12 AGAA	[AGAT]12 AGAA				13	ho
ZFMK-DNA-100448989	Cinclus cinclus	CinCin2	310	[AGAT]12 AGAA	[AGAT]12 AGAA				13	ho
ZFMK-DNA-100449002	Cinclus cinclus	CinCin2	310	[AGAT]13 AGAA	[AGAT]12 AGAA				14	he
ZFMK-DNA-100449002	Cinclus cinclus	CinCin2	310	[AGAT]14 AGAA	[AGAT]12 AGAA				15	he
ZFMK-DNA-100448987	Cinclus cinclus	CinCin2	310	[AGAT]13 AGAA	[AGAT]12 AGAA				14	ho
ZFMK-DNA-100448987	Cinclus cinclus	CinCin2	310	[AGAT]13 AGAA	[AGAT]12 AGAA				14	ho
ZFMK-TIS-2514948	Cinclus cinclus	CinCin2	310	[AGAT]12 AGAA	[AGAT]12 AGAA				13	he
ZFMK-TIS-2514948	Cinclus cinclus	CinCin2	310	[AGAT]13 AGAA	[AGAT]12 AGAA				14	he
ZFMK-TIS-2514949	Cinclus cinclus	CinCin2	310	[AGAT]11 AGAA	[AGAT]12 AGAA				12	he
ZFMK-TIS-2514949	Cinclus cinclus	CinCin2	310	[AGAT]14 AGAA	[AGAT]12 AGAA				15	he
ZFMK-TIS-2530251	Cinclus cinclus	CinCin2	310	[AGAT]12 AGAA	[AGAT]12 AGAA				13	ho
ZFMK-TIS-2530251	Cinclus cinclus	CinCin2	310	[AGAT]12 AGAA	[AGAT]12 AGAA				13	ho
ZFMK-TIS-2599239	Cinclus cinclus	CinCin2	310	[AGAT]11 AGAA	[AGAT]12 AGAA				12	he
ZFMK-TIS-2599239	Cinclus cinclus	CinCin2	310	[AGAT]12 AGAA	[AGAT]12 AGAA				13	he
ZFMK-DNA-FD19592448	Cinclus cinclus	CinCin2	310	[AGAT]12 AGAA	[AGAT]12 AGAA				13	he
ZFMK-DNA-FD19592448	Cinclus cinclus	CinCin2	310	[AGAT]13 AGAA	[AGAT]12 AGAA				14	he
ZFMK-DNA-FD19592456	Cinclus cinclus	CinCin2	310	[AGAT]12 AGAA	[AGAT]12 AGAA				13	ho
ZFMK-DNA-FD19592456	Cinclus cinclus	CinCin2	310	[AGAT]12 AGAA	[AGAT]12 AGAA				13	ho
ZFMK-DNA-FD19592464	Cinclus cinclus	CinCin2	310		[AGAT]12 AGAA				NA	NA
ZFMK-DNA-FD19592464	Cinclus cinclus	CinCin2	310		[AGAT]12 AGAA				NA	NA

## Sheet: CinCin3
ZFMK-TIS	Species	Locus	Ref Amp size	Repeat motif	Ref allele	NCBI No	Scaffold ID	LFA Sample ID	Haplotype		inheritance	Allele Nr.
									81 G->T	151 Msat
ZFMK-DNA-100448989	Cinclus cinclus	CinCin3	323	[AGAT]11.1	[AGAT]13.1				-	11.1	he
ZFMK-DNA-100448989	Cinclus cinclus	CinCin3	323	[AGAT]16.1	[AGAT]13.1				-	16.1	he
ZFMK-DNA-100449002	Cinclus cinclus	CinCin3	323	[AGAT]14.1	[AGAT]13.1				T	14.1	he
ZFMK-DNA-100449002	Cinclus cinclus	CinCin3	323	[AGAT]14.1	[AGAT]13.1				-	14.1	he
ZFMK-DNA-100448987	Cinclus cinclus	CinCin3	323	[AGAT]9.1	[AGAT]13.1				T	9.1	he
ZFMK-DNA-100448987	Cinclus cinclus	CinCin3	323	[AGAT]14.1	[AGAT]13.1				T	14.1	he
ZFMK-TIS-2514948	Cinclus cinclus	CinCin3	323	[AGAT]15.1	[AGAT]13.1				T	15.1	he
ZFMK-TIS-2514948	Cinclus cinclus	CinCin3	323	[AGAT]19.1	[AGAT]13.1				T	19.1	he
ZFMK-TIS-2514949	Cinclus cinclus	CinCin3	323	[AGAT]14.1	[AGAT]13.1				-	14.1	he
ZFMK-TIS-2514949	Cinclus cinclus	CinCin3	323	[AGAT]17.1	[AGAT]13.1				-	17.1	he
ZFMK-TIS-2530251	Cinclus cinclus	CinCin3	323	[AGAT]11.1	[AGAT]13.1				-	11.1	he
ZFMK-TIS-2530251	Cinclus cinclus	CinCin3	323	[AGAT]16.1	[AGAT]13.1				-	16.1	he
ZFMK-TIS-2599239	Cinclus cinclus	CinCin3	323	[AGAT]14.1	[AGAT]13.1				-	14.1	he
ZFMK-TIS-2599239	Cinclus cinclus	CinCin3	323	[AGAT]15.1	[AGAT]13.1				-	15.1	he
ZFMK-DNA-FD19592448	Cinclus cinclus	CinCin3	323	[AGAT]10.1	[AGAT]13.1				-	10.1	he
ZFMK-DNA-FD19592448	Cinclus cinclus	CinCin3	323	[AGAT]12.1	[AGAT]13.1				-	12.1	he
ZFMK-DNA-FD19592456	Cinclus cinclus	CinCin3	323	[AGAT]15.1	[AGAT]13.1				-	15.1	ho
ZFMK-DNA-FD19592456	Cinclus cinclus	CinCin3	323	[AGAT]15.1	[AGAT]13.1				-	15.1	ho
ZFMK-DNA-FD19592464	Cinclus cinclus	CinCin3	323		[AGAT]13.1				NA	NA	NA
ZFMK-DNA-FD19592464	Cinclus cinclus	CinCin3	323		[AGAT]13.1				NA	NA	NA

## Sheet: CinCin4
ZFMK-TIS	Species	Locus	Ref Amp size	Repeat motif	Ref allele	NCBI No	Scaffold ID	LFA Sample ID	Haplotype		inheritance	Allele Nr.
									105 G->C	155 Msat
ZFMK-DNA-100448989	Cinclus cinclus	CinCin4	342	[GATA]11.2	[GATA]12.2				C	11.2	he
ZFMK-DNA-100448989	Cinclus cinclus	CinCin4	342	[GATA]16.2	[GATA]12.2				C	16.2	he
ZFMK-DNA-100449002	Cinclus cinclus	CinCin4	342	[GATA]13.2	[GATA]12.2				-	13.2	ho
ZFMK-DNA-100449002	Cinclus cinclus	CinCin4	342	[GATA]13.2	[GATA]12.2				-	13.2	ho
ZFMK-DNA-100448987	Cinclus cinclus	CinCin4	342	[GATA]10.2	[GATA]12.2				C	10.2	he
ZFMK-DNA-100448987	Cinclus cinclus	CinCin4	342	[GATA]13.2	[GATA]12.2				C	13.2	he
ZFMK-TIS-2514948	Cinclus cinclus	CinCin4	342	[GATA]11.2	[GATA]12.2				C	11.2	he
ZFMK-TIS-2514948	Cinclus cinclus	CinCin4	342	[GATA]12.2	[GATA]12.2				C	12.2	he
ZFMK-TIS-2514949	Cinclus cinclus	CinCin4	342	[GATA]12.2	[GATA]12.2				-	12.2	he
ZFMK-TIS-2514949	Cinclus cinclus	CinCin4	342	[GATA]13.2	[GATA]12.2				-	13.2	he
ZFMK-TIS-2530251	Cinclus cinclus	CinCin4	342	[GATA]11.2	[GATA]12.2				C	11.2	he
ZFMK-TIS-2530251	Cinclus cinclus	CinCin4	342	[GATA]16.2	[GATA]12.2				C	16.2	he
ZFMK-TIS-2599239	Cinclus cinclus	CinCin4	342	[GATA]12.2	[GATA]12.2				C	12.2	he
ZFMK-TIS-2599239	Cinclus cinclus	CinCin4	342	[GATA]13.2	[GATA]12.2				C	13.2	he
ZFMK-DNA-FD19592448	Cinclus cinclus	CinCin4	342	[GATA]10.2	[GATA]12.2				C	10.2	he
ZFMK-DNA-FD19592448	Cinclus cinclus	CinCin4	342	[GATA]11.2	[GATA]12.2				C	11.2	he
ZFMK-DNA-FD19592456	Cinclus cinclus	CinCin4	342	[GATA]10.2	[GATA]12.2				C	10.2	he
ZFMK-DNA-FD19592456	Cinclus cinclus	CinCin4	342	[GATA]11.2	[GATA]12.2				C	11.2	he
ZFMK-DNA-FD19592464	Cinclus cinclus	CinCin4	342		[GATA]12.2				NA	NA	NA
ZFMK-DNA-FD19592464	Cinclus cinclus	CinCin4	342		[GATA]12.2				NA	NA	NA

## Sheet: CinCin5
ZFMK-TIS	Species	Locus	Ref Amp size	Repeat motif	Ref allele	NCBI No	Scaffold ID	LFA Sample ID			inheritance	Allele Nr.
									141 Msat	303 T->C
ZFMK-DNA-100448989	Cinclus cinclus	CinCin5	350	[CATA]11.1	[CATA]11.1				11.1	C	he
ZFMK-DNA-100448989	Cinclus cinclus	CinCin5	350	[CATA]12.1	[CATA]11.1				12.1	C	he
ZFMK-DNA-100449002	Cinclus cinclus	CinCin5	350	[CATA]12.1	[CATA]11.1				12.1	-	ho
ZFMK-DNA-100449002	Cinclus cinclus	CinCin5	350	[CATA]12.1	[CATA]11.1				12.1	-	ho
ZFMK-DNA-100448987	Cinclus cinclus	CinCin5	350	[CATA]11.1	[CATA]11.1				11.1	C	he
ZFMK-DNA-100448987	Cinclus cinclus	CinCin5	350	[CATA]12.1	[CATA]11.1				12.1	C	he
ZFMK-TIS-2514948	Cinclus cinclus	CinCin5	350	[CATA]9.1	[CATA]11.1				9.1	C	he
ZFMK-TIS-2514948	Cinclus cinclus	CinCin5	350	[CATA]11.1	[CATA]11.1				11.1	C	he
ZFMK-TIS-2514949	Cinclus cinclus	CinCin5	350	[CATA]12.1	[CATA]11.1				12.1	C	he
ZFMK-TIS-2514949	Cinclus cinclus	CinCin5	350	[CATA]12.1	[CATA]11.1				12.1	-	he
ZFMK-TIS-2530251	Cinclus cinclus	CinCin5	350	[CATA]11.1	[CATA]11.1				11.1	C	he
ZFMK-TIS-2530251	Cinclus cinclus	CinCin5	350	[CATA]12.1	[CATA]11.1				12.1	C	he
ZFMK-TIS-2599239	Cinclus cinclus	CinCin5	350	[CATA]11.1	[CATA]11.1				11.1	-	ho
ZFMK-TIS-2599239	Cinclus cinclus	CinCin5	350	[CATA]11.1	[CATA]11.1				11.1	-	ho
ZFMK-DNA-FD19592448	Cinclus cinclus	CinCin5	350	[CATA]11.1	[CATA]11.1				11.1	-	ho
ZFMK-DNA-FD19592448	Cinclus cinclus	CinCin5	350	[CATA]11.1	[CATA]11.1				11.1	-	ho
ZFMK-DNA-FD19592456	Cinclus cinclus	CinCin5	350	[CATA]11.1	[CATA]11.1				11.1	-	ho
ZFMK-DNA-FD19592456	Cinclus cinclus	CinCin5	350	[CATA]11.1	[CATA]11.1				11.1	-	ho
ZFMK-DNA-FD19592464	Cinclus cinclus	CinCin5	350		[CATA]11.1				NA	NA	NA
ZFMK-DNA-FD19592464	Cinclus cinclus	CinCin5	350		[CATA]11.1				NA	NA	NA

## Sheet: CinCin7
ZFMK-TIS	Species	Locus	Ref Amp size	Repeat motif	Ref allele	NCBI No	Scaffold ID	LFA Sample ID			inheritance	Allele Nr.
									103 Msat	297 C->T
ZFMK-DNA-100448989	Cinclus cinclus	CinCin7	323	[CATC]15 AATC	[CATC]14 AATC				16	T	he
ZFMK-DNA-100448989	Cinclus cinclus	CinCin7	323	[CATC]16 AATC	[CATC]14 AATC				17	T	he
ZFMK-DNA-100449002	Cinclus cinclus	CinCin7	323	[CATC]14 AATC	[CATC]14 AATC				15	-	ho
ZFMK-DNA-100449002	Cinclus cinclus	CinCin7	323	[CATC]14 AATC	[CATC]14 AATC				15	-	ho
ZFMK-DNA-100448987	Cinclus cinclus	CinCin7	323	[CATC]13 AATC	[CATC]14 AATC				14	-	ho
ZFMK-DNA-100448987	Cinclus cinclus	CinCin7	323	[CATC]13 AATC	[CATC]14 AATC				14	-	ho
ZFMK-TIS-2514948	Cinclus cinclus	CinCin7	323	[CATC]12 AATC	[CATC]14 AATC				13	-	he
ZFMK-TIS-2514948	Cinclus cinclus	CinCin7	323	[CATC]14 AATC	[CATC]14 AATC				15	-	he
ZFMK-TIS-2514949	Cinclus cinclus	CinCin7	323	[CATC]13 AATC	[CATC]14 AATC				14	-	he
ZFMK-TIS-2514949	Cinclus cinclus	CinCin7	323	[CATC]14 AATC	[CATC]14 AATC				15	-	he
ZFMK-TIS-2530251	Cinclus cinclus	CinCin7	323	[CATC]15 AATC	[CATC]14 AATC				16	T	he
ZFMK-TIS-2530251	Cinclus cinclus	CinCin7	323	[CATC]16 AATC	[CATC]14 AATC				17	T	he
ZFMK-TIS-2599239	Cinclus cinclus	CinCin7	323	[CATC]14 AATC	[CATC]14 AATC				15	-	ho
ZFMK-TIS-2599239	Cinclus cinclus	CinCin7	323	[CATC]14 AATC	[CATC]14 AATC				15	-	ho
ZFMK-DNA-FD19592448	Cinclus cinclus	CinCin7	323	[CATC]14 AATC	[CATC]14 AATC				15	-	ho
ZFMK-DNA-FD19592448	Cinclus cinclus	CinCin7	323	[CATC]14 AATC	[CATC]14 AATC				15	-	ho
ZFMK-DNA-FD19592456	Cinclus cinclus	CinCin7	323	[CATC]14 AATC	[CATC]14 AATC				15	-	ho
ZFMK-DNA-FD19592456	Cinclus cinclus	CinCin7	323	[CATC]14 AATC	[CATC]14 AATC				15	-	ho
ZFMK-DNA-FD19592464	Cinclus cinclus	CinCin7	323		[CATC]14 AATC				NA	NA	NA
ZFMK-DNA-FD19592464	Cinclus cinclus	CinCin7	323		[CATC]14 AATC				NA	NA	NA

## Sheet: CinCin9
ZFMK-TIS	Species	Locus	Ref Amp size	Repeat motif	Ref allele	NCBI No	Scaffold ID	LFA Sample ID		inheritance	Allele Nr.
									148 Msat
ZFMK-DNA-100448989	Cinclus cinclus	CinCin9	344	[GATA]15	[GATA]15				15	he
ZFMK-DNA-100448989	Cinclus cinclus	CinCin9	344	[GATA]18	[GATA]15				18	he
ZFMK-DNA-100449002	Cinclus cinclus	CinCin9	344	[GATA]16	[GATA]15				16	he
ZFMK-DNA-100449002	Cinclus cinclus	CinCin9	344	[GATA]17	[GATA]15				17	he
ZFMK-DNA-100448987	Cinclus cinclus	CinCin9	344	[GATA]16	[GATA]15				16	ho
ZFMK-DNA-100448987	Cinclus cinclus	CinCin9	344	[GATA]16	[GATA]15				16	ho
ZFMK-TIS-2514948	Cinclus cinclus	CinCin9	344	[GATA]13	[GATA]15				13	he
ZFMK-TIS-2514948	Cinclus cinclus	CinCin9	344	[GATA]18	[GATA]15				18	he
ZFMK-TIS-2514949	Cinclus cinclus	CinCin9	344	[GATA]13	[GATA]15				13	he
ZFMK-TIS-2514949	Cinclus cinclus	CinCin9	344	[GATA]17	[GATA]15				17	he
ZFMK-TIS-2530251	Cinclus cinclus	CinCin9	344	[GATA]15	[GATA]15				15	he
ZFMK-TIS-2530251	Cinclus cinclus	CinCin9	344	[GATA]18	[GATA]15				18	he
ZFMK-TIS-2599239	Cinclus cinclus	CinCin9	344	[GATA]12	[GATA]15				12	he
ZFMK-TIS-2599239	Cinclus cinclus	CinCin9	344	[GATA]19	[GATA]15				19	he
ZFMK-DNA-FD19592448	Cinclus cinclus	CinCin9	344	[GATA]16	[GATA]15				16	he
ZFMK-DNA-FD19592448	Cinclus cinclus	CinCin9	344	[GATA]17	[GATA]15				17	he
ZFMK-DNA-FD19592456	Cinclus cinclus	CinCin9	344	[GATA]17	[GATA]15				17	ho
ZFMK-DNA-FD19592456	Cinclus cinclus	CinCin9	344	[GATA]17	[GATA]15				17	ho
ZFMK-DNA-FD19592464	Cinclus cinclus	CinCin9	344		[GATA]15				NA	NA
ZFMK-DNA-FD19592464	Cinclus cinclus	CinCin9	344		[GATA]15				NA	NA

## Sheet: CinCin10
ZFMK-TIS	Species	Locus	Ref Amp size	Repeat motif	Ref allele	NCBI No	Scaffold ID	LFA Sample ID	Haplotype			inheritance	Allele Nr.
									100 Msat	171 T->C	231 C->T
ZFMK-DNA-100448989	Cinclus cinclus	CinCin10	300	[TCAC]9	[TCAC]14				9	C	T	he
ZFMK-DNA-100448989	Cinclus cinclus	CinCin10	300	[TCAC]11	[TCAC]14				11	C	T	he
ZFMK-DNA-100449002	Cinclus cinclus	CinCin10	300	[TCAC]12	[TCAC]14				12	C	T	ho
ZFMK-DNA-100449002	Cinclus cinclus	CinCin10	300	[TCAC]12	[TCAC]14				12	C	T	ho
ZFMK-DNA-100448987	Cinclus cinclus	CinCin10	300	[TCAC]8 TTAC	[TCAC]14				9b	C	T	he
ZFMK-DNA-100448987	Cinclus cinclus	CinCin10	300	[TCAC]12	[TCAC]14				12	-	T	he
ZFMK-TIS-2514948	Cinclus cinclus	CinCin10	300	[TCAC]8 TTAC	[TCAC]14				9b	C	T	he
ZFMK-TIS-2514948	Cinclus cinclus	CinCin10	300	[TCAC]12	[TCAC]14				12	C	T	he
ZFMK-TIS-2514949	Cinclus cinclus	CinCin10	300	[TCAC]12	[TCAC]14				12	C	T	he
ZFMK-TIS-2514949	Cinclus cinclus	CinCin10	300	[TCAC]13	[TCAC]14				13	C	T	he
ZFMK-TIS-2530251	Cinclus cinclus	CinCin10	300	[TCAC]9	[TCAC]14				9	C	T	he
ZFMK-TIS-2530251	Cinclus cinclus	CinCin10	300	[TCAC]11	[TCAC]14				11	C	T	he
ZFMK-TIS-2599239	Cinclus cinclus	CinCin10	300	[TCAC]10	[TCAC]14				10	-	T	he
ZFMK-TIS-2599239	Cinclus cinclus	CinCin10	300	[TCAC]14	[TCAC]14				14	-	T	he
ZFMK-DNA-FD19592448	Cinclus cinclus	CinCin10	300	[TCAC]12	[TCAC]14				12	-	T	he
ZFMK-DNA-FD19592448	Cinclus cinclus	CinCin10	300	[TCAC]13	[TCAC]14				13	C	T	he
ZFMK-DNA-FD19592456	Cinclus cinclus	CinCin10	300	[TCAC]12	[TCAC]14				12	C	T	he
ZFMK-DNA-FD19592456	Cinclus cinclus	CinCin10	300	[TCAC]13	[TCAC]14				13	C	T	he
ZFMK-DNA-FD19592464	Cinclus cinclus	CinCin10	300		[TCAC]14				NA	NA	NA	NA
ZFMK-DNA-FD19592464	Cinclus cinclus	CinCin10	300		[TCAC]14				NA	NA	NA	NA

## Sheet: CinCin12
ZFMK-TIS	Species	Locus	Ref Amp size	Repeat motif	Ref allele	NCBI No	Scaffold ID	LFA Sample ID		inheritance	Allele Nr.
									134 Msat
ZFMK-DNA-100448989	Cinclus cinclus	CinCin12	333	[TGAA]10.1	[TGAA]12.1				10.1	he
ZFMK-DNA-100448989	Cinclus cinclus	CinCin12	333	[TGAA]11.1	[TGAA]12.1				11.1	he
ZFMK-DNA-100449002	Cinclus cinclus	CinCin12	333	[TGAA]11.1	[TGAA]12.1				11.1	he
ZFMK-DNA-100449002	Cinclus cinclus	CinCin12	333	[TGAA]13.1	[TGAA]12.1				13.1	he
ZFMK-DNA-100448987	Cinclus cinclus	CinCin12	333	[TGAA]12.1	[TGAA]12.1				12.1	he
ZFMK-DNA-100448987	Cinclus cinclus	CinCin12	333	[TGAA]14.1	[TGAA]12.1				14.1	he
ZFMK-TIS-2514948	Cinclus cinclus	CinCin12	333	[TGAA]11.1	[TGAA]12.1				11.1	he
ZFMK-TIS-2514948	Cinclus cinclus	CinCin12	333	[TGAA]14.1	[TGAA]12.1				14.1	he
ZFMK-TIS-2514949	Cinclus cinclus	CinCin12	333	[TGAA]10.1	[TGAA]12.1				10.1	he
ZFMK-TIS-2514949	Cinclus cinclus	CinCin12	333	[TGAA]14.1	[TGAA]12.1				14.1	he
ZFMK-TIS-2530251	Cinclus cinclus	CinCin12	333	[TGAA]10.1	[TGAA]12.1				10.1	he
ZFMK-TIS-2530251	Cinclus cinclus	CinCin12	333	[TGAA]11.1	[TGAA]12.1				11.1	he
ZFMK-TIS-2599239	Cinclus cinclus	CinCin12	333	[TGAA]10.1	[TGAA]12.1				10.1	he
ZFMK-TIS-2599239	Cinclus cinclus	CinCin12	333	[TGAA]11.1	[TGAA]12.1				11.1	he
ZFMK-DNA-FD19592448	Cinclus cinclus	CinCin12	333	[TGAA]12.1	[TGAA]12.1				12.1	he
ZFMK-DNA-FD19592448	Cinclus cinclus	CinCin12	333	[TGAA]14.1	[TGAA]12.1				14.1	he
ZFMK-DNA-FD19592456	Cinclus cinclus	CinCin12	333	[TGAA]10.1	[TGAA]12.1				10.1	he
ZFMK-DNA-FD19592456	Cinclus cinclus	CinCin12	333	[TGAA]12.1	[TGAA]12.1				12.1	he
ZFMK-DNA-FD19592464	Cinclus cinclus	CinCin12	333		[TGAA]12.1				NA	NA
ZFMK-DNA-FD19592464	Cinclus cinclus	CinCin12	333		[TGAA]12.1				NA	NA

## Sheet: CinCin13
ZFMK-TIS	Species	Locus	Ref Amp size	Repeat motif	Ref allele	NCBI No	Scaffold ID	LFA Sample ID	Haplotype				inheritance	Allele Nr.
									46 A->G	134 C->T	163 Msat	235 T->C
ZFMK-DNA-100448989	Cinclus cinclus	CinCin13	319	[AATGA]11	[AATG]11				-	-	11	-	he
ZFMK-DNA-100448989	Cinclus cinclus	CinCin13	319	[AATGA]12	[AATG]11				-	-	12	-	he
ZFMK-DNA-100449002	Cinclus cinclus	CinCin13	319	[AATGA]11	[AATG]11				-	-	11	-	he
ZFMK-DNA-100449002	Cinclus cinclus	CinCin13	319	[AATGA]12	[AATG]11				-	-	12	-	he
ZFMK-DNA-100448987	Cinclus cinclus	CinCin13	319	[AATGA]12	[AATG]11				-	T	12	-	he
ZFMK-DNA-100448987	Cinclus cinclus	CinCin13	319	[AATGA]12	[AATG]11				-	-	12	-	he
ZFMK-TIS-2514948	Cinclus cinclus	CinCin13	319	[AATGA]11	[AATG]11				-	-	11	-	ho
ZFMK-TIS-2514948	Cinclus cinclus	CinCin13	319	[AATGA]11	[AATG]11				-	-	11	-	ho
ZFMK-TIS-2514949	Cinclus cinclus	CinCin13	319	[AATGA]11	[AATG]11				-	-	11	-	ho
ZFMK-TIS-2514949	Cinclus cinclus	CinCin13	319	[AATGA]11	[AATG]11				-	-	11	-	ho
ZFMK-TIS-2530251	Cinclus cinclus	CinCin13	319	[AATGA]11	[AATG]11				-	-	11	-	he
ZFMK-TIS-2530251	Cinclus cinclus	CinCin13	319	[AATGA]12	[AATG]11				-	-	12	-	he
ZFMK-TIS-2599239	Cinclus cinclus	CinCin13	319	[AATGA]12	[AATG]11				G	-	12	-	he
ZFMK-TIS-2599239	Cinclus cinclus	CinCin13	319	[AATGA]13	[AATG]11				G	-	13	-	he
ZFMK-DNA-FD19592448	Cinclus cinclus	CinCin13	319	[AATGA]12	[AATG]11				-	-	12	C	he
ZFMK-DNA-FD19592448	Cinclus cinclus	CinCin13	319	[AATGA]13	[AATG]11				-	-	13	C	he
ZFMK-DNA-FD19592456	Cinclus cinclus	CinCin13	319	[AATGA]11	[AATG]11				-	-	11	-	he
ZFMK-DNA-FD19592456	Cinclus cinclus	CinCin13	319	[AATGA]12	[AATG]11				-	-	12	-	he
ZFMK-DNA-FD19592464	Cinclus cinclus	CinCin13	319		[AATG]11				NA	NA	NA	NA	NA
ZFMK-DNA-FD19592464	Cinclus cinclus	CinCin13	319		[AATG]11				NA	NA	NA	NA	NA

[truncated: 14 more sheets: CinCin14, CinCin15, CinCin16, CinCin17, CinCin19, CinCin20, CinCin21, CinCin22, CinCin23, CinCin25, CinCin27, CinCin28, CinCin29, CinCin30]
