# Supplementary material for: FOGS: A SNPSTR Marker Database to Combat Wildlife Trafficking and a Cell Culture Bank for Ex‐Situ Conservation
Source: Mol Ecol Resour. 2025 Jan 10;25(4):e14062. doi: 10.1111/1755-0998.14062 (PMC11969641; doi:10.1111/1755-0998.14062)
Supplement: Supplementary file 4 — Table S4. SNPSTR data. [file MEN-25-e14062-s001.zip › Supplementary S4/Coccothraustes_coccothraustes_SNPSTR.xlsx]

## Sheet: CocCoc1
ZFMK-TIS	Species	Locus	Ref Amp size	Repeat motif	Ref allele	NCBI No	Scaffold ID	LFA Sample ID	Haplotype				inheritance	Allele Nr.
									65 G->A	165 Msat	258 G->A	259 T->A
ZFMK-TIS-2514950	Coccothraustes coccothraustes	CocCoc1	347	[ATCC]12.3	[ATCC]13.3				-	12.3	A	-	he
ZFMK-TIS-2514950	Coccothraustes coccothraustes	CocCoc1	347	[ATCC]12.3	[ATCC]13.3				-	12.3	-	-	he
ZFMK-TIS-2514951	Coccothraustes coccothraustes	CocCoc1	347	[ATCC]11.3	[ATCC]13.3				A	11.3	A	A	he
ZFMK-TIS-2514951	Coccothraustes coccothraustes	CocCoc1	347	[ATCC]13.3	[ATCC]13.3				-	13.3	A	A	he
ZFMK-TIS-2520632	Coccothraustes coccothraustes	CocCoc1	347	[ATCC]13.3	[ATCC]13.3				-	13.3	-	-	ho
ZFMK-TIS-2520632	Coccothraustes coccothraustes	CocCoc1	347	[ATCC]13.3	[ATCC]13.3				-	13.3	-	-	ho
ZFMK-TIS-2520684	Coccothraustes coccothraustes	CocCoc1	347	[ATCC]12.3	[ATCC]13.3				-	12.3	A	-	ho
ZFMK-TIS-2520684	Coccothraustes coccothraustes	CocCoc1	347	[ATCC]12.3	[ATCC]13.3				-	12.3	A	-	ho
ZFMK-TIS-2520691	Coccothraustes coccothraustes	CocCoc1	347	[ATCC]10.3	[ATCC]13.3				-	10.3	A	A	he
ZFMK-TIS-2520691	Coccothraustes coccothraustes	CocCoc1	347	[ATCC]11.3	[ATCC]13.3				-	11.3	A	A	he
ZFMK-TIS-34451	Coccothraustes coccothraustes	CocCoc1	347	[ATCC]10.3	[ATCC]13.3				A	10.3	A	A	he
ZFMK-TIS-34451	Coccothraustes coccothraustes	CocCoc1	347	[ATCC]12.3	[ATCC]13.3				-	12.3	-	-	he
ZFMK-TIS-35356	Coccothraustes coccothraustes	CocCoc1	347	[ATCC]11.3	[ATCC]13.3				-	11.3	A	A	he
ZFMK-TIS-35356	Coccothraustes coccothraustes	CocCoc1	347	[ATCC]13.3	[ATCC]13.3				-	13.3	-	-	he
ZFMK-TIS-59962	Coccothraustes coccothraustes	CocCoc1	347	[ATCC]12.3	[ATCC]13.3				-	12.3	A	A	he
ZFMK-TIS-59962	Coccothraustes coccothraustes	CocCoc1	347	[ATCC]12.3	[ATCC]13.3				-	12.3	-	-	he
ZFMK-TIS-59991	Coccothraustes coccothraustes	CocCoc1	347	[ATCC]12.3	[ATCC]13.3				-	12.3	-	-	he
ZFMK-TIS-59991	Coccothraustes coccothraustes	CocCoc1	347	[ATCC]13.3	[ATCC]13.3				-	13.3	-	-	he
ZFMK-TIS-35335	Coccothraustes coccothraustes	CocCoc1	347		[ATCC]13.3				NA	NA	NA	NA	NA
ZFMK-TIS-35335	Coccothraustes coccothraustes	CocCoc1	347		[ATCC]13.3				NA	NA	NA	NA	NA

## Sheet: CocCoc2
ZFMK-TIS	Species	Locus	Ref Amp size	Repeat motif	Ref allele	NCBI No	Scaffold ID	LFA Sample ID				inheritance	Allele Nr.
									73 T->C	113 Msat	201 A->G
ZFMK-TIS-2514950	Coccothraustes coccothraustes	CocCoc2	306	[GATA]11.3	[GATA]11.3				C	11.3	G	he
ZFMK-TIS-2514950	Coccothraustes coccothraustes	CocCoc2	306	[GATA]12.3	[GATA]11.3				C	12.3	G	he
ZFMK-TIS-2514951	Coccothraustes coccothraustes	CocCoc2	306	[GATA]11.3	[GATA]11.3				C	11.3	-	he
ZFMK-TIS-2514951	Coccothraustes coccothraustes	CocCoc2	306	[GATA]13.3	[GATA]11.3				C	13.3	-	he
ZFMK-TIS-2520632	Coccothraustes coccothraustes	CocCoc2	306	[GATA]12.3	[GATA]11.3				-	12.3	-	he
ZFMK-TIS-2520632	Coccothraustes coccothraustes	CocCoc2	306	[GATA]13.3	[GATA]11.3				-	13.3	-	he
ZFMK-TIS-2520684	Coccothraustes coccothraustes	CocCoc2	306	[GATA]12.3	[GATA]11.3				-	12.3	-	ho
ZFMK-TIS-2520684	Coccothraustes coccothraustes	CocCoc2	306	[GATA]12.3	[GATA]11.3				-	12.3	-	ho
ZFMK-TIS-2520691	Coccothraustes coccothraustes	CocCoc2	306	[GATA]13.3	[GATA]11.3				-	13.3	-	he
ZFMK-TIS-2520691	Coccothraustes coccothraustes	CocCoc2	306	[GATA]14.3	[GATA]11.3				-	14.3	-	he
ZFMK-TIS-34451	Coccothraustes coccothraustes	CocCoc2	306	[GATA]14.3	[GATA]11.3				-	14.3	-	ho
ZFMK-TIS-34451	Coccothraustes coccothraustes	CocCoc2	306	[GATA]14.3	[GATA]11.3				-	14.3	-	ho
ZFMK-TIS-35356	Coccothraustes coccothraustes	CocCoc2	306	[GATA]13.3	[GATA]11.3				-	13.3	-	ho
ZFMK-TIS-35356	Coccothraustes coccothraustes	CocCoc2	306	[GATA]13.3	[GATA]11.3				-	13.3	-	ho
ZFMK-TIS-59962	Coccothraustes coccothraustes	CocCoc2	306	[GATA]12.3	[GATA]11.3				C	12.3	-	he
ZFMK-TIS-59962	Coccothraustes coccothraustes	CocCoc2	306	[GATA]13.3	[GATA]11.3				C	13.3	-	he
ZFMK-TIS-59991	Coccothraustes coccothraustes	CocCoc2	306	[GATA]13.3	[GATA]11.3				-	13.3	-	ho
ZFMK-TIS-59991	Coccothraustes coccothraustes	CocCoc2	306	[GATA]13.3	[GATA]11.3				-	13.3	-	ho
ZFMK-TIS-35335	Coccothraustes coccothraustes	CocCoc2	306		[GATA]11.3				NA	NA	NA	NA
ZFMK-TIS-35335	Coccothraustes coccothraustes	CocCoc2	306		[GATA]11.3				NA	NA	NA	NA

## Sheet: CocCoc3
ZFMK-TIS	Species	Locus	Ref Amp size	Repeat motif	Ref allele	NCBI No	Scaffold ID	LFA Sample ID	Haplotype					inheritance	Allele Nr.
									154 Msat	238 G->A	283 G->A	293 A->G	294 A->C
ZFMK-TIS-2514950	Coccothraustes coccothraustes	CocCoc3	324	[CTAA]10	[CTAA]12				10	-	-	-	-	he
ZFMK-TIS-2514950	Coccothraustes coccothraustes	CocCoc3	324	[CTAA]11	[CTAA]12				11	-	-	G	C	he
ZFMK-TIS-2514951	Coccothraustes coccothraustes	CocCoc3	324	[CTAA]11	[CTAA]12				11	-	-	G	C	he
ZFMK-TIS-2514951	Coccothraustes coccothraustes	CocCoc3	324	[CTAA]12	[CTAA]12				12	-	-	-	-	he
ZFMK-TIS-2520632	Coccothraustes coccothraustes	CocCoc3	324	[CTAA]11	[CTAA]12				11	-	-	-	-	he
ZFMK-TIS-2520632	Coccothraustes coccothraustes	CocCoc3	324	[CTAA]12	[CTAA]12				12	-	-	-	-	he
ZFMK-TIS-2520684	Coccothraustes coccothraustes	CocCoc3	324	[CTAA]12	[CTAA]12				12	-	A	G	C	he
ZFMK-TIS-2520684	Coccothraustes coccothraustes	CocCoc3	324	[CTAA]13	[CTAA]12				13	-	-	G	C	he
ZFMK-TIS-2520691	Coccothraustes coccothraustes	CocCoc3	324	[CTAA]10	[CTAA]12				10	-	-	-	-	he
ZFMK-TIS-2520691	Coccothraustes coccothraustes	CocCoc3	324	[CTAA]11	[CTAA]12				11	-	-	G	C	he
ZFMK-TIS-34451	Coccothraustes coccothraustes	CocCoc3	324	[CTAA]13	[CTAA]12				13	-	-	G	C	ho
ZFMK-TIS-34451	Coccothraustes coccothraustes	CocCoc3	324	[CTAA]13	[CTAA]12				13	-	-	G	C	ho
ZFMK-TIS-35356	Coccothraustes coccothraustes	CocCoc3	324	[CTAA]11	[CTAA]12				11	-	-	-	-	he
ZFMK-TIS-35356	Coccothraustes coccothraustes	CocCoc3	324	[CTAA]13	[CTAA]12				13	-	-	-	-	he
ZFMK-TIS-59962	Coccothraustes coccothraustes	CocCoc3	324	[CTAA]13	[CTAA]12				13	A	-	-	-	he
ZFMK-TIS-59962	Coccothraustes coccothraustes	CocCoc3	324	[CTAA]13	[CTAA]12				13	-	-	-	-	he
ZFMK-TIS-59991	Coccothraustes coccothraustes	CocCoc3	324	[CTAA]11	[CTAA]12				11	-	-	G	C	he
ZFMK-TIS-59991	Coccothraustes coccothraustes	CocCoc3	324	[CTAA]12	[CTAA]12				12	-	-	G	C	he
ZFMK-TIS-35335	Coccothraustes coccothraustes	CocCoc3	324		[CTAA]12				NA	NA	NA	NA	NA	NA
ZFMK-TIS-35335	Coccothraustes coccothraustes	CocCoc3	324		[CTAA]12				NA	NA	NA	NA	NA	NA

## Sheet: CocCoc4
ZFMK-TIS	Species	Locus	Ref Amp size	Repeat motif	Ref allele	NCBI No	Scaffold ID	LFA Sample ID	Haplotype			inheritance	Allele Nr.
									110 C->T	172 Msat	127 G->A
ZFMK-TIS-2514950	Coccothraustes coccothraustes	CocCoc4	344	[AGAC]6.1	[AGAC]11.1				T	6.1	-	ho
ZFMK-TIS-2514950	Coccothraustes coccothraustes	CocCoc4	344	[AGAC]6.1	[AGAC]11.1				T	6.1	-	ho
ZFMK-TIS-2514951	Coccothraustes coccothraustes	CocCoc4	344	[AGAC]6.1	[AGAC]11.1				T	6.1	A	he
ZFMK-TIS-2514951	Coccothraustes coccothraustes	CocCoc4	344	[AGAC]9.1	[AGAC]11.1				T	9.1	-	he
ZFMK-TIS-2520632	Coccothraustes coccothraustes	CocCoc4	344	[AGAC]6.1	[AGAC]11.1				T	6.1	-	he
ZFMK-TIS-2520632	Coccothraustes coccothraustes	CocCoc4	344	[AGAC]8.1	[AGAC]11.1				T	8.1	-	he
ZFMK-TIS-2520684	Coccothraustes coccothraustes	CocCoc4	344	[AGAC]6.1	[AGAC]11.1				T	6.1	A	he
ZFMK-TIS-2520684	Coccothraustes coccothraustes	CocCoc4	344	[AGAC]6.1	[AGAC]11.1				T	6.1	-	he
ZFMK-TIS-2520691	Coccothraustes coccothraustes	CocCoc4	344	[AGAC]5.1	[AGAC]11.1				T	5.1	-	he
ZFMK-TIS-2520691	Coccothraustes coccothraustes	CocCoc4	344	[AGAC]6.1	[AGAC]11.1				T	6.1	-	he
ZFMK-TIS-34451	Coccothraustes coccothraustes	CocCoc4	344	[AGAC]4.1	[AGAC]11.1				-	4.1	-	ho
ZFMK-TIS-34451	Coccothraustes coccothraustes	CocCoc4	344	[AGAC]4.1	[AGAC]11.1				-	4.1	-	ho
ZFMK-TIS-35356	Coccothraustes coccothraustes	CocCoc4	344	[AGAC]6.1	[AGAC]11.1				T	6.1	-	ho
ZFMK-TIS-35356	Coccothraustes coccothraustes	CocCoc4	344	[AGAC]6.1	[AGAC]11.1				T	6.1	-	ho
ZFMK-TIS-59962	Coccothraustes coccothraustes	CocCoc4	344	[AGAC]6.1	[AGAC]11.1				T	6.1	A	he
ZFMK-TIS-59962	Coccothraustes coccothraustes	CocCoc4	344	[AGAC]9.1	[AGAC]11.1				T	9.1	-	he
ZFMK-TIS-59991	Coccothraustes coccothraustes	CocCoc4	344	[AGAC]5.1	[AGAC]11.1				T	5.1	A	he
ZFMK-TIS-59991	Coccothraustes coccothraustes	CocCoc4	344	[AGAC]7.1	[AGAC]11.1				T	7.1	A	he
ZFMK-TIS-35335	Coccothraustes coccothraustes	CocCoc4	344		[AGAC]11.1				NA	NA	NA	NA
ZFMK-TIS-35335	Coccothraustes coccothraustes	CocCoc4	344		[AGAC]11.1				NA	NA	NA	NA

## Sheet: CocCoc5
ZFMK-TIS	Species	Locus	Ref Amp size	Repeat motif	Ref allele	NCBI No	Scaffold ID	LFA Sample ID			inheritance	Allele Nr.
									81 Msat	249 C->T
ZFMK-TIS-2514950	Coccothraustes coccothraustes	CocCoc5	327	[TCCA]15.2	[TCCA]15.2				15.2	T	he
ZFMK-TIS-2514950	Coccothraustes coccothraustes	CocCoc5	327	[TCCA]15.2	[TCCA]15.2				15.2	-	he
ZFMK-TIS-2514951	Coccothraustes coccothraustes	CocCoc5	327	[TCCA]15.2	[TCCA]15.2				15.2	-	he
ZFMK-TIS-2514951	Coccothraustes coccothraustes	CocCoc5	327	[TCCA]16.2	[TCCA]15.2				16.2	-	he
ZFMK-TIS-2520632	Coccothraustes coccothraustes	CocCoc5	327	[TCCA]15.2	[TCCA]15.2				15.2	-	he
ZFMK-TIS-2520632	Coccothraustes coccothraustes	CocCoc5	327	[TCCA]17.2	[TCCA]15.2				17.2	-	he
ZFMK-TIS-2520684	Coccothraustes coccothraustes	CocCoc5	327	[TCCA]15.2	[TCCA]15.2				15.2	-	he
ZFMK-TIS-2520684	Coccothraustes coccothraustes	CocCoc5	327	[TCCA]16.2	[TCCA]15.2				16.2	-	he
ZFMK-TIS-2520691	Coccothraustes coccothraustes	CocCoc5	327	[TCCA]14.2	[TCCA]15.2				14.2	-	he
ZFMK-TIS-2520691	Coccothraustes coccothraustes	CocCoc5	327	[TCCA]16.2	[TCCA]15.2				16.2	-	he
ZFMK-TIS-34451	Coccothraustes coccothraustes	CocCoc5	327	[TCCA]14.2	[TCCA]15.2				14.2	-	he
ZFMK-TIS-34451	Coccothraustes coccothraustes	CocCoc5	327	[TCCA]16.2	[TCCA]15.2				16.2	-	he
ZFMK-TIS-35356	Coccothraustes coccothraustes	CocCoc5	327	[TCCA]15.2	[TCCA]15.2				15.2	-	he
ZFMK-TIS-35356	Coccothraustes coccothraustes	CocCoc5	327	[TCCA]17.2	[TCCA]15.2				17.2	-	he
ZFMK-TIS-59962	Coccothraustes coccothraustes	CocCoc5	327	[TCCA]12.2	[TCCA]15.2				12.2	-	he
ZFMK-TIS-59962	Coccothraustes coccothraustes	CocCoc5	327	[TCCA]16.2	[TCCA]15.2				16.2	-	he
ZFMK-TIS-59991	Coccothraustes coccothraustes	CocCoc5	327	[TCCA]16.2	[TCCA]15.2				16.2	-	ho
ZFMK-TIS-59991	Coccothraustes coccothraustes	CocCoc5	327	[TCCA]16.2	[TCCA]15.2				16.2	-	ho
ZFMK-TIS-35335	Coccothraustes coccothraustes	CocCoc5	327		[TCCA]15.2				NA	NA	NA
ZFMK-TIS-35335	Coccothraustes coccothraustes	CocCoc5	327		[TCCA]15.2				NA	NA	NA

## Sheet: CocCoc6
ZFMK-TIS	Species	Locus	Ref Amp size	Repeat motif	Ref allele	NCBI No	Scaffold ID	LFA Sample ID	Haplotype			inheritance	Allele Nr.
									91 G->A	107 G->A	117 Msat
ZFMK-TIS-2514950	Coccothraustes coccothraustes	CocCoc6	302	[TCCA]14.2	[TCCA]14.2				A	-	14.2	he
ZFMK-TIS-2514950	Coccothraustes coccothraustes	CocCoc6	302	[TCCA]15.2	[TCCA]14.2				A	-	15.2	he
ZFMK-TIS-2514951	Coccothraustes coccothraustes	CocCoc6	302	[TCCA]8.2	[TCCA]14.2				A	-	8.2	he
ZFMK-TIS-2514951	Coccothraustes coccothraustes	CocCoc6	302	[TCCA]14.2	[TCCA]14.2				A	-	14.2	he
ZFMK-TIS-2520632	Coccothraustes coccothraustes	CocCoc6	302	[TCCA]13.2	[TCCA]14.2				A	A	13.2	he
ZFMK-TIS-2520632	Coccothraustes coccothraustes	CocCoc6	302	[TCCA]15.2	[TCCA]14.2				A	-	15.2	he
ZFMK-TIS-2520684	Coccothraustes coccothraustes	CocCoc6	302	[TCCA]13.2	[TCCA]14.2				A	-	13.2	ho
ZFMK-TIS-2520684	Coccothraustes coccothraustes	CocCoc6	302	[TCCA]13.2	[TCCA]14.2				A	-	13.2	ho
ZFMK-TIS-2520691	Coccothraustes coccothraustes	CocCoc6	302	[TCCA]8.2	[TCCA]14.2				A	-	8.2	he
ZFMK-TIS-2520691	Coccothraustes coccothraustes	CocCoc6	302	[TCCA]12.2	[TCCA]14.2				A	-	12.2	he
ZFMK-TIS-34451	Coccothraustes coccothraustes	CocCoc6	302	[TCCA]13.2	[TCCA]14.2				-	-	13.2	he
ZFMK-TIS-34451	Coccothraustes coccothraustes	CocCoc6	302	[TCCA]14.2	[TCCA]14.2				A	-	14.2	he
ZFMK-TIS-35356	Coccothraustes coccothraustes	CocCoc6	302	[TCCA]13.2	[TCCA]14.2				A	-	13.2	he
ZFMK-TIS-35356	Coccothraustes coccothraustes	CocCoc6	302	[TCCA]15.2	[TCCA]14.2				A	-	15.2	he
ZFMK-TIS-59962	Coccothraustes coccothraustes	CocCoc6	302	[TCCA]14.2	[TCCA]14.2				A	A	14.2	he
ZFMK-TIS-59962	Coccothraustes coccothraustes	CocCoc6	302	[TCCA]15.2	[TCCA]14.2				A	A	15.2	he
ZFMK-TIS-59991	Coccothraustes coccothraustes	CocCoc6	302	[TCCA]8.2	[TCCA]14.2				A	-	8.2	he
ZFMK-TIS-59991	Coccothraustes coccothraustes	CocCoc6	302	[TCCA]10.2	[TCCA]14.2				A	-	10.2	he
ZFMK-TIS-35335	Coccothraustes coccothraustes	CocCoc6	302		[TCCA]14.2				NA	NA	NA	NA
ZFMK-TIS-35335	Coccothraustes coccothraustes	CocCoc6	302		[TCCA]14.2				NA	NA	NA	NA

## Sheet: CocCoc7
ZFMK-TIS	Species	Locus	Ref Amp size	Repeat motif	Ref allele	NCBI No	Scaffold ID	LFA Sample ID	Haplotype								inheritance	Allele Nr.
									68 A->G	88 G->A	107 G->A	113 G->A	126 G->A	130 G->A	146 Msat	232 T->G
ZFMK-TIS-2514950	Coccothraustes coccothraustes	CocCoc7	307	[CCAT]12.2	CCAG [CCAT]13.2				-	-	-	-	-	-	12.2b	-	he
ZFMK-TIS-2514950	Coccothraustes coccothraustes	CocCoc7	307	[CCAT]14.2	CCAG [CCAT]13.2				-	-	-	-	-	-	14.2b	G	he
ZFMK-TIS-2514951	Coccothraustes coccothraustes	CocCoc7	307	[CCAT]15.2	CCAG [CCAT]13.2				G	-	-	A	-	-	15.2b	G	he
ZFMK-TIS-2514951	Coccothraustes coccothraustes	CocCoc7	307	[CCAG]2 [CCAT]13.2	CCAG [CCAT]13.2				G	-	A	-	-	-	15.2c	G	he
ZFMK-TIS-2520632	Coccothraustes coccothraustes	CocCoc7	307	[CCAT]11.2	CCAG [CCAT]13.2				G	-	-	A	-	-	11.2b	G	he
ZFMK-TIS-2520632	Coccothraustes coccothraustes	CocCoc7	307	CCAG [CCAT]10.2	CCAG [CCAT]13.2				-	-	-	-	A	-	11.2	G	he
ZFMK-TIS-2520684	Coccothraustes coccothraustes	CocCoc7	307	CCAG [CCAT]12.2	CCAG [CCAT]13.2				G	-	-	-	-	-	13.2	G	he
ZFMK-TIS-2520684	Coccothraustes coccothraustes	CocCoc7	307	[CCAT]14.2	CCAG [CCAT]13.2				G	-	-	A	-	-	14.2b	G	he
ZFMK-TIS-2520691	Coccothraustes coccothraustes	CocCoc7	307	CCAG [CCAT]12.2	CCAG [CCAT]13.2				G	A	-	-	-	-	13.2	G	he
ZFMK-TIS-2520691	Coccothraustes coccothraustes	CocCoc7	307	[CCAG]2 [CCAT]11.2	CCAG [CCAT]13.2				G	A	A	-	-	-	13.2c	G	he
ZFMK-TIS-34451	Coccothraustes coccothraustes	CocCoc7	307	CCAG [CCAT]14.2	CCAG [CCAT]13.2				G	-	-	-	A	-	15.2	G	he
ZFMK-TIS-34451	Coccothraustes coccothraustes	CocCoc7	307	CCAG [CCAT]14.2	CCAG [CCAT]13.2				-	-	-	-	-	-	15.2	G	he
ZFMK-TIS-35356	Coccothraustes coccothraustes	CocCoc7	307	[CCAT]11.2	CCAG [CCAT]13.2				G	-	-	A	-	A	11.2b	G	he
ZFMK-TIS-35356	Coccothraustes coccothraustes	CocCoc7	307	[CCAT]12.2	CCAG [CCAT]13.2				-	-	-	-	-	-	12.2b	G	he
ZFMK-TIS-59962	Coccothraustes coccothraustes	CocCoc7	307	[CCAT]13.2	CCAG [CCAT]13.2				G	-	-	-	-	-	13.2b	G	he
ZFMK-TIS-59962	Coccothraustes coccothraustes	CocCoc7	307	[CCAG]2 [CCAT]11.2	CCAG [CCAT]13.2				G	-	A	-	-	-	13.2c	G	he
ZFMK-TIS-59991	Coccothraustes coccothraustes	CocCoc7	307	CCAG [CCAT]13.2	CCAG [CCAT]13.2				G	-	A	-	A	-	14.2b	G	he
ZFMK-TIS-59991	Coccothraustes coccothraustes	CocCoc7	307	CCAG [CCAT]14.2	CCAG [CCAT]13.2				G	-	A	-	-	-	15.2b	G	he
ZFMK-TIS-35335	Coccothraustes coccothraustes	CocCoc7	307		CCAG [CCAT]13.2				NA	NA	NA	NA	NA	NA	NA	NA	NA
ZFMK-TIS-35335	Coccothraustes coccothraustes	CocCoc7	307		CCAG [CCAT]13.2				NA	NA	NA	NA	NA	NA	NA	NA	NA

## Sheet: CocCoc8
ZFMK-TIS	Species	Locus	Ref Amp size	Repeat motif	Ref allele	NCBI No	Scaffold ID	LFA Sample ID			inheritance	Allele Nr.
									157 Msat	276 A->G
ZFMK-TIS-2514950	Coccothraustes coccothraustes	CocCoc8	350	[GATA]11	[GATA]11				11	G	ho
ZFMK-TIS-2514950	Coccothraustes coccothraustes	CocCoc8	350	[GATA]11	[GATA]11				11	G	ho
ZFMK-TIS-2514951	Coccothraustes coccothraustes	CocCoc8	350	[GATA]10	[GATA]11				10	G	he
ZFMK-TIS-2514951	Coccothraustes coccothraustes	CocCoc8	350	[GATA]11	[GATA]11				11	G	he
ZFMK-TIS-2520632	Coccothraustes coccothraustes	CocCoc8	350	[GATA]10	[GATA]11				10	G	he
ZFMK-TIS-2520632	Coccothraustes coccothraustes	CocCoc8	350	[GATA]13	[GATA]11				13	G	he
ZFMK-TIS-2520684	Coccothraustes coccothraustes	CocCoc8	350	[GATA]11	[GATA]11				11	G	he
ZFMK-TIS-2520684	Coccothraustes coccothraustes	CocCoc8	350	[GATA]12	[GATA]11				12	G	he
ZFMK-TIS-2520691	Coccothraustes coccothraustes	CocCoc8	350	[GATA]12	[GATA]11				12	G	he
ZFMK-TIS-2520691	Coccothraustes coccothraustes	CocCoc8	350	[GATA]13	[GATA]11				13	G	he
ZFMK-TIS-34451	Coccothraustes coccothraustes	CocCoc8	350	[GATA]11	[GATA]11				11	G	he
ZFMK-TIS-34451	Coccothraustes coccothraustes	CocCoc8	350	[GATA]12	[GATA]11				12	G	he
ZFMK-TIS-35356	Coccothraustes coccothraustes	CocCoc8	350	[GATA]10	[GATA]11				10	G	he
ZFMK-TIS-35356	Coccothraustes coccothraustes	CocCoc8	350	[GATA]11	[GATA]11				11	G	he
ZFMK-TIS-59962	Coccothraustes coccothraustes	CocCoc8	350	[GATA]10	[GATA]11				10	G	he
ZFMK-TIS-59962	Coccothraustes coccothraustes	CocCoc8	350	[GATA]11	[GATA]11				11	G	he
ZFMK-TIS-59991	Coccothraustes coccothraustes	CocCoc8	350	[GATA]10	[GATA]11				10	G	he
ZFMK-TIS-59991	Coccothraustes coccothraustes	CocCoc8	350	[GATA]11	[GATA]11				11	G	he
ZFMK-TIS-35335	Coccothraustes coccothraustes	CocCoc8	350		[GATA]11				NA	NA	NA
ZFMK-TIS-35335	Coccothraustes coccothraustes	CocCoc8	350		[GATA]11				NA	NA	NA

## Sheet: CocCoc9
ZFMK-TIS	Species	Locus	Ref Amp size	Repeat motif	Ref allele	NCBI No	Scaffold ID	LFA Sample ID	Haplotype				inheritance	Allele Nr.
									50 G->A	63 G->T	84 Msat	261 C->T
ZFMK-TIS-2514950	Coccothraustes coccothraustes	CocCoc9	309	[ATCC]6 GTCC	[ATCC]11 GTCC				-	T	7	-	he
ZFMK-TIS-2514950	Coccothraustes coccothraustes	CocCoc9	309	[ATCC]13 GTCC	[ATCC]11 GTCC				-	-	14	-	he
ZFMK-TIS-2514951	Coccothraustes coccothraustes	CocCoc9	309	[ATCC]10 GTCC	[ATCC]11 GTCC				-	-	11	-	he
ZFMK-TIS-2514951	Coccothraustes coccothraustes	CocCoc9	309	[ATCC]11 GTCC	[ATCC]11 GTCC				-	-	12	-	he
ZFMK-TIS-2520632	Coccothraustes coccothraustes	CocCoc9	309	[ATCC]11 GTCC	[ATCC]11 GTCC				-	-	12	-	he
ZFMK-TIS-2520632	Coccothraustes coccothraustes	CocCoc9	309	[ATCC]13 GTCC	[ATCC]11 GTCC				-	-	14	-	he
ZFMK-TIS-2520684	Coccothraustes coccothraustes	CocCoc9	309	[ATCC]6 GTCC	[ATCC]11 GTCC				-	T	7	-	he
ZFMK-TIS-2520684	Coccothraustes coccothraustes	CocCoc9	309	[ATCC]11 GTCC	[ATCC]11 GTCC				-	T	12	-	he
ZFMK-TIS-2520691	Coccothraustes coccothraustes	CocCoc9	309	[ATCC]6 GTCC	[ATCC]11 GTCC				A	T	7	-	he
ZFMK-TIS-2520691	Coccothraustes coccothraustes	CocCoc9	309	[ATCC]13 GTCC	[ATCC]11 GTCC				A	T	14	-	he
ZFMK-TIS-34451	Coccothraustes coccothraustes	CocCoc9	309	[ATCC]12 GTCC	[ATCC]11 GTCC				-	-	13	-	ho
ZFMK-TIS-34451	Coccothraustes coccothraustes	CocCoc9	309	[ATCC]12 GTCC	[ATCC]11 GTCC				-	-	13	-	ho
ZFMK-TIS-35356	Coccothraustes coccothraustes	CocCoc9	309	[ATCC]11 GTCC	[ATCC]11 GTCC				-	-	12	T	he
ZFMK-TIS-35356	Coccothraustes coccothraustes	CocCoc9	309	[ATCC]14 GTCC	[ATCC]11 GTCC				-	-	15	T	he
ZFMK-TIS-59962	Coccothraustes coccothraustes	CocCoc9	309	[ATCC]6 GTCC	[ATCC]11 GTCC				A	T	7	-	he
ZFMK-TIS-59962	Coccothraustes coccothraustes	CocCoc9	309	[ATCC]11 GTCC	[ATCC]11 GTCC				-	-	12	-	he
ZFMK-TIS-59991	Coccothraustes coccothraustes	CocCoc9	309	[ATCC]11 GTCC	[ATCC]11 GTCC				A	T	12	-	he
ZFMK-TIS-59991	Coccothraustes coccothraustes	CocCoc9	309	[ATCC]12 GTCC	[ATCC]11 GTCC				A	T	13	-	he
ZFMK-TIS-35335	Coccothraustes coccothraustes	CocCoc9	309		[ATCC]11 GTCC				NA	NA	NA	NA	NA
ZFMK-TIS-35335	Coccothraustes coccothraustes	CocCoc9	309		[ATCC]11 GTCC				NA	NA	NA	NA	NA

## Sheet: CocCoc10
ZFMK-TIS	Species	Locus	Ref Amp size	Repeat motif	Ref allele	NCBI No	Scaffold ID	LFA Sample ID	Haplotype					inheritance	Allele Nr.
									133 Msat	211 T->C	218 G->T	222 A->T	240 C->T
ZFMK-TIS-2514950	Coccothraustes coccothraustes	CocCoc10	301	[ATAG]10.1	[ATAG]11.1				10.1	-	-	-	T	he
ZFMK-TIS-2514950	Coccothraustes coccothraustes	CocCoc10	301	[ATAG]12.1	[ATAG]11.1				12.1	-	-	-	T	he
ZFMK-TIS-2514951	Coccothraustes coccothraustes	CocCoc10	301	ACAG [ATAG]5.1	[ATAG]11.1				6.1b	-	T	T	-	he
ZFMK-TIS-2514951	Coccothraustes coccothraustes	CocCoc10	301	[ATAG]12.1	[ATAG]11.1				12.1	-	T	T	-	he
ZFMK-TIS-2520632	Coccothraustes coccothraustes	CocCoc10	301	ACAG [ATAG]5.1	[ATAG]11.1				6.1b	-	T	T	-	he
ZFMK-TIS-2520632	Coccothraustes coccothraustes	CocCoc10	301	[ATAG]12.1	[ATAG]11.1				12.1	-	T	T	-	he
ZFMK-TIS-2520684	Coccothraustes coccothraustes	CocCoc10	301	[ATAG]11.1	[ATAG]11.1				11.1	-	-	-	-	he
ZFMK-TIS-2520684	Coccothraustes coccothraustes	CocCoc10	301	[ATAG]14 [ACAG]1.1	[ATAG]11.1				15.1c	-	-	-	-	he
ZFMK-TIS-2520691	Coccothraustes coccothraustes	CocCoc10	301	[ATAG]10.1	[ATAG]11.1				10.1	-	-	-	-	he
ZFMK-TIS-2520691	Coccothraustes coccothraustes	CocCoc10	301	[ATAG]11.1	[ATAG]11.1				11.1	-	-	-	-	he
ZFMK-TIS-34451	Coccothraustes coccothraustes	CocCoc10	301	ACAG [ATAG]5.1	[ATAG]11.1				6.1b	-	T	T	-	ho
ZFMK-TIS-34451	Coccothraustes coccothraustes	CocCoc10	301	ACAG [ATAG]5.1	[ATAG]11.1				6.1b	-	T	T	-	ho
ZFMK-TIS-35356	Coccothraustes coccothraustes	CocCoc10	301	ACAG [ATAG]5.1	[ATAG]11.1				6.1b	-	T	T	-	he
ZFMK-TIS-35356	Coccothraustes coccothraustes	CocCoc10	301	[ATAG]13.1	[ATAG]11.1				13.1	-	-	-	-	he
ZFMK-TIS-59962	Coccothraustes coccothraustes	CocCoc10	301	[ATAG]5 [ACAG]1.1	[ATAG]11.1				6.1c	C	T	T	T	he
ZFMK-TIS-59962	Coccothraustes coccothraustes	CocCoc10	301	[ATAG]9.1	[ATAG]11.1				9.1	-	-	-	T	he
ZFMK-TIS-59991	Coccothraustes coccothraustes	CocCoc10	301	ACAG [ATAG]5.1	[ATAG]11.1				6.1b	-	T	T	-	he
ZFMK-TIS-59991	Coccothraustes coccothraustes	CocCoc10	301	[ATAG]12.1	[ATAG]11.1				12.1	-	T	T	-	he
ZFMK-TIS-35335	Coccothraustes coccothraustes	CocCoc10	301		[ATAG]11.1				NA	NA	NA	NA	NA	NA
ZFMK-TIS-35335	Coccothraustes coccothraustes	CocCoc10	301		[ATAG]11.1				NA	NA	NA	NA	NA	NA

[truncated: 17 more sheets: CocCoc11, CocCoc12, CocCoc13, CocCoc14, CocCoc15, CocCoc16, CocCoc17, CocCoc18, CocCoc21, CocCoc23, CocCoc24, CocCoc25, CocCoc26, CocCoc27, CocCoc28, CocCoc29, CocCoc30]
