# Supplementary material for: FOGS: A SNPSTR Marker Database to Combat Wildlife Trafficking and a Cell Culture Bank for Ex‐Situ Conservation
Source: Mol Ecol Resour. 2025 Jan 10;25(4):e14062. doi: 10.1111/1755-0998.14062 (PMC11969641; doi:10.1111/1755-0998.14062)
Supplement: Supplementary file 4 — Table S4. SNPSTR data. [file MEN-25-e14062-s001.zip › Supplementary S4/Cricetus_cricetus_SNPSTR.xlsx]

## Sheet: CriCri1
ZFMK-TIS	Species	Locus	Ref Amp size	Repeat motif	Ref allele	NCBI No	Scaffold ID	LFA Sample ID		inheritance	Allele Nr.
									163 Msat
ZFMK-TIS-2926	Cricetus cricetus	CriCri1	310	[CATA]9.3	[CATA]11.3				9.3	ho
ZFMK-TIS-2926	Cricetus cricetus	CriCri1	310	[CATA]9.3	[CATA]11.3				9.3	ho
ZFMK-TIS-2927	Cricetus cricetus	CriCri1	310	[CATA]11.3	[CATA]11.3				11.3	ho
ZFMK-TIS-2927	Cricetus cricetus	CriCri1	310	[CATA]11.3	[CATA]11.3				11.3	ho
ZFMK-TIS-2929	Cricetus cricetus	CriCri1	310	[CATA]11.3	[CATA]11.3				11.3	ho
ZFMK-TIS-2929	Cricetus cricetus	CriCri1	310	[CATA]11.3	[CATA]11.3				11.3	ho
ZFMK-TIS-2930	Cricetus cricetus	CriCri1	310	[CATA]11.3	[CATA]11.3				11.3	ho
ZFMK-TIS-2930	Cricetus cricetus	CriCri1	310	[CATA]11.3	[CATA]11.3				11.3	ho
ZFMK-TIS-2931	Cricetus cricetus	CriCri1	310	[CATA]11.3	[CATA]11.3				11.3	ho
ZFMK-TIS-2931	Cricetus cricetus	CriCri1	310	[CATA]11.3	[CATA]11.3				11.3	ho
ZFMK-TIS-2932	Cricetus cricetus	CriCri1	310		[CATA]11.3				NA	NA
ZFMK-TIS-2932	Cricetus cricetus	CriCri1	310		[CATA]11.3				NA	NA
ZFMK-TIS-2933	Cricetus cricetus	CriCri1	310	[CATA]9.3	[CATA]11.3				9.3	ho
ZFMK-TIS-2933	Cricetus cricetus	CriCri1	310	[CATA]9.3	[CATA]11.3				9.3	ho
ZFMK-TIS-2935	Cricetus cricetus	CriCri1	310	[CATA]11.3	[CATA]11.3				11.3	ho
ZFMK-TIS-2935	Cricetus cricetus	CriCri1	310	[CATA]11.3	[CATA]11.3				11.3	ho
ZFMK-TIS-2964	Cricetus cricetus	CriCri1	310	[CATA]11.3	[CATA]11.3				11.3	ho
ZFMK-TIS-2964	Cricetus cricetus	CriCri1	310	[CATA]11.3	[CATA]11.3				11.3	ho
ZFMK-TIS-2965	Cricetus cricetus	CriCri1	310	[CATA]11.3	[CATA]11.3				11.3	ho
ZFMK-TIS-2965	Cricetus cricetus	CriCri1	310	[CATA]11.3	[CATA]11.3				11.3	ho
ZFMK-TIS-2966	Cricetus cricetus	CriCri1	310		[CATA]11.3				NA	NA
ZFMK-TIS-2966	Cricetus cricetus	CriCri1	310		[CATA]11.3				NA	NA
ZFMK-TIS-2967	Cricetus cricetus	CriCri1	310	[CATA]10.3	[CATA]11.3				10.3	ho
ZFMK-TIS-2967	Cricetus cricetus	CriCri1	310	[CATA]10.3	[CATA]11.3				10.3	ho
ZFMK-TIS-2969	Cricetus cricetus	CriCri1	310	[CATA]9.3	[CATA]11.3				9.3	ho
ZFMK-TIS-2969	Cricetus cricetus	CriCri1	310	[CATA]9.3	[CATA]11.3				9.3	ho
ZFMK-TIS-2970	Cricetus cricetus	CriCri1	310	[CATA]9.3	[CATA]11.3				9.3	ho
ZFMK-TIS-2970	Cricetus cricetus	CriCri1	310	[CATA]9.3	[CATA]11.3				9.3	ho
ZFMK-DNA-0100449034	Cricetus cricetus	CriCri1	310	[CATA]9.3	[CATA]11.3				9.3	ho
ZFMK-DNA-0100449034	Cricetus cricetus	CriCri1	310	[CATA]9.3	[CATA]11.3				9.3	ho

## Sheet: CriCri2
ZFMK-TIS	Species	Locus	Ref Amp size	Repeat motif	Ref allele	NCBI No	Scaffold ID	LFA Sample ID										inheritance	Allele Nr.
									80 C->T	104 Msat	178 A->G	189 G->A	255 G->A	284 A->G	289 G->A	290 G->A	314 G->A
ZFMK-TIS-2926	Cricetus cricetus	CriCri2	350	[ACAT]11	[ACAT]11				T	11	G	A	-	-	-	A	-	he
ZFMK-TIS-2926	Cricetus cricetus	CriCri2	350	[ACAT]12	[ACAT]11				-	12	G	-	-	-	-	A	-	he
ZFMK-TIS-2927	Cricetus cricetus	CriCri2	350	[ACAT]10	[ACAT]11				T	10	G	A	-	-	-	A	-	he
ZFMK-TIS-2927	Cricetus cricetus	CriCri2	350	[ACAT]11	[ACAT]11				T	11	G	A	-	-	-	A	-	he
ZFMK-TIS-2929	Cricetus cricetus	CriCri2	350	[ACAT]10	[ACAT]11				T	10	G	A	-	-	-	A	-	he
ZFMK-TIS-2929	Cricetus cricetus	CriCri2	350	[ACAT]11	[ACAT]11				T	11	G	A	-	-	-	A	-	he
ZFMK-TIS-2930	Cricetus cricetus	CriCri2	350	[ACAT]10	[ACAT]11				T	10	G	A	-	-	-	A	-	he
ZFMK-TIS-2930	Cricetus cricetus	CriCri2	350	[ACAT]11	[ACAT]11				T	11	G	A	-	-	-	A	-	he
ZFMK-TIS-2931	Cricetus cricetus	CriCri2	350	[ACAT]10	[ACAT]11				T	10	G	A	-	-	-	A	-	he
ZFMK-TIS-2931	Cricetus cricetus	CriCri2	350	[ACAT]10	[ACAT]11				-	10	G	-	-	-	-	-	-	he
ZFMK-TIS-2932	Cricetus cricetus	CriCri2	350	[ACAT]10	[ACAT]11				T	10	G	A	-	-	-	A	-	he
ZFMK-TIS-2932	Cricetus cricetus	CriCri2	350	[ACAT]5 AAAT [ACAT]3 [GCAT]4 [ACAT]4	[ACAT]11				-	17	G	-	-	G	A	-	A	he
ZFMK-TIS-2933	Cricetus cricetus	CriCri2	350	[ACAT]11	[ACAT]11				T	11	G	A	-	-	-	A	-	he
ZFMK-TIS-2933	Cricetus cricetus	CriCri2	350	[ACAT]12	[ACAT]11				-	12	G	A	-	-	-	A	-	he
ZFMK-TIS-2935	Cricetus cricetus	CriCri2	350	[ACAT]10	[ACAT]11				T	10	G	A	-	-	-	A	-	he
ZFMK-TIS-2935	Cricetus cricetus	CriCri2	350	[ACAT]11	[ACAT]11				T	11	G	A	-	-	-	A	-	he
ZFMK-TIS-2964	Cricetus cricetus	CriCri2	350	[ACAT]10	[ACAT]11				T	10	G	A	-	-	-	A	-	he
ZFMK-TIS-2964	Cricetus cricetus	CriCri2	350	[ACAT]11	[ACAT]11				T	11	G	A	-	-	-	A	-	he
ZFMK-TIS-2965	Cricetus cricetus	CriCri2	350	[ACAT]10	[ACAT]11				T	10	G	A	-	-	-	A	-	he
ZFMK-TIS-2965	Cricetus cricetus	CriCri2	350	[ACAT]11	[ACAT]11				T	11	G	A	-	-	-	A	-	he
ZFMK-TIS-2966	Cricetus cricetus	CriCri2	350	[ACAT]11	[ACAT]11				-	11	-	-	A	-	-	-	-	he
ZFMK-TIS-2966	Cricetus cricetus	CriCri2	350	[ACAT]5 AAAT [ACAT]3 [GCAT]4 [ACAT]4	[ACAT]11				-	17	G	-	-	G	A	-	A	he
ZFMK-TIS-2967	Cricetus cricetus	CriCri2	350	[ACAT]10	[ACAT]11				T	10	G	A	-	-	-	A	-	he
ZFMK-TIS-2967	Cricetus cricetus	CriCri2	350	[ACAT]11	[ACAT]11				T	11	G	A	-	-	-	A	-	he
ZFMK-TIS-2969	Cricetus cricetus	CriCri2	350	[ACAT]11	[ACAT]11				T	11	G	A	-	-	-	A	-	he
ZFMK-TIS-2969	Cricetus cricetus	CriCri2	350	[ACAT]12	[ACAT]11				-	12	G	-	-	-	-	A	-	he
ZFMK-TIS-2970	Cricetus cricetus	CriCri2	350	[ACAT]11	[ACAT]11				T	11	G	A	-	-	-	A	-	he
ZFMK-TIS-2970	Cricetus cricetus	CriCri2	350	[ACAT]12	[ACAT]11				T	12	G	A	-	-	-	A	-	he
ZFMK-DNA-0100449034	Cricetus cricetus	CriCri2	350	[ACAT]10	[ACAT]11				T	10	G	A	-	-	-	A	-	he
ZFMK-DNA-0100449034	Cricetus cricetus	CriCri2	350	[ACAT]11	[ACAT]11				T	11	G	A	-	-	-	A	-	he

## Sheet: CriCri4
ZFMK-TIS	Species	Locus	Ref Amp size	Repeat motif	Ref allele	NCBI No	Scaffold ID	LFA Sample ID		inheritance	Allele Nr.
									152 Msat
ZFMK-TIS-2926	Cricetus cricetus	CriCri4	327	[ATAG]10.2	[ATAG]13.2				10.2	he
ZFMK-TIS-2926	Cricetus cricetus	CriCri4	327	[ATAG]11.2	[ATAG]13.2				11.2	he
ZFMK-TIS-2927	Cricetus cricetus	CriCri4	327	[ATAG]11.2	[ATAG]13.2				11.2	he
ZFMK-TIS-2927	Cricetus cricetus	CriCri4	327	[ATAG]12.2	[ATAG]13.2				12.2	he
ZFMK-TIS-2929	Cricetus cricetus	CriCri4	327	[ATAG]10.2	[ATAG]13.2				10.2	he
ZFMK-TIS-2929	Cricetus cricetus	CriCri4	327	[ATAG]12.2	[ATAG]13.2				12.2	he
ZFMK-TIS-2930	Cricetus cricetus	CriCri4	327	[ATAG]11.2	[ATAG]13.2				11.2	ho
ZFMK-TIS-2930	Cricetus cricetus	CriCri4	327	[ATAG]11.2	[ATAG]13.2				11.2	ho
ZFMK-TIS-2931	Cricetus cricetus	CriCri4	327	[ATAG]11.2	[ATAG]13.2				11.2	ho
ZFMK-TIS-2931	Cricetus cricetus	CriCri4	327	[ATAG]11.2	[ATAG]13.2				11.2	ho
ZFMK-TIS-2932	Cricetus cricetus	CriCri4	327	[ATAG]11.2	[ATAG]13.2				11.2	ho
ZFMK-TIS-2932	Cricetus cricetus	CriCri4	327	[ATAG]11.2	[ATAG]13.2				11.2	ho
ZFMK-TIS-2933	Cricetus cricetus	CriCri4	327	[ATAG]10.2	[ATAG]13.2				10.2	he
ZFMK-TIS-2933	Cricetus cricetus	CriCri4	327	[ATAG]11.2	[ATAG]13.2				11.2	he
ZFMK-TIS-2935	Cricetus cricetus	CriCri4	327	[ATAG]11.2	[ATAG]13.2				11.2	ho
ZFMK-TIS-2935	Cricetus cricetus	CriCri4	327	[ATAG]11.2	[ATAG]13.2				11.2	ho
ZFMK-TIS-2964	Cricetus cricetus	CriCri4	327	[ATAG]11.2	[ATAG]13.2				11.2	ho
ZFMK-TIS-2964	Cricetus cricetus	CriCri4	327	[ATAG]11.2	[ATAG]13.2				11.2	ho
ZFMK-TIS-2965	Cricetus cricetus	CriCri4	327	[ATAG]11.2	[ATAG]13.2				11.2	he
ZFMK-TIS-2965	Cricetus cricetus	CriCri4	327	[ATAG]12.2	[ATAG]13.2				12.2	he
ZFMK-TIS-2966	Cricetus cricetus	CriCri4	327	[ATAG]11.2	[ATAG]13.2				11.2	ho
ZFMK-TIS-2966	Cricetus cricetus	CriCri4	327	[ATAG]11.2	[ATAG]13.2				11.2	ho
ZFMK-TIS-2967	Cricetus cricetus	CriCri4	327	[ATAG]11.2	[ATAG]13.2				11.2	he
ZFMK-TIS-2967	Cricetus cricetus	CriCri4	327	[ATAG]12.2	[ATAG]13.2				12.2	he
ZFMK-TIS-2969	Cricetus cricetus	CriCri4	327	[ATAG]10.2	[ATAG]13.2				10.2	he
ZFMK-TIS-2969	Cricetus cricetus	CriCri4	327	[ATAG]11.2	[ATAG]13.2				11.2	he
ZFMK-TIS-2970	Cricetus cricetus	CriCri4	327	[ATAG]10.2	[ATAG]13.2				10.2	he
ZFMK-TIS-2970	Cricetus cricetus	CriCri4	327	[ATAG]11.2	[ATAG]13.2				11.2	he
ZFMK-DNA-0100449034	Cricetus cricetus	CriCri4	327	[ATAG]10.2	[ATAG]13.2				10.2	ho
ZFMK-DNA-0100449034	Cricetus cricetus	CriCri4	327	[ATAG]10.2	[ATAG]13.2				10.2	ho

## Sheet: CriCri5
ZFMK-TIS	Species	Locus	Ref Amp size	Repeat motif	Ref allele	NCBI No	Scaffold ID	LFA Sample ID		inheritance	Allele Nr.
									145 Msat
ZFMK-TIS-2926	Cricetus cricetus	CriCri5	310	[AGAT]14.3	[AGAT]16.3				14.3	ho
ZFMK-TIS-2926	Cricetus cricetus	CriCri5	310	[AGAT]14.3	[AGAT]16.3				14.3	ho
ZFMK-TIS-2927	Cricetus cricetus	CriCri5	310	[AGAT]15.3	[AGAT]16.3				15.3	he
ZFMK-TIS-2927	Cricetus cricetus	CriCri5	310	[AGAT]16.3	[AGAT]16.3				16.3	he
ZFMK-TIS-2929	Cricetus cricetus	CriCri5	310	[AGAT]16.3	[AGAT]16.3				16.3	ho
ZFMK-TIS-2929	Cricetus cricetus	CriCri5	310	[AGAT]16.3	[AGAT]16.3				16.3	ho
ZFMK-TIS-2930	Cricetus cricetus	CriCri5	310	[AGAT]14.3	[AGAT]16.3				14.3	ho
ZFMK-TIS-2930	Cricetus cricetus	CriCri5	310	[AGAT]14.3	[AGAT]16.3				14.3	ho
ZFMK-TIS-2931	Cricetus cricetus	CriCri5	310	[AGAT]13.3	[AGAT]16.3				13.3	he
ZFMK-TIS-2931	Cricetus cricetus	CriCri5	310	[AGAT]14.3	[AGAT]16.3				14.3	he
ZFMK-TIS-2932	Cricetus cricetus	CriCri5	310		[AGAT]16.3				NA	NA
ZFMK-TIS-2932	Cricetus cricetus	CriCri5	310		[AGAT]16.3				NA	NA
ZFMK-TIS-2933	Cricetus cricetus	CriCri5	310	[AGAT]14.3	[AGAT]16.3				14.3	he
ZFMK-TIS-2933	Cricetus cricetus	CriCri5	310	[AGAT]15.3	[AGAT]16.3				15.3	he
ZFMK-TIS-2935	Cricetus cricetus	CriCri5	310	[AGAT]14.3	[AGAT]16.3				14.3	ho
ZFMK-TIS-2935	Cricetus cricetus	CriCri5	310	[AGAT]14.3	[AGAT]16.3				14.3	ho
ZFMK-TIS-2964	Cricetus cricetus	CriCri5	310	[AGAT]14.3	[AGAT]16.3				14.3	ho
ZFMK-TIS-2964	Cricetus cricetus	CriCri5	310	[AGAT]14.3	[AGAT]16.3				14.3	ho
ZFMK-TIS-2965	Cricetus cricetus	CriCri5	310	[AGAT]15.3	[AGAT]16.3				15.3	he
ZFMK-TIS-2965	Cricetus cricetus	CriCri5	310	[AGAT]16.3	[AGAT]16.3				16.3	he
ZFMK-TIS-2966	Cricetus cricetus	CriCri5	310	[AGAT]14.3	[AGAT]16.3				14.3	ho
ZFMK-TIS-2966	Cricetus cricetus	CriCri5	310	[AGAT]14.3	[AGAT]16.3				14.3	ho
ZFMK-TIS-2967	Cricetus cricetus	CriCri5	310	[AGAT]13.3	[AGAT]16.3				13.3	ho
ZFMK-TIS-2967	Cricetus cricetus	CriCri5	310	[AGAT]13.3	[AGAT]16.3				13.3	ho
ZFMK-TIS-2969	Cricetus cricetus	CriCri5	310	[AGAT]14.3	[AGAT]16.3				14.3	he
ZFMK-TIS-2969	Cricetus cricetus	CriCri5	310	[AGAT]15.3	[AGAT]16.3				15.3	he
ZFMK-TIS-2970	Cricetus cricetus	CriCri5	310	[AGAT]14.3	[AGAT]16.3				14.3	he
ZFMK-TIS-2970	Cricetus cricetus	CriCri5	310	[AGAT]15.3	[AGAT]16.3				15.3	he
ZFMK-DNA-0100449034	Cricetus cricetus	CriCri5	310	[AGAT]14.3	[AGAT]16.3				14.3	ho
ZFMK-DNA-0100449034	Cricetus cricetus	CriCri5	310	[AGAT]14.3	[AGAT]16.3				14.3	ho

## Sheet: CriCri6
ZFMK-TIS	Species	Locus	Ref Amp size	Repeat motif	Ref allele	NCBI No	Scaffold ID	LFA Sample ID		inheritance	Allele Nr.
									76 Msat
ZFMK-TIS-2926	Cricetus cricetus	CriCri6	303	[ATAC]10	[ATAC]12				10	he
ZFMK-TIS-2926	Cricetus cricetus	CriCri6	303	[ATAC]11	[ATAC]12				11	he
ZFMK-TIS-2927	Cricetus cricetus	CriCri6	303	[ATAC]11	[ATAC]12				11	ho
ZFMK-TIS-2927	Cricetus cricetus	CriCri6	303	[ATAC]11	[ATAC]12				11	ho
ZFMK-TIS-2929	Cricetus cricetus	CriCri6	303	[ATAC]11	[ATAC]12				11	ho
ZFMK-TIS-2929	Cricetus cricetus	CriCri6	303	[ATAC]11	[ATAC]12				11	ho
ZFMK-TIS-2930	Cricetus cricetus	CriCri6	303	[ATAC]11	[ATAC]12				11	ho
ZFMK-TIS-2930	Cricetus cricetus	CriCri6	303	[ATAC]11	[ATAC]12				11	ho
ZFMK-TIS-2931	Cricetus cricetus	CriCri6	303	[ATAC]11	[ATAC]12				11	ho
ZFMK-TIS-2931	Cricetus cricetus	CriCri6	303	[ATAC]11	[ATAC]12				11	ho
ZFMK-TIS-2932	Cricetus cricetus	CriCri6	303		[ATAC]12				NA	NA
ZFMK-TIS-2932	Cricetus cricetus	CriCri6	303		[ATAC]12				NA	NA
ZFMK-TIS-2933	Cricetus cricetus	CriCri6	303	[ATAC]11	[ATAC]12				11	ho
ZFMK-TIS-2933	Cricetus cricetus	CriCri6	303	[ATAC]11	[ATAC]12				11	ho
ZFMK-TIS-2935	Cricetus cricetus	CriCri6	303	[ATAC]11	[ATAC]12				11	ho
ZFMK-TIS-2935	Cricetus cricetus	CriCri6	303	[ATAC]11	[ATAC]12				11	ho
ZFMK-TIS-2964	Cricetus cricetus	CriCri6	303	[ATAC]11	[ATAC]12				11	ho
ZFMK-TIS-2964	Cricetus cricetus	CriCri6	303	[ATAC]11	[ATAC]12				11	ho
ZFMK-TIS-2965	Cricetus cricetus	CriCri6	303	[ATAC]11	[ATAC]12				11	ho
ZFMK-TIS-2965	Cricetus cricetus	CriCri6	303	[ATAC]11	[ATAC]12				11	ho
ZFMK-TIS-2966	Cricetus cricetus	CriCri6	303	[ATAC]11	[ATAC]12				11	ho
ZFMK-TIS-2966	Cricetus cricetus	CriCri6	303	[ATAC]11	[ATAC]12				11	ho
ZFMK-TIS-2967	Cricetus cricetus	CriCri6	303	[ATAC]11	[ATAC]12				11	he
ZFMK-TIS-2967	Cricetus cricetus	CriCri6	303	[ATAC]12	[ATAC]12				12	he
ZFMK-TIS-2969	Cricetus cricetus	CriCri6	303	[ATAC]11	[ATAC]12				11	ho
ZFMK-TIS-2969	Cricetus cricetus	CriCri6	303	[ATAC]11	[ATAC]12				11	ho
ZFMK-TIS-2970	Cricetus cricetus	CriCri6	303	[ATAC]10	[ATAC]12				10	he
ZFMK-TIS-2970	Cricetus cricetus	CriCri6	303	[ATAC]11	[ATAC]12				11	he
ZFMK-DNA-0100449034	Cricetus cricetus	CriCri6	303	[ATAC]12	[ATAC]12				12	ho
ZFMK-DNA-0100449034	Cricetus cricetus	CriCri6	303	[ATAC]12	[ATAC]12				12	ho

## Sheet: CriCri8
ZFMK-TIS	Species	Locus	Ref Amp size	Repeat motif	Ref allele	NCBI No	Scaffold ID	LFA Sample ID		inheritance	Allele Nr.
									159 Msat
ZFMK-TIS-2926	Cricetus cricetus	CriCri8	313	ATGC ATAC ATAT [ATAC]10	ATGC ATAC ATAT [ATAC]11				13	he
ZFMK-TIS-2926	Cricetus cricetus	CriCri8	313	ATGC ATAC ATAT [ATAC]11	ATGC ATAC ATAT [ATAC]11				14	he
ZFMK-TIS-2927	Cricetus cricetus	CriCri8	313	ATGC ATAC ATAT [ATAC]11	ATGC ATAC ATAT [ATAC]11				14	ho
ZFMK-TIS-2927	Cricetus cricetus	CriCri8	313	ATGC ATAC ATAT [ATAC]11	ATGC ATAC ATAT [ATAC]11				14	ho
ZFMK-TIS-2929	Cricetus cricetus	CriCri8	313	ATGC ATAC ATAT [ATAC]11	ATGC ATAC ATAT [ATAC]11				14	ho
ZFMK-TIS-2929	Cricetus cricetus	CriCri8	313	ATGC ATAC ATAT [ATAC]11	ATGC ATAC ATAT [ATAC]11				14	ho
ZFMK-TIS-2930	Cricetus cricetus	CriCri8	313	ATGC ATAC ATAT [ATAC]11	ATGC ATAC ATAT [ATAC]11				14	ho
ZFMK-TIS-2930	Cricetus cricetus	CriCri8	313	ATGC ATAC ATAT [ATAC]11	ATGC ATAC ATAT [ATAC]11				14	ho
ZFMK-TIS-2931	Cricetus cricetus	CriCri8	313	ATGC ATAC ATAT [ATAC]11	ATGC ATAC ATAT [ATAC]11				14	ho
ZFMK-TIS-2931	Cricetus cricetus	CriCri8	313	ATGC ATAC ATAT [ATAC]11	ATGC ATAC ATAT [ATAC]11				14	ho
ZFMK-TIS-2932	Cricetus cricetus	CriCri8	313	ATGC ATAC ATAT [ATAC]11	ATGC ATAC ATAT [ATAC]11				14	ho
ZFMK-TIS-2932	Cricetus cricetus	CriCri8	313	ATGC ATAC ATAT [ATAC]11	ATGC ATAC ATAT [ATAC]11				14	ho
ZFMK-TIS-2933	Cricetus cricetus	CriCri8	313	ATGC ATAC ATAT [ATAC]11	ATGC ATAC ATAT [ATAC]11				14	he
ZFMK-TIS-2933	Cricetus cricetus	CriCri8	313	ATGC ATAC ATAT [ATAC]12	ATGC ATAC ATAT [ATAC]11				15	he
ZFMK-TIS-2935	Cricetus cricetus	CriCri8	313	ATGC ATAC ATAT [ATAC]11	ATGC ATAC ATAT [ATAC]11				14	ho
ZFMK-TIS-2935	Cricetus cricetus	CriCri8	313	ATGC ATAC ATAT [ATAC]11	ATGC ATAC ATAT [ATAC]11				14	ho
ZFMK-TIS-2964	Cricetus cricetus	CriCri8	313	ATGC ATAC ATAT [ATAC]11	ATGC ATAC ATAT [ATAC]11				14	ho
ZFMK-TIS-2964	Cricetus cricetus	CriCri8	313	ATGC ATAC ATAT [ATAC]11	ATGC ATAC ATAT [ATAC]11				14	ho
ZFMK-TIS-2965	Cricetus cricetus	CriCri8	313	ATGC ATAC ATAT [ATAC]11	ATGC ATAC ATAT [ATAC]11				14	ho
ZFMK-TIS-2965	Cricetus cricetus	CriCri8	313	ATGC ATAC ATAT [ATAC]11	ATGC ATAC ATAT [ATAC]11				14	ho
ZFMK-TIS-2966	Cricetus cricetus	CriCri8	313		ATGC ATAC ATAT [ATAC]11				NA	NA
ZFMK-TIS-2966	Cricetus cricetus	CriCri8	313		ATGC ATAC ATAT [ATAC]11				NA	NA
ZFMK-TIS-2967	Cricetus cricetus	CriCri8	313	ATGC ATAC ATAT [ATAC]11	ATGC ATAC ATAT [ATAC]11				14	ho
ZFMK-TIS-2967	Cricetus cricetus	CriCri8	313	ATGC ATAC ATAT [ATAC]11	ATGC ATAC ATAT [ATAC]11				14	ho
ZFMK-TIS-2969	Cricetus cricetus	CriCri8	313	ATGC ATAC ATAT [ATAC]11	ATGC ATAC ATAT [ATAC]11				14	he
ZFMK-TIS-2969	Cricetus cricetus	CriCri8	313	ATGC ATAC ATAT [ATAC]12	ATGC ATAC ATAT [ATAC]11				15	he
ZFMK-TIS-2970	Cricetus cricetus	CriCri8	313	ATGC ATAC ATAT [ATAC]11	ATGC ATAC ATAT [ATAC]11				14	he
ZFMK-TIS-2970	Cricetus cricetus	CriCri8	313	ATGC ATAC ATAT [ATAC]12	ATGC ATAC ATAT [ATAC]11				15	he
ZFMK-DNA-0100449034	Cricetus cricetus	CriCri8	313	ATGC ATAC ATAT [ATAC]11	ATGC ATAC ATAT [ATAC]11				14	he
ZFMK-DNA-0100449034	Cricetus cricetus	CriCri8	313	ATGC ATAC ATAT [ATAC]12	ATGC ATAC ATAT [ATAC]11				15	he

## Sheet: CriCri9
ZFMK-TIS	Species	Locus	Ref Amp size	Repeat motif	Ref allele	NCBI No	Scaffold ID	LFA Sample ID		inheritance	Allele Nr.
									116 Msat
ZFMK-TIS-2926	Cricetus cricetus	CriCri9	328	ATCC ATCT [ATCC]11.1	ATCC ATCT [ATCC]11.1				13.1	he
ZFMK-TIS-2926	Cricetus cricetus	CriCri9	328	ATCC ATCT [ATCC]12.1	ATCC ATCT [ATCC]11.1				14.1	he
ZFMK-TIS-2927	Cricetus cricetus	CriCri9	328	ATCC ATCT [ATCC]11.1	ATCC ATCT [ATCC]11.1				13.1	ho
ZFMK-TIS-2927	Cricetus cricetus	CriCri9	328	ATCC ATCT [ATCC]11.1	ATCC ATCT [ATCC]11.1				13.1	ho
ZFMK-TIS-2929	Cricetus cricetus	CriCri9	328	ATCC ATCT [ATCC]11.1	ATCC ATCT [ATCC]11.1				13.1	ho
ZFMK-TIS-2929	Cricetus cricetus	CriCri9	328	ATCC ATCT [ATCC]11.1	ATCC ATCT [ATCC]11.1				13.1	ho
ZFMK-TIS-2930	Cricetus cricetus	CriCri9	328	ATCC ATCT [ATCC]11.1	ATCC ATCT [ATCC]11.1				13.1	ho
ZFMK-TIS-2930	Cricetus cricetus	CriCri9	328	ATCC ATCT [ATCC]11.1	ATCC ATCT [ATCC]11.1				13.1	ho
ZFMK-TIS-2931	Cricetus cricetus	CriCri9	328	ATCC ATCT [ATCC]11.1	ATCC ATCT [ATCC]11.1				13.1	ho
ZFMK-TIS-2931	Cricetus cricetus	CriCri9	328	ATCC ATCT [ATCC]11.1	ATCC ATCT [ATCC]11.1				13.1	ho
ZFMK-TIS-2932	Cricetus cricetus	CriCri9	328		ATCC ATCT [ATCC]11.1				NA	NA
ZFMK-TIS-2932	Cricetus cricetus	CriCri9	328		ATCC ATCT [ATCC]11.1				NA	NA
ZFMK-TIS-2933	Cricetus cricetus	CriCri9	328	ATCC ATCT [ATCC]11.1	ATCC ATCT [ATCC]11.1				13.1	he
ZFMK-TIS-2933	Cricetus cricetus	CriCri9	328	ATCC ATCT [ATCC]12.1	ATCC ATCT [ATCC]11.1				14.1	he
ZFMK-TIS-2935	Cricetus cricetus	CriCri9	328	ATCC ATCT [ATCC]11.1	ATCC ATCT [ATCC]11.1				13.1	ho
ZFMK-TIS-2935	Cricetus cricetus	CriCri9	328	ATCC ATCT [ATCC]11.1	ATCC ATCT [ATCC]11.1				13.1	ho
ZFMK-TIS-2964	Cricetus cricetus	CriCri9	328	ATCC ATCT [ATCC]11.1	ATCC ATCT [ATCC]11.1				13.1	ho
ZFMK-TIS-2964	Cricetus cricetus	CriCri9	328	ATCC ATCT [ATCC]11.1	ATCC ATCT [ATCC]11.1				13.1	ho
ZFMK-TIS-2965	Cricetus cricetus	CriCri9	328	ATCC ATCT [ATCC]11.1	ATCC ATCT [ATCC]11.1				13.1	ho
ZFMK-TIS-2965	Cricetus cricetus	CriCri9	328	ATCC ATCT [ATCC]11.1	ATCC ATCT [ATCC]11.1				13.1	ho
ZFMK-TIS-2966	Cricetus cricetus	CriCri9	328		ATCC ATCT [ATCC]11.1				NA	NA
ZFMK-TIS-2966	Cricetus cricetus	CriCri9	328		ATCC ATCT [ATCC]11.1				NA	NA
ZFMK-TIS-2967	Cricetus cricetus	CriCri9	328	ATCC ATCT [ATCC]11.1	ATCC ATCT [ATCC]11.1				13.1	ho
ZFMK-TIS-2967	Cricetus cricetus	CriCri9	328	ATCC ATCT [ATCC]11.1	ATCC ATCT [ATCC]11.1				13.1	ho
ZFMK-TIS-2969	Cricetus cricetus	CriCri9	328	ATCC ATCT [ATCC]11.1	ATCC ATCT [ATCC]11.1				13.1	he
ZFMK-TIS-2969	Cricetus cricetus	CriCri9	328	ATCC ATCT [ATCC]12.1	ATCC ATCT [ATCC]11.1				14.1	he
ZFMK-TIS-2970	Cricetus cricetus	CriCri9	328	ATCC ATCT [ATCC]11.1	ATCC ATCT [ATCC]11.1				13.1	ho
ZFMK-TIS-2970	Cricetus cricetus	CriCri9	328	ATCC ATCT [ATCC]11.1	ATCC ATCT [ATCC]11.1				13.1	ho
ZFMK-DNA-0100449034	Cricetus cricetus	CriCri9	328	ATCC ATCT [ATCC]10.1	ATCC ATCT [ATCC]11.1				12.1	he
ZFMK-DNA-0100449034	Cricetus cricetus	CriCri9	328	ATCC ATCT [ATCC]11.1	ATCC ATCT [ATCC]11.1				13.1	he

## Sheet: CriCri11
ZFMK-TIS	Species	Locus	Ref Amp size	Repeat motif	Ref allele	NCBI No	Scaffold ID	LFA Sample ID								inheritance	Allele Nr.
									46 T->G	52 C->T	63 G->T	125 T->G	160 Msat	222 T->A	265 G->T
ZFMK-TIS-2926	Cricetus cricetus	CriCri11	327	[CATA]10.2	[CATA]12.2				-	-	-	-	10.2	-	-	ho
ZFMK-TIS-2926	Cricetus cricetus	CriCri11	327	[CATA]10.2	[CATA]12.2				-	-	-	-	10.2	-	-	ho
ZFMK-TIS-2927	Cricetus cricetus	CriCri11	327	[CATA]10.2	[CATA]12.2				G	T	-	-	10.2	-	-	he
ZFMK-TIS-2927	Cricetus cricetus	CriCri11	327	[CATA]11.2	[CATA]12.2				G	-	-	G	11.2	A	-	he
ZFMK-TIS-2929	Cricetus cricetus	CriCri11	327	[CATA]10.2	[CATA]12.2				G	T	-	-	10.2	-	-	he
ZFMK-TIS-2929	Cricetus cricetus	CriCri11	327	[CATA]11.2	[CATA]12.2				G	T	-	-	11.2	-	-	he
ZFMK-TIS-2930	Cricetus cricetus	CriCri11	327	[CATA]11.2	[CATA]12.2				G	-	-	-	11.2	-	-	he
ZFMK-TIS-2930	Cricetus cricetus	CriCri11	327	[CATA]11.2	[CATA]12.2				-	-	-	-	11.2	-	-	he
ZFMK-TIS-2931	Cricetus cricetus	CriCri11	327	[CATA]11.2	[CATA]12.2				G	-	-	-	11.2	A	-	he
ZFMK-TIS-2931	Cricetus cricetus	CriCri11	327	[CATA]11.2	[CATA]12.2				-	-	-	-	11.2	-	-	he
ZFMK-TIS-2932	Cricetus cricetus	CriCri11	327	[CATA]10.2	[CATA]12.2				-	-	T	-	10.2	-	-	he
ZFMK-TIS-2932	Cricetus cricetus	CriCri11	327	[CATA]11.2	[CATA]12.2				G	-	-	-	11.2	A	T	he
ZFMK-TIS-2933	Cricetus cricetus	CriCri11	327	[CATA]11.2	[CATA]12.2				-	-	-	-	11.2	-	-	ho
ZFMK-TIS-2933	Cricetus cricetus	CriCri11	327	[CATA]11.2	[CATA]12.2				-	-	-	-	11.2	-	-	ho
ZFMK-TIS-2935	Cricetus cricetus	CriCri11	327	[CATA]11.2	[CATA]12.2				G	-	-	-	11.2	-	-	he
ZFMK-TIS-2935	Cricetus cricetus	CriCri11	327	[CATA]11.2	[CATA]12.2				-	-	-	-	11.2	-	-	he
ZFMK-TIS-2964	Cricetus cricetus	CriCri11	327	[CATA]11.2	[CATA]12.2				G	-	-	-	11.2	-	T	he
ZFMK-TIS-2964	Cricetus cricetus	CriCri11	327	[CATA]11.2	[CATA]12.2				-	-	-	-	11.2	-	-	he
ZFMK-TIS-2965	Cricetus cricetus	CriCri11	327	[CATA]10.2	[CATA]12.2				G	T	-	-	10.2	-	-	he
ZFMK-TIS-2965	Cricetus cricetus	CriCri11	327	[CATA]11.2	[CATA]12.2				G	-	-	G	11.2	-	-	he
ZFMK-TIS-2966	Cricetus cricetus	CriCri11	327	[CATA]10.2	[CATA]12.2				-	-	-	-	10.2	-	-	he
ZFMK-TIS-2966	Cricetus cricetus	CriCri11	327	[CATA]11.2	[CATA]12.2				G	-	-	-	11.2	-	T	he
ZFMK-TIS-2967	Cricetus cricetus	CriCri11	327	[CATA]10.2	[CATA]12.2				G	T	-	-	10.2	-	-	he
ZFMK-TIS-2967	Cricetus cricetus	CriCri11	327	[CATA]10.2	[CATA]12.2				-	-	-	-	10.2	-	-	he
ZFMK-TIS-2969	Cricetus cricetus	CriCri11	327	[CATA]10.2	[CATA]12.2				G	T	-	-	10.2	-	-	he
ZFMK-TIS-2969	Cricetus cricetus	CriCri11	327	[CATA]11.2	[CATA]12.2				G	T	-	-	11.2	-	-	he
ZFMK-TIS-2970	Cricetus cricetus	CriCri11	327	[CATA]10.2	[CATA]12.2				-	-	-	-	10.2	-	-	he
ZFMK-TIS-2970	Cricetus cricetus	CriCri11	327	[CATA]11.2	[CATA]12.2				G	T	-	-	11.2	-	-	he
ZFMK-DNA-0100449034	Cricetus cricetus	CriCri11	327	[CATA]10.2	[CATA]12.2				G	T	-	-	10.2	-	-	he
ZFMK-DNA-0100449034	Cricetus cricetus	CriCri11	327	[CATA]11.2	[CATA]12.2				G	-	-	-	11.2	-	-	he

## Sheet: CriCri12
ZFMK-TIS	Species	Locus	Ref Amp size	Repeat motif	Ref allele	NCBI No	Scaffold ID	LFA Sample ID		inheritance	Allele Nr.
									172 Msat
ZFMK-TIS-2926	Cricetus cricetus	CriCri12	312	[AGAT]11.3	[AGAT]11.3				11.3	ho
ZFMK-TIS-2926	Cricetus cricetus	CriCri12	312	[AGAT]11.3	[AGAT]11.3				11.3	ho
ZFMK-TIS-2927	Cricetus cricetus	CriCri12	312	[AGAT]10.3	[AGAT]11.3				10.3	he
ZFMK-TIS-2927	Cricetus cricetus	CriCri12	312	[AGAT]11.3	[AGAT]11.3				11.3	he
ZFMK-TIS-2929	Cricetus cricetus	CriCri12	312	[AGAT]10.3	[AGAT]11.3				10.3	ho
ZFMK-TIS-2929	Cricetus cricetus	CriCri12	312	[AGAT]10.3	[AGAT]11.3				10.3	ho
ZFMK-TIS-2930	Cricetus cricetus	CriCri12	312	[AGAT]11.3	[AGAT]11.3				11.3	ho
ZFMK-TIS-2930	Cricetus cricetus	CriCri12	312	[AGAT]11.3	[AGAT]11.3				11.3	ho
ZFMK-TIS-2931	Cricetus cricetus	CriCri12	312	[AGAT]11.3	[AGAT]11.3				11.3	ho
ZFMK-TIS-2931	Cricetus cricetus	CriCri12	312	[AGAT]11.3	[AGAT]11.3				11.3	ho
ZFMK-TIS-2932	Cricetus cricetus	CriCri12	312		[AGAT]11.3				NA	NA
ZFMK-TIS-2932	Cricetus cricetus	CriCri12	312		[AGAT]11.3				NA	NA
ZFMK-TIS-2933	Cricetus cricetus	CriCri12	312	[AGAT]9.3	[AGAT]11.3				9.3	ho
ZFMK-TIS-2933	Cricetus cricetus	CriCri12	312	[AGAT]9.3	[AGAT]11.3				9.3	ho
ZFMK-TIS-2935	Cricetus cricetus	CriCri12	312	[AGAT]11.3	[AGAT]11.3				11.3	ho
ZFMK-TIS-2935	Cricetus cricetus	CriCri12	312	[AGAT]11.3	[AGAT]11.3				11.3	ho
ZFMK-TIS-2964	Cricetus cricetus	CriCri12	312	[AGAT]11.3	[AGAT]11.3				11.3	ho
ZFMK-TIS-2964	Cricetus cricetus	CriCri12	312	[AGAT]11.3	[AGAT]11.3				11.3	ho
ZFMK-TIS-2965	Cricetus cricetus	CriCri12	312	[AGAT]10.3	[AGAT]11.3				10.3	he
ZFMK-TIS-2965	Cricetus cricetus	CriCri12	312	[AGAT]11.3	[AGAT]11.3				11.3	he
ZFMK-TIS-2966	Cricetus cricetus	CriCri12	312	[AGAT]11.3	[AGAT]11.3				11.3	ho
ZFMK-TIS-2966	Cricetus cricetus	CriCri12	312	[AGAT]11.3	[AGAT]11.3				11.3	ho
ZFMK-TIS-2967	Cricetus cricetus	CriCri12	312	[AGAT]10.3	[AGAT]11.3				10.3	ho
ZFMK-TIS-2967	Cricetus cricetus	CriCri12	312	[AGAT]10.3	[AGAT]11.3				10.3	ho
ZFMK-TIS-2969	Cricetus cricetus	CriCri12	312	[AGAT]9.3	[AGAT]11.3				9.3	ho
ZFMK-TIS-2969	Cricetus cricetus	CriCri12	312	[AGAT]9.3	[AGAT]11.3				9.3	ho
ZFMK-TIS-2970	Cricetus cricetus	CriCri12	312	[AGAT]9.3	[AGAT]11.3				9.3	he
ZFMK-TIS-2970	Cricetus cricetus	CriCri12	312	[AGAT]11.3	[AGAT]11.3				11.3	he
ZFMK-DNA-0100449034	Cricetus cricetus	CriCri12	312	[AGAT]11.3	[AGAT]11.3				11.3	ho
ZFMK-DNA-0100449034	Cricetus cricetus	CriCri12	312	[AGAT]11.3	[AGAT]11.3				11.3	ho

## Sheet: CriCri13
ZFMK-TIS	Species	Locus	Ref Amp size	Repeat motif	Ref allele	NCBI No	Scaffold ID	LFA Sample ID		inheritance	Allele Nr.
									149 Msat
ZFMK-TIS-2926	Cricetus cricetus	CriCri13	306	AGAT AGAC [AGAT]11	AGAT AGAC [AGAT]13				13	he
ZFMK-TIS-2926	Cricetus cricetus	CriCri13	306	AGAT AGAC [AGAT]13	AGAT AGAC [AGAT]13				15	he
ZFMK-TIS-2927	Cricetus cricetus	CriCri13	306	AGAT AGAC [AGAT]12	AGAT AGAC [AGAT]13				14	ho
ZFMK-TIS-2927	Cricetus cricetus	CriCri13	306	AGAT AGAC [AGAT]12	AGAT AGAC [AGAT]13				14	ho
ZFMK-TIS-2929	Cricetus cricetus	CriCri13	306	AGAT AGAC [AGAT]12	AGAT AGAC [AGAT]13				14	he
ZFMK-TIS-2929	Cricetus cricetus	CriCri13	306	AGAT AGAC [AGAT]13	AGAT AGAC [AGAT]13				15	he
ZFMK-TIS-2930	Cricetus cricetus	CriCri13	306	AGAT AGAC [AGAT]12	AGAT AGAC [AGAT]13				14	ho
ZFMK-TIS-2930	Cricetus cricetus	CriCri13	306	AGAT AGAC [AGAT]12	AGAT AGAC [AGAT]13				14	ho
ZFMK-TIS-2931	Cricetus cricetus	CriCri13	306		AGAT AGAC [AGAT]13				NA	NA
ZFMK-TIS-2931	Cricetus cricetus	CriCri13	306		AGAT AGAC [AGAT]13				NA	NA
ZFMK-TIS-2932	Cricetus cricetus	CriCri13	306	AGAT AGAC [AGAT]12	AGAT AGAC [AGAT]13				14	ho
ZFMK-TIS-2932	Cricetus cricetus	CriCri13	306	AGAT AGAC [AGAT]12	AGAT AGAC [AGAT]13				14	ho
ZFMK-TIS-2933	Cricetus cricetus	CriCri13	306	AGAT AGAC [AGAT]12	AGAT AGAC [AGAT]13				14	ho
ZFMK-TIS-2933	Cricetus cricetus	CriCri13	306	AGAT AGAC [AGAT]12	AGAT AGAC [AGAT]13				14	ho
ZFMK-TIS-2935	Cricetus cricetus	CriCri13	306	AGAT AGAC [AGAT]12	AGAT AGAC [AGAT]13				14	ho
ZFMK-TIS-2935	Cricetus cricetus	CriCri13	306	AGAT AGAC [AGAT]12	AGAT AGAC [AGAT]13				14	ho
ZFMK-TIS-2964	Cricetus cricetus	CriCri13	306	AGAT AGAC [AGAT]12	AGAT AGAC [AGAT]13				14	ho
ZFMK-TIS-2964	Cricetus cricetus	CriCri13	306	AGAT AGAC [AGAT]12	AGAT AGAC [AGAT]13				14	ho
ZFMK-TIS-2965	Cricetus cricetus	CriCri13	306	AGAT AGAC [AGAT]12	AGAT AGAC [AGAT]13				14	ho
ZFMK-TIS-2965	Cricetus cricetus	CriCri13	306	AGAT AGAC [AGAT]12	AGAT AGAC [AGAT]13				14	ho
ZFMK-TIS-2966	Cricetus cricetus	CriCri13	306		AGAT AGAC [AGAT]13				NA	NA
ZFMK-TIS-2966	Cricetus cricetus	CriCri13	306		AGAT AGAC [AGAT]13				NA	NA
ZFMK-TIS-2967	Cricetus cricetus	CriCri13	306	AGAT AGAC [AGAT]12	AGAT AGAC [AGAT]13				14	ho
ZFMK-TIS-2967	Cricetus cricetus	CriCri13	306	AGAT AGAC [AGAT]12	AGAT AGAC [AGAT]13				14	ho
ZFMK-TIS-2969	Cricetus cricetus	CriCri13	306	AGAT AGAC [AGAT]12	AGAT AGAC [AGAT]13				14	ho
ZFMK-TIS-2969	Cricetus cricetus	CriCri13	306	AGAT AGAC [AGAT]12	AGAT AGAC [AGAT]13				14	ho
ZFMK-TIS-2970	Cricetus cricetus	CriCri13	306	AGAT AGAC [AGAT]12	AGAT AGAC [AGAT]13				14	ho
ZFMK-TIS-2970	Cricetus cricetus	CriCri13	306	AGAT AGAC [AGAT]12	AGAT AGAC [AGAT]13				14	ho
ZFMK-DNA-0100449034	Cricetus cricetus	CriCri13	306	AGAT AGAC [AGAT]12	AGAT AGAC [AGAT]13				14	he
ZFMK-DNA-0100449034	Cricetus cricetus	CriCri13	306	AGAT AGAC [AGAT]13	AGAT AGAC [AGAT]13				15	he

[truncated: 15 more sheets: CriCri14, CriCri16, CriCri17, CriCri18, CriCri19, CriCri20, CriCri21, CriCri22, CriCri23, CriCri24, CriCri25, CriCri26, CriCri27, CriCri28, CriCri30]
