# Supplementary material for: FOGS: A SNPSTR Marker Database to Combat Wildlife Trafficking and a Cell Culture Bank for Ex‐Situ Conservation
Source: Mol Ecol Resour. 2025 Jan 10;25(4):e14062. doi: 10.1111/1755-0998.14062 (PMC11969641; doi:10.1111/1755-0998.14062)
Supplement: Supplementary file 4 — Table S4. SNPSTR data. [file MEN-25-e14062-s001.zip › Supplementary S4/Dendrocopos_major_SNPSTR.xlsx]

## Sheet: DenMaj1
ZFMK-TIS	Species	Locus	Ref Amp size	Repeat motif	Ref allele	NCBI No	Scaffold ID	LFA Sample ID		inheritance	Allele Nr.
									115 Msat
ZFMK-TIS-2006143	Dendrocopos major	DenMaj1	303		[TAGA]17.2				NA	NA
ZFMK-TIS-2006143	Dendrocopos major	DenMaj1	303		[TAGA]17.2				NA	NA
ZFMK-TIS-2507769	Dendrocopos major	DenMaj1	303		[TAGA]17.2				NA	NA
ZFMK-TIS-2507769	Dendrocopos major	DenMaj1	303		[TAGA]17.2				NA	NA
ZFMK-TIS-2514958	Dendrocopos major	DenMaj1	303	[TAGA]16.2	[TAGA]17.2				16.2	ho
ZFMK-TIS-2514958	Dendrocopos major	DenMaj1	303	[TAGA]16.2	[TAGA]17.2				16.2	ho
ZFMK-TIS-2514959	Dendrocopos major	DenMaj1	303	[TAGA]18.2	[TAGA]17.2				18.2	ho
ZFMK-TIS-2514959	Dendrocopos major	DenMaj1	303	[TAGA]18.2	[TAGA]17.2				18.2	ho
ZFMK-TIS-2520246	Dendrocopos major	DenMaj1	303	[TAGA]17.2	[TAGA]17.2				17.2	ho
ZFMK-TIS-2520246	Dendrocopos major	DenMaj1	303	[TAGA]17.2	[TAGA]17.2				17.2	ho
ZFMK-TIS-2520247	Dendrocopos major	DenMaj1	303	[TAGA]18.2	[TAGA]17.2				18.2	ho
ZFMK-TIS-2520247	Dendrocopos major	DenMaj1	303	[TAGA]18.2	[TAGA]17.2				18.2	ho
ZFMK-TIS-2520251	Dendrocopos major	DenMaj1	303		[TAGA]17.2				NA	NA
ZFMK-TIS-2520251	Dendrocopos major	DenMaj1	303		[TAGA]17.2				NA	NA
ZFMK-TIS-2520254	Dendrocopos major	DenMaj1	303	[TAGA]16.2	[TAGA]17.2				16.2	ho
ZFMK-TIS-2520254	Dendrocopos major	DenMaj1	303	[TAGA]16.2	[TAGA]17.2				16.2	ho
ZFMK-TIS-2520275	Dendrocopos major	DenMaj1	303	[TAGA]17.2	[TAGA]17.2				17.2	ho
ZFMK-TIS-2520275	Dendrocopos major	DenMaj1	303	[TAGA]17.2	[TAGA]17.2				17.2	ho
ZFMK-TIS-2520277	Dendrocopos major	DenMaj1	303	[TAGA]18.2	[TAGA]17.2				18.2	ho
ZFMK-TIS-2520277	Dendrocopos major	DenMaj1	303	[TAGA]18.2	[TAGA]17.2				18.2	ho

## Sheet: DenMaj3
ZFMK-TIS	Species	Locus	Ref Amp size	Repeat motif	Ref allele	NCBI No	Scaffold ID	LFA Sample ID	Haplotype			inheritance	Allele Nr.
									55 T->C	120 C->T	158 Msat
ZFMK-TIS-2006143	Dendrocopos major	DenMaj3	300	[TAGA]4 (CAGA [TAGA]3)2 (CAGA [TAGA]2)2 TAGC TAGA	[TAGA]14 CAGA TAGA [TAGC]2 TAGA				C	-	20b	he
ZFMK-TIS-2006143	Dendrocopos major	DenMaj3	300	[TAGA]6 (CAGA [TAGA]3)2 (CAGA [TAGA]2)2 TAGC TAGA	[TAGA]14 CAGA TAGA [TAGC]2 TAGA				C	-	22b	he
ZFMK-TIS-2507769	Dendrocopos major	DenMaj3	300	[TAGA]13 (CAGA TAGA)2 [TAGC]2 TAGA	[TAGA]14 CAGA TAGA [TAGC]2 TAGA				C	-	20c	he
ZFMK-TIS-2507769	Dendrocopos major	DenMaj3	300	[TAGA]6 (CAGA [TAGA]3)2 CAGA [TAGA]3 TCGA TAGA TAGC TAGA	[TAGA]14 CAGA TAGA [TAGC]2 TAGA				C	-	22d	he
ZFMK-TIS-2514958	Dendrocopos major	DenMaj3	300	[TAGA]6 (CAGA [TAGA]3)2 (CAGA [TAGA]2)2 TAGC TAGA	[TAGA]14 CAGA TAGA [TAGC]2 TAGA				C	-	22b	he
ZFMK-TIS-2514958	Dendrocopos major	DenMaj3	300	[TAGA]6 (CAGA [TAGA]3)2 (CAGA [TAGA]2)2 TAGC TAGA	[TAGA]14 CAGA TAGA [TAGC]2 TAGA				-	-	22b	he
ZFMK-TIS-2514959	Dendrocopos major	DenMaj3	300	[TAGA]14 (CAGA TAGA)2 [TAGC]2 TAGA	[TAGA]14 CAGA TAGA [TAGC]2 TAGA				C	-	21c	he
ZFMK-TIS-2514959	Dendrocopos major	DenMaj3	300	[TAGA]6 (CAGA [TAGA]3)2 (CAGA [TAGA]2)2 TAGC TAGA	[TAGA]14 CAGA TAGA [TAGC]2 TAGA				C	-	22b	he
ZFMK-TIS-2520246	Dendrocopos major	DenMaj3	300	TAGA TCGA [TAGA]4 (CAGA [TAGA]3)2 CAGA [TAGA]2 CAGA TAGA [TAGC]2 TAGA	[TAGA]14 CAGA TAGA [TAGC]2 TAGA				C	-	22e	he
ZFMK-TIS-2520246	Dendrocopos major	DenMaj3	300	[TAGA]15 (CAGA TAGA)2 [TAGC]2 TAGA	[TAGA]14 CAGA TAGA [TAGC]2 TAGA				C	-	22c	he
ZFMK-TIS-2520247	Dendrocopos major	DenMaj3	300	[TAGA]14 (CAGA TAGA)2 [TAGC]2 TAGA	[TAGA]14 CAGA TAGA [TAGC]2 TAGA				C	-	21c	he
ZFMK-TIS-2520247	Dendrocopos major	DenMaj3	300	[TAGA]6 (CAGA [TAGA]3)2 (CAGA [TAGA]2)2 TAGC TAGA	[TAGA]14 CAGA TAGA [TAGC]2 TAGA				C	-	22b	he
ZFMK-TIS-2520251	Dendrocopos major	DenMaj3	300	[TAGA]13 (CAGA TAGA)2 [TAGC]2 TAGA	[TAGA]14 CAGA TAGA [TAGC]2 TAGA				C	-	20c	he
ZFMK-TIS-2520251	Dendrocopos major	DenMaj3	300	[TAGA]13 (CAGA TAGA)2 [TAGC]2 TAGA	[TAGA]14 CAGA TAGA [TAGC]2 TAGA				-	-	20c	he
ZFMK-TIS-2520254	Dendrocopos major	DenMaj3	300	[TAGA]6 (CAGA [TAGA]3)2 (CAGA [TAGA]2)2 TAGC TAGA	[TAGA]14 CAGA TAGA [TAGC]2 TAGA				C	-	22b	he
ZFMK-TIS-2520254	Dendrocopos major	DenMaj3	300	[TAGA]6 (CAGA [TAGA]3)2 (CAGA [TAGA]2)2 TAGC TAGA	[TAGA]14 CAGA TAGA [TAGC]2 TAGA				-	-	22b	he
ZFMK-TIS-2520275	Dendrocopos major	DenMaj3	300	[TAGA]14 CAGA TAGA [TAGC]2 TAGA	[TAGA]14 CAGA TAGA [TAGC]2 TAGA				-	-	19f	he
ZFMK-TIS-2520275	Dendrocopos major	DenMaj3	300	[TAGA]6 (CAGA [TAGA]3)2 (CAGA [TAGA]2)2 TAGC TAGA	[TAGA]14 CAGA TAGA [TAGC]2 TAGA				-	T	22b	he
ZFMK-TIS-2520277	Dendrocopos major	DenMaj3	300	[TAGA]14 (CAGA TAGA)2 [TAGC]2 TAGA	[TAGA]14 CAGA TAGA [TAGC]2 TAGA				C	-	21c	he
ZFMK-TIS-2520277	Dendrocopos major	DenMaj3	300	[TAGA]6 (CAGA [TAGA]3)2 (CAGA [TAGA]2)2 TAGC TAGA	[TAGA]14 CAGA TAGA [TAGC]2 TAGA				C	-	22b	he

## Sheet: DenMaj4
ZFMK-TIS	Species	Locus	Ref Amp size	Repeat motif	Ref allele	NCBI No	Scaffold ID	LFA Sample ID	Haplotype		inheritance	Allele Nr.
									129 G->A	146 Msat
ZFMK-TIS-2006143	Dendrocopos major	DenMaj4	350	[ATCC]9.1	[ATCC]13.1				A	9.1	he
ZFMK-TIS-2006143	Dendrocopos major	DenMaj4	350	[ATCC]12.1	[ATCC]13.1				-	12.1	he
ZFMK-TIS-2507769	Dendrocopos major	DenMaj4	350	[ATCC]8.1	[ATCC]13.1				-	8.1	he
ZFMK-TIS-2507769	Dendrocopos major	DenMaj4	350	[ATCC]11.1	[ATCC]13.1				-	11.1	he
ZFMK-TIS-2514958	Dendrocopos major	DenMaj4	350	[ATCC]8.1	[ATCC]13.1				-	8.1	he
ZFMK-TIS-2514958	Dendrocopos major	DenMaj4	350	[ATCC]12.1	[ATCC]13.1				-	12.1	he
ZFMK-TIS-2514959	Dendrocopos major	DenMaj4	350	[ATCC]8.1	[ATCC]13.1				-	8.1	he
ZFMK-TIS-2514959	Dendrocopos major	DenMaj4	350	[ATCC]12.1	[ATCC]13.1				-	12.1	he
ZFMK-TIS-2520246	Dendrocopos major	DenMaj4	350	[ATCC]9.1	[ATCC]13.1				-	9.1	he
ZFMK-TIS-2520246	Dendrocopos major	DenMaj4	350	[ATCC]12.1	[ATCC]13.1				-	12.1	he
ZFMK-TIS-2520247	Dendrocopos major	DenMaj4	350	[ATCC]8.1	[ATCC]13.1				-	8.1	he
ZFMK-TIS-2520247	Dendrocopos major	DenMaj4	350	[ATCC]12.1	[ATCC]13.1				-	12.1	he
ZFMK-TIS-2520251	Dendrocopos major	DenMaj4	350		[ATCC]13.1				NA	NA	NA
ZFMK-TIS-2520251	Dendrocopos major	DenMaj4	350		[ATCC]13.1				NA	NA	NA
ZFMK-TIS-2520254	Dendrocopos major	DenMaj4	350	[ATCC]8.1	[ATCC]13.1				-	8.1	he
ZFMK-TIS-2520254	Dendrocopos major	DenMaj4	350	[ATCC]12.1	[ATCC]13.1				-	12.1	he
ZFMK-TIS-2520275	Dendrocopos major	DenMaj4	350	[ATCC]11.1	[ATCC]13.1				-	11.1	ho
ZFMK-TIS-2520275	Dendrocopos major	DenMaj4	350	[ATCC]11.1	[ATCC]13.1				-	11.1	ho
ZFMK-TIS-2520277	Dendrocopos major	DenMaj4	350	[ATCC]8.1	[ATCC]13.1				-	8.1	he
ZFMK-TIS-2520277	Dendrocopos major	DenMaj4	350	[ATCC]12.1	[ATCC]13.1				-	12.1	he

## Sheet: DenMaj7
ZFMK-TIS	Species	Locus	Ref Amp size	Repeat motif	Ref allele	NCBI No	Scaffold ID	LFA Sample ID	Haplotype				inheritance	Allele Nr.
									147 Msat	227 G->A	261 T->C	265 C->T
ZFMK-TIS-2006143	Dendrocopos major	DenMaj7	303	[TAGA]6 CAGA [TAGA]1.1	[TAGA]11.1				8.1b	-	-	T	ho
ZFMK-TIS-2006143	Dendrocopos major	DenMaj7	303	[TAGA]6 CAGA [TAGA]1.1	[TAGA]11.1				8.1b	-	-	T	ho
ZFMK-TIS-2507769	Dendrocopos major	DenMaj7	303	[TAGA]11.1	[TAGA]11.1				11.1	-	-	T	ho
ZFMK-TIS-2507769	Dendrocopos major	DenMaj7	303	[TAGA]11.1	[TAGA]11.1				11.1	-	-	T	ho
ZFMK-TIS-2514958	Dendrocopos major	DenMaj7	303	[TAGA]13.1	[TAGA]11.1				13.1	-	-	-	ho
ZFMK-TIS-2514958	Dendrocopos major	DenMaj7	303	[TAGA]13.1	[TAGA]11.1				13.1	-	-	-	ho
ZFMK-TIS-2514959	Dendrocopos major	DenMaj7	303	[TAGA]17.1	[TAGA]11.1				17.1	-	-	T	he
ZFMK-TIS-2514959	Dendrocopos major	DenMaj7	303	TAGA (TAAA [TAGA]2)3 TAAA [TAGA]12.1	[TAGA]11.1				23.1c	-	C	T	he
ZFMK-TIS-2520246	Dendrocopos major	DenMaj7	303	[TAGA]8.1	[TAGA]11.1				8.1	-	-	-	he
ZFMK-TIS-2520246	Dendrocopos major	DenMaj7	303	[TAGA]11.1	[TAGA]11.1				11.1	A	-	T	he
ZFMK-TIS-2520247	Dendrocopos major	DenMaj7	303	[TAGA]17.1	[TAGA]11.1				17.1	-	-	-	ho
ZFMK-TIS-2520247	Dendrocopos major	DenMaj7	303	[TAGA]17.1	[TAGA]11.1				17.1	-	-	-	ho
ZFMK-TIS-2520251	Dendrocopos major	DenMaj7	303	[TAGA]11.1	[TAGA]11.1				11.1	-	-	T	ho
ZFMK-TIS-2520251	Dendrocopos major	DenMaj7	303	[TAGA]11.1	[TAGA]11.1				11.1	-	-	T	ho
ZFMK-TIS-2520254	Dendrocopos major	DenMaj7	303	[TAGA]13.1	[TAGA]11.1				13.1	A	-	T	ho
ZFMK-TIS-2520254	Dendrocopos major	DenMaj7	303	[TAGA]13.1	[TAGA]11.1				13.1	A	-	T	ho
ZFMK-TIS-2520275	Dendrocopos major	DenMaj7	303	[TAGA]11.1	[TAGA]11.1				11.1	-	-	T	he
ZFMK-TIS-2520275	Dendrocopos major	DenMaj7	303	[TAGA]13 CAGA [TAGA]1.1	[TAGA]11.1				15.1b	-	-	-	he
ZFMK-TIS-2520277	Dendrocopos major	DenMaj7	303	[TAGA]17.1	[TAGA]11.1				17.1	-	-	-	he
ZFMK-TIS-2520277	Dendrocopos major	DenMaj7	303	TAGA (TAAA [TAGA]2)3 TAAA [TAGA]12.1	[TAGA]11.1				23.1c	-	-	-	he

## Sheet: DenMaj8
ZFMK-TIS	Species	Locus	Ref Amp size	Repeat motif	Ref allele	NCBI No	Scaffold ID	LFA Sample ID		inheritance	Allele Nr.
									168 Msat
ZFMK-TIS-2006143	Dendrocopos major	DenMaj8	320	[ATAG]6 ATGG [ATAG]3.1	[ATAG]13.1				10.1b	ho
ZFMK-TIS-2006143	Dendrocopos major	DenMaj8	320	[ATAG]6 ATGG [ATAG]3.1	[ATAG]13.1				10.1b	ho
ZFMK-TIS-2507769	Dendrocopos major	DenMaj8	320	[ATAG]12.1	[ATAG]13.1				12.1	he
ZFMK-TIS-2507769	Dendrocopos major	DenMaj8	320	[ATAG]16.1	[ATAG]13.1				16.1	he
ZFMK-TIS-2514958	Dendrocopos major	DenMaj8	320	[ATAG]16.1	[ATAG]13.1				16.1	he
ZFMK-TIS-2514958	Dendrocopos major	DenMaj8	320	[ATAG]17.1	[ATAG]13.1				17.1	he
ZFMK-TIS-2514959	Dendrocopos major	DenMaj8	320	[ATAG]6 ATGG [ATAG]3.1	[ATAG]13.1				10.1b	he
ZFMK-TIS-2514959	Dendrocopos major	DenMaj8	320	[ATAG]13.1	[ATAG]13.1				13.1	he
ZFMK-TIS-2520246	Dendrocopos major	DenMaj8	320	[ATAG]14.1	[ATAG]13.1				14.1	ho
ZFMK-TIS-2520246	Dendrocopos major	DenMaj8	320	[ATAG]14.1	[ATAG]13.1				14.1	ho
ZFMK-TIS-2520247	Dendrocopos major	DenMaj8	320	[ATAG]6 ATGG [ATAG]3.1	[ATAG]13.1				10.1b	he
ZFMK-TIS-2520247	Dendrocopos major	DenMaj8	320	[ATAG]13.1	[ATAG]13.1				13.1	he
ZFMK-TIS-2520251	Dendrocopos major	DenMaj8	320	[ATAG]12.1	[ATAG]13.1				12.1	he
ZFMK-TIS-2520251	Dendrocopos major	DenMaj8	320	[ATAG]16.1	[ATAG]13.1				16.1	he
ZFMK-TIS-2520254	Dendrocopos major	DenMaj8	320	[ATAG]16.1	[ATAG]13.1				16.1	he
ZFMK-TIS-2520254	Dendrocopos major	DenMaj8	320	[ATAG]17.1	[ATAG]13.1				17.1	he
ZFMK-TIS-2520275	Dendrocopos major	DenMaj8	320	[ATAG]13.1	[ATAG]13.1				13.1	ho
ZFMK-TIS-2520275	Dendrocopos major	DenMaj8	320	[ATAG]13.1	[ATAG]13.1				13.1	ho
ZFMK-TIS-2520277	Dendrocopos major	DenMaj8	320	[ATAG]6 ATGG [ATAG]3.1	[ATAG]13.1				10.1b	he
ZFMK-TIS-2520277	Dendrocopos major	DenMaj8	320	[ATAG]13.1	[ATAG]13.1				13.1	he

## Sheet: DenMaj9
ZFMK-TIS	Species	Locus	Ref Amp size	Repeat motif	Ref allele	NCBI No	Scaffold ID	LFA Sample ID		inheritance	Allele Nr.
									131 Msat
ZFMK-TIS-2006143	Dendrocopos major	DenMaj9	323	GATG [GATA]13.1	GATG [GATA]15.1				14.1	he
ZFMK-TIS-2006143	Dendrocopos major	DenMaj9	323	GATG [GATA]16.1	GATG [GATA]15.1				17.1	he
ZFMK-TIS-2507769	Dendrocopos major	DenMaj9	323	GATG [GATA]16.1	GATG [GATA]15.1				17.1	ho
ZFMK-TIS-2507769	Dendrocopos major	DenMaj9	323	GATG [GATA]16.1	GATG [GATA]15.1				17.1	ho
ZFMK-TIS-2514958	Dendrocopos major	DenMaj9	323	GATG [GATA]16.1	GATG [GATA]15.1				17.1	he
ZFMK-TIS-2514958	Dendrocopos major	DenMaj9	323	GATG [GATA]17.1	GATG [GATA]15.1				18.1	he
ZFMK-TIS-2514959	Dendrocopos major	DenMaj9	323	GATG [GATA]15.1	GATG [GATA]15.1				16.1	he
ZFMK-TIS-2514959	Dendrocopos major	DenMaj9	323	GATG [GATA]17.1	GATG [GATA]15.1				18.1	he
ZFMK-TIS-2520246	Dendrocopos major	DenMaj9	323	GATG [GATA]15.1	GATG [GATA]15.1				16.1	he
ZFMK-TIS-2520246	Dendrocopos major	DenMaj9	323	GATG [GATA]16.1	GATG [GATA]15.1				17.1	he
ZFMK-TIS-2520247	Dendrocopos major	DenMaj9	323	GATG [GATA]15.1	GATG [GATA]15.1				16.1	he
ZFMK-TIS-2520247	Dendrocopos major	DenMaj9	323	GATG [GATA]17.1	GATG [GATA]15.1				18.1	he
ZFMK-TIS-2520251	Dendrocopos major	DenMaj9	323	GATG [GATA]16.1	GATG [GATA]15.1				17.1	ho
ZFMK-TIS-2520251	Dendrocopos major	DenMaj9	323	GATG [GATA]16.1	GATG [GATA]15.1				17.1	ho
ZFMK-TIS-2520254	Dendrocopos major	DenMaj9	323	GATG [GATA]16.1	GATG [GATA]15.1				17.1	he
ZFMK-TIS-2520254	Dendrocopos major	DenMaj9	323	GATG [GATA]17.1	GATG [GATA]15.1				18.1	he
ZFMK-TIS-2520275	Dendrocopos major	DenMaj9	323	GATG [GATA]15.1	GATG [GATA]15.1				16.1	ho
ZFMK-TIS-2520275	Dendrocopos major	DenMaj9	323	GATG [GATA]15.1	GATG [GATA]15.1				16.1	ho
ZFMK-TIS-2520277	Dendrocopos major	DenMaj9	323	GATG [GATA]15.1	GATG [GATA]15.1				16.1	he
ZFMK-TIS-2520277	Dendrocopos major	DenMaj9	323	GATG [GATA]17.1	GATG [GATA]15.1				18.1	he

## Sheet: DenMaj10
ZFMK-TIS	Species	Locus	Ref Amp size	Repeat motif	Ref allele	NCBI No	Scaffold ID	LFA Sample ID	Haplotype		inheritance	Allele Nr.
									120 C->T	158 Msat
ZFMK-TIS-2006143	Dendrocopos major	DenMaj10	302	[CATC]11.2	[CATC]13.2				T	11.2	he
ZFMK-TIS-2006143	Dendrocopos major	DenMaj10	302	[CATC]12.2	[CATC]13.2				T	12.2	he
ZFMK-TIS-2507769	Dendrocopos major	DenMaj10	302	[CATC]7.2	[CATC]13.2				T	7.2	he
ZFMK-TIS-2507769	Dendrocopos major	DenMaj10	302	[CATC]11.2	[CATC]13.2				T	11.2	he
ZFMK-TIS-2514958	Dendrocopos major	DenMaj10	302	[CATC]8.2	[CATC]13.2				-	8.2	he
ZFMK-TIS-2514958	Dendrocopos major	DenMaj10	302	[CATC]11.2	[CATC]13.2				-	11.2	he
ZFMK-TIS-2514959	Dendrocopos major	DenMaj10	302	[CATC]8.2	[CATC]13.2				T	8.2	he
ZFMK-TIS-2514959	Dendrocopos major	DenMaj10	302	[CATC]10.2	[CATC]13.2				T	10.2	he
ZFMK-TIS-2520246	Dendrocopos major	DenMaj10	302	[CATC]12.2	[CATC]13.2				T	12.2	he
ZFMK-TIS-2520246	Dendrocopos major	DenMaj10	302	[CATC]13.2	[CATC]13.2				T	13.2	he
ZFMK-TIS-2520247	Dendrocopos major	DenMaj10	302	[CATC]8.2	[CATC]13.2				T	8.2	he
ZFMK-TIS-2520247	Dendrocopos major	DenMaj10	302	[CATC]10.2	[CATC]13.2				-	10.2	he
ZFMK-TIS-2520251	Dendrocopos major	DenMaj10	302	[CATC]7.2	[CATC]13.2				T	7.2	he
ZFMK-TIS-2520251	Dendrocopos major	DenMaj10	302	[CATC]11.2	[CATC]13.2				T	11.2	he
ZFMK-TIS-2520254	Dendrocopos major	DenMaj10	302	[CATC]8.2	[CATC]13.2				-	8.2	he
ZFMK-TIS-2520254	Dendrocopos major	DenMaj10	302	[CATC]11.2	[CATC]13.2				-	11.2	he
ZFMK-TIS-2520275	Dendrocopos major	DenMaj10	302	[CATC]9.2	[CATC]13.2				-	9.2	he
ZFMK-TIS-2520275	Dendrocopos major	DenMaj10	302	[CATC]13.2	[CATC]13.2				-	13.2	he
ZFMK-TIS-2520277	Dendrocopos major	DenMaj10	302	[CATC]8.2	[CATC]13.2				T	8.2	he
ZFMK-TIS-2520277	Dendrocopos major	DenMaj10	302	[CATC]10.2	[CATC]13.2				-	10.2	he

## Sheet: DenMaj11
ZFMK-TIS	Species	Locus	Ref Amp size	Repeat motif	Ref allele	NCBI No	Scaffold ID	LFA Sample ID			inheritance	Allele Nr.
									114 Msat	202 T->G
ZFMK-TIS-2006143	Dendrocopos major	DenMaj11	349	[TAGA]14.1	[TAGA]11.1				14.1	-	he
ZFMK-TIS-2006143	Dendrocopos major	DenMaj11	349	[TAGA]15.1	[TAGA]11.1				15.1	-	he
ZFMK-TIS-2507769	Dendrocopos major	DenMaj11	349	[TAGA]14.1	[TAGA]11.1				14.1	-	ho
ZFMK-TIS-2507769	Dendrocopos major	DenMaj11	349	[TAGA]14.1	[TAGA]11.1				14.1	-	ho
ZFMK-TIS-2514958	Dendrocopos major	DenMaj11	349	[TAGA]12.1	[TAGA]11.1				12.1	G	he
ZFMK-TIS-2514958	Dendrocopos major	DenMaj11	349	[TAGA]16.1	[TAGA]11.1				16.1	G	he
ZFMK-TIS-2514959	Dendrocopos major	DenMaj11	349	[TAGA]14.1	[TAGA]11.1				14.1	-	he
ZFMK-TIS-2514959	Dendrocopos major	DenMaj11	349	[TAGA]15.1	[TAGA]11.1				15.1	-	he
ZFMK-TIS-2520246	Dendrocopos major	DenMaj11	349	[TAGA]16.1	[TAGA]11.1				16.1	-	he
ZFMK-TIS-2520246	Dendrocopos major	DenMaj11	349	[TAGA]17.1	[TAGA]11.1				17.1	-	he
ZFMK-TIS-2520247	Dendrocopos major	DenMaj11	349	[TAGA]14.1	[TAGA]11.1				14.1	-	he
ZFMK-TIS-2520247	Dendrocopos major	DenMaj11	349	[TAGA]15.1	[TAGA]11.1				15.1	-	he
ZFMK-TIS-2520251	Dendrocopos major	DenMaj11	349	[TAGA]14.1	[TAGA]11.1				14.1	-	ho
ZFMK-TIS-2520251	Dendrocopos major	DenMaj11	349	[TAGA]14.1	[TAGA]11.1				14.1	-	ho
ZFMK-TIS-2520254	Dendrocopos major	DenMaj11	349	[TAGA]12.1	[TAGA]11.1				12.1	G	he
ZFMK-TIS-2520254	Dendrocopos major	DenMaj11	349	[TAGA]16.1	[TAGA]11.1				16.1	G	he
ZFMK-TIS-2520275	Dendrocopos major	DenMaj11	349	[TAGA]13.1	[TAGA]11.1				13.1	-	ho
ZFMK-TIS-2520275	Dendrocopos major	DenMaj11	349	[TAGA]13.1	[TAGA]11.1				13.1	-	ho
ZFMK-TIS-2520277	Dendrocopos major	DenMaj11	349	[TAGA]14.1	[TAGA]11.1				14.1	-	he
ZFMK-TIS-2520277	Dendrocopos major	DenMaj11	349	[TAGA]15.1	[TAGA]11.1				15.1	-	he

## Sheet: DenMaj12
ZFMK-TIS	Species	Locus	Ref Amp size	Repeat motif	Ref allele	NCBI No	Scaffold ID	LFA Sample ID	Haplotype			inheritance	Allele Nr.
									76 Msat	232 G->A	291 G->C
ZFMK-TIS-2006143	Dendrocopos major	DenMaj12	319	[ATGT]1.1	[ATAG]16.1				1.1b	-	-	he
ZFMK-TIS-2006143	Dendrocopos major	DenMaj12	319	[ATAG]14.1	[ATAG]16.1				14.1	-	C	he
ZFMK-TIS-2507769	Dendrocopos major	DenMaj12	319	[ATAG]15.1	[ATAG]16.1				15.1	-	C	he
ZFMK-TIS-2507769	Dendrocopos major	DenMaj12	319	[ATAG]16.1	[ATAG]16.1				16.1	-	C	he
ZFMK-TIS-2514958	Dendrocopos major	DenMaj12	319	[ATGT]1.1	[ATAG]16.1				1.1b	-	-	he
ZFMK-TIS-2514958	Dendrocopos major	DenMaj12	319	[ATAG]14.1	[ATAG]16.1				14.1	-	C	he
ZFMK-TIS-2514959	Dendrocopos major	DenMaj12	319	[ATAG]14.1	[ATAG]16.1				14.1	-	C	he
ZFMK-TIS-2514959	Dendrocopos major	DenMaj12	319	[ATAG]16.1	[ATAG]16.1				16.1	-	-	he
ZFMK-TIS-2520246	Dendrocopos major	DenMaj12	319	[ATAG]16.1	[ATAG]16.1				16.1	-	C	he
ZFMK-TIS-2520246	Dendrocopos major	DenMaj12	319	[ATAG]11 CTAT TCTA TTCT ATTC TATT CT [ATAG]4.1	[ATAG]16.1				20.3c	-	C	he
ZFMK-TIS-2520247	Dendrocopos major	DenMaj12	319	[ATAG]14.1	[ATAG]16.1				14.1	-	C	he
ZFMK-TIS-2520247	Dendrocopos major	DenMaj12	319	[ATAG]16.1	[ATAG]16.1				16.1	-	C	he
ZFMK-TIS-2520251	Dendrocopos major	DenMaj12	319	[ATAG]15.1	[ATAG]16.1				15.1	A	-	he
ZFMK-TIS-2520251	Dendrocopos major	DenMaj12	319	[ATAG]16.1	[ATAG]16.1				16.1	-	-	he
ZFMK-TIS-2520254	Dendrocopos major	DenMaj12	319	[ATAG]14.1	[ATAG]16.1				14.1	-	C	he
ZFMK-TIS-2520254	Dendrocopos major	DenMaj12	319	[ATAG]18.1	[ATAG]16.1				18.1	-	-	he
ZFMK-TIS-2520275	Dendrocopos major	DenMaj12	319	[ATGT]1.1	[ATAG]16.1				1.1b	-	-	he
ZFMK-TIS-2520275	Dendrocopos major	DenMaj12	319	[ATAG]14.1	[ATAG]16.1				14.1	-	C	he
ZFMK-TIS-2520277	Dendrocopos major	DenMaj12	319	[ATAG]14.1	[ATAG]16.1				14.1	-	-	he
ZFMK-TIS-2520277	Dendrocopos major	DenMaj12	319	[ATAG]16.1	[ATAG]16.1				16.1	-	-	he

## Sheet: DenMaj13
ZFMK-TIS	Species	Locus	Ref Amp size	Repeat motif	Ref allele	NCBI No	Scaffold ID	LFA Sample ID	Haplotype				inheritance	Allele Nr.
									110 C->A	116 Msat	180 A->G	237 T->G
ZFMK-TIS-2006143	Dendrocopos major	DenMaj13	333	[AGAT]14 AAAT [AGAT]2 [AGAA]2	[AGAT]13 [AGAA]2				A	19b	G	-	he
ZFMK-TIS-2006143	Dendrocopos major	DenMaj13	333	[AGAT]18 [AGAA]2	[AGAT]13 [AGAA]2				-	20	-	-	he
ZFMK-TIS-2507769	Dendrocopos major	DenMaj13	333	[AGAT]10 [AGAA]2	[AGAT]13 [AGAA]2				-	12	-	-	he
ZFMK-TIS-2507769	Dendrocopos major	DenMaj13	333	[AGAT]17 [AGAA]2	[AGAT]13 [AGAA]2				-	19	-	-	he
ZFMK-TIS-2514958	Dendrocopos major	DenMaj13	333	[AGAT]10 [AGAA]2	[AGAT]13 [AGAA]2				-	12	-	G	he
ZFMK-TIS-2514958	Dendrocopos major	DenMaj13	333	[AGAT]13 AAAT [AGAT]2 [AGAA]2	[AGAT]13 [AGAA]2				A	18b	G	G	he
ZFMK-TIS-2514959	Dendrocopos major	DenMaj13	333	[AGAT]14 [AGAA]2	[AGAT]13 [AGAA]2				-	16	-	-	he
ZFMK-TIS-2514959	Dendrocopos major	DenMaj13	333	[AGAT]11 AAAT [AGAT]2 [AGAA]2	[AGAT]13 [AGAA]2				A	16b	G	-	he
ZFMK-TIS-2520246	Dendrocopos major	DenMaj13	333	[AGAT]13 [AGAA]2	[AGAT]13 [AGAA]2				-	15	-	-	he
ZFMK-TIS-2520246	Dendrocopos major	DenMaj13	333	[AGAT]12 AAAT [AGAT]2 [AGAA]2	[AGAT]13 [AGAA]2				A	17b	G	-	he
ZFMK-TIS-2520247	Dendrocopos major	DenMaj13	333	[AGAT]14 [AGAA]2	[AGAT]13 [AGAA]2				-	16	G	-	he
ZFMK-TIS-2520247	Dendrocopos major	DenMaj13	333	[AGAT]11 AAAT [AGAT]2 [AGAA]2	[AGAT]13 [AGAA]2				A	16b	G	-	he
ZFMK-TIS-2520251	Dendrocopos major	DenMaj13	333	[AGAT]10 [AGAA]2	[AGAT]13 [AGAA]2				-	12	-	-	he
ZFMK-TIS-2520251	Dendrocopos major	DenMaj13	333	[AGAT]17 [AGAA]2	[AGAT]13 [AGAA]2				-	19	-	-	he
ZFMK-TIS-2520254	Dendrocopos major	DenMaj13	333	[AGAT]10 [AGAA]2	[AGAT]13 [AGAA]2				-	12	-	G	he
ZFMK-TIS-2520254	Dendrocopos major	DenMaj13	333	[AGAT]13 AAAT [AGAT]2 [AGAA]2	[AGAT]13 [AGAA]2				A	18b	G	G	he
ZFMK-TIS-2520275	Dendrocopos major	DenMaj13	333	[AGAT]13 [AGAA]2	[AGAT]13 [AGAA]2				-	15	-	-	he
ZFMK-TIS-2520275	Dendrocopos major	DenMaj13	333	[AGAT]15 AAAT [AGAT]2 [AGAA]2	[AGAT]13 [AGAA]2				A	20b	G	-	he
ZFMK-TIS-2520277	Dendrocopos major	DenMaj13	333	[AGAT]14 [AGAA]2	[AGAT]13 [AGAA]2				-	16	-	-	he
ZFMK-TIS-2520277	Dendrocopos major	DenMaj13	333	[AGAT]11 AAAT [AGAT]2 [AGAA]2	[AGAT]13 [AGAA]2				A	16b	G	-	he

[truncated: 15 more sheets: DenMaj14, DenMaj15, DenMaj16, DenMaj19, DenMaj20, DenMaj21, DenMaj22, DenMaj23, DenMaj24, DenMaj25, DenMaj26, DenMaj27, DenMaj28, DenMaj29, DenMaj30]
