# Supplementary material for: FOGS: A SNPSTR Marker Database to Combat Wildlife Trafficking and a Cell Culture Bank for Ex‐Situ Conservation
Source: Mol Ecol Resour. 2025 Jan 10;25(4):e14062. doi: 10.1111/1755-0998.14062 (PMC11969641; doi:10.1111/1755-0998.14062)
Supplement: Supplementary file 4 — Table S4. SNPSTR data. [file MEN-25-e14062-s001.zip › Supplementary S4/Dryocopus_martius_SNPSTR.xlsx]

## Sheet: DryMar1
ZFMK-TIS	Species	Locus	Ref Amp size	Repeat motif	Ref allele	NCBI No	Scaffold ID	LFA Sample ID		inheritance	Allele Nr.
									124 Msat
ZFMK-TIS-2514962	Dryocopu martius	DryMar1	325	[TCCA]14 TCCT TCCC CCCA	[TCCA]15 TCCT TCCC CCCA				17	he
ZFMK-TIS-2514962	Dryocopu martius	DryMar1	325	[TCCA]15 TCCT TCCC CCCA	[TCCA]15 TCCT TCCC CCCA				18	he
ZFMK-TIS-2520288	Dryocopu martius	DryMar1	325	[TCCA]15 TCCT TCCC CCCA	[TCCA]15 TCCT TCCC CCCA				18	ho
ZFMK-TIS-2520288	Dryocopu martius	DryMar1	325	[TCCA]15 TCCT TCCC CCCA	[TCCA]15 TCCT TCCC CCCA				18	ho
ZFMK-TIS-2520290	Dryocopu martius	DryMar1	325	[TCCA]14 TCCT TCCC CCCA	[TCCA]15 TCCT TCCC CCCA				17	ho
ZFMK-TIS-2520290	Dryocopu martius	DryMar1	325	[TCCA]14 TCCT TCCC CCCA	[TCCA]15 TCCT TCCC CCCA				17	ho
ZFMK-TIS-2599332	Dryocopu martius	DryMar1	325	[TCCA]14 TCCT TCCC CCCA	[TCCA]15 TCCT TCCC CCCA				17	he
ZFMK-TIS-2599332	Dryocopu martius	DryMar1	325	[TCCA]15 TCCT TCCC CCCA	[TCCA]15 TCCT TCCC CCCA				18	he
ZFMK-TIS-26460	Dryocopu martius	DryMar1	325	[TCCA]13 TCCT TCCC CCCA	[TCCA]15 TCCT TCCC CCCA				16	he
ZFMK-TIS-26460	Dryocopu martius	DryMar1	325	[TCCA]14 TCCT TCCC CCCA	[TCCA]15 TCCT TCCC CCCA				17	he
ZFMK-TIS-35172	Dryocopu martius	DryMar1	325	[TCCA]13 TCCT TCCC CCCA	[TCCA]15 TCCT TCCC CCCA				16	he
ZFMK-TIS-35172	Dryocopu martius	DryMar1	325	[TCCA]15 TCCT TCCC CCCA	[TCCA]15 TCCT TCCC CCCA				18	he

## Sheet: DryMar2
ZFMK-TIS	Species	Locus	Ref Amp size	Repeat motif	Ref allele	NCBI No	Scaffold ID	LFA Sample ID		inheritance	Allele Nr.
									150 Msat
ZFMK-TIS-2514962	Dryocopu martius	DryMar2	301	[AGAT]12 AGAC AGAT	[AGAT]12 AGAC AGAT				14	ho
ZFMK-TIS-2514962	Dryocopu martius	DryMar2	301	[AGAT]12 AGAC AGAT	[AGAT]12 AGAC AGAT				14	ho
ZFMK-TIS-2520288	Dryocopu martius	DryMar2	301	[AGAT]12 AGAC AGAT	[AGAT]12 AGAC AGAT				14	ho
ZFMK-TIS-2520288	Dryocopu martius	DryMar2	301	[AGAT]12 AGAC AGAT	[AGAT]12 AGAC AGAT				14	ho
ZFMK-TIS-2520290	Dryocopu martius	DryMar2	301	[AGAT]12 AGAC AGAT	[AGAT]12 AGAC AGAT				14	ho
ZFMK-TIS-2520290	Dryocopu martius	DryMar2	301	[AGAT]12 AGAC AGAT	[AGAT]12 AGAC AGAT				14	ho
ZFMK-TIS-2599332	Dryocopu martius	DryMar2	301	[AGAT]12 AGAC AGAT	[AGAT]12 AGAC AGAT				14	ho
ZFMK-TIS-2599332	Dryocopu martius	DryMar2	301	[AGAT]12 AGAC AGAT	[AGAT]12 AGAC AGAT				14	ho
ZFMK-TIS-26460	Dryocopu martius	DryMar2	301	[AGAT]11 AGAC AGAT	[AGAT]12 AGAC AGAT				13	ho
ZFMK-TIS-26460	Dryocopu martius	DryMar2	301	[AGAT]11 AGAC AGAT	[AGAT]12 AGAC AGAT				13	ho
ZFMK-TIS-35172	Dryocopu martius	DryMar2	301	[AGAT]11 AGAC AGAT	[AGAT]12 AGAC AGAT				13	ho
ZFMK-TIS-35172	Dryocopu martius	DryMar2	301	[AGAT]11 AGAC AGAT	[AGAT]12 AGAC AGAT				13	ho

## Sheet: DryMar4
ZFMK-TIS	Species	Locus	Ref Amp size	Repeat motif	Ref allele	NCBI No	Scaffold ID	LFA Sample ID	Haplotype						inheritance	Allele Nr.
									31 T->C	63 G->A	142 Msat	240 G->C	275 A->G	279 G->A
ZFMK-TIS-2514962	Dryocopu martius	DryMar4	311	[TAAC]13.2	[TAAC]11.2				-	-	13.2	-	-	-	he
ZFMK-TIS-2514962	Dryocopu martius	DryMar4	311	[TAAC]5 TGAC [TAAC]12.2	[TAAC]11.2				-	-	18.2b	C	-	-	he
ZFMK-TIS-2520288	Dryocopu martius	DryMar4	311	[TAAC]12.2	[TAAC]11.2				-	A	12.2	C	-	-	he
ZFMK-TIS-2520288	Dryocopu martius	DryMar4	311	[TAAC]12.2	[TAAC]11.2				-	-	12.2	-	-	-	he
ZFMK-TIS-2520290	Dryocopu martius	DryMar4	311	[TAAC]11.2	[TAAC]11.2				C	-	11.2	-	-	-	he
ZFMK-TIS-2520290	Dryocopu martius	DryMar4	311	[TAAC]5 TGAC [TAAC]15.2	[TAAC]11.2				C	-	21.2b	-	-	-	he
ZFMK-TIS-2599332	Dryocopu martius	DryMar4	311	[TAAC]12.2	[TAAC]11.2				-	A	12.2	-	-	-	he
ZFMK-TIS-2599332	Dryocopu martius	DryMar4	311	[TAAC]12.2	[TAAC]11.2				-	-	12.2	-	-	-	he
ZFMK-TIS-26460	Dryocopu martius	DryMar4	311	[TAAC]11.2	[TAAC]11.2				C	-	11.2	-	-	-	he
ZFMK-TIS-26460	Dryocopu martius	DryMar4	311	[TAAC]5 TGAC [TAAC]13.2	[TAAC]11.2				C	-	19.2b	-	-	-	he
ZFMK-TIS-35172	Dryocopu martius	DryMar4	311	[TAAC]12.2	[TAAC]11.2				-	-	12.2	-	G	A	he
ZFMK-TIS-35172	Dryocopu martius	DryMar4	311	[TAAC]12.2	[TAAC]11.2				-	-	12.2	-	-	-	he

## Sheet: DryMar5
ZFMK-TIS	Species	Locus	Ref Amp size	Repeat motif	Ref allele	NCBI No	Scaffold ID	LFA Sample ID	Haplotype											inheritance	Allele Nr.
									107 Msat	187 C->T	195 C->T	211 T->C	212 G->A	226 A->G	287 T->C	288 G->A	300 C->G	309 G->A	344 T->C
ZFMK-TIS-2514962	Dryocopu martius	DryMar5	350	[AGAT]11.3	[AGAT]12.3				11.3	-	-	-	-	-	-	-	-	-	-	he
ZFMK-TIS-2514962	Dryocopu martius	DryMar5	350	[AGAT]12.3	[AGAT]12.3				12.3	-	-	-	-	-	-	-	-	-	-	he
ZFMK-TIS-2520288	Dryocopu martius	DryMar5	350	[AGAT]7.3	[AGAT]12.3				7.3	-	-	-	-	-	-	-	-	-	-	he
ZFMK-TIS-2520288	Dryocopu martius	DryMar5	350	[AGAT]10.3	[AGAT]12.3				10.3	-	-	-	-	-	-	-	-	-	-	he
ZFMK-TIS-2520290	Dryocopu martius	DryMar5	350	[AGAT]7.3	[AGAT]12.3				7.3	-	-	-	-	-	-	-	-	-	-	he
ZFMK-TIS-2520290	Dryocopu martius	DryMar5	350	[AGAT]12.3	[AGAT]12.3				12.3	-	-	-	-	-	-	-	-	-	-	he
ZFMK-TIS-2599332	Dryocopu martius	DryMar5	350	[AGAT]10.3	[AGAT]12.3				10.3	-	-	-	-	-	-	-	-	-	-	he
ZFMK-TIS-2599332	Dryocopu martius	DryMar5	350	[AGAT]12.3	[AGAT]12.3				12.3	-	-	-	-	-	-	-	-	-	C	he
ZFMK-TIS-26460	Dryocopu martius	DryMar5	350	[AGAT]7.3	[AGAT]12.3				7.3	-	-	-	-	-	-	-	-	-	-	he
ZFMK-TIS-26460	Dryocopu martius	DryMar5	350	[AGAT]11.3	[AGAT]12.3				11.3	T	T	C	A	G	C	A	G	A	-	he
ZFMK-TIS-35172	Dryocopu martius	DryMar5	350	[AGAT]11.3	[AGAT]12.3				11.3	-	-	-	-	-	-	-	-	-	-	he
ZFMK-TIS-35172	Dryocopu martius	DryMar5	350	[AGAT]12.3	[AGAT]12.3				12.3	-	-	-	-	-	-	-	-	-	-	he

## Sheet: DryMar6
ZFMK-TIS	Species	Locus	Ref Amp size	Repeat motif	Ref allele	NCBI No	Scaffold ID	LFA Sample ID	Haplotype						inheritance	Allele Nr.
									51 Msat	261 G->A	265 G->A	266 G->A	276 A->G	279 T->C
ZFMK-TIS-2514962	Dryocopu martius	DryMar6	306	[TCCA]2 TCCC [TCCA]11 TCTA TCCA	[TCCA]2 TCCC [TCCA]12 TCTA TCCA				16	-	-	-	-	-	he
ZFMK-TIS-2514962	Dryocopu martius	DryMar6	306	[TCCA]2 TCCC [TCCA]13 TCTA TCCA	[TCCA]2 TCCC [TCCA]12 TCTA TCCA				18	-	-	-	-	-	he
ZFMK-TIS-2520288	Dryocopu martius	DryMar6	306	[TCCA]2 TCCC [TCCA]12 TCTA TCCA	[TCCA]2 TCCC [TCCA]12 TCTA TCCA				17	-	-	-	-	-	he
ZFMK-TIS-2520288	Dryocopu martius	DryMar6	306	[TCCA]2 TCCC [TCCA]10 TCTA [TCCA]5 TCTA TCCA	[TCCA]2 TCCC [TCCA]12 TCTA TCCA				21b	A	A	A	G	C	he
ZFMK-TIS-2520290	Dryocopu martius	DryMar6	306	[TCCA]2 TCCC [TCCA]12 TCTA TCCA	[TCCA]2 TCCC [TCCA]12 TCTA TCCA				17	-	-	-	G	C	he
ZFMK-TIS-2520290	Dryocopu martius	DryMar6	306	[TCCA]2 TCCC [TCCA]10 TCTA [TCCA]5 TCTA TCCA	[TCCA]2 TCCC [TCCA]12 TCTA TCCA				21b	A	A	A	G	C	he
ZFMK-TIS-2599332	Dryocopu martius	DryMar6	306	[TCCA]2 TCCC [TCCA]9 TCTA TCCA	[TCCA]2 TCCC [TCCA]12 TCTA TCCA				14	-	-	-	-	-	ho
ZFMK-TIS-2599332	Dryocopu martius	DryMar6	306	[TCCA]2 TCCC [TCCA]9 TCTA TCCA	[TCCA]2 TCCC [TCCA]12 TCTA TCCA				14	-	-	-	-	-	ho
ZFMK-TIS-26460	Dryocopu martius	DryMar6	306	[TCCA]2 TCCC [TCCA]12 TCTA TCCA	[TCCA]2 TCCC [TCCA]12 TCTA TCCA				17	-	-	-	G	C	he
ZFMK-TIS-26460	Dryocopu martius	DryMar6	306	[TCCA]2 TCCC [TCCA]13 TCTA TCCA	[TCCA]2 TCCC [TCCA]12 TCTA TCCA				18	-	A	-	G	C	he
ZFMK-TIS-35172	Dryocopu martius	DryMar6	306	[TCCA]2 TCCC [TCCA]11 TCTA TCCA	[TCCA]2 TCCC [TCCA]12 TCTA TCCA				16	-	-	-	-	-	he
ZFMK-TIS-35172	Dryocopu martius	DryMar6	306	[TCCA]2 TCCC [TCCA]12 TCTA TCCA	[TCCA]2 TCCC [TCCA]12 TCTA TCCA				17	-	-	-	-	-	he

## Sheet: DryMar8
ZFMK-TIS	Species	Locus	Ref Amp size	Repeat motif	Ref allele	NCBI No	Scaffold ID	LFA Sample ID		inheritance	Allele Nr.
									171 Msat
ZFMK-TIS-2514962	Dryocopu martius	DryMar8	350	[AGAT]14	[AGAT]16				14	he
ZFMK-TIS-2514962	Dryocopu martius	DryMar8	350	[AGAT]16	[AGAT]16				16	he
ZFMK-TIS-2520288	Dryocopu martius	DryMar8	350	[AGAT]15	[AGAT]16				15	ho
ZFMK-TIS-2520288	Dryocopu martius	DryMar8	350	[AGAT]15	[AGAT]16				15	ho
ZFMK-TIS-2520290	Dryocopu martius	DryMar8	350	[AGAT]15	[AGAT]16				15	ho
ZFMK-TIS-2520290	Dryocopu martius	DryMar8	350	[AGAT]15	[AGAT]16				15	ho
ZFMK-TIS-2599332	Dryocopu martius	DryMar8	350	[AGAT]14	[AGAT]16				14	he
ZFMK-TIS-2599332	Dryocopu martius	DryMar8	350	[AGAT]15	[AGAT]16				15	he
ZFMK-TIS-26460	Dryocopu martius	DryMar8	350	[AGAT]16	[AGAT]16				16	he
ZFMK-TIS-26460	Dryocopu martius	DryMar8	350	[AGAT]17	[AGAT]16				17	he
ZFMK-TIS-35172	Dryocopu martius	DryMar8	350	[AGAT]15	[AGAT]16				15	he
ZFMK-TIS-35172	Dryocopu martius	DryMar8	350	[AGAT]16	[AGAT]16				16	he

## Sheet: DryMar10
ZFMK-TIS	Species	Locus	Ref Amp size	Repeat motif	Ref allele	NCBI No	Scaffold ID	LFA Sample ID	Haplotype		inheritance	Allele Nr.
									117 C->T	150 Msat
ZFMK-TIS-2514962	Dryocopu martius	DryMar10	339	CT [CACT]10.3	[CATC]11.3				-	11.1	he
ZFMK-TIS-2514962	Dryocopu martius	DryMar10	339	[CACT]11.3	[CATC]11.3				-	11.3	he
ZFMK-TIS-2520288	Dryocopu martius	DryMar10	339		[CATC]11.3				NA	NA	NA
ZFMK-TIS-2520288	Dryocopu martius	DryMar10	339		[CATC]11.3				NA	NA	NA
ZFMK-TIS-2520290	Dryocopu martius	DryMar10	339	CT [CACT]11.3	[CATC]11.3				-	12.1	he
ZFMK-TIS-2520290	Dryocopu martius	DryMar10	339	[CACT]12.3	[CATC]11.3				-	12.3	he
ZFMK-TIS-2599332	Dryocopu martius	DryMar10	339	CT [CACT]10 [CACA]1.3	[CATC]11.3				-	12.1	he
ZFMK-TIS-2599332	Dryocopu martius	DryMar10	339	[CACT]11 [CACA]1.3	[CATC]11.3				-	12.3	he
ZFMK-TIS-26460	Dryocopu martius	DryMar10	339	CT [CACT]9.3	[CATC]11.3				T	10.1	he
ZFMK-TIS-26460	Dryocopu martius	DryMar10	339	[CACT]10.3	[CATC]11.3				T	10.3	he
ZFMK-TIS-35172	Dryocopu martius	DryMar10	339		[CATC]11.3				NA	NA	NA
ZFMK-TIS-35172	Dryocopu martius	DryMar10	339		[CATC]11.3				NA	NA	NA

## Sheet: DryMar12
ZFMK-TIS	Species	Locus	Ref Amp size	Repeat motif	Ref allele	NCBI No	Scaffold ID	LFA Sample ID		inheritance	Allele Nr.
									150 Msat
ZFMK-TIS-2514962	Dryocopu martius	DryMar12	317	[TAGA]11.2	[TAGA]14.2				11.2	he
ZFMK-TIS-2514962	Dryocopu martius	DryMar12	317	[TAGA]12.2	[TAGA]14.2				12.2	he
ZFMK-TIS-2520288	Dryocopu martius	DryMar12	317	[TAGA]11.2	[TAGA]14.2				11.2	he
ZFMK-TIS-2520288	Dryocopu martius	DryMar12	317	[TAGA]4 CAGA [TAGA]6.2	[TAGA]14.2				11.2b	he
ZFMK-TIS-2520290	Dryocopu martius	DryMar12	317	[TAGA]12.2	[TAGA]14.2				12.2	ho
ZFMK-TIS-2520290	Dryocopu martius	DryMar12	317	[TAGA]12.2	[TAGA]14.2				12.2	ho
ZFMK-TIS-2599332	Dryocopu martius	DryMar12	317	[TAGA]11.2	[TAGA]14.2				11.2	he
ZFMK-TIS-2599332	Dryocopu martius	DryMar12	317	[TAGA]4 CAGA [TAGA]6.2	[TAGA]14.2				11.2b	he
ZFMK-TIS-26460	Dryocopu martius	DryMar12	317	[TAGA]12.2	[TAGA]14.2				12.2	ho
ZFMK-TIS-26460	Dryocopu martius	DryMar12	317	[TAGA]12.2	[TAGA]14.2				12.2	ho
ZFMK-TIS-35172	Dryocopu martius	DryMar12	317	[TAGA]12.2	[TAGA]14.2				12.2	ho
ZFMK-TIS-35172	Dryocopu martius	DryMar12	317	[TAGA]12.2	[TAGA]14.2				12.2	ho

## Sheet: DryMar13
ZFMK-TIS	Species	Locus	Ref Amp size	Repeat motif	Ref allele	NCBI No	Scaffold ID	LFA Sample ID			inheritance	Allele Nr.
									133 Msat	252 A->G
ZFMK-TIS-2514962	Dryocopu martius	DryMar13	306	[TAGA]10.1	[TAGA]12.1				10.1	-	he
ZFMK-TIS-2514962	Dryocopu martius	DryMar13	306	[TAGA]12.1	[TAGA]12.1				12.1	-	he
ZFMK-TIS-2520288	Dryocopu martius	DryMar13	306	[TAGA]12.1	[TAGA]12.1				12.1	-	ho
ZFMK-TIS-2520288	Dryocopu martius	DryMar13	306	[TAGA]12.1	[TAGA]12.1				12.1	-	ho
ZFMK-TIS-2520290	Dryocopu martius	DryMar13	306	[TAGA]12.1	[TAGA]12.1				12.1	-	he
ZFMK-TIS-2520290	Dryocopu martius	DryMar13	306	[TAGA]14.1	[TAGA]12.1				14.1	-	he
ZFMK-TIS-2599332	Dryocopu martius	DryMar13	306	[TAGA]10.1	[TAGA]12.1				10.1	-	he
ZFMK-TIS-2599332	Dryocopu martius	DryMar13	306	[TAGA]13.1	[TAGA]12.1				13.1	-	he
ZFMK-TIS-26460	Dryocopu martius	DryMar13	306	[TAGA]10.1	[TAGA]12.1				10.1	-	he
ZFMK-TIS-26460	Dryocopu martius	DryMar13	306	[TAGA]12.1	[TAGA]12.1				12.1	-	he
ZFMK-TIS-35172	Dryocopu martius	DryMar13	306	[TAGA]12.1	[TAGA]12.1				12.1	G	he
ZFMK-TIS-35172	Dryocopu martius	DryMar13	306	[TAGA]12.1	[TAGA]12.1				12.1	-	he

## Sheet: DryMar14
ZFMK-TIS	Species	Locus	Ref Amp size	Repeat motif	Ref allele	NCBI No	Scaffold ID	LFA Sample ID	Haplotype		inheritance	Allele Nr.
									91 C->T	150 Msat
ZFMK-TIS-2514962	Dryocopu martius	DryMar14	310	[CATC]11.1	[CATC]11.1				T	11.1	he
ZFMK-TIS-2514962	Dryocopu martius	DryMar14	310	[CATC]14.1	[CATC]11.1				T	14.1	he
ZFMK-TIS-2520288	Dryocopu martius	DryMar14	310	[CATC]14.1	[CATC]11.1				T	14.1	he
ZFMK-TIS-2520288	Dryocopu martius	DryMar14	310	[CATC]15.1	[CATC]11.1				T	15.1	he
ZFMK-TIS-2520290	Dryocopu martius	DryMar14	310	[CATC]12.1	[CATC]11.1				T	12.1	he
ZFMK-TIS-2520290	Dryocopu martius	DryMar14	310	[CATC]18.1	[CATC]11.1				T	18.1	he
ZFMK-TIS-2599332	Dryocopu martius	DryMar14	310	[CATC]14.1	[CATC]11.1				-	14.1	he
ZFMK-TIS-2599332	Dryocopu martius	DryMar14	310	[CATC]15.1	[CATC]11.1				-	15.1	he
ZFMK-TIS-26460	Dryocopu martius	DryMar14	310	[CATC]11.1	[CATC]11.1				T	11.1	he
ZFMK-TIS-26460	Dryocopu martius	DryMar14	310	[CATC]13.1	[CATC]11.1				T	13.1	he
ZFMK-TIS-35172	Dryocopu martius	DryMar14	310	[CATC]13.1	[CATC]11.1				T	13.1	he
ZFMK-TIS-35172	Dryocopu martius	DryMar14	310	[CATC]14.1	[CATC]11.1				T	14.1	he

[truncated: 13 more sheets: DryMar15, DryMar16, DryMar17, DryMar18, DryMar19, DryMar20, DryMar23, DryMar24, DryMar25, DryMar26, DryMar27, DryMar28, DryMar30]
