# Supplementary material for: FOGS: A SNPSTR Marker Database to Combat Wildlife Trafficking and a Cell Culture Bank for Ex‐Situ Conservation
Source: Mol Ecol Resour. 2025 Jan 10;25(4):e14062. doi: 10.1111/1755-0998.14062 (PMC11969641; doi:10.1111/1755-0998.14062)
Supplement: Supplementary file 4 — Table S4. SNPSTR data. [file MEN-25-e14062-s001.zip › Supplementary S4/Emberiza_citrinella_SNPSTR.xlsx]

## Sheet: EmbCit2
ZFMK-TIS	Species	Locus	Ref Amp size	Repeat motif	Ref allele	NCBI No	Scaffold ID	LFA Sample ID	Haplotype									inheritance	Allele Nr.
									99 Msat	225 C->T	253 T->C	260 C->T	261 C->G	273 T->C	276 A->G	278 A->G	310 C->T
ZFMK-TIS-2514964	Emberiza citrinella	EmbCit2	344	[CATC]16	[CATC]19 TATC CATC				16b	-	-	T	G	-	-	-	-	he
ZFMK-TIS-2514964	Emberiza citrinella	EmbCit2	344	[CATC]16	[CATC]19 TATC CATC				16b	-	-	-	-	-	-	-	-	he
ZFMK-TIS-2514965	Emberiza citrinella	EmbCit2	344	[CATC]13 TATC CATC	[CATC]19 TATC CATC				15	-	-	-	-	-	-	-	-	ho
ZFMK-TIS-2514965	Emberiza citrinella	EmbCit2	344	[CATC]13 TATC CATC	[CATC]19 TATC CATC				15	-	-	-	-	-	-	-	-	ho
ZFMK-TIS-2520291	Emberiza citrinella	EmbCit2	344	[CATC]14	[CATC]19 TATC CATC				14b	-	-	T	G	-	G	G	-	he
ZFMK-TIS-2520291	Emberiza citrinella	EmbCit2	344	[CATC]16	[CATC]19 TATC CATC				16b	-	-	T	G	-	G	G	-	he
ZFMK-TIS-2520327	Emberiza citrinella	EmbCit2	344	[CATC]14	[CATC]19 TATC CATC				14b	-	-	T	G	-	-	-	-	he
ZFMK-TIS-2520327	Emberiza citrinella	EmbCit2	344	[CATC]15	[CATC]19 TATC CATC				15b	-	C	-	-	-	-	-	-	he
ZFMK-TIS-2530215	Emberiza citrinella	EmbCit2	344	[CATC]15 TATC CATC	[CATC]19 TATC CATC				17	-	-	T	-	-	-	-	-	ho
ZFMK-TIS-2530215	Emberiza citrinella	EmbCit2	344	[CATC]15 TATC CATC	[CATC]19 TATC CATC				17	-	-	T	-	-	-	-	-	ho
ZFMK-TIS-2590855	Emberiza citrinella	EmbCit2	344	[CATC]12 TATC CATC	[CATC]19 TATC CATC				14	-	-	T	-	-	-	-	-	he
ZFMK-TIS-2590855	Emberiza citrinella	EmbCit2	344	[CATC]14 TATC CATC	[CATC]19 TATC CATC				16	-	-	T	-	-	-	-	-	he
ZFMK-TIS-2590911	Emberiza citrinella	EmbCit2	344	[CATC]13 TATC CATC	[CATC]19 TATC CATC				15	-	-	T	-	-	-	-	-	he
ZFMK-TIS-2590911	Emberiza citrinella	EmbCit2	344	[CATC]14 TATC CATC	[CATC]19 TATC CATC				16	T	-	T	-	C	-	-	-	he
ZFMK-TIS-35040	Emberiza citrinella	EmbCit2	344	[CATC]15 TATC CATC	[CATC]19 TATC CATC				17	-	-	-	-	-	-	-	-	ho
ZFMK-TIS-35040	Emberiza citrinella	EmbCit2	344	[CATC]15 TATC CATC	[CATC]19 TATC CATC				17	-	-	-	-	-	-	-	-	ho
ZFMK-TIS-35121	Emberiza citrinella	EmbCit2	344	[CATC]14 TATC CATC	[CATC]19 TATC CATC				16	-	-	T	-	-	-	-	T	he
ZFMK-TIS-35121	Emberiza citrinella	EmbCit2	344	[CATC]15 TATC CATC	[CATC]19 TATC CATC				17	-	-	T	-	-	-	-	T	he
ZFMK-TIS-60156	Emberiza citrinella	EmbCit2	344	[CATC]14 TATC CATC	[CATC]19 TATC CATC				16	-	-	-	-	-	-	-	-	he
ZFMK-TIS-60156	Emberiza citrinella	EmbCit2	344	[CATC]16 TATC [CATC]2 TATC CATC	[CATC]19 TATC CATC				21c	-	-	-	-	-	-	-	-	he

## Sheet: EmbCit4
ZFMK-TIS	Species	Locus	Ref Amp size	Repeat motif	Ref allele	NCBI No	Scaffold ID	LFA Sample ID			inheritance	Allele Nr.
									116 Msat	198 A->G
ZFMK-TIS-2514964	Emberiza citrinella	EmbCit4	307	TCCG [TCCA]13	TCCG [TCCA]15				14	-	ho
ZFMK-TIS-2514964	Emberiza citrinella	EmbCit4	307	TCCG [TCCA]13	TCCG [TCCA]15				14	-	ho
ZFMK-TIS-2514965	Emberiza citrinella	EmbCit4	307	TCCG [TCCA]14	TCCG [TCCA]15				15	-	he
ZFMK-TIS-2514965	Emberiza citrinella	EmbCit4	307	TCCG [TCCA]15	TCCG [TCCA]15				16	-	he
ZFMK-TIS-2520291	Emberiza citrinella	EmbCit4	307	TCCG [TCCA]12	TCCG [TCCA]15				13	-	he
ZFMK-TIS-2520291	Emberiza citrinella	EmbCit4	307	TCCG [TCCA]13	TCCG [TCCA]15				14	-	he
ZFMK-TIS-2520327	Emberiza citrinella	EmbCit4	307		TCCG [TCCA]15				NA	NA	NA
ZFMK-TIS-2520327	Emberiza citrinella	EmbCit4	307		TCCG [TCCA]15				NA	NA	NA
ZFMK-TIS-2530215	Emberiza citrinella	EmbCit4	307	TCCG [TCCA]12	TCCG [TCCA]15				13	-	he
ZFMK-TIS-2530215	Emberiza citrinella	EmbCit4	307	TCCG [TCCA]13	TCCG [TCCA]15				14	-	he
ZFMK-TIS-2590855	Emberiza citrinella	EmbCit4	307	TCCG TCTA [TCCA]13	TCCG [TCCA]15				15	-	he
ZFMK-TIS-2590855	Emberiza citrinella	EmbCit4	307	TCCG [TCCA]15	TCCG [TCCA]15				16	-	he
ZFMK-TIS-2590911	Emberiza citrinella	EmbCit4	307	TCCG [TCCA]13	TCCG [TCCA]15				14	-	he
ZFMK-TIS-2590911	Emberiza citrinella	EmbCit4	307	TCCG TCTA [TCCA]13	TCCG [TCCA]15				15	-	he
ZFMK-TIS-35040	Emberiza citrinella	EmbCit4	307	TCCG [TCCA]15	TCCG [TCCA]15				16	-	he
ZFMK-TIS-35040	Emberiza citrinella	EmbCit4	307	TCCG [TCCA]16	TCCG [TCCA]15				17	-	he
ZFMK-TIS-35121	Emberiza citrinella	EmbCit4	307	TCCG [TCCA]13	TCCG [TCCA]15				14	-	he
ZFMK-TIS-35121	Emberiza citrinella	EmbCit4	307	TCCG TCTA [TCCA]14	TCCG [TCCA]15				16	-	he
ZFMK-TIS-60156	Emberiza citrinella	EmbCit4	307	TCCG [TCCA]11	TCCG [TCCA]15				12	-	he
ZFMK-TIS-60156	Emberiza citrinella	EmbCit4	307	TCCG [TCCA]13	TCCG [TCCA]15				14	G	he

## Sheet: EmbCit5
ZFMK-TIS	Species	Locus	Ref Amp size	Repeat motif	Ref allele	NCBI No	Scaffold ID	LFA Sample ID	Haplotype			inheritance	Allele Nr.
									91 C->G	125 T->C	169 Msat
ZFMK-TIS-2514964	Emberiza citrinella	EmbCit5	307	[CCAT]15.3	[CCAT]18.3				G	-	15.3	he
ZFMK-TIS-2514964	Emberiza citrinella	EmbCit5	307	[CCAT]18.3	[CCAT]18.3				G	-	18.3	he
ZFMK-TIS-2514965	Emberiza citrinella	EmbCit5	307	[CCAT]17.3	[CCAT]18.3				-	-	17.3	he
ZFMK-TIS-2514965	Emberiza citrinella	EmbCit5	307	[CCAT]18.3	[CCAT]18.3				-	-	18.3	he
ZFMK-TIS-2520291	Emberiza citrinella	EmbCit5	307		[CCAT]18.3				NA	NA	NA	NA
ZFMK-TIS-2520291	Emberiza citrinella	EmbCit5	307		[CCAT]18.3				NA	NA	NA	NA
ZFMK-TIS-2520327	Emberiza citrinella	EmbCit5	307	[CCAT]15.3	[CCAT]18.3				-	-	15.3	he
ZFMK-TIS-2520327	Emberiza citrinella	EmbCit5	307	[CCAT]17.3	[CCAT]18.3				-	-	17.3	he
ZFMK-TIS-2530215	Emberiza citrinella	EmbCit5	307	[CCAT]15.3	[CCAT]18.3				-	-	15.3	ho
ZFMK-TIS-2530215	Emberiza citrinella	EmbCit5	307	[CCAT]15.3	[CCAT]18.3				-	-	15.3	ho
ZFMK-TIS-2590855	Emberiza citrinella	EmbCit5	307	[CCAT]17.3	[CCAT]18.3				-	C	17.3	he
ZFMK-TIS-2590855	Emberiza citrinella	EmbCit5	307	[CCAT]17.3	[CCAT]18.3				-	-	17.3	he
ZFMK-TIS-2590911	Emberiza citrinella	EmbCit5	307	[CCAT]17.3	[CCAT]18.3				-	-	17.3	he
ZFMK-TIS-2590911	Emberiza citrinella	EmbCit5	307	[CCAT]19.3	[CCAT]18.3				-	-	19.3	he
ZFMK-TIS-35040	Emberiza citrinella	EmbCit5	307	[CCAT]14.3	[CCAT]18.3				-	-	14.3	he
ZFMK-TIS-35040	Emberiza citrinella	EmbCit5	307	[CCAT]16.3	[CCAT]18.3				-	-	16.3	he
ZFMK-TIS-35121	Emberiza citrinella	EmbCit5	307	[CCAT]14.3	[CCAT]18.3				-	-	14.3	ho
ZFMK-TIS-35121	Emberiza citrinella	EmbCit5	307	[CCAT]14.3	[CCAT]18.3				-	-	14.3	ho
ZFMK-TIS-60156	Emberiza citrinella	EmbCit5	307	[CCAT]17.3	[CCAT]18.3				-	-	17.3	ho
ZFMK-TIS-60156	Emberiza citrinella	EmbCit5	307	[CCAT]17.3	[CCAT]18.3				-	-	17.3	ho

## Sheet: EmbCit6
ZFMK-TIS	Species	Locus	Ref Amp size	Repeat motif	Ref allele	NCBI No	Scaffold ID	LFA Sample ID	Haplotype								inheritance	Allele Nr.
									82 G->A	83 C->T	89 A->T	127 Msat	250 A->G	264 A->C	270 G->A	318 G->A
ZFMK-TIS-2514964	Emberiza citrinella	EmbCit6	342	[CACT]14.1	[CACT]15.1				A	T	T	14.1	-	-	-	-	he
ZFMK-TIS-2514964	Emberiza citrinella	EmbCit6	342	[CACT]15.1	[CACT]15.1				A	T	T	15.1	-	-	-	-	he
ZFMK-TIS-2514965	Emberiza citrinella	EmbCit6	342	[CACT]14.1	[CACT]15.1				-	-	T	14.1	-	-	-	-	he
ZFMK-TIS-2514965	Emberiza citrinella	EmbCit6	342	[CACT]15.1	[CACT]15.1				-	-	T	15.1	-	-	-	-	he
ZFMK-TIS-2520291	Emberiza citrinella	EmbCit6	342	[CACT]12.1	[CACT]15.1				A	T	T	12.1	G	C	-	A	he
ZFMK-TIS-2520291	Emberiza citrinella	EmbCit6	342	[CACT]12.1	[CACT]15.1				-	-	-	12.1	-	-	-	-	he
ZFMK-TIS-2520327	Emberiza citrinella	EmbCit6	342	[CACT]14.1	[CACT]15.1				-	-	T	14.1	-	-	-	-	ho
ZFMK-TIS-2520327	Emberiza citrinella	EmbCit6	342	[CACT]14.1	[CACT]15.1				-	-	T	14.1	-	-	-	-	ho
ZFMK-TIS-2530215	Emberiza citrinella	EmbCit6	342	[CACT]14.1	[CACT]15.1				-	T	-	14.1	-	-	A	-	ho
ZFMK-TIS-2530215	Emberiza citrinella	EmbCit6	342	[CACT]14.1	[CACT]15.1				-	T	-	14.1	-	-	A	-	ho
ZFMK-TIS-2590855	Emberiza citrinella	EmbCit6	342	[CACT]14.1	[CACT]15.1				A	T	T	14.1	-	-	-	-	he
ZFMK-TIS-2590855	Emberiza citrinella	EmbCit6	342	[CACT]15.1	[CACT]15.1				A	T	T	15.1	-	-	-	-	he
ZFMK-TIS-2590911	Emberiza citrinella	EmbCit6	342	[CACT]15.1	[CACT]15.1				A	-	T	15.1	-	-	-	-	ho
ZFMK-TIS-2590911	Emberiza citrinella	EmbCit6	342	[CACT]15.1	[CACT]15.1				A	-	T	15.1	-	-	-	-	ho
ZFMK-TIS-35040	Emberiza citrinella	EmbCit6	342	[CACT]15.1	[CACT]15.1				-	T	-	15.1	-	-	-	A	he
ZFMK-TIS-35040	Emberiza citrinella	EmbCit6	342	[CACT]15.1	[CACT]15.1				-	T	-	15.1	-	-	-	-	he
ZFMK-TIS-35121	Emberiza citrinella	EmbCit6	342	[CACT]14.1	[CACT]15.1				A	T	T	14.1	-	-	-	A	he
ZFMK-TIS-35121	Emberiza citrinella	EmbCit6	342	[CACT]14.1	[CACT]15.1				-	-	-	14.1	-	-	-	-	he
ZFMK-TIS-60156	Emberiza citrinella	EmbCit6	342	[CACT]13.1	[CACT]15.1				-	-	-	13.1	-	-	-	A	ho
ZFMK-TIS-60156	Emberiza citrinella	EmbCit6	342	[CACT]13.1	[CACT]15.1				-	-	-	13.1	-	-	-	A	ho

## Sheet: EmbCit7
ZFMK-TIS	Species	Locus	Ref Amp size	Repeat motif	Ref allele	NCBI No	Scaffold ID	LFA Sample ID	Haplotype				inheritance	Allele Nr.
									78 Msat	143 G->A	234 C->T	265 A->G
ZFMK-TIS-2514964	Emberiza citrinella	EmbCit7	325	[ATGA]11.3	[ATGA]15.3				11.3	-	-	-	ho
ZFMK-TIS-2514964	Emberiza citrinella	EmbCit7	325	[ATGA]11.3	[ATGA]15.3				11.3	-	-	-	ho
ZFMK-TIS-2514965	Emberiza citrinella	EmbCit7	325	[ATGA]11.3	[ATGA]15.3				11.3	-	-	G	he
ZFMK-TIS-2514965	Emberiza citrinella	EmbCit7	325	ATGA ATGG [ATGA]15.3	[ATGA]15.3				17.3b	-	-	G	he
ZFMK-TIS-2520291	Emberiza citrinella	EmbCit7	325		[ATGA]15.3				NA	NA	NA	NA	NA
ZFMK-TIS-2520291	Emberiza citrinella	EmbCit7	325		[ATGA]15.3				NA	NA	NA	NA	NA
ZFMK-TIS-2520327	Emberiza citrinella	EmbCit7	325	[ATGA]13.3	[ATGA]15.3				13.3	-	-	G	ho
ZFMK-TIS-2520327	Emberiza citrinella	EmbCit7	325	[ATGA]13.3	[ATGA]15.3				13.3	-	-	G	ho
ZFMK-TIS-2530215	Emberiza citrinella	EmbCit7	325	[ATGA]11.3	[ATGA]15.3				11.3	-	-	G	ho
ZFMK-TIS-2530215	Emberiza citrinella	EmbCit7	325	[ATGA]11.3	[ATGA]15.3				11.3	-	-	G	ho
ZFMK-TIS-2590855	Emberiza citrinella	EmbCit7	325	ATGG [ATGA]11.3	[ATGA]15.3				12.3c	-	-	-	ho
ZFMK-TIS-2590855	Emberiza citrinella	EmbCit7	325	ATGG [ATGA]11.3	[ATGA]15.3				12.3c	-	-	-	ho
ZFMK-TIS-2590911	Emberiza citrinella	EmbCit7	325		[ATGA]15.3				NA	NA	NA	NA	NA
ZFMK-TIS-2590911	Emberiza citrinella	EmbCit7	325		[ATGA]15.3				NA	NA	NA	NA	NA
ZFMK-TIS-35040	Emberiza citrinella	EmbCit7	325	[ATGA]14.3	[ATGA]15.3				14.3	-	-	G	ho
ZFMK-TIS-35040	Emberiza citrinella	EmbCit7	325	[ATGA]14.3	[ATGA]15.3				14.3	-	-	G	ho
ZFMK-TIS-35121	Emberiza citrinella	EmbCit7	325	[ATGA]11.3	[ATGA]15.3				11.3	A	-	-	he
ZFMK-TIS-35121	Emberiza citrinella	EmbCit7	325	[ATGA]13.3	[ATGA]15.3				13.3	-	-	-	he
ZFMK-TIS-60156	Emberiza citrinella	EmbCit7	325	[ATGA]11.3	[ATGA]15.3				11.3	-	T	G	ho
ZFMK-TIS-60156	Emberiza citrinella	EmbCit7	325	[ATGA]11.3	[ATGA]15.3				11.3	-	T	G	ho

## Sheet: EmbCit8
ZFMK-TIS	Species	Locus	Ref Amp size	Repeat motif	Ref allele	NCBI No	Scaffold ID	LFA Sample ID	Haplotype						inheritance	Allele Nr.
									119 Msat	273 C->A	274 T->C	295 G->A	312 A->G	318 A->G
ZFMK-TIS-2514964	Emberiza citrinella	EmbCit8	350	[ATAC]12 [AT]7	[AT]2 [ATAC]14 [AT]5				16b	A	C	A	-	-	he
ZFMK-TIS-2514964	Emberiza citrinella	EmbCit8	350	[ATAC]4 ATAG [ATAC]5 ATAG [ATAC]4 [AT]7	[AT]2 [ATAC]14 [AT]5				19c	A	C	-	-	-	he
ZFMK-TIS-2514965	Emberiza citrinella	EmbCit8	350	[AT]2 [ATAC]14 [AT]5	[AT]2 [ATAC]14 [AT]5				18	-	-	-	-	-	ho
ZFMK-TIS-2514965	Emberiza citrinella	EmbCit8	350	[AT]2 [ATAC]14 [AT]5	[AT]2 [ATAC]14 [AT]5				18	-	-	-	-	-	ho
ZFMK-TIS-2520291	Emberiza citrinella	EmbCit8	350	[AT]2 [ATAC]9 [AT]5	[AT]2 [ATAC]14 [AT]5				13	-	-	A	G	G	he
ZFMK-TIS-2520291	Emberiza citrinella	EmbCit8	350	[ATAC]11 [AT]5	[AT]2 [ATAC]14 [AT]5				14d	-	-	A	G	G	he
ZFMK-TIS-2520327	Emberiza citrinella	EmbCit8	350	[AT]2 [ATAC]9 [AT]5	[AT]2 [ATAC]14 [AT]5				13	-	-	-	-	-	he
ZFMK-TIS-2520327	Emberiza citrinella	EmbCit8	350	[AT]2 [ATAC]16 [AT]5	[AT]2 [ATAC]14 [AT]5				20	-	-	A	G	G	he
ZFMK-TIS-2530215	Emberiza citrinella	EmbCit8	350	[ATAC]13 [AT]7	[AT]2 [ATAC]14 [AT]5				17b	A	C	-	-	-	he
ZFMK-TIS-2530215	Emberiza citrinella	EmbCit8	350	[ATAC]13 [AT]7	[AT]2 [ATAC]14 [AT]5				17b	-	-	-	-	-	he
ZFMK-TIS-2590855	Emberiza citrinella	EmbCit8	350	[ATAC]11 [AT]5	[AT]2 [ATAC]14 [AT]5				14d	-	-	A	G	G	ho
ZFMK-TIS-2590855	Emberiza citrinella	EmbCit8	350	[ATAC]11 [AT]5	[AT]2 [ATAC]14 [AT]5				14d	-	-	A	G	G	ho
ZFMK-TIS-2590911	Emberiza citrinella	EmbCit8	350	[AT]2 [ATAC]13 [AT]5	[AT]2 [ATAC]14 [AT]5				17	-	-	A	G	G	he
ZFMK-TIS-2590911	Emberiza citrinella	EmbCit8	350	[AT]2 [ATAC]3 ATGC ATAA [ATAC]12 [AT]5	[AT]2 [ATAC]14 [AT]5				21e	-	-	A	G	G	he
ZFMK-TIS-35040	Emberiza citrinella	EmbCit8	350	[ATAC]4 ATAG [ATAC]5 ATAG [ATAC]4 [AT]7	[AT]2 [ATAC]14 [AT]5				19c	A	C	-	-	-	ho
ZFMK-TIS-35040	Emberiza citrinella	EmbCit8	350	[ATAC]4 ATAG [ATAC]5 ATAG [ATAC]4 [AT]7	[AT]2 [ATAC]14 [AT]5				19c	A	C	-	-	-	ho
ZFMK-TIS-35121	Emberiza citrinella	EmbCit8	350	[ATAC]16 [AT]5	[AT]2 [ATAC]14 [AT]5				19d	A	C	-	-	-	ho
ZFMK-TIS-35121	Emberiza citrinella	EmbCit8	350	[ATAC]16 [AT]5	[AT]2 [ATAC]14 [AT]5				19d	A	C	-	-	-	ho
ZFMK-TIS-60156	Emberiza citrinella	EmbCit8	350	[AT]2 [ATAC]3 ATGC ATAA [ATAC]7 [AT]9	[AT]2 [ATAC]14 [AT]5				18f	A	C	-	-	-	he
ZFMK-TIS-60156	Emberiza citrinella	EmbCit8	350	[AT]2 [ATAC]3 ATGC ATAA [ATAC]7 [AT]10	[AT]2 [ATAC]14 [AT]5				18f	A	C	-	-	-	he

## Sheet: EmbCit9
ZFMK-TIS	Species	Locus	Ref Amp size	Repeat motif	Ref allele	NCBI No	Scaffold ID	LFA Sample ID		inheritance	Allele Nr.
									115 Msat
ZFMK-TIS-2514964	Emberiza citrinella	EmbCit9	317	TCCT [TCCA]15.2	TCCT [TCCA]17.2				16.2	he
ZFMK-TIS-2514964	Emberiza citrinella	EmbCit9	317	TCCT [TCCA]16.2	TCCT [TCCA]17.2				17.2	he
ZFMK-TIS-2514965	Emberiza citrinella	EmbCit9	317	TCCT [TCCA]17.2	TCCT [TCCA]17.2				18.2	he
ZFMK-TIS-2514965	Emberiza citrinella	EmbCit9	317	TCCT [TCCA]18.2	TCCT [TCCA]17.2				19.2	he
ZFMK-TIS-2520291	Emberiza citrinella	EmbCit9	317	TCCT [TCCA]16.2	TCCT [TCCA]17.2				17.2	he
ZFMK-TIS-2520291	Emberiza citrinella	EmbCit9	317	TCCT [TCCA]17.2	TCCT [TCCA]17.2				18.2	he
ZFMK-TIS-2520327	Emberiza citrinella	EmbCit9	317	TCCT [TCCA]10.2	TCCT [TCCA]17.2				11.2	he
ZFMK-TIS-2520327	Emberiza citrinella	EmbCit9	317	TCCT [TCCA]16.2	TCCT [TCCA]17.2				17.2	he
ZFMK-TIS-2530215	Emberiza citrinella	EmbCit9	317	TCCT [TCCA]17.2	TCCT [TCCA]17.2				18.2	he
ZFMK-TIS-2530215	Emberiza citrinella	EmbCit9	317	TCCT [TCCA]19.2	TCCT [TCCA]17.2				20.2	he
ZFMK-TIS-2590855	Emberiza citrinella	EmbCit9	317	TCCT [TCCA]10.2	TCCT [TCCA]17.2				11.2	ho
ZFMK-TIS-2590855	Emberiza citrinella	EmbCit9	317	TCCT [TCCA]10.2	TCCT [TCCA]17.2				11.2	ho
ZFMK-TIS-2590911	Emberiza citrinella	EmbCit9	317	TCCT [TCCA]17.2	TCCT [TCCA]17.2				18.2	he
ZFMK-TIS-2590911	Emberiza citrinella	EmbCit9	317	TCCT [TCCA]18.2	TCCT [TCCA]17.2				19.2	he
ZFMK-TIS-35040	Emberiza citrinella	EmbCit9	317	TCCT [TCCA]11.2	TCCT [TCCA]17.2				12.2	ho
ZFMK-TIS-35040	Emberiza citrinella	EmbCit9	317	TCCT [TCCA]11.2	TCCT [TCCA]17.2				12.2	ho
ZFMK-TIS-35121	Emberiza citrinella	EmbCit9	317	TCCT [TCCA]18.2	TCCT [TCCA]17.2				19.2	ho
ZFMK-TIS-35121	Emberiza citrinella	EmbCit9	317	TCCT [TCCA]18.2	TCCT [TCCA]17.2				19.2	ho
ZFMK-TIS-60156	Emberiza citrinella	EmbCit9	317	TCCT [TCCA]10.2	TCCT [TCCA]17.2				11.2	ho
ZFMK-TIS-60156	Emberiza citrinella	EmbCit9	317	TCCT [TCCA]10.2	TCCT [TCCA]17.2				11.2	ho

## Sheet: EmbCit10
ZFMK-TIS	Species	Locus	Ref Amp size	Repeat motif	Ref allele	NCBI No	Scaffold ID	LFA Sample ID	Haplotype						inheritance	Allele Nr.
									98 Msat	198 G->A	201 A->G	202 C->G	230 C->T	251 G->A
ZFMK-TIS-2514964	Emberiza citrinella	EmbCit10	336	[AGAT]14	[AGAT]13.1				14b	-	G	-	-	-	he
ZFMK-TIS-2514964	Emberiza citrinella	EmbCit10	336	[AGAT]14	[AGAT]13.1				14b	-	G	-	-	-	he
ZFMK-TIS-2514965	Emberiza citrinella	EmbCit10	336	[AGAT]12.1	[AGAT]13.1				12.1	A	-	-	-	-	he
ZFMK-TIS-2514965	Emberiza citrinella	EmbCit10	336	[AGAT]13	[AGAT]13.1				13b	-	-	-	-	-	he
ZFMK-TIS-2520291	Emberiza citrinella	EmbCit10	336	[AGAT]11.3	[AGAT]13.1				11.3c	-	G	-	-	-	he
ZFMK-TIS-2520291	Emberiza citrinella	EmbCit10	336	[AGAT]11.3	[AGAT]13.1				11.3c	-	G	-	-	-	he
ZFMK-TIS-2520327	Emberiza citrinella	EmbCit10	336	[AGAT]11.1	[AGAT]13.1				11.1	-	G	-	T	-	he
ZFMK-TIS-2520327	Emberiza citrinella	EmbCit10	336	[AGAT]13.1	[AGAT]13.1				13.1	-	G	-	T	-	he
ZFMK-TIS-2530215	Emberiza citrinella	EmbCit10	336	[AGAT]13.1	[AGAT]13.1				13.1	-	G	-	-	A	he
ZFMK-TIS-2530215	Emberiza citrinella	EmbCit10	336	[AGAT]15.1	[AGAT]13.1				15.1	-	G	-	-	A	he
ZFMK-TIS-2590855	Emberiza citrinella	EmbCit10	336	[AGAT]13.2	[AGAT]13.1				13.2d	-	G	-	T	-	he
ZFMK-TIS-2590855	Emberiza citrinella	EmbCit10	336	[AGAT]13.1	[AGAT]13.1				13.1	-	G	-	T	-	he
ZFMK-TIS-2590911	Emberiza citrinella	EmbCit10	336	[AGAT]12	[AGAT]13.1				12b	-	-	-	-	-	he
ZFMK-TIS-2590911	Emberiza citrinella	EmbCit10	336	[AGAT]12	[AGAT]13.1				12b	-	-	-	-	-	he
ZFMK-TIS-35040	Emberiza citrinella	EmbCit10	336	[AGAT]10	[AGAT]13.1				10b	-	G	-	-	-	he
ZFMK-TIS-35040	Emberiza citrinella	EmbCit10	336	[AGAT]16	[AGAT]13.1				16b	-	G	G	-	-	he
ZFMK-TIS-35121	Emberiza citrinella	EmbCit10	336	[AGAT]12	[AGAT]13.1				12b	-	G	G	-	-	he
ZFMK-TIS-35121	Emberiza citrinella	EmbCit10	336	[AGAT]13	[AGAT]13.1				13b	-	G	G	-	-	he
ZFMK-TIS-60156	Emberiza citrinella	EmbCit10	336	[AGAT]13.1	[AGAT]13.1				13.1	-	G	-	-	-	he
ZFMK-TIS-60156	Emberiza citrinella	EmbCit10	336	[AGAT]15.1	[AGAT]13.1				15.1	-	-	-	-	-	he

## Sheet: EmbCit11
ZFMK-TIS	Species	Locus	Ref Amp size	Repeat motif	Ref allele	NCBI No	Scaffold ID	LFA Sample ID	Haplotype								inheritance	Allele Nr.
									72 Msat	141 G->A	186 C->T	187 G->A	195 G->A	206 T->G	223 C->A	275 G->T
ZFMK-TIS-2514964	Emberiza citrinella	EmbCit11	301	[CATC]19.1	[CATC]17.1				19.1	-	-	A	-	-	-	T	he
ZFMK-TIS-2514964	Emberiza citrinella	EmbCit11	301	[CATC]20.1	[CATC]17.1				20.1	-	-	A	-	-	-	T	he
ZFMK-TIS-2514965	Emberiza citrinella	EmbCit11	301	[CATC]17.1	[CATC]17.1				17.1	-	-	-	-	-	-	-	he
ZFMK-TIS-2514965	Emberiza citrinella	EmbCit11	301	[CATC]20.1	[CATC]17.1				20.1	-	-	-	-	-	-	-	he
ZFMK-TIS-2520291	Emberiza citrinella	EmbCit11	301	[CATC]19.1	[CATC]17.1				19.1	-	-	-	-	-	A	-	he
ZFMK-TIS-2520291	Emberiza citrinella	EmbCit11	301	[CATC]19.1	[CATC]17.1				19.1	-	-	-	-	-	-	-	he
ZFMK-TIS-2520327	Emberiza citrinella	EmbCit11	301	[CATC]20.1	[CATC]17.1				20.1	-	-	-	-	-	-	-	he
ZFMK-TIS-2520327	Emberiza citrinella	EmbCit11	301	[CATC]21.1	[CATC]17.1				21.1	-	-	-	-	-	-	-	he
ZFMK-TIS-2530215	Emberiza citrinella	EmbCit11	301	[CATC]22.1	[CATC]17.1				22.1	-	-	-	-	-	-	-	ho
ZFMK-TIS-2530215	Emberiza citrinella	EmbCit11	301	[CATC]22.1	[CATC]17.1				22.1	-	-	-	-	-	-	-	ho
ZFMK-TIS-2590855	Emberiza citrinella	EmbCit11	301	[CATC]18.1	[CATC]17.1				18.1	-	-	-	-	G	-	-	he
ZFMK-TIS-2590855	Emberiza citrinella	EmbCit11	301	[CATC]21.1	[CATC]17.1				21.1	-	-	-	-	G	-	-	he
ZFMK-TIS-2590911	Emberiza citrinella	EmbCit11	301	[CATC]20.1	[CATC]17.1				20.1	-	T	-	A	-	-	-	he
ZFMK-TIS-2590911	Emberiza citrinella	EmbCit11	301	[CATC]21.1	[CATC]17.1				21.1	-	T	-	A	-	-	-	he
ZFMK-TIS-35040	Emberiza citrinella	EmbCit11	301	[CATC]21.1	[CATC]17.1				21.1	A	T	-	-	-	-	-	he
ZFMK-TIS-35040	Emberiza citrinella	EmbCit11	301	[CATC]21.1	[CATC]17.1				21.1	-	-	-	-	-	-	-	he
ZFMK-TIS-35121	Emberiza citrinella	EmbCit11	301	[CATC]18.1	[CATC]17.1				18.1	-	-	-	-	-	-	-	ho
ZFMK-TIS-35121	Emberiza citrinella	EmbCit11	301	[CATC]18.1	[CATC]17.1				18.1	-	-	-	-	-	-	-	ho
ZFMK-TIS-60156	Emberiza citrinella	EmbCit11	301	[CATC]22.1	[CATC]17.1				22.1	-	T	-	-	-	-	-	he
ZFMK-TIS-60156	Emberiza citrinella	EmbCit11	301	[CATC]22.1	[CATC]17.1				22.1	-	-	-	-	-	-	-	he

## Sheet: EmbCit12
ZFMK-TIS	Species	Locus	Ref Amp size	Repeat motif	Ref allele	NCBI No	Scaffold ID	LFA Sample ID	Haplotype							inheritance	Allele Nr.
									85 A->G	160 A->G	172 Msat	254 T->C	264 G->A	271 A->T	279 A->C
ZFMK-TIS-2514964	Emberiza citrinella	EmbCit12	307	[ATCC]20 ACCC ATTC	[ATCC]18 ACCC ATTC				-	-	22	-	-	-	-	ho
ZFMK-TIS-2514964	Emberiza citrinella	EmbCit12	307	[ATCC]20 ACCC ATTC	[ATCC]18 ACCC ATTC				-	-	22	-	-	-	-	ho
ZFMK-TIS-2514965	Emberiza citrinella	EmbCit12	307	[ATCC]13 ACCC ATTC	[ATCC]18 ACCC ATTC				G	-	15	C	-	T	C	he
ZFMK-TIS-2514965	Emberiza citrinella	EmbCit12	307	[ATCC]17 ACCC ATTC	[ATCC]18 ACCC ATTC				G	-	19	-	-	-	-	he
ZFMK-TIS-2520291	Emberiza citrinella	EmbCit12	307	[ATCC]6 (ACCC ATCC)4 ACCC ATTC	[ATCC]18 ACCC ATTC				G	-	16b	-	-	-	-	ho
ZFMK-TIS-2520291	Emberiza citrinella	EmbCit12	307	[ATCC]6 (ACCC ATCC)4 ACCC ATTC	[ATCC]18 ACCC ATTC				G	-	16b	-	-	-	-	ho
ZFMK-TIS-2520327	Emberiza citrinella	EmbCit12	307	[ATCC]18 ACCC ATTC	[ATCC]18 ACCC ATTC				G	-	20	-	-	-	-	ho
ZFMK-TIS-2520327	Emberiza citrinella	EmbCit12	307	[ATCC]18 ACCC ATTC	[ATCC]18 ACCC ATTC				G	-	20	-	-	-	-	ho
ZFMK-TIS-2530215	Emberiza citrinella	EmbCit12	307	[ATCC]15 ACCC ATCC ACCC ATTC	[ATCC]18 ACCC ATTC				-	-	19c	-	-	-	-	ho
ZFMK-TIS-2530215	Emberiza citrinella	EmbCit12	307	[ATCC]15 ACCC ATCC ACCC ATTC	[ATCC]18 ACCC ATTC				-	-	19c	-	-	-	-	ho
ZFMK-TIS-2590855	Emberiza citrinella	EmbCit12	307	[ATCC]18 ACCC ATTC	[ATCC]18 ACCC ATTC				G	G	20	C	-	T	-	he
ZFMK-TIS-2590855	Emberiza citrinella	EmbCit12	307	[ATCC]20 [ACCC]2 ATTC	[ATCC]18 ACCC ATTC				G	-	23d	C	-	T	-	he
ZFMK-TIS-2590911	Emberiza citrinella	EmbCit12	307	[ATCC]3 ACCC [ATCC]5 ACCC ATCC ACCC [ATCC]3 (ACCC ATCC)2 ACCC ATTC	[ATCC]18 ACCC ATTC				G	-	21e	-	-	-	-	ho
ZFMK-TIS-2590911	Emberiza citrinella	EmbCit12	307	[ATCC]3 ACCC [ATCC]5 ACCC ATCC ACCC [ATCC]3 (ACCC ATCC)2 ACCC ATTC	[ATCC]18 ACCC ATTC				G	-	21e	-	-	-	-	ho
ZFMK-TIS-35040	Emberiza citrinella	EmbCit12	307	[ATCC]15 [ACCC]3 ATTC	[ATCC]18 ACCC ATTC				G	-	19f	-	-	-	-	he
ZFMK-TIS-35040	Emberiza citrinella	EmbCit12	307	[ATCC]3 ACCC [ATCC]5 ACCC ATCC ACCC [ATCC]3 (ACCC ATCC)2 ACCC ATTC	[ATCC]18 ACCC ATTC				G	-	21e	-	-	-	-	he
ZFMK-TIS-35121	Emberiza citrinella	EmbCit12	307	[ATCC]3 ACCC [ATCC]3 (ACCC ATCC)2 ACCC [ATCC]3 ACCC [ATCC]3 (ACCC ATCC)2 ACCC ATTC	[ATCC]18 ACCC ATTC				-	-	25g	-	-	-	-	he
ZFMK-TIS-35121	Emberiza citrinella	EmbCit12	307	[ATCC]18 [ACCC]7 ATTC	[ATCC]18 ACCC ATTC				-	-	26h	-	-	-	-	he
ZFMK-TIS-60156	Emberiza citrinella	EmbCit12	307	[ATCC]17 (ACCC ATCC)2 ACCC [ATCC]2 ACCC ATTC	[ATCC]18 ACCC ATTC				G	-	26i	C	A	T	-	he
ZFMK-TIS-60156	Emberiza citrinella	EmbCit12	307	[ATCC]21 ACCC [ATCC]2 ACCC [ATCC]2 ACCC ATTC	[ATCC]18 ACCC ATTC				-	-	29i	-	-	-	-	he

[truncated: 17 more sheets: EmbCit13, EmbCit14, EmbCit16, EmbCit17, EmbCit18, EmbCit19, EmbCit20, EmbCit21, EmbCit22, EmbCit23, EmbCit24, EmbCit25, EmbCit26, EmbCit27, EmbCit28, EmbCit29, EmbCit30]
