# Supplementary material for: FOGS: A SNPSTR Marker Database to Combat Wildlife Trafficking and a Cell Culture Bank for Ex‐Situ Conservation
Source: Mol Ecol Resour. 2025 Jan 10;25(4):e14062. doi: 10.1111/1755-0998.14062 (PMC11969641; doi:10.1111/1755-0998.14062)
Supplement: Supplementary file 4 — Table S4. SNPSTR data. [file MEN-25-e14062-s001.zip › Supplementary S4/Eretmochelys_imbricata_SNPSTR.xlsx]

## Sheet: CheMyd2
ZFMK-TIS	Species	Locus	Ref Amp size	Repeat motif	Ref allele	NCBI No	Scaffold ID	LFA Sample ID	Haplotype													inheritance	Allele Nr.
									64 C->T	74 T->C	77 T->C	93 A->G	120 C->T	139 A->G	147 C->T	165 Msat	239 G->A	244 G->A	249 G->A	280 A->C	310 T->C
Cheloniidae-10	Eretmochelys imbricata	CheMyd2	344	[TAGA]10	[TAGA]13	GCA_015237465.2	NC_051251.2		T	C	C	-	T	G	T	10	-	-	-	-	-	ho
Cheloniidae-10	Eretmochelys imbricata	CheMyd2	344	[TAGA]10	[TAGA]13	GCA_015237465.2	NC_051251.2		T	C	C	-	T	G	T	10	-	-	-	-	-	ho
Cheloniidae-13	Eretmochelys imbricata	CheMyd2	344	[TAGA]14	[TAGA]13	GCA_015237465.2	NC_051251.2		T	-	C	G	T	G	T	14	A	A	A	-	-	he
Cheloniidae-13	Eretmochelys imbricata	CheMyd2	344	[TAGA]14	[TAGA]13	GCA_015237465.2	NC_051251.2		T	-	C	-	T	G	T	14	A	A	A	-	-	he
Cheloniidae-2	Eretmochelys imbricata	CheMyd2	344	[TAGA]13	[TAGA]13	GCA_015237465.2	NC_051251.2		T	-	C	G	T	G	T	13	A	A	A	C	C	he
Cheloniidae-2	Eretmochelys imbricata	CheMyd2	344	[TAGA]13	[TAGA]13	GCA_015237465.2	NC_051251.2		T	-	C	-	T	G	T	13	A	A	A	C	C	he
Cheloniidae-6	Eretmochelys imbricata	CheMyd2	344	[TAGA]13	[TAGA]13	GCA_015237465.2	NC_051251.2		T	-	C	G	T	G	T	13	A	A	A	C	C	he
Cheloniidae-6	Eretmochelys imbricata	CheMyd2	344	[TAGA]13	[TAGA]13	GCA_015237465.2	NC_051251.2		T	-	C	-	T	G	T	13	A	A	A	C	C	he
Cheloniidae-8	Eretmochelys imbricata	CheMyd2	344	[TAGA]13	[TAGA]13	GCA_015237465.2	NC_051251.2		T	-	C	G	T	G	T	13	-	-	-	-	-	he
Cheloniidae-8	Eretmochelys imbricata	CheMyd2	344	[TAGA]13	[TAGA]13	GCA_015237465.2	NC_051251.2		T	-	C	-	T	G	T	13	-	-	-	-	-	he
Cheloniidae-3	Eretmochelys imbricata	CheMyd2	344		[TAGA]13	GCA_015237465.2	NC_051251.2		NA	NA	NA	NA	NA	NA	NA	NA	NA	NA	NA	NA	NA
Cheloniidae-3	Eretmochelys imbricata	CheMyd2	344		[TAGA]13	GCA_015237465.2	NC_051251.2		NA	NA	NA	NA	NA	NA	NA	NA	NA	NA	NA	NA	NA
Cheloniidae-11	Eretmochelys imbricata	CheMyd2	344		[TAGA]13	GCA_015237465.2	NC_051251.2		NA	NA	NA	NA	NA	NA	NA	NA	NA	NA	NA	NA	NA
Cheloniidae-11	Eretmochelys imbricata	CheMyd2	344		[TAGA]13	GCA_015237465.2	NC_051251.2		NA	NA	NA	NA	NA	NA	NA	NA	NA	NA	NA	NA	NA

## Sheet: CheMyd3
ZFMK-TIS	Species	Locus	Ref Amp size	Repeat motif	Ref allele	NCBI No	Scaffold ID	LFA Sample ID	Haplotype							inheritance	Allele Nr.
									100 C->A	103 G->A	115 Msat	215 A->C	253 INS 26bp	289 A->G	297 G->A
Cheloniidae-10	Eretmochelys imbricata	CheMyd3	336	[GATA]5 [GATTA]1.3 GATAA	GACA [GATA]12.1	GCA_015237465.2	NC_051252.2		A	-	7b	C	26bp	G	A	he
Cheloniidae-10	Eretmochelys imbricata	CheMyd3	336	[GATA]6 [GATTA]1.3 GATAA	GACA [GATA]12.1	GCA_015237465.2	NC_051252.2		A	-	8b	C	26bp	G	A	he
Cheloniidae-13	Eretmochelys imbricata	CheMyd3	336		GACA [GATA]12.1	GCA_015237465.2	NC_051252.2		NA	NA	NA	NA	NA	NA	NA
Cheloniidae-13	Eretmochelys imbricata	CheMyd3	336		GACA [GATA]12.1	GCA_015237465.2	NC_051252.2		NA	NA	NA	NA	NA	NA	NA
Cheloniidae-2	Eretmochelys imbricata	CheMyd3	336	[GATA]6.3 GATAA	GACA [GATA]12.1	GCA_015237465.2	NC_051252.2		A	-	7c	C	26bp	G	A	he
Cheloniidae-2	Eretmochelys imbricata	CheMyd3	336	[GATA]6.3 GATAA	GACA [GATA]12.1	GCA_015237465.2	NC_051252.2		A	A	7c	C	26bp	G	A	he
Cheloniidae-6	Eretmochelys imbricata	CheMyd3	336	[GATA]6.3 GATAA	GACA [GATA]12.1	GCA_015237465.2	NC_051252.2		A	-	7c	C	26bp	G	A	he
Cheloniidae-6	Eretmochelys imbricata	CheMyd3	336	[GATA]6.3 GATAA	GACA [GATA]12.1	GCA_015237465.2	NC_051252.2		A	A	7c	C	26bp	G	A	he
Cheloniidae-8	Eretmochelys imbricata	CheMyd3	336	[GATA]5 [GATTA]1.3 GATAA	GACA [GATA]12.1	GCA_015237465.2	NC_051252.2		A	-	7b	C	26bp	G	A	he
Cheloniidae-8	Eretmochelys imbricata	CheMyd3	336	[GATA]5 [GATTA]1.3 GATAA	GACA [GATA]12.1	GCA_015237465.2	NC_051252.2		A	A	7b	C	26bp	G	A	he
Cheloniidae-3	Eretmochelys imbricata	CheMyd3	336		GACA [GATA]12.1	GCA_015237465.2	NC_051252.2		NA	NA	NA	NA	NA	NA	NA
Cheloniidae-3	Eretmochelys imbricata	CheMyd3	336		GACA [GATA]12.1	GCA_015237465.2	NC_051252.2		NA	NA	NA	NA	NA	NA	NA
Cheloniidae-11	Eretmochelys imbricata	CheMyd3	336		GACA [GATA]12.1	GCA_015237465.2	NC_051252.2		NA	NA	NA	NA	NA	NA	NA
Cheloniidae-11	Eretmochelys imbricata	CheMyd3	336		GACA [GATA]12.1	GCA_015237465.2	NC_051252.2		NA	NA	NA	NA	NA	NA	NA

## Sheet: CheMyd7
ZFMK-TIS	Species	Locus	Ref Amp size	Repeat motif	Ref allele	NCBI No	Scaffold ID	LFA Sample ID	Haplotype				inheritance	Allele Nr.
									146 Msat	208 G->A	216 G->A	226 G->A
Cheloniidae-10	Eretmochelys imbricata	CheMyd7	300	[GATA]13.1	[GATA]12.1	GCA_015237465.2	NC_057857.1		13.1	-	-	-	he
Cheloniidae-10	Eretmochelys imbricata	CheMyd7	300	[GATA]14.1	[GATA]12.1	GCA_015237465.2	NC_057857.1		14.1	-	-	-	he
Cheloniidae-13	Eretmochelys imbricata	CheMyd7	300		[GATA]12.1	GCA_015237465.2	NC_057857.1		NA	NA	NA	NA
Cheloniidae-13	Eretmochelys imbricata	CheMyd7	300		[GATA]12.1	GCA_015237465.2	NC_057857.1		NA	NA	NA	NA
Cheloniidae-2	Eretmochelys imbricata	CheMyd7	300	[GATA]12.1	[GATA]12.1	GCA_015237465.2	NC_057857.1		12.1	A	A	A	he
Cheloniidae-2	Eretmochelys imbricata	CheMyd7	300	[GATA]13.1	[GATA]12.1	GCA_015237465.2	NC_057857.1		13.1	A	A	A	he
Cheloniidae-6	Eretmochelys imbricata	CheMyd7	300	[GATA]12.1	[GATA]12.1	GCA_015237465.2	NC_057857.1		12.1	A	A	A	he
Cheloniidae-6	Eretmochelys imbricata	CheMyd7	300	[GATA]13.1	[GATA]12.1	GCA_015237465.2	NC_057857.1		13.1	A	A	A	he
Cheloniidae-8	Eretmochelys imbricata	CheMyd7	300	[GATA]12.1	[GATA]12.1	GCA_015237465.2	NC_057857.1		12.1	A	A	A	he
Cheloniidae-8	Eretmochelys imbricata	CheMyd7	300	[GATA]13.1	[GATA]12.1	GCA_015237465.2	NC_057857.1		13.1	A	A	A	he
Cheloniidae-3	Eretmochelys imbricata	CheMyd7	300		[GATA]12.1	GCA_015237465.2	NC_057857.1		NA	NA	NA	NA
Cheloniidae-3	Eretmochelys imbricata	CheMyd7	300		[GATA]12.1	GCA_015237465.2	NC_057857.1		NA	NA	NA	NA
Cheloniidae-11	Eretmochelys imbricata	CheMyd7	300		[GATA]12.1	GCA_015237465.2	NC_057857.1		NA	NA	NA	NA
Cheloniidae-11	Eretmochelys imbricata	CheMyd7	300		[GATA]12.1	GCA_015237465.2	NC_057857.1		NA	NA	NA	NA

## Sheet: CheMyd8
ZFMK-TIS	Species	Locus	Ref Amp size	Repeat motif	Ref allele	NCBI No	Scaffold ID	LFA Sample ID	Haplotype								inheritance	Allele Nr.
									33C>T	48G>A	63C>G	69G>A	106 Msat	193C>T	238T>C	272C>T
Cheloniidae-10	Eretmochelys imbricata	CheMyd8	309	[GATA]20	AATT GATTA [GATA]16	GCA_015237465.2	NC_051258.2		T	A	G	A	20b	T	-	T	he
Cheloniidae-10	Eretmochelys imbricata	CheMyd8	309	[GATA]9	AATT GATTA [GATA]16	GCA_015237465.2	NC_051258.2		T	A	G	A	9b	T	-	T	he
Cheloniidae-13	Eretmochelys imbricata	CheMyd8	309		AATT GATTA [GATA]16	GCA_015237465.2	NC_051258.2		NA	NA	NA	NA	NA	NA	NA	NA
Cheloniidae-13	Eretmochelys imbricata	CheMyd8	309		AATT GATTA [GATA]16	GCA_015237465.2	NC_051258.2		NA	NA	NA	NA	NA	NA	NA	NA
Cheloniidae-2	Eretmochelys imbricata	CheMyd8	309	[GATA]7	AATT GATTA [GATA]16	GCA_015237465.2	NC_051258.2		T	A	G	A	7b	T	-	T	he
Cheloniidae-2	Eretmochelys imbricata	CheMyd8	309	[GATA]17	AATT GATTA [GATA]16	GCA_015237465.2	NC_051258.2		T	A	G	A	17b	T	C	T	he
Cheloniidae-6	Eretmochelys imbricata	CheMyd8	309	[GATA]7	AATT GATTA [GATA]16	GCA_015237465.2	NC_051258.2		T	A	G	A	7b	T	-	T	he
Cheloniidae-6	Eretmochelys imbricata	CheMyd8	309	[GATA]17	AATT GATTA [GATA]16	GCA_015237465.2	NC_051258.2		T	A	G	A	17b	T	C	T	he
Cheloniidae-8	Eretmochelys imbricata	CheMyd8	309	[GATA]7	AATT GATTA [GATA]16	GCA_015237465.2	NC_051258.2		T	A	G	A	7b	T	-	T	he
Cheloniidae-8	Eretmochelys imbricata	CheMyd8	309	[GATA]17	AATT GATTA [GATA]16	GCA_015237465.2	NC_051258.2		T	A	G	A	17b	T	C	T	he
Cheloniidae-3	Eretmochelys imbricata	CheMyd8	309		AATT GATTA [GATA]16	GCA_015237465.2	NC_051258.2		NA	NA	NA	NA	NA	NA	NA	NA
Cheloniidae-3	Eretmochelys imbricata	CheMyd8	309		AATT GATTA [GATA]16	GCA_015237465.2	NC_051258.2		NA	NA	NA	NA	NA	NA	NA	NA
Cheloniidae-11	Eretmochelys imbricata	CheMyd8	309		AATT GATTA [GATA]16	GCA_015237465.2	NC_051258.2		NA	NA	NA	NA	NA	NA	NA	NA
Cheloniidae-11	Eretmochelys imbricata	CheMyd8	309		AATT GATTA [GATA]16	GCA_015237465.2	NC_051258.2		NA	NA	NA	NA	NA	NA	NA	NA

## Sheet: CheMyd10
ZFMK-TIS	Species	Locus	Ref Amp size	Repeat motif	Ref allele	NCBI No	Scaffold ID	LFA Sample ID	Haplotype										inheritance	Allele Nr.
									25C>G	65T>G	87C>A	126 Msat	199 G->A	200 G->T	206 A->G	232 G->C	260 A->G	278 G->T
Cheloniidae-10	Eretmochelys imbricata	CheMyd10	310	[AGAT]19	[AGAT]15	GCA_015237465.2	NC_051260.2		-	-	-	19	-	T	G	-	-	-	he
Cheloniidae-10	Eretmochelys imbricata	CheMyd10	310	[AGAT]22	[AGAT]15	GCA_015237465.2	NC_051260.2		-	-	-	22	-	-	-	-	-	-	he
Cheloniidae-13	Eretmochelys imbricata	CheMyd10	310	[AGAT]15	[AGAT]15	GCA_015237465.2	NC_051260.2		-	-	-	15	A	-	G	C	-	-	he
Cheloniidae-13	Eretmochelys imbricata	CheMyd10	310	[AGAT]18	[AGAT]15	GCA_015237465.2	NC_051260.2		-	-	-	18	-	-	-	-	-	-	he
Cheloniidae-2	Eretmochelys imbricata	CheMyd10	310	[AGAT]21	[AGAT]15	GCA_015237465.2	NC_051260.2		-	-	-	21	-	-	-	-	G	T	he
Cheloniidae-2	Eretmochelys imbricata	CheMyd10	310	[AGAT]26	[AGAT]15	GCA_015237465.2	NC_051260.2		-	-	-	26	-	-	G	-	G	T	he
Cheloniidae-6	Eretmochelys imbricata	CheMyd10	310	[AGAT]21	[AGAT]15	GCA_015237465.2	NC_051260.2		-	-	-	21	-	-	-	-	-	-	he
Cheloniidae-6	Eretmochelys imbricata	CheMyd10	310	[AGAT]26	[AGAT]15	GCA_015237465.2	NC_051260.2		-	-	-	26	-	-	G	-	-	-	he
Cheloniidae-8	Eretmochelys imbricata	CheMyd10	310	[AGAT]21	[AGAT]15	GCA_015237465.2	NC_051260.2		G	G	A	21	-	-	G	-	G	T	ho
Cheloniidae-8	Eretmochelys imbricata	CheMyd10	310	[AGAT]21	[AGAT]15	GCA_015237465.2	NC_051260.2		G	G	A	21	-	-	G	-	G	T	ho
Cheloniidae-3	Eretmochelys imbricata	CheMyd10	310		[AGAT]15	GCA_015237465.2	NC_051260.2		NA	NA	NA	NA	NA	NA	NA	NA	NA	NA	NA
Cheloniidae-3	Eretmochelys imbricata	CheMyd10	310		[AGAT]15	GCA_015237465.2	NC_051260.2		NA	NA	NA	NA	NA	NA	NA	NA	NA	NA	NA
Cheloniidae-11	Eretmochelys imbricata	CheMyd10	310		[AGAT]15	GCA_015237465.2	NC_051260.2		NA	NA	NA	NA	NA	NA	NA	NA	NA	NA	NA
Cheloniidae-11	Eretmochelys imbricata	CheMyd10	310		[AGAT]15	GCA_015237465.2	NC_051260.2		NA	NA	NA	NA	NA	NA	NA	NA	NA	NA	NA

## Sheet: CheMyd14
ZFMK-TIS	Species	Locus	Ref Amp size	Repeat motif	Ref allele	NCBI No	Scaffold ID	LFA Sample ID	Haplotype							inheritance	Allele Nr.
									39T>A	42A>G	45G>C	87A>G	88G>A	95G>A	118 Msat
Cheloniidae-10	Eretmochelys imbricata	CheMyd14	306	GTA [GATA]9	[GATA]12.1	GCA_015237465.2	NC_051264.2		A	G	-	G	A	A	9b	ho
Cheloniidae-10	Eretmochelys imbricata	CheMyd14	306	GTA [GATA]9	[GATA]12.1	GCA_015237465.2	NC_051264.2		A	G	-	G	A	A	9b	ho
Cheloniidae-13	Eretmochelys imbricata	CheMyd14	306	GTA [GATA]8	[GATA]12.1	GCA_015237465.2	NC_051264.2		A	G	-	G	A	A	8b	ho
Cheloniidae-13	Eretmochelys imbricata	CheMyd14	306	GTA [GATA]8	[GATA]12.1	GCA_015237465.2	NC_051264.2		A	G	-	G	A	A	8b	ho
Cheloniidae-2	Eretmochelys imbricata	CheMyd14	306	GTA [GATA]7	[GATA]12.1	GCA_015237465.2	NC_051264.2		A	G	-	G	A	A	7b	ho
Cheloniidae-2	Eretmochelys imbricata	CheMyd14	306	GTA [GATA]7	[GATA]12.1	GCA_015237465.2	NC_051264.2		A	G	-	G	A	A	7b	ho
Cheloniidae-6	Eretmochelys imbricata	CheMyd14	306	GTA [GATA]7	[GATA]12.1	GCA_015237465.2	NC_051264.2		A	G	-	G	A	A	7b	ho
Cheloniidae-6	Eretmochelys imbricata	CheMyd14	306	GTA [GATA]7	[GATA]12.1	GCA_015237465.2	NC_051264.2		A	G	-	G	A	A	7b	ho
Cheloniidae-8	Eretmochelys imbricata	CheMyd14	306	GTA [GATA]7	[GATA]12.1	GCA_015237465.2	NC_051264.2		A	G	-	G	A	A	7b	he
Cheloniidae-8	Eretmochelys imbricata	CheMyd14	306	GTA [GATA]7	[GATA]12.1	GCA_015237465.2	NC_051264.2		A	G	C	G	A	A	7b	he
Cheloniidae-3	Eretmochelys imbricata	CheMyd14	306	GTA [GATA]12	[GATA]12.1	GCA_015237465.2	NC_051264.2		A	G	-	G	A	A	12b	ho
Cheloniidae-3	Eretmochelys imbricata	CheMyd14	306	GTA [GATA]12	[GATA]12.1	GCA_015237465.2	NC_051264.2		A	G	-	G	A	A	12b	ho
Cheloniidae-11	Eretmochelys imbricata	CheMyd14	306		[GATA]12.1	GCA_015237465.2	NC_051264.2		NA	NA	NA	NA	NA	NA	NA
Cheloniidae-11	Eretmochelys imbricata	CheMyd14	306		[GATA]12.1	GCA_015237465.2	NC_051264.2		NA	NA	NA	NA	NA	NA	NA

## Sheet: CheMyd15
ZFMK-TIS	Species	Locus	Ref Amp size	Repeat motif	Ref allele	NCBI No	Scaffold ID	LFA Sample ID	Haplotype													inheritance	Allele Nr.
									45 C->T	49 T->C	92 C->G	121 A->G	170 Msat	221 C->G	245 A->C	252 C->T	269 G->A	271 T->G	288 T->G	317 A->G	334 G->C
Cheloniidae-10	Eretmochelys imbricata	CheMyd15	340	[GATA]4.1	[GATA]11.1	GCA_015237465.2	NC_057858.1		T	C	G	G	4.1	G	C	T	-	G	G	-	-	ho
Cheloniidae-10	Eretmochelys imbricata	CheMyd15	340	[GATA]4.1	[GATA]11.1	GCA_015237465.2	NC_057858.1		T	C	G	G	4.1	G	C	T	-	G	G	-	-	ho
Cheloniidae-13	Eretmochelys imbricata	CheMyd15	340	GATA GACA [GATA]3.1	[GATA]11.1	GCA_015237465.2	NC_057858.1		T	C	-	-	4.1b	-	-	-	-	-	-	-	-	he
Cheloniidae-13	Eretmochelys imbricata	CheMyd15	340	[GATA]5.1	[GATA]11.1	GCA_015237465.2	NC_057858.1		T	C	-	-	5.1	-	-	-	-	-	-	-	-	he
Cheloniidae-2	Eretmochelys imbricata	CheMyd15	340	[GATA]3.1	[GATA]11.1	GCA_015237465.2	NC_057858.1		T	C	G	G	3.1	G	C	-	A	G	G	G	C	he
Cheloniidae-2	Eretmochelys imbricata	CheMyd15	340	[GATA]4.1	[GATA]11.1	GCA_015237465.2	NC_057858.1		T	C	G	G	4.1	G	C	T	-	G	G	-	-	he
Cheloniidae-6	Eretmochelys imbricata	CheMyd15	340	[GATA]3.1	[GATA]11.1	GCA_015237465.2	NC_057858.1		T	C	G	G	3.1	G	-	-	-	-	-	-	-	he
Cheloniidae-6	Eretmochelys imbricata	CheMyd15	340	[GATA]4.1	[GATA]11.1	GCA_015237465.2	NC_057858.1		T	C	G	G	4.1	G	C	T	-	G	G	-	-	he
Cheloniidae-8	Eretmochelys imbricata	CheMyd15	340	[GATA]3.1	[GATA]11.1	GCA_015237465.2	NC_057858.1		T	C	G	G	3.1	G	C	-	-	G	G	-	C	he
Cheloniidae-8	Eretmochelys imbricata	CheMyd15	340	[GATA]4.1	[GATA]11.1	GCA_015237465.2	NC_057858.1		T	C	G	G	4.1	G	C	T	-	G	G	-	-	he
Cheloniidae-3	Eretmochelys imbricata	CheMyd15	340		[GATA]11.1	GCA_015237465.2	NC_057858.1		NA	NA	NA	NA	NA	NA	NA	NA	NA	NA	NA	NA	NA
Cheloniidae-3	Eretmochelys imbricata	CheMyd15	340		[GATA]11.1	GCA_015237465.2	NC_057858.1		NA	NA	NA	NA	NA	NA	NA	NA	NA	NA	NA	NA	NA
Cheloniidae-11	Eretmochelys imbricata	CheMyd15	340	[GATA]4.1	[GATA]11.1	GCA_015237465.2	NC_057858.1		T	C	G	G	4.1	G	-	-	-	-	-	-	-	ho
Cheloniidae-11	Eretmochelys imbricata	CheMyd15	340	[GATA]4.1	[GATA]11.1	GCA_015237465.2	NC_057858.1		T	C	G	G	4.1	G	-	-	-	-	-	-	-	ho

## Sheet: CheMyd16
ZFMK-TIS	Species	Locus	Ref Amp size	Repeat motif	Ref allele	NCBI No	Scaffold ID	LFA Sample ID	Haplotype								inheritance	Allele Nr.
									30 A->C	67 T->C	71 C->T	94 C->T	95 T->C	160 Msat	224 G->A	229 INS C
Cheloniidae-10	Eretmochelys imbricata	CheMyd16	308	[GATA]4 TATA [GATA]3.3	[GATA]12.3	GCA_015237465.2	NC_057859.1		C	C	T	-	C	8.3	A	C	ho
Cheloniidae-10	Eretmochelys imbricata	CheMyd16	308	[GATA]4 TATA [GATA]3.3	[GATA]12.3	GCA_015237465.2	NC_057859.1		C	C	T	-	C	8.3	A	C	ho
Cheloniidae-13	Eretmochelys imbricata	CheMyd16	308	[GATA]4 TATA [GATA]3.3	[GATA]12.3	GCA_015237465.2	NC_057859.1		C	C	T	T	C	8.3	A	-	ho
Cheloniidae-13	Eretmochelys imbricata	CheMyd16	308	[GATA]4 TATA [GATA]3.3	[GATA]12.3	GCA_015237465.2	NC_057859.1		C	C	T	T	C	8.3	A	-	ho
Cheloniidae-2	Eretmochelys imbricata	CheMyd16	308	[GATA]4 TATA [GATA]3.3	[GATA]12.3	GCA_015237465.2	NC_057859.1		C	C	T	T	C	8.3	A	C	ho
Cheloniidae-2	Eretmochelys imbricata	CheMyd16	308	[GATA]4 TATA [GATA]3.3	[GATA]12.3	GCA_015237465.2	NC_057859.1		C	C	T	T	C	8.3	A	C	ho
Cheloniidae-6	Eretmochelys imbricata	CheMyd16	308	[GATA]4 TATA [GATA]3.3	[GATA]12.3	GCA_015237465.2	NC_057859.1		C	C	T	T	C	8.3	A	C	ho
Cheloniidae-6	Eretmochelys imbricata	CheMyd16	308	[GATA]4 TATA [GATA]3.3	[GATA]12.3	GCA_015237465.2	NC_057859.1		C	C	T	T	C	8.3	A	C	ho
Cheloniidae-8	Eretmochelys imbricata	CheMyd16	308	[GATA]4 TATA [GATA]3.3	[GATA]12.3	GCA_015237465.2	NC_057859.1		C	C	T	T	C	8.3	A	C	ho
Cheloniidae-8	Eretmochelys imbricata	CheMyd16	308	[GATA]4 TATA [GATA]3.3	[GATA]12.3	GCA_015237465.2	NC_057859.1		C	C	T	T	C	8.3	A	C	ho
Cheloniidae-3	Eretmochelys imbricata	CheMyd16	308		[GATA]12.3	GCA_015237465.2	NC_057859.1		NA	NA	NA	NA	NA	NA	NA	NA
Cheloniidae-3	Eretmochelys imbricata	CheMyd16	308		[GATA]12.3	GCA_015237465.2	NC_057859.1		NA	NA	NA	NA	NA	NA	NA	NA
Cheloniidae-11	Eretmochelys imbricata	CheMyd16	308		[GATA]12.3	GCA_015237465.2	NC_057859.1		NA	NA	NA	NA	NA	NA	NA	NA
Cheloniidae-11	Eretmochelys imbricata	CheMyd16	308		[GATA]12.3	GCA_015237465.2	NC_057859.1		NA	NA	NA	NA	NA	NA	NA	NA

## Sheet: CheMyd18
ZFMK-TIS	Species	Locus	Ref Amp size	Repeat motif	Ref allele	NCBI No	Scaffold ID	LFA Sample ID	Haplotype					inheritance	Allele Nr.
									58 T->G	67 T->C	83 A->G	114 Msat	270 C->T
Cheloniidae-10	Eretmochelys imbricata	CheMyd18	320	[GAAA]6	[GAAA]14	GCA_015237465.2	NC_051268.2		G	-	G	6	-	he
Cheloniidae-10	Eretmochelys imbricata	CheMyd18	320	[GAAA]9	[GAAA]14	GCA_015237465.2	NC_051268.2		G	-	G	9	-	he
Cheloniidae-13	Eretmochelys imbricata	CheMyd18	320		[GAAA]14	GCA_015237465.2	NC_051268.2		NA	NA	NA	NA	NA
Cheloniidae-13	Eretmochelys imbricata	CheMyd18	320		[GAAA]14	GCA_015237465.2	NC_051268.2		NA	NA	NA	NA	NA
Cheloniidae-2	Eretmochelys imbricata	CheMyd18	320	[GAAA]21	[GAAA]14	GCA_015237465.2	NC_051268.2		G	C	G	21	T	ho
Cheloniidae-2	Eretmochelys imbricata	CheMyd18	320	[GAAA]21	[GAAA]14	GCA_015237465.2	NC_051268.2		G	C	G	21	T	ho
Cheloniidae-6	Eretmochelys imbricata	CheMyd18	320	[GAAA]21	[GAAA]14	GCA_015237465.2	NC_051268.2		G	C	G	21	T	ho
Cheloniidae-6	Eretmochelys imbricata	CheMyd18	320	[GAAA]21	[GAAA]14	GCA_015237465.2	NC_051268.2		G	C	G	21	T	ho
Cheloniidae-8	Eretmochelys imbricata	CheMyd18	320		[GAAA]14	GCA_015237465.2	NC_051268.2		NA	NA	NA	NA	NA
Cheloniidae-8	Eretmochelys imbricata	CheMyd18	320		[GAAA]14	GCA_015237465.2	NC_051268.2		NA	NA	NA	NA	NA
Cheloniidae-3	Eretmochelys imbricata	CheMyd18	320		[GAAA]14	GCA_015237465.2	NC_051268.2		NA	NA	NA	NA	NA
Cheloniidae-3	Eretmochelys imbricata	CheMyd18	320		[GAAA]14	GCA_015237465.2	NC_051268.2		NA	NA	NA	NA	NA
Cheloniidae-11	Eretmochelys imbricata	CheMyd18	320		[GAAA]14	GCA_015237465.2	NC_051268.2		NA	NA	NA	NA	NA
Cheloniidae-11	Eretmochelys imbricata	CheMyd18	320		[GAAA]14	GCA_015237465.2	NC_051268.2		NA	NA	NA	NA	NA

## Sheet: CheMyd22
ZFMK-TIS	Species	Locus	Ref Amp size	Repeat motif	Ref allele	NCBI No	Scaffold ID	LFA Sample ID	Haplotype				inheritance	Allele Nr.
									126 A->T	131 A->G	168 Msat	248 A->G
Cheloniidae-10	Eretmochelys imbricata	CheMyd22	308	[GATA]9.3	TAC [GATA]12.3	GCA_015237465.2	NC_057852.1		T	G	9.3	G	he
Cheloniidae-10	Eretmochelys imbricata	CheMyd22	308	[GATA]7.3	TAC [GATA]12.3	GCA_015237465.2	NC_057852.1		T	G	7.3	G	he
Cheloniidae-13	Eretmochelys imbricata	CheMyd22	308		TAC [GATA]12.3	GCA_015237465.2	NC_057852.1		NA	NA	NA	NA
Cheloniidae-13	Eretmochelys imbricata	CheMyd22	308		TAC [GATA]12.3	GCA_015237465.2	NC_057852.1		NA	NA	NA	NA
Cheloniidae-2	Eretmochelys imbricata	CheMyd22	308	[GATA]15.3	TAC [GATA]12.3	GCA_015237465.2	NC_057852.1		-	G	15.3	G	he
Cheloniidae-2	Eretmochelys imbricata	CheMyd22	308	GGTA [GATA]5.3	TAC [GATA]12.3	GCA_015237465.2	NC_057852.1		T	G	5.3b	G	he
Cheloniidae-6	Eretmochelys imbricata	CheMyd22	308	[GATA]15.3	TAC [GATA]12.3	GCA_015237465.2	NC_057852.1		-	G	15.3	G	he
Cheloniidae-6	Eretmochelys imbricata	CheMyd22	308	GGTA [GATA]5.3	TAC [GATA]12.3	GCA_015237465.2	NC_057852.1		T	G	5.3b	G	he
Cheloniidae-8	Eretmochelys imbricata	CheMyd22	308	[GATA]15.3	TAC [GATA]12.3	GCA_015237465.2	NC_057852.1		-	G	15.3	G	he
Cheloniidae-8	Eretmochelys imbricata	CheMyd22	308	GGTA [GATA]5.3	TAC [GATA]12.3	GCA_015237465.2	NC_057852.1		T	G	5.3b	G	he
Cheloniidae-3	Eretmochelys imbricata	CheMyd22	308		TAC [GATA]12.3	GCA_015237465.2	NC_057852.1		NA	NA	NA	NA
Cheloniidae-3	Eretmochelys imbricata	CheMyd22	308		TAC [GATA]12.3	GCA_015237465.2	NC_057852.1		NA	NA	NA	NA
Cheloniidae-11	Eretmochelys imbricata	CheMyd22	308		TAC [GATA]12.3	GCA_015237465.2	NC_057852.1		NA	NA	NA	NA
Cheloniidae-11	Eretmochelys imbricata	CheMyd22	308		TAC [GATA]12.3	GCA_015237465.2	NC_057852.1		NA	NA	NA	NA

[truncated: 4 more sheets: CheMyd23, CheMyd24, CheMyd27, CheMyd30]
