# Supplementary material for: FOGS: A SNPSTR Marker Database to Combat Wildlife Trafficking and a Cell Culture Bank for Ex‐Situ Conservation
Source: Mol Ecol Resour. 2025 Jan 10;25(4):e14062. doi: 10.1111/1755-0998.14062 (PMC11969641; doi:10.1111/1755-0998.14062)
Supplement: Supplementary file 4 — Table S4. SNPSTR data. [file MEN-25-e14062-s001.zip › Supplementary S4/Ficedula_Hypoleuca_SNPSTR.xlsx]

## Sheet: FicHyp1
ZFMK-TIS	Species	Locus	Ref Amp size	Repeat motif	Ref allele	NCBI No	Scaffold ID	LFA Sample ID			inheritance	Allele Nr.
									73 Msat	183 T -> G
ZFMK-TIS-2006124	Ficedula hypoleuca	FicHyp1	302	[GATA]18 [GACA]3	[GATA]16 [GACA]2				21b	-	he
ZFMK-TIS-2006124	Ficedula hypoleuca	FicHyp1	302	[GATA]15 [GACA]3	[GATA]16 [GACA]2				18b	-	he
ZFMK-TIS-2520640	Ficedula hypoleuca	FicHyp1	302	[GATA]17 [GACA]3	[GATA]16 [GACA]2				20b	G	he
ZFMK-TIS-2520640	Ficedula hypoleuca	FicHyp1	302	[GATA]16 [GACA]3	[GATA]16 [GACA]2				19b	G	he
ZFMK-TIS-34891	Ficedula hypoleuca	FicHyp1	302	[GATA]18 [GACA]3	[GATA]16 [GACA]2				21b	G	he
ZFMK-TIS-34891	Ficedula hypoleuca	FicHyp1	302	[GATA]16 [GACA]3	[GATA]16 [GACA]2				19b	G	he
ZFMK-TIS-35043	Ficedula hypoleuca	FicHyp1	302	[GATA]17 [GACA]3	[GATA]16 [GACA]2				20b	-	he
ZFMK-TIS-35043	Ficedula hypoleuca	FicHyp1	302	[GATA]16 [GACA]2	[GATA]16 [GACA]2				18	-	he
ZFMK-TIS-35307	Ficedula hypoleuca	FicHyp1	302	[GATA]18 [GACA]3	[GATA]16 [GACA]2				21b	-	he
ZFMK-TIS-35307	Ficedula hypoleuca	FicHyp1	302	[GATA]15 [GACA]4	[GATA]16 [GACA]2				19c	-	he
ZFMK-TIS-35364	Ficedula hypoleuca	FicHyp1	302	[GATA]17 [GACA]4	[GATA]16 [GACA]2				21c	-	he
ZFMK-TIS-35364	Ficedula hypoleuca	FicHyp1	302	[GATA]13 [GACA]3	[GATA]16 [GACA]2				16b	-	he
ZFMK-TIS-50156	Ficedula hypoleuca	FicHyp1	302	[GATA]18 [GACA]3	[GATA]16 [GACA]2				21b	-	he
ZFMK-TIS-50156	Ficedula hypoleuca	FicHyp1	302	[GATA]15 [GACA]2	[GATA]16 [GACA]2				17	-	he
MAR3743	Ficedula hypoleuca	FicHyp1	302	[GATA]19 [GACA]3	[GATA]16 [GACA]2				22b	-	he
MAR3743	Ficedula hypoleuca	FicHyp1	302	[GATA]16 [GACA]2	[GATA]16 [GACA]2				18	-	he
MAR3862	Ficedula hypoleuca	FicHyp1	302	[GATA]2 CATA [GATA]16 [GACA]3	[GATA]16 [GACA]2				22d	-	he
MAR3862	Ficedula hypoleuca	FicHyp1	302	[GATA]18 [GACA]3	[GATA]16 [GACA]2				21b	-	he
MAR5271	Ficedula hypoleuca	FicHyp1	302	[GATA]18 [GACA]3	[GATA]16 [GACA]2				21b	-	he
MAR5271	Ficedula hypoleuca	FicHyp1	302	[GATA]19 [GACA]2	[GATA]16 [GACA]2				21	-	he

## Sheet: FicHyp2
ZFMK-TIS	Species	Locus	Ref Amp size	Repeat motif	Ref allele	NCBI No	Scaffold ID	LFA Sample ID	Haplotype			inheritance	Allele Nr.
									140 T -> G	159 T -> G	166 Msat
ZFMK-TIS-2006124	Ficedula hypoleuca	FicHyp2	325	[TCAC]15.3	[TCAC]16.3				-	G	15.3	he
ZFMK-TIS-2006124	Ficedula hypoleuca	FicHyp2	325	[TCAC]19.3	[TCAC]16.3				-	G	19.3	he
ZFMK-TIS-2520640	Ficedula hypoleuca	FicHyp2	325	[TCAC]14.3	[TCAC]16.3				-	G	14.3	he
ZFMK-TIS-2520640	Ficedula hypoleuca	FicHyp2	325	[TCAC]18.3	[TCAC]16.3				-	G	18.3	he
ZFMK-TIS-34891	Ficedula hypoleuca	FicHyp2	325	[TCAC]16.3	[TCAC]16.3				-	-	16.3	ho
ZFMK-TIS-34891	Ficedula hypoleuca	FicHyp2	325	[TCAC]16.3	[TCAC]16.3				-	-	16.3	ho
ZFMK-TIS-35043	Ficedula hypoleuca	FicHyp2	325	[TCAC]16.3	[TCAC]16.3				-	G	16.3	he
ZFMK-TIS-35043	Ficedula hypoleuca	FicHyp2	325	[TCAC]16.3	[TCAC]16.3				-	-	16.3	he
ZFMK-TIS-35307	Ficedula hypoleuca	FicHyp2	325	[TCAC]16.3	[TCAC]16.3				-	G	16.3	he
ZFMK-TIS-35307	Ficedula hypoleuca	FicHyp2	325	[TCAC]18.3	[TCAC]16.3				-	G	18.3	he
ZFMK-TIS-35364	Ficedula hypoleuca	FicHyp2	325	[TCAC]13.3	[TCAC]16.3				-	-	13.3	he
ZFMK-TIS-35364	Ficedula hypoleuca	FicHyp2	325	[TCAC]18.3	[TCAC]16.3				-	-	18.3	he
ZFMK-TIS-50156	Ficedula hypoleuca	FicHyp2	325	[TCAC]16.3	[TCAC]16.3				G	G	16.3	he
ZFMK-TIS-50156	Ficedula hypoleuca	FicHyp2	325	[TCAC]17.3	[TCAC]16.3				G	-	17.3	he
MAR3743	Ficedula hypoleuca	FicHyp2	325	[TCAC]13.3	[TCAC]16.3				-	-	13.3	he
MAR3743	Ficedula hypoleuca	FicHyp2	325	[TCAC]16.3	[TCAC]16.3				-	-	16.3	he
MAR3862	Ficedula hypoleuca	FicHyp2	325	[TCAC]15.3	[TCAC]16.3				-	-	15.3	he
MAR3862	Ficedula hypoleuca	FicHyp2	325	[TCAC]15.3	[TCAC]16.3				-	-	15.3	he
MAR5271	Ficedula hypoleuca	FicHyp2	325	[TCAC]15.3	[TCAC]16.3				-	-	15.3	he
MAR5271	Ficedula hypoleuca	FicHyp2	325	[TCAC]15.3	[TCAC]16.3				-	-	15.3	he

## Sheet: FicHyp3
ZFMK-TIS	Species	Locus	Ref Amp size	Repeat motif	Ref allele	NCBI No	Scaffold ID	LFA Sample ID							inheritance	Allele Nr.
									92 Msat	204 T->A	219 C->G	240 A->C	241 A->C	304 G->A
ZFMK-TIS-2006124	Ficedula hypoleuca	FicHyp3	326	[TAGA]3 TGGA [TAGA]22.2	[TAGA]20.2				20.2b	-	G	C	C	-	he
ZFMK-TIS-2006124	Ficedula hypoleuca	FicHyp3	326	[TAGA]26.2	[TAGA]20.2				26.2	-	G	C	C	-	he
ZFMK-TIS-2520640	Ficedula hypoleuca	FicHyp3	326	[TAGA]21.2	[TAGA]20.2				21.2	A	G	C	C	A	he
ZFMK-TIS-2520640	Ficedula hypoleuca	FicHyp3	326	[TAGA]23.2	[TAGA]20.2				23.2	A	G	C	C	A	he
ZFMK-TIS-34891	Ficedula hypoleuca	FicHyp3	326	[TAGA]19.2	[TAGA]20.2				19.2	A	G	C	C	-	he
ZFMK-TIS-34891	Ficedula hypoleuca	FicHyp3	326	[TAGA]21.2	[TAGA]20.2				21.2	A	G	C	C	-	he
ZFMK-TIS-35043	Ficedula hypoleuca	FicHyp3	326	[TAGA]20.2	[TAGA]20.2				20.2	-	-	-	-	-	he
ZFMK-TIS-35043	Ficedula hypoleuca	FicHyp3	326	[TAGA]27.2	[TAGA]20.2				27.2	-	-	-	-	-	he
ZFMK-TIS-35307	Ficedula hypoleuca	FicHyp3	326	[TAGA]20.2	[TAGA]20.2				20.2	A	G	C	C	-	ho
ZFMK-TIS-35307	Ficedula hypoleuca	FicHyp3	326	[TAGA]20.2	[TAGA]20.2				20.2	A	G	C	C	-	ho
ZFMK-TIS-35364	Ficedula hypoleuca	FicHyp3	326	[TAGA]18.2	[TAGA]20.2				18.2	A	G	C	C	-	he
ZFMK-TIS-35364	Ficedula hypoleuca	FicHyp3	326	[TAGA]23.2	[TAGA]20.2				23.2	A	G	C	C	-	he
ZFMK-TIS-50156	Ficedula hypoleuca	FicHyp3	326	[TAGA]18.2	[TAGA]20.2				18.2	-	G	C	C	-	he
ZFMK-TIS-50156	Ficedula hypoleuca	FicHyp3	326	[TAGA]23.2	[TAGA]20.2				23.2	-	G	-	-	-	he
MAR3743	Ficedula hypoleuca	FicHyp3	326	[TAGA]21.2	[TAGA]20.2				21.2	-	-	-	-	-	he
MAR3743	Ficedula hypoleuca	FicHyp3	326	[TAGA]23.2	[TAGA]20.2				23.2	-	-	-	-	-	he
MAR3862	Ficedula hypoleuca	FicHyp3	326	[TAGA]21.2	[TAGA]20.2				21.2	-	-	-	-	-	he
MAR3862	Ficedula hypoleuca	FicHyp3	326	[TAGA]23.2	[TAGA]20.2				23.2	-	-	-	-	-	he
MAR5271	Ficedula hypoleuca	FicHyp3	326	[TAGA]25.2	[TAGA]20.2				25.2	-	-	-	-	-	he
MAR5271	Ficedula hypoleuca	FicHyp3	326	[TAGA]31.2	[TAGA]20.2				31.2	-	-	-	-	-	he

## Sheet: FicHyp4
ZFMK-TIS	Species	Locus	Ref Amp size	Repeat motif	Ref allele	NCBI No	Scaffold ID	LFA Sample ID	Haplotype			inheritance	Allele Nr.
									166 T -> C	171 Msat	254 C -> A
ZFMK-TIS-2006124	Ficedula hypoleuca	FicHyp4	300	[AGAT]16	[AGAT]20				-	16	A	ho
ZFMK-TIS-2006124	Ficedula hypoleuca	FicHyp4	300	[AGAT]16	[AGAT]20				-	16	A	ho
ZFMK-TIS-2520640	Ficedula hypoleuca	FicHyp4	300	[AGAT]20	[AGAT]20				-	20	-	he
ZFMK-TIS-2520640	Ficedula hypoleuca	FicHyp4	300	[AGAT]25	[AGAT]20				-	25	-	he
ZFMK-TIS-34891	Ficedula hypoleuca	FicHyp4	300	[AGAT]16	[AGAT]20				C	16	-	he
ZFMK-TIS-34891	Ficedula hypoleuca	FicHyp4	300	[AGAT]21	[AGAT]20				C	21	-	he
ZFMK-TIS-35043	Ficedula hypoleuca	FicHyp4	300	[AGAT]17	[AGAT]20				-	17	-	he
ZFMK-TIS-35043	Ficedula hypoleuca	FicHyp4	300	[AGAT]20	[AGAT]20				-	20	-	he
ZFMK-TIS-35307	Ficedula hypoleuca	FicHyp4	300	[AGAT]21	[AGAT]20				-	21	-	he
ZFMK-TIS-35307	Ficedula hypoleuca	FicHyp4	300	[AGAT]22	[AGAT]20				-	22	-	he
ZFMK-TIS-35364	Ficedula hypoleuca	FicHyp4	300	[AGAT]16	[AGAT]20				-	16	-	he
ZFMK-TIS-35364	Ficedula hypoleuca	FicHyp4	300	[AGAT]19	[AGAT]20				-	19	-	he
ZFMK-TIS-50156	Ficedula hypoleuca	FicHyp4	300	[AGAT]13	[AGAT]20				-	13	-	he
ZFMK-TIS-50156	Ficedula hypoleuca	FicHyp4	300	[AGAT]16	[AGAT]20				-	16	-	he
MAR3743	Ficedula hypoleuca	FicHyp4	300	[AGAT]21	[AGAT]20				-	21	-	he
MAR3743	Ficedula hypoleuca	FicHyp4	300	[AGAT]22	[AGAT]20				-	22	-	he
MAR3862	Ficedula hypoleuca	FicHyp4	300	[AGAT]20	[AGAT]20				-	20	-	he
MAR3862	Ficedula hypoleuca	FicHyp4	300	[AGAT]22	[AGAT]20				-	22	-	he
MAR5271	Ficedula hypoleuca	FicHyp4	300	[AGAT]20	[AGAT]20				-	20	-	he
MAR5271	Ficedula hypoleuca	FicHyp4	300	[AGAT]21	[AGAT]20				-	21	-	he

## Sheet: FicHyp6
ZFMK-TIS	Species	Locus	Ref Amp size	Repeat motif	Ref allele	NCBI No	Scaffold ID	LFA Sample ID	Haplotype				inheritance	Allele Nr.
									95 T -> G	143 Msat	138 G->A	259 G->A
ZFMK-TIS-2006124	Ficedula hypoleuca	FicHyp6	315	AGAA [AGAT]21 [AAAT]1.1	AGAA [AGAT]16.1				-	23.1b	-	A	he
ZFMK-TIS-2006124	Ficedula hypoleuca	FicHyp6	315	AGAA [AGAT]21.1	AGAA [AGAT]16.1				-	22.1	-	-	he
ZFMK-TIS-2520640	Ficedula hypoleuca	FicHyp6	315	AGAA [AGAT]18.1	AGAA [AGAT]16.1				-	19.1	-	-	he
ZFMK-TIS-2520640	Ficedula hypoleuca	FicHyp6	315	AGAA [AGAT]17.1	AGAA [AGAT]16.1				-	18.1	-	-	he
ZFMK-TIS-34891	Ficedula hypoleuca	FicHyp6	315	AGAA [AGAT]17.1	AGAA [AGAT]16.1				G	18.1	A	-	he
ZFMK-TIS-34891	Ficedula hypoleuca	FicHyp6	315	AGAA [AGAT]16.1	AGAA [AGAT]16.1				G	17.1	A	-	he
ZFMK-TIS-35043	Ficedula hypoleuca	FicHyp6	315	AGAA [AGAT]16 [AAAT]1.1	AGAA [AGAT]16.1				-	18.1b	-	-	he
ZFMK-TIS-35043	Ficedula hypoleuca	FicHyp6	315	AGAA [AGAT]16.1	AGAA [AGAT]16.1				-	17.1	-	-	he
ZFMK-TIS-35307	Ficedula hypoleuca	FicHyp6	315	AGAA [AGAT]18.1	AGAA [AGAT]16.1				-	19.1	-	-	he
ZFMK-TIS-35307	Ficedula hypoleuca	FicHyp6	315	AGAA [AGAT]16.1	AGAA [AGAT]16.1				-	17.1	-	-	he
ZFMK-TIS-35364	Ficedula hypoleuca	FicHyp6	315	AGAA [AGAT]18 [AAAT]1.1	AGAA [AGAT]16.1				-	20.1b	-	-	he
ZFMK-TIS-35364	Ficedula hypoleuca	FicHyp6	315	AGAA [AGAT]18.1	AGAA [AGAT]16.1				G	19.1	-	-	he
ZFMK-TIS-50156	Ficedula hypoleuca	FicHyp6	315	AGAA [AGAT]18 [AAAT]1.1	AGAA [AGAT]16.1				-	20.1b	-	-	he
ZFMK-TIS-50156	Ficedula hypoleuca	FicHyp6	315	AGAA [AGAT]19.1	AGAA [AGAT]16.1				-	20.1	-	-	he
MAR3743	Ficedula hypoleuca	FicHyp6	315	AGAA [AGAT]20.1	AGAA [AGAT]16.1				-	21.1	-	-	he
MAR3743	Ficedula hypoleuca	FicHyp6	315	AGAA [AGAT]19.1	AGAA [AGAT]16.1				-	20.1	-	-	he
MAR3862	Ficedula hypoleuca	FicHyp6	315	AGAA [AGAT]20.1	AGAA [AGAT]16.1				-	21.1	-	-	he
MAR3862	Ficedula hypoleuca	FicHyp6	315	AGAA [AGAT]17 [AAAT]1.1	AGAA [AGAT]16.1				-	19.1b	-	-	he
MAR5271	Ficedula hypoleuca	FicHyp6	315	AGAA [AGAT]21 [AAAT]1.1	AGAA [AGAT]16.1				-	23.1b	-	-	he
MAR5271	Ficedula hypoleuca	FicHyp6	315	AGAA [AGAT]21.1	AGAA [AGAT]16.1				-	22.1	-	-	he

## Sheet: FicHyp7
ZFMK-TIS	Species	Locus	Ref Amp size	Repeat motif	Ref allele	NCBI No	Scaffold ID	LFA Sample ID				inheritance	Allele Nr.
									85 Msat	177 A -> C	294 A -> C
ZFMK-TIS-2006124	Ficedula hypoleuca	FicHyp7	319	[TCCA]18.1	[TCCA]20.1				18.1	-	C	ho
ZFMK-TIS-2006124	Ficedula hypoleuca	FicHyp7	319	[TCCA]18.1	[TCCA]20.1				18.1	-	C	ho
ZFMK-TIS-2520640	Ficedula hypoleuca	FicHyp7	319	[TCCA]18.1	[TCCA]20.1				18.1	C	C	ho
ZFMK-TIS-2520640	Ficedula hypoleuca	FicHyp7	319	[TCCA]18.1	[TCCA]20.1				18.1	C	C	ho
ZFMK-TIS-34891	Ficedula hypoleuca	FicHyp7	319	[TCCA]17.1	[TCCA]20.1				17.1	-	C	ho
ZFMK-TIS-34891	Ficedula hypoleuca	FicHyp7	319	[TCCA]17.1	[TCCA]20.1				17.1	-	C	ho
ZFMK-TIS-35043	Ficedula hypoleuca	FicHyp7	319	[TCCA]20.1	[TCCA]20.1				20.1	-	C	ho
ZFMK-TIS-35043	Ficedula hypoleuca	FicHyp7	319	[TCCA]20.1	[TCCA]20.1				20.1	-	C	ho
ZFMK-TIS-35307	Ficedula hypoleuca	FicHyp7	319	[TCCA]17.1	[TCCA]20.1				17.1	-	C	he
ZFMK-TIS-35307	Ficedula hypoleuca	FicHyp7	319	[TCCA]20.1	[TCCA]20.1				20.1	-	C	he
ZFMK-TIS-35364	Ficedula hypoleuca	FicHyp7	319	[TCCA]21.1	[TCCA]20.1				21.1	-	C	he
ZFMK-TIS-35364	Ficedula hypoleuca	FicHyp7	319	[TCCA]22.1	[TCCA]20.1				22.1	-	C	he
ZFMK-TIS-50156	Ficedula hypoleuca	FicHyp7	319	[TCCA]19.1	[TCCA]20.1				19.1	-	C	he
ZFMK-TIS-50156	Ficedula hypoleuca	FicHyp7	319	[TCCA]20.1	[TCCA]20.1				20.1	-	C	he
MAR3743	Ficedula hypoleuca	FicHyp7	319	[TCCA]15.1	[TCCA]20.1				15.1	-	-	he
MAR3743	Ficedula hypoleuca	FicHyp7	319	[TCCA]15.1	[TCCA]20.1				15.1	-	-	he
MAR3862	Ficedula hypoleuca	FicHyp7	319	[TCCA]18.1	[TCCA]20.1				18.1	-	-	he
MAR3862	Ficedula hypoleuca	FicHyp7	319	[TCCA]21.1	[TCCA]20.1				21.1	-	-	he
MAR5271	Ficedula hypoleuca	FicHyp7	319	[TCCA]19.1	[TCCA]20.1				19.1	-	-	he
MAR5271	Ficedula hypoleuca	FicHyp7	319	[TCCA]20.1	[TCCA]20.1				20.1	-	-	he

## Sheet: FicHyp9
ZFMK-TIS	Species	Locus	Ref Amp size	Repeat motif	Ref allele	NCBI No	Scaffold ID	LFA Sample ID			inheritance	Allele Nr.
									99 Msat	250 G -> A
ZFMK-TIS-2006124	Ficedula hypoleuca	FicHyp9	301		[CATC]20 CACC [CATC]2 CACC CATC				NA	NA	NA
ZFMK-TIS-2006124	Ficedula hypoleuca	FicHyp9	301		[CATC]20 CACC [CATC]2 CACC CATC				NA	NA	NA
ZFMK-TIS-2520640	Ficedula hypoleuca	FicHyp9	301	[CATC]21 CACC [CATC]2 CACC CATC	[CATC]20 CACC [CATC]2 CACC CATC				26	-	ho
ZFMK-TIS-2520640	Ficedula hypoleuca	FicHyp9	301	[CATC]21 CACC [CATC]2 CACC CATC	[CATC]20 CACC [CATC]2 CACC CATC				26	-	ho
ZFMK-TIS-34891	Ficedula hypoleuca	FicHyp9	301		[CATC]20 CACC [CATC]2 CACC CATC				NA	NA	NA
ZFMK-TIS-34891	Ficedula hypoleuca	FicHyp9	301		[CATC]20 CACC [CATC]2 CACC CATC				NA	NA	NA
ZFMK-TIS-35043	Ficedula hypoleuca	FicHyp9	301	[CATC]20 CACC [CATC]2 CACC CATC	[CATC]20 CACC [CATC]2 CACC CATC				25	-	he
ZFMK-TIS-35043	Ficedula hypoleuca	FicHyp9	301	[CATC]22 CACC CATC	[CATC]20 CACC [CATC]2 CACC CATC				24b	-	he
ZFMK-TIS-35307	Ficedula hypoleuca	FicHyp9	301	[CATC]22 CACC CATC	[CATC]20 CACC [CATC]2 CACC CATC				24b	A	he
ZFMK-TIS-35307	Ficedula hypoleuca	FicHyp9	301	[CATC]22 CACC CATC	[CATC]20 CACC [CATC]2 CACC CATC				24b	-	he
ZFMK-TIS-35364	Ficedula hypoleuca	FicHyp9	301	[CATC]10 CACC [CATC]5 CACC [CATC]2 CACC CATC	[CATC]20 CACC [CATC]2 CACC CATC				21c	-	he
ZFMK-TIS-35364	Ficedula hypoleuca	FicHyp9	301	[CATC]18 CACC CATC	[CATC]20 CACC [CATC]2 CACC CATC				20b	-	he
ZFMK-TIS-50156	Ficedula hypoleuca	FicHyp9	301	[CATC]25	[CATC]20 CACC [CATC]2 CACC CATC				25d	-	ho
ZFMK-TIS-50156	Ficedula hypoleuca	FicHyp9	301	[CATC]25	[CATC]20 CACC [CATC]2 CACC CATC				25d	-	ho
MAR3743	Ficedula hypoleuca	FicHyp9	301	[CATC]18	[CATC]20 CACC [CATC]2 CACC CATC				18d	-	he
MAR3743	Ficedula hypoleuca	FicHyp9	301	[CATC]18	[CATC]20 CACC [CATC]2 CACC CATC				18d	-	he
MAR3862	Ficedula hypoleuca	FicHyp9	301	[CATC]22	[CATC]20 CACC [CATC]2 CACC CATC				22d	-	he
MAR3862	Ficedula hypoleuca	FicHyp9	301	[CATC]22	[CATC]20 CACC [CATC]2 CACC CATC				22d	-	he
MAR5271	Ficedula hypoleuca	FicHyp9	301	[CATC]18 CACC CATC	[CATC]20 CACC [CATC]2 CACC CATC				20b	-	he
MAR5271	Ficedula hypoleuca	FicHyp9	301	[CATC]18 CACC CATC	[CATC]20 CACC [CATC]2 CACC CATC				20b	-	he

## Sheet: FicHyp10
ZFMK-TIS	Species	Locus	Ref Amp size	Repeat motif	Ref allele	NCBI No	Scaffold ID	LFA Sample ID	Haplotype					inheritance	Allele Nr.
									78 A->G	111 G->A	114 T->G	122 T->C	138 Msat
ZFMK-TIS-2006124	Ficedula hypoleuca	FicHyp10	343	[TGAA]16	[TGAA]18				G	A	G	-	16	ho
ZFMK-TIS-2006124	Ficedula hypoleuca	FicHyp10	343	[TGAA]16	[TGAA]18				G	A	G	-	16	ho
ZFMK-TIS-2520640	Ficedula hypoleuca	FicHyp10	343	[TGAA]17	[TGAA]18				G	-	-	-	17	he
ZFMK-TIS-2520640	Ficedula hypoleuca	FicHyp10	343	[TGAA]20	[TGAA]18				G	-	-	-	20	he
ZFMK-TIS-34891	Ficedula hypoleuca	FicHyp10	343	[TGAA]13	[TGAA]18				G	A	G	C	13	he
ZFMK-TIS-34891	Ficedula hypoleuca	FicHyp10	343	[TGAA]18	[TGAA]18				G	-	-	C	18	he
ZFMK-TIS-35043	Ficedula hypoleuca	FicHyp10	343	[TGAA]16	[TGAA]18				G	A	G	-	16	he
ZFMK-TIS-35043	Ficedula hypoleuca	FicHyp10	343	[TGAA]18	[TGAA]18				G	A	G	-	18	he
ZFMK-TIS-35307	Ficedula hypoleuca	FicHyp10	343	[TGAA]20	[TGAA]18				G	-	-	-	20	he
ZFMK-TIS-35307	Ficedula hypoleuca	FicHyp10	343	[TGAA]20	[TGAA]18				-	-	-	-	20	he
ZFMK-TIS-35364	Ficedula hypoleuca	FicHyp10	343	[TGAA]15	[TGAA]18				-	-	-	-	15	ho
ZFMK-TIS-35364	Ficedula hypoleuca	FicHyp10	343	[TGAA]15	[TGAA]18				-	-	-	-	15	ho
ZFMK-TIS-50156	Ficedula hypoleuca	FicHyp10	343	[TGAA]15	[TGAA]18				G	A	G	-	15	he
ZFMK-TIS-50156	Ficedula hypoleuca	FicHyp10	343	[TGAA]17	[TGAA]18				G	A	G	-	17	he
MAR3743	Ficedula hypoleuca	FicHyp10	343	[TGAA]17	[TGAA]18				-	-	-	-	17	he
MAR3743	Ficedula hypoleuca	FicHyp10	343	[TGAA]19	[TGAA]18				-	-	-	-	19	he
MAR3862	Ficedula hypoleuca	FicHyp10	343	[TGAA]16	[TGAA]18				-	-	-	-	16	he
MAR3862	Ficedula hypoleuca	FicHyp10	343	[TGAA]17	[TGAA]18				-	-	-	-	17	he
MAR5271	Ficedula hypoleuca	FicHyp10	343	[TGAA]12	[TGAA]18				-	-	-	-	12	he
MAR5271	Ficedula hypoleuca	FicHyp10	343	[TGAA]14	[TGAA]18				-	-	-	-	14	he

## Sheet: FicHyp12
ZFMK-TIS	Species	Locus	Ref Amp size	Repeat motif	Ref allele	NCBI No	Scaffold ID	LFA Sample ID			inheritance	Allele Nr.
									113 Msat	298 T -> C
ZFMK-TIS-2006124	Ficedula hypoleuca	FicHyp12	346	ATGG [ATGA]15.1	[ATGA]19.1				16.1b	C	he
ZFMK-TIS-2006124	Ficedula hypoleuca	FicHyp12	346	ATGG [ATGA]15.1	[ATGA]19.1				16.1b	-	he
ZFMK-TIS-2520640	Ficedula hypoleuca	FicHyp12	346		[ATGA]19.1				NA	NA	NA
ZFMK-TIS-2520640	Ficedula hypoleuca	FicHyp12	346		[ATGA]19.1				NA	NA	NA
ZFMK-TIS-34891	Ficedula hypoleuca	FicHyp12	346	ATGG [ATGA]17.1	[ATGA]19.1				18.1b	C	he
ZFMK-TIS-34891	Ficedula hypoleuca	FicHyp12	346	ATGG [ATGA]17.1	[ATGA]19.1				18.1b	-	he
ZFMK-TIS-35043	Ficedula hypoleuca	FicHyp12	346	[ATGA]19.1	[ATGA]19.1				19.1	-	ho
ZFMK-TIS-35043	Ficedula hypoleuca	FicHyp12	346	[ATGA]19.1	[ATGA]19.1				19.1	-	ho
ZFMK-TIS-35307	Ficedula hypoleuca	FicHyp12	346	ATGG [ATGA]19.1	[ATGA]19.1				20.1b	C	he
ZFMK-TIS-35307	Ficedula hypoleuca	FicHyp12	346	ATGG [ATGA]19.1	[ATGA]19.1				20.1b	-	he
ZFMK-TIS-35364	Ficedula hypoleuca	FicHyp12	346	ATGG [ATGA]17.1	[ATGA]19.1				18.1b	C	he
ZFMK-TIS-35364	Ficedula hypoleuca	FicHyp12	346	ATGG [ATGA]17.1	[ATGA]19.1				18.1b	-	he
ZFMK-TIS-50156	Ficedula hypoleuca	FicHyp12	346		[ATGA]19.1				NA	NA	NA
ZFMK-TIS-50156	Ficedula hypoleuca	FicHyp12	346		[ATGA]19.1				NA	NA	NA
MAR3743	Ficedula hypoleuca	FicHyp12	346	[ATGA]18.1	[ATGA]19.1				18.1	-	he
MAR3743	Ficedula hypoleuca	FicHyp12	346	[ATGA]18.1	[ATGA]19.1				18.1	-	he
MAR3862	Ficedula hypoleuca	FicHyp12	346		[ATGA]19.1				NA	NA	NA
MAR3862	Ficedula hypoleuca	FicHyp12	346		[ATGA]19.1				NA	NA	NA
MAR5271	Ficedula hypoleuca	FicHyp12	346	ATGG [ATGA]16.1	[ATGA]19.1				17.1b	-	he
MAR5271	Ficedula hypoleuca	FicHyp12	346	ATGG [ATGA]16.1	[ATGA]19.1				17.1b	-	he

## Sheet: FicHyp14
ZFMK-TIS	Species	Locus	Ref Amp size	Repeat motif	Ref allele	NCBI No	Scaffold ID	LFA Sample ID			inheritance	Allele Nr.
									102 Msat	223 G -> A
ZFMK-TIS-2006124	Ficedula hypoleuca	FicHp14	300	[ACCT]13.1	[ACCT]15.1				13.1	A	he
ZFMK-TIS-2006124	Ficedula hypoleuca	FicHp14	300	[ACCT]15.1	[ACCT]15.1				15.1	A	he
ZFMK-TIS-2520640	Ficedula hypoleuca	FicHp14	300	[ACCT]11.1	[ACCT]15.1				11.1	A	he
ZFMK-TIS-2520640	Ficedula hypoleuca	FicHp14	300	[ACCT]18.1	[ACCT]15.1				18.1	A	he
ZFMK-TIS-34891	Ficedula hypoleuca	FicHp14	300	[ACCT]18.1	[ACCT]15.1				18.1	-	ho
ZFMK-TIS-34891	Ficedula hypoleuca	FicHp14	300	[ACCT]18.1	[ACCT]15.1				18.1	-	ho
ZFMK-TIS-35043	Ficedula hypoleuca	FicHp14	300	[ACCT]15.1	[ACCT]15.1				15.1	-	ho
ZFMK-TIS-35043	Ficedula hypoleuca	FicHp14	300	[ACCT]15.1	[ACCT]15.1				15.1	-	ho
ZFMK-TIS-35307	Ficedula hypoleuca	FicHp14	300	[ACCT]10.1	[ACCT]15.1				10.1	A	he
ZFMK-TIS-35307	Ficedula hypoleuca	FicHp14	300	[ACCT]10.1	[ACCT]15.1				10.1	-	he
ZFMK-TIS-35364	Ficedula hypoleuca	FicHp14	300	[ACCT]9.1	[ACCT]15.1				9.1	A	he
ZFMK-TIS-35364	Ficedula hypoleuca	FicHp14	300	[ACCT]9.1	[ACCT]15.1				9.1	-	he
ZFMK-TIS-50156	Ficedula hypoleuca	FicHp14	300	[ACCT]14.1	[ACCT]15.1				14.1	A	ho
ZFMK-TIS-50156	Ficedula hypoleuca	FicHp14	300	[ACCT]14.1	[ACCT]15.1				14.1	A	ho
MAR3743	Ficedula hypoleuca	FicHp14	300	[ACCT]17.1	[ACCT]15.1				17.1	-	he
MAR3743	Ficedula hypoleuca	FicHp14	300	[ACCT]17.1	[ACCT]15.1				17.1	-	he
MAR3862	Ficedula hypoleuca	FicHp14	300	[ACCT]19.1	[ACCT]15.1				19.1	-	he
MAR3862	Ficedula hypoleuca	FicHp14	300	[ACCT]19.1	[ACCT]15.1				19.1	-	he
MAR5271	Ficedula hypoleuca	FicHp14	300	[ACCT]20.1	[ACCT]15.1				20.1	-	he
MAR5271	Ficedula hypoleuca	FicHp14	300	[ACCT]20.1	[ACCT]15.1				20.1	-	he

[truncated: 14 more sheets: FicHyp16, FicHyp17, FicHyp18, FicHyp20, FicHyp21, FicHyp22, FicHyp23, FicHyp24, FicHyp25, FicHyp26, FicHyp27, FicHyp28, FicHyp29, FicHyp30]
