# Supplementary material for: FOGS: A SNPSTR Marker Database to Combat Wildlife Trafficking and a Cell Culture Bank for Ex‐Situ Conservation
Source: Mol Ecol Resour. 2025 Jan 10;25(4):e14062. doi: 10.1111/1755-0998.14062 (PMC11969641; doi:10.1111/1755-0998.14062)
Supplement: Supplementary file 4 — Table S4. SNPSTR data. [file MEN-25-e14062-s001.zip › Supplementary S4/Fringilla_Coelebs_SNPSTR.xlsx]

## Sheet: FriCoe1
ZFMK-TIS	Species	Locus	Ref Amp size	Repeat motif	Ref allele	NCBI No	Scaffold ID	LFA Sample ID	Haplotype					inheritance	Allele Nr.
									76 G->A	111 A->G	120 G->T	131 Msat	298 T->G
ZFMK-TIS-2007542	Fringilla coelebs	FriCoe1	331	[ATCC]13 ATCA [TCCA]5.2	[ATCC]18.3	GCA_015532645.1	CM027216.1		-	-	-	19.2f	-	he
ZFMK-TIS-2007542	Fringilla coelebs	FriCoe1	331	[ATCC]13 ATCA [TCCA]5 TCAT CTTG [CCTT]1.1	[ATCC]18.3	GCA_015532645.1	CM027216.1		-	-	-	22.1b	-	he
ZFMK-TIS-2507772	Fringilla coelebs	FriCoe1	331	[ATCC]10 ATCA [TCCA]4.2	[ATCC]18.3	GCA_015532645.1	CM027216.1		A	-	T	15.2c	-	he
ZFMK-TIS-2507772	Fringilla coelebs	FriCoe1	331	[ATCC]10 ATCA [TCCA]4 TCAT CTTG [CCTT]1.1	[ATCC]18.3	GCA_015532645.1	CM027216.1		A	-	T	18.1d	-	he
ZFMK-TIS-2514972	Fringilla coelebs	FriCoe1	331	[ATCC]3.3	[ATCC]18.3	GCA_015532645.1	CM027216.1		A	G	-	3.3	G	he
ZFMK-TIS-2514972	Fringilla coelebs	FriCoe1	331	[ATCC]3.3	[ATCC]18.3	GCA_015532645.1	CM027216.1		-	G	-	3.3	-	he
ZFMK-TIS-2514973	Fringilla coelebs	FriCoe1	331	[ATCC]17.3	[ATCC]18.3	GCA_015532645.1	CM027216.1		-	-	-	17.3	G	he
ZFMK-TIS-2514973	Fringilla coelebs	FriCoe1	331	[ATCC]17 ATCA TCTT GCCT TC	[ATCC]18.3	GCA_015532645.1	CM027216.1		-	-	-	20.2e	-	he
ZFMK-TIS-34894	Fringilla coelebs	FriCoe1	331	[ATCC]18.3	[ATCC]18.3	GCA_015532645.1	CM027216.1		-	-	-	18.3	-	he
ZFMK-TIS-34894	Fringilla coelebs	FriCoe1	331	[ATCC]18 ATCA TCTT GCCT TC	[ATCC]18.3	GCA_015532645.1	CM027216.1		-	-	-	21.2e	-	he
ZFMK-TIS-34905	Fringilla coelebs	FriCoe1	331	[ATCC]14.3	[ATCC]18.3	GCA_015532645.1	CM027216.1		-	-	-	14.3	-	he
ZFMK-TIS-34905	Fringilla coelebs	FriCoe1	331	[ATCC]14 ATCA TCTT GCCT TC	[ATCC]18.3	GCA_015532645.1	CM027216.1		-	-	-	17.2e	-	he
ZFMK-TIS-35036	Fringilla coelebs	FriCoe1	331	[ATCC]3.3	[ATCC]18.3	GCA_015532645.1	CM027216.1		A	G	-	3.3	-	ho
ZFMK-TIS-35036	Fringilla coelebs	FriCoe1	331	[ATCC]3.3	[ATCC]18.3	GCA_015532645.1	CM027216.1		A	G	-	3.3	-	ho
ZFMK-TIS-35140	Fringilla coelebs	FriCoe1	331	[ATCC]16.3	[ATCC]18.3	GCA_015532645.1	CM027216.1		-	-	-	16.3	-	he
ZFMK-TIS-35140	Fringilla coelebs	FriCoe1	331	[ATCC]16 ATCA TCTT GCCT TC	[ATCC]18.3	GCA_015532645.1	CM027216.1		-	-	-	19.2e	-	he
ZFMK-TIS-35228	Fringilla coelebs	FriCoe1	331	[ATCC]16.3	[ATCC]18.3	GCA_015532645.1	CM027216.1		-	-	-	16.3	-	he
ZFMK-TIS-35228	Fringilla coelebs	FriCoe1	331	[ATCC]16 ATCA TCTT GCCT TC	[ATCC]18.3	GCA_015532645.1	CM027216.1		-	-	-	19.2e	-	he
ZFMK-TIS-35407	Fringilla coelebs	FriCoe1	331	[ATCC]10 ATCA [TCCA]4.2	[ATCC]18.3	GCA_015532645.1	CM027216.1		A	-	T	15.2c	-	he
ZFMK-TIS-35407	Fringilla coelebs	FriCoe1	331	[ATCC]10 ATCA [TCCA]4 TCAT CTTG [CCTT]1.1	[ATCC]18.3	GCA_015532645.1	CM027216.1		A	-	T	18.1d	-	he

## Sheet: FriCoe2
ZFMK-TIS	Species	Locus	Ref Amp size	Repeat motif	Ref allele	NCBI No	Scaffold ID	LFA Sample ID	Haplotype						inheritance	Allele Nr.
									71 A->G	108 Msat	168 G->A	211 T->C	253 G->T	285 G->A
ZFMK-TIS-2007542	Fringilla coelebs	FriCoe2	329	[TCAC]16	[TCAC]13	GCA_015532645.1	CM027219.1		-	16	-	C	T	-	he
ZFMK-TIS-2007542	Fringilla coelebs	FriCoe2	329	[TCAC]17	[TCAC]13	GCA_015532645.1	CM027219.1		-	17	-	C	T	-	he
ZFMK-TIS-2507772	Fringilla coelebs	FriCoe2	329	[TCAC]13	[TCAC]13	GCA_015532645.1	CM027219.1		-	13	-	-	T	-	he
ZFMK-TIS-2507772	Fringilla coelebs	FriCoe2	329	[TCAC]14	[TCAC]13	GCA_015532645.1	CM027219.1		-	14	-	C	T	-	he
ZFMK-TIS-2514972	Fringilla coelebs	FriCoe2	329	[TCAC]16.1	[TCAC]13	GCA_015532645.1	CM027219.1		-	16.1b	A	C	T	-	he
ZFMK-TIS-2514972	Fringilla coelebs	FriCoe2	329	[TCAC]17	[TCAC]13	GCA_015532645.1	CM027219.1		-	17	-	C	T	A	he
ZFMK-TIS-2514973	Fringilla coelebs	FriCoe2	329	[TCAC]16	[TCAC]13	GCA_015532645.1	CM027219.1		-	16	-	C	-	-	he
ZFMK-TIS-2514973	Fringilla coelebs	FriCoe2	329	[TCAC]17	[TCAC]13	GCA_015532645.1	CM027219.1		-	17	-	C	-	-	he
ZFMK-TIS-34894	Fringilla coelebs	FriCoe2	329	[TCAC]12 TCAT [TCAC]3	[TCAC]13	GCA_015532645.1	CM027219.1		-	16c	-	C	T	-	he
ZFMK-TIS-34894	Fringilla coelebs	FriCoe2	329	[TCAC]12 TCAT [TCAC]4	[TCAC]13	GCA_015532645.1	CM027219.1		-	17d	-	C	T	-	he
ZFMK-TIS-34905	Fringilla coelebs	FriCoe2	329	[TCAC]14	[TCAC]13	GCA_015532645.1	CM027219.1		-	14	-	C	-	A	he
ZFMK-TIS-34905	Fringilla coelebs	FriCoe2	329	[TCAC]15	[TCAC]13	GCA_015532645.1	CM027219.1		-	15	-	C	-	-	he
ZFMK-TIS-35036	Fringilla coelebs	FriCoe2	329	[TCAC]15	[TCAC]13	GCA_015532645.1	CM027219.1		G	15	A	C	T	-	he
ZFMK-TIS-35036	Fringilla coelebs	FriCoe2	329	[TCAC]16	[TCAC]13	GCA_015532645.1	CM027219.1		-	16	-	-	T	-	he
ZFMK-TIS-35140	Fringilla coelebs	FriCoe2	329	[TCAC]17	[TCAC]13	GCA_015532645.1	CM027219.1		-	17	-	C	T	-	he
ZFMK-TIS-35140	Fringilla coelebs	FriCoe2	329	[TCAC]18	[TCAC]13	GCA_015532645.1	CM027219.1		-	18	-	C	T	-	he
ZFMK-TIS-35228	Fringilla coelebs	FriCoe2	329	[TCAC]14	[TCAC]13	GCA_015532645.1	CM027219.1		-	14	-	-	T	-	he
ZFMK-TIS-35228	Fringilla coelebs	FriCoe2	329	[TCAC]14.1	[TCAC]13	GCA_015532645.1	CM027219.1		G	14.1b	A	C	T	-	he
ZFMK-TIS-35407	Fringilla coelebs	FriCoe2	329	[TCAC]13	[TCAC]13	GCA_015532645.1	CM027219.1		-	13	-	C	T	-	he
ZFMK-TIS-35407	Fringilla coelebs	FriCoe2	329	[TCAC]14	[TCAC]13	GCA_015532645.1	CM027219.1		-	14	-	C	T	-	he

## Sheet: FriCoe3
ZFMK-TIS	Species	Locus	Ref Amp size	Repeat motif	Ref allele	NCBI No	Scaffold ID	LFA Sample ID	Haplotype				inheritance	Allele Nr.
									105 A->G	130 T->C	163 Msat	299 G->A
ZFMK-TIS-2007542	Fringilla coelebs	FriCoe3	327	[TCCA]7.2	[TCCA]11.2	GCA_015532645.1	CM027223.1		-	-	7.2	-	he
ZFMK-TIS-2007542	Fringilla coelebs	FriCoe3	327	[TCCA]7.3	[TCCA]11.2	GCA_015532645.1	CM027223.1		-	-	7.3c	-	he
ZFMK-TIS-2507772	Fringilla coelebs	FriCoe3	327	[TCCA]3 TCCC [TCCA]3 TCCC [TCCA]5.2	[TCCA]11.2	GCA_015532645.1	CM027223.1		-	-	13.2d	-	he
ZFMK-TIS-2507772	Fringilla coelebs	FriCoe3	327	[TCCA]3 TCCC [TCCA]3 TCCC [TCCA]5.3	[TCCA]11.2	GCA_015532645.1	CM027223.1		-	-	13.3e	A	he
ZFMK-TIS-2514972	Fringilla coelebs	FriCoe3	327	[TCCA]13.2	[TCCA]11.2	GCA_015532645.1	CM027223.1		-	-	13.2	-	he
ZFMK-TIS-2514972	Fringilla coelebs	FriCoe3	327	[TCCA]13.3	[TCCA]11.2	GCA_015532645.1	CM027223.1		-	-	13.3c	-	he
ZFMK-TIS-2514973	Fringilla coelebs	FriCoe3	327	[TCCA]13.2	[TCCA]11.2	GCA_015532645.1	CM027223.1		-	-	13.2	-	he
ZFMK-TIS-2514973	Fringilla coelebs	FriCoe3	327	[TCCA]13.3	[TCCA]11.2	GCA_015532645.1	CM027223.1		-	-	13.3c	-	he
ZFMK-TIS-34894	Fringilla coelebs	FriCoe3	327		[TCCA]11.2	GCA_015532645.1	CM027223.1		NA	NA	NA	NA	NA
ZFMK-TIS-34894	Fringilla coelebs	FriCoe3	327		[TCCA]11.2	GCA_015532645.1	CM027223.1		NA	NA	NA	NA	NA
ZFMK-TIS-34905	Fringilla coelebs	FriCoe3	327		[TCCA]11.2	GCA_015532645.1	CM027223.1		NA	NA	NA	NA	NA
ZFMK-TIS-34905	Fringilla coelebs	FriCoe3	327		[TCCA]11.2	GCA_015532645.1	CM027223.1		NA	NA	NA	NA	NA
ZFMK-TIS-35036	Fringilla coelebs	FriCoe3	327	[TCCA]11.2	[TCCA]11.2	GCA_015532645.1	CM027223.1		G	C	11.2	-	he
ZFMK-TIS-35036	Fringilla coelebs	FriCoe3	327	[TCCA]11.3	[TCCA]11.2	GCA_015532645.1	CM027223.1		G	C	11.3c	-	he
ZFMK-TIS-35140	Fringilla coelebs	FriCoe3	327	[TCCA]3 TCCC [TCCA]4 TACA [TCCA]3.2	[TCCA]11.2	GCA_015532645.1	CM027223.1		-	-	12.2f	-	he
ZFMK-TIS-35140	Fringilla coelebs	FriCoe3	327	[TCCA]3 TCCC [TCCA]4 TACA [TCCA]3.3	[TCCA]11.2	GCA_015532645.1	CM027223.1		-	-	12.3b	-	he
ZFMK-TIS-35228	Fringilla coelebs	FriCoe3	327	[TCCA]3 TCCC [TCCA]4 TACA [TCCA]3.2	[TCCA]11.2	GCA_015532645.1	CM027223.1		-	-	12.2f	A	he
ZFMK-TIS-35228	Fringilla coelebs	FriCoe3	327	[TCCA]3 TCCC [TCCA]4 TACA [TCCA]3.3	[TCCA]11.2	GCA_015532645.1	CM027223.1		-	-	12.3b	A	he
ZFMK-TIS-35407	Fringilla coelebs	FriCoe3	327	[TCCA]3 TCCC [TCCA]3 TCCC [TCCA]5.2	[TCCA]11.2	GCA_015532645.1	CM027223.1		-	-	13.2d	-	he
ZFMK-TIS-35407	Fringilla coelebs	FriCoe3	327	[TCCA]3 TCCC [TCCA]3 TCCC [TCCA]5.3	[TCCA]11.2	GCA_015532645.1	CM027223.1		-	-	13.3e	A	he

## Sheet: FriCoe4
ZFMK-TIS	Species	Locus	Ref Amp size	Repeat motif	Ref allele	NCBI No	Scaffold ID	LFA Sample ID	Haplotype				inheritance	Allele Nr.
									42 C->A	50 C->T	136 T->G	156 Msat
ZFMK-TIS-2007542	Fringilla coelebs	FriCoe4	349	[CATC]18.2	[CATC]17.3	GCA_015532645.1	CM027218.1		-	-	G	18.2b	he
ZFMK-TIS-2007542	Fringilla coelebs	FriCoe4	349	[CATC]19.2	[CATC]17.3	GCA_015532645.1	CM027218.1		-	-	-	19.2b	he
ZFMK-TIS-2507772	Fringilla coelebs	FriCoe4	349	[CCAT]18.3	[CATC]17.3	GCA_015532645.1	CM027218.1		A	T	-	18.3	ho
ZFMK-TIS-2507772	Fringilla coelebs	FriCoe4	349	[CCAT]18.3	[CATC]17.3	GCA_015532645.1	CM027218.1		A	T	-	18.3	ho
ZFMK-TIS-2514972	Fringilla coelebs	FriCoe4	349	[CATC]18.2	[CATC]17.3	GCA_015532645.1	CM027218.1		A	T	-	18.2b	he
ZFMK-TIS-2514972	Fringilla coelebs	FriCoe4	349	[CATC]18.2	[CATC]17.3	GCA_015532645.1	CM027218.1		-	-	-	18.2b	he
ZFMK-TIS-2514973	Fringilla coelebs	FriCoe4	349	[CATC]13.2	[CATC]17.3	GCA_015532645.1	CM027218.1		A	T	-	13.2b	he
ZFMK-TIS-2514973	Fringilla coelebs	FriCoe4	349	[CATC]18.2	[CATC]17.3	GCA_015532645.1	CM027218.1		A	T	-	18.2b	he
ZFMK-TIS-34894	Fringilla coelebs	FriCoe4	349	[CATC]19.2	[CATC]17.3	GCA_015532645.1	CM027218.1		A	T	-	19.2b	ho
ZFMK-TIS-34894	Fringilla coelebs	FriCoe4	349	[CATC]19.2	[CATC]17.3	GCA_015532645.1	CM027218.1		A	T	-	19.2b	ho
ZFMK-TIS-34905	Fringilla coelebs	FriCoe4	349	[CCAT]14.3	[CATC]17.3	GCA_015532645.1	CM027218.1		-	-	-	14.3	ho
ZFMK-TIS-34905	Fringilla coelebs	FriCoe4	349	[CCAT]14.3	[CATC]17.3	GCA_015532645.1	CM027218.1		-	-	-	14.3	ho
ZFMK-TIS-35036	Fringilla coelebs	FriCoe4	349	[CATC]18.2	[CATC]17.3	GCA_015532645.1	CM027218.1		-	-	-	18.2b	ho
ZFMK-TIS-35036	Fringilla coelebs	FriCoe4	349	[CATC]18.2	[CATC]17.3	GCA_015532645.1	CM027218.1		-	-	-	18.2b	ho
ZFMK-TIS-35140	Fringilla coelebs	FriCoe4	349	[CATC]19.2	[CATC]17.3	GCA_015532645.1	CM027218.1		-	-	G	19.2b	he
ZFMK-TIS-35140	Fringilla coelebs	FriCoe4	349	[CATC]21.2	[CATC]17.3	GCA_015532645.1	CM027218.1		-	-	G	21.2b	he
ZFMK-TIS-35228	Fringilla coelebs	FriCoe4	349	[CATC]19.2	[CATC]17.3	GCA_015532645.1	CM027218.1		A	T	-	19.2b	he
ZFMK-TIS-35228	Fringilla coelebs	FriCoe4	349	[CATC]21.2	[CATC]17.3	GCA_015532645.1	CM027218.1		A	T	-	21.2b	he
ZFMK-TIS-35407	Fringilla coelebs	FriCoe4	349	[CCAT]18.3	[CATC]17.3	GCA_015532645.1	CM027218.1		A	T	-	18.3	he
ZFMK-TIS-35407	Fringilla coelebs	FriCoe4	349	[CATC]24.2	[CATC]17.3	GCA_015532645.1	CM027218.1		A	T	-	24.2b	he

## Sheet: FriCoe5
ZFMK-TIS	Species	Locus	Ref Amp size	Repeat motif	Ref allele	NCBI No	Scaffold ID	LFA Sample ID	Haplotype					inheritance	Allele Nr.
									113 T->C	134 Msat	245 A->G	258 G->T	282 T->A
ZFMK-TIS-2007542	Fringilla coelebs	FriCoe5	348	[ATCC]16 CTCC	[ATCC]19 CTCC	GCA_015532645.1	CM027220.1		-	17	G	-	-	he
ZFMK-TIS-2007542	Fringilla coelebs	FriCoe5	348	[ATCC]18 CTCC	[ATCC]19 CTCC	GCA_015532645.1	CM027220.1		-	19	G	-	-	he
ZFMK-TIS-2507772	Fringilla coelebs	FriCoe5	348	[ATCC]17 CTCC	[ATCC]19 CTCC	GCA_015532645.1	CM027220.1		C	18	G	-	A	he
ZFMK-TIS-2507772	Fringilla coelebs	FriCoe5	348	[ATCC]18 CTCC	[ATCC]19 CTCC	GCA_015532645.1	CM027220.1		-	19	G	-	-	he
ZFMK-TIS-2514972	Fringilla coelebs	FriCoe5	348	[ATCC]18 CTCC	[ATCC]19 CTCC	GCA_015532645.1	CM027220.1		-	19	G	-	-	he
ZFMK-TIS-2514972	Fringilla coelebs	FriCoe5	348	[ATCC]19 CTCC	[ATCC]19 CTCC	GCA_015532645.1	CM027220.1		-	20	G	-	-	he
ZFMK-TIS-2514973	Fringilla coelebs	FriCoe5	348	[ATCC]17 CTCC	[ATCC]19 CTCC	GCA_015532645.1	CM027220.1		-	18	G	T	-	he
ZFMK-TIS-2514973	Fringilla coelebs	FriCoe5	348	[ATCC]18 CTCC	[ATCC]19 CTCC	GCA_015532645.1	CM027220.1		-	19	G	T	-	he
ZFMK-TIS-34894	Fringilla coelebs	FriCoe5	348	[ATCC]16 CTCC	[ATCC]19 CTCC	GCA_015532645.1	CM027220.1		-	17	G	-	-	he
ZFMK-TIS-34894	Fringilla coelebs	FriCoe5	348	[ATCC]20 CTCC	[ATCC]19 CTCC	GCA_015532645.1	CM027220.1		-	21	G	-	-	he
ZFMK-TIS-34905	Fringilla coelebs	FriCoe5	348	[ATCC]16 CTCC	[ATCC]19 CTCC	GCA_015532645.1	CM027220.1		C	17	G	-	-	he
ZFMK-TIS-34905	Fringilla coelebs	FriCoe5	348	[ATCC]17 CTCC	[ATCC]19 CTCC	GCA_015532645.1	CM027220.1		C	18	G	-	-	he
ZFMK-TIS-35036	Fringilla coelebs	FriCoe5	348	[ATCC]19 CTCC	[ATCC]19 CTCC	GCA_015532645.1	CM027220.1		-	20	G	-	-	ho
ZFMK-TIS-35036	Fringilla coelebs	FriCoe5	348	[ATCC]19 CTCC	[ATCC]19 CTCC	GCA_015532645.1	CM027220.1		-	20	G	-	-	ho
ZFMK-TIS-35140	Fringilla coelebs	FriCoe5	348	[ATCC]16 CTCC	[ATCC]19 CTCC	GCA_015532645.1	CM027220.1		-	17	G	-	-	he
ZFMK-TIS-35140	Fringilla coelebs	FriCoe5	348	[ATCC]17 CTCC	[ATCC]19 CTCC	GCA_015532645.1	CM027220.1		-	18	G	-	-	he
ZFMK-TIS-35228	Fringilla coelebs	FriCoe5	348	[ATCC]19 CTCC	[ATCC]19 CTCC	GCA_015532645.1	CM027220.1		C	20	G	-	-	ho
ZFMK-TIS-35228	Fringilla coelebs	FriCoe5	348	[ATCC]19 CTCC	[ATCC]19 CTCC	GCA_015532645.1	CM027220.1		C	20	G	-	-	ho
ZFMK-TIS-35407	Fringilla coelebs	FriCoe5	348	[ATCC]17 CTCC	[ATCC]19 CTCC	GCA_015532645.1	CM027220.1		C	18	G	-	-	he
ZFMK-TIS-35407	Fringilla coelebs	FriCoe5	348	[ATCC]18 CTCC	[ATCC]19 CTCC	GCA_015532645.1	CM027220.1		C	19	G	-	-	he

## Sheet: FriCoe6
ZFMK-TIS	Species	Locus	Ref Amp size	Repeat motif	Ref allele	NCBI No	Scaffold ID	LFA Sample ID	Haplotype													inheritance	Allele Nr.
									64 C->T	78 C->T	94 C->G	103 C->T	127 G->C	128 G->A	151 G->A	154 C->T	156 Msat	244 C->T	245 G->A	269 A->G	310 C->G
ZFMK-TIS-2007542	Fringilla coelebs	FriCoe6	344	[ACAA]7.2	[ACAA]13.2	GCA_015532645.1	CM027221.1		-	-	-	-	-	-	-	T	7.2	-	-	-	-	he
ZFMK-TIS-2007542	Fringilla coelebs	FriCoe6	344	[ACAA]9.2	[ACAA]13.2	GCA_015532645.1	CM027221.1		-	-	-	-	-	-	-	T	9.2	-	-	-	-	he
ZFMK-TIS-2507772	Fringilla coelebs	FriCoe6	344	[ACAA]10.2	[ACAA]13.2	GCA_015532645.1	CM027221.1		T	-	-	-	-	-	-	-	10.2	-	-	-	-	ho
ZFMK-TIS-2507772	Fringilla coelebs	FriCoe6	344	[ACAA]10.2	[ACAA]13.2	GCA_015532645.1	CM027221.1		T	-	-	-	-	-	-	-	10.2	-	-	-	-	ho
ZFMK-TIS-2514972	Fringilla coelebs	FriCoe6	344	[ACAA]8.2	[ACAA]13.2	GCA_015532645.1	CM027221.1		-	-	-	-	-	-	A	-	8.2	T	-	-	-	he
ZFMK-TIS-2514972	Fringilla coelebs	FriCoe6	344	[ACAA]10 ACAC	[ACAA]13.2	GCA_015532645.1	CM027221.1		-	-	-	-	-	-	A	-	11b	-	-	-	-	he
ZFMK-TIS-2514973	Fringilla coelebs	FriCoe6	344	[ACAA]9.2	[ACAA]13.2	GCA_015532645.1	CM027221.1		-	-	-	-	-	-	A	-	9.2	-	A	-	G	he
ZFMK-TIS-2514973	Fringilla coelebs	FriCoe6	344	[ACAA]11.2	[ACAA]13.2	GCA_015532645.1	CM027221.1		-	-	-	-	-	-	-	-	11.2	-	A	-	G	he
ZFMK-TIS-34894	Fringilla coelebs	FriCoe6	344	[ACAA]8.2	[ACAA]13.2	GCA_015532645.1	CM027221.1		-	-	-	-	C	A	-	T	8.2	-	-	-	-	he
ZFMK-TIS-34894	Fringilla coelebs	FriCoe6	344	[ACAA]11.2	[ACAA]13.2	GCA_015532645.1	CM027221.1		-	-	-	-	-	-	A	-	11.2	-	-	-	-	he
ZFMK-TIS-34905	Fringilla coelebs	FriCoe6	344	[ACAA]10.2	[ACAA]13.2	GCA_015532645.1	CM027221.1		-	-	G	T	-	-	-	-	10.2	-	-	-	-	ho
ZFMK-TIS-34905	Fringilla coelebs	FriCoe6	344	[ACAA]10.2	[ACAA]13.2	GCA_015532645.1	CM027221.1		-	-	G	T	-	-	-	-	10.2	-	-	-	-	ho
ZFMK-TIS-35036	Fringilla coelebs	FriCoe6	344	[ACAA]9.2	[ACAA]13.2	GCA_015532645.1	CM027221.1		-	T	-	-	-	-	-	T	9.2	-	A	-	-	he
ZFMK-TIS-35036	Fringilla coelebs	FriCoe6	344	[ACAA]10.2	[ACAA]13.2	GCA_015532645.1	CM027221.1		-	T	-	-	-	-	-	-	10.2	-	A	-	G	he
ZFMK-TIS-35140	Fringilla coelebs	FriCoe6	344	[ACAA]6.2	[ACAA]13.2	GCA_015532645.1	CM027221.1		-	-	-	T	-	-	-	-	6.2	-	-	G	G	he
ZFMK-TIS-35140	Fringilla coelebs	FriCoe6	344	[ACAA]9 ACAG [ACAA]1.2	[ACAA]13.2	GCA_015532645.1	CM027221.1		-	-	-	-	-	-	-	-	11.2c	-	-	-	G	he
ZFMK-TIS-35228	Fringilla coelebs	FriCoe6	344	[ACAA]11.2	[ACAA]13.2	GCA_015532645.1	CM027221.1		-	T	-	-	-	-	-	-	11.2	-	-	-	-	he
ZFMK-TIS-35228	Fringilla coelebs	FriCoe6	344	[ACAA]15.2	[ACAA]13.2	GCA_015532645.1	CM027221.1		-	T	-	-	-	-	-	-	15.2	-	-	-	-	he
ZFMK-TIS-35407	Fringilla coelebs	FriCoe6	344	[ACAA]10.2	[ACAA]13.2	GCA_015532645.1	CM027221.1		T	-	-	-	-	-	-	-	10.2	-	-	-	-	ho
ZFMK-TIS-35407	Fringilla coelebs	FriCoe6	344	[ACAA]10.2	[ACAA]13.2	GCA_015532645.1	CM027221.1		T	-	-	-	-	-	-	-	10.2	-	-	-	-	ho

## Sheet: FriCoe7
ZFMK-TIS	Species	Locus	Ref Amp size	Repeat motif	Ref allele	NCBI No	Scaffold ID	LFA Sample ID	Haplotype									inheritance	Allele Nr.
									86 T->C	100 A->G	109 G->T	117 C->A	133 Msat	200 G->A	205 C->T	211 C->T	261 G->A
ZFMK-TIS-2007542	Fringilla coelebs	FriCoe7	300	[CCAT]15.2	[CCAT]12.2	GCA_015532645.1	CM027222.1		-	-	-	-	15.2	-	-	-	-	he
ZFMK-TIS-2007542	Fringilla coelebs	FriCoe7	300	[CCAT]16.2	[CCAT]12.2	GCA_015532645.1	CM027222.1		C	G	-	-	16.2	-	-	-	-	he
ZFMK-TIS-2507772	Fringilla coelebs	FriCoe7	300	[CCAT]14.2	[CCAT]12.2	GCA_015532645.1	CM027222.1		-	G	-	-	14.2	-	-	-	-	he
ZFMK-TIS-2507772	Fringilla coelebs	FriCoe7	300	[CCAT]17.2	[CCAT]12.2	GCA_015532645.1	CM027222.1		-	G	-	-	17.2	-	-	-	-	he
ZFMK-TIS-2514972	Fringilla coelebs	FriCoe7	300	[CCAT]13.2	[CCAT]12.2	GCA_015532645.1	CM027222.1		-	G	-	A	13.2	-	T	T	-	he
ZFMK-TIS-2514972	Fringilla coelebs	FriCoe7	300	[CCAT]3 [CCAC CCAT]2 CCAC [CCAT]8.2	[CCAT]12.2	GCA_015532645.1	CM027222.1		-	G	-	A	16.2b	A	-	T	-	he
ZFMK-TIS-2514973	Fringilla coelebs	FriCoe7	300	[CCAT]16.2	[CCAT]12.2	GCA_015532645.1	CM027222.1		-	G	-	-	16.2	-	-	T	-	ho
ZFMK-TIS-2514973	Fringilla coelebs	FriCoe7	300	[CCAT]16.2	[CCAT]12.2	GCA_015532645.1	CM027222.1		-	G	-	-	16.2	-	-	T	-	ho
ZFMK-TIS-34894	Fringilla coelebs	FriCoe7	300	[CCAT]15.2	[CCAT]12.2	GCA_015532645.1	CM027222.1		-	G	-	A	15.2	-	-	-	A	he
ZFMK-TIS-34894	Fringilla coelebs	FriCoe7	300	[CCAT]17.2	[CCAT]12.2	GCA_015532645.1	CM027222.1		-	G	-	A	17.2	-	-	-	A	he
ZFMK-TIS-34905	Fringilla coelebs	FriCoe7	300	[CCAT]15.2	[CCAT]12.2	GCA_015532645.1	CM027222.1		-	G	T	-	15.2	-	-	-	-	he
ZFMK-TIS-34905	Fringilla coelebs	FriCoe7	300	[CCAT]18.2	[CCAT]12.2	GCA_015532645.1	CM027222.1		-	G	T	-	18.2	-	T	T	-	he
ZFMK-TIS-35036	Fringilla coelebs	FriCoe7	300	[CCAT]17.2	[CCAT]12.2	GCA_015532645.1	CM027222.1		-	-	-	-	17.2	-	-	-	-	ho
ZFMK-TIS-35036	Fringilla coelebs	FriCoe7	300	[CCAT]17.2	[CCAT]12.2	GCA_015532645.1	CM027222.1		-	-	-	-	17.2	-	-	-	-	ho
ZFMK-TIS-35140	Fringilla coelebs	FriCoe7	300	[CCAT]16.2	[CCAT]12.2	GCA_015532645.1	CM027222.1		C	G	-	-	16.2	-	-	T	-	he
ZFMK-TIS-35140	Fringilla coelebs	FriCoe7	300	[CCAT]18.2	[CCAT]12.2	GCA_015532645.1	CM027222.1		C	G	-	-	18.2	A	-	T	-	he
ZFMK-TIS-35228	Fringilla coelebs	FriCoe7	300	[CCAT]15.2	[CCAT]12.2	GCA_015532645.1	CM027222.1		C	G	-	-	15.2	-	-	T	-	he
ZFMK-TIS-35228	Fringilla coelebs	FriCoe7	300	[CCAT]19.2	[CCAT]12.2	GCA_015532645.1	CM027222.1		-	G	-	-	19.2	-	T	T	-	he
ZFMK-TIS-35407	Fringilla coelebs	FriCoe7	300	[CCAT]14.2	[CCAT]12.2	GCA_015532645.1	CM027222.1		-	G	-	-	14.2	-	-	-	A	he
ZFMK-TIS-35407	Fringilla coelebs	FriCoe7	300	[CCAT]17.2	[CCAT]12.2	GCA_015532645.1	CM027222.1		-	G	-	-	17.2	-	-	-	-	he
	CCAT
	CCAT
	CCAT
	CCAT
	CCAT
	CCAT
	CCAT
	CCAT
	CCAT
	CCAT
	CCAT
	CCAT
	CCAT
	CCAT
	CCAT
	CCAT
	CCAT
	CCAT
	CCAT

## Sheet: FriCoe8
ZFMK-TIS	Species	Locus	Ref Amp size	Repeat motif	Ref allele	NCBI No	Scaffold ID	LFA Sample ID	Haplotype							inheritance	Allele Nr.
									114 T->C	116 G->T	134 Msat	222 C->T	239 T->G	242 G->A	243 C->T
ZFMK-TIS-2007542	Fringilla coelebs	FriCoe8	316	[ATAG]11 ACAG ACAG ATAG ATAA AAAG	[ATAG]13 ATAA AAAG	GCA_015532645.1	CM027214.1		C	T	16b	-	G	A	T	ho
ZFMK-TIS-2007542	Fringilla coelebs	FriCoe8	316	[ATAG]11 ACAG ACAG ATAG ATAA AAAG	[ATAG]13 ATAA AAAG	GCA_015532645.1	CM027214.1		C	T	16b	-	G	A	T	ho
ZFMK-TIS-2507772	Fringilla coelebs	FriCoe8	316	[ATAG]16 ATAA AAAG	[ATAG]13 ATAA AAAG	GCA_015532645.1	CM027214.1		-	-	18	-	-	-	-	ho
ZFMK-TIS-2507772	Fringilla coelebs	FriCoe8	316	[ATAG]16 ATAA AAAG	[ATAG]13 ATAA AAAG	GCA_015532645.1	CM027214.1		-	-	18	-	-	-	-	ho
ZFMK-TIS-2514972	Fringilla coelebs	FriCoe8	316	[ATAG]16 ACAG ACAG ATAG ATAA AAAG	[ATAG]13 ATAA AAAG	GCA_015532645.1	CM027214.1		-	-	21b	-	G	A	T	ho
ZFMK-TIS-2514972	Fringilla coelebs	FriCoe8	316	[ATAG]16 ACAG ACAG ATAG ATAA AAAG	[ATAG]13 ATAA AAAG	GCA_015532645.1	CM027214.1		-	-	21b	-	G	A	T	ho
ZFMK-TIS-2514973	Fringilla coelebs	FriCoe8	316	[ATAG]13 ACAG ACAG ATAG ATAA AAAG	[ATAG]13 ATAA AAAG	GCA_015532645.1	CM027214.1		C	T	18b	-	G	A	T	ho
ZFMK-TIS-2514973	Fringilla coelebs	FriCoe8	316	[ATAG]13 ACAG ACAG ATAG ATAA AAAG	[ATAG]13 ATAA AAAG	GCA_015532645.1	CM027214.1		C	T	18b	-	G	A	T	ho
ZFMK-TIS-34894	Fringilla coelebs	FriCoe8	316		[ATAG]13 ATAA AAAG	GCA_015532645.1	CM027214.1		NA	NA	NA	NA	NA	NA	NA	NA
ZFMK-TIS-34894	Fringilla coelebs	FriCoe8	316		[ATAG]13 ATAA AAAG	GCA_015532645.1	CM027214.1		NA	NA	NA	NA	NA	NA	NA	NA
ZFMK-TIS-34905	Fringilla coelebs	FriCoe8	316	[ATAG]13 ATAA AAAG	[ATAG]13 ATAA AAAG	GCA_015532645.1	CM027214.1		C	-	15	-	G	A	T	he
ZFMK-TIS-34905	Fringilla coelebs	FriCoe8	316	[ATAG]13 ATAA AAAG	[ATAG]13 ATAA AAAG	GCA_015532645.1	CM027214.1		-	-	15	-	G	-	-	he
ZFMK-TIS-35036	Fringilla coelebs	FriCoe8	316	[ATAG]14 ATAA AAAG	[ATAG]13 ATAA AAAG	GCA_015532645.1	CM027214.1		C	T	16	-	G	A	T	he
ZFMK-TIS-35036	Fringilla coelebs	FriCoe8	316	[ATAG]14 ACAG ATAG ATAA AAAG	[ATAG]13 ATAA AAAG	GCA_015532645.1	CM027214.1		C	T	18b	-	G	A	T	he
ZFMK-TIS-35140	Fringilla coelebs	FriCoe8	316	[ATAG]14 ACAG ATAG ATAA AAAG	[ATAG]13 ATAA AAAG	GCA_015532645.1	CM027214.1		-	-	18b	-	G	A	T	ho
ZFMK-TIS-35140	Fringilla coelebs	FriCoe8	316	[ATAG]14 ACAG ATAG ATAA AAAG	[ATAG]13 ATAA AAAG	GCA_015532645.1	CM027214.1		-	-	18b	-	G	A	T	ho
ZFMK-TIS-35228	Fringilla coelebs	FriCoe8	316	[ATAG]15 ATAA AAAG	[ATAG]13 ATAA AAAG	GCA_015532645.1	CM027214.1		-	-	17	T	G	A	T	he
ZFMK-TIS-35228	Fringilla coelebs	FriCoe8	316	[ATAG]14 ACAG ATAG ATAA AAAG	[ATAG]13 ATAA AAAG	GCA_015532645.1	CM027214.1		C	T	18b	-	G	-	-	he
ZFMK-TIS-35407	Fringilla coelebs	FriCoe8	316	[ATAG]16 ATAA AAAG	[ATAG]13 ATAA AAAG	GCA_015532645.1	CM027214.1		-	-	18	-	-	-	-	ho
ZFMK-TIS-35407	Fringilla coelebs	FriCoe8	316	[ATAG]16 ATAA AAAG	[ATAG]13 ATAA AAAG	GCA_015532645.1	CM027214.1		-	-	18	-	-	-	-	ho

## Sheet: FriCoe9
ZFMK-TIS	Species	Locus	Ref Amp size	Repeat motif	Ref allele	NCBI No	Scaffold ID	LFA Sample ID									inheritance	Allele Nr.
									104 Msat	174 T->C	178 T->C	212 G->T	219 T->C	267 A->G	277 C->T	286 G->C
ZFMK-TIS-2007542	Fringilla coelebs	FriCoe9	320	[AGAT]9	[AGAT]16 GGAT GATA GTT	GCA_015532645.1	CM027215.1		9g	-	-	-	C	-	-	-	he
ZFMK-TIS-2007542	Fringilla coelebs	FriCoe9	320	[AGAT]9 GATA GTT	[AGAT]16 GGAT GATA GTT	GCA_015532645.1	CM027215.1		10.3b	-	-	-	C	-	-	-	he
ZFMK-TIS-2507772	Fringilla coelebs	FriCoe9	320	[AGAT]16	[AGAT]16 GGAT GATA GTT	GCA_015532645.1	CM027215.1		16g	-	-	-	-	-	-	-	he
ZFMK-TIS-2507772	Fringilla coelebs	FriCoe9	320	[AGAT]16 GATA GTT	[AGAT]16 GGAT GATA GTT	GCA_015532645.1	CM027215.1		17.3b	-	-	-	-	-	-	-	he
ZFMK-TIS-2514972	Fringilla coelebs	FriCoe9	320	[AGAT]16 [GGAT]3 AGAT GGAT	[AGAT]16 GGAT GATA GTT	GCA_015532645.1	CM027215.1		21c	-	C	-	-	-	-	-	he
ZFMK-TIS-2514972	Fringilla coelebs	FriCoe9	320	[AGAT]16 [GGAT]3 AGAT GGAT GATA GTT	[AGAT]16 GGAT GATA GTT	GCA_015532645.1	CM027215.1		22.3d	-	-	-	-	-	-	-	he
ZFMK-TIS-2514973	Fringilla coelebs	FriCoe9	320	[AGAT]14 GGAT	[AGAT]16 GGAT GATA GTT	GCA_015532645.1	CM027215.1		15e	-	C	T	C	-	T	-	he
ZFMK-TIS-2514973	Fringilla coelebs	FriCoe9	320	[AGAT]14 GGAT GATA GTT	[AGAT]16 GGAT GATA GTT	GCA_015532645.1	CM027215.1		16.3	-	-	T	C	-	-	-	he
ZFMK-TIS-34894	Fringilla coelebs	FriCoe9	320	[AGAT]18	[AGAT]16 GGAT GATA GTT	GCA_015532645.1	CM027215.1		18g	-	C	-	C	-	-	C	he
ZFMK-TIS-34894	Fringilla coelebs	FriCoe9	320	[AGAT]18 GATA GTT	[AGAT]16 GGAT GATA GTT	GCA_015532645.1	CM027215.1		19.3b	-	-	-	C	-	-	C	he
ZFMK-TIS-34905	Fringilla coelebs	FriCoe9	320	[AGAT]13 AGTT AGTT AGTT	[AGAT]16 GGAT GATA GTT	GCA_015532645.1	CM027215.1		16f	-	-	-	-	-	-	-	he
ZFMK-TIS-34905	Fringilla coelebs	FriCoe9	320	[AGAT]15 GATA GTT	[AGAT]16 GGAT GATA GTT	GCA_015532645.1	CM027215.1		16.3b	-	-	-	C	-	-	-	he
ZFMK-TIS-35036	Fringilla coelebs	FriCoe9	320	[AGAT]17	[AGAT]16 GGAT GATA GTT	GCA_015532645.1	CM027215.1		17	C	-	-	C	G	-	-	he
ZFMK-TIS-35036	Fringilla coelebs	FriCoe9	320	[AGAT]17 GATA GTT	[AGAT]16 GGAT GATA GTT	GCA_015532645.1	CM027215.1		18.3b	-	-	-	C	-	-	-	he
ZFMK-TIS-35140	Fringilla coelebs	FriCoe9	320	[AGAT]17	[AGAT]16 GGAT GATA GTT	GCA_015532645.1	CM027215.1		17	-	-	-	C	-	T	-	he
ZFMK-TIS-35140	Fringilla coelebs	FriCoe9	320	[AGAT]17 GATA GTT	[AGAT]16 GGAT GATA GTT	GCA_015532645.1	CM027215.1		18.3b	-	-	-	C	-	-	-	he
ZFMK-TIS-35228	Fringilla coelebs	FriCoe9	320	[AGAT]16 GGAT	[AGAT]16 GGAT GATA GTT	GCA_015532645.1	CM027215.1		17e	C	C	-	C	-	-	-	he
ZFMK-TIS-35228	Fringilla coelebs	FriCoe9	320	[AGAT]16 GGAT GATA GTT	[AGAT]16 GGAT GATA GTT	GCA_015532645.1	CM027215.1		18.3	-	-	-	C	-	-	-	he
ZFMK-TIS-35407	Fringilla coelebs	FriCoe9	320	[AGAT]16	[AGAT]16 GGAT GATA GTT	GCA_015532645.1	CM027215.1		16g	-	-	-	-	-	-	-	he
ZFMK-TIS-35407	Fringilla coelebs	FriCoe9	320	[AGAT]16 GATA GTT	[AGAT]16 GGAT GATA GTT	GCA_015532645.1	CM027215.1		17.3b	-	-	-	-	-	-	-	he

## Sheet: FriCoe11
ZFMK-TIS	Species	Locus	Ref Amp size	Repeat motif	Ref allele	NCBI No	Scaffold ID	LFA Sample ID	Haplotype						inheritance	Allele Nr.
									81 C->T	104 Msat	179 G->A	199 T->G	255 G->A	283 G->A
ZFMK-TIS-2007542	Fringilla coelebs	FriCoe11	319	[CATC]16.1	[CATC]13.1	GCA_015532645.1	CM027217.1		T	16.1	A	-	A	-	he
ZFMK-TIS-2007542	Fringilla coelebs	FriCoe11	319	[CATC]17.1	[CATC]13.1	GCA_015532645.1	CM027217.1		T	17.1	-	-	A	-	he
ZFMK-TIS-2507772	Fringilla coelebs	FriCoe11	319	[CATC]14.1	[CATC]13.1	GCA_015532645.1	CM027217.1		T	14.1	-	-	-	-	he
ZFMK-TIS-2507772	Fringilla coelebs	FriCoe11	319	[CATC]16.1	[CATC]13.1	GCA_015532645.1	CM027217.1		-	16.1	-	-	-	-	he
ZFMK-TIS-2514972	Fringilla coelebs	FriCoe11	319	[CATC]15.1	[CATC]13.1	GCA_015532645.1	CM027217.1		T	15.1	-	-	-	-	he
ZFMK-TIS-2514972	Fringilla coelebs	FriCoe11	319	[CATC]16.1	[CATC]13.1	GCA_015532645.1	CM027217.1		T	16.1	-	-	A	-	he
ZFMK-TIS-2514973	Fringilla coelebs	FriCoe11	319	[CATC]14.1	[CATC]13.1	GCA_015532645.1	CM027217.1		-	14.1	-	-	-	A	ho
ZFMK-TIS-2514973	Fringilla coelebs	FriCoe11	319	[CATC]14.1	[CATC]13.1	GCA_015532645.1	CM027217.1		-	14.1	-	-	-	A	ho
ZFMK-TIS-34894	Fringilla coelebs	FriCoe11	319	[CATC]15.1	[CATC]13.1	GCA_015532645.1	CM027217.1		-	15.1	-	-	-	-	he
ZFMK-TIS-34894	Fringilla coelebs	FriCoe11	319	[CATC]16.1	[CATC]13.1	GCA_015532645.1	CM027217.1		-	16.1	-	-	-	-	he
ZFMK-TIS-34905	Fringilla coelebs	FriCoe11	319	[CATC]14.1	[CATC]13.1	GCA_015532645.1	CM027217.1		-	14.1	-	-	A	-	he
ZFMK-TIS-34905	Fringilla coelebs	FriCoe11	319	[CATC]19.1	[CATC]13.1	GCA_015532645.1	CM027217.1		-	19.1	-	-	A	-	he
ZFMK-TIS-35036	Fringilla coelebs	FriCoe11	319	[CATC]15.1	[CATC]13.1	GCA_015532645.1	CM027217.1		-	15.1	-	-	-	-	ho
ZFMK-TIS-35036	Fringilla coelebs	FriCoe11	319	[CATC]15.1	[CATC]13.1	GCA_015532645.1	CM027217.1		-	15.1	-	-	-	-	ho
ZFMK-TIS-35140	Fringilla coelebs	FriCoe11	319	[CATC]12.1	[CATC]13.1	GCA_015532645.1	CM027217.1		-	12.1	-	-	A	-	he
ZFMK-TIS-35140	Fringilla coelebs	FriCoe11	319	[CATC]15.1	[CATC]13.1	GCA_015532645.1	CM027217.1		-	15.1	A	-	A	-	he
ZFMK-TIS-35228	Fringilla coelebs	FriCoe11	319	[CATC]16.1	[CATC]13.1	GCA_015532645.1	CM027217.1		T	16.1	-	G	-	-	ho
ZFMK-TIS-35228	Fringilla coelebs	FriCoe11	319	[CATC]16.1	[CATC]13.1	GCA_015532645.1	CM027217.1		T	16.1	-	G	-	-	ho
ZFMK-TIS-35407	Fringilla coelebs	FriCoe11	319	[CATC]14.1	[CATC]13.1	GCA_015532645.1	CM027217.1		T	14.1	-	-	-	-	he
ZFMK-TIS-35407	Fringilla coelebs	FriCoe11	319	[CATC]16.1	[CATC]13.1	GCA_015532645.1	CM027217.1		-	16.1	-	-	-	-	he

[truncated: 14 more sheets: FriCoe12, FriCoe14, FriCoe15, FriCoe16, FriCoe17, FriCoe18, FriCoe20, FriCoe21, FriCoe23, FriCoe26, FriCoe27, FriCoe28, FriCoe29, FriCoe30]
