# Supplementary material for: FOGS: A SNPSTR Marker Database to Combat Wildlife Trafficking and a Cell Culture Bank for Ex‐Situ Conservation
Source: Mol Ecol Resour. 2025 Jan 10;25(4):e14062. doi: 10.1111/1755-0998.14062 (PMC11969641; doi:10.1111/1755-0998.14062)
Supplement: Supplementary file 4 — Table S4. SNPSTR data. [file MEN-25-e14062-s001.zip › Supplementary S4/Fringilla_montifringilla_SNPSTR.xlsx]

## Sheet: FriMon4
ZFMK-TIS	Species	Locus	Ref Amp size	Repeat motif	Ref allele	NCBI No	Scaffold ID	LFA Sample ID	Haplotype										inheritance	Allele Nr.
									71 Msat	140 C->T	141 G->A	142 C->T	146 G->A	147 A->G	229 C->G	246 T->C	260 G->C	283 T->G
ZFMK-TIS-2507776	Fringilla montifringilla	FriMon4	309	[CCAT]15.2	[CCAT]15.2				15.2	-	-	-	-	-	-	-	C	-	he
ZFMK-TIS-2507776	Fringilla montifringilla	FriMon4	309	[CCAT]15.2	[CCAT]15.2				15.2	-	-	-	-	-	-	-	-	-	he
ZFMK-TIS-2514865	Fringilla montifringilla	FriMon4	309	[CCAT]15.2	[CCAT]15.2				15.2	-	-	-	-	-	-	C	-	-	he
ZFMK-TIS-2514865	Fringilla montifringilla	FriMon4	309	[CCAT]15.2	[CCAT]15.2				15.2	-	-	-	-	-	-	-	-	-	he
ZFMK-TIS-2514974	Fringilla montifringilla	FriMon4	309	[CCAT]13.2	[CCAT]15.2				13.2	T	-	-	-	-	-	-	-	-	he
ZFMK-TIS-2514974	Fringilla montifringilla	FriMon4	309	[CCAT]14.2	[CCAT]15.2				14.2	T	-	-	-	-	-	-	-	-	he
ZFMK-TIS-2514975	Fringilla montifringilla	FriMon4	309	[CCAT]15.2	[CCAT]15.2				15.2	-	-	-	-	-	-	-	C	-	he
ZFMK-TIS-2514975	Fringilla montifringilla	FriMon4	309	[CCAT]12.2	[CCAT]15.2				12.2	-	A	T	-	-	-	-	C	-	he
ZFMK-TIS-2530221	Fringilla montifringilla	FriMon4	309	[CCAT]15.2	[CCAT]15.2				15.2	T	-	-	A	G	-	-	-	G	ho
ZFMK-TIS-2530221	Fringilla montifringilla	FriMon4	309	[CCAT]15.2	[CCAT]15.2				15.2	T	-	-	A	G	-	-	-	G	ho
ZFMK-TIS-2590898	Fringilla montifringilla	FriMon4	309	[CCAT]14.2	[CCAT]15.2				14.2	T	-	-	A	G	G	-	-	-	ho
ZFMK-TIS-2590898	Fringilla montifringilla	FriMon4	309	[CCAT]14.2	[CCAT]15.2				14.2	T	-	-	A	G	G	-	-	-	ho
ZFMK-TIS-2590899	Fringilla montifringilla	FriMon4	309	[CCAT]7 CCAC [CCAT]7.2	[CCAT]15.2				15.2b	-	-	-	-	-	-	-	C	-	ho
ZFMK-TIS-2590899	Fringilla montifringilla	FriMon4	309	[CCAT]7 CCAC [CCAT]7.2	[CCAT]15.2				15.2b	-	-	-	-	-	-	-	C	-	ho
ZFMK-TIS-33654	Fringilla montifringilla	FriMon4	309		[CCAT]15.2				NA	NA	NA	NA	NA	NA	NA	NA	NA	NA	NA
ZFMK-TIS-33654	Fringilla montifringilla	FriMon4	309		[CCAT]15.2				NA	NA	NA	NA	NA	NA	NA	NA	NA	NA	NA
ZFMK-TIS-35367	Fringilla montifringilla	FriMon4	309	[CCAT]15.2	[CCAT]15.2				15.2	T	-	-	-	-	-	-	C	-	he
ZFMK-TIS-35367	Fringilla montifringilla	FriMon4	309	[CCAT]15.2	[CCAT]15.2				15.2	T	-	-	-	-	-	-	-	-	he
ZFMK-TIS-35476	Fringilla montifringilla	FriMon4	309	[CCAT]15.2	[CCAT]15.2				15.2	-	A	-	A	G	-	-	C	-	he
ZFMK-TIS-35476	Fringilla montifringilla	FriMon4	309	[CCAT]15.2	[CCAT]15.2				15.2	-	-	-	-	-	-	-	-	-	he

## Sheet: FriMon5
ZFMK-TIS	Species	Locus	Ref Amp size	Repeat motif	Ref allele	NCBI No	Scaffold ID	LFA Sample ID	Haplotype													inheritance	Allele Nr.
									52 A->G	77 A->C	98 A->G	105 G->C	114 G->A	117 T->C	128 A->C	154 C->T	159 A->G	161 Msat	213 C->T	245 A->G	279 G->A
ZFMK-TIS-2507776	Fringilla montifringilla	FriMon5	316	[GATA]11	[GATA]12 TAGA CC [GATA]2				-	-	G	C	-	C	-	-	-	11b	-	-	-	he
ZFMK-TIS-2507776	Fringilla montifringilla	FriMon5	316	[GATA]11 TAGA CA [GATA]1.3	[GATA]12 TAGA CC [GATA]2				-	-	G	-	-	C	-	-	-	14.2c	-	G	A	he
ZFMK-TIS-2514865	Fringilla montifringilla	FriMon5	316	[GATA]11 TAGA CA [GATA]1.3	[GATA]12 TAGA CC [GATA]2				-	-	G	-	-	C	-	-	-	14.2c	-	G	A	he
ZFMK-TIS-2514865	Fringilla montifringilla	FriMon5	316	[GATA]13 GAGA CA [GATA]1.3	[GATA]12 TAGA CC [GATA]2				-	-	-	C	-	C	-	-	-	16.2d	-	-	-	he
ZFMK-TIS-2514974	Fringilla montifringilla	FriMon5	316	[GATA]13	[GATA]12 TAGA CC [GATA]2				-	C	-	-	A	C	-	-	G	13b	-	-	A	he
ZFMK-TIS-2514974	Fringilla montifringilla	FriMon5	316	[GATA]13 TAGA CA [GATA]1.3	[GATA]12 TAGA CC [GATA]2				-	C	-	-	A	C	-	-	-	16.2c	-	-	-	he
ZFMK-TIS-2514975	Fringilla montifringilla	FriMon5	316	[GATA]12	[GATA]12 TAGA CC [GATA]2				-	-	-	-	-	-	-	-	-	12b	-	-	-	he
ZFMK-TIS-2514975	Fringilla montifringilla	FriMon5	316	[GATA]12 TAGA CC [GATA]1.3	[GATA]12 TAGA CC [GATA]2				-	-	-	-	-	-	-	-	-	15.2c	-	-	-	he
ZFMK-TIS-2530221	Fringilla montifringilla	FriMon5	316	[GATA]13 TAGA CA [GATA]1.3	[GATA]12 TAGA CC [GATA]2				-	-	-	-	-	-	-	-	-	16.2c	-	-	-	he
ZFMK-TIS-2530221	Fringilla montifringilla	FriMon5	316	[GATA]15 TAGA CC [GATA]1.3	[GATA]12 TAGA CC [GATA]2				-	-	-	-	-	-	-	-	-	18.2c	-	-	-	he
ZFMK-TIS-2590898	Fringilla montifringilla	FriMon5	316	[GATA]12 GACA [GATA]2	[GATA]12 TAGA CC [GATA]2				-	-	-	-	-	C	-	T	-	15e	-	-	-	he
ZFMK-TIS-2590898	Fringilla montifringilla	FriMon5	316	[GATA]14 TAGA CC [GATA]1.3	[GATA]12 TAGA CC [GATA]2				-	-	-	-	-	C	-	-	-	17.2c	-	-	-	he
ZFMK-TIS-2590899	Fringilla montifringilla	FriMon5	316	[GATA]13	[GATA]12 TAGA CC [GATA]2				G	-	-	-	-	C	C	-	-	13b	-	-	-	he
ZFMK-TIS-2590899	Fringilla montifringilla	FriMon5	316	[GATA]13 TAGA CC [GATA]1.3	[GATA]12 TAGA CC [GATA]2				G	-	-	-	-	-	-	-	-	16.2f	-	-	-	he
ZFMK-TIS-33654	Fringilla montifringilla	FriMon5	316	[GATA]14 TAGA CC [GATA]1.3	[GATA]12 TAGA CC [GATA]2				-	-	-	-	-	C	-	-	-	17.2f	-	-	A	he
ZFMK-TIS-33654	Fringilla montifringilla	FriMon5	316	[GATA]13 GAT [GATA]4	[GATA]12 TAGA CC [GATA]2				-	-	-	-	-	C	-	-	-	17.3g	-	-	A	he
ZFMK-TIS-35367	Fringilla montifringilla	FriMon5	316	[GATA]12 GAAA [GATA]3	[GATA]12 TAGA CC [GATA]2				-	-	-	-	-	C	-	-	-	16h	T	-	-	ho
ZFMK-TIS-35367	Fringilla montifringilla	FriMon5	316	[GATA]12 GAAA [GATA]3	[GATA]12 TAGA CC [GATA]2				-	-	-	-	-	C	-	-	-	16h	T	-	-	ho
ZFMK-TIS-35476	Fringilla montifringilla	FriMon5	316	[GATA]11	[GATA]12 TAGA CC [GATA]2				-	-	-	-	-	-	-	-	-	11	-	-	-	he
ZFMK-TIS-35476	Fringilla montifringilla	FriMon5	316	[GATA]11 TAGA CA [GATA]1.3	[GATA]12 TAGA CC [GATA]2				-	-	G	-	-	C	-	-	-	14.2c	-	G	A	he

## Sheet: FriMon6
ZFMK-TIS	Species	Locus	Ref Amp size	Repeat motif	Ref allele	NCBI No	Scaffold ID	LFA Sample ID	Haplotype														inheritance	Allele Nr.
									34 C->T	35 G->A	57 C->T	59 A->G	68 T->C	86 C->T	132 A->G	142 T->G	146 C->G	147 A->G	148 A->C	157 G->A	172 Msat	285 C->A
ZFMK-TIS-2507776	Fringilla montifringilla	FriMon6	331		[TAAC]13.2				NA	NA	NA	NA	NA	NA	NA	NA	NA	NA	NA	NA	NA	NA	NA
ZFMK-TIS-2507776	Fringilla montifringilla	FriMon6	331		[TAAC]13.2				NA	NA	NA	NA	NA	NA	NA	NA	NA	NA	NA	NA	NA	NA	NA
ZFMK-TIS-2514865	Fringilla montifringilla	FriMon6	331		[TAAC]13.2				NA	NA	NA	NA	NA	NA	NA	NA	NA	NA	NA	NA	NA	NA	NA
ZFMK-TIS-2514865	Fringilla montifringilla	FriMon6	331		[TAAC]13.2				NA	NA	NA	NA	NA	NA	NA	NA	NA	NA	NA	NA	NA	NA	NA
ZFMK-TIS-2514974	Fringilla montifringilla	FriMon6	331	[TAAC]16.2	[TAAC]13.2				T	-	-	-	-	-	-	G	-	-	C	-	16.2	-	ho
ZFMK-TIS-2514974	Fringilla montifringilla	FriMon6	331	[TAAC]16.2	[TAAC]13.2				T	-	-	-	-	-	-	G	-	-	C	-	16.2	-	ho
ZFMK-TIS-2514975	Fringilla montifringilla	FriMon6	331	[TAAC]13.2	[TAAC]13.2				-	-	-	-	-	-	-	-	-	-	-	-	13.2	-	ho
ZFMK-TIS-2514975	Fringilla montifringilla	FriMon6	331	[TAAC]13.2	[TAAC]13.2				-	-	-	-	-	-	-	-	-	-	-	-	13.2	-	ho
ZFMK-TIS-2530221	Fringilla montifringilla	FriMon6	331	[TAAC]1.3	[TAAC]13.2				-	-	T	-	-	-	-	-	-	-	-	-	1.3	-	he
ZFMK-TIS-2530221	Fringilla montifringilla	FriMon6	331	[TAAC]10.2	[TAAC]13.2				-	A	T	-	C	-	G	G	-	G	C	A	10.2	-	he
ZFMK-TIS-2590898	Fringilla montifringilla	FriMon6	331	[TAAC]10.2	[TAAC]13.2				-	-	-	G	-	T	-	G	G	-	C	-	10.2	-	he
ZFMK-TIS-2590898	Fringilla montifringilla	FriMon6	331	[TAAC]10.2	[TAAC]13.2				-	-	-	-	-	-	-	G	-	-	-	-	10.2	-	he
ZFMK-TIS-2590899	Fringilla montifringilla	FriMon6	331		[TAAC]13.2				NA	NA	NA	NA	NA	NA	NA	NA	NA	NA	NA	NA	NA	NA	NA
ZFMK-TIS-2590899	Fringilla montifringilla	FriMon6	331		[TAAC]13.2				NA	NA	NA	NA	NA	NA	NA	NA	NA	NA	NA	NA	NA	NA	NA
ZFMK-TIS-33654	Fringilla montifringilla	FriMon6	331	[TAAC]15.2	[TAAC]13.2				T	-	-	-	-	-	-	G	-	-	C	-	15.2	A	he
ZFMK-TIS-33654	Fringilla montifringilla	FriMon6	331	[TAAC]15.2	[TAAC]13.2				-	-	-	-	-	-	-	G	-	-	C	-	15.2	A	he
ZFMK-TIS-35367	Fringilla montifringilla	FriMon6	331	[TAAC]11.2	[TAAC]13.2				-	-	-	-	-	-	-	G	-	-	C	-	11.2	-	ho
ZFMK-TIS-35367	Fringilla montifringilla	FriMon6	331	[TAAC]11.2	[TAAC]13.2				-	-	-	-	-	-	-	G	-	-	C	-	11.2	-	ho
ZFMK-TIS-35476	Fringilla montifringilla	FriMon6	331		[TAAC]13.2				NA	NA	NA	NA	NA	NA	NA	NA	NA	NA	NA	NA	NA	NA	NA
ZFMK-TIS-35476	Fringilla montifringilla	FriMon6	331		[TAAC]13.2				NA	NA	NA	NA	NA	NA	NA	NA	NA	NA	NA	NA	NA	NA	NA

## Sheet: FriMon8
ZFMK-TIS	Species	Locus	Ref Amp size	Repeat motif	Ref allele	NCBI No	Scaffold ID	LFA Sample ID	Haplotype														inheritance	Allele Nr.
									42 C->T	49 G->A	55 C->A	77 T->C	92 A->T	136 T->C	137 T->G	143 C->A	150 T->G	168 Msat	225 T->C	228 C->G	246 T->A	254 A->G
ZFMK-TIS-2507776	Fringilla montifringilla	FriMon8	334	[ATAG]10.2	[ATAG]12.2				-	-	-	-	T	-	-	-	-	12.2	-	-	-	-	ho
ZFMK-TIS-2507776	Fringilla montifringilla	FriMon8	334	[ATAG]10.2	[ATAG]12.2				-	-	-	-	T	-	-	-	-	12.2	-	-	-	-	ho
ZFMK-TIS-2514865	Fringilla montifringilla	FriMon8	334	[ATAG]5 ATGG [ATAG]4.2	[ATAG]12.2				-	-	-	-	T	-	-	-	-	12.2b	-	-	-	-	he
ZFMK-TIS-2514865	Fringilla montifringilla	FriMon8	334	[ATAG]10.2	[ATAG]12.2				-	-	-	-	T	-	-	-	-	12.2	-	-	-	-	he
ZFMK-TIS-2514974	Fringilla montifringilla	FriMon8	334	[ATAG]13 ACAG CTAT	[ATAG]12.2				-	-	-	-	-	C	G	A	G	15c	-	G	-	-	he
ZFMK-TIS-2514974	Fringilla montifringilla	FriMon8	334	[ATAG]13 ACAG [ATAG]1.2	[ATAG]12.2				-	-	-	-	-	-	-	A	-	17.2d	-	-	-	G	he
ZFMK-TIS-2514975	Fringilla montifringilla	FriMon8	334	[ATAG]12.2	[ATAG]12.2				-	-	-	-	-	-	-	-	-	14.2	-	-	-	-	ho
ZFMK-TIS-2514975	Fringilla montifringilla	FriMon8	334	[ATAG]12.2	[ATAG]12.2				-	-	-	-	-	-	-	-	-	14.2	-	-	-	-	ho
ZFMK-TIS-2530221	Fringilla montifringilla	FriMon8	334	[ATAG]9 ACAG [ATAG]1.2	[ATAG]12.2				-	-	-	-	-	-	-	-	-	13.2d	-	-	-	G	he
ZFMK-TIS-2530221	Fringilla montifringilla	FriMon8	334	[ATAG]2 ATAT [ATAG]10 [ACAG]2 [ATAG]1.2	[ATAG]12.2				T	-	-	-	-	-	-	-	-	18.2e	-	-	A	-	he
ZFMK-TIS-2590898	Fringilla montifringilla	FriMon8	334	ATG [ATAG]10.2	[ATAG]12.2				-	-	A	-	-	-	-	-	-	13.1f	-	-	-	-	he
ZFMK-TIS-2590898	Fringilla montifringilla	FriMon8	334	[ATAG]12 ACAG [ATAG]1.2	[ATAG]12.2				-	-	-	-	-	-	-	A	-	16.2d	-	-	-	G	he
ZFMK-TIS-2590899	Fringilla montifringilla	FriMon8	334	[ATAG]15 ATGG [ATAG]1.2	[ATAG]12.2				-	A	A	C	-	-	-	-	-	19.2g	-	G	-	-	ho
ZFMK-TIS-2590899	Fringilla montifringilla	FriMon8	334	[ATAG]15 ATGG [ATAG]1.2	[ATAG]12.2				-	A	A	C	-	-	-	-	-	19.2g	-	G	-	-	ho
ZFMK-TIS-33654	Fringilla montifringilla	FriMon8	334	[ATAG]11.2	[ATAG]12.2				T	-	-	-	-	-	-	-	-	14.2	-	-	-	-	he
ZFMK-TIS-33654	Fringilla montifringilla	FriMon8	334	[ATAG]11.2	[ATAG]12.2				-	-	-	-	-	-	-	-	-	14.2	-	-	-	-	he
ZFMK-TIS-35367	Fringilla montifringilla	FriMon8	334	[ATAG]14.2	[ATAG]12.2				-	-	-	-	-	-	-	-	-	16.2	C	-	-	-	he
ZFMK-TIS-35367	Fringilla montifringilla	FriMon8	334	[ATAG]13 [ACAG]2 CTAT	[ATAG]12.2				-	-	-	-	-	C	G	A	G	16c	-	G	-	-	he
ZFMK-TIS-35476	Fringilla montifringilla	FriMon8	334	[ATAG]10.2	[ATAG]12.2				-	-	-	-	T	-	-	-	-	12.2	-	-	-	-	ho
ZFMK-TIS-35476	Fringilla montifringilla	FriMon8	334	[ATAG]10.2	[ATAG]12.2				-	-	-	-	T	-	-	-	-	12.2	-	-	-	-	ho

## Sheet: FriMon11
ZFMK-TIS	Species	Locus	Ref Amp size	Repeat motif	Ref allele	NCBI No	Scaffold ID	LFA Sample ID			inheritance	Allele Nr.
									97 Msat	213 G->C
ZFMK-TIS-2507776	Fringilla montifringilla	FriMon11	304	[CATC]18	[CATC]20				18	C	he
ZFMK-TIS-2507776	Fringilla montifringilla	FriMon11	304	[CATC]20	[CATC]20				20	C	he
ZFMK-TIS-2514865	Fringilla montifringilla	FriMon11	304	[CATC]18	[CATC]20				18	C	he
ZFMK-TIS-2514865	Fringilla montifringilla	FriMon11	304	[CATC]20	[CATC]20				20	C	he
ZFMK-TIS-2514974	Fringilla montifringilla	FriMon11	304	[CATC]8	[CATC]20				8	C	he
ZFMK-TIS-2514974	Fringilla montifringilla	FriMon11	304	[CATC]8	[CATC]20				8	-	he
ZFMK-TIS-2514975	Fringilla montifringilla	FriMon11	304	[CATC]19	[CATC]20				19	C	he
ZFMK-TIS-2514975	Fringilla montifringilla	FriMon11	304	[CATC]20	[CATC]20				20	-	he
ZFMK-TIS-2530221	Fringilla montifringilla	FriMon11	304	[CATC]17	[CATC]20				17	-	ho
ZFMK-TIS-2530221	Fringilla montifringilla	FriMon11	304	[CATC]17	[CATC]20				17	-	ho
ZFMK-TIS-2590898	Fringilla montifringilla	FriMon11	304	[CATC]12	[CATC]20				12	C	ho
ZFMK-TIS-2590898	Fringilla montifringilla	FriMon11	304	[CATC]12	[CATC]20				12	C	ho
ZFMK-TIS-2590899	Fringilla montifringilla	FriMon11	304		[CATC]20				NA	NA	NA
ZFMK-TIS-2590899	Fringilla montifringilla	FriMon11	304		[CATC]20				NA	NA	NA
ZFMK-TIS-33654	Fringilla montifringilla	FriMon11	304		[CATC]20				NA	NA	NA
ZFMK-TIS-33654	Fringilla montifringilla	FriMon11	304		[CATC]20				NA	NA	NA
ZFMK-TIS-35367	Fringilla montifringilla	FriMon11	304	[CATC]5 CATT CATC CATT	[CATC]20				8b	C	ho
ZFMK-TIS-35367	Fringilla montifringilla	FriMon11	304	[CATC]5 CATT CATC CATT	[CATC]20				8b	C	ho
ZFMK-TIS-35476	Fringilla montifringilla	FriMon11	304	[CATC]18	[CATC]20				18	C	he
ZFMK-TIS-35476	Fringilla montifringilla	FriMon11	304	[CATC]20	[CATC]20				20	C	he

## Sheet: FriMon12
ZFMK-TIS	Species	Locus	Ref Amp size	Repeat motif	Ref allele	NCBI No	Scaffold ID	LFA Sample ID	Haplotype											inheritance	Allele Nr.
									29 C->T	57 C->A	86 C->T	112 G->C	116 C->T	124 C->T	161 Msat	220 C->A	245 G->T	274 T->C	278 G->A
ZFMK-TIS-2507776	Fringilla montifringilla	FriMon12	323	[TCCA]14	TCCG [TCCA]13				-	-	-	C	-	-	14b	-	-	-	A	he
ZFMK-TIS-2507776	Fringilla montifringilla	FriMon12	323	TCCG [TCCA]14	TCCG [TCCA]13				-	-	-	C	-	-	15	-	-	-	A	he
ZFMK-TIS-2514865	Fringilla montifringilla	FriMon12	323	[TCCA]14	TCCG [TCCA]13				-	-	-	C	-	-	14b	-	-	-	-	he
ZFMK-TIS-2514865	Fringilla montifringilla	FriMon12	323	TCCG [TCCA]14	TCCG [TCCA]13				-	-	-	C	-	-	15	-	-	-	-	he
ZFMK-TIS-2514974	Fringilla montifringilla	FriMon12	323	[TCCA]12	TCCG [TCCA]13				-	A	-	-	-	-	12b	-	-	-	-	he
ZFMK-TIS-2514974	Fringilla montifringilla	FriMon12	323	[TCCA]9	TCCG [TCCA]13				-	A	-	-	-	-	9b	A	-	-	-	he
ZFMK-TIS-2514975	Fringilla montifringilla	FriMon12	323	TCCG [TCCA]13	TCCG [TCCA]13				-	-	-	-	-	-	14	-	-	-	-	he
ZFMK-TIS-2514975	Fringilla montifringilla	FriMon12	323	TTCG TCCG [TCCA]13	TCCG [TCCA]13				-	-	-	-	-	-	15c	-	-	-	-	he
ZFMK-TIS-2530221	Fringilla montifringilla	FriMon12	323	[TCCA]5	TCCG [TCCA]13				-	-	-	-	-	-	5c	-	-	C	A	he
ZFMK-TIS-2530221	Fringilla montifringilla	FriMon12	323	[TCCA]5	TCCG [TCCA]13				-	-	-	-	-	-	5c	-	-	-	A	he
ZFMK-TIS-2590898	Fringilla montifringilla	FriMon12	323	[TCCG]2 [TCCA]14	TCCG [TCCA]13				-	-	-	-	T	-	16d	-	-	-	-	he
ZFMK-TIS-2590898	Fringilla montifringilla	FriMon12	323	[TCCG]3 [TCCA]14	TCCG [TCCA]13				-	-	-	-	T	-	17d	-	-	-	-	he
ZFMK-TIS-2590899	Fringilla montifringilla	FriMon12	323	TCCG [TCCA]12	TCCG [TCCA]13				-	-	T	-	-	-	13	-	-	-	-	he
ZFMK-TIS-2590899	Fringilla montifringilla	FriMon12	323	[TCCG]2 [TCCA]12	TCCG [TCCA]13				-	-	T	-	-	-	14e	-	-	-	-	he
ZFMK-TIS-33654	Fringilla montifringilla	FriMon12	323	TCCA CCCA [TCCA]14	TCCG [TCCA]13				-	-	-	-	-	-	16f	-	-	-	-	he
ZFMK-TIS-33654	Fringilla montifringilla	FriMon12	323	TCCG TCCA CCCA [TCCA]14	TCCG [TCCA]13				T	-	-	-	-	T	17g	A	-	-	A	he
ZFMK-TIS-35367	Fringilla montifringilla	FriMon12	323	TCCG [TCCA]11	TCCG [TCCA]13				-	-	-	-	T	-	12	-	T	-	A	he
ZFMK-TIS-35367	Fringilla montifringilla	FriMon12	323	[TCCG]2 [TCCA]11	TCCG [TCCA]13				-	-	-	-	-	-	13e	-	-	-	-	he
ZFMK-TIS-35476	Fringilla montifringilla	FriMon12	323	[TCCA]14	TCCG [TCCA]13				-	-	-	C	-	-	14b	-	-	-	-	he
ZFMK-TIS-35476	Fringilla montifringilla	FriMon12	323	TCCG [TCCA]14	TCCG [TCCA]13				-	-	-	C	-	-	15	-	-	-	-	he

## Sheet: FriMon15
ZFMK-TIS	Species	Locus	Ref Amp size	Repeat motif	Ref allele	NCBI No	Scaffold ID	LFA Sample ID	Haplotype																								inheritance	Allele Nr.
									74 A->T	77 A->G	78 G->A	92 C->T	93 T->C	94 G->A	97 C->T	103 A->C	104 G->A	108 G->A	119 G->A	123 A->C	133 G->A	138 G->A	141 A->C	146 Msat	196 A->G	234 T->C	235 G->A	247 G->T	281 A->T	304 G->A	306 C->G	315 A->C
ZFMK-TIS-2507776	Fringilla montifringilla	FriMon15	343	[CATC]12.1	[CATC]12.1				-	-	-	-	C	A	-	C	A	A	-	-	-	-	-	12.1	-	-	-	-	T	-	-	-	he
ZFMK-TIS-2507776	Fringilla montifringilla	FriMon15	343	[CATC]12.1	[CATC]12.1				-	-	-	-	C	A	-	-	-	-	-	-	-	-	-	12.1	-	-	-	-	-	-	-	-	he
ZFMK-TIS-2514865	Fringilla montifringilla	FriMon15	343	[CATC]12.1	[CATC]12.1				-	-	-	-	C	A	-	C	A	A	-	-	-	-	-	12.1	-	-	-	-	T	-	-	-	he
ZFMK-TIS-2514865	Fringilla montifringilla	FriMon15	343	[CATC]12.1	[CATC]12.1				-	-	-	-	C	A	-	-	-	-	-	-	-	-	-	12.1	-	-	-	-	-	-	-	-	he
ZFMK-TIS-2514974	Fringilla montifringilla	FriMon15	343	[CATC]14.1	[CATC]12.1				-	-	-	-	C	A	T	-	-	-	A	-	-	A	-	14.1	-	-	-	-	T	-	-	-	ho
ZFMK-TIS-2514974	Fringilla montifringilla	FriMon15	343	[CATC]14.1	[CATC]12.1				-	-	-	-	C	A	T	-	-	-	A	-	-	A	-	14.1	-	-	-	-	T	-	-	-	ho
ZFMK-TIS-2514975	Fringilla montifringilla	FriMon15	343	[CATC]12.1	[CATC]12.1				-	-	-	-	-	-	-	-	-	-	-	-	-	-	-	12.1	-	-	-	-	-	A	-	-	he
ZFMK-TIS-2514975	Fringilla montifringilla	FriMon15	343	[CATC]12.1	[CATC]12.1				-	-	-	-	-	-	-	-	-	-	-	-	-	-	-	12.1	-	-	-	-	-	-	-	-	he
ZFMK-TIS-2530221	Fringilla montifringilla	FriMon15	343	[CATC]15.1	[CATC]12.1				-	-	-	-	C	A	-	-	-	-	-	-	-	-	C	15.1	-	C	-	T	-	A	-	C	he
ZFMK-TIS-2530221	Fringilla montifringilla	FriMon15	343	[CATC]18.1	[CATC]12.1				-	-	-	-	C	A	-	-	-	-	-	-	-	-	C	18.1	-	C	-	T	-	A	-	C	he
ZFMK-TIS-2590898	Fringilla montifringilla	FriMon15	343	[CATC]12.1	[CATC]12.1				-	-	-	-	C	A	-	-	-	-	-	-	-	-	C	12.1	G	C	-	T	T	-	-	-	he
ZFMK-TIS-2590898	Fringilla montifringilla	FriMon15	343	[CATG]6 [CATC]13.1	[CATC]12.1				T	G	A	-	C	A	-	-	-	A	-	-	A	-	-	19.1b	-	-	-	-	T	-	-	-	he
ZFMK-TIS-2590899	Fringilla montifringilla	FriMon15	343	CGTC TGTC [CATC]13.1	[CATC]12.1				-	-	-	T	-	-	-	-	-	-	-	-	-	-	-	15.1c	-	C	-	-	-	-	G	-	he
ZFMK-TIS-2590899	Fringilla montifringilla	FriMon15	343	(CATG [CATC]3)2 CATG [CATC]7.1	[CATC]12.1				-	-	-	T	C	A	-	-	-	-	-	-	-	-	C	16.1d	-	C	-	-	-	-	G	-	he
ZFMK-TIS-33654	Fringilla montifringilla	FriMon15	343	[CATC]2 CACC CATC CACC [CATC]7.1	[CATC]12.1				-	-	-	-	-	-	-	-	-	-	-	-	-	-	-	12.1e	-	-	-	-	-	A	-	-	he
ZFMK-TIS-33654	Fringilla montifringilla	FriMon15	343	[CATC]2 CACC CATC CACC [CATC]7.1	[CATC]12.1				-	-	-	-	-	-	-	-	-	-	-	-	-	-	-	12.1e	-	-	-	-	-	-	-	-	he
ZFMK-TIS-35367	Fringilla montifringilla	FriMon15	343	[CATC]10.1	[CATC]12.1				-	-	-	-	C	A	-	C	A	A	-	C	-	-	C	10.1	-	C	A	-	-	-	-	-	he
ZFMK-TIS-35367	Fringilla montifringilla	FriMon15	343	[CATC]10.1	[CATC]12.1				-	-	-	-	C	A	-	-	-	-	-	-	-	-	-	10.1	-	-	-	-	-	-	-	-	he
ZFMK-TIS-35476	Fringilla montifringilla	FriMon15	343	[CATC]12.1	[CATC]12.1				-	-	-	-	C	A	-	C	A	A	-	-	-	-	-	12.1	-	-	-	-	T	-	-	-	he
ZFMK-TIS-35476	Fringilla montifringilla	FriMon15	343	[CATC]12.1	[CATC]12.1				-	-	-	-	C	A	-	-	-	-	-	-	-	-	-	12.1	-	-	-	-	-	-	-	-	he

## Sheet: FriMon16
ZFMK-TIS	Species	Locus	Ref Amp size	Repeat motif	Ref allele	NCBI No	Scaffold ID	LFA Sample ID	Haplotype								inheritance	Allele Nr.
									71 Msat	161 G->A	209 G->A	214 A->G	240 C->T	248 C->G	250 T->A	296 G->C
ZFMK-TIS-2507776	Fringilla montifringilla	FriMon16	319	[TCCA]2.3	[TCCA]17.3				2.3	-	A	-	T	-	-	-	he
ZFMK-TIS-2507776	Fringilla montifringilla	FriMon16	319	[TCCA]2.3	[TCCA]17.3				2.3	-	-	-	T	-	-	-	he
ZFMK-TIS-2514865	Fringilla montifringilla	FriMon16	319	[TCCA]2.3	[TCCA]17.3				2.3	-	A	-	T	-	-	-	he
ZFMK-TIS-2514865	Fringilla montifringilla	FriMon16	319	[TCCA]2.3	[TCCA]17.3				2.3	-	-	-	T	-	-	-	he
ZFMK-TIS-2514974	Fringilla montifringilla	FriMon16	319	[TCCA]2.3	[TCCA]17.3				2.3	-	-	G	T	G	A	-	he
ZFMK-TIS-2514974	Fringilla montifringilla	FriMon16	319	[TCCA]2.3	[TCCA]17.3				2.3	-	-	-	T	-	-	-	he
ZFMK-TIS-2514975	Fringilla montifringilla	FriMon16	319	TCCT [TCCA]14.3	[TCCA]17.3				15.3b	-	-	G	T	G	A	C	he
ZFMK-TIS-2514975	Fringilla montifringilla	FriMon16	319	[TCCA]17.3	[TCCA]17.3				17.3	-	-	-	T	-	-	C	he
ZFMK-TIS-2530221	Fringilla montifringilla	FriMon16	319	[TCCA]16.3	[TCCA]17.3				16.3	-	-	-	T	-	-	C	he
ZFMK-TIS-2530221	Fringilla montifringilla	FriMon16	319	[TCCA]17 TCCC [TCCA]1.3	[TCCA]17.3				19.3c	-	-	-	T	-	-	C	he
ZFMK-TIS-2590898	Fringilla montifringilla	FriMon16	319	[TCCA]14.3	[TCCA]17.3				14.3	-	-	-	T	-	-	C	he
ZFMK-TIS-2590898	Fringilla montifringilla	FriMon16	319	[TCCA]20.3	[TCCA]17.3				20.3	-	-	-	T	-	-	C	he
ZFMK-TIS-2590899	Fringilla montifringilla	FriMon16	319	[TCCA]16 CCCA [TCCA]1.3	[TCCA]17.3				18.3d	-	-	-	-	-	-	-	ho
ZFMK-TIS-2590899	Fringilla montifringilla	FriMon16	319	[TCCA]16 CCCA [TCCA]1.3	[TCCA]17.3				18.3d	-	-	-	-	-	-	-	ho
ZFMK-TIS-33654	Fringilla montifringilla	FriMon16	319	TCCT [TCCA]12.3	[TCCA]17.3				13.3b	-	A	G	T	G	A	C	he
ZFMK-TIS-33654	Fringilla montifringilla	FriMon16	319	TCCT [TCCA]12.3	[TCCA]17.3				13.3b	-	-	-	T	-	-	-	he
ZFMK-TIS-35367	Fringilla montifringilla	FriMon16	319	[TCCA]2.3	[TCCA]17.3				2.3	A	A	-	T	-	-	-	he
ZFMK-TIS-35367	Fringilla montifringilla	FriMon16	319	[TCCA]2.3	[TCCA]17.3				2.3	-	-	-	T	-	-	-	he
ZFMK-TIS-35476	Fringilla montifringilla	FriMon16	319	[TCCA]2.3	[TCCA]17.3				2.3	-	A	-	T	-	-	-	he
ZFMK-TIS-35476	Fringilla montifringilla	FriMon16	319	[TCCA]2.3	[TCCA]17.3				2.3	-	-	-	T	-	-	-	he

## Sheet: FriMon17
ZFMK-TIS	Species	Locus	Ref Amp size	Repeat motif	Ref allele	NCBI No	Scaffold ID	LFA Sample ID	Haplotype																		inheritance	Allele Nr.
									28 A->G	30 T->C	32 A->G	35 T->C	39 C->T	44 A->C	52 G->C	54 A->G	80 A->G	116 G->C	121 A->G	125 A->G	158 G->T	167 Msat	224 A->T	266 C->G	268 T->C	269 G->A
ZFMK-TIS-2507776	Fringilla montifringilla	FriMon17	309	[CCAT]11.2	[CCAT]12.2				-	-	-	C	-	C	-	G	-	C	G	G	-	11.2	-	-	-	-	he
ZFMK-TIS-2507776	Fringilla montifringilla	FriMon17	309	[CCAT]11.2	[CCAT]12.2				-	-	-	C	-	C	-	G	-	-	-	-	-	11.2	-	-	-	-	he
ZFMK-TIS-2514865	Fringilla montifringilla	FriMon17	309	[CCAT]11.2	[CCAT]12.2				-	-	-	C	-	C	-	G	-	C	G	G	-	11.2	-	-	-	-	he
ZFMK-TIS-2514865	Fringilla montifringilla	FriMon17	309	[CCAT]11.2	[CCAT]12.2				-	-	-	C	-	C	-	G	-	-	-	-	-	11.2	-	-	-	-	he
ZFMK-TIS-2514974	Fringilla montifringilla	FriMon17	309	[CCAT]14.2	[CCAT]12.2				G	-	-	-	-	C	C	G	-	-	-	-	-	14.2	-	-	-	-	he
ZFMK-TIS-2514974	Fringilla montifringilla	FriMon17	309	[CCAT]14.2	[CCAT]12.2				-	-	-	-	-	-	-	G	-	-	-	-	-	14.2	-	-	-	-	he
ZFMK-TIS-2514975	Fringilla montifringilla	FriMon17	309	[CCAT]15	[CCAT]12.2				-	-	-	-	-	-	-	-	G	-	G	G	T	15b	-	-	-	-	he
ZFMK-TIS-2514975	Fringilla montifringilla	FriMon17	309	[CCAT]15.2	[CCAT]12.2				-	-	-	-	-	-	-	-	G	-	G	G	T	15.2	T	-	-	-	he
ZFMK-TIS-2530221	Fringilla montifringilla	FriMon17	309	[CCAT]8	[CCAT]12.2				G	C	G	C	T	C	C	G	-	-	G	G	T	8b	-	-	-	-	he
ZFMK-TIS-2530221	Fringilla montifringilla	FriMon17	309	[CCAT]8.2	[CCAT]12.2				G	C	G	C	T	C	C	G	-	-	G	G	T	8.2	-	-	-	-	he
ZFMK-TIS-2590898	Fringilla montifringilla	FriMon17	309	[CCAT]13.2	[CCAT]12.2				G	-	-	C	-	C	C	G	-	-	-	-	-	13.2	-	G	C	A	ho
ZFMK-TIS-2590898	Fringilla montifringilla	FriMon17	309	[CCAT]13.2	[CCAT]12.2				G	-	-	C	-	C	C	G	-	-	-	-	-	13.2	-	G	C	A	ho
ZFMK-TIS-2590899	Fringilla montifringilla	FriMon17	309	[CCAT]10 [CCAC]5 CCAT	[CCAT]12.2				-	-	-	-	-	-	-	-	-	-	-	-	-	16c	-	-	-	-	he
ZFMK-TIS-2590899	Fringilla montifringilla	FriMon17	309	[CCAT]10 [CCAC]5 [CCAT]1.2	[CCAT]12.2				-	-	-	-	-	-	-	-	-	-	-	-	-	16.2d	-	-	-	-	he
ZFMK-TIS-33654	Fringilla montifringilla	FriMon17	309		[CCAT]12.2				NA	NA	NA	NA	NA	NA	NA	NA	NA	NA	NA	NA	NA	NA	NA	NA	NA	NA	NA
ZFMK-TIS-33654	Fringilla montifringilla	FriMon17	309		[CCAT]12.2				NA	NA	NA	NA	NA	NA	NA	NA	NA	NA	NA	NA	NA	NA	NA	NA	NA	NA	NA
ZFMK-TIS-35367	Fringilla montifringilla	FriMon17	309	[CCAT]13	[CCAT]12.2				-	-	-	-	-	-	-	-	-	-	-	-	-	13b	-	-	-	-	he
ZFMK-TIS-35367	Fringilla montifringilla	FriMon17	309	[CCAT]13.2	[CCAT]12.2				-	-	-	-	-	-	-	-	-	-	-	-	-	13.2	-	-	-	-	he
ZFMK-TIS-35476	Fringilla montifringilla	FriMon17	309	[CCAT]11.2	[CCAT]12.2				-	-	-	C	-	C	-	G	-	C	G	G	-	11.2	-	-	-	-	he
ZFMK-TIS-35476	Fringilla montifringilla	FriMon17	309	[CCAT]11.2	[CCAT]12.2				-	-	-	C	-	C	-	G	-	-	-	-	-	11.2	-	G	-	-	he

## Sheet: FriMon19
ZFMK-TIS	Species	Locus	Ref Amp size	Repeat motif	Ref allele	NCBI No	Scaffold ID	LFA Sample ID	Haplotype												inheritance	Allele Nr.
									46 A->G	62 C->T	67 C->T	72 G->T	80 C->A	87 C->T	111 C->A	122 T->C	141 T->C	160 Msat	213 A->C	256 G->A
ZFMK-TIS-2507776	Fringilla montifringilla	FriMon19	314	[GATA]13	[GATA]12				-	-	-	-	-	-	-	-	-	13	C	A	he
ZFMK-TIS-2507776	Fringilla montifringilla	FriMon19	314	[GATA]12.2 [GATA]3	[GATA]12				-	-	-	T	-	-	A	-	C	15b	-	A	he
ZFMK-TIS-2514865	Fringilla montifringilla	FriMon19	314	[GATA]13	[GATA]12				-	-	-	-	-	-	-	-	-	13	C	A	he
ZFMK-TIS-2514865	Fringilla montifringilla	FriMon19	314	[GATA]12.2 [GATA]3	[GATA]12				-	-	-	T	-	-	A	-	C	15b	-	A	he
ZFMK-TIS-2514974	Fringilla montifringilla	FriMon19	314	[GATA]12	[GATA]12				-	-	-	-	-	-	A	-	-	12	-	A	he
ZFMK-TIS-2514974	Fringilla montifringilla	FriMon19	314	GATG [GATA]16	[GATA]12				-	-	-	-	-	-	A	-	-	17c	-	A	he
ZFMK-TIS-2514975	Fringilla montifringilla	FriMon19	314	[GATA]2 GATG [GATA]12	[GATA]12				-	T	-	-	-	-	-	-	-	15d	-	-	he
ZFMK-TIS-2514975	Fringilla montifringilla	FriMon19	314	GATG [GATA]5.2 [GATA]13	[GATA]12				-	T	-	-	-	-	-	-	-	19e	-	-	he
ZFMK-TIS-2530221	Fringilla montifringilla	FriMon19	314	[GATA]11	[GATA]12				-	-	-	-	-	-	-	-	-	11	-	A	ho
ZFMK-TIS-2530221	Fringilla montifringilla	FriMon19	314	[GATA]11	[GATA]12				-	-	-	-	-	-	-	-	-	11	-	A	ho
ZFMK-TIS-2590898	Fringilla montifringilla	FriMon19	314	[GATA]3 GATG GATA GATG [GATA]13	[GATA]12				G	-	T	-	-	-	A	-	C	19f	-	A	he
ZFMK-TIS-2590898	Fringilla montifringilla	FriMon19	314	GATG GATA GATG [GATA]2 GATG [GATA]14	[GATA]12				G	-	T	-	-	T	-	-	-	20g	-	A	he
ZFMK-TIS-2590899	Fringilla montifringilla	FriMon19	314	GATG [GATA]12	[GATA]12				-	-	-	-	-	-	A	-	-	13c	-	A	he
ZFMK-TIS-2590899	Fringilla montifringilla	FriMon19	314	[GATA]13 [GACA]2 [GATA]2	[GATA]12				-	-	-	-	-	-	-	-	-	17h	-	A	he
ZFMK-TIS-33654	Fringilla montifringilla	FriMon19	314	[GATA]11	[GATA]12				-	-	-	-	A	-	-	-	-	11	-	A	he
ZFMK-TIS-33654	Fringilla montifringilla	FriMon19	314	[GATA]14	[GATA]12				-	-	-	-	-	-	-	C	-	14	-	A	he
ZFMK-TIS-35367	Fringilla montifringilla	FriMon19	314	GATG [GATA]3.2 [GATA]11	[GATA]12				-	-	-	-	-	-	-	-	-	15i	-	A	he
ZFMK-TIS-35367	Fringilla montifringilla	FriMon19	314	[GATA]13.2 [GATA]2 AATA	[GATA]12				-	-	-	-	-	-	A	-	C	16j	-	A	he
ZFMK-TIS-35476	Fringilla montifringilla	FriMon19	314	[GATA]13	[GATA]12				-	-	-	-	-	-	-	-	-	13	C	A	ho
ZFMK-TIS-35476	Fringilla montifringilla	FriMon19	314	[GATA]13	[GATA]12				-	-	-	-	-	-	-	-	-	13	C	A	ho

[truncated: 9 more sheets: FriMon20, FriMon21, FriMon22, FriMon23, FriMon24, FriMon25, FriMon28, FriMon29, FriMon30]
