# Supplementary material for: FOGS: A SNPSTR Marker Database to Combat Wildlife Trafficking and a Cell Culture Bank for Ex‐Situ Conservation
Source: Mol Ecol Resour. 2025 Jan 10;25(4):e14062. doi: 10.1111/1755-0998.14062 (PMC11969641; doi:10.1111/1755-0998.14062)
Supplement: Supplementary file 4 — Table S4. SNPSTR data. [file MEN-25-e14062-s001.zip › Supplementary S4/Grus_grus_SNPSTR.xlsx]

## Sheet: GruGru1
ZFMK-TIS	Species	Locus	Ref Amp size	Repeat motif	Ref allele	NCBI No	Scaffold ID	LFA Sample ID				inheritance	Allele Nr.
									150 Msat	257 G->A	264 A->G
ZFMK-TIS-2003382	Grus grus	GruGru1	326	[AGAT]12.2	[AGAT]12.2	GCA_012487855.1	BJET01000572.1		12.2	-	G	he
ZFMK-TIS-2003382	Grus grus	GruGru1	326	[AGAT]13.2	[AGAT]12.2	GCA_012487855.1	BJET01000572.1		13.2	-	G	he
ZFMK-TIS-2007168	Grus grus	GruGru1	326	[AGAT]10.2	[AGAT]12.2	GCA_012487855.1	BJET01000572.1		10.2	-	G	he
ZFMK-TIS-2007168	Grus grus	GruGru1	326	[AGAT]11.2	[AGAT]12.2	GCA_012487855.1	BJET01000572.1		11.2	-	G	he
ZFMK-TIS-2520687	Grus grus	GruGru1	326	[AGAT]11.2	[AGAT]12.2	GCA_012487855.1	BJET01000572.1		11.2	A	G	he
ZFMK-TIS-2520687	Grus grus	GruGru1	326	[AGAT]13.2	[AGAT]12.2	GCA_012487855.1	BJET01000572.1		13.2	A	G	he
ZFMK-TIS-2590736	Grus grus	GruGru1	326	[AGAT]12.2	[AGAT]12.2	GCA_012487855.1	BJET01000572.1		12.2	A	-	ho
ZFMK-TIS-2590736	Grus grus	GruGru1	326	[AGAT]12.2	[AGAT]12.2	GCA_012487855.1	BJET01000572.1		12.2	A	-	ho
ZFMK-TIS-2599262	Grus grus	GruGru1	326	[AGAT]11.2	[AGAT]12.2	GCA_012487855.1	BJET01000572.1		11.2	-	-	he
ZFMK-TIS-2599262	Grus grus	GruGru1	326	[AGAT]12.2	[AGAT]12.2	GCA_012487855.1	BJET01000572.1		12.2	-	-	he
ZFMK-TIS-2599350	Grus grus	GruGru1	326	[AGAT]12.2	[AGAT]12.2	GCA_012487855.1	BJET01000572.1		12.2	-	G	ho
ZFMK-TIS-2599350	Grus grus	GruGru1	326	[AGAT]12.2	[AGAT]12.2	GCA_012487855.1	BJET01000572.1		12.2	-	G	ho
ZFMK-TIS-42271	Grus grus	GruGru1	326	[AGAT]11.2	[AGAT]12.2	GCA_012487855.1	BJET01000572.1		11.2	-	G	he
ZFMK-TIS-42271	Grus grus	GruGru1	326	[AGAT]12.2	[AGAT]12.2	GCA_012487855.1	BJET01000572.1		12.2	-	G	he
ZFMK-TIS-42278	Grus grus	GruGru1	326	[AGAT]12.2	[AGAT]12.2	GCA_012487855.1	BJET01000572.1		12.2	-	G	ho
ZFMK-TIS-42278	Grus grus	GruGru1	326	[AGAT]12.2	[AGAT]12.2	GCA_012487855.1	BJET01000572.1		12.2	-	G	ho
ZFMK-TIS-2008477	Grus grus	GruGru1	326		[AGAT]12.2	GCA_012487855.1	BJET01000572.1		NA	NA	NA	NA
ZFMK-TIS-2008477	Grus grus	GruGru1	326		[AGAT]12.2	GCA_012487855.1	BJET01000572.1		NA	NA	NA	NA

## Sheet: GruGru2
ZFMK-TIS	Species	Locus	Ref Amp size	Repeat motif	Ref allele	NCBI No	Scaffold ID	LFA Sample ID		inheritance	Allele Nr.
									104 Msat
ZFMK-TIS-2003382	Grus grus	GruGru2	304	[AGAT]12.1	[AGAT]11.1	GCA_012487855.1	BJET01001021.1		12.1	ho
ZFMK-TIS-2003382	Grus grus	GruGru2	304	[AGAT]12.1	[AGAT]11.1	GCA_012487855.1	BJET01001021.1		12.1	ho
ZFMK-TIS-2007168	Grus grus	GruGru2	304	[AGAT]10.1	[AGAT]11.1	GCA_012487855.1	BJET01001021.1		10.1	he
ZFMK-TIS-2007168	Grus grus	GruGru2	304	[AGAT]11.1	[AGAT]11.1	GCA_012487855.1	BJET01001021.1		11.1	he
ZFMK-TIS-2520687	Grus grus	GruGru2	304	[AGAT]10.1	[AGAT]11.1	GCA_012487855.1	BJET01001021.1		10.1	he
ZFMK-TIS-2520687	Grus grus	GruGru2	304	[AGAT]11.1	[AGAT]11.1	GCA_012487855.1	BJET01001021.1		11.1	he
ZFMK-TIS-2590736	Grus grus	GruGru2	304	[AGAT]10.1	[AGAT]11.1	GCA_012487855.1	BJET01001021.1		10.1	he
ZFMK-TIS-2590736	Grus grus	GruGru2	304	[AGAT]11.1	[AGAT]11.1	GCA_012487855.1	BJET01001021.1		11.1	he
ZFMK-TIS-2599262	Grus grus	GruGru2	304	[AGAT]11.1	[AGAT]11.1	GCA_012487855.1	BJET01001021.1		11.1	ho
ZFMK-TIS-2599262	Grus grus	GruGru2	304	[AGAT]11.1	[AGAT]11.1	GCA_012487855.1	BJET01001021.1		11.1	ho
ZFMK-TIS-2599350	Grus grus	GruGru2	304	[AGAT]10.1	[AGAT]11.1	GCA_012487855.1	BJET01001021.1		10.1	he
ZFMK-TIS-2599350	Grus grus	GruGru2	304	[AGAT]13.1	[AGAT]11.1	GCA_012487855.1	BJET01001021.1		13.1	he
ZFMK-TIS-42271	Grus grus	GruGru2	304	[AGAT]11.1	[AGAT]11.1	GCA_012487855.1	BJET01001021.1		11.1	he
ZFMK-TIS-42271	Grus grus	GruGru2	304	[AGAT]12.1	[AGAT]11.1	GCA_012487855.1	BJET01001021.1		12.1	he
ZFMK-TIS-42278	Grus grus	GruGru2	304	[AGAT]11.1	[AGAT]11.1	GCA_012487855.1	BJET01001021.1		11.1	ho
ZFMK-TIS-42278	Grus grus	GruGru2	304	[AGAT]11.1	[AGAT]11.1	GCA_012487855.1	BJET01001021.1		11.1	ho
ZFMK-TIS-2008477	Grus grus	GruGru2	304		[AGAT]11.1	GCA_012487855.1	BJET01001021.1		NA	NA
ZFMK-TIS-2008477	Grus grus	GruGru2	304		[AGAT]11.1	GCA_012487855.1	BJET01001021.1		NA	NA

## Sheet: GruGru3
ZFMK-TIS	Species	Locus	Ref Amp size	Repeat motif	Ref allele	NCBI No	Scaffold ID	LFA Sample ID	Haplotype									inheritance	Allele Nr.
									92 T->G	121 Msat	208 T->C	234 T->C	263 C->G	268 T->C	275 A->G	282 T->C	317 G->C
ZFMK-TIS-2003382	Grus grus	GruGru3	323	TAAA [TAGA]5 [TAGT]1.1	[TAGA]12.1	GCA_012487855.1	BJET01002114.1		-	7.1b	-	C	-	-	-	-	-	ho
ZFMK-TIS-2003382	Grus grus	GruGru3	323	TAAA [TAGA]5 [TAGT]1.1	[TAGA]12.1	GCA_012487855.1	BJET01002114.1		-	7.1b	-	C	-	-	-	-	-	ho
ZFMK-TIS-2007168	Grus grus	GruGru3	323	TAAA [TAGA]5.1	[TAGA]12.1	GCA_012487855.1	BJET01002114.1		-	6.1c	-	C	G	-	-	-	-	he
ZFMK-TIS-2007168	Grus grus	GruGru3	323	TAAA [TAGA]13.1	[TAGA]12.1	GCA_012487855.1	BJET01002114.1		-	14.1c	-	-	G	-	-	-	-	he
ZFMK-TIS-2520687	Grus grus	GruGru3	323	TAAA [TAGA]4 TATA [TAGT]1.1	[TAGA]12.1	GCA_012487855.1	BJET01002114.1		G	7.1d	C	C	-	-	-	-	-	he
ZFMK-TIS-2520687	Grus grus	GruGru3	323	TAAA [TAGA]12.1	[TAGA]12.1	GCA_012487855.1	BJET01002114.1		G	13.1c	-	-	-	-	-	-	-	he
ZFMK-TIS-2590736	Grus grus	GruGru3	323	TAAA [TAGA]5 [TAGT]1.1	[TAGA]12.1	GCA_012487855.1	BJET01002114.1		-	7.1b	-	C	-	-	-	-	-	he
ZFMK-TIS-2590736	Grus grus	GruGru3	323	TAAA [TAGA]13.1	[TAGA]12.1	GCA_012487855.1	BJET01002114.1		-	14.1c	-	C	-	-	G	-	-	he
ZFMK-TIS-2599262	Grus grus	GruGru3	323	TAAA [TAGA]4 TATA [TAGT]1.1	[TAGA]12.1	GCA_012487855.1	BJET01002114.1		G	7.1d	C	C	-	-	-	C	-	he
ZFMK-TIS-2599262	Grus grus	GruGru3	323	TAAA [TAGA]10.1	[TAGA]12.1	GCA_012487855.1	BJET01002114.1		-	11.1c	-	C	-	C	-	-	-	he
ZFMK-TIS-2599350	Grus grus	GruGru3	323	TAAA [TAGA]7.1	[TAGA]12.1	GCA_012487855.1	BJET01002114.1		-	8.1c	-	C	-	-	-	-	C	he
ZFMK-TIS-2599350	Grus grus	GruGru3	323	TAAA [TAGA]13.1	[TAGA]12.1	GCA_012487855.1	BJET01002114.1		-	14.1c	-	C	-	-	-	-	-	he
ZFMK-TIS-42271	Grus grus	GruGru3	323	TAAA [TAGA]5 [TAGT]1.1	[TAGA]12.1	GCA_012487855.1	BJET01002114.1		-	7.1b	-	C	-	-	-	-	-	he
ZFMK-TIS-42271	Grus grus	GruGru3	323	TAAA [TAGA]3 TAAA [TAGA]11.1	[TAGA]12.1	GCA_012487855.1	BJET01002114.1		-	16.1e	-	C	-	-	-	-	-	he
ZFMK-TIS-42278	Grus grus	GruGru3	323	TAAA [TAGA]5.1	[TAGA]12.1	GCA_012487855.1	BJET01002114.1		-	6.1c	-	C	-	-	-	-	-	he
ZFMK-TIS-42278	Grus grus	GruGru3	323	TAAA [TAGA]9.1	[TAGA]12.1	GCA_012487855.1	BJET01002114.1		-	10.1c	-	C	-	-	-	-	-	he
ZFMK-TIS-2008477	Grus grus	GruGru3	323		[TAGA]12.1	GCA_012487855.1	BJET01002114.1		NA	NA	NA	NA	NA	NA	NA	NA	NA	NA
ZFMK-TIS-2008477	Grus grus	GruGru3	323		[TAGA]12.1	GCA_012487855.1	BJET01002114.1		NA	NA	NA	NA	NA	NA	NA	NA	NA	NA

## Sheet: GruGru4
ZFMK-TIS	Species	Locus	Ref Amp size	Repeat motif	Ref allele	NCBI No	Scaffold ID	LFA Sample ID	Haplotype						inheritance	Allele Nr.
									114 C->G	139 G->A	142 Msat	230 C->G	243 G->A	258 C->T
ZFMK-TIS-2003382	Grus grus	GruGru4	350	CACC CGTC [CATC]6.1	[CATC]12.1	GCA_012487855.1	BJET01004404.1		G	-	8.1b	G	-	T	he
ZFMK-TIS-2003382	Grus grus	GruGru4	350	[CATC]11.1	[CATC]12.1	GCA_012487855.1	BJET01004404.1		G	-	11.1	G	-	T	he
ZFMK-TIS-2007168	Grus grus	GruGru4	350	[CATC]11.1	[CATC]12.1	GCA_012487855.1	BJET01004404.1		G	A	11.1	G	-	-	he
ZFMK-TIS-2007168	Grus grus	GruGru4	350	[CATC]11.1	[CATC]12.1	GCA_012487855.1	BJET01004404.1		-	-	11.1	G	-	-	he
ZFMK-TIS-2520687	Grus grus	GruGru4	350	[CATC]11.1	[CATC]12.1	GCA_012487855.1	BJET01004404.1		G	A	11.1	G	-	T	he
ZFMK-TIS-2520687	Grus grus	GruGru4	350	[CATC]12.1	[CATC]12.1	GCA_012487855.1	BJET01004404.1		G	A	12.1	G	-	T	he
ZFMK-TIS-2590736	Grus grus	GruGru4	350	[CATC]10.1	[CATC]12.1	GCA_012487855.1	BJET01004404.1		G	-	10.1	G	A	T	he
ZFMK-TIS-2590736	Grus grus	GruGru4	350	[CATC]11.1	[CATC]12.1	GCA_012487855.1	BJET01004404.1		G	-	11.1	G	A	T	he
ZFMK-TIS-2599262	Grus grus	GruGru4	350	CACC CGTC [CATC]6.1	[CATC]12.1	GCA_012487855.1	BJET01004404.1		G	-	8.1b	G	-	T	ho
ZFMK-TIS-2599262	Grus grus	GruGru4	350	CACC CGTC [CATC]6.1	[CATC]12.1	GCA_012487855.1	BJET01004404.1		G	-	8.1b	G	-	T	ho
ZFMK-TIS-2599350	Grus grus	GruGru4	350	[CATC]10.1	[CATC]12.1	GCA_012487855.1	BJET01004404.1		G	A	10.1	G	-	T	he
ZFMK-TIS-2599350	Grus grus	GruGru4	350	[CATC]11.1	[CATC]12.1	GCA_012487855.1	BJET01004404.1		G	-	11.1	G	-	T	he
ZFMK-TIS-42271	Grus grus	GruGru4	350	[CATC]11.1	[CATC]12.1	GCA_012487855.1	BJET01004404.1		G	-	11.1	G	-	T	ho
ZFMK-TIS-42271	Grus grus	GruGru4	350	[CATC]11.1	[CATC]12.1	GCA_012487855.1	BJET01004404.1		G	-	11.1	G	-	T	ho
ZFMK-TIS-42278	Grus grus	GruGru4	350	[CATC]6.1	[CATC]12.1	GCA_012487855.1	BJET01004404.1		G	A	6.1	G	-	-	he
ZFMK-TIS-42278	Grus grus	GruGru4	350	[CATC]9.1	[CATC]12.1	GCA_012487855.1	BJET01004404.1		-	A	9.1	-	-	T	he
ZFMK-TIS-2008477	Grus grus	GruGru4	350	[CATC]15.1	[CATC]12.1	GCA_012487855.1	BJET01004404.1		-	-	15.1	-	-	-	ho
ZFMK-TIS-2008477	Grus grus	GruGru4	350	[CATC]15.1	[CATC]12.1	GCA_012487855.1	BJET01004404.1		-	-	15.1	-	-	-	ho

## Sheet: GruGru5
ZFMK-TIS	Species	Locus	Ref Amp size	Repeat motif	Ref allele	NCBI No	Scaffold ID	LFA Sample ID	Haplotype				inheritance	Allele Nr.
									60 G->A	89 C->T	94 T->C	105 Msat
ZFMK-TIS-2003382	Grus grus	GruGru5	300	[AGAT]11	[AGAT]12	GCA_012487855.1	BJET01004573.1		-	-	C	11	he
ZFMK-TIS-2003382	Grus grus	GruGru5	300	[AGAT]12	[AGAT]12	GCA_012487855.1	BJET01004573.1		-	T	-	12	he
ZFMK-TIS-2007168	Grus grus	GruGru5	300	[AGAT]13	[AGAT]12	GCA_012487855.1	BJET01004573.1		A	-	C	13	ho
ZFMK-TIS-2007168	Grus grus	GruGru5	300	[AGAT]13	[AGAT]12	GCA_012487855.1	BJET01004573.1		A	-	C	13	ho
ZFMK-TIS-2520687	Grus grus	GruGru5	300		[AGAT]12	GCA_012487855.1	BJET01004573.1		NA	NA	NA	NA	NA
ZFMK-TIS-2520687	Grus grus	GruGru5	300		[AGAT]12	GCA_012487855.1	BJET01004573.1		NA	NA	NA	NA	NA
ZFMK-TIS-2590736	Grus grus	GruGru5	300	[AGAT]11	[AGAT]12	GCA_012487855.1	BJET01004573.1		-	T	C	11	he
ZFMK-TIS-2590736	Grus grus	GruGru5	300	[AGAT]11	[AGAT]12	GCA_012487855.1	BJET01004573.1		-	-	-	11	he
ZFMK-TIS-2599262	Grus grus	GruGru5	300	[AGAT]11	[AGAT]12	GCA_012487855.1	BJET01004573.1		-	T	C	11	he
ZFMK-TIS-2599262	Grus grus	GruGru5	300	[AGAT]11	[AGAT]12	GCA_012487855.1	BJET01004573.1		-	-	-	11	he
ZFMK-TIS-2599350	Grus grus	GruGru5	300	[AGAT]10	[AGAT]12	GCA_012487855.1	BJET01004573.1		-	T	-	10	ho
ZFMK-TIS-2599350	Grus grus	GruGru5	300	[AGAT]10	[AGAT]12	GCA_012487855.1	BJET01004573.1		-	T	-	10	ho
ZFMK-TIS-42271	Grus grus	GruGru5	300	[AGAT]12	[AGAT]12	GCA_012487855.1	BJET01004573.1		-	T	-	12	ho
ZFMK-TIS-42271	Grus grus	GruGru5	300	[AGAT]12	[AGAT]12	GCA_012487855.1	BJET01004573.1		-	T	-	12	ho
ZFMK-TIS-42278	Grus grus	GruGru5	300	[AGAT]11	[AGAT]12	GCA_012487855.1	BJET01004573.1		-	T	C	11	he
ZFMK-TIS-42278	Grus grus	GruGru5	300	[AGAT]12	[AGAT]12	GCA_012487855.1	BJET01004573.1		-	-	C	12	he
ZFMK-TIS-2008477	Grus grus	GruGru5	300		[AGAT]12	GCA_012487855.1	BJET01004573.1		NA	NA	NA	NA	NA
ZFMK-TIS-2008477	Grus grus	GruGru5	300		[AGAT]12	GCA_012487855.1	BJET01004573.1		NA	NA	NA	NA	NA

## Sheet: GruGru6
ZFMK-TIS	Species	Locus	Ref Amp size	Repeat motif	Ref allele	NCBI No	Scaffold ID	LFA Sample ID	Haplotype			inheritance	Allele Nr.
									130 T->C	139 C->T	143 Msat
ZFMK-TIS-2003382	Grus grus	GruGru6	304	[CATC]11.1	[CATC]11.1	GCA_012487855.1	BJET01004985.1		C	T	11.1	he
ZFMK-TIS-2003382	Grus grus	GruGru6	304	[CATC]12.1	[CATC]11.1	GCA_012487855.1	BJET01004985.1		C	T	12.1	he
ZFMK-TIS-2007168	Grus grus	GruGru6	304	[CATC]11.1	[CATC]11.1	GCA_012487855.1	BJET01004985.1		C	T	11.1	he
ZFMK-TIS-2007168	Grus grus	GruGru6	304	[CATC]12.1	[CATC]11.1	GCA_012487855.1	BJET01004985.1		C	T	12.1	he
ZFMK-TIS-2520687	Grus grus	GruGru6	304	[CATC]9.1	[CATC]11.1	GCA_012487855.1	BJET01004985.1		C	T	9.1	he
ZFMK-TIS-2520687	Grus grus	GruGru6	304	[CATC]11.1	[CATC]11.1	GCA_012487855.1	BJET01004985.1		C	T	11.1	he
ZFMK-TIS-2590736	Grus grus	GruGru6	304	(CATC TATC)2 [CATC]13.1	[CATC]11.1	GCA_012487855.1	BJET01004985.1		-	-	17.1b	he
ZFMK-TIS-2590736	Grus grus	GruGru6	304	(CATC TATC)2 CATC CATT [CATC]13.1	[CATC]11.1	GCA_012487855.1	BJET01004985.1		-	-	19.1c	he
ZFMK-TIS-2599262	Grus grus	GruGru6	304	[CATC]11.1	[CATC]11.1	GCA_012487855.1	BJET01004985.1		C	T	11.1	he
ZFMK-TIS-2599262	Grus grus	GruGru6	304	[CATC]11.1	[CATC]11.1	GCA_012487855.1	BJET01004985.1		-	-	11.1	he
ZFMK-TIS-2599350	Grus grus	GruGru6	304	(CATC TATC)2 CATC CATT [CATC]11.1	[CATC]11.1	GCA_012487855.1	BJET01004985.1		-	-	17.1c	he
ZFMK-TIS-2599350	Grus grus	GruGru6	304	(CATC TATC)2 CATC CATT [CATC]13.1	[CATC]11.1	GCA_012487855.1	BJET01004985.1		-	-	19.1c	he
ZFMK-TIS-42271	Grus grus	GruGru6	304	[CATC]11.1	[CATC]11.1	GCA_012487855.1	BJET01004985.1		C	T	11.1	he
ZFMK-TIS-42271	Grus grus	GruGru6	304	[CATC]13.1	[CATC]11.1	GCA_012487855.1	BJET01004985.1		C	-	13.1	he
ZFMK-TIS-42278	Grus grus	GruGru6	304	[CATC]10.1	[CATC]11.1	GCA_012487855.1	BJET01004985.1		-	-	10.1	he
ZFMK-TIS-42278	Grus grus	GruGru6	304	[CATC]11.1	[CATC]11.1	GCA_012487855.1	BJET01004985.1		-	-	11.1	he
ZFMK-TIS-2008477	Grus grus	GruGru6	304		[CATC]11.1	GCA_012487855.1	BJET01004985.1		NA	NA	NA	NA
ZFMK-TIS-2008477	Grus grus	GruGru6	304		[CATC]11.1	GCA_012487855.1	BJET01004985.1		NA	NA	NA	NA

## Sheet: GruGru7
ZFMK-TIS	Species	Locus	Ref Amp size	Repeat motif	Ref allele	NCBI No	Scaffold ID	LFA Sample ID	Haplotype						inheritance	Allele Nr.
									29 G->A	93 G->A	162 A->G	165 Msat	283 T->C	322 C->T
ZFMK-TIS-2003382	Grus grus	GruGru7	350	[AGAT]10.1	[AGAT]11.1	GCA_012487855.1	BJET01005008.1		A	-	-	10.1	-	T	he
ZFMK-TIS-2003382	Grus grus	GruGru7	350	[AGAT]12.1	[AGAT]11.1	GCA_012487855.1	BJET01005008.1		A	-	-	12.1	-	-	he
ZFMK-TIS-2007168	Grus grus	GruGru7	350	[AGAT]11.1	[AGAT]11.1	GCA_012487855.1	BJET01005008.1		A	-	G	11.1	-	-	he
ZFMK-TIS-2007168	Grus grus	GruGru7	350	[AGAT]11.1	[AGAT]11.1	GCA_012487855.1	BJET01005008.1		-	-	-	11.1	-	-	he
ZFMK-TIS-2520687	Grus grus	GruGru7	350	[AGAT]11.1	[AGAT]11.1	GCA_012487855.1	BJET01005008.1		-	-	G	11.1	-	-	he
ZFMK-TIS-2520687	Grus grus	GruGru7	350	[AGAT]12.1	[AGAT]11.1	GCA_012487855.1	BJET01005008.1		-	-	G	12.1	-	-	he
ZFMK-TIS-2590736	Grus grus	GruGru7	350	[AGAT]10.1	[AGAT]11.1	GCA_012487855.1	BJET01005008.1		A	-	G	10.1	C	-	he
ZFMK-TIS-2590736	Grus grus	GruGru7	350	[AGAT]13.1	[AGAT]11.1	GCA_012487855.1	BJET01005008.1		A	-	-	13.1	C	-	he
ZFMK-TIS-2599262	Grus grus	GruGru7	350	[AGAT]12.1	[AGAT]11.1	GCA_012487855.1	BJET01005008.1		A	-	G	12.1	C	-	he
ZFMK-TIS-2599262	Grus grus	GruGru7	350	[AGAT]12.1	[AGAT]11.1	GCA_012487855.1	BJET01005008.1		-	-	-	12.1	-	-	he
ZFMK-TIS-2599350	Grus grus	GruGru7	350	[AGAT]10.1	[AGAT]11.1	GCA_012487855.1	BJET01005008.1		A	-	G	10.1	C	-	he
ZFMK-TIS-2599350	Grus grus	GruGru7	350	[AGAT]11.1	[AGAT]11.1	GCA_012487855.1	BJET01005008.1		A	-	-	11.1	C	-	he
ZFMK-TIS-42271	Grus grus	GruGru7	350	[AGAT]10.1	[AGAT]11.1	GCA_012487855.1	BJET01005008.1		A	-	G	10.1	C	-	he
ZFMK-TIS-42271	Grus grus	GruGru7	350	[AGAT]11.1	[AGAT]11.1	GCA_012487855.1	BJET01005008.1		A	-	G	11.1	-	-	he
ZFMK-TIS-42278	Grus grus	GruGru7	350	[AGAT]11.1	[AGAT]11.1	GCA_012487855.1	BJET01005008.1		-	A	-	11.1	C	-	he
ZFMK-TIS-42278	Grus grus	GruGru7	350	[AGAT]12.1	[AGAT]11.1	GCA_012487855.1	BJET01005008.1		A	A	G	12.1	C	-	he
ZFMK-TIS-2008477	Grus grus	GruGru7	350		[AGAT]11.1	GCA_012487855.1	BJET01005008.1		NA	NA	NA	NA	NA	NA	NA
ZFMK-TIS-2008477	Grus grus	GruGru7	350		[AGAT]11.1	GCA_012487855.1	BJET01005008.1		NA	NA	NA	NA	NA	NA	NA

## Sheet: GruGru8
ZFMK-TIS	Species	Locus	Ref Amp size	Repeat motif	Ref allele	NCBI No	Scaffold ID	LFA Sample ID	Haplotype					inheritance	Allele Nr.
									41 T->C	146 G->A	148 Msat	252 T->C	278 G->C
ZFMK-TIS-2003382	Grus grus	GruGru8	336	[CCAT]10.2	[CCAT]11.2	GCA_012487855.1	BJET01005032.1		-	-	10.2	-	-	he
ZFMK-TIS-2003382	Grus grus	GruGru8	336	[CCAT]4 CTAT [CCAT]9.2	[CCAT]11.2	GCA_012487855.1	BJET01005032.1		-	-	14.2b	-	-	he
ZFMK-TIS-2007168	Grus grus	GruGru8	336	[CCAT]10.2	[CCAT]11.2	GCA_012487855.1	BJET01005032.1		-	-	10.2	-	-	he
ZFMK-TIS-2007168	Grus grus	GruGru8	336	[CCAT]12.2	[CCAT]11.2	GCA_012487855.1	BJET01005032.1		-	-	12.2	-	-	he
ZFMK-TIS-2520687	Grus grus	GruGru8	336	[CCAT]11.2	[CCAT]11.2	GCA_012487855.1	BJET01005032.1		-	A	11.2	-	-	he
ZFMK-TIS-2520687	Grus grus	GruGru8	336	[CCAT]4 CTAT [CCAT]11.2	[CCAT]11.2	GCA_012487855.1	BJET01005032.1		-	-	16.2b	-	-	he
ZFMK-TIS-2590736	Grus grus	GruGru8	336	[CCAT]11.2	[CCAT]11.2	GCA_012487855.1	BJET01005032.1		-	-	11.2	-	-	he
ZFMK-TIS-2590736	Grus grus	GruGru8	336	[CCAT]5 CTAT [CCAT]11.2	[CCAT]11.2	GCA_012487855.1	BJET01005032.1		-	-	17.2b	-	C	he
ZFMK-TIS-2599262	Grus grus	GruGru8	336	[CCAT]12.2	[CCAT]11.2	GCA_012487855.1	BJET01005032.1		-	A	12.2	-	-	he
ZFMK-TIS-2599262	Grus grus	GruGru8	336	[CCAT]13.2	[CCAT]11.2	GCA_012487855.1	BJET01005032.1		-	A	13.2	-	-	he
ZFMK-TIS-2599350	Grus grus	GruGru8	336	[CCAT]10.2	[CCAT]11.2	GCA_012487855.1	BJET01005032.1		C	-	10.2	C	-	he
ZFMK-TIS-2599350	Grus grus	GruGru8	336	[CCAT]11.2	[CCAT]11.2	GCA_012487855.1	BJET01005032.1		C	-	11.2	C	-	he
ZFMK-TIS-42271	Grus grus	GruGru8	336	[CCAT]13.2	[CCAT]11.2	GCA_012487855.1	BJET01005032.1		-	-	13.2	-	-	he
ZFMK-TIS-42271	Grus grus	GruGru8	336	[CCAT]4 CTAT [CCAT]13.2	[CCAT]11.2	GCA_012487855.1	BJET01005032.1		-	-	18.2b	-	-	he
ZFMK-TIS-42278	Grus grus	GruGru8	336	[CCAT]11.2	[CCAT]11.2	GCA_012487855.1	BJET01005032.1		-	-	11.2	-	-	he
ZFMK-TIS-42278	Grus grus	GruGru8	336	[CCAT]12.2	[CCAT]11.2	GCA_012487855.1	BJET01005032.1		-	A	12.2	-	-	he
ZFMK-TIS-2008477	Grus grus	GruGru8	336		[CCAT]11.2	GCA_012487855.1	BJET01005032.1		NA	NA	NA	NA	NA	NA
ZFMK-TIS-2008477	Grus grus	GruGru8	336		[CCAT]11.2	GCA_012487855.1	BJET01005032.1		NA	NA	NA	NA	NA	NA

## Sheet: GruGru9
ZFMK-TIS	Species	Locus	Ref Amp size	Repeat motif	Ref allele	NCBI No	Scaffold ID	LFA Sample ID	Haplotype			inheritance	Allele Nr.
									152 T->C	158 Msat	223 C->A
ZFMK-TIS-2003382	Grus grus	GruGru9	348	[ATAG]11.2	[ATAG]11.2	GCA_012487855.1	BJET01005819.1		C	11.2	-	he
ZFMK-TIS-2003382	Grus grus	GruGru9	348	[ATAG]11.2	[ATAG]11.2	GCA_012487855.1	BJET01005819.1		-	11.2	-	he
ZFMK-TIS-2007168	Grus grus	GruGru9	348	[ATAG]10.2	[ATAG]11.2	GCA_012487855.1	BJET01005819.1		-	10.2	-	he
ZFMK-TIS-2007168	Grus grus	GruGru9	348	[ATAG]11.2	[ATAG]11.2	GCA_012487855.1	BJET01005819.1		-	11.2	A	he
ZFMK-TIS-2520687	Grus grus	GruGru9	348	[ATAG]11.2	[ATAG]11.2	GCA_012487855.1	BJET01005819.1		-	11.2	-	he
ZFMK-TIS-2520687	Grus grus	GruGru9	348	[ATAG]12.2	[ATAG]11.2	GCA_012487855.1	BJET01005819.1		-	12.2	-	he
ZFMK-TIS-2590736	Grus grus	GruGru9	348	[ATAG]11.2	[ATAG]11.2	GCA_012487855.1	BJET01005819.1		-	11.2	-	he
ZFMK-TIS-2590736	Grus grus	GruGru9	348	[ATAG]13.2	[ATAG]11.2	GCA_012487855.1	BJET01005819.1		-	13.2	-	he
ZFMK-TIS-2599262	Grus grus	GruGru9	348	[ATAG]10.2	[ATAG]11.2	GCA_012487855.1	BJET01005819.1		-	10.2	-	he
ZFMK-TIS-2599262	Grus grus	GruGru9	348	[ATAG]12.2	[ATAG]11.2	GCA_012487855.1	BJET01005819.1		-	12.2	-	he
ZFMK-TIS-2599350	Grus grus	GruGru9	348	[ATAG]11.2	[ATAG]11.2	GCA_012487855.1	BJET01005819.1		-	11.2	-	he
ZFMK-TIS-2599350	Grus grus	GruGru9	348	[ATAG]12.2	[ATAG]11.2	GCA_012487855.1	BJET01005819.1		-	12.2	-	he
ZFMK-TIS-42271	Grus grus	GruGru9	348	[ATAG]9.2	[ATAG]11.2	GCA_012487855.1	BJET01005819.1		-	9.2	-	he
ZFMK-TIS-42271	Grus grus	GruGru9	348	[ATAG]12.2	[ATAG]11.2	GCA_012487855.1	BJET01005819.1		-	12.2	-	he
ZFMK-TIS-42278	Grus grus	GruGru9	348	[ATAG]11.2	[ATAG]11.2	GCA_012487855.1	BJET01005819.1		-	11.2	-	he
ZFMK-TIS-42278	Grus grus	GruGru9	348	[ATAG]13.2	[ATAG]11.2	GCA_012487855.1	BJET01005819.1		-	13.2	-	he
ZFMK-TIS-2008477	Grus grus	GruGru9	348		[ATAG]11.2	GCA_012487855.1	BJET01005819.1		NA	NA	NA	NA
ZFMK-TIS-2008477	Grus grus	GruGru9	348		[ATAG]11.2	GCA_012487855.1	BJET01005819.1		NA	NA	NA	NA

## Sheet: GruGru10
ZFMK-TIS	Species	Locus	Ref Amp size	Repeat motif	Ref allele	NCBI No	Scaffold ID	LFA Sample ID	Haplotype								inheritance	Allele Nr.
									123 G->A	139 Msat	215 G->A	277 G->A	289 C->A	293 G->A	305 G->C	307 G->C
ZFMK-TIS-2003382	Grus grus	GruGru10	316	[CAGG]7.1	[CAGG]11.1	GCA_012487855.1	BJET01006026.1		-	7.1	-	-	-	-	-	-	he
ZFMK-TIS-2003382	Grus grus	GruGru10	316	[CAGG]9.1	[CAGG]11.1	GCA_012487855.1	BJET01006026.1		-	9.1	-	-	-	-	-	-	he
ZFMK-TIS-2007168	Grus grus	GruGru10	316	[CAGG]9.1	[CAGG]11.1	GCA_012487855.1	BJET01006026.1		-	9.1	-	-	-	-	-	-	ho
ZFMK-TIS-2007168	Grus grus	GruGru10	316	[CAGG]9.1	[CAGG]11.1	GCA_012487855.1	BJET01006026.1		-	9.1	-	-	-	-	-	-	ho
ZFMK-TIS-2520687	Grus grus	GruGru10	316	[CAGG]7.1	[CAGG]11.1	GCA_012487855.1	BJET01006026.1		-	7.1	-	-	-	-	-	-	he
ZFMK-TIS-2520687	Grus grus	GruGru10	316	[CAGG]9.1	[CAGG]11.1	GCA_012487855.1	BJET01006026.1		-	9.1	-	-	-	-	-	-	he
ZFMK-TIS-2590736	Grus grus	GruGru10	316	[CAGG]7.1	[CAGG]11.1	GCA_012487855.1	BJET01006026.1		-	7.1	-	-	-	-	-	-	he
ZFMK-TIS-2590736	Grus grus	GruGru10	316	[CAGG]11.1	[CAGG]11.1	GCA_012487855.1	BJET01006026.1		-	11.1	-	-	-	-	-	-	he
ZFMK-TIS-2599262	Grus grus	GruGru10	316	[CAGG]9.1	[CAGG]11.1	GCA_012487855.1	BJET01006026.1		-	9.1	A	A	A	A	-	-	he
ZFMK-TIS-2599262	Grus grus	GruGru10	316	[CAGG]11.1	[CAGG]11.1	GCA_012487855.1	BJET01006026.1		A	11.1	A	-	-	A	-	-	he
ZFMK-TIS-2599350	Grus grus	GruGru10	316	[CAGG]9.1	[CAGG]11.1	GCA_012487855.1	BJET01006026.1		-	9.1	-	-	-	-	-	-	ho
ZFMK-TIS-2599350	Grus grus	GruGru10	316	[CAGG]9.1	[CAGG]11.1	GCA_012487855.1	BJET01006026.1		-	9.1	-	-	-	-	-	-	ho
ZFMK-TIS-42271	Grus grus	GruGru10	316	[CAGG]10.1	[CAGG]11.1	GCA_012487855.1	BJET01006026.1		A	10.1	A	-	-	-	C	C	he
ZFMK-TIS-42271	Grus grus	GruGru10	316	[CAGG]11.1	[CAGG]11.1	GCA_012487855.1	BJET01006026.1		A	11.1	A	-	-	-	-	-	he
ZFMK-TIS-42278	Grus grus	GruGru10	316	[CAGG]9.1	[CAGG]11.1	GCA_012487855.1	BJET01006026.1		A	9.1	A	-	-	-	-	-	he
ZFMK-TIS-42278	Grus grus	GruGru10	316	[CAGG]10.1	[CAGG]11.1	GCA_012487855.1	BJET01006026.1		A	10.1	A	-	-	-	C	-	he
ZFMK-TIS-2008477	Grus grus	GruGru10	316		[CAGG]11.1	GCA_012487855.1	BJET01006026.1		NA	NA	NA	NA	NA	NA	NA	NA	NA
ZFMK-TIS-2008477	Grus grus	GruGru10	316		[CAGG]11.1	GCA_012487855.1	BJET01006026.1		NA	NA	NA	NA	NA	NA	NA	NA	NA

[truncated: 18 more sheets: GruGru11, GruGru12, GruGru13, GruGru14, GruGru15, GruGru16, GruGru17, GruGru18, GruGru19, GruGru20, GruGru22, GruGru24, GruGru25, GruGru26, GruGru27, GruGru28, GruGru29, GruGru30]
