# Supplementary material for: FOGS: A SNPSTR Marker Database to Combat Wildlife Trafficking and a Cell Culture Bank for Ex‐Situ Conservation
Source: Mol Ecol Resour. 2025 Jan 10;25(4):e14062. doi: 10.1111/1755-0998.14062 (PMC11969641; doi:10.1111/1755-0998.14062)
Supplement: Supplementary file 4 — Table S4. SNPSTR data. [file MEN-25-e14062-s001.zip › Supplementary S4/Haematopus_ostralegus_SNPSTR.xlsx]

## Sheet: HaeOst1
ZFMK-TIS	Species	Locus	Ref Amp size	Repeat motif	Ref allele	NCBI No	Scaffold ID	LFA Sample ID	Haplotype		inheritance	Allele Nr.
									137 T->C	159 Msat
ZFMK-TIS-2507783	Haematopus ostralegus	HaeOst1	300	[CATC]3 CACC [CATC]5.1	[CATC]12.1				C	9.1b	he
ZFMK-TIS-2507783	Haematopus ostralegus	HaeOst1	300	[CATC]12.1	[CATC]12.1				C	12.1	he
ZFMK-TIS-2590831	Haematopus ostralegus	HaeOst1	300	[CATC]9.1	[CATC]12.1				C	9.1	he
ZFMK-TIS-2590831	Haematopus ostralegus	HaeOst1	300	[CATC]3 CACC [CATC]5.1	[CATC]12.1				C	9.1b	he
ZFMK-TIS-2590871	Haematopus ostralegus	HaeOst1	300	[CATC]10.1	[CATC]12.1				C	10.1	he
ZFMK-TIS-2590871	Haematopus ostralegus	HaeOst1	300	[CATC]11.1	[CATC]12.1				C	11.1	he
ZFMK-TIS-2590873	Haematopus ostralegus	HaeOst1	300	[CATC]3 CACC [CATC]5.1	[CATC]12.1				C	9.1b	he
ZFMK-TIS-2590873	Haematopus ostralegus	HaeOst1	300	[CATC]10.1	[CATC]12.1				C	10.1	he
ZFMK-TIS-34452	Haematopus ostralegus	HaeOst1	300	[CATC]3 CACC [CATC]5.1	[CATC]12.1				C	9.1b	he
ZFMK-TIS-34452	Haematopus ostralegus	HaeOst1	300	[CATC]12.1	[CATC]12.1				C	12.1	he
ZFMK-TIS-34453	Haematopus ostralegus	HaeOst1	300	[CATC]3 CACC [CATC]5.1	[CATC]12.1				C	9.1b	he
ZFMK-TIS-34453	Haematopus ostralegus	HaeOst1	300	[CATC]12.1	[CATC]12.1				C	12.1	he
ZFMK-TIS-35031	Haematopus ostralegus	HaeOst1	300	[CATC]3 CACC [CATC]5.1	[CATC]12.1				C	9.1b	he
ZFMK-TIS-35031	Haematopus ostralegus	HaeOst1	300	[CATC]10.1	[CATC]12.1				C	10.1	he
ZFMK-TIS-35032	Haematopus ostralegus	HaeOst1	300	[CATC]3 CACC [CATC]5.1	[CATC]12.1				C	9.1b	he
ZFMK-TIS-35032	Haematopus ostralegus	HaeOst1	300	[CATC]10.1	[CATC]12.1				C	10.1	he
ZFMK-TIS-35425	Haematopus ostralegus	HaeOst1	300	[CATC]3 CACC [CATC]5.1	[CATC]12.1				C	9.1b	he
ZFMK-TIS-35425	Haematopus ostralegus	HaeOst1	300	[CATC]12.1	[CATC]12.1				C	12.1	he
ZFMK-TIS-35426	Haematopus ostralegus	HaeOst1	300	[CATC]3 CACC [CATC]5.1	[CATC]12.1				C	9.1b	he
ZFMK-TIS-35426	Haematopus ostralegus	HaeOst1	300	[CATC]12.1	[CATC]12.1				C	12.1	he

## Sheet: HaeOst2
ZFMK-TIS	Species	Locus	Ref Amp size	Repeat motif	Ref allele	NCBI No	Scaffold ID	LFA Sample ID		inheritance	Allele Nr.
									155 Msat
ZFMK-TIS-2507783	Haematopus ostralegus	HaeOst2	330	[AGAT]15.1	[AGAT]16.1				15.1	he
ZFMK-TIS-2507783	Haematopus ostralegus	HaeOst2	330	[AGAT]16.1	[AGAT]16.1				16.1	he
ZFMK-TIS-2590831	Haematopus ostralegus	HaeOst2	330	[AGAT]13.1	[AGAT]16.1				13.1	he
ZFMK-TIS-2590831	Haematopus ostralegus	HaeOst2	330	[AGAT]16.1	[AGAT]16.1				16.1	he
ZFMK-TIS-2590871	Haematopus ostralegus	HaeOst2	330	[AGAT]15.1	[AGAT]16.1				15.1	ho
ZFMK-TIS-2590871	Haematopus ostralegus	HaeOst2	330	[AGAT]15.1	[AGAT]16.1				15.1	ho
ZFMK-TIS-2590873	Haematopus ostralegus	HaeOst2	330	[AGAT]15.1	[AGAT]16.1				15.1	ho
ZFMK-TIS-2590873	Haematopus ostralegus	HaeOst2	330	[AGAT]15.1	[AGAT]16.1				15.1	ho
ZFMK-TIS-34452	Haematopus ostralegus	HaeOst2	330	[AGAT]15.1	[AGAT]16.1				15.1	ho
ZFMK-TIS-34452	Haematopus ostralegus	HaeOst2	330	[AGAT]15.1	[AGAT]16.1				15.1	ho
ZFMK-TIS-34453	Haematopus ostralegus	HaeOst2	330	[AGAT]15.1	[AGAT]16.1				15.1	ho
ZFMK-TIS-34453	Haematopus ostralegus	HaeOst2	330	[AGAT]15.1	[AGAT]16.1				15.1	ho
ZFMK-TIS-35031	Haematopus ostralegus	HaeOst2	330	[AGAT]16.1	[AGAT]16.1				16.1	ho
ZFMK-TIS-35031	Haematopus ostralegus	HaeOst2	330	[AGAT]16.1	[AGAT]16.1				16.1	ho
ZFMK-TIS-35032	Haematopus ostralegus	HaeOst2	330	[AGAT]16.1	[AGAT]16.1				16.1	ho
ZFMK-TIS-35032	Haematopus ostralegus	HaeOst2	330	[AGAT]16.1	[AGAT]16.1				16.1	ho
ZFMK-TIS-35425	Haematopus ostralegus	HaeOst2	330	[AGAT]15.1	[AGAT]16.1				15.1	he
ZFMK-TIS-35425	Haematopus ostralegus	HaeOst2	330	[AGAT]16.1	[AGAT]16.1				16.1	he
ZFMK-TIS-35426	Haematopus ostralegus	HaeOst2	330	[AGAT]15.1	[AGAT]16.1				15.1	he
ZFMK-TIS-35426	Haematopus ostralegus	HaeOst2	330	[AGAT]16.1	[AGAT]16.1				16.1	he

## Sheet: HaeOst3
ZFMK-TIS	Species	Locus	Ref Amp size	Repeat motif	Ref allele	NCBI No	Scaffold ID	LFA Sample ID	Haplotype		inheritance	Allele Nr.
									73 A->C	152 Msat
ZFMK-TIS-2507783	Haematopus ostralegus	HaeOst3	304	[ATCC]8.3	[ATCC]12.3				C	8.3	he
ZFMK-TIS-2507783	Haematopus ostralegus	HaeOst3	304	[ATCC]9.3	[ATCC]12.3				-	9.3	he
ZFMK-TIS-2590831	Haematopus ostralegus	HaeOst3	304	[ATCC]10.3	[ATCC]12.3				-	10.3	ho
ZFMK-TIS-2590831	Haematopus ostralegus	HaeOst3	304	[ATCC]10.3	[ATCC]12.3				-	10.3	ho
ZFMK-TIS-2590871	Haematopus ostralegus	HaeOst3	304	[ATCC]9.3	[ATCC]12.3				C	9.3	ho
ZFMK-TIS-2590871	Haematopus ostralegus	HaeOst3	304	[ATCC]9.3	[ATCC]12.3				C	9.3	ho
ZFMK-TIS-2590873	Haematopus ostralegus	HaeOst3	304	[ATCC]9.3	[ATCC]12.3				-	9.3	he
ZFMK-TIS-2590873	Haematopus ostralegus	HaeOst3	304	[ATCC]10.3	[ATCC]12.3				-	10.3	he
ZFMK-TIS-34452	Haematopus ostralegus	HaeOst3	304	[ATCC]9.3	[ATCC]12.3				-	9.3	he
ZFMK-TIS-34452	Haematopus ostralegus	HaeOst3	304	[ATCC]10.3	[ATCC]12.3				-	10.3	he
ZFMK-TIS-34453	Haematopus ostralegus	HaeOst3	304	[ATCC]9.3	[ATCC]12.3				-	9.3	he
ZFMK-TIS-34453	Haematopus ostralegus	HaeOst3	304	[ATCC]10.3	[ATCC]12.3				-	10.3	he
ZFMK-TIS-35031	Haematopus ostralegus	HaeOst3	304	[ATCC]10.3	[ATCC]12.3				-	10.3	ho
ZFMK-TIS-35031	Haematopus ostralegus	HaeOst3	304	[ATCC]10.3	[ATCC]12.3				-	10.3	ho
ZFMK-TIS-35032	Haematopus ostralegus	HaeOst3	304	[ATCC]10.3	[ATCC]12.3				-	10.3	ho
ZFMK-TIS-35032	Haematopus ostralegus	HaeOst3	304	[ATCC]10.3	[ATCC]12.3				-	10.3	ho
ZFMK-TIS-35425	Haematopus ostralegus	HaeOst3	304	[ATCC]8.3	[ATCC]12.3				C	8.3	he
ZFMK-TIS-35425	Haematopus ostralegus	HaeOst3	304	[ATCC]9.3	[ATCC]12.3				-	9.3	he
ZFMK-TIS-35426	Haematopus ostralegus	HaeOst3	304	[ATCC]8.3	[ATCC]12.3				C	8.3	he
ZFMK-TIS-35426	Haematopus ostralegus	HaeOst3	304	[ATCC]9.3	[ATCC]12.3				-	9.3	he

## Sheet: HaeOst4
ZFMK-TIS	Species	Locus	Ref Amp size	Repeat motif	Ref allele	NCBI No	Scaffold ID	LFA Sample ID	Haplotype			inheritance	Allele Nr.
									81 T->C	152 Msat	214 A->G
ZFMK-TIS-2507783	Haematopus ostralegus	HaeOst4	300	ATAA AGAA AGAG [AGAA]5 [ACAA]6.1	ATAA AGAA AGAG [AGAA]12.1				C	14.1b	-	he
ZFMK-TIS-2507783	Haematopus ostralegus	HaeOst4	300	ATAA AGAA AGAG [AGAA]13.1	ATAA AGAA AGAG [AGAA]12.1				C	16.1	-	he
ZFMK-TIS-2590831	Haematopus ostralegus	HaeOst4	300	ATAA AGAA AGAG [AGAA]6 [ACAA]4.1	ATAA AGAA AGAG [AGAA]12.1				C	13.1c	-	he
ZFMK-TIS-2590831	Haematopus ostralegus	HaeOst4	300	ATAA AGAA AGAG [AGAA]13.1	ATAA AGAA AGAG [AGAA]12.1				C	16.1	-	he
ZFMK-TIS-2590871	Haematopus ostralegus	HaeOst4	300	ATAA AGAA AGAG [AGAA]5 [ACAA]3.1	ATAA AGAA AGAG [AGAA]12.1				-	11.1b	-	he
ZFMK-TIS-2590871	Haematopus ostralegus	HaeOst4	300	ATAA AGAA AGAG [AGAA]6 [ACAA]4.1	ATAA AGAA AGAG [AGAA]12.1				-	13.1c	-	he
ZFMK-TIS-2590873	Haematopus ostralegus	HaeOst4	300	ATAA AGAA AGAG [AGAA]6 [ACAA]4.1	ATAA AGAA AGAG [AGAA]12.1				-	13.1c	-	he
ZFMK-TIS-2590873	Haematopus ostralegus	HaeOst4	300	ATAA AGAA AGAG [AGAA]12.1	ATAA AGAA AGAG [AGAA]12.1				-	15.1	-	he
ZFMK-TIS-34452	Haematopus ostralegus	HaeOst4	300	ATAA AGAA AGAG [AGAA]12.3	ATAA AGAA AGAG [AGAA]12.1				-	15.3	G	he
ZFMK-TIS-34452	Haematopus ostralegus	HaeOst4	300	ACAA AGAA AGAG [AGAA]12.3	ATAA AGAA AGAG [AGAA]12.1				-	15.3	-	he
ZFMK-TIS-34453	Haematopus ostralegus	HaeOst4	300	ATAA AGAA AGAG [AGAA]6 [ACAA]4.1	ATAA AGAA AGAG [AGAA]12.1				-	13.1c	-	he
ZFMK-TIS-34453	Haematopus ostralegus	HaeOst4	300	ATAA AGAA AGAG [AGAA]12.1	ATAA AGAA AGAG [AGAA]12.1				-	15.1	-	he
ZFMK-TIS-35031	Haematopus ostralegus	HaeOst4	300	ATAA AGAA TGAG [AGAA]13.3	ATAA AGAA AGAG [AGAA]12.1				C	16.3	-	he
ZFMK-TIS-35031	Haematopus ostralegus	HaeOst4	300	ATAA AGAA AGAG [AGAA]15.3	ATAA AGAA AGAG [AGAA]12.1				C	18.3	-	he
ZFMK-TIS-35032	Haematopus ostralegus	HaeOst4	300	ATAA AGAA AGAG [AGAA]2 TGAA [AGAA]10.3	ATAA AGAA AGAG [AGAA]12.1				C	16.3d	-	he
ZFMK-TIS-35032	Haematopus ostralegus	HaeOst4	300	ATAA CGAA AGAG [AGAA]13.3	ATAA AGAA AGAG [AGAA]12.1				C	16.3	-	he
ZFMK-TIS-35425	Haematopus ostralegus	HaeOst4	300	ATAA AGAA AGAG [AGAA]13.1	ATAA AGAA AGAG [AGAA]12.1				C	16.1	-	he
ZFMK-TIS-35425	Haematopus ostralegus	HaeOst4	300	ATAA TGAA AGAG [AGAA]13.1	ATAA AGAA AGAG [AGAA]12.1				C	16.1	-	he
ZFMK-TIS-35426	Haematopus ostralegus	HaeOst4	300	ATAA AGAA AGAG [AGAA]5 [ACAA]6.1	ATAA AGAA AGAG [AGAA]12.1				-	14.1b	-	he
ZFMK-TIS-35426	Haematopus ostralegus	HaeOst4	300	ATAA AGAA AGAG [AGAA]13.1	ATAA AGAA AGAG [AGAA]12.1				C	16.1	-	he

## Sheet: HaeOst5
ZFMK-TIS	Species	Locus	Ref Amp size	Repeat motif	Ref allele	NCBI No	Scaffold ID	LFA Sample ID		inheritance	Allele Nr.
									138 Msat
ZFMK-TIS-2507783	Haematopus ostralegus	HaeOst5	346	[GGAA]13.2	[GGAA]13.2				15.2	he
ZFMK-TIS-2507783	Haematopus ostralegus	HaeOst5	346	[GGAA]18.2	[GGAA]13.2				20.2	he
ZFMK-TIS-2590831	Haematopus ostralegus	HaeOst5	346	[GGAA]16.2	[GGAA]13.2				18.2	he
ZFMK-TIS-2590831	Haematopus ostralegus	HaeOst5	346	[GGAA]17.2	[GGAA]13.2				19.2	he
ZFMK-TIS-2590871	Haematopus ostralegus	HaeOst5	346	[GGAA]16.2	[GGAA]13.2				18.2	he
ZFMK-TIS-2590871	Haematopus ostralegus	HaeOst5	346	[GGAA]17.2	[GGAA]13.2				19.2	he
ZFMK-TIS-2590873	Haematopus ostralegus	HaeOst5	346	[GGAA]15.2	[GGAA]13.2				17.2	he
ZFMK-TIS-2590873	Haematopus ostralegus	HaeOst5	346	[GGAA]16.2	[GGAA]13.2				18.2	he
ZFMK-TIS-34452	Haematopus ostralegus	HaeOst5	346	[GGAA]13.2	[GGAA]13.2				15.2	ho
ZFMK-TIS-34452	Haematopus ostralegus	HaeOst5	346	[GGAA]13.2	[GGAA]13.2				15.2	ho
ZFMK-TIS-34453	Haematopus ostralegus	HaeOst5	346	[GGAA]13.2	[GGAA]13.2				15.2	ho
ZFMK-TIS-34453	Haematopus ostralegus	HaeOst5	346	[GGAA]13.2	[GGAA]13.2				15.2	ho
ZFMK-TIS-35031	Haematopus ostralegus	HaeOst5	346	[GGAA]16.2	[GGAA]13.2				18.2	ho
ZFMK-TIS-35031	Haematopus ostralegus	HaeOst5	346	[GGAA]16.2	[GGAA]13.2				18.2	ho
ZFMK-TIS-35032	Haematopus ostralegus	HaeOst5	346	[GGAA]16.2	[GGAA]13.2				18.2	ho
ZFMK-TIS-35032	Haematopus ostralegus	HaeOst5	346	[GGAA]16.2	[GGAA]13.2				18.2	ho
ZFMK-TIS-35425	Haematopus ostralegus	HaeOst5	346	[GGAA]13.2	[GGAA]13.2				15.2	he
ZFMK-TIS-35425	Haematopus ostralegus	HaeOst5	346	[GGAA]18.2	[GGAA]13.2				20.2	he
ZFMK-TIS-35426	Haematopus ostralegus	HaeOst5	346	[GGAA]13.2	[GGAA]13.2				15.2	he
ZFMK-TIS-35426	Haematopus ostralegus	HaeOst5	346	[GGAA]18.2	[GGAA]13.2				20.2	he

## Sheet: HaeOst6
ZFMK-TIS	Species	Locus	Ref Amp size	Repeat motif	Ref allele	NCBI No	Scaffold ID	LFA Sample ID	Haplotype			inheritance	Allele Nr.
									84 Msat	140 T->C	188 G->A
ZFMK-TIS-2507783	Haematopus ostralegus	HaeOst6	300	[AGGA]11.1	[AGGA]12.1				11.1	-	A	he
ZFMK-TIS-2507783	Haematopus ostralegus	HaeOst6	300	[AGGA]14.1	[AGGA]12.1				14.1	-	-	he
ZFMK-TIS-2590831	Haematopus ostralegus	HaeOst6	300	[AGGA]11.1	[AGGA]12.1				11.1	-	A	he
ZFMK-TIS-2590831	Haematopus ostralegus	HaeOst6	300	[AGGA]13.1	[AGGA]12.1				13.1	-	-	he
ZFMK-TIS-2590871	Haematopus ostralegus	HaeOst6	300	[AGGA]14.1	[AGGA]12.1				14.1	C	-	he
ZFMK-TIS-2590871	Haematopus ostralegus	HaeOst6	300	[AGGA]14.1	[AGGA]12.1				14.1	-	-	he
ZFMK-TIS-2590873	Haematopus ostralegus	HaeOst6	300	[AGGA]14.1	[AGGA]12.1				14.1	-	-	he
ZFMK-TIS-2590873	Haematopus ostralegus	HaeOst6	300	[AGGA]15.1	[AGGA]12.1				15.1	-	-	he
ZFMK-TIS-34452	Haematopus ostralegus	HaeOst6	300	[AGGA]7.1	[AGGA]12.1				7.1	-	-	he
ZFMK-TIS-34452	Haematopus ostralegus	HaeOst6	300	[AGGA]12.1	[AGGA]12.1				12.1	-	-	he
ZFMK-TIS-34453	Haematopus ostralegus	HaeOst6	300	[AGGA]7.1	[AGGA]12.1				7.1	-	-	he
ZFMK-TIS-34453	Haematopus ostralegus	HaeOst6	300	[AGGA]12.1	[AGGA]12.1				12.1	-	-	he
ZFMK-TIS-35031	Haematopus ostralegus	HaeOst6	300	[AGGA]11.1	[AGGA]12.1				11.1	-	A	he
ZFMK-TIS-35031	Haematopus ostralegus	HaeOst6	300	[AGGA]14.1	[AGGA]12.1				14.1	C	-	he
ZFMK-TIS-35032	Haematopus ostralegus	HaeOst6	300	[AGGA]11.1	[AGGA]12.1				11.1	-	A	he
ZFMK-TIS-35032	Haematopus ostralegus	HaeOst6	300	[AGGA]14.1	[AGGA]12.1				14.1	C	-	he
ZFMK-TIS-35425	Haematopus ostralegus	HaeOst6	300	[AGGA]11.1	[AGGA]12.1				11.1	-	A	he
ZFMK-TIS-35425	Haematopus ostralegus	HaeOst6	300	[AGGA]14.1	[AGGA]12.1				14.1	-	-	he
ZFMK-TIS-35426	Haematopus ostralegus	HaeOst6	300	[AGGA]11.1	[AGGA]12.1				11.1	-	A	he
ZFMK-TIS-35426	Haematopus ostralegus	HaeOst6	300	[AGGA]14.1	[AGGA]12.1				14.1	-	A	he

## Sheet: HaeOst7
ZFMK-TIS	Species	Locus	Ref Amp size	Repeat motif	Ref allele	NCBI No	Scaffold ID	LFA Sample ID	Haplotype		inheritance	Allele Nr.
									121 T->G	150 Msat
ZFMK-TIS-2507783	Haematopus ostralegus	HaeOst7	316	[CATC]14	[CATC]13				G	14	he
ZFMK-TIS-2507783	Haematopus ostralegus	HaeOst7	316	[CATC]15	[CATC]13				-	15	he
ZFMK-TIS-2590831	Haematopus ostralegus	HaeOst7	316	[CATC]13	[CATC]13				-	13	he
ZFMK-TIS-2590831	Haematopus ostralegus	HaeOst7	316	[CATC]14	[CATC]13				-	14	he
ZFMK-TIS-2590871	Haematopus ostralegus	HaeOst7	316	[CATC]13	[CATC]13				G	13	he
ZFMK-TIS-2590871	Haematopus ostralegus	HaeOst7	316	[CATC]17	[CATC]13				-	17	he
ZFMK-TIS-2590873	Haematopus ostralegus	HaeOst7	316	[CATC]10	[CATC]13				G	10	he
ZFMK-TIS-2590873	Haematopus ostralegus	HaeOst7	316	[CATC]13	[CATC]13				G	13	he
ZFMK-TIS-34452	Haematopus ostralegus	HaeOst7	316	[CATC]12	[CATC]13				-	12	he
ZFMK-TIS-34452	Haematopus ostralegus	HaeOst7	316	[CATC]14	[CATC]13				G	14	he
ZFMK-TIS-34453	Haematopus ostralegus	HaeOst7	316	[CATC]12	[CATC]13				G	12	he
ZFMK-TIS-34453	Haematopus ostralegus	HaeOst7	316	[CATC]14	[CATC]13				G	14	he
ZFMK-TIS-35031	Haematopus ostralegus	HaeOst7	316	[CATC]13	[CATC]13				G	13	he
ZFMK-TIS-35031	Haematopus ostralegus	HaeOst7	316	[CATC]14	[CATC]13				G	14	he
ZFMK-TIS-35032	Haematopus ostralegus	HaeOst7	316	[CATC]13	[CATC]13				G	13	he
ZFMK-TIS-35032	Haematopus ostralegus	HaeOst7	316	[CATC]14	[CATC]13				G	14	he
ZFMK-TIS-35425	Haematopus ostralegus	HaeOst7	316	[CATC]14	[CATC]13				G	14	he
ZFMK-TIS-35425	Haematopus ostralegus	HaeOst7	316	[CATC]15	[CATC]13				-	15	he
ZFMK-TIS-35426	Haematopus ostralegus	HaeOst7	316	[CATC]14	[CATC]13				G	14	he
ZFMK-TIS-35426	Haematopus ostralegus	HaeOst7	316	[CATC]15	[CATC]13				-	15	he

## Sheet: HaeOst8
ZFMK-TIS	Species	Locus	Ref Amp size	Repeat motif	Ref allele	NCBI No	Scaffold ID	LFA Sample ID		inheritance	Allele Nr.
									141 Msat
ZFMK-TIS-2507783	Haematopus ostralegus	HaeOst8	301	[GATA]10.3	[GATA]12.3				10.3	he
ZFMK-TIS-2507783	Haematopus ostralegus	HaeOst8	301	[GATA]12.3	[GATA]12.3				12.3	he
ZFMK-TIS-2590831	Haematopus ostralegus	HaeOst8	301	[GATA]10.3	[GATA]12.3				10.3	he
ZFMK-TIS-2590831	Haematopus ostralegus	HaeOst8	301	[GATA]13.3	[GATA]12.3				13.3	he
ZFMK-TIS-2590871	Haematopus ostralegus	HaeOst8	301	[GATA]10.3	[GATA]12.3				10.3	he
ZFMK-TIS-2590871	Haematopus ostralegus	HaeOst8	301	[GATA]12.3	[GATA]12.3				12.3	he
ZFMK-TIS-2590873	Haematopus ostralegus	HaeOst8	301	[GATA]12.3	[GATA]12.3				12.3	he
ZFMK-TIS-2590873	Haematopus ostralegus	HaeOst8	301	[GATA]13.3	[GATA]12.3				13.3	he
ZFMK-TIS-34452	Haematopus ostralegus	HaeOst8	301	[GATA]10.3	[GATA]12.3				10.3	he
ZFMK-TIS-34452	Haematopus ostralegus	HaeOst8	301	[GATA]13.3	[GATA]12.3				13.3	he
ZFMK-TIS-34453	Haematopus ostralegus	HaeOst8	301	[GATA]10.3	[GATA]12.3				10.3	he
ZFMK-TIS-34453	Haematopus ostralegus	HaeOst8	301	[GATA]13.3	[GATA]12.3				13.3	he
ZFMK-TIS-35031	Haematopus ostralegus	HaeOst8	301	[GATA]10.3	[GATA]12.3				10.3	he
ZFMK-TIS-35031	Haematopus ostralegus	HaeOst8	301	[GATA]13.3	[GATA]12.3				13.3	he
ZFMK-TIS-35032	Haematopus ostralegus	HaeOst8	301	[GATA]10.3	[GATA]12.3				10.3	he
ZFMK-TIS-35032	Haematopus ostralegus	HaeOst8	301	[GATA]13.3	[GATA]12.3				13.3	he
ZFMK-TIS-35425	Haematopus ostralegus	HaeOst8	301	[GATA]10.3	[GATA]12.3				10.3	he
ZFMK-TIS-35425	Haematopus ostralegus	HaeOst8	301	[GATA]12.3	[GATA]12.3				12.3	he
ZFMK-TIS-35426	Haematopus ostralegus	HaeOst8	301	[GATA]10.3	[GATA]12.3				10.3	he
ZFMK-TIS-35426	Haematopus ostralegus	HaeOst8	301	[GATA]12.3	[GATA]12.3				12.3	he

## Sheet: HaeOst9
ZFMK-TIS	Species	Locus	Ref Amp size	Repeat motif	Ref allele	NCBI No	Scaffold ID	LFA Sample ID	Haplotype		inheritance	Allele Nr.
									103 A->G	150 Msat
ZFMK-TIS-2507783	Haematopus ostralegus	HaeOst9	348	[AGAT]9.1	[AGAT]11.1				G	9.1	he
ZFMK-TIS-2507783	Haematopus ostralegus	HaeOst9	348	[AGAT]11.1	[AGAT]11.1				-	11.1	he
ZFMK-TIS-2590831	Haematopus ostralegus	HaeOst9	348	[AGAT]10.1	[AGAT]11.1				G	10.1	he
ZFMK-TIS-2590831	Haematopus ostralegus	HaeOst9	348	[AGAT]11.1	[AGAT]11.1				-	11.1	he
ZFMK-TIS-2590871	Haematopus ostralegus	HaeOst9	348	[AGAT]10.1	[AGAT]11.1				G	10.1	he
ZFMK-TIS-2590871	Haematopus ostralegus	HaeOst9	348	[AGAT]11.1	[AGAT]11.1				G	11.1	he
ZFMK-TIS-2590873	Haematopus ostralegus	HaeOst9	348	[AGAT]11.1	[AGAT]11.1				G	11.1	he
ZFMK-TIS-2590873	Haematopus ostralegus	HaeOst9	348	[AGAT]12.1	[AGAT]11.1				G	12.1	he
ZFMK-TIS-34452	Haematopus ostralegus	HaeOst9	348	[AGAT]11.1	[AGAT]11.1				G	11.1	he
ZFMK-TIS-34452	Haematopus ostralegus	HaeOst9	348	[AGAT]12.1	[AGAT]11.1				G	12.1	he
ZFMK-TIS-34453	Haematopus ostralegus	HaeOst9	348	[AGAT]11.1	[AGAT]11.1				G	11.1	he
ZFMK-TIS-34453	Haematopus ostralegus	HaeOst9	348	[AGAT]12.1	[AGAT]11.1				G	12.1	he
ZFMK-TIS-35031	Haematopus ostralegus	HaeOst9	348	[AGAT]11.1	[AGAT]11.1				-	11.1	ho
ZFMK-TIS-35031	Haematopus ostralegus	HaeOst9	348	[AGAT]11.1	[AGAT]11.1				-	11.1	ho
ZFMK-TIS-35032	Haematopus ostralegus	HaeOst9	348	[AGAT]11.1	[AGAT]11.1				-	11.1	ho
ZFMK-TIS-35032	Haematopus ostralegus	HaeOst9	348	[AGAT]11.1	[AGAT]11.1				-	11.1	ho
ZFMK-TIS-35425	Haematopus ostralegus	HaeOst9	348	[AGAT]9.1	[AGAT]11.1				G	9.1	he
ZFMK-TIS-35425	Haematopus ostralegus	HaeOst9	348	[AGAT]11.1	[AGAT]11.1				-	11.1	he
ZFMK-TIS-35426	Haematopus ostralegus	HaeOst9	348	[AGAT]9.1	[AGAT]11.1				G	9.1	he
ZFMK-TIS-35426	Haematopus ostralegus	HaeOst9	348	[AGAT]11.1	[AGAT]11.1				-	11.1	he

## Sheet: HaeOst10
ZFMK-TIS	Species	Locus	Ref Amp size	Repeat motif	Ref allele	NCBI No	Scaffold ID	LFA Sample ID	Haplotype		inheritance	Allele Nr.
									126 T->G	144 Msat
ZFMK-TIS-2507783	Haematopus ostralegus	HaeOst10	337	[AAGA]16.2	[AAGA]16.2				-	16.2	he
ZFMK-TIS-2507783	Haematopus ostralegus	HaeOst10	337	[AAGA]17.2	[AAGA]16.2				-	17.2	he
ZFMK-TIS-2590831	Haematopus ostralegus	HaeOst10	337	[AAGA]16.2	[AAGA]16.2				-	16.2	he
ZFMK-TIS-2590831	Haematopus ostralegus	HaeOst10	337	[AAGA]20.2	[AAGA]16.2				-	20.2	he
ZFMK-TIS-2590871	Haematopus ostralegus	HaeOst10	337	[AAGA]15.2	[AAGA]16.2				-	15.2	he
ZFMK-TIS-2590871	Haematopus ostralegus	HaeOst10	337	[AAGA]16.2	[AAGA]16.2				-	16.2	he
ZFMK-TIS-2590873	Haematopus ostralegus	HaeOst10	337	[AAGA]15.2	[AAGA]16.2				-	15.2	he
ZFMK-TIS-2590873	Haematopus ostralegus	HaeOst10	337	[AAGA]10.1 [AAGA]6.2	[AAGA]16.2				G	16.2b	he
ZFMK-TIS-34452	Haematopus ostralegus	HaeOst10	337	[AAGA]15.2	[AAGA]16.2				-	15.2	he
ZFMK-TIS-34452	Haematopus ostralegus	HaeOst10	337	[AAGA]19.2	[AAGA]16.2				-	19.2	he
ZFMK-TIS-34453	Haematopus ostralegus	HaeOst10	337	[AAGA]15.2	[AAGA]16.2				-	15.2	he
ZFMK-TIS-34453	Haematopus ostralegus	HaeOst10	337	[AAGA]19.2	[AAGA]16.2				-	19.2	he
ZFMK-TIS-35031	Haematopus ostralegus	HaeOst10	337	[AAGA]15.2	[AAGA]16.2				-	15.2	he
ZFMK-TIS-35031	Haematopus ostralegus	HaeOst10	337	[AAGA]16.2	[AAGA]16.2				-	16.2	he
ZFMK-TIS-35032	Haematopus ostralegus	HaeOst10	337	[AAGA]15.2	[AAGA]16.2				-	15.2	he
ZFMK-TIS-35032	Haematopus ostralegus	HaeOst10	337	[AAGA]16.2	[AAGA]16.2				-	16.2	he
ZFMK-TIS-35425	Haematopus ostralegus	HaeOst10	337	[AAGA]16.2	[AAGA]16.2				-	16.2	he
ZFMK-TIS-35425	Haematopus ostralegus	HaeOst10	337	[AAGA]17.2	[AAGA]16.2				-	17.2	he
ZFMK-TIS-35426	Haematopus ostralegus	HaeOst10	337	[AAGA]16.2	[AAGA]16.2				-	16.2	he
ZFMK-TIS-35426	Haematopus ostralegus	HaeOst10	337	[AAGA]17.2	[AAGA]16.2				-	17.2	he

[truncated: 10 more sheets: HaeOst11, HaeOst12, HaeOst14, HaeOst15, HaeOst16, HaeOst18, HaeOst19, HaeOst20, HaeOst21, HaeOst24]
