# Supplementary material for: FOGS: A SNPSTR Marker Database to Combat Wildlife Trafficking and a Cell Culture Bank for Ex‐Situ Conservation
Source: Mol Ecol Resour. 2025 Jan 10;25(4):e14062. doi: 10.1111/1755-0998.14062 (PMC11969641; doi:10.1111/1755-0998.14062)
Supplement: Supplementary file 4 — Table S4. SNPSTR data. [file MEN-25-e14062-s001.zip › Supplementary S4/Huso_huso_SNPSTR.xlsx]

## Sheet: HusHus2
ZFMK-TIS	Species	Locus	Ref Amp size	Repeat motif	Ref allele	NCBI No	Scaffold ID	LFA Sample ID	Haplotype					inheritance	Allele Nr.
									135 Msat	210 G->T	213 G->A	244 T->C	264 A->G
ZFMK-TIS-56314	Huso huso	HusHus2	302	[AATC]2 AGTC [AATC]6	AGTC [AATC]11				9b	-	-	-	-	he
ZFMK-TIS-56314	Huso huso	HusHus2	302	[AATC]2 AGTC [AATC]6 GAAC [AATC]2	AGTC [AATC]11				12b	T	-	C	G	he
ZFMK-TIS-56315	Huso huso	HusHus2	302	[AATC]2 AGTC [AATC]6	AGTC [AATC]11				9b	T	-	C	G	he
ZFMK-TIS-56315	Huso huso	HusHus2	302	[AATC]2 AGTC [AATC]6 GAAC [AATC]2	AGTC [AATC]11				12b	T	-	C	-	he
ZFMK-TIS-56316	Huso huso	HusHus2	302	[AATC]2 AGTC [AATC]6	AGTC [AATC]11				9b	-	-	-	-	he
ZFMK-TIS-56316	Huso huso	HusHus2	302	[AATC]2 AGTC [AATC]6 GAAC [AATC]2	AGTC [AATC]11				12b	T	-	C	-	he
ZFMK-TIS-56317	Huso huso	HusHus2	302	[AATC]2 AGTC [AATC]6	AGTC [AATC]11				9b	T	-	C	-	he
ZFMK-TIS-56317	Huso huso	HusHus2	302	[AATC]2 AGTC [AATC]6 GAAC [AATC]2	AGTC [AATC]11				12b	T	-	C	-	he
ZFMK-TIS-56318	Huso huso	HusHus2	302	[AATC]2 AGTC [AATC]6	AGTC [AATC]11				9b	T	-	C	-	he
ZFMK-TIS-56318	Huso huso	HusHus2	302	[AATC]2 AGTC [AATC]6 GAAC [AATC]2	AGTC [AATC]11				12b	T	-	C	-	he
ZFMK-TIS-56319	Huso huso	HusHus2	302	[AATC]2 AGTC [AATC]6	AGTC [AATC]11				9b	-	A	-	-	he
ZFMK-TIS-56319	Huso huso	HusHus2	302	[AATC]2 AGTC [AATC]6 GAAC [AATC]2	AGTC [AATC]11				12b	T	-	C	-	he
ZFMK-TIS-56320	Huso huso	HusHus2	302	[AATC]2 AGTC [AATC]6	AGTC [AATC]11				9b	T	-	-	-	he
ZFMK-TIS-56320	Huso huso	HusHus2	302	[AATC]2 AGTC [AATC]6 GAAC [AATC]2	AGTC [AATC]11				12b	T	-	C	G	he
ZFMK-TIS-56321	Huso huso	HusHus2	302	[AATC]2 AGTC [AATC]6	AGTC [AATC]11				9b	T	A	C	-	he
ZFMK-TIS-56321	Huso huso	HusHus2	302	[AATC]2 AGTC [AATC]6 GAAC [AATC]2	AGTC [AATC]11				12b	T	-	C	-	he
ZFMK-TIS-56322	Huso huso	HusHus2	302	[AATC]2 AGTC [AATC]6	AGTC [AATC]11				9b	-	-	C	-	he
ZFMK-TIS-56322	Huso huso	HusHus2	302	[AATC]2 AGTC [AATC]6 GAAC [AATC]2	AGTC [AATC]11				12b	T	-	C	-	he
ZFMK-TIS-56323	Huso huso	HusHus2	302	[AATC]2 AGTC [AATC]6	AGTC [AATC]11				9b	-	-	-	-	he
ZFMK-TIS-56323	Huso huso	HusHus2	302	[AATC]2 AGTC [AATC]6 GAAC [AATC]2	AGTC [AATC]11				12b	T	-	C	-	he

## Sheet: HusHus4
ZFMK-TIS	Species	Locus	Ref Amp size	Repeat motif	Ref allele	NCBI No	Scaffold ID	LFA Sample ID		inheritance	Allele Nr.
									154 Msat
ZFMK-TIS-56314	Huso huso	HusHus4	326	[AGAT]11.1	[AGAT]12.1				11.1	he
ZFMK-TIS-56314	Huso huso	HusHus4	326	[AGAT]12.1	[AGAT]12.1				12.1	he
ZFMK-TIS-56315	Huso huso	HusHus4	326	[AGAT]11.1	[AGAT]12.1				11.1	he
ZFMK-TIS-56315	Huso huso	HusHus4	326	[AGAT]12.1	[AGAT]12.1				12.1	he
ZFMK-TIS-56316	Huso huso	HusHus4	326	[AGAT]12.1	[AGAT]12.1				12.1	he
ZFMK-TIS-56316	Huso huso	HusHus4	326	[AGAT]17.1	[AGAT]12.1				17.1	he
ZFMK-TIS-56317	Huso huso	HusHus4	326	[AGAT]12.1	[AGAT]12.1				12.1	ho
ZFMK-TIS-56317	Huso huso	HusHus4	326	[AGAT]12.1	[AGAT]12.1				12.1	ho
ZFMK-TIS-56318	Huso huso	HusHus4	326	[AGAT]11.1	[AGAT]12.1				11.1	he
ZFMK-TIS-56318	Huso huso	HusHus4	326	[AGAT]16.1	[AGAT]12.1				16.1	he
ZFMK-TIS-56319	Huso huso	HusHus4	326	[AGAT]12.1	[AGAT]12.1				12.1	ho
ZFMK-TIS-56319	Huso huso	HusHus4	326	[AGAT]12.1	[AGAT]12.1				12.1	ho
ZFMK-TIS-56320	Huso huso	HusHus4	326	[AGAT]13.1	[AGAT]12.1				13.1	he
ZFMK-TIS-56320	Huso huso	HusHus4	326	[AGAT]16.1	[AGAT]12.1				16.1	he
ZFMK-TIS-56321	Huso huso	HusHus4	326	[AGAT]15.1	[AGAT]12.1				15.1	he
ZFMK-TIS-56321	Huso huso	HusHus4	326	[AGAT]20.1	[AGAT]12.1				20.1	he
ZFMK-TIS-56322	Huso huso	HusHus4	326	[AGAT]12.1	[AGAT]12.1				12.1	he
ZFMK-TIS-56322	Huso huso	HusHus4	326	[AGAT]15.1	[AGAT]12.1				15.1	he
ZFMK-TIS-56323	Huso huso	HusHus4	326	[AGAT]11.1	[AGAT]12.1				11.1	ho
ZFMK-TIS-56323	Huso huso	HusHus4	326	[AGAT]11.1	[AGAT]12.1				11.1	ho

## Sheet: HusHus5
ZFMK-TIS	Species	Locus	Ref Amp size	Repeat motif	Ref allele	NCBI No	Scaffold ID	LFA Sample ID		inheritance	Allele Nr.
									124 Msat
ZFMK-TIS-56314	Huso huso	HusHus5	341	[GACA]10.1	[GACA]14.1				10.1	ho
ZFMK-TIS-56314	Huso huso	HusHus5	341	[GACA]10.1	[GACA]14.1				10.1	ho
ZFMK-TIS-56315	Huso huso	HusHus5	341	[GACA]9.1	[GACA]14.1				9.1	he
ZFMK-TIS-56315	Huso huso	HusHus5	341	[GACA]14.1	[GACA]14.1				14.1	he
ZFMK-TIS-56316	Huso huso	HusHus5	341	[GACA]9.1	[GACA]14.1				9.1	ho
ZFMK-TIS-56316	Huso huso	HusHus5	341	[GACA]9.1	[GACA]14.1				9.1	ho
ZFMK-TIS-56317	Huso huso	HusHus5	341	[GACA]9.1	[GACA]14.1				9.1	he
ZFMK-TIS-56317	Huso huso	HusHus5	341	[GACA]10.1	[GACA]14.1				10.1	he
ZFMK-TIS-56318	Huso huso	HusHus5	341	[GACA]11.1	[GACA]14.1				11.1	he
ZFMK-TIS-56318	Huso huso	HusHus5	341	[GACA]12.1	[GACA]14.1				12.1	he
ZFMK-TIS-56319	Huso huso	HusHus5	341	[GACA]9.1	[GACA]14.1				9.1	he
ZFMK-TIS-56319	Huso huso	HusHus5	341	[GACA]10.1	[GACA]14.1				10.1	he
ZFMK-TIS-56320	Huso huso	HusHus5	341	[GACA]10.1	[GACA]14.1				10.1	he
ZFMK-TIS-56320	Huso huso	HusHus5	341	[GACA]14.1	[GACA]14.1				14.1	he
ZFMK-TIS-56321	Huso huso	HusHus5	341	[GACA]9.1	[GACA]14.1				9.1	he
ZFMK-TIS-56321	Huso huso	HusHus5	341	[GACA]12.1	[GACA]14.1				12.1	he
ZFMK-TIS-56322	Huso huso	HusHus5	341	[GACA]9.1	[GACA]14.1				9.1	he
ZFMK-TIS-56322	Huso huso	HusHus5	341	[GACA]10.1	[GACA]14.1				10.1	he
ZFMK-TIS-56323	Huso huso	HusHus5	341	[GACA]10.1	[GACA]14.1				10.1	he
ZFMK-TIS-56323	Huso huso	HusHus5	341	[GACA]11.1	[GACA]14.1				11.1	he

## Sheet: HusHus7
ZFMK-TIS	Species	Locus	Ref Amp size	Repeat motif	Ref allele	NCBI No	Scaffold ID	LFA Sample ID		inheritance	Allele Nr.
									138 Msat
ZFMK-TIS-56314	Huso huso	HusHus7	303	[GATA]13 GACA [GATA]2	[GATA]11 GACA [GATA]2				16	he
ZFMK-TIS-56314	Huso huso	HusHus7	303	[GATA]14 GACA [GATA]2	[GATA]11 GACA [GATA]2				17	he
ZFMK-TIS-56315	Huso huso	HusHus7	303	[GATA]11 GACA [GATA]2	[GATA]11 GACA [GATA]2				14	he
ZFMK-TIS-56315	Huso huso	HusHus7	303	[GATA]12 GACA [GATA]2	[GATA]11 GACA [GATA]2				15	he
ZFMK-TIS-56316	Huso huso	HusHus7	303	[GATA]1.2 [GATA]11	[GATA]11 GACA [GATA]2				12b	he
ZFMK-TIS-56316	Huso huso	HusHus7	303	[GATA]1.2 [GATA]12	[GATA]11 GACA [GATA]2				13b	he
ZFMK-TIS-56317	Huso huso	HusHus7	303	[GATA]12 GACA [GATA]2	[GATA]11 GACA [GATA]2				15	he
ZFMK-TIS-56317	Huso huso	HusHus7	303	[GATA]14 GACA [GATA]2	[GATA]11 GACA [GATA]2				17	he
ZFMK-TIS-56318	Huso huso	HusHus7	303	[GATA]11 GACA [GATA]2	[GATA]11 GACA [GATA]2				14	he
ZFMK-TIS-56318	Huso huso	HusHus7	303	[GATA]13 GACA [GATA]2	[GATA]11 GACA [GATA]2				16	he
ZFMK-TIS-56319	Huso huso	HusHus7	303	[GATA]1.2 [GATA]12	[GATA]11 GACA [GATA]2				13b	he
ZFMK-TIS-56319	Huso huso	HusHus7	303	[GATA]12 GACA [GATA]2	[GATA]11 GACA [GATA]2				15	he
ZFMK-TIS-56320	Huso huso	HusHus7	303	[GATA]12 GACA [GATA]2	[GATA]11 GACA [GATA]2				15	he
ZFMK-TIS-56320	Huso huso	HusHus7	303	[GATA]15 GACA [GATA]2	[GATA]11 GACA [GATA]2				18	he
ZFMK-TIS-56321	Huso huso	HusHus7	303	[GATA]12 GACA [GATA]2	[GATA]11 GACA [GATA]2				15	he
ZFMK-TIS-56321	Huso huso	HusHus7	303	[GATA]16	[GATA]11 GACA [GATA]2				16c	he
ZFMK-TIS-56322	Huso huso	HusHus7	303	[GATA]1.2 [GATA]9	[GATA]11 GACA [GATA]2				10b	he
ZFMK-TIS-56322	Huso huso	HusHus7	303	[GATA]1.2 [GATA]12	[GATA]11 GACA [GATA]2				13b	he
ZFMK-TIS-56323	Huso huso	HusHus7	303	[GATA]12 GACA [GATA]2	[GATA]11 GACA [GATA]2				15	he
ZFMK-TIS-56323	Huso huso	HusHus7	303	[GATA]14 GACA [GATA]2	[GATA]11 GACA [GATA]2				17	he

## Sheet: HusHus8
ZFMK-TIS	Species	Locus	Ref Amp size	Repeat motif	Ref allele	NCBI No	Scaffold ID	LFA Sample ID			inheritance	Allele Nr.
									92 Msat	210 A->G
ZFMK-TIS-56314	Huso huso	HusHus8	307	[ATAG]18.3	[ATAG]13.3				18.3	-	he
ZFMK-TIS-56314	Huso huso	HusHus8	307	[ATAG]19.3	[ATAG]13.3				19.3	-	he
ZFMK-TIS-56315	Huso huso	HusHus8	307	[ATAG]13.3	[ATAG]13.3				13.3	-	he
ZFMK-TIS-56315	Huso huso	HusHus8	307	[ATAG]18.3	[ATAG]13.3				18.3	-	he
ZFMK-TIS-56316	Huso huso	HusHus8	307	[ATAG]12.3	[ATAG]13.3				12.3	-	he
ZFMK-TIS-56316	Huso huso	HusHus8	307	[ATAG]19.3	[ATAG]13.3				19.3	-	he
ZFMK-TIS-56317	Huso huso	HusHus8	307	[ATAG]12.3	[ATAG]13.3				12.3	-	he
ZFMK-TIS-56317	Huso huso	HusHus8	307	[ATAG]16.3	[ATAG]13.3				16.3	-	he
ZFMK-TIS-56318	Huso huso	HusHus8	307	[ATAG]18.3	[ATAG]13.3				18.3	-	he
ZFMK-TIS-56318	Huso huso	HusHus8	307	[ATAG]19.3	[ATAG]13.3				19.3	-	he
ZFMK-TIS-56319	Huso huso	HusHus8	307	[ATAG]15.3	[ATAG]13.3				15.3	-	he
ZFMK-TIS-56319	Huso huso	HusHus8	307	[ATAG]16.3	[ATAG]13.3				16.3	-	he
ZFMK-TIS-56320	Huso huso	HusHus8	307	[ATAG]17.3	[ATAG]13.3				17.3	-	ho
ZFMK-TIS-56320	Huso huso	HusHus8	307	[ATAG]17.3	[ATAG]13.3				17.3	-	ho
ZFMK-TIS-56321	Huso huso	HusHus8	307	[ATAG]15.3	[ATAG]13.3				15.3	G	he
ZFMK-TIS-56321	Huso huso	HusHus8	307	[ATAG]19.3	[ATAG]13.3				19.3	G	he
ZFMK-TIS-56322	Huso huso	HusHus8	307	[ATAG]12.3	[ATAG]13.3				12.3	-	he
ZFMK-TIS-56322	Huso huso	HusHus8	307	[ATAG]18.3	[ATAG]13.3				18.3	-	he
ZFMK-TIS-56323	Huso huso	HusHus8	307	[ATAG]17.3	[ATAG]13.3				17.3	G	he
ZFMK-TIS-56323	Huso huso	HusHus8	307	[ATAG]18.3	[ATAG]13.3				18.3	G	he

## Sheet: HusHus10
ZFMK-TIS	Species	Locus	Ref Amp size	Repeat motif	Ref allele	NCBI No	Scaffold ID	LFA Sample ID	Haplotype									inheritance	Allele Nr.
									85 C->T	138 A->C	139 C->T	154 G->A	166 Msat	249 A->C	273 T->A	308 G->A	312 T->C
ZFMK-TIS-56314	Huso huso	HusHus10	339	[GATA]6.3	[GATA]16.3				T	-	T	-	6.3	-	-	-	-	he
ZFMK-TIS-56314	Huso huso	HusHus10	339	[GATA]7 TGGA TATA [GATA]1.3	[GATA]16.3				T	-	-	-	10.3b	-	A	-	-	he
ZFMK-TIS-56315	Huso huso	HusHus10	339	[GATA]3 TGGA TATA [GATA]1.3	[GATA]16.3				-	-	-	A	6.3b	-	A	-	-	he
ZFMK-TIS-56315	Huso huso	HusHus10	339	[GATA]16.3	[GATA]16.3				-	-	-	-	16.3	-	-	-	-	he
ZFMK-TIS-56316	Huso huso	HusHus10	339	[GATA]6.3	[GATA]16.3				-	-	-	-	6.3	-	-	-	-	he
ZFMK-TIS-56316	Huso huso	HusHus10	339	[GATA]7 TGGA TATA [GATA]1.3	[GATA]16.3				-	-	-	-	10.3b	C	A	-	-	he
ZFMK-TIS-56317	Huso huso	HusHus10	339	[GATA]17.3	[GATA]16.3				-	-	-	-	17.3	-	-	-	-	ho
ZFMK-TIS-56317	Huso huso	HusHus10	339	[GATA]17.3	[GATA]16.3				-	-	-	-	17.3	-	-	-	-	ho
ZFMK-TIS-56318	Huso huso	HusHus10	339	[GATA]3 TGGA TATA [GATA]1.3	[GATA]16.3				-	-	-	A	6.3b	-	A	-	-	he
ZFMK-TIS-56318	Huso huso	HusHus10	339	[GATA]6 TGGA TATA [GATA]1.3	[GATA]16.3				-	-	-	-	9.3b	-	A	-	-	he
ZFMK-TIS-56319	Huso huso	HusHus10	339	[GATA]2.3	[GATA]16.3				T	-	-	-	2.3	-	-	-	-	he
ZFMK-TIS-56319	Huso huso	HusHus10	339	[GATA]3 TGGA TATA [GATA]1.3	[GATA]16.3				T	C	-	A	6.3b	-	A	-	-	he
ZFMK-TIS-56320	Huso huso	HusHus10	339	[GATA]5.3	[GATA]16.3				T	-	-	-	5.3	-	-	-	-	he
ZFMK-TIS-56320	Huso huso	HusHus10	339	[GATA]6 TGGA TATA [GATA]1.3	[GATA]16.3				T	-	-	-	9.3b	-	A	-	-	he
ZFMK-TIS-56321	Huso huso	HusHus10	339	[GATA]2.3	[GATA]16.3				T	-	-	-	2.3	-	A	A	C	he
ZFMK-TIS-56321	Huso huso	HusHus10	339	[GATA]3 TGGA TATA [GATA]1.3	[GATA]16.3				T	-	-	A	6.3b	-	A	-	C	he
ZFMK-TIS-56322	Huso huso	HusHus10	339		[GATA]16.3				NA	NA	NA	NA	NA	NA	NA	NA	NA	NA
ZFMK-TIS-56322	Huso huso	HusHus10	339		[GATA]16.3				NA	NA	NA	NA	NA	NA	NA	NA	NA	NA
ZFMK-TIS-56323	Huso huso	HusHus10	339	[GATA]5.3	[GATA]16.3				T	-	-	-	5.3	-	-	-	-	he
ZFMK-TIS-56323	Huso huso	HusHus10	339	[GATA]6 TGGA TATA [GATA]1.3	[GATA]16.3				-	-	-	-	9.3b	-	A	-	-	he

## Sheet: HusHus11
ZFMK-TIS	Species	Locus	Ref Amp size	Repeat motif	Ref allele	NCBI No	Scaffold ID	LFA Sample ID			inheritance	Allele Nr.
									123 Msat	239 T->A
ZFMK-TIS-56314	Huso huso	HusHus11	322	[ATAG]11	[ATAG]12				11	-	he
ZFMK-TIS-56314	Huso huso	HusHus11	322	[ATAG]12	[ATAG]12				12	-	he
ZFMK-TIS-56315	Huso huso	HusHus11	322	[ATAG]11	[ATAG]12				11	-	he
ZFMK-TIS-56315	Huso huso	HusHus11	322	[ATAG]12	[ATAG]12				12	-	he
ZFMK-TIS-56316	Huso huso	HusHus11	322	[ATAG]11	[ATAG]12				11	-	he
ZFMK-TIS-56316	Huso huso	HusHus11	322	[ATAG]13	[ATAG]12				13	-	he
ZFMK-TIS-56317	Huso huso	HusHus11	322	[ATAG]12	[ATAG]12				12	-	he
ZFMK-TIS-56317	Huso huso	HusHus11	322	[ATAG]13	[ATAG]12				13	-	he
ZFMK-TIS-56318	Huso huso	HusHus11	322	[ATAG]11	[ATAG]12				11	-	he
ZFMK-TIS-56318	Huso huso	HusHus11	322	[ATAG]12	[ATAG]12				12	-	he
ZFMK-TIS-56319	Huso huso	HusHus11	322	[ATAG]11	[ATAG]12				11	-	he
ZFMK-TIS-56319	Huso huso	HusHus11	322	[ATAG]13	[ATAG]12				13	-	he
ZFMK-TIS-56320	Huso huso	HusHus11	322	[ATAG]11	[ATAG]12				11	A	he
ZFMK-TIS-56320	Huso huso	HusHus11	322	[ATAG]13	[ATAG]12				13	A	he
ZFMK-TIS-56321	Huso huso	HusHus11	322	[ATAG]11	[ATAG]12				11	-	he
ZFMK-TIS-56321	Huso huso	HusHus11	322	[ATAG]12	[ATAG]12				12	A	he
ZFMK-TIS-56322	Huso huso	HusHus11	322	[ATAG]13	[ATAG]12				13	-	he
ZFMK-TIS-56322	Huso huso	HusHus11	322	[ATAG]14	[ATAG]12				14	-	he
ZFMK-TIS-56323	Huso huso	HusHus11	322	[ATAG]12	[ATAG]12				12	-	he
ZFMK-TIS-56323	Huso huso	HusHus11	322	[ATAG]13	[ATAG]12				13	-	he

## Sheet: HusHus12
ZFMK-TIS	Species	Locus	Ref Amp size	Repeat motif	Ref allele	NCBI No	Scaffold ID	LFA Sample ID		inheritance	Allele Nr.
									89 Msat
ZFMK-TIS-56314	Huso huso	HusHus12	308	ATAG ATCG ATAG [AGAG]1.2 [ATAG]11.3	ATAG [ATCG]1.2 [ATAG]13.3				15b	he
ZFMK-TIS-56314	Huso huso	HusHus12	308	ATAG ATCG ATAG [AGAG]1.2 [ATAG]12.3	ATAG [ATCG]1.2 [ATAG]13.3				16b	he
ZFMK-TIS-56315	Huso huso	HusHus12	308	ATAG ATCG ATAG [AGAG]1.2 [ATAG]11.3	ATAG [ATCG]1.2 [ATAG]13.3				15b	he
ZFMK-TIS-56315	Huso huso	HusHus12	308	ATAG ATCG ATAG [AGAG]1.2 [ATAG]12.3	ATAG [ATCG]1.2 [ATAG]13.3				16b	he
ZFMK-TIS-56316	Huso huso	HusHus12	308	ATAG [ATCG]1.2 [ATAG]13.3	ATAG [ATCG]1.2 [ATAG]13.3				15	he
ZFMK-TIS-56316	Huso huso	HusHus12	308	ATAG ATCG ATAG [AGAG]1.2 [ATAG]12.3	ATAG [ATCG]1.2 [ATAG]13.3				16b	he
ZFMK-TIS-56317	Huso huso	HusHus12	308	ATAG ATCG ATAG [AGAG]1.2 [ATAG]13.3	ATAG [ATCG]1.2 [ATAG]13.3				17b	ho
ZFMK-TIS-56317	Huso huso	HusHus12	308	ATAG ATCG ATAG [AGAG]1.2 [ATAG]13.3	ATAG [ATCG]1.2 [ATAG]13.3				17b	ho
ZFMK-TIS-56318	Huso huso	HusHus12	308	ATAG ATCG ATAG [AGAG]1.2 [ATAG]12.3	ATAG [ATCG]1.2 [ATAG]13.3				16b	he
ZFMK-TIS-56318	Huso huso	HusHus12	308	ATAG ATCG ATAG [AGAG]1.2 [ATAG]13.3	ATAG [ATCG]1.2 [ATAG]13.3				17b	he
ZFMK-TIS-56319	Huso huso	HusHus12	308	ATAG ATCG ATAG [AGAG]1.2 [ATAG]7.3	ATAG [ATCG]1.2 [ATAG]13.3				11b	he
ZFMK-TIS-56319	Huso huso	HusHus12	308	ATAG ATCG ATAG [AGAG]1.2 [ATAG]12.3	ATAG [ATCG]1.2 [ATAG]13.3				16b	he
ZFMK-TIS-56320	Huso huso	HusHus12	308	ATAG ATCG ATAG [AGAG]1.2 [ATAG]12.3	ATAG [ATCG]1.2 [ATAG]13.3				16b	ho
ZFMK-TIS-56320	Huso huso	HusHus12	308	ATAG ATCG ATAG [AGAG]1.2 [ATAG]12.3	ATAG [ATCG]1.2 [ATAG]13.3				16b	ho
ZFMK-TIS-56321	Huso huso	HusHus12	308	ATAG ATCG ATAG [AGAG]1.2 [ATAG]11.3	ATAG [ATCG]1.2 [ATAG]13.3				15b	he
ZFMK-TIS-56321	Huso huso	HusHus12	308	ATAG ATCG ATAG [AGAG]1.2 [ATAG]12.3	ATAG [ATCG]1.2 [ATAG]13.3				16b	he
ZFMK-TIS-56322	Huso huso	HusHus12	308	ATAG ATCG ATAG [AGAG]1.2 [ATAG]12.3	ATAG [ATCG]1.2 [ATAG]13.3				16b	ho
ZFMK-TIS-56322	Huso huso	HusHus12	308	ATAG ATCG ATAG [AGAG]1.2 [ATAG]12.3	ATAG [ATCG]1.2 [ATAG]13.3				16b	ho
ZFMK-TIS-56323	Huso huso	HusHus12	308	ATAG ATCG ATAG [AGAG]1.2 [ATAG]12.3	ATAG [ATCG]1.2 [ATAG]13.3				16b	ho
ZFMK-TIS-56323	Huso huso	HusHus12	308	ATAG ATCG ATAG [AGAG]1.2 [ATAG]12.3	ATAG [ATCG]1.2 [ATAG]13.3				16b	ho

## Sheet: HusHus13
ZFMK-TIS	Species	Locus	Ref Amp size	Repeat motif	Ref allele	NCBI No	Scaffold ID	LFA Sample ID	Haplotype								inheritance	Allele Nr.
									63 C->T	70 A->G	80 Msat	167 G->A	187 G->A	188 T->G	219 C->T	230 G->A
ZFMK-TIS-56314	Huso huso	HusHus13	302	TAAA TAGA TAGG [TAGA]5 CAGA [TAGA]9.1	TAAA TAGA TAGG [TAGA]13.1				-	-	18.1b	A	-	G	-	A	he
ZFMK-TIS-56314	Huso huso	HusHus13	302	TAAA TAGA TAGG [TAGA]5 CAGA [TAGA]11.1	TAAA TAGA TAGG [TAGA]13.1				-	-	20.1b	A	-	G	-	A	he
ZFMK-TIS-56315	Huso huso	HusHus13	302	[TAGA]2 TAGG TAGA TAGG [TAGA]9.1	TAAA TAGA TAGG [TAGA]13.1				T	G	14.1c	-	A	G	T	A	he
ZFMK-TIS-56315	Huso huso	HusHus13	302	TAAA TAGA TAGG [TAGA]13.1	TAAA TAGA TAGG [TAGA]13.1				-	-	16.1	-	-	G	-	-	he
ZFMK-TIS-56316	Huso huso	HusHus13	302	[TAGA]2 TAGG TAGA TAGG [TAGA]9.1	TAAA TAGA TAGG [TAGA]13.1				T	G	14.1c	-	A	G	T	A	he
ZFMK-TIS-56316	Huso huso	HusHus13	302	TAAA TAGA TAGG [TAGA]12.1	TAAA TAGA TAGG [TAGA]13.1				-	-	15.1	-	A	G	T	A	he
ZFMK-TIS-56317	Huso huso	HusHus13	302	[TAGA]2 TAGG TAGA TAGG [TAGA]9.1	TAAA TAGA TAGG [TAGA]13.1				T	G	14.1c	-	A	G	T	A	he
ZFMK-TIS-56317	Huso huso	HusHus13	302	TAAA TAGA TAGG [TAGA]13.1	TAAA TAGA TAGG [TAGA]13.1				-	-	16.1	-	-	G	T	A	he
ZFMK-TIS-56318	Huso huso	HusHus13	302	TAAA TAGA TAGG [TAGA]13.1	TAAA TAGA TAGG [TAGA]13.1				-	-	16.1	A	-	G	-	A	he
ZFMK-TIS-56318	Huso huso	HusHus13	302	TAAA TAGA TAGG [TAGA]5 CAGA [TAGA]9.1	TAAA TAGA TAGG [TAGA]13.1				-	-	18.1b	A	-	G	-	A	he
ZFMK-TIS-56319	Huso huso	HusHus13	302	[TAGA]2 TAGG [TAGA]14.1	TAAA TAGA TAGG [TAGA]13.1				T	G	17.1d	A	A	G	T	A	he
ZFMK-TIS-56319	Huso huso	HusHus13	302	TAAA TAGA TAGG [TAGA]5 CAGA [TAGA]11.1	TAAA TAGA TAGG [TAGA]13.1				-	-	20.1b	A	-	G	-	A	he
ZFMK-TIS-56320	Huso huso	HusHus13	302	TAAA TAGA TAGG [TAGA]5.1	TAAA TAGA TAGG [TAGA]13.1				-	-	8.1	A	-	G	-	-	he
ZFMK-TIS-56320	Huso huso	HusHus13	302	TAAA TAGA TAGG [TAGA]13.1	TAAA TAGA TAGG [TAGA]13.1				-	-	16.1	A	-	G	-	-	he
ZFMK-TIS-56321	Huso huso	HusHus13	302	TAAA TAGA TAGG [TAGA]5 CAGA [TAGA]11.1	TAAA TAGA TAGG [TAGA]13.1				-	-	20.1b	-	-	G	-	A	he
ZFMK-TIS-56321	Huso huso	HusHus13	302	TAAA TAGA TAGG [TAGA]5 CAGA [TAGA]12.1	TAAA TAGA TAGG [TAGA]13.1				-	-	21.1b	-	-	G	-	A	he
ZFMK-TIS-56322	Huso huso	HusHus13	302	TAAA TAGA TAGG [TAGA]13.1	TAAA TAGA TAGG [TAGA]13.1				-	-	16.1	-	-	G	-	-	he
ZFMK-TIS-56322	Huso huso	HusHus13	302	[TAGA]2 TAGG [TAGA]15.1	TAAA TAGA TAGG [TAGA]13.1				T	G	18.1d	-	A	G	T	A	he
ZFMK-TIS-56323	Huso huso	HusHus13	302	[TAGA]2 TAGG TAGA TAGG [TAGA]9.1	TAAA TAGA TAGG [TAGA]13.1				T	G	14.1c	-	A	G	T	A	he
ZFMK-TIS-56323	Huso huso	HusHus13	302	TAAA TAGA TAGG [TAGA]12.1	TAAA TAGA TAGG [TAGA]13.1				-	-	15.1	-	A	G	T	A	he

## Sheet: HusHus14
ZFMK-TIS	Species	Locus	Ref Amp size	Repeat motif	Ref allele	NCBI No	Scaffold ID	LFA Sample ID	Haplotype		inheritance	Allele Nr.
									71 A->T	148 Msat
ZFMK-TIS-56314	Huso huso	HusHus14	309	[ATAG]12 [ACAG]1.1	[ATAG]13 [ACAG]1.1				T	13.1b	he
ZFMK-TIS-56314	Huso huso	HusHus14	309	[ATAG]15.1	[ATAG]13 [ACAG]1.1				T	15.1	he
ZFMK-TIS-56315	Huso huso	HusHus14	309	[ATAG]12.1	[ATAG]13 [ACAG]1.1				T	12.1	he
ZFMK-TIS-56315	Huso huso	HusHus14	309	[ATAG]15.1	[ATAG]13 [ACAG]1.1				T	15.1	he
ZFMK-TIS-56316	Huso huso	HusHus14	309	[ATAG]11.1	[ATAG]13 [ACAG]1.1				T	11.1	he
ZFMK-TIS-56316	Huso huso	HusHus14	309	[ATAG]11 [ACAG]1.1	[ATAG]13 [ACAG]1.1				T	12.1b	he
ZFMK-TIS-56317	Huso huso	HusHus14	309	[ATAG]15.1	[ATAG]13 [ACAG]1.1				T	15.1	he
ZFMK-TIS-56317	Huso huso	HusHus14	309	[ATAG]15 [ACAG]1.1	[ATAG]13 [ACAG]1.1				T	16.1b	he
ZFMK-TIS-56318	Huso huso	HusHus14	309	[ATAG]16.1	[ATAG]13 [ACAG]1.1				T	16.1	he
ZFMK-TIS-56318	Huso huso	HusHus14	309	[ATAG]16.1	[ATAG]13 [ACAG]1.1				-	16.1	he
ZFMK-TIS-56319	Huso huso	HusHus14	309	[ATAG]7.1	[ATAG]13 [ACAG]1.1				T	7.1	he
ZFMK-TIS-56319	Huso huso	HusHus14	309	[ATAG]8.1	[ATAG]13 [ACAG]1.1				T	8.1	he
ZFMK-TIS-56320	Huso huso	HusHus14	309	[ATAG]16.1	[ATAG]13 [ACAG]1.1				-	16.1	he
ZFMK-TIS-56320	Huso huso	HusHus14	309	[ATAG]15 [ACAG]1.1	[ATAG]13 [ACAG]1.1				T	16.1b	he
ZFMK-TIS-56321	Huso huso	HusHus14	309	[ATAG]11 [ACAG]1.1	[ATAG]13 [ACAG]1.1				T	12.1b	he
ZFMK-TIS-56321	Huso huso	HusHus14	309	[ATAG]15.1	[ATAG]13 [ACAG]1.1				T	15.1	he
ZFMK-TIS-56322	Huso huso	HusHus14	309	[ATAG]13 [ACAG]1.1	[ATAG]13 [ACAG]1.1				T	14.1b	he
ZFMK-TIS-56322	Huso huso	HusHus14	309	[ATAG]15.1	[ATAG]13 [ACAG]1.1				T	15.1	he
ZFMK-TIS-56323	Huso huso	HusHus14	309	[ATAG]17.1	[ATAG]13 [ACAG]1.1				-	17.1	ho
ZFMK-TIS-56323	Huso huso	HusHus14	309	[ATAG]17.1	[ATAG]13 [ACAG]1.1				-	17.1	ho

[truncated: 12 more sheets: HusHus15, HusHus17, HusHus18, HusHus19, HusHus21, HusHus22, HusHus24, HusHus25, HusHus27, HusHus28, HusHus29, HusHus30]
