# Supplementary material for: FOGS: A SNPSTR Marker Database to Combat Wildlife Trafficking and a Cell Culture Bank for Ex‐Situ Conservation
Source: Mol Ecol Resour. 2025 Jan 10;25(4):e14062. doi: 10.1111/1755-0998.14062 (PMC11969641; doi:10.1111/1755-0998.14062)
Supplement: Supplementary file 4 — Table S4. SNPSTR data. [file MEN-25-e14062-s001.zip › Supplementary S4/Hyla_arborea_SNPSTR.xlsx]

## Sheet: HylAbo7
ZFMK-TIS	Species	Locus	Ref Amp size	Repeat motif	Ref allele	NCBI No	Scaffold ID	LFA Sample ID	Haplotype				inheritance	Allele Nr.
									128 A->T	135 Msat	257 G->A	280 T->C
ZFMK-TIS-51368	Hyla arborea	HylArb7	301	[ATAG]10.2 CACA [ATAC]4.3	[ATAG]11.2 CACA [ATAC]1.1				-	15.3b	-	-	he
ZFMK-TIS-51368	Hyla arborea	HylArb7	301	[ATAG]11.2 CACA [ATAC]4.3	[ATAG]11.2 CACA [ATAC]1.1				-	16.3b	-	-	he
ZFMK-TIS-51369	Hyla arborea	HylArb7	301	ATTG [ATAG]8.2 CACA [ATAC]6.3	[ATAG]11.2 CACA [ATAC]1.1				T	16.3c	-	-	he
ZFMK-TIS-51369	Hyla arborea	HylArb7	301	[ATAG]12 [ATGG]1.2 CACA [ATAC]3.3	[ATAG]11.2 CACA [ATAC]1.1				-	15.3d	-	-	he
ZFMK-TIS-51370	Hyla arborea	HylArb7	301	[ATAG]10.2 CACA [ATAC]4.3	[ATAG]11.2 CACA [ATAC]1.1				-	15.3b	-	-	he
ZFMK-TIS-51370	Hyla arborea	HylArb7	301	[ATAG]8.2 CACA [ATAC]6.3	[ATAG]11.2 CACA [ATAC]1.1				-	15.3e	A	-	he
ZFMK-TIS-51371	Hyla arborea	HylArb7	301	[ATAG]14.2 CACA [ATAC]2.3	[ATAG]11.2 CACA [ATAC]1.1				-	17.3f	-	-	he
ZFMK-TIS-51371	Hyla arborea	HylArb7	301	ATTG [ATAG]9.2 CACA [ATAC]7.3	[ATAG]11.2 CACA [ATAC]1.1				T	18.3g	-	-	he
ZFMK-TIS-51372	Hyla arborea	HylArb7	301	[ATAG]13.2 CACA [ATAC]3.3	[ATAG]11.2 CACA [ATAC]1.1				-	17.3h	-	-	he
ZFMK-TIS-51372	Hyla arborea	HylArb7	301	[ATAG]14.2 CACA [ATAC]2.3	[ATAG]11.2 CACA [ATAC]1.1				-	17.3i	-	-	he
ZFMK-TIS-51373	Hyla arborea	HylArb7	301	[ATAG]11.2 CACA [ATAC]5.3	[ATAG]11.2 CACA [ATAC]1.1				-	17.3j	-	-	he
ZFMK-TIS-51373	Hyla arborea	HylArb7	301	[ATAG]14.2 CACA [ATAC]2.3	[ATAG]11.2 CACA [ATAC]1.1				-	17.3i	-	-	he
ZFMK-TIS-59197	Hyla arborea	HylArb7	301	[ATAG]14.2 CACA [ATAC]3.3	[ATAG]11.2 CACA [ATAC]1.1				-	18.3h	-	-	he
ZFMK-TIS-59197	Hyla arborea	HylArb7	301	[ATAG]15.2 CACA [ATAC]3.3	[ATAG]11.2 CACA [ATAC]1.1				-	19.3j	-	C	he
ZFMK-TIS-59198	Hyla arborea	HylArb7	301	[ATAG]2 ATAT [ATAG]7.2 CACA [ATAC]3.3	[ATAG]11.2 CACA [ATAC]1.1				-	14.3k	-	-	he
ZFMK-TIS-59198	Hyla arborea	HylArb7	301	[ATAG]13.2 CACA [ATAC]3.3	[ATAG]11.2 CACA [ATAC]1.1				-	17.3h	-	-	he
ZFMK-TIS-59199	Hyla arborea	HylArb7	301	ATTG [ATAG]12.2 CACA [ATAC]3.3	[ATAG]11.2 CACA [ATAC]1.1				T	17.3l	-	-	he
ZFMK-TIS-59199	Hyla arborea	HylArb7	301	[ATAG]14.2 CACA [ATAC]2.3	[ATAG]11.2 CACA [ATAC]1.1				-	17.3i	-	-	he
ZFMK-TIS-51376	Hyla arborea	HylArb7	301		[ATAG]11.2 CACA [ATAC]1.1				NA	NA	NA	NA	NA
ZFMK-TIS-51376	Hyla arborea	HylArb7	301		[ATAG]11.2 CACA [ATAC]1.1				NA	NA	NA	NA	NA

## Sheet: HylAbo12
ZFMK-TIS	Species	Locus	Ref Amp size	Repeat motif	Ref allele	NCBI No	Scaffold ID	LFA Sample ID	Haplotype			inheritance	Allele Nr.
									104 G->A	126 Msat	209 T->C
ZFMK-TIS-51368	Hyla arborea	HylArb12	347	TGGA [TAGA]5.2	[TAGA]15.2				A	6.2b	-	ho
ZFMK-TIS-51368	Hyla arborea	HylArb12	347	TGGA [TAGA]5.2	[TAGA]15.2				A	6.2b	-	ho
ZFMK-TIS-51369	Hyla arborea	HylArb12	347		[TAGA]15.2				NA	NA	NA	NA
ZFMK-TIS-51369	Hyla arborea	HylArb12	347		[TAGA]15.2				NA	NA	NA	NA
ZFMK-TIS-51370	Hyla arborea	HylArb12	347	TGGA [TAGA]8.2	[TAGA]15.2				A	9.2b	C	he
ZFMK-TIS-51370	Hyla arborea	HylArb12	347	TGGA [TAGA]8.2	[TAGA]15.2				A	9.2b	-	he
ZFMK-TIS-51371	Hyla arborea	HylArb12	347	[TAGA]7.2	[TAGA]15.2				-	7.2	-	he
ZFMK-TIS-51371	Hyla arborea	HylArb12	347	[TAGA]8.2	[TAGA]15.2				-	8.2	-	he
ZFMK-TIS-51372	Hyla arborea	HylArb12	347		[TAGA]15.2				NA	NA	NA	NA
ZFMK-TIS-51372	Hyla arborea	HylArb12	347		[TAGA]15.2				NA	NA	NA	NA
ZFMK-TIS-51373	Hyla arborea	HylArb12	347		[TAGA]15.2				NA	NA	NA	NA
ZFMK-TIS-51373	Hyla arborea	HylArb12	347		[TAGA]15.2				NA	NA	NA	NA
ZFMK-TIS-59197	Hyla arborea	HylArb12	347	TGGA [TAGA]5.2	[TAGA]15.2				A	6.2b	-	ho
ZFMK-TIS-59197	Hyla arborea	HylArb12	347	TGGA [TAGA]5.2	[TAGA]15.2				A	6.2b	-	ho
ZFMK-TIS-59198	Hyla arborea	HylArb12	347	[TAGA]8.2	[TAGA]15.2				-	8.2	-	ho
ZFMK-TIS-59198	Hyla arborea	HylArb12	347	[TAGA]8.2	[TAGA]15.2				-	8.2	-	ho
ZFMK-TIS-59199	Hyla arborea	HylArb12	347		[TAGA]15.2				NA	NA	NA	NA
ZFMK-TIS-59199	Hyla arborea	HylArb12	347		[TAGA]15.2				NA	NA	NA	NA
ZFMK-TIS-51376	Hyla arborea	HylArb12	347		[TAGA]15.2				NA	NA	NA	NA
ZFMK-TIS-51376	Hyla arborea	HylArb12	347		[TAGA]15.2				NA	NA	NA	NA

## Sheet: HylAbo16
ZFMK-TIS	Species	Locus	Ref Amp size	Repeat motif	Ref allele	NCBI No	Scaffold ID	LFA Sample ID	Haplotype			inheritance	Allele Nr.
									119 T->G	138 Msat	250 C->T
ZFMK-TIS-51368	Hyla arborea	HylArb16	317	[GATA]5	[GATA]12				G	5	-	he
ZFMK-TIS-51368	Hyla arborea	HylArb16	317	[GATA]6	[GATA]12				G	6	-	he
ZFMK-TIS-51369	Hyla arborea	HylArb16	317	[GATA]3 TATA [GATA]2	[GATA]12				G	6b	-	he
ZFMK-TIS-51369	Hyla arborea	HylArb16	317	[GATA]6	[GATA]12				G	6	T	he
ZFMK-TIS-51370	Hyla arborea	HylArb16	317	[GATA]5	[GATA]12				G	5	T	he
ZFMK-TIS-51370	Hyla arborea	HylArb16	317	[GATA]6	[GATA]12				G	6	-	he
ZFMK-TIS-51371	Hyla arborea	HylArb16	317	[GATA]6	[GATA]12				G	6	T	he
ZFMK-TIS-51371	Hyla arborea	HylArb16	317	[GATA]6	[GATA]12				G	6	-	he
ZFMK-TIS-51372	Hyla arborea	HylArb16	317	[GATA]5	[GATA]12				G	5	T	he
ZFMK-TIS-51372	Hyla arborea	HylArb16	317	[GATA]5	[GATA]12				G	5	-	he
ZFMK-TIS-51373	Hyla arborea	HylArb16	317	[GATA]5	[GATA]12				G	5	-	he
ZFMK-TIS-51373	Hyla arborea	HylArb16	317	[GATA]6	[GATA]12				G	6	T	he
ZFMK-TIS-59197	Hyla arborea	HylArb16	317	[GATA]11	[GATA]12				-	11	-	he
ZFMK-TIS-59197	Hyla arborea	HylArb16	317	[GATA]12	[GATA]12				-	12	-	he
ZFMK-TIS-59198	Hyla arborea	HylArb16	317	[GATA]6	[GATA]12				G	6	-	he
ZFMK-TIS-59198	Hyla arborea	HylArb16	317	[GATA]10	[GATA]12				-	10	-	he
ZFMK-TIS-59199	Hyla arborea	HylArb16	317	[GATA]6	[GATA]12				G	6	-	ho
ZFMK-TIS-59199	Hyla arborea	HylArb16	317	[GATA]6	[GATA]12				G	6	-	ho
ZFMK-TIS-51376	Hyla arborea	HylArb16	317		[GATA]12				NA	NA	NA	NA
ZFMK-TIS-51376	Hyla arborea	HylArb16	317		[GATA]12				NA	NA	NA	NA

## Sheet: HylAbo21
ZFMK-TIS	Species	Locus	Ref Amp size	Repeat motif	Ref allele	NCBI No	Scaffold ID	LFA Sample ID		inheritance	Allele Nr.
									144 Msat
ZFMK-TIS-51368	Hyla arborea	HylArb21	310	[GATA]3.1	[GATA]13.1				3.1	ho
ZFMK-TIS-51368	Hyla arborea	HylArb21	310	[GATA]3.1	[GATA]13.1				3.1	ho
ZFMK-TIS-51369	Hyla arborea	HylArb21	310	[GATA]3.1	[GATA]13.1				3.1	ho
ZFMK-TIS-51369	Hyla arborea	HylArb21	310	[GATA]3.1	[GATA]13.1				3.1	ho
ZFMK-TIS-51370	Hyla arborea	HylArb21	310	[GATA]3.1	[GATA]13.1				3.1	ho
ZFMK-TIS-51370	Hyla arborea	HylArb21	310	[GATA]3.1	[GATA]13.1				3.1	ho
ZFMK-TIS-51371	Hyla arborea	HylArb21	310	[GATA]3.1	[GATA]13.1				3.1	ho
ZFMK-TIS-51371	Hyla arborea	HylArb21	310	[GATA]3.1	[GATA]13.1				3.1	ho
ZFMK-TIS-51372	Hyla arborea	HylArb21	310	[GATA]3.1	[GATA]13.1				3.1	ho
ZFMK-TIS-51372	Hyla arborea	HylArb21	310	[GATA]3.1	[GATA]13.1				3.1	ho
ZFMK-TIS-51373	Hyla arborea	HylArb21	310	[GATA]3.1	[GATA]13.1				3.1	ho
ZFMK-TIS-51373	Hyla arborea	HylArb21	310	[GATA]3.1	[GATA]13.1				3.1	ho
ZFMK-TIS-59197	Hyla arborea	HylArb21	310	[GATA]13.1	[GATA]13.1				13.1	ho
ZFMK-TIS-59197	Hyla arborea	HylArb21	310	[GATA]13.1	[GATA]13.1				13.1	ho
ZFMK-TIS-59198	Hyla arborea	HylArb21	310	[GATA]5.1	[GATA]13.1				5.1	ho
ZFMK-TIS-59198	Hyla arborea	HylArb21	310	[GATA]5.1	[GATA]13.1				5.1	ho
ZFMK-TIS-59199	Hyla arborea	HylArb21	310	[GATA]3.1	[GATA]13.1				3.1	ho
ZFMK-TIS-59199	Hyla arborea	HylArb21	310	[GATA]3.1	[GATA]13.1				3.1	ho
ZFMK-TIS-51376	Hyla arborea	HylArb21	310		[GATA]13.1				NA	NA
ZFMK-TIS-51376	Hyla arborea	HylArb21	310		[GATA]13.1				NA	NA

## Sheet: HylAbo29
ZFMK-TIS	Species	Locus	Ref Amp size	Repeat motif	Ref allele	NCBI No	Scaffold ID	LFA Sample ID		inheritance	Allele Nr.
									104 Msat
ZFMK-TIS-51368	Hyla arborea	HylArb29	300		[AGAT]12 AAAT AGAC AGAT				NA	NA
ZFMK-TIS-51368	Hyla arborea	HylArb29	300		[AGAT]12 AAAT AGAC AGAT				NA	NA
ZFMK-TIS-51369	Hyla arborea	HylArb29	300		[AGAT]12 AAAT AGAC AGAT				NA	NA
ZFMK-TIS-51369	Hyla arborea	HylArb29	300		[AGAT]12 AAAT AGAC AGAT				NA	NA
ZFMK-TIS-51370	Hyla arborea	HylArb29	300		[AGAT]12 AAAT AGAC AGAT				NA	NA
ZFMK-TIS-51370	Hyla arborea	HylArb29	300		[AGAT]12 AAAT AGAC AGAT				NA	NA
ZFMK-TIS-51371	Hyla arborea	HylArb29	300	[AGAT]13 AAAT AGAC AGAT	[AGAT]12 AAAT AGAC AGAT				16	ho
ZFMK-TIS-51371	Hyla arborea	HylArb29	300	[AGAT]13 AAAT AGAC AGAT	[AGAT]12 AAAT AGAC AGAT				16	ho
ZFMK-TIS-51372	Hyla arborea	HylArb29	300	[AGAT]13 AAAT AGAC AGAT	[AGAT]12 AAAT AGAC AGAT				16	ho
ZFMK-TIS-51372	Hyla arborea	HylArb29	300	[AGAT]13 AAAT AGAC AGAT	[AGAT]12 AAAT AGAC AGAT				16	ho
ZFMK-TIS-51373	Hyla arborea	HylArb29	300		[AGAT]12 AAAT AGAC AGAT				NA	NA
ZFMK-TIS-51373	Hyla arborea	HylArb29	300		[AGAT]12 AAAT AGAC AGAT				NA	NA
ZFMK-TIS-59197	Hyla arborea	HylArb29	300	[AGAT]12 AAAT AGAC AGAT	[AGAT]12 AAAT AGAC AGAT				15	ho
ZFMK-TIS-59197	Hyla arborea	HylArb29	300	[AGAT]12 AAAT AGAC AGAT	[AGAT]12 AAAT AGAC AGAT				15	ho
ZFMK-TIS-59198	Hyla arborea	HylArb29	300	[AGAT]11 AAAT AGAC AGAT	[AGAT]12 AAAT AGAC AGAT				14	ho
ZFMK-TIS-59198	Hyla arborea	HylArb29	300	[AGAT]11 AAAT AGAC AGAT	[AGAT]12 AAAT AGAC AGAT				14	ho
ZFMK-TIS-59199	Hyla arborea	HylArb29	300	[AGAT]12 AAAT AGAC AGAT	[AGAT]12 AAAT AGAC AGAT				15	ho
ZFMK-TIS-59199	Hyla arborea	HylArb29	300	[AGAT]12 AAAT AGAC AGAT	[AGAT]12 AAAT AGAC AGAT				15	ho
ZFMK-TIS-51376	Hyla arborea	HylArb29	300		[AGAT]12 AAAT AGAC AGAT				NA	NA
ZFMK-TIS-51376	Hyla arborea	HylArb29	300		[AGAT]12 AAAT AGAC AGAT				NA	NA
