# Supplementary material for: FOGS: A SNPSTR Marker Database to Combat Wildlife Trafficking and a Cell Culture Bank for Ex‐Situ Conservation
Source: Mol Ecol Resour. 2025 Jan 10;25(4):e14062. doi: 10.1111/1755-0998.14062 (PMC11969641; doi:10.1111/1755-0998.14062)
Supplement: Supplementary file 4 — Table S4. SNPSTR data. [file MEN-25-e14062-s001.zip › Supplementary S4/Lacerta_bilineata_SNPSTR.xlsx]

## Sheet: LacBil1
ZFMK-TIS	Species	Locus	Ref Amp size	Repeat motif	Ref allele	NCBI No	Scaffold ID	LFA Sample ID	Haplotype							inheritance	Allele Nr.
									118 C->T	122 G->A	125 G->A	126 G->A	128 G->A	139 G->A	148 Msat
ZFMK-TIS-50662	Lacerta bilineata	LacBil1	330	[GATA]12	[GATA]13	GCA_900245895.1	OFHV01000003.1		-	-	-	-	-	-	12	he
ZFMK-TIS-50662	Lacerta bilineata	LacBil1	330	[GATA]14	[GATA]13	GCA_900245895.1	OFHV01000003.1		-	-	-	-	-	-	14	he
ZFMK-TIS-50663	Lacerta bilineata	LacBil1	330		[GATA]13	GCA_900245895.1	OFHV01000003.1		NA	NA	NA	NA	NA	NA	NA	NA
ZFMK-TIS-50663	Lacerta bilineata	LacBil1	330		[GATA]13	GCA_900245895.1	OFHV01000003.1		NA	NA	NA	NA	NA	NA	NA	NA
ZFMK-TIS-50665	Lacerta bilineata	LacBil1	330	[GATA]12	[GATA]13	GCA_900245895.1	OFHV01000003.1		-	-	-	-	-	-	12	ho
ZFMK-TIS-50665	Lacerta bilineata	LacBil1	330	[GATA]12	[GATA]13	GCA_900245895.1	OFHV01000003.1		-	-	-	-	-	-	12	ho
ZFMK-TIS-50666	Lacerta bilineata	LacBil1	330	[GATA]12	[GATA]13	GCA_900245895.1	OFHV01000003.1		-	A	-	-	-	-	12	he
ZFMK-TIS-50666	Lacerta bilineata	LacBil1	330	[GATA]13	[GATA]13	GCA_900245895.1	OFHV01000003.1		-	A	A	A	A	A	13	he
ZFMK-TIS-50667	Lacerta bilineata	LacBil1	330	[GATA]12	[GATA]13	GCA_900245895.1	OFHV01000003.1		-	-	-	-	-	-	12	he
ZFMK-TIS-50667	Lacerta bilineata	LacBil1	330	[GATA]13	[GATA]13	GCA_900245895.1	OFHV01000003.1		-	-	-	-	-	-	13	he
ZFMK-TIS-50668	Lacerta bilineata	LacBil1	330	[GATA]12	[GATA]13	GCA_900245895.1	OFHV01000003.1		-	-	-	-	-	-	12	he
ZFMK-TIS-50668	Lacerta bilineata	LacBil1	330	[GATA]13	[GATA]13	GCA_900245895.1	OFHV01000003.1		-	-	-	-	-	-	13	he
ZFMK-TIS-50669	Lacerta bilineata	LacBil1	330	[GATA]12	[GATA]13	GCA_900245895.1	OFHV01000003.1		T	-	-	-	-	A	12	he
ZFMK-TIS-50669	Lacerta bilineata	LacBil1	330	[GATA]12	[GATA]13	GCA_900245895.1	OFHV01000003.1		-	-	-	-	-	-	12	he
ZFMK-TIS-50671	Lacerta bilineata	LacBil1	330		[GATA]13	GCA_900245895.1	OFHV01000003.1		NA	NA	NA	NA	NA	NA	NA	NA
ZFMK-TIS-50671	Lacerta bilineata	LacBil1	330		[GATA]13	GCA_900245895.1	OFHV01000003.1		NA	NA	NA	NA	NA	NA	NA	NA
ZFMK-TIS-51189	Lacerta bilineata	LacBil1	330	[GATA]18	[GATA]13	GCA_900245895.1	OFHV01000003.1		-	-	-	-	-	-	18	he
ZFMK-TIS-51189	Lacerta bilineata	LacBil1	330	[GATA]19	[GATA]13	GCA_900245895.1	OFHV01000003.1		-	-	-	-	-	-	19	he
ZFMK-TIS-51190	Lacerta bilineata	LacBil1	330	[GATA]13	[GATA]13	GCA_900245895.1	OFHV01000003.1		-	-	-	-	-	-	13	he
ZFMK-TIS-51190	Lacerta bilineata	LacBil1	330	[GATA]14	[GATA]13	GCA_900245895.1	OFHV01000003.1		-	-	-	-	-	-	14	he

## Sheet: LacBil2
ZFMK-TIS	Species	Locus	Ref Amp size	Repeat motif	Ref allele	NCBI No	Scaffold ID	LFA Sample ID	Haplotype							inheritance	Allele Nr.
									29 C->T	31 G->A	34 C->T	139 G->A	172 Msat	226 T->C	323 T->A
ZFMK-TIS-50662	Lacerta bilineata	LacBil2	350	[GATA]2.3 [GATA]10.1	[GATA]2.3 [GATA]13.1	GCA_900245895.1	OFHV01000060.1		-	-	-	-	12.1	-	-	ho
ZFMK-TIS-50662	Lacerta bilineata	LacBil2	350	[GATA]2.3 [GATA]10.1	[GATA]2.3 [GATA]13.1	GCA_900245895.1	OFHV01000060.1		-	-	-	-	12.1	-	-	ho
ZFMK-TIS-50663	Lacerta bilineata	LacBil2	350		[GATA]2.3 [GATA]13.1	GCA_900245895.1	OFHV01000060.1		NA	NA	NA	NA	NA	NA	NA	NA
ZFMK-TIS-50663	Lacerta bilineata	LacBil2	350		[GATA]2.3 [GATA]13.1	GCA_900245895.1	OFHV01000060.1		NA	NA	NA	NA	NA	NA	NA	NA
ZFMK-TIS-50665	Lacerta bilineata	LacBil2	350	[GATA]10.3 [GATA]5.1	[GATA]2.3 [GATA]13.1	GCA_900245895.1	OFHV01000060.1		-	A	T	A	15.1	-	-	ho
ZFMK-TIS-50665	Lacerta bilineata	LacBil2	350	[GATA]10.3 [GATA]5.1	[GATA]2.3 [GATA]13.1	GCA_900245895.1	OFHV01000060.1		-	A	T	A	15.1	-	-	ho
ZFMK-TIS-50666	Lacerta bilineata	LacBil2	350		[GATA]2.3 [GATA]13.1	GCA_900245895.1	OFHV01000060.1		NA	NA	NA	NA	NA	NA	NA	NA
ZFMK-TIS-50666	Lacerta bilineata	LacBil2	350		[GATA]2.3 [GATA]13.1	GCA_900245895.1	OFHV01000060.1		NA	NA	NA	NA	NA	NA	NA	NA
ZFMK-TIS-50667	Lacerta bilineata	LacBil2	350		[GATA]2.3 [GATA]13.1	GCA_900245895.1	OFHV01000060.1		NA	NA	NA	NA	NA	NA	NA	NA
ZFMK-TIS-50667	Lacerta bilineata	LacBil2	350		[GATA]2.3 [GATA]13.1	GCA_900245895.1	OFHV01000060.1		NA	NA	NA	NA	NA	NA	NA	NA
ZFMK-TIS-50668	Lacerta bilineata	LacBil2	350		[GATA]2.3 [GATA]13.1	GCA_900245895.1	OFHV01000060.1		NA	NA	NA	NA	NA	NA	NA	NA
ZFMK-TIS-50668	Lacerta bilineata	LacBil2	350		[GATA]2.3 [GATA]13.1	GCA_900245895.1	OFHV01000060.1		NA	NA	NA	NA	NA	NA	NA	NA
ZFMK-TIS-50669	Lacerta bilineata	LacBil2	350	[GATA]2.3 [GATA]5 [GACA]3.1	[GATA]2.3 [GATA]13.1	GCA_900245895.1	OFHV01000060.1		T	-	-	-	10.1b	C	A	he
ZFMK-TIS-50669	Lacerta bilineata	LacBil2	350	[GATA]2.3 [GATA]5 [GACA]3.1	[GATA]2.3 [GATA]13.1	GCA_900245895.1	OFHV01000060.1		-	-	-	-	10.1b	C	A	he
ZFMK-TIS-50671	Lacerta bilineata	LacBil2	350		[GATA]2.3 [GATA]13.1	GCA_900245895.1	OFHV01000060.1		NA	NA	NA	NA	NA	NA	NA	NA
ZFMK-TIS-50671	Lacerta bilineata	LacBil2	350		[GATA]2.3 [GATA]13.1	GCA_900245895.1	OFHV01000060.1		NA	NA	NA	NA	NA	NA	NA	NA
ZFMK-TIS-51189	Lacerta bilineata	LacBil2	350	[GATA]2.3 [GATA]10.1	[GATA]2.3 [GATA]13.1	GCA_900245895.1	OFHV01000060.1		-	-	-	-	12.1	-	-	he
ZFMK-TIS-51189	Lacerta bilineata	LacBil2	350	[GATA]2.3 [GATA]13.1	[GATA]2.3 [GATA]13.1	GCA_900245895.1	OFHV01000060.1		-	-	-	-	15.1	-	-	he
ZFMK-TIS-51190	Lacerta bilineata	LacBil2	350	[GATA]2.3 [GATA]10.1	[GATA]2.3 [GATA]13.1	GCA_900245895.1	OFHV01000060.1		-	-	-	-	12.1	-	-	ho
ZFMK-TIS-51190	Lacerta bilineata	LacBil2	350	[GATA]2.3 [GATA]10.1	[GATA]2.3 [GATA]13.1	GCA_900245895.1	OFHV01000060.1		-	-	-	-	12.1	-	-	ho

## Sheet: LacBil4
ZFMK-TIS	Species	Locus	Ref Amp size	Repeat motif	Ref allele	NCBI No	Scaffold ID	LFA Sample ID	Haplotype			inheritance	Allele Nr.
									30 T->C	145 Msat	307 A->G
ZFMK-TIS-50662	Lacerta bilineata	LacBil4	348	[ATAG]13.3	[ATAG]12.3	GCA_900245895.1	OFHV01000280.1		-	13.3	-	ho
ZFMK-TIS-50662	Lacerta bilineata	LacBil4	348	[ATAG]13.3	[ATAG]12.3	GCA_900245895.1	OFHV01000280.1		-	13.3	-	ho
ZFMK-TIS-50663	Lacerta bilineata	LacBil4	348		[ATAG]12.3	GCA_900245895.1	OFHV01000280.1		NA	NA	NA	NA
ZFMK-TIS-50663	Lacerta bilineata	LacBil4	348		[ATAG]12.3	GCA_900245895.1	OFHV01000280.1		NA	NA	NA	NA
ZFMK-TIS-50665	Lacerta bilineata	LacBil4	348	[ATAG]9.3	[ATAG]12.3	GCA_900245895.1	OFHV01000280.1		-	9.3	-	he
ZFMK-TIS-50665	Lacerta bilineata	LacBil4	348	[ATAG]12.3	[ATAG]12.3	GCA_900245895.1	OFHV01000280.1		-	12.3	-	he
ZFMK-TIS-50666	Lacerta bilineata	LacBil4	348	[ATAG]12.3	[ATAG]12.3	GCA_900245895.1	OFHV01000280.1		-	12.3	-	ho
ZFMK-TIS-50666	Lacerta bilineata	LacBil4	348	[ATAG]12.3	[ATAG]12.3	GCA_900245895.1	OFHV01000280.1		-	12.3	-	ho
ZFMK-TIS-50667	Lacerta bilineata	LacBil4	348	[ATAG]10.3	[ATAG]12.3	GCA_900245895.1	OFHV01000280.1		-	10.3	G	he
ZFMK-TIS-50667	Lacerta bilineata	LacBil4	348	ATAA [ATAG]12.3	[ATAG]12.3	GCA_900245895.1	OFHV01000280.1		C	13.3b	G	he
ZFMK-TIS-50668	Lacerta bilineata	LacBil4	348	[ATAG]10.3	[ATAG]12.3	GCA_900245895.1	OFHV01000280.1		-	10.3	-	he
ZFMK-TIS-50668	Lacerta bilineata	LacBil4	348	[ATAG]12.3	[ATAG]12.3	GCA_900245895.1	OFHV01000280.1		-	12.3	-	he
ZFMK-TIS-50669	Lacerta bilineata	LacBil4	348	ATAA [ATAG]9.3	[ATAG]12.3	GCA_900245895.1	OFHV01000280.1		C	10.3b	G	ho
ZFMK-TIS-50669	Lacerta bilineata	LacBil4	348	ATAA [ATAG]9.3	[ATAG]12.3	GCA_900245895.1	OFHV01000280.1		C	10.3b	G	ho
ZFMK-TIS-50671	Lacerta bilineata	LacBil4	348		[ATAG]12.3	GCA_900245895.1	OFHV01000280.1		NA	NA	NA	NA
ZFMK-TIS-50671	Lacerta bilineata	LacBil4	348		[ATAG]12.3	GCA_900245895.1	OFHV01000280.1		NA	NA	NA	NA
ZFMK-TIS-51189	Lacerta bilineata	LacBil4	348	[ATAG]12.3	[ATAG]12.3	GCA_900245895.1	OFHV01000280.1		-	12.3	-	ho
ZFMK-TIS-51189	Lacerta bilineata	LacBil4	348	[ATAG]12.3	[ATAG]12.3	GCA_900245895.1	OFHV01000280.1		-	12.3	-	ho
ZFMK-TIS-51190	Lacerta bilineata	LacBil4	348	[ATAG]10.3	[ATAG]12.3	GCA_900245895.1	OFHV01000280.1		C	10.3	G	he
ZFMK-TIS-51190	Lacerta bilineata	LacBil4	348	ATAA [ATAG]10.3	[ATAG]12.3	GCA_900245895.1	OFHV01000280.1		C	11.3b	G	he

## Sheet: LacBil6
ZFMK-TIS	Species	Locus	Ref Amp size	Repeat motif	Ref allele	NCBI No	Scaffold ID	LFA Sample ID			inheritance	Allele Nr.
									127 Msat	284 C->T
ZFMK-TIS-50662	Lacerta bilineata	LacBil6	329	[AGAT]12.1	[AGAT]15.1	GCA_900245895.1	OFHV01000313.1		12.1	-	he
ZFMK-TIS-50662	Lacerta bilineata	LacBil6	329	AGAG [AGAT]17.1	[AGAT]15.1	GCA_900245895.1	OFHV01000313.1		18.1b	-	he
ZFMK-TIS-50663	Lacerta bilineata	LacBil6	329		[AGAT]15.1	GCA_900245895.1	OFHV01000313.1		NA	NA	NA
ZFMK-TIS-50663	Lacerta bilineata	LacBil6	329		[AGAT]15.1	GCA_900245895.1	OFHV01000313.1		NA	NA	NA
ZFMK-TIS-50665	Lacerta bilineata	LacBil6	329	AGAG [AGAT]13.1	[AGAT]15.1	GCA_900245895.1	OFHV01000313.1		14.1b	-	he
ZFMK-TIS-50665	Lacerta bilineata	LacBil6	329	AGAG [AGAT]17.1	[AGAT]15.1	GCA_900245895.1	OFHV01000313.1		18.1b	-	he
ZFMK-TIS-50666	Lacerta bilineata	LacBil6	329	[AGAT]16.1	[AGAT]15.1	GCA_900245895.1	OFHV01000313.1		16.1	T	he
ZFMK-TIS-50666	Lacerta bilineata	LacBil6	329	[AGAT]2 AAAT [AGAT]13.1	[AGAT]15.1	GCA_900245895.1	OFHV01000313.1		16.1c	-	he
ZFMK-TIS-50667	Lacerta bilineata	LacBil6	329	[AGAT]13.1	[AGAT]15.1	GCA_900245895.1	OFHV01000313.1		13.1	-	he
ZFMK-TIS-50667	Lacerta bilineata	LacBil6	329	AGAG [AGAT]13.1	[AGAT]15.1	GCA_900245895.1	OFHV01000313.1		14.1b	-	he
ZFMK-TIS-50668	Lacerta bilineata	LacBil6	329	AGAG [AGAT]13.1	[AGAT]15.1	GCA_900245895.1	OFHV01000313.1		14.1b	-	ho
ZFMK-TIS-50668	Lacerta bilineata	LacBil6	329	AGAG [AGAT]13.1	[AGAT]15.1	GCA_900245895.1	OFHV01000313.1		14.1b	-	ho
ZFMK-TIS-50669	Lacerta bilineata	LacBil6	329	[AGAT]13.1	[AGAT]15.1	GCA_900245895.1	OFHV01000313.1		13.1	-	ho
ZFMK-TIS-50669	Lacerta bilineata	LacBil6	329	[AGAT]13.1	[AGAT]15.1	GCA_900245895.1	OFHV01000313.1		13.1	-	ho
ZFMK-TIS-50671	Lacerta bilineata	LacBil6	329		[AGAT]15.1	GCA_900245895.1	OFHV01000313.1		NA	NA	NA
ZFMK-TIS-50671	Lacerta bilineata	LacBil6	329		[AGAT]15.1	GCA_900245895.1	OFHV01000313.1		NA	NA	NA
ZFMK-TIS-51189	Lacerta bilineata	LacBil6	329	[AGAT]10.1	[AGAT]15.1	GCA_900245895.1	OFHV01000313.1		10.1	-	ho
ZFMK-TIS-51189	Lacerta bilineata	LacBil6	329	[AGAT]10.1	[AGAT]15.1	GCA_900245895.1	OFHV01000313.1		10.1	-	ho
ZFMK-TIS-51190	Lacerta bilineata	LacBil6	329	[AGAT]12.1	[AGAT]15.1	GCA_900245895.1	OFHV01000313.1		12.1	-	he
ZFMK-TIS-51190	Lacerta bilineata	LacBil6	329	[AGAT]14.1	[AGAT]15.1	GCA_900245895.1	OFHV01000313.1		14.1	-	he

## Sheet: LacBil7
ZFMK-TIS	Species	Locus	Ref Amp size	Repeat motif	Ref allele	NCBI No	Scaffold ID	LFA Sample ID	Haplotype						inheritance	Allele Nr.
									122 A->G	149 Msat	212 C->G	246 C->T	248 T->C	250 A->G
ZFMK-TIS-50662	Lacerta bilineata	LacBil7	309	AGAG [AGAT]2.1	[AGAT]11.1	GCA_900245895.1	OFHV01000323.1		G	3.1b	G	-	C	G	he
ZFMK-TIS-50662	Lacerta bilineata	LacBil7	309	[AGAT]2 GAT [AGAT]10.1	[AGAT]11.1	GCA_900245895.1	OFHV01000323.1		-	13.1c	-	-	-	-	he
ZFMK-TIS-50663	Lacerta bilineata	LacBil7	309		[AGAT]11.1	GCA_900245895.1	OFHV01000323.1		NA	NA	NA	NA	NA	NA	NA
ZFMK-TIS-50663	Lacerta bilineata	LacBil7	309		[AGAT]11.1	GCA_900245895.1	OFHV01000323.1		NA	NA	NA	NA	NA	NA	NA
ZFMK-TIS-50665	Lacerta bilineata	LacBil7	309	[AGAT]2 GAT [AGAT]6.1	[AGAT]11.1	GCA_900245895.1	OFHV01000323.1		-	9.1c	-	-	-	-	ho
ZFMK-TIS-50665	Lacerta bilineata	LacBil7	309	[AGAT]2 GAT [AGAT]6.1	[AGAT]11.1	GCA_900245895.1	OFHV01000323.1		-	9.1c	-	-	-	-	ho
ZFMK-TIS-50666	Lacerta bilineata	LacBil7	309	[AGAT]2 GAT [AGAT]6.1	[AGAT]11.1	GCA_900245895.1	OFHV01000323.1		-	9.1c	-	-	-	-	he
ZFMK-TIS-50666	Lacerta bilineata	LacBil7	309	[AGAT]2 GAT [AGAT]10.1	[AGAT]11.1	GCA_900245895.1	OFHV01000323.1		-	13.1c	-	-	-	-	he
ZFMK-TIS-50667	Lacerta bilineata	LacBil7	309	[AGAT]2 GAT [AGAT]6.1	[AGAT]11.1	GCA_900245895.1	OFHV01000323.1		-	9.1c	-	-	-	-	he
ZFMK-TIS-50667	Lacerta bilineata	LacBil7	309	[AGAT]2 GAT [AGAT]9.1	[AGAT]11.1	GCA_900245895.1	OFHV01000323.1		-	12.1c	-	-	-	-	he
ZFMK-TIS-50668	Lacerta bilineata	LacBil7	309	[AGAT]2 GAT [AGAT]10.1	[AGAT]11.1	GCA_900245895.1	OFHV01000323.1		-	13.1c	-	-	-	-	ho
ZFMK-TIS-50668	Lacerta bilineata	LacBil7	309	[AGAT]2 GAT [AGAT]10.1	[AGAT]11.1	GCA_900245895.1	OFHV01000323.1		-	13.1c	-	-	-	-	ho
ZFMK-TIS-50669	Lacerta bilineata	LacBil7	309	[AGAT]2 GAT [AGAT]3.1	[AGAT]11.1	GCA_900245895.1	OFHV01000323.1		-	6.1c	-	-	-	-	ho
ZFMK-TIS-50669	Lacerta bilineata	LacBil7	309	[AGAT]2 GAT [AGAT]3.1	[AGAT]11.1	GCA_900245895.1	OFHV01000323.1		-	6.1c	-	-	-	-	ho
ZFMK-TIS-50671	Lacerta bilineata	LacBil7	309		[AGAT]11.1	GCA_900245895.1	OFHV01000323.1		NA	NA	NA	NA	NA	NA	NA
ZFMK-TIS-50671	Lacerta bilineata	LacBil7	309		[AGAT]11.1	GCA_900245895.1	OFHV01000323.1		NA	NA	NA	NA	NA	NA	NA
ZFMK-TIS-51189	Lacerta bilineata	LacBil7	309	[AGAT]2 GAT [AGAT]6.1	[AGAT]11.1	GCA_900245895.1	OFHV01000323.1		-	9.1c	-	-	-	-	he
ZFMK-TIS-51189	Lacerta bilineata	LacBil7	309	[AGAT]2 GAT [AGAT]10.1 GATA	[AGAT]11.1	GCA_900245895.1	OFHV01000323.1		-	14.1c	-	-	-	-	he
ZFMK-TIS-51190	Lacerta bilineata	LacBil7	309	[AGAT]2 GAT [AGAT]6.1	[AGAT]11.1	GCA_900245895.1	OFHV01000323.1		-	9.1c	-	-	-	-	he
ZFMK-TIS-51190	Lacerta bilineata	LacBil7	309	[AGAT]2 GAT [AGAT]9.1	[AGAT]11.1	GCA_900245895.1	OFHV01000323.1		-	12.1c	-	-	-	-	he

## Sheet: LacBil9
ZFMK-TIS	Species	Locus	Ref Amp size	Repeat motif	Ref allele	NCBI No	Scaffold ID	LFA Sample ID	Haplotype			inheritance	Allele Nr.
									106 Msat	176 G->A	195 C->T
ZFMK-TIS-50662	Lacerta bilineata	LacBil9	341	[ATAC]5.1	[ATAC]11.1	GCA_900245895.1	OFHV01000355.1		5.1	-	-	he
ZFMK-TIS-50662	Lacerta bilineata	LacBil9	341	[ATAC]13.1	[ATAC]11.1	GCA_900245895.1	OFHV01000355.1		13.1	-	-	he
ZFMK-TIS-50663	Lacerta bilineata	LacBil9	341		[ATAC]11.1	GCA_900245895.1	OFHV01000355.1		NA	NA	NA	NA
ZFMK-TIS-50663	Lacerta bilineata	LacBil9	341		[ATAC]11.1	GCA_900245895.1	OFHV01000355.1		NA	NA	NA	NA
ZFMK-TIS-50665	Lacerta bilineata	LacBil9	341	[ATAC]9.1	[ATAC]11.1	GCA_900245895.1	OFHV01000355.1		9.1	-	-	ho
ZFMK-TIS-50665	Lacerta bilineata	LacBil9	341	[ATAC]9.1	[ATAC]11.1	GCA_900245895.1	OFHV01000355.1		9.1	-	-	ho
ZFMK-TIS-50666	Lacerta bilineata	LacBil9	341	[ATAC]8.1	[ATAC]11.1	GCA_900245895.1	OFHV01000355.1		8.1	-	-	he
ZFMK-TIS-50666	Lacerta bilineata	LacBil9	341	[ATAC]10.1	[ATAC]11.1	GCA_900245895.1	OFHV01000355.1		10.1	-	-	he
ZFMK-TIS-50667	Lacerta bilineata	LacBil9	341	[ATAC]8.1	[ATAC]11.1	GCA_900245895.1	OFHV01000355.1		8.1	-	-	he
ZFMK-TIS-50667	Lacerta bilineata	LacBil9	341	[ATAC]11.1	[ATAC]11.1	GCA_900245895.1	OFHV01000355.1		11.1	-	-	he
ZFMK-TIS-50668	Lacerta bilineata	LacBil9	341	[ATAC]5.1	[ATAC]11.1	GCA_900245895.1	OFHV01000355.1		5.1	-	-	he
ZFMK-TIS-50668	Lacerta bilineata	LacBil9	341	[ATAC]9.1	[ATAC]11.1	GCA_900245895.1	OFHV01000355.1		9.1	-	-	he
ZFMK-TIS-50669	Lacerta bilineata	LacBil9	341	[ATAC]5.1	[ATAC]11.1	GCA_900245895.1	OFHV01000355.1		5.1	-	T	he
ZFMK-TIS-50669	Lacerta bilineata	LacBil9	341	[ATAC]6.1	[ATAC]11.1	GCA_900245895.1	OFHV01000355.1		6.1	A	-	he
ZFMK-TIS-50671	Lacerta bilineata	LacBil9	341		[ATAC]11.1	GCA_900245895.1	OFHV01000355.1		NA	NA	NA	NA
ZFMK-TIS-50671	Lacerta bilineata	LacBil9	341		[ATAC]11.1	GCA_900245895.1	OFHV01000355.1		NA	NA	NA	NA
ZFMK-TIS-51189	Lacerta bilineata	LacBil9	341	[ATAC]10.1	[ATAC]11.1	GCA_900245895.1	OFHV01000355.1		10.1	-	-	he
ZFMK-TIS-51189	Lacerta bilineata	LacBil9	341	[ATAC]12.1	[ATAC]11.1	GCA_900245895.1	OFHV01000355.1		12.1	-	-	he
ZFMK-TIS-51190	Lacerta bilineata	LacBil9	341	[ATAC]9.1	[ATAC]11.1	GCA_900245895.1	OFHV01000355.1		9.1	-	-	he
ZFMK-TIS-51190	Lacerta bilineata	LacBil9	341	[ATAC]12.1	[ATAC]11.1	GCA_900245895.1	OFHV01000355.1		12.1	-	-	he

## Sheet: LacBil10
ZFMK-TIS	Species	Locus	Ref Amp size	Repeat motif	Ref allele	NCBI No	Scaffold ID	LFA Sample ID	Haplotype				inheritance	Allele Nr.
									135 Msat	225 T->A	226 A->C	243 T->C
ZFMK-TIS-50662	Lacerta bilineata	LacBil10	303	[GATA]14 GACA GATA GATT	[GATA]13 GACA GATA GATT	GCA_900245895.1	OFHV01000403.1		17	-	-	-	he
ZFMK-TIS-50662	Lacerta bilineata	LacBil10	303	[GATA]15 GACA GATA GATT	[GATA]13 GACA GATA GATT	GCA_900245895.1	OFHV01000403.1		18	-	-	-	he
ZFMK-TIS-50663	Lacerta bilineata	LacBil10	303		[GATA]13 GACA GATA GATT	GCA_900245895.1	OFHV01000403.1		NA	NA	NA	NA	NA
ZFMK-TIS-50663	Lacerta bilineata	LacBil10	303		[GATA]13 GACA GATA GATT	GCA_900245895.1	OFHV01000403.1		NA	NA	NA	NA	NA
ZFMK-TIS-50665	Lacerta bilineata	LacBil10	303	[GATA]13 GACA GATA GATT	[GATA]13 GACA GATA GATT	GCA_900245895.1	OFHV01000403.1		16	-	-	-	he
ZFMK-TIS-50665	Lacerta bilineata	LacBil10	303	[GATA]14 GACA GATA GATT	[GATA]13 GACA GATA GATT	GCA_900245895.1	OFHV01000403.1		17	-	-	-	he
ZFMK-TIS-50666	Lacerta bilineata	LacBil10	303	[GATA]12 [GACA]2 GATA GATT	[GATA]13 GACA GATA GATT	GCA_900245895.1	OFHV01000403.1		16b	-	-	-	he
ZFMK-TIS-50666	Lacerta bilineata	LacBil10	303	[GATA]14 GACA GATA GATT	[GATA]13 GACA GATA GATT	GCA_900245895.1	OFHV01000403.1		17	-	-	-	he
ZFMK-TIS-50667	Lacerta bilineata	LacBil10	303	[GATA]13 GACA GATA GATT	[GATA]13 GACA GATA GATT	GCA_900245895.1	OFHV01000403.1		16	-	-	-	ho
ZFMK-TIS-50667	Lacerta bilineata	LacBil10	303	[GATA]13 GACA GATA GATT	[GATA]13 GACA GATA GATT	GCA_900245895.1	OFHV01000403.1		16	-	-	-	ho
ZFMK-TIS-50668	Lacerta bilineata	LacBil10	303	[GATA]10 GACA GATA GATT	[GATA]13 GACA GATA GATT	GCA_900245895.1	OFHV01000403.1		13	-	-	-	ho
ZFMK-TIS-50668	Lacerta bilineata	LacBil10	303	[GATA]10 GACA GATA GATT	[GATA]13 GACA GATA GATT	GCA_900245895.1	OFHV01000403.1		13	-	-	-	ho
ZFMK-TIS-50669	Lacerta bilineata	LacBil10	303	GATA A [GATA]7 GATT	[GATA]13 GACA GATA GATT	GCA_900245895.1	OFHV01000403.1		9c	-	-	-	he
ZFMK-TIS-50669	Lacerta bilineata	LacBil10	303	GATA A [GATA]8 GATT	[GATA]13 GACA GATA GATT	GCA_900245895.1	OFHV01000403.1		10c	-	-	-	he
ZFMK-TIS-50671	Lacerta bilineata	LacBil10	303		[GATA]13 GACA GATA GATT	GCA_900245895.1	OFHV01000403.1		NA	NA	NA	NA	NA
ZFMK-TIS-50671	Lacerta bilineata	LacBil10	303		[GATA]13 GACA GATA GATT	GCA_900245895.1	OFHV01000403.1		NA	NA	NA	NA	NA
ZFMK-TIS-51189	Lacerta bilineata	LacBil10	303	[GATA]12 GACA GATA GATT	[GATA]13 GACA GATA GATT	GCA_900245895.1	OFHV01000403.1		15	-	-	-	ho
ZFMK-TIS-51189	Lacerta bilineata	LacBil10	303	[GATA]12 GACA GATA GATT	[GATA]13 GACA GATA GATT	GCA_900245895.1	OFHV01000403.1		15	-	-	-	ho
ZFMK-TIS-51190	Lacerta bilineata	LacBil10	303	GATA A [GATA]6 GATT	[GATA]13 GACA GATA GATT	GCA_900245895.1	OFHV01000403.1		8c	A	C	C	he
ZFMK-TIS-51190	Lacerta bilineata	LacBil10	303	[GATA]11 [GACA]2 GATA GATT	[GATA]13 GACA GATA GATT	GCA_900245895.1	OFHV01000403.1		15b	-	-	-	he

## Sheet: LacBil13
ZFMK-TIS	Species	Locus	Ref Amp size	Repeat motif	Ref allele	NCBI No	Scaffold ID	LFA Sample ID	Haplotype		inheritance	Allele Nr.
									70 G->A	171 Msat
ZFMK-TIS-50662	Lacerta bilineata	LacBil13	334	[GATA]9.2	[GATA]17.2	GCA_900245895.1	OFHV01000477.1		-	9.2	ho
ZFMK-TIS-50662	Lacerta bilineata	LacBil13	334	[GATA]9.2	[GATA]17.2	GCA_900245895.1	OFHV01000477.1		-	9.2	ho
ZFMK-TIS-50663	Lacerta bilineata	LacBil13	334		[GATA]17.2	GCA_900245895.1	OFHV01000477.1		NA	NA	NA
ZFMK-TIS-50663	Lacerta bilineata	LacBil13	334		[GATA]17.2	GCA_900245895.1	OFHV01000477.1		NA	NA	NA
ZFMK-TIS-50665	Lacerta bilineata	LacBil13	334	[GATA]11.2	[GATA]17.2	GCA_900245895.1	OFHV01000477.1		-	11.2	ho
ZFMK-TIS-50665	Lacerta bilineata	LacBil13	334	[GATA]11.2	[GATA]17.2	GCA_900245895.1	OFHV01000477.1		-	11.2	ho
ZFMK-TIS-50666	Lacerta bilineata	LacBil13	334	[GATA]7.2	[GATA]17.2	GCA_900245895.1	OFHV01000477.1		A	7.2	ho
ZFMK-TIS-50666	Lacerta bilineata	LacBil13	334	[GATA]7.2	[GATA]17.2	GCA_900245895.1	OFHV01000477.1		A	7.2	ho
ZFMK-TIS-50667	Lacerta bilineata	LacBil13	334	[GATA]8.2	[GATA]17.2	GCA_900245895.1	OFHV01000477.1		A	8.2	ho
ZFMK-TIS-50667	Lacerta bilineata	LacBil13	334	[GATA]8.2	[GATA]17.2	GCA_900245895.1	OFHV01000477.1		A	8.2	ho
ZFMK-TIS-50668	Lacerta bilineata	LacBil13	334	[GATA]11.2	[GATA]17.2	GCA_900245895.1	OFHV01000477.1		-	11.2	ho
ZFMK-TIS-50668	Lacerta bilineata	LacBil13	334	[GATA]11.2	[GATA]17.2	GCA_900245895.1	OFHV01000477.1		-	11.2	ho
ZFMK-TIS-50669	Lacerta bilineata	LacBil13	334	[GATA]9.2	[GATA]17.2	GCA_900245895.1	OFHV01000477.1		-	9.2	he
ZFMK-TIS-50669	Lacerta bilineata	LacBil13	334	[GATA]11.2	[GATA]17.2	GCA_900245895.1	OFHV01000477.1		-	11.2	he
ZFMK-TIS-50671	Lacerta bilineata	LacBil13	334		[GATA]17.2	GCA_900245895.1	OFHV01000477.1		NA	NA	NA
ZFMK-TIS-50671	Lacerta bilineata	LacBil13	334		[GATA]17.2	GCA_900245895.1	OFHV01000477.1		NA	NA	NA
ZFMK-TIS-51189	Lacerta bilineata	LacBil13	334	[GATA]12.2	[GATA]17.2	GCA_900245895.1	OFHV01000477.1		-	12.2	he
ZFMK-TIS-51189	Lacerta bilineata	LacBil13	334	[GATA]13.2	[GATA]17.2	GCA_900245895.1	OFHV01000477.1		-	13.2	he
ZFMK-TIS-51190	Lacerta bilineata	LacBil13	334	[GATA]7.2	[GATA]17.2	GCA_900245895.1	OFHV01000477.1		A	7.2	he
ZFMK-TIS-51190	Lacerta bilineata	LacBil13	334	[GATA]8.2	[GATA]17.2	GCA_900245895.1	OFHV01000477.1		A	8.2	he

## Sheet: LacBil14
ZFMK-TIS	Species	Locus	Ref Amp size	Repeat motif	Ref allele	NCBI No	Scaffold ID	LFA Sample ID	Haplotype			inheritance	Allele Nr.
									82 T->C	122 C->A	125 Msat
ZFMK-TIS-50662	Lacerta bilineata	LacBil14	312	[ATAG]12.1	[ATAG]19.1	GCA_900245895.1	OFHV01000618.1		-	-	12.1	he
ZFMK-TIS-50662	Lacerta bilineata	LacBil14	312	[ATAG]13.1	[ATAG]19.1	GCA_900245895.1	OFHV01000618.1		-	-	13.1	he
ZFMK-TIS-50663	Lacerta bilineata	LacBil14	312		[ATAG]19.1	GCA_900245895.1	OFHV01000618.1		NA	NA	NA	NA
ZFMK-TIS-50663	Lacerta bilineata	LacBil14	312		[ATAG]19.1	GCA_900245895.1	OFHV01000618.1		NA	NA	NA	NA
ZFMK-TIS-50665	Lacerta bilineata	LacBil14	312	[ATAG]14.1	[ATAG]19.1	GCA_900245895.1	OFHV01000618.1		-	-	14.1	ho
ZFMK-TIS-50665	Lacerta bilineata	LacBil14	312	[ATAG]14.1	[ATAG]19.1	GCA_900245895.1	OFHV01000618.1		-	-	14.1	ho
ZFMK-TIS-50666	Lacerta bilineata	LacBil14	312	[ATAG]16.1	[ATAG]19.1	GCA_900245895.1	OFHV01000618.1		-	-	16.1	ho
ZFMK-TIS-50666	Lacerta bilineata	LacBil14	312	[ATAG]16.1	[ATAG]19.1	GCA_900245895.1	OFHV01000618.1		-	-	16.1	ho
ZFMK-TIS-50667	Lacerta bilineata	LacBil14	312		[ATAG]19.1	GCA_900245895.1	OFHV01000618.1		NA	NA	NA	NA
ZFMK-TIS-50667	Lacerta bilineata	LacBil14	312		[ATAG]19.1	GCA_900245895.1	OFHV01000618.1		NA	NA	NA	NA
ZFMK-TIS-50668	Lacerta bilineata	LacBil14	312	[ATAG]11.1	[ATAG]19.1	GCA_900245895.1	OFHV01000618.1		C	-	11.1	he
ZFMK-TIS-50668	Lacerta bilineata	LacBil14	312	[ATAG]11.1	[ATAG]19.1	GCA_900245895.1	OFHV01000618.1		-	-	11.1	he
ZFMK-TIS-50669	Lacerta bilineata	LacBil14	312	[ATAG]13.1	[ATAG]19.1	GCA_900245895.1	OFHV01000618.1		C	-	13.1	he
ZFMK-TIS-50669	Lacerta bilineata	LacBil14	312	[ATAG]14.1	[ATAG]19.1	GCA_900245895.1	OFHV01000618.1		-	A	14.1	he
ZFMK-TIS-50671	Lacerta bilineata	LacBil14	312		[ATAG]19.1	GCA_900245895.1	OFHV01000618.1		NA	NA	NA	NA
ZFMK-TIS-50671	Lacerta bilineata	LacBil14	312		[ATAG]19.1	GCA_900245895.1	OFHV01000618.1		NA	NA	NA	NA
ZFMK-TIS-51189	Lacerta bilineata	LacBil14	312	[ATAG]12.1	[ATAG]19.1	GCA_900245895.1	OFHV01000618.1		-	-	12.1	he
ZFMK-TIS-51189	Lacerta bilineata	LacBil14	312	[ATAG]14.1	[ATAG]19.1	GCA_900245895.1	OFHV01000618.1		C	-	14.1	he
ZFMK-TIS-51190	Lacerta bilineata	LacBil14	312	[ATAG]12.1	[ATAG]19.1	GCA_900245895.1	OFHV01000618.1		-	-	12.1	ho
ZFMK-TIS-51190	Lacerta bilineata	LacBil14	312	[ATAG]12.1	[ATAG]19.1	GCA_900245895.1	OFHV01000618.1		-	-	12.1	ho

## Sheet: LacBil15
ZFMK-TIS	Species	Locus	Ref Amp size	Repeat motif	Ref allele	NCBI No	Scaffold ID	LFA Sample ID		inheritance	Allele Nr.
									103 Msat
ZFMK-TIS-50662	Lacerta bilineata	LacBil15	349	[ATAG]15	[ATAG]14	GCA_900245895.1	OFHV01000691.1		15	ho
ZFMK-TIS-50662	Lacerta bilineata	LacBil15	349	[ATAG]15	[ATAG]14	GCA_900245895.1	OFHV01000691.1		15	ho
ZFMK-TIS-50663	Lacerta bilineata	LacBil15	349		[ATAG]14	GCA_900245895.1	OFHV01000691.1		NA	NA
ZFMK-TIS-50663	Lacerta bilineata	LacBil15	349		[ATAG]14	GCA_900245895.1	OFHV01000691.1		NA	NA
ZFMK-TIS-50665	Lacerta bilineata	LacBil15	349	[ATAG]14	[ATAG]14	GCA_900245895.1	OFHV01000691.1		14	ho
ZFMK-TIS-50665	Lacerta bilineata	LacBil15	349	[ATAG]14	[ATAG]14	GCA_900245895.1	OFHV01000691.1		14	ho
ZFMK-TIS-50666	Lacerta bilineata	LacBil15	349		[ATAG]14	GCA_900245895.1	OFHV01000691.1		NA	NA
ZFMK-TIS-50666	Lacerta bilineata	LacBil15	349		[ATAG]14	GCA_900245895.1	OFHV01000691.1		NA	NA
ZFMK-TIS-50667	Lacerta bilineata	LacBil15	349	[ATAG]10	[ATAG]14	GCA_900245895.1	OFHV01000691.1		10	ho
ZFMK-TIS-50667	Lacerta bilineata	LacBil15	349	[ATAG]10	[ATAG]14	GCA_900245895.1	OFHV01000691.1		10	ho
ZFMK-TIS-50668	Lacerta bilineata	LacBil15	349		[ATAG]14	GCA_900245895.1	OFHV01000691.1		NA	NA
ZFMK-TIS-50668	Lacerta bilineata	LacBil15	349		[ATAG]14	GCA_900245895.1	OFHV01000691.1		NA	NA
ZFMK-TIS-50669	Lacerta bilineata	LacBil15	349		[ATAG]14	GCA_900245895.1	OFHV01000691.1		NA	NA
ZFMK-TIS-50669	Lacerta bilineata	LacBil15	349		[ATAG]14	GCA_900245895.1	OFHV01000691.1		NA	NA
ZFMK-TIS-50671	Lacerta bilineata	LacBil15	349		[ATAG]14	GCA_900245895.1	OFHV01000691.1		NA	NA
ZFMK-TIS-50671	Lacerta bilineata	LacBil15	349		[ATAG]14	GCA_900245895.1	OFHV01000691.1		NA	NA
ZFMK-TIS-51189	Lacerta bilineata	LacBil15	349	[ATAG]12	[ATAG]14	GCA_900245895.1	OFHV01000691.1		12	he
ZFMK-TIS-51189	Lacerta bilineata	LacBil15	349	[ATAG]17	[ATAG]14	GCA_900245895.1	OFHV01000691.1		17	he
ZFMK-TIS-51190	Lacerta bilineata	LacBil15	349	[ATAG]12	[ATAG]14	GCA_900245895.1	OFHV01000691.1		12	he
ZFMK-TIS-51190	Lacerta bilineata	LacBil15	349	[ATAG]13	[ATAG]14	GCA_900245895.1	OFHV01000691.1		13	he

[truncated: 12 more sheets: LacBil16, LacBil17, LacBil18, LacBil19, LacBil20, LacBil22, LacBil23, LacBil24, LacBil27, LacBil28, LacBil29, LacBil30]
