# Supplementary material for: FOGS: A SNPSTR Marker Database to Combat Wildlife Trafficking and a Cell Culture Bank for Ex‐Situ Conservation
Source: Mol Ecol Resour. 2025 Jan 10;25(4):e14062. doi: 10.1111/1755-0998.14062 (PMC11969641; doi:10.1111/1755-0998.14062)
Supplement: Supplementary file 4 — Table S4. SNPSTR data. [file MEN-25-e14062-s001.zip › Supplementary S4/Lacerta_Viridis_SNPSTR.xlsx]

## Sheet: LacVir1
ZFMK-TIS	Species	Locus	Ref Amp size	Repeat motif	Ref allele	NCBI No	Scaffold ID	LFA Sample ID							inheritance	Allele Nr.
									142 Msat	201 T->A	205 A->G	206 T->C	209 T->A	288 A->T
ZFMK-TIS-50673	Lacerta viridis	LacVir1	323		[AGAT]11.1	GCA_900245905.1	OFHU01002196.1		NA	NA	NA	NA	NA	NA	NA
ZFMK-TIS-50673	Lacerta viridis	LacVir1	323		[AGAT]11.1	GCA_900245905.1	OFHU01002196.1		NA	NA	NA	NA	NA	NA	NA
ZFMK-TIS-50674	Lacerta viridis	LacVir1	323	[AGAT]15.1	[AGAT]11.1	GCA_900245905.1	OFHU01002196.1		15.1	A	G	-	A	T	ho
ZFMK-TIS-50674	Lacerta viridis	LacVir1	323	[AGAT]15.1	[AGAT]11.1	GCA_900245905.1	OFHU01002196.1		15.1	A	G	-	A	T	ho
ZFMK-TIS-50677	Lacerta viridis	LacVir1	323	[AGAT]11.1	[AGAT]11.1	GCA_900245905.1	OFHU01002196.1		11.1	-	-	-	-	-	ho
ZFMK-TIS-50677	Lacerta viridis	LacVir1	323	[AGAT]11.1	[AGAT]11.1	GCA_900245905.1	OFHU01002196.1		11.1	-	-	-	-	-	ho
ZFMK-TIS-50679	Lacerta viridis	LacVir1	323	[AGAT]10.1	[AGAT]11.1	GCA_900245905.1	OFHU01002196.1		10.1	-	-	-	-	-	ho
ZFMK-TIS-50679	Lacerta viridis	LacVir1	323	[AGAT]10.1	[AGAT]11.1	GCA_900245905.1	OFHU01002196.1		10.1	-	-	-	-	-	ho
ZFMK-TIS-50680	Lacerta viridis	LacVir1	323	[AGAT]10.1	[AGAT]11.1	GCA_900245905.1	OFHU01002196.1		10.1	-	-	-	-	-	ho
ZFMK-TIS-50680	Lacerta viridis	LacVir1	323	[AGAT]10.1	[AGAT]11.1	GCA_900245905.1	OFHU01002196.1		10.1	-	-	-	-	-	ho
ZFMK-TIS-50681	Lacerta viridis	LacVir1	323		[AGAT]11.1	GCA_900245905.1	OFHU01002196.1		NA	NA	NA	NA	NA	NA	NA
ZFMK-TIS-50681	Lacerta viridis	LacVir1	323		[AGAT]11.1	GCA_900245905.1	OFHU01002196.1		NA	NA	NA	NA	NA	NA	NA
ZFMK-TIS-59202	Lacerta viridis	LacVir1	323	[AGAT]2 AGAG ATAT [AGAT]8.1	[AGAT]11.1	GCA_900245905.1	OFHU01002196.1		12.1b	-	-	C	-	-	he
ZFMK-TIS-59202	Lacerta viridis	LacVir1	323	[AGAT]2 AGAG ATAT [AGAT]9.1	[AGAT]11.1	GCA_900245905.1	OFHU01002196.1		13.1b	-	-	C	-	-	he
ZFMK-TIS-59204	Lacerta viridis	LacVir1	323	[AGAT]2 AGAG ATAT [AGAT]8.1	[AGAT]11.1	GCA_900245905.1	OFHU01002196.1		12.1b	-	-	C	-	-	ho
ZFMK-TIS-59204	Lacerta viridis	LacVir1	323	[AGAT]2 AGAG ATAT [AGAT]8.1	[AGAT]11.1	GCA_900245905.1	OFHU01002196.1		12.1b	-	-	C	-	-	ho
ZFMK-TIS-59205	Lacerta viridis	LacVir1	323	[AGAT]2 AGAG ATAT [AGAT]8.1	[AGAT]11.1	GCA_900245905.1	OFHU01002196.1		12.1b	-	-	C	-	-	ho
ZFMK-TIS-59205	Lacerta viridis	LacVir1	323	[AGAT]2 AGAG ATAT [AGAT]8.1	[AGAT]11.1	GCA_900245905.1	OFHU01002196.1		12.1b	-	-	C	-	-	ho
ZFMK-TIS-59209	Lacerta viridis	LacVir1	323	[AGAT]9.1	[AGAT]11.1	GCA_900245905.1	OFHU01002196.1		9.1	-	-	-	-	-	ho
ZFMK-TIS-59209	Lacerta viridis	LacVir1	323	[AGAT]9.1	[AGAT]11.1	GCA_900245905.1	OFHU01002196.1		9.1	-	-	-	-	-	ho

## Sheet: LacVir2
ZFMK-TIS	Species	Locus	Ref Amp size	Repeat motif	Ref allele	NCBI No	Scaffold ID	LFA Sample ID	Haplotype			inheritance	Allele Nr.
									24 G->A	115 C->G	167 Msat
ZFMK-TIS-50673	Lacerta viridis	LacVir2	320	[TAGA]14	[TAGA]12	GCA_900245905.1	OFHU01002205.1		-	-	14	he
ZFMK-TIS-50673	Lacerta viridis	LacVir2	320	[TAGA]16	[TAGA]12	GCA_900245905.1	OFHU01002205.1		-	-	16	he
ZFMK-TIS-50674	Lacerta viridis	LacVir2	320	[TAGA]2 TAGC [TAGA]12	[TAGA]12	GCA_900245905.1	OFHU01002205.1		-	-	15b	he
ZFMK-TIS-50674	Lacerta viridis	LacVir2	320	TAGG [TAGA]14	[TAGA]12	GCA_900245905.1	OFHU01002205.1		-	-	15c	he
ZFMK-TIS-50677	Lacerta viridis	LacVir2	320	[TAGA]14	[TAGA]12	GCA_900245905.1	OFHU01002205.1		-	-	14	he
ZFMK-TIS-50677	Lacerta viridis	LacVir2	320	[TAGA]15	[TAGA]12	GCA_900245905.1	OFHU01002205.1		-	-	15	he
ZFMK-TIS-50679	Lacerta viridis	LacVir2	320	[TAGA]14	[TAGA]12	GCA_900245905.1	OFHU01002205.1		-	-	14	he
ZFMK-TIS-50679	Lacerta viridis	LacVir2	320	[TAGA]2 TAGC [TAGA]13	[TAGA]12	GCA_900245905.1	OFHU01002205.1		-	-	16b	he
ZFMK-TIS-50680	Lacerta viridis	LacVir2	320	[TAGA]14	[TAGA]12	GCA_900245905.1	OFHU01002205.1		-	-	14	he
ZFMK-TIS-50680	Lacerta viridis	LacVir2	320	[TAGA]2 TAGC [TAGA]13	[TAGA]12	GCA_900245905.1	OFHU01002205.1		A	-	16b	he
ZFMK-TIS-50681	Lacerta viridis	LacVir2	320	[TAGA]14	[TAGA]12	GCA_900245905.1	OFHU01002205.1		-	-	14	he
ZFMK-TIS-50681	Lacerta viridis	LacVir2	320	[TAGA]16	[TAGA]12	GCA_900245905.1	OFHU01002205.1		-	-	16	he
ZFMK-TIS-59202	Lacerta viridis	LacVir2	320	[TAGA]9	[TAGA]12	GCA_900245905.1	OFHU01002205.1		-	G	9	he
ZFMK-TIS-59202	Lacerta viridis	LacVir2	320	[TAGA]11	[TAGA]12	GCA_900245905.1	OFHU01002205.1		-	G	11	he
ZFMK-TIS-59204	Lacerta viridis	LacVir2	320	[TAGA]11	[TAGA]12	GCA_900245905.1	OFHU01002205.1		-	G	11	ho
ZFMK-TIS-59204	Lacerta viridis	LacVir2	320	[TAGA]11	[TAGA]12	GCA_900245905.1	OFHU01002205.1		-	G	11	ho
ZFMK-TIS-59205	Lacerta viridis	LacVir2	320		[TAGA]12	GCA_900245905.1	OFHU01002205.1		NA	NA	NA	NA
ZFMK-TIS-59205	Lacerta viridis	LacVir2	320		[TAGA]12	GCA_900245905.1	OFHU01002205.1		NA	NA	NA	NA
ZFMK-TIS-59209	Lacerta viridis	LacVir2	320	[TAGA]11	[TAGA]12	GCA_900245905.1	OFHU01002205.1		-	-	11	ho
ZFMK-TIS-59209	Lacerta viridis	LacVir2	320	[TAGA]11	[TAGA]12	GCA_900245905.1	OFHU01002205.1		-	-	11	ho

## Sheet: LacVir6
ZFMK-TIS	Species	Locus	Ref Amp size	Repeat motif	Ref allele	NCBI No	Scaffold ID	LFA Sample ID	Haplotype					inheritance	Allele Nr.
									70 A->T	95 G->A	117 Msat	278 T->C	294 G->A
ZFMK-TIS-50673	Lacerta viridis	LacVir6	319	[ATAC]11 ATAA [ATAC]2	[ATAC]13	GCA_900245905.1	OFHU01002249.1		-	A	14	C	A	he
ZFMK-TIS-50673	Lacerta viridis	LacVir6	319	[ATAC]11 ATAA [ATAC]2	[ATAC]13	GCA_900245905.1	OFHU01002249.1		-	A	14	-	-	he
ZFMK-TIS-50674	Lacerta viridis	LacVir6	319	[ATAC]11 ATAA [ATAC]2	[ATAC]13	GCA_900245905.1	OFHU01002249.1		-	-	14	-	-	he
ZFMK-TIS-50674	Lacerta viridis	LacVir6	319	[ATAC]13 ATAA [ATAC]2	[ATAC]13	GCA_900245905.1	OFHU01002249.1		-	-	16	-	-	he
ZFMK-TIS-50677	Lacerta viridis	LacVir6	319	[ATAC]9 ATAA [ATAC]2	[ATAC]13	GCA_900245905.1	OFHU01002249.1		-	-	12	-	A	he
ZFMK-TIS-50677	Lacerta viridis	LacVir6	319	[ATAC]12 ATAA [ATAC]2	[ATAC]13	GCA_900245905.1	OFHU01002249.1		-	A	15	-	A	he
ZFMK-TIS-50679	Lacerta viridis	LacVir6	319	ATAC ATAA [ATAC]2	[ATAC]13	GCA_900245905.1	OFHU01002249.1		-	-	4	-	A	he
ZFMK-TIS-50679	Lacerta viridis	LacVir6	319	ATAC ATAA [ATAC]2	[ATAC]13	GCA_900245905.1	OFHU01002249.1		-	-	4	-	-	he
ZFMK-TIS-50680	Lacerta viridis	LacVir6	319	[ATAC]11 ATAA [ATAC]2	[ATAC]13	GCA_900245905.1	OFHU01002249.1		-	A	14	-	A	ho
ZFMK-TIS-50680	Lacerta viridis	LacVir6	319	[ATAC]11 ATAA [ATAC]2	[ATAC]13	GCA_900245905.1	OFHU01002249.1		-	A	14	-	A	ho
ZFMK-TIS-50681	Lacerta viridis	LacVir6	319	[ATAC]5	[ATAC]13	GCA_900245905.1	OFHU01002249.1		T	-	5	-	-	he
ZFMK-TIS-50681	Lacerta viridis	LacVir6	319	[ATAC]10	[ATAC]13	GCA_900245905.1	OFHU01002249.1		T	-	10	-	-	he
ZFMK-TIS-59202	Lacerta viridis	LacVir6	319	[ATAC]9	[ATAC]13	GCA_900245905.1	OFHU01002249.1		T	-	9	-	-	he
ZFMK-TIS-59202	Lacerta viridis	LacVir6	319	[ATAC]11 ATAA [ATAC]2	[ATAC]13	GCA_900245905.1	OFHU01002249.1		T	-	14	-	-	he
ZFMK-TIS-59204	Lacerta viridis	LacVir6	319	[ATAC]11	[ATAC]13	GCA_900245905.1	OFHU01002249.1		T	-	11	-	-	he
ZFMK-TIS-59204	Lacerta viridis	LacVir6	319	[ATAC]9 ATAA [ATAC]2	[ATAC]13	GCA_900245905.1	OFHU01002249.1		T	-	12	-	-	he
ZFMK-TIS-59205	Lacerta viridis	LacVir6	319	[ATAC]10	[ATAC]13	GCA_900245905.1	OFHU01002249.1		-	-	10	-	A	he
ZFMK-TIS-59205	Lacerta viridis	LacVir6	319	[ATAC]11	[ATAC]13	GCA_900245905.1	OFHU01002249.1		-	-	11	-	A	he
ZFMK-TIS-59209	Lacerta viridis	LacVir6	319	[ATAC]7 ATAA [ATAC]2	[ATAC]13	GCA_900245905.1	OFHU01002249.1		-	-	10	-	A	he
ZFMK-TIS-59209	Lacerta viridis	LacVir6	319	[ATAC]9 ATAA [ATAC]2	[ATAC]13	GCA_900245905.1	OFHU01002249.1		-	-	12	-	A	he

## Sheet: LacVir7
ZFMK-TIS	Species	Locus	Ref Amp size	Repeat motif	Ref allele	NCBI No	Scaffold ID	LFA Sample ID							inheritance	Allele Nr.
									56 Msat	158 G->A	159 T->C	217 C->T	220 A->G	223 T->C
ZFMK-TIS-50673	Lacerta viridis	LacVir7	303	[GATA]18.3	[GATA]14.3	GCA_900245905.1	OFHU01002250.1		18.3	-	-	-	-	-	ho
ZFMK-TIS-50673	Lacerta viridis	LacVir7	303	[GATA]18.3	[GATA]14.3	GCA_900245905.1	OFHU01002250.1		18.3	-	-	-	-	-	ho
ZFMK-TIS-50674	Lacerta viridis	LacVir7	303	[GATA]13.3	[GATA]14.3	GCA_900245905.1	OFHU01002250.1		13.3	-	-	-	-	C	he
ZFMK-TIS-50674	Lacerta viridis	LacVir7	303	[GATA]1.3 [GATA]12.3	[GATA]14.3	GCA_900245905.1	OFHU01002250.1		14.2b	-	C	-	-	-	he
ZFMK-TIS-50677	Lacerta viridis	LacVir7	303	[GATA]16.3	[GATA]14.3	GCA_900245905.1	OFHU01002250.1		16.3	-	-	-	-	-	he
ZFMK-TIS-50677	Lacerta viridis	LacVir7	303	[GATA]17.3	[GATA]14.3	GCA_900245905.1	OFHU01002250.1		17.3	-	-	-	-	-	he
ZFMK-TIS-50679	Lacerta viridis	LacVir7	303	[GATA]1.3 [GATA]12.3	[GATA]14.3	GCA_900245905.1	OFHU01002250.1		14.2b	-	C	-	-	-	ho
ZFMK-TIS-50679	Lacerta viridis	LacVir7	303	[GATA]1.3 [GATA]12.3	[GATA]14.3	GCA_900245905.1	OFHU01002250.1		14.2b	-	C	-	-	-	ho
ZFMK-TIS-50680	Lacerta viridis	LacVir7	303	[GATA]1.3 [GATA]12.3	[GATA]14.3	GCA_900245905.1	OFHU01002250.1		14.2b	A	C	-	-	-	he
ZFMK-TIS-50680	Lacerta viridis	LacVir7	303	[GATA]1.3 [GATA]12.3	[GATA]14.3	GCA_900245905.1	OFHU01002250.1		14.2b	-	C	-	-	-	he
ZFMK-TIS-50681	Lacerta viridis	LacVir7	303	[GATA]14.3	[GATA]14.3	GCA_900245905.1	OFHU01002250.1		14.3	-	C	-	-	-	ho
ZFMK-TIS-50681	Lacerta viridis	LacVir7	303	[GATA]14.3	[GATA]14.3	GCA_900245905.1	OFHU01002250.1		14.3	-	C	-	-	-	ho
ZFMK-TIS-59202	Lacerta viridis	LacVir7	303		[GATA]14.3	GCA_900245905.1	OFHU01002250.1		NA	NA	NA	NA	NA	NA	NA
ZFMK-TIS-59202	Lacerta viridis	LacVir7	303		[GATA]14.3	GCA_900245905.1	OFHU01002250.1		NA	NA	NA	NA	NA	NA	NA
ZFMK-TIS-59204	Lacerta viridis	LacVir7	303	[GATA]12.3	[GATA]14.3	GCA_900245905.1	OFHU01002250.1		12.3	-	C	T	G	-	he
ZFMK-TIS-59204	Lacerta viridis	LacVir7	303	[GATA]12.3	[GATA]14.3	GCA_900245905.1	OFHU01002250.1		12.3	-	C	-	-	-	he
ZFMK-TIS-59205	Lacerta viridis	LacVir7	303	[GATA]11.3	[GATA]14.3	GCA_900245905.1	OFHU01002250.1		11.3	-	C	T	G	-	he
ZFMK-TIS-59205	Lacerta viridis	LacVir7	303	[GATA]12.3	[GATA]14.3	GCA_900245905.1	OFHU01002250.1		12.3	-	C	T	G	-	he
ZFMK-TIS-59209	Lacerta viridis	LacVir7	303	[GATA]12.3	[GATA]14.3	GCA_900245905.1	OFHU01002250.1		12.3	-	C	T	G	-	he
ZFMK-TIS-59209	Lacerta viridis	LacVir7	303	[GATA]12.3	[GATA]14.3	GCA_900245905.1	OFHU01002250.1		12.3	-	C	-	-	-	he

## Sheet: LacVir8
ZFMK-TIS	Species	Locus	Ref Amp size	Repeat motif	Ref allele	NCBI No	Scaffold ID	LFA Sample ID	Haplotype								inheritance	Allele Nr.
									45 T->C	54 T->G	58 T->C	124 G->A	138 C->T	150 Msat	210 A->G	282 G->A
ZFMK-TIS-50673	Lacerta viridis	LacVir8	342	[TAGA]12.1	[TAGA]12.1	GCA_900245905.1	OFHU01002264.1		-	-	-	-	-	12.1	G	A	ho
ZFMK-TIS-50673	Lacerta viridis	LacVir8	342	[TAGA]12.1	[TAGA]12.1	GCA_900245905.1	OFHU01002264.1		-	-	-	-	-	12.1	G	A	ho
ZFMK-TIS-50674	Lacerta viridis	LacVir8	342	[TAGA]10.1	[TAGA]12.1	GCA_900245905.1	OFHU01002264.1		-	-	-	-	-	10.1	G	-	he
ZFMK-TIS-50674	Lacerta viridis	LacVir8	342	[TAGA]11.1	[TAGA]12.1	GCA_900245905.1	OFHU01002264.1		-	-	-	-	-	11.1	G	-	he
ZFMK-TIS-50677	Lacerta viridis	LacVir8	342	[TAGA]10.1	[TAGA]12.1	GCA_900245905.1	OFHU01002264.1		-	-	-	-	-	10.1	G	-	he
ZFMK-TIS-50677	Lacerta viridis	LacVir8	342	[TAGA]13.1	[TAGA]12.1	GCA_900245905.1	OFHU01002264.1		-	-	-	-	-	13.1	G	-	he
ZFMK-TIS-50679	Lacerta viridis	LacVir8	342	[TAGA]9.1	[TAGA]12.1	GCA_900245905.1	OFHU01002264.1		-	-	-	-	-	9.1	G	-	he
ZFMK-TIS-50679	Lacerta viridis	LacVir8	342	[TAGA]11.1	[TAGA]12.1	GCA_900245905.1	OFHU01002264.1		-	-	-	-	-	11.1	-	-	he
ZFMK-TIS-50680	Lacerta viridis	LacVir8	342	[TAGA]9.1	[TAGA]12.1	GCA_900245905.1	OFHU01002264.1		-	-	-	-	-	9.1	G	-	he
ZFMK-TIS-50680	Lacerta viridis	LacVir8	342	[TAGA]11.1	[TAGA]12.1	GCA_900245905.1	OFHU01002264.1		-	-	-	-	-	11.1	-	-	he
ZFMK-TIS-50681	Lacerta viridis	LacVir8	342		[TAGA]12.1	GCA_900245905.1	OFHU01002264.1		NA	NA	NA	NA	NA	NA	NA	NA	NA
ZFMK-TIS-50681	Lacerta viridis	LacVir8	342		[TAGA]12.1	GCA_900245905.1	OFHU01002264.1		NA	NA	NA	NA	NA	NA	NA	NA	NA
ZFMK-TIS-59202	Lacerta viridis	LacVir8	342	[TAGA]11.1	[TAGA]12.1	GCA_900245905.1	OFHU01002264.1		-	-	-	-	-	11.1	G	-	he
ZFMK-TIS-59202	Lacerta viridis	LacVir8	342	TAGA TAGG [TAGA]10.1	[TAGA]12.1	GCA_900245905.1	OFHU01002264.1		-	-	-	A	T	12.1	-	-	he
ZFMK-TIS-59204	Lacerta viridis	LacVir8	342	[TAGA]9.1	[TAGA]12.1	GCA_900245905.1	OFHU01002264.1		C	G	C	-	-	9.1	G	-	he
ZFMK-TIS-59204	Lacerta viridis	LacVir8	342	[TAGA]9.1	[TAGA]12.1	GCA_900245905.1	OFHU01002264.1		C	-	-	-	-	9.1	G	-	he
ZFMK-TIS-59205	Lacerta viridis	LacVir8	342	[TAGA]10.1	[TAGA]12.1	GCA_900245905.1	OFHU01002264.1		C	-	-	-	-	10.1	G	-	he
ZFMK-TIS-59205	Lacerta viridis	LacVir8	342	TAGA TAGG [TAGA]10.1	[TAGA]12.1	GCA_900245905.1	OFHU01002264.1		-	-	-	A	T	12.1	-	-	he
ZFMK-TIS-59209	Lacerta viridis	LacVir8	342	[TAGA]11.1	[TAGA]12.1	GCA_900245905.1	OFHU01002264.1		C	-	-	-	-	11.1	G	-	he
ZFMK-TIS-59209	Lacerta viridis	LacVir8	342	[TAGA]13.1	[TAGA]12.1	GCA_900245905.1	OFHU01002264.1		C	-	-	-	-	13.1	G	-	he

## Sheet: LacVir9
ZFMK-TIS	Species	Locus	Ref Amp size	Repeat motif	Ref allele	NCBI No	Scaffold ID	LFA Sample ID					inheritance	Allele Nr.
									58 Msat	121 C->T	162 G->A	226 T->A
ZFMK-TIS-50673	Lacerta viridis	LacVir9	301	[AGAT]13.1	[AGAT]12.1	GCA_900245905.1	OFHU01002275.1		13.1	-	-	-	he
ZFMK-TIS-50673	Lacerta viridis	LacVir9	301	[AGAT]14.1	[AGAT]12.1	GCA_900245905.1	OFHU01002275.1		14.1	-	-	-	he
ZFMK-TIS-50674	Lacerta viridis	LacVir9	301	[AGAT]12.1	[AGAT]12.1	GCA_900245905.1	OFHU01002275.1		12.1	T	A	A	he
ZFMK-TIS-50674	Lacerta viridis	LacVir9	301	[AGAT]17.1	[AGAT]12.1	GCA_900245905.1	OFHU01002275.1		17.1	-	-	-	he
ZFMK-TIS-50677	Lacerta viridis	LacVir9	301	[AGAT]13.1	[AGAT]12.1	GCA_900245905.1	OFHU01002275.1		13.1	-	-	-	ho
ZFMK-TIS-50677	Lacerta viridis	LacVir9	301	[AGAT]13.1	[AGAT]12.1	GCA_900245905.1	OFHU01002275.1		13.1	-	-	-	ho
ZFMK-TIS-50679	Lacerta viridis	LacVir9	301	[AGAT]11.1	[AGAT]12.1	GCA_900245905.1	OFHU01002275.1		11.1	-	-	-	ho
ZFMK-TIS-50679	Lacerta viridis	LacVir9	301	[AGAT]11.1	[AGAT]12.1	GCA_900245905.1	OFHU01002275.1		11.1	-	-	-	ho
ZFMK-TIS-50680	Lacerta viridis	LacVir9	301	[AGAT]9.1	[AGAT]12.1	GCA_900245905.1	OFHU01002275.1		9.1	-	-	-	he
ZFMK-TIS-50680	Lacerta viridis	LacVir9	301	[AGAT]11.1	[AGAT]12.1	GCA_900245905.1	OFHU01002275.1		11.1	-	-	-	he
ZFMK-TIS-50681	Lacerta viridis	LacVir9	301	[AGAT]11.1	[AGAT]12.1	GCA_900245905.1	OFHU01002275.1		11.1	-	-	-	he
ZFMK-TIS-50681	Lacerta viridis	LacVir9	301	[AGAT]12.1	[AGAT]12.1	GCA_900245905.1	OFHU01002275.1		12.1	-	-	-	he
ZFMK-TIS-59202	Lacerta viridis	LacVir9	301	[AGAT]8.1	[AGAT]12.1	GCA_900245905.1	OFHU01002275.1		8.1	-	-	A	ho
ZFMK-TIS-59202	Lacerta viridis	LacVir9	301	[AGAT]8.1	[AGAT]12.1	GCA_900245905.1	OFHU01002275.1		8.1	-	-	A	ho
ZFMK-TIS-59204	Lacerta viridis	LacVir9	301	[AGAT]10.1	[AGAT]12.1	GCA_900245905.1	OFHU01002275.1		10.1	-	-	-	ho
ZFMK-TIS-59204	Lacerta viridis	LacVir9	301	[AGAT]10.1	[AGAT]12.1	GCA_900245905.1	OFHU01002275.1		10.1	-	-	-	ho
ZFMK-TIS-59205	Lacerta viridis	LacVir9	301	[AGAT]8.1	[AGAT]12.1	GCA_900245905.1	OFHU01002275.1		8.1	-	-	-	he
ZFMK-TIS-59205	Lacerta viridis	LacVir9	301	[AGAT]9.1	[AGAT]12.1	GCA_900245905.1	OFHU01002275.1		9.1	-	-	-	he
ZFMK-TIS-59209	Lacerta viridis	LacVir9	301	[AGAT]10.1	[AGAT]12.1	GCA_900245905.1	OFHU01002275.1		10.1	-	-	-	ho
ZFMK-TIS-59209	Lacerta viridis	LacVir9	301	[AGAT]10.1	[AGAT]12.1	GCA_900245905.1	OFHU01002275.1		10.1	-	-	-	ho

## Sheet: LacVir11
ZFMK-TIS	Species	Locus	Ref Amp size	Repeat motif	Ref allele	NCBI No	Scaffold ID	LFA Sample ID	Haplotype			inheritance	Allele Nr.
									52 T->A	111 Msat	271 A->G
ZFMK-TIS-50673	Lacerta viridis	LacVir11	309	[AGAT]12 [AGAC]1.3	[AGAT]12.3	GCA_900245905.1	OFHU01002283.1		A	13.3b	-	he
ZFMK-TIS-50673	Lacerta viridis	LacVir11	309	[AGAT]12 AGAC AGAG	[AGAT]12.3	GCA_900245905.1	OFHU01002283.1		A	14c	-	he
ZFMK-TIS-50674	Lacerta viridis	LacVir11	309	[AGAT]12.3	[AGAT]12.3	GCA_900245905.1	OFHU01002283.1		-	12.3	-	he
ZFMK-TIS-50674	Lacerta viridis	LacVir11	309	[AGAT]13	[AGAT]12.3	GCA_900245905.1	OFHU01002283.1		-	13	-	he
ZFMK-TIS-50677	Lacerta viridis	LacVir11	309	[AGAT]15.3	[AGAT]12.3	GCA_900245905.1	OFHU01002283.1		-	15.3	-	he
ZFMK-TIS-50677	Lacerta viridis	LacVir11	309	[AGAT]16	[AGAT]12.3	GCA_900245905.1	OFHU01002283.1		-	16	-	he
ZFMK-TIS-50679	Lacerta viridis	LacVir11	309	[AGAT]11.3	[AGAT]12.3	GCA_900245905.1	OFHU01002283.1		-	11.3	-	he
ZFMK-TIS-50679	Lacerta viridis	LacVir11	309	[AGAT]11 AGAG	[AGAT]12.3	GCA_900245905.1	OFHU01002283.1		-	12d	-	he
ZFMK-TIS-50680	Lacerta viridis	LacVir11	309	[AGAT]3 G [ATAG]12.1	[AGAT]12.3	GCA_900245905.1	OFHU01002283.1		-	15.1e	-	ho
ZFMK-TIS-50680	Lacerta viridis	LacVir11	309	[AGAT]3 G [ATAG]12.1	[AGAT]12.3	GCA_900245905.1	OFHU01002283.1		-	15.1e	-	ho
ZFMK-TIS-50681	Lacerta viridis	LacVir11	309	AGTT [AGAT]14.3	[AGAT]12.3	GCA_900245905.1	OFHU01002283.1		-	15.3f	-	he
ZFMK-TIS-50681	Lacerta viridis	LacVir11	309	AGTT [AGAT]14 AGAG	[AGAT]12.3	GCA_900245905.1	OFHU01002283.1		-	16g	-	he
ZFMK-TIS-59202	Lacerta viridis	LacVir11	309	[AGAT]12.3	[AGAT]12.3	GCA_900245905.1	OFHU01002283.1		-	12.3	-	he
ZFMK-TIS-59202	Lacerta viridis	LacVir11	309	[AGAT]12 AGAG	[AGAT]12.3	GCA_900245905.1	OFHU01002283.1		-	13d	G	he
ZFMK-TIS-59204	Lacerta viridis	LacVir11	309	[AGAT]13.3	[AGAT]12.3	GCA_900245905.1	OFHU01002283.1		-	13.3	-	he
ZFMK-TIS-59204	Lacerta viridis	LacVir11	309	[AGAT]13 AGAG	[AGAT]12.3	GCA_900245905.1	OFHU01002283.1		-	14d	-	he
ZFMK-TIS-59205	Lacerta viridis	LacVir11	309	[AGAT]13.3	[AGAT]12.3	GCA_900245905.1	OFHU01002283.1		-	13.3	-	he
ZFMK-TIS-59205	Lacerta viridis	LacVir11	309	[AGAT]13 AGAG	[AGAT]12.3	GCA_900245905.1	OFHU01002283.1		-	14d	G	he
ZFMK-TIS-59209	Lacerta viridis	LacVir11	309	[AGAT]11.3	[AGAT]12.3	GCA_900245905.1	OFHU01002283.1		-	11.3	-	he
ZFMK-TIS-59209	Lacerta viridis	LacVir11	309	[AGAT]12	[AGAT]12.3	GCA_900245905.1	OFHU01002283.1		-	12	-	he

## Sheet: LacVir12
ZFMK-TIS	Species	Locus	Ref Amp size	Repeat motif	Ref allele	NCBI No	Scaffold ID	LFA Sample ID			inheritance	Allele Nr.
									74 Msat	152 T->C
ZFMK-TIS-50673	Lacerta viridis	LacVir12	319	[GATA]4.3 [GATA]16.2	[GATA]17.2	GCA_900245905.1	OFHU01002284.1		21.2b	-	ho
ZFMK-TIS-50673	Lacerta viridis	LacVir12	319	[GATA]4.3 [GATA]16.2	[GATA]17.2	GCA_900245905.1	OFHU01002284.1		21.2b	-	ho
ZFMK-TIS-50674	Lacerta viridis	LacVir12	319	[GATA]4.3 [GATA]15.3 [GATA]3.2	[GATA]17.2	GCA_900245905.1	OFHU01002284.1		22.2c	-	he
ZFMK-TIS-50674	Lacerta viridis	LacVir12	319	[GATA]4.3 [GATG]21.2	[GATA]17.2	GCA_900245905.1	OFHU01002284.1		24.2b	-	he
ZFMK-TIS-50677	Lacerta viridis	LacVir12	319	[GATA]4.3 [GATA]18.2	[GATA]17.2	GCA_900245905.1	OFHU01002284.1		22.2b	-	ho
ZFMK-TIS-50677	Lacerta viridis	LacVir12	319	[GATA]4.3 [GATA]18.2	[GATA]17.2	GCA_900245905.1	OFHU01002284.1		22.2b	-	ho
ZFMK-TIS-50679	Lacerta viridis	LacVir12	319	[GATA]10.3 [GATA]9.2	[GATA]17.2	GCA_900245905.1	OFHU01002284.1		19.2c	C	he
ZFMK-TIS-50679	Lacerta viridis	LacVir12	319	[GATA]10.3 [GATA]11.2	[GATA]17.2	GCA_900245905.1	OFHU01002284.1		21.2c	-	he
ZFMK-TIS-50680	Lacerta viridis	LacVir12	319	[GATA]10.3 [GATA]9.2	[GATA]17.2	GCA_900245905.1	OFHU01002284.1		19.2c	C	he
ZFMK-TIS-50680	Lacerta viridis	LacVir12	319	[GATA]10.3 [GATA]11.2	[GATA]17.2	GCA_900245905.1	OFHU01002284.1		21.2d	-	he
ZFMK-TIS-50681	Lacerta viridis	LacVir12	319	[GATA]9.3 [GATA]14.2	[GATA]17.2	GCA_900245905.1	OFHU01002284.1		23.2e	-	ho
ZFMK-TIS-50681	Lacerta viridis	LacVir12	319	[GATA]9.3 [GATA]14.2	[GATA]17.2	GCA_900245905.1	OFHU01002284.1		23.2e	-	ho
ZFMK-TIS-59202	Lacerta viridis	LacVir12	319		[GATA]17.2	GCA_900245905.1	OFHU01002284.1		NA	NA	NA
ZFMK-TIS-59202	Lacerta viridis	LacVir12	319		[GATA]17.2	GCA_900245905.1	OFHU01002284.1		NA	NA	NA
ZFMK-TIS-59204	Lacerta viridis	LacVir12	319	[GATA]4.3 [GATA]16.2	[GATA]17.2	GCA_900245905.1	OFHU01002284.1		20.2f	-	ho
ZFMK-TIS-59204	Lacerta viridis	LacVir12	319	[GATA]4.3 [GATA]16.2	[GATA]17.2	GCA_900245905.1	OFHU01002284.1		20.2f	-	ho
ZFMK-TIS-59205	Lacerta viridis	LacVir12	319		[GATA]17.2	GCA_900245905.1	OFHU01002284.1		NA	NA	NA
ZFMK-TIS-59205	Lacerta viridis	LacVir12	319		[GATA]17.2	GCA_900245905.1	OFHU01002284.1		NA	NA	NA
ZFMK-TIS-59209	Lacerta viridis	LacVir12	319	[GATA]8.3 [GATA]9.2	[GATA]17.2	GCA_900245905.1	OFHU01002284.1		17.2g	-	ho
ZFMK-TIS-59209	Lacerta viridis	LacVir12	319	[GATA]8.3 [GATA]9.2	[GATA]17.2	GCA_900245905.1	OFHU01002284.1		17.2g	-	ho

## Sheet: LacVir13
ZFMK-TIS	Species	Locus	Ref Amp size	Repeat motif	Ref allele	NCBI No	Scaffold ID	LFA Sample ID					inheritance	Allele Nr.
									66 Msat	135 G->A	138 G->T	233 C->T
ZFMK-TIS-50673	Lacerta viridis	LacVir13	301	[GTAA]10.3	[GTAA]11.3	GCA_900245905.1	OFHU01002292.1		10.3	-	-	T	he
ZFMK-TIS-50673	Lacerta viridis	LacVir13	301	[GTAA]10.3	[GTAA]11.3	GCA_900245905.1	OFHU01002292.1		10.3	-	-	-	he
ZFMK-TIS-50674	Lacerta viridis	LacVir13	301	[GTAA]5.3	[GTAA]11.3	GCA_900245905.1	OFHU01002292.1		5.3	A	T	-	ho
ZFMK-TIS-50674	Lacerta viridis	LacVir13	301	[GTAA]5.3	[GTAA]11.3	GCA_900245905.1	OFHU01002292.1		5.3	A	T	-	ho
ZFMK-TIS-50677	Lacerta viridis	LacVir13	301	[GTAA]5.3	[GTAA]11.3	GCA_900245905.1	OFHU01002292.1		5.3	A	T	-	ho
ZFMK-TIS-50677	Lacerta viridis	LacVir13	301	[GTAA]5.3	[GTAA]11.3	GCA_900245905.1	OFHU01002292.1		5.3	A	T	-	ho
ZFMK-TIS-50679	Lacerta viridis	LacVir13	301	[GTAA]5.3	[GTAA]11.3	GCA_900245905.1	OFHU01002292.1		5.3	A	T	-	ho
ZFMK-TIS-50679	Lacerta viridis	LacVir13	301	[GTAA]5.3	[GTAA]11.3	GCA_900245905.1	OFHU01002292.1		5.3	A	T	-	ho
ZFMK-TIS-50680	Lacerta viridis	LacVir13	301	[GTAA]5.3	[GTAA]11.3	GCA_900245905.1	OFHU01002292.1		5.3	A	T	-	ho
ZFMK-TIS-50680	Lacerta viridis	LacVir13	301	[GTAA]5.3	[GTAA]11.3	GCA_900245905.1	OFHU01002292.1		5.3	A	T	-	ho
ZFMK-TIS-50681	Lacerta viridis	LacVir13	301	[GTAA]8.3	[GTAA]11.3	GCA_900245905.1	OFHU01002292.1		8.3	-	-	-	ho
ZFMK-TIS-50681	Lacerta viridis	LacVir13	301	[GTAA]8.3	[GTAA]11.3	GCA_900245905.1	OFHU01002292.1		8.3	-	-	-	ho
ZFMK-TIS-59202	Lacerta viridis	LacVir13	301		[GTAA]11.3	GCA_900245905.1	OFHU01002292.1		NA	NA	NA	NA	NA
ZFMK-TIS-59202	Lacerta viridis	LacVir13	301		[GTAA]11.3	GCA_900245905.1	OFHU01002292.1		NA	NA	NA	NA	NA
ZFMK-TIS-59204	Lacerta viridis	LacVir13	301		[GTAA]11.3	GCA_900245905.1	OFHU01002292.1		NA	NA	NA	NA	NA
ZFMK-TIS-59204	Lacerta viridis	LacVir13	301		[GTAA]11.3	GCA_900245905.1	OFHU01002292.1		NA	NA	NA	NA	NA
ZFMK-TIS-59205	Lacerta viridis	LacVir13	301		[GTAA]11.3	GCA_900245905.1	OFHU01002292.1		NA	NA	NA	NA	NA
ZFMK-TIS-59205	Lacerta viridis	LacVir13	301		[GTAA]11.3	GCA_900245905.1	OFHU01002292.1		NA	NA	NA	NA	NA
ZFMK-TIS-59209	Lacerta viridis	LacVir13	301	[GTAA]5.3	[GTAA]11.3	GCA_900245905.1	OFHU01002292.1		5.3	A	T	-	ho
ZFMK-TIS-59209	Lacerta viridis	LacVir13	301	[GTAA]5.3	[GTAA]11.3	GCA_900245905.1	OFHU01002292.1		5.3	A	T	-	ho

## Sheet: LacVir14
ZFMK-TIS	Species	Locus	Ref Amp size	Repeat motif	Ref allele	NCBI No	Scaffold ID	LFA Sample ID	Haplotype								inheritance	Allele Nr.
									61 T->C	156 Msat	203 T->A	264 A->G	268 T->C	293 T->C	294 T->C	298 T->A
ZFMK-TIS-50673	Lacerta viridis	LacVir14	325	[GATA]17.3	[GATA]11.3	GCA_900245905.1	OFHU01002299.1		-	17.3	-	-	-	-	-	-	ho
ZFMK-TIS-50673	Lacerta viridis	LacVir14	325	[GATA]17.3	[GATA]11.3	GCA_900245905.1	OFHU01002299.1		-	17.3	-	-	-	-	-	-	ho
ZFMK-TIS-50674	Lacerta viridis	LacVir14	325	[GATA]13.3	[GATA]11.3	GCA_900245905.1	OFHU01002299.1		-	13.3	-	-	-	-	-	-	ho
ZFMK-TIS-50674	Lacerta viridis	LacVir14	325	[GATA]13.3	[GATA]11.3	GCA_900245905.1	OFHU01002299.1		-	13.3	-	-	-	-	-	-	ho
ZFMK-TIS-50677	Lacerta viridis	LacVir14	325	[GATA]11.3	[GATA]11.3	GCA_900245905.1	OFHU01002299.1		-	11.3	-	G	C	-	-	-	he
ZFMK-TIS-50677	Lacerta viridis	LacVir14	325	[GATA]14.3	[GATA]11.3	GCA_900245905.1	OFHU01002299.1		-	14.3	-	-	-	-	-	-	he
ZFMK-TIS-50679	Lacerta viridis	LacVir14	325	[GATA]13.3	[GATA]11.3	GCA_900245905.1	OFHU01002299.1		-	13.3	-	-	-	-	-	-	ho
ZFMK-TIS-50679	Lacerta viridis	LacVir14	325	[GATA]13.3	[GATA]11.3	GCA_900245905.1	OFHU01002299.1		-	13.3	-	-	-	-	-	-	ho
ZFMK-TIS-50680	Lacerta viridis	LacVir14	325	[GATA]13.3	[GATA]11.3	GCA_900245905.1	OFHU01002299.1		-	13.3	-	-	-	-	-	-	ho
ZFMK-TIS-50680	Lacerta viridis	LacVir14	325	[GATA]13.3	[GATA]11.3	GCA_900245905.1	OFHU01002299.1		-	13.3	-	-	-	-	-	-	ho
ZFMK-TIS-50681	Lacerta viridis	LacVir14	325	[GATA]15.3	[GATA]11.3	GCA_900245905.1	OFHU01002299.1		-	15.3	-	-	-	-	-	-	ho
ZFMK-TIS-50681	Lacerta viridis	LacVir14	325	[GATA]15.3	[GATA]11.3	GCA_900245905.1	OFHU01002299.1		-	15.3	-	-	-	-	-	-	ho
ZFMK-TIS-59202	Lacerta viridis	LacVir14	325	[GATA]10 [GAT]2 [GATA]11.3	[GATA]11.3	GCA_900245905.1	OFHU01002299.1		C	23.3b	-	-	-	-	-	-	he
ZFMK-TIS-59202	Lacerta viridis	LacVir14	325	[GATA]12 [GAT]2 [GATA]11.3	[GATA]11.3	GCA_900245905.1	OFHU01002299.1		C	25.3c	A	-	C	C	C	A	he
ZFMK-TIS-59204	Lacerta viridis	LacVir14	325	[GATA]11 [GAT]2 [GATA]10.3	[GATA]11.3	GCA_900245905.1	OFHU01002299.1		C	23.3d	A	-	C	C	C	A	he
ZFMK-TIS-59204	Lacerta viridis	LacVir14	325	[GATA]10 [GAT]2 [GATA]10.3	[GATA]11.3	GCA_900245905.1	OFHU01002299.1		C	24.3b	A	-	C	C	C	A	he
ZFMK-TIS-59205	Lacerta viridis	LacVir14	325	[GATA]11 [GAT]2 [GATA]10.3	[GATA]11.3	GCA_900245905.1	OFHU01002299.1		C	23.3d	A	-	C	C	C	A	ho
ZFMK-TIS-59205	Lacerta viridis	LacVir14	325	[GATA]11 [GAT]2 [GATA]10.3	[GATA]11.3	GCA_900245905.1	OFHU01002299.1		C	23.3d	A	-	C	C	C	A	ho
ZFMK-TIS-59209	Lacerta viridis	LacVir14	325	[GATA]13.3	[GATA]11.3	GCA_900245905.1	OFHU01002299.1		-	13.3	-	-	C	C	C	A	ho
ZFMK-TIS-59209	Lacerta viridis	LacVir14	325	[GATA]13.3	[GATA]11.3	GCA_900245905.1	OFHU01002299.1		-	13.3	-	-	C	C	C	A	ho

[truncated: 13 more sheets: LacVir16, LacVir17, LacVir18, LacVir19, LacVir20, LacVir22, LacVir23, LacVir24, LacVir25, LacVir26, LacVir27, LacVir28, LacVir30]
