# Supplementary material for: FOGS: A SNPSTR Marker Database to Combat Wildlife Trafficking and a Cell Culture Bank for Ex‐Situ Conservation
Source: Mol Ecol Resour. 2025 Jan 10;25(4):e14062. doi: 10.1111/1755-0998.14062 (PMC11969641; doi:10.1111/1755-0998.14062)
Supplement: Supplementary file 4 — Table S4. SNPSTR data. [file MEN-25-e14062-s001.zip › Supplementary S4/Lanius_collurio_SNPSTR.xlsx]

## Sheet: LanCol2
ZFMK-TIS	Species	Locus	Ref Amp size	Repeat motif	Ref allele	NCBI No	Scaffold ID	LFA Sample ID	Haplotype				inheritance	Allele Nr.
									66 T->C	73 Msat	156 G->A	194 T->C
ZFMK-DNA-FD19595273	Lanius collurio	LanCol2	303	TCAA TCAG TCCAA [TCAA]6.3	TCAA TCAG [TCAA]11.3	GCA_020086605.1	JACBWW010000008.1		-	9.3b	-	C	ho
ZFMK-DNA-FD19595273	Lanius collurio	LanCol2	303	TCAA TCAG TCCAA [TCAA]6.3	TCAA TCAG [TCAA]11.3	GCA_020086605.1	JACBWW010000008.1		-	9.3b	-	C	ho
ZFMK-DNA-FD19595257	Lanius collurio	LanCol2	303	TCAA TCAG [TCAA]8.3	TCAA TCAG [TCAA]11.3	GCA_020086605.1	JACBWW010000008.1		-	10.3	-	-	he
ZFMK-DNA-FD19595257	Lanius collurio	LanCol2	303	TCAA TCAG [TCAA]9.3	TCAA TCAG [TCAA]11.3	GCA_020086605.1	JACBWW010000008.1		-	11.3	-	-	he
ZFMK-DNA-FD19595289	Lanius collurio	LanCol2	303	[TCAA]8.3	TCAA TCAG [TCAA]11.3	GCA_020086605.1	JACBWW010000008.1		C	8.3c	A	-	he
ZFMK-DNA-FD19595289	Lanius collurio	LanCol2	303	TCAA TCAG [TCAA]8.3	TCAA TCAG [TCAA]11.3	GCA_020086605.1	JACBWW010000008.1		-	10.3	-	-	he
ZFMK-DNA-FD19595305	Lanius collurio	LanCol2	303	TCAA TCAG [TCAA]5.3	TCAA TCAG [TCAA]11.3	GCA_020086605.1	JACBWW010000008.1		-	7.3	-	-	ho
ZFMK-DNA-FD19595305	Lanius collurio	LanCol2	303	TCAA TCAG [TCAA]5.3	TCAA TCAG [TCAA]11.3	GCA_020086605.1	JACBWW010000008.1		-	7.3	-	-	ho
ZFMK-DNA-FD19595321	Lanius collurio	LanCol2	303	TCAA TCAG [TCAA]7.3	TCAA TCAG [TCAA]11.3	GCA_020086605.1	JACBWW010000008.1		-	9.3	-	-	he
ZFMK-DNA-FD19595321	Lanius collurio	LanCol2	303	TCAA TCAG [TCAA]8.3	TCAA TCAG [TCAA]11.3	GCA_020086605.1	JACBWW010000008.1		-	10.3	-	-	he
ZFMK-TIS-2514988	Lanius collurio	LanCol2	303	TCAA TCAG [TCAA]6.3	TCAA TCAG [TCAA]11.3	GCA_020086605.1	JACBWW010000008.1		-	8.3	-	-	ho
ZFMK-TIS-2514988	Lanius collurio	LanCol2	303	TCAA TCAG [TCAA]6.3	TCAA TCAG [TCAA]11.3	GCA_020086605.1	JACBWW010000008.1		-	8.3	-	-	ho
ZFMK-TIS-2514989	Lanius collurio	LanCol2	303	TCAA TCAG [TCAA]5.3	TCAA TCAG [TCAA]11.3	GCA_020086605.1	JACBWW010000008.1		-	7.3	-	-	ho
ZFMK-TIS-2514989	Lanius collurio	LanCol2	303	TCAA TCAG [TCAA]5.3	TCAA TCAG [TCAA]11.3	GCA_020086605.1	JACBWW010000008.1		-	7.3	-	-	ho
ZFMK-TIS-2530268	Lanius collurio	LanCol2	303	TCAA TCAG [TCAA]8.3	TCAA TCAG [TCAA]11.3	GCA_020086605.1	JACBWW010000008.1		-	10.3	-	-	ho
ZFMK-TIS-2530268	Lanius collurio	LanCol2	303	TCAA TCAG [TCAA]8.3	TCAA TCAG [TCAA]11.3	GCA_020086605.1	JACBWW010000008.1		-	10.3	-	-	ho
ZFMK-TIS-35045	Lanius collurio	LanCol2	303	TCAA TCAG [TCAA]8.3	TCAA TCAG [TCAA]11.3	GCA_020086605.1	JACBWW010000008.1		-	10.3	-	-	ho
ZFMK-TIS-35045	Lanius collurio	LanCol2	303	TCAA TCAG [TCAA]8.3	TCAA TCAG [TCAA]11.3	GCA_020086605.1	JACBWW010000008.1		-	10.3	-	-	ho
ZFMK-TIS-8011731	Lanius collurio	LanCol2	303	TCAA TCAG [TCAA]7.3	TCAA TCAG [TCAA]11.3	GCA_020086605.1	JACBWW010000008.1		-	9.3	-	-	ho
ZFMK-TIS-8011731	Lanius collurio	LanCol2	303	TCAA TCAG [TCAA]7.3	TCAA TCAG [TCAA]11.3	GCA_020086605.1	JACBWW010000008.1		-	9.3	-	-	ho

## Sheet: LanCol3
ZFMK-TIS	Species	Locus	Ref Amp size	Repeat motif	Ref allele	NCBI No	Scaffold ID	LFA Sample ID	Haplotype															inheritance	Allele Nr.
									47 A->T	48 A->G	90 C->T	91 G->A	106 Msat	180 A->C	195 G->A	197 C->T	228 T->A	232 G->A	250 G->T	255 A->G	284 C->A	292 T->A	319 A->C
ZFMK-DNA-FD19595273	Lanius collurio	LanCol3	349	[GATA]7 [GACA]2	[GATA]11 [GACA]2	GCA_020086605.1	JACBWW010000008.1		-	-	-	-	9	-	-	-	-	-	-	-	-	-	-	he
ZFMK-DNA-FD19595273	Lanius collurio	LanCol3	349	[GATA]10 [GACA]2	[GATA]11 [GACA]2	GCA_020086605.1	JACBWW010000008.1		T	-	-	-	12	-	-	-	-	-	-	-	-	-	-	he
ZFMK-DNA-FD19595257	Lanius collurio	LanCol3	349	[GATA]10 [GACA]2	[GATA]11 [GACA]2	GCA_020086605.1	JACBWW010000008.1		-	-	-	-	12	-	-	-	A	A	-	G	A	-	-	he
ZFMK-DNA-FD19595257	Lanius collurio	LanCol3	349	[GATA]11 [GACA]2	[GATA]11 [GACA]2	GCA_020086605.1	JACBWW010000008.1		-	-	-	-	13	-	-	-	A	A	-	G	A	-	-	he
ZFMK-DNA-FD19595289	Lanius collurio	LanCol3	349	[GATA]9 [GACA]2	[GATA]11 [GACA]2	GCA_020086605.1	JACBWW010000008.1		-	G	-	A	11	-	-	-	-	-	-	G	-	-	-	ho
ZFMK-DNA-FD19595289	Lanius collurio	LanCol3	349	[GATA]9 [GACA]2	[GATA]11 [GACA]2	GCA_020086605.1	JACBWW010000008.1		-	G	-	A	11	-	-	-	-	-	-	G	-	-	-	ho
ZFMK-DNA-FD19595305	Lanius collurio	LanCol3	349	[GATA]11 [GACA]2	[GATA]11 [GACA]2	GCA_020086605.1	JACBWW010000008.1		-	G	-	-	13	-	-	-	A	-	-	-	-	-	-	ho
ZFMK-DNA-FD19595305	Lanius collurio	LanCol3	349	[GATA]11 [GACA]2	[GATA]11 [GACA]2	GCA_020086605.1	JACBWW010000008.1		-	G	-	-	13	-	-	-	A	-	-	-	-	-	-	ho
ZFMK-DNA-FD19595321	Lanius collurio	LanCol3	349	[GATA]7 [GACA]2	[GATA]11 [GACA]2	GCA_020086605.1	JACBWW010000008.1		T	-	-	-	9	-	-	T	-	-	T	-	-	-	-	he
ZFMK-DNA-FD19595321	Lanius collurio	LanCol3	349	[GATA]10 [GACA]2	[GATA]11 [GACA]2	GCA_020086605.1	JACBWW010000008.1		-	-	-	-	12	-	-	T	-	-	T	-	-	-	-	he
ZFMK-TIS-2514988	Lanius collurio	LanCol3	349	[GATA]7 [GACA]2	[GATA]11 [GACA]2	GCA_020086605.1	JACBWW010000008.1		-	-	-	-	9	-	-	-	-	-	-	-	-	-	-	ho
ZFMK-TIS-2514988	Lanius collurio	LanCol3	349	[GATA]7 [GACA]2	[GATA]11 [GACA]2	GCA_020086605.1	JACBWW010000008.1		-	-	-	-	9	-	-	-	-	-	-	-	-	-	-	ho
ZFMK-TIS-2514989	Lanius collurio	LanCol3	349	[GATA]7 [GACA]2	[GATA]11 [GACA]2	GCA_020086605.1	JACBWW010000008.1		T	-	T	-	9	-	-	-	-	-	T	-	-	-	-	he
ZFMK-TIS-2514989	Lanius collurio	LanCol3	349	[GATA]10 [GACA]2	[GATA]11 [GACA]2	GCA_020086605.1	JACBWW010000008.1		-	-	-	-	12	-	-	-	-	-	T	-	-	-	-	he
ZFMK-TIS-2530268	Lanius collurio	LanCol3	349	GATA GATT [GATA]10 [GACA]2	[GATA]11 [GACA]2	GCA_020086605.1	JACBWW010000008.1		T	-	-	-	14b	C	A	-	-	-	-	-	-	-	-	he
ZFMK-TIS-2530268	Lanius collurio	LanCol3	349	[GATA]12 [GACA]2	[GATA]11 [GACA]2	GCA_020086605.1	JACBWW010000008.1		-	-	-	-	14	C	A	-	-	-	-	-	-	-	-	he
ZFMK-TIS-35045	Lanius collurio	LanCol3	349	[GATA]8 [GACA]2	[GATA]11 [GACA]2	GCA_020086605.1	JACBWW010000008.1		-	-	-	-	10	-	-	-	-	-	-	-	-	-	-	he
ZFMK-TIS-35045	Lanius collurio	LanCol3	349	[GATA]12 [GACA]2	[GATA]11 [GACA]2	GCA_020086605.1	JACBWW010000008.1		T	-	-	-	14	-	-	-	-	-	-	-	-	-	-	he
ZFMK-TIS-8011731	Lanius collurio	LanCol3	349	[GATA]5 [GACA]2	[GATA]11 [GACA]2	GCA_020086605.1	JACBWW010000008.1		T	G	-	-	7	-	-	-	A	-	-	-	-	A	C	he
ZFMK-TIS-8011731	Lanius collurio	LanCol3	349	[GATA]10 [GACA]2	[GATA]11 [GACA]2	GCA_020086605.1	JACBWW010000008.1		T	-	T	-	12	-	-	T	-	-	-	-	-	-	-	he

## Sheet: LanCol4
ZFMK-TIS	Species	Locus	Ref Amp size	Repeat motif	Ref allele	NCBI No	Scaffold ID	LFA Sample ID	Haplotype												inheritance	Allele Nr.
									58 T->A	62 A->G	75 C->T	76 A->G	96 Msat	140 C->T	186 C->G	207 C->T	214 C->G	216 T->C	288 T->C	305 C->T
ZFMK-DNA-FD19595273	Lanius collurio	LanCol4	336	TCCA TCCG [TCCA]14 CCCA	[TCCA]11	GCA_020086605.1	JACBWW010000008.1		-	-	-	-	17b	-	-	-	-	C	-	-	he
ZFMK-DNA-FD19595273	Lanius collurio	LanCol4	336	TCCA TCCG [TCCA]14 [CCCA]1.3	[TCCA]11	GCA_020086605.1	JACBWW010000008.1		A	G	T	G	17.3c	-	-	T	-	C	C	T	he
ZFMK-DNA-FD19595257	Lanius collurio	LanCol4	336	TCCA TCCG [TCCA]18	[TCCA]11	GCA_020086605.1	JACBWW010000008.1		-	G	-	G	20d	T	-	-	-	-	-	-	he
ZFMK-DNA-FD19595257	Lanius collurio	LanCol4	336	TCCA TCCG [TCCA]18.3	[TCCA]11	GCA_020086605.1	JACBWW010000008.1		-	G	-	G	20.3e	-	-	-	-	-	-	-	he
ZFMK-DNA-FD19595289	Lanius collurio	LanCol4	336		[TCCA]11	GCA_020086605.1	JACBWW010000008.1		NA	NA	NA	NA	NA	NA	NA	NA	NA	NA	NA	NA	NA
ZFMK-DNA-FD19595289	Lanius collurio	LanCol4	336		[TCCA]11	GCA_020086605.1	JACBWW010000008.1		NA	NA	NA	NA	NA	NA	NA	NA	NA	NA	NA	NA	NA
ZFMK-DNA-FD19595305	Lanius collurio	LanCol4	336	TCCA TCCG [TCCA]16	[TCCA]11	GCA_020086605.1	JACBWW010000008.1		A	G	-	G	18d	-	-	-	-	-	C	T	he
ZFMK-DNA-FD19595305	Lanius collurio	LanCol4	336	TCCA TCCG [TCCA]16.3	[TCCA]11	GCA_020086605.1	JACBWW010000008.1		A	-	-	G	18.3e	-	-	-	G	-	-	-	he
ZFMK-DNA-FD19595321	Lanius collurio	LanCol4	336	TCCA [TCCG]3 [TCCA]12	[TCCA]11	GCA_020086605.1	JACBWW010000008.1		-	-	-	-	16f	-	-	-	-	-	-	-	he
ZFMK-DNA-FD19595321	Lanius collurio	LanCol4	336	TCCA [TCCG]3 [TCCA]12.3	[TCCA]11	GCA_020086605.1	JACBWW010000008.1		-	G	-	G	16.3g	-	-	T	-	-	-	-	he
ZFMK-TIS-2514988	Lanius collurio	LanCol4	336		[TCCA]11	GCA_020086605.1	JACBWW010000008.1		NA	NA	NA	NA	NA	NA	NA	NA	NA	NA	NA	NA	NA
ZFMK-TIS-2514988	Lanius collurio	LanCol4	336		[TCCA]11	GCA_020086605.1	JACBWW010000008.1		NA	NA	NA	NA	NA	NA	NA	NA	NA	NA	NA	NA	NA
ZFMK-TIS-2514989	Lanius collurio	LanCol4	336	TCCG [TCCA]19	[TCCA]11	GCA_020086605.1	JACBWW010000008.1		-	G	-	G	20h	-	G	T	-	-	-	-	he
ZFMK-TIS-2514989	Lanius collurio	LanCol4	336	TCCG [TCCA]19	[TCCA]11	GCA_020086605.1	JACBWW010000008.1		-	G	-	G	20h	-	-	-	-	-	-	-	he
ZFMK-TIS-2530268	Lanius collurio	LanCol4	336	[TCCA]18	[TCCA]11	GCA_020086605.1	JACBWW010000008.1		-	-	-	-	18	-	-	-	-	-	-	-	he
ZFMK-TIS-2530268	Lanius collurio	LanCol4	336	[TCCA]18.3	[TCCA]11	GCA_020086605.1	JACBWW010000008.1		-	G	-	G	18.3i	-	G	-	-	-	-	T	he
ZFMK-TIS-35045	Lanius collurio	LanCol4	336	TCCA TCCG [TCCA]18	[TCCA]11	GCA_020086605.1	JACBWW010000008.1		-	G	-	G	20d	-	G	-	-	-	-	-	he
ZFMK-TIS-35045	Lanius collurio	LanCol4	336	TCCA TCCG [TCCA]18.3	[TCCA]11	GCA_020086605.1	JACBWW010000008.1		-	G	-	G	20.3e	-	G	-	-	-	-	-	he
ZFMK-TIS-8011731	Lanius collurio	LanCol4	336	TCCA [TCCG]2 [TCCA]17	[TCCA]11	GCA_020086605.1	JACBWW010000008.1		-	-	-	-	20j	-	-	-	-	-	-	-	he
ZFMK-TIS-8011731	Lanius collurio	LanCol4	336	TCCA [TCCG]2 [TCCA]17.3	[TCCA]11	GCA_020086605.1	JACBWW010000008.1		-	G	-	G	20.3k	-	G	-	-	-	-	-	he

## Sheet: LanCol5
ZFMK-TIS	Species	Locus	Ref Amp size	Repeat motif	Ref allele	NCBI No	Scaffold ID	LFA Sample ID	Haplotype							inheritance	Allele Nr.
									106 Msat	181 A->G	207 C->T	235 G->C	237 T->C	270 G->A	276 G->A
ZFMK-DNA-FD19595273	Lanius collurio	LanCol5	302	[AGAT]11.1	[AGAT]13.1	GCA_020086605.1	JACBWW010000008.1		11.1	-	-	-	-	-	-	he
ZFMK-DNA-FD19595273	Lanius collurio	LanCol5	302	[AGAT]12.1	[AGAT]13.1	GCA_020086605.1	JACBWW010000008.1		12.1	-	-	-	-	-	-	he
ZFMK-DNA-FD19595257	Lanius collurio	LanCol5	302	[AGAT]13.1	[AGAT]13.1	GCA_020086605.1	JACBWW010000008.1		13.1	-	-	-	-	-	A	he
ZFMK-DNA-FD19595257	Lanius collurio	LanCol5	302	[AGAT]13.1	[AGAT]13.1	GCA_020086605.1	JACBWW010000008.1		13.1	-	-	-	-	-	-	he
ZFMK-DNA-FD19595289	Lanius collurio	LanCol5	302	[AGAT]12.1	[AGAT]13.1	GCA_020086605.1	JACBWW010000008.1		12.1	-	-	-	-	-	A	he
ZFMK-DNA-FD19595289	Lanius collurio	LanCol5	302	[AGAT]13.1	[AGAT]13.1	GCA_020086605.1	JACBWW010000008.1		13.1	-	-	-	-	-	A	he
ZFMK-DNA-FD19595305	Lanius collurio	LanCol5	302	[AGAT]11.1	[AGAT]13.1	GCA_020086605.1	JACBWW010000008.1		11.1	-	-	-	-	-	-	ho
ZFMK-DNA-FD19595305	Lanius collurio	LanCol5	302	[AGAT]11.1	[AGAT]13.1	GCA_020086605.1	JACBWW010000008.1		11.1	-	-	-	-	-	-	ho
ZFMK-DNA-FD19595321	Lanius collurio	LanCol5	302	[AGAT]11.1	[AGAT]13.1	GCA_020086605.1	JACBWW010000008.1		11.1	-	T	-	C	-	A	he
ZFMK-DNA-FD19595321	Lanius collurio	LanCol5	302	[AGAT]12.1	[AGAT]13.1	GCA_020086605.1	JACBWW010000008.1		12.1	-	T	-	C	-	-	he
ZFMK-TIS-2514988	Lanius collurio	LanCol5	302	[AGAT]11.1	[AGAT]13.1	GCA_020086605.1	JACBWW010000008.1		11.1	G	-	-	C	-	A	he
ZFMK-TIS-2514988	Lanius collurio	LanCol5	302	[AGAT]12.1	[AGAT]13.1	GCA_020086605.1	JACBWW010000008.1		12.1	G	-	-	-	-	-	he
ZFMK-TIS-2514989	Lanius collurio	LanCol5	302	[AGAT]12.1	[AGAT]13.1	GCA_020086605.1	JACBWW010000008.1		12.1	-	-	-	-	-	A	he
ZFMK-TIS-2514989	Lanius collurio	LanCol5	302	[AGAT]13.1	[AGAT]13.1	GCA_020086605.1	JACBWW010000008.1		13.1	-	-	-	-	-	A	he
ZFMK-TIS-2530268	Lanius collurio	LanCol5	302	[AGAT]11.1	[AGAT]13.1	GCA_020086605.1	JACBWW010000008.1		11.1	-	-	-	-	-	-	ho
ZFMK-TIS-2530268	Lanius collurio	LanCol5	302	[AGAT]11.1	[AGAT]13.1	GCA_020086605.1	JACBWW010000008.1		11.1	-	-	-	-	-	-	ho
ZFMK-TIS-35045	Lanius collurio	LanCol5	302	[AGAT]12.1	[AGAT]13.1	GCA_020086605.1	JACBWW010000008.1		12.1	-	-	C	-	-	-	ho
ZFMK-TIS-35045	Lanius collurio	LanCol5	302	[AGAT]12.1	[AGAT]13.1	GCA_020086605.1	JACBWW010000008.1		12.1	-	-	C	-	-	-	ho
ZFMK-TIS-8011731	Lanius collurio	LanCol5	302	[AGAT]10 [ATAG]2.3	[AGAT]13.1	GCA_020086605.1	JACBWW010000008.1		12.3b	-	-	-	-	-	-	he
ZFMK-TIS-8011731	Lanius collurio	LanCol5	302	[AGAT]13.1	[AGAT]13.1	GCA_020086605.1	JACBWW010000008.1		13.1	-	-	-	-	A	A	he

## Sheet: LanCol6
ZFMK-TIS	Species	Locus	Ref Amp size	Repeat motif	Ref allele	NCBI No	Scaffold ID	LFA Sample ID	Haplotype				inheritance	Allele Nr.
									88 G->A	100 A->G	109 Msat	237 T->C
ZFMK-DNA-FD19595273	Lanius collurio	LanCol6	343	[CATC]12.2	[CATC]20.2	GCA_020086605.1	JACBWW010000009.1		A	-	12.2	-	ho
ZFMK-DNA-FD19595273	Lanius collurio	LanCol6	343	[CATC]12.2	[CATC]20.2	GCA_020086605.1	JACBWW010000009.1		A	-	12.2	-	ho
ZFMK-DNA-FD19595257	Lanius collurio	LanCol6	343	[CATC]7.2	[CATC]20.2	GCA_020086605.1	JACBWW010000009.1		-	-	7.2	-	ho
ZFMK-DNA-FD19595257	Lanius collurio	LanCol6	343	[CATC]7.2	[CATC]20.2	GCA_020086605.1	JACBWW010000009.1		-	-	7.2	-	ho
ZFMK-DNA-FD19595289	Lanius collurio	LanCol6	343	[CATC]15.2	[CATC]20.2	GCA_020086605.1	JACBWW010000009.1		A	-	15.2	-	ho
ZFMK-DNA-FD19595289	Lanius collurio	LanCol6	343	[CATC]15.2	[CATC]20.2	GCA_020086605.1	JACBWW010000009.1		A	-	15.2	-	ho
ZFMK-DNA-FD19595305	Lanius collurio	LanCol6	343	[CATC]14.2	[CATC]20.2	GCA_020086605.1	JACBWW010000009.1		A	-	14.2	-	he
ZFMK-DNA-FD19595305	Lanius collurio	LanCol6	343	[CATC]19.2	[CATC]20.2	GCA_020086605.1	JACBWW010000009.1		A	-	19.2	-	he
ZFMK-DNA-FD19595321	Lanius collurio	LanCol6	343	[CATC]17.2	[CATC]20.2	GCA_020086605.1	JACBWW010000009.1		A	-	17.2	-	ho
ZFMK-DNA-FD19595321	Lanius collurio	LanCol6	343	[CATC]17.2	[CATC]20.2	GCA_020086605.1	JACBWW010000009.1		A	-	17.2	-	ho
ZFMK-TIS-2514988	Lanius collurio	LanCol6	343	[CATC]17.2	[CATC]20.2	GCA_020086605.1	JACBWW010000009.1		-	-	17.2	-	ho
ZFMK-TIS-2514988	Lanius collurio	LanCol6	343	[CATC]17.2	[CATC]20.2	GCA_020086605.1	JACBWW010000009.1		-	-	17.2	-	ho
ZFMK-TIS-2514989	Lanius collurio	LanCol6	343	[CATC]13.2	[CATC]20.2	GCA_020086605.1	JACBWW010000009.1		A	-	13.2	-	he
ZFMK-TIS-2514989	Lanius collurio	LanCol6	343	[CATC]13.2	[CATC]20.2	GCA_020086605.1	JACBWW010000009.1		-	-	13.2	-	he
ZFMK-TIS-2530268	Lanius collurio	LanCol6	343	[CATC]13.2	[CATC]20.2	GCA_020086605.1	JACBWW010000009.1		A	-	13.2	-	he
ZFMK-TIS-2530268	Lanius collurio	LanCol6	343	[CATC]16.2	[CATC]20.2	GCA_020086605.1	JACBWW010000009.1		A	-	16.2	-	he
ZFMK-TIS-35045	Lanius collurio	LanCol6	343	[CATC]9.2	[CATC]20.2	GCA_020086605.1	JACBWW010000009.1		A	G	9.2	-	ho
ZFMK-TIS-35045	Lanius collurio	LanCol6	343	[CATC]9.2	[CATC]20.2	GCA_020086605.1	JACBWW010000009.1		A	G	9.2	-	ho
ZFMK-TIS-8011731	Lanius collurio	LanCol6	343	[CATC]10.2	[CATC]20.2	GCA_020086605.1	JACBWW010000009.1		A	-	10.2	-	he
ZFMK-TIS-8011731	Lanius collurio	LanCol6	343	[CATC]11.2	[CATC]20.2	GCA_020086605.1	JACBWW010000009.1		A	-	11.2	C	he

## Sheet: LanCol7
ZFMK-TIS	Species	Locus	Ref Amp size	Repeat motif	Ref allele	NCBI No	Scaffold ID	LFA Sample ID	Haplotype							inheritance	Allele Nr.
									113 C->T	121 A->G	130 Msat	236 C->A	243 A->G	287 G->T	288 G->A
ZFMK-DNA-FD19595273	Lanius collurio	LanCol7	330	TCCT TCCG [TCCA]12.2	[TCCA]19.2	GCA_020086605.1	JACBWW010000009.1		-	-	14.2b	A	-	-	-	ho
ZFMK-DNA-FD19595273	Lanius collurio	LanCol7	330	TCCT TCCG [TCCA]12.2	[TCCA]19.2	GCA_020086605.1	JACBWW010000009.1		-	-	14.2b	A	-	-	-	ho
ZFMK-DNA-FD19595257	Lanius collurio	LanCol7	330	TCCT TCCG [TCCA]10.2	[TCCA]19.2	GCA_020086605.1	JACBWW010000009.1		-	-	12.2b	-	-	T	-	he
ZFMK-DNA-FD19595257	Lanius collurio	LanCol7	330	[TCCA]16.2	[TCCA]19.2	GCA_020086605.1	JACBWW010000009.1		-	-	16.2	-	-	-	-	he
ZFMK-DNA-FD19595289	Lanius collurio	LanCol7	330	[TCCA]14.2	[TCCA]19.2	GCA_020086605.1	JACBWW010000009.1		-	G	14.2	-	-	-	-	he
ZFMK-DNA-FD19595289	Lanius collurio	LanCol7	330	[TCCA]15.2	[TCCA]19.2	GCA_020086605.1	JACBWW010000009.1		-	-	15.2	-	-	-	-	he
ZFMK-DNA-FD19595305	Lanius collurio	LanCol7	330	[TCCA]15.2	[TCCA]19.2	GCA_020086605.1	JACBWW010000009.1		-	-	15.2	-	-	-	-	he
ZFMK-DNA-FD19595305	Lanius collurio	LanCol7	330	[TCCA]16.2	[TCCA]19.2	GCA_020086605.1	JACBWW010000009.1		-	-	16.2	-	-	-	-	he
ZFMK-DNA-FD19595321	Lanius collurio	LanCol7	330	[TCCA]14.2	[TCCA]19.2	GCA_020086605.1	JACBWW010000009.1		-	-	14.2	-	G	-	-	he
ZFMK-DNA-FD19595321	Lanius collurio	LanCol7	330	TCCT [TCCA]15.2	[TCCA]19.2	GCA_020086605.1	JACBWW010000009.1		-	-	16.2c	-	-	-	-	he
ZFMK-TIS-2514988	Lanius collurio	LanCol7	330	[TCCA]16.2	[TCCA]19.2	GCA_020086605.1	JACBWW010000009.1		-	-	16.2	-	-	-	A	he
ZFMK-TIS-2514988	Lanius collurio	LanCol7	330	[TCCA]16.2	[TCCA]19.2	GCA_020086605.1	JACBWW010000009.1		-	-	16.2	-	-	-	-	he
ZFMK-TIS-2514989	Lanius collurio	LanCol7	330	TCCT [TCCA]15.2	[TCCA]19.2	GCA_020086605.1	JACBWW010000009.1		-	-	16.2c	-	-	-	-	ho
ZFMK-TIS-2514989	Lanius collurio	LanCol7	330	TCCT [TCCA]15.2	[TCCA]19.2	GCA_020086605.1	JACBWW010000009.1		-	-	16.2c	-	-	-	-	ho
ZFMK-TIS-2530268	Lanius collurio	LanCol7	330	[TCCA]15.2	[TCCA]19.2	GCA_020086605.1	JACBWW010000009.1		-	-	15.2	-	-	-	-	ho
ZFMK-TIS-2530268	Lanius collurio	LanCol7	330	[TCCA]15.2	[TCCA]19.2	GCA_020086605.1	JACBWW010000009.1		-	-	15.2	-	-	-	-	ho
ZFMK-TIS-35045	Lanius collurio	LanCol7	330	[TCCA]14.2	[TCCA]19.2	GCA_020086605.1	JACBWW010000009.1		T	-	14.2	-	-	-	-	ho
ZFMK-TIS-35045	Lanius collurio	LanCol7	330	[TCCA]14.2	[TCCA]19.2	GCA_020086605.1	JACBWW010000009.1		T	-	14.2	-	-	-	-	ho
ZFMK-TIS-8011731	Lanius collurio	LanCol7	330	[TCCA]15.2	[TCCA]19.2	GCA_020086605.1	JACBWW010000009.1		-	-	15.2	-	-	T	-	he
ZFMK-TIS-8011731	Lanius collurio	LanCol7	330	TCCT TCCG [TCCA]14.2	[TCCA]19.2	GCA_020086605.1	JACBWW010000009.1		-	-	16.2b	-	-	T	-	he

## Sheet: LanCol8
ZFMK-TIS	Species	Locus	Ref Amp size	Repeat motif	Ref allele	NCBI No	Scaffold ID	LFA Sample ID	Haplotype							inheritance	Allele Nr.
									67 Msat	125 T->C	142 G->A	176 C->T	184 A->T	232 G->A	237 C->T
ZFMK-DNA-FD19595273	Lanius collurio	LanCol8	308	[GATA]14.2	[GATA]12	GCA_020086605.1	JACBWW010000009.1		14.2b	-	-	-	-	-	-	he
ZFMK-DNA-FD19595273	Lanius collurio	LanCol8	308	[GATA]14 AATA	[GATA]12	GCA_020086605.1	JACBWW010000009.1		15c	-	-	-	-	-	T	he
ZFMK-DNA-FD19595257	Lanius collurio	LanCol8	308	[GATA]12	[GATA]12	GCA_020086605.1	JACBWW010000009.1		12	-	-	-	-	-	-	he
ZFMK-DNA-FD19595257	Lanius collurio	LanCol8	308	[GATA]12.2	[GATA]12	GCA_020086605.1	JACBWW010000009.1		12.2b	C	-	-	-	-	-	he
ZFMK-DNA-FD19595289	Lanius collurio	LanCol8	308	[GATA]13.2	[GATA]12	GCA_020086605.1	JACBWW010000009.1		13.2b	C	-	-	-	-	-	he
ZFMK-DNA-FD19595289	Lanius collurio	LanCol8	308	[GATA]14	[GATA]12	GCA_020086605.1	JACBWW010000009.1		14	-	-	-	-	-	-	he
ZFMK-DNA-FD19595305	Lanius collurio	LanCol8	308	[GATA]6 GACA [GATA]9.2	[GATA]12	GCA_020086605.1	JACBWW010000009.1		16.2d	-	-	-	T	A	-	he
ZFMK-DNA-FD19595305	Lanius collurio	LanCol8	308	[GATA]6 GACA [GATA]10	[GATA]12	GCA_020086605.1	JACBWW010000009.1		17e	-	-	T	T	A	-	he
ZFMK-DNA-FD19595321	Lanius collurio	LanCol8	308	[GATA]12.2	[GATA]12	GCA_020086605.1	JACBWW010000009.1		12.2b	C	-	T	-	-	-	he
ZFMK-DNA-FD19595321	Lanius collurio	LanCol8	308	[GATA]12.2	[GATA]12	GCA_020086605.1	JACBWW010000009.1		12.2b	C	-	-	-	-	-	he
ZFMK-TIS-2514988	Lanius collurio	LanCol8	308	[GATA]13	[GATA]12	GCA_020086605.1	JACBWW010000009.1		13	-	-	-	-	-	-	ho
ZFMK-TIS-2514988	Lanius collurio	LanCol8	308	[GATA]13	[GATA]12	GCA_020086605.1	JACBWW010000009.1		13	-	-	-	-	-	-	ho
ZFMK-TIS-2514989	Lanius collurio	LanCol8	308	[GATA]10	[GATA]12	GCA_020086605.1	JACBWW010000009.1		10	-	-	-	-	-	-	he
ZFMK-TIS-2514989	Lanius collurio	LanCol8	308	[GATA]13	[GATA]12	GCA_020086605.1	JACBWW010000009.1		13	-	-	-	-	-	-	he
ZFMK-TIS-2530268	Lanius collurio	LanCol8	308	[GATA]12	[GATA]12	GCA_020086605.1	JACBWW010000009.1		12	-	A	-	-	-	-	he
ZFMK-TIS-2530268	Lanius collurio	LanCol8	308	[GATA]14	[GATA]12	GCA_020086605.1	JACBWW010000009.1		14	-	A	-	-	-	-	he
ZFMK-TIS-35045	Lanius collurio	LanCol8	308		[GATA]12	GCA_020086605.1	JACBWW010000009.1		NA	NA	NA	NA	NA	NA	NA	NA
ZFMK-TIS-35045	Lanius collurio	LanCol8	308		[GATA]12	GCA_020086605.1	JACBWW010000009.1		NA	NA	NA	NA	NA	NA	NA	NA
ZFMK-TIS-8011731	Lanius collurio	LanCol8	308	[GATA]11	[GATA]12	GCA_020086605.1	JACBWW010000009.1		11	-	-	-	T	A	-	ho
ZFMK-TIS-8011731	Lanius collurio	LanCol8	308	[GATA]11	[GATA]12	GCA_020086605.1	JACBWW010000009.1		11	-	-	-	T	A	-	ho

## Sheet: LanCol9
ZFMK-TIS	Species	Locus	Ref Amp size	Repeat motif	Ref allele	NCBI No	Scaffold ID	LFA Sample ID	Haplotype								inheritance	Allele Nr.
									69 T->C	91 G->A	100 G->T	107 A->G	120 G->A	131 A->G	158 C->T	172 Msat
ZFMK-DNA-FD19595273	Lanius collurio	LanCol9	313	[ACTC]3 [GCTC]2 [ACTC]6 ATTC [AC]2	[ACTC]14 ATTC [AC]2	GCA_020086605.1	JACBWW010000009.1		-	A	-	-	-	-	-	13b	he
ZFMK-DNA-FD19595273	Lanius collurio	LanCol9	313	[ACTC]12 ATTC [AC]2	[ACTC]14 ATTC [AC]2	GCA_020086605.1	JACBWW010000009.1		-	A	-	-	-	-	-	14	he
ZFMK-DNA-FD19595257	Lanius collurio	LanCol9	313	[ACTC]12 ATTC [AC]2	[ACTC]14 ATTC [AC]2	GCA_020086605.1	JACBWW010000009.1		-	A	-	-	-	-	-	14	he
ZFMK-DNA-FD19595257	Lanius collurio	LanCol9	313	[ACTC]2 GCTC [ACTC]13 ATTC [AC]2	[ACTC]14 ATTC [AC]2	GCA_020086605.1	JACBWW010000009.1		-	A	-	-	-	-	-	18c	he
ZFMK-DNA-FD19595289	Lanius collurio	LanCol9	313	[ACTC]3 GCTC [ACTC]10 ATTC [AC]2	[ACTC]14 ATTC [AC]2	GCA_020086605.1	JACBWW010000009.1		-	A	T	G	A	-	-	16d	he
ZFMK-DNA-FD19595289	Lanius collurio	LanCol9	313	[ACTC]2 GCTC [ACTC]13 ATTC [AC]2	[ACTC]14 ATTC [AC]2	GCA_020086605.1	JACBWW010000009.1		-	A	T	G	A	-	-	18c	he
ZFMK-DNA-FD19595305	Lanius collurio	LanCol9	313	[ACTC]3 [GCTC]2 [ACTC]4 ATTC [AC]2	[ACTC]14 ATTC [AC]2	GCA_020086605.1	JACBWW010000009.1		-	A	-	-	-	-	-	11d	he
ZFMK-DNA-FD19595305	Lanius collurio	LanCol9	313	[ACTC]3 [GCTC]2 [ACTC]5 ATTC [AC]2	[ACTC]14 ATTC [AC]2	GCA_020086605.1	JACBWW010000009.1		-	A	-	-	-	-	-	12d	he
ZFMK-DNA-FD19595321	Lanius collurio	LanCol9	313	[ACTC]3 [GCTC]2 [ACTC]5 ATTC [AC]2	[ACTC]14 ATTC [AC]2	GCA_020086605.1	JACBWW010000009.1		-	A	-	-	-	-	-	12d	he
ZFMK-DNA-FD19595321	Lanius collurio	LanCol9	313	[ACTC]11 ATTC [AC]2	[ACTC]14 ATTC [AC]2	GCA_020086605.1	JACBWW010000009.1		-	A	-	-	-	-	-	13	he
ZFMK-TIS-2514988	Lanius collurio	LanCol9	313	[ACTC]13 ATTC [AC]2	[ACTC]14 ATTC [AC]2	GCA_020086605.1	JACBWW010000009.1		-	A	-	-	-	-	-	15	he
ZFMK-TIS-2514988	Lanius collurio	LanCol9	313	[ACTC]2 GCTC [ACTC]14 ATTC [AC]2	[ACTC]14 ATTC [AC]2	GCA_020086605.1	JACBWW010000009.1		-	A	-	-	-	-	-	19c	he
ZFMK-TIS-2514989	Lanius collurio	LanCol9	313	[ACTC]2 ACTT [GCTC]2 [ACTC]4 ATTC [AC]2	[ACTC]14 ATTC [AC]2	GCA_020086605.1	JACBWW010000009.1		-	A	-	-	A	G	-	11e	he
ZFMK-TIS-2514989	Lanius collurio	LanCol9	313	[ACTC]3 [GCTC]2 [ACTC]5 ATTC [AC]2	[ACTC]14 ATTC [AC]2	GCA_020086605.1	JACBWW010000009.1		-	A	-	-	A	G	-	12d	he
ZFMK-TIS-2530268	Lanius collurio	LanCol9	313	[ACTC]2 ACTT [GCTC]2 [ACTC]4 ATTC [AC]2	[ACTC]14 ATTC [AC]2	GCA_020086605.1	JACBWW010000009.1		-	A	-	-	A	G	-	11e	he
ZFMK-TIS-2530268	Lanius collurio	LanCol9	313	[ACTC]14 ATTC [AC]2	[ACTC]14 ATTC [AC]2	GCA_020086605.1	JACBWW010000009.1		-	A	-	-	-	-	T	16	he
ZFMK-TIS-35045	Lanius collurio	LanCol9	313	[ACTC]3 [GCTC]2 [ACTC]4 ATTC [AC]2	[ACTC]14 ATTC [AC]2	GCA_020086605.1	JACBWW010000009.1		C	A	-	-	-	-	-	11d	he
ZFMK-TIS-35045	Lanius collurio	LanCol9	313	ACTC GCTC [ACTC]9 ATTC [AC]2	[ACTC]14 ATTC [AC]2	GCA_020086605.1	JACBWW010000009.1		C	A	-	-	-	-	-	13f	he
ZFMK-TIS-8011731	Lanius collurio	LanCol9	313	[ACTC]3 [GCTC]2 [ACTC]5 ATTC [AC]2	[ACTC]14 ATTC [AC]2	GCA_020086605.1	JACBWW010000009.1		-	A	-	-	-	-	-	12d	he
ZFMK-TIS-8011731	Lanius collurio	LanCol9	313	[ACTC]3 [GCTC]2 [ACTC]6 ATTC [AC]2	[ACTC]14 ATTC [AC]2	GCA_020086605.1	JACBWW010000009.1		-	A	-	-	-	-	-	13d	he

## Sheet: LanCol10
ZFMK-TIS	Species	Locus	Ref Amp size	Repeat motif	Ref allele	NCBI No	Scaffold ID	LFA Sample ID	Haplotype								inheritance	Allele Nr.
									64 A->G	108 C->T	131 A->G	142 C->T	149 Msat	237 A->G	239 T->A	311 T->G
ZFMK-DNA-FD19595273	Lanius collurio	LanCol10	341	[ATCC]18 ATCT	[ATCC]20 ATCT	GCA_020086605.1	JACBWW010000009.1		-	-	-	-	19	G	-	-	he
ZFMK-DNA-FD19595273	Lanius collurio	LanCol10	341	[ATCC]18 ATCT	[ATCC]20 ATCT	GCA_020086605.1	JACBWW010000009.1		-	-	-	-	19	-	-	-	he
ZFMK-DNA-FD19595257	Lanius collurio	LanCol10	341	[ATCC]18 ATCT	[ATCC]20 ATCT	GCA_020086605.1	JACBWW010000009.1		-	-	-	-	19	-	-	-	he
ZFMK-DNA-FD19595257	Lanius collurio	LanCol10	341	[ATCC]18 ATCT	[ATCC]20 ATCT	GCA_020086605.1	JACBWW010000009.1		-	T	-	-	19	-	-	-	he
ZFMK-DNA-FD19595289	Lanius collurio	LanCol10	341	[ATCC]17	[ATCC]20 ATCT	GCA_020086605.1	JACBWW010000009.1		-	-	G	-	17b	G	-	-	he
ZFMK-DNA-FD19595289	Lanius collurio	LanCol10	341	[ATCC]17.1	[ATCC]20 ATCT	GCA_020086605.1	JACBWW010000009.1		-	-	G	-	17.1c	-	-	-	he
ZFMK-DNA-FD19595305	Lanius collurio	LanCol10	341	[ATCC]13 ATCT	[ATCC]20 ATCT	GCA_020086605.1	JACBWW010000009.1		-	T	-	-	14	-	-	-	ho
ZFMK-DNA-FD19595305	Lanius collurio	LanCol10	341	[ATCC]13 ATCT	[ATCC]20 ATCT	GCA_020086605.1	JACBWW010000009.1		-	T	-	-	14	-	-	-	ho
ZFMK-DNA-FD19595321	Lanius collurio	LanCol10	341	[ATCC]16 ATCT	[ATCC]20 ATCT	GCA_020086605.1	JACBWW010000009.1		G	-	-	-	17	-	-	-	he
ZFMK-DNA-FD19595321	Lanius collurio	LanCol10	341	[ATCC]16 ATCT	[ATCC]20 ATCT	GCA_020086605.1	JACBWW010000009.1		-	-	-	-	17	-	-	-	he
ZFMK-TIS-2514988	Lanius collurio	LanCol10	341	[ATCG]7 [ATCC]14 ATCT	[ATCC]20 ATCT	GCA_020086605.1	JACBWW010000009.1		-	-	-	-	22d	-	-	-	he
ZFMK-TIS-2514988	Lanius collurio	LanCol10	341	[ATCG]7 [ATCC]14 ATCT	[ATCC]20 ATCT	GCA_020086605.1	JACBWW010000009.1		-	-	-	-	22d	-	-	G	he
ZFMK-TIS-2514989	Lanius collurio	LanCol10	341	[ATCC]17 ATCT	[ATCC]20 ATCT	GCA_020086605.1	JACBWW010000009.1		-	-	-	-	18	-	-	-	he
ZFMK-TIS-2514989	Lanius collurio	LanCol10	341	[ATCC]17 ATCT	[ATCC]20 ATCT	GCA_020086605.1	JACBWW010000009.1		-	-	-	T	18	-	A	-	he
ZFMK-TIS-2530268	Lanius collurio	LanCol10	341	[ATCC]15	[ATCC]20 ATCT	GCA_020086605.1	JACBWW010000009.1		-	-	G	-	15b	-	-	-	he
ZFMK-TIS-2530268	Lanius collurio	LanCol10	341	[ATCC]15.1	[ATCC]20 ATCT	GCA_020086605.1	JACBWW010000009.1		-	-	G	-	15.1c	-	-	-	he
ZFMK-TIS-35045	Lanius collurio	LanCol10	341	[ATCC]13 ATCT	[ATCC]20 ATCT	GCA_020086605.1	JACBWW010000009.1		-	-	-	-	14	-	-	-	ho
ZFMK-TIS-35045	Lanius collurio	LanCol10	341	[ATCC]13 ATCT	[ATCC]20 ATCT	GCA_020086605.1	JACBWW010000009.1		-	-	-	-	14	-	-	-	ho
ZFMK-TIS-8011731	Lanius collurio	LanCol10	341	[ATCC]20 ATCT	[ATCC]20 ATCT	GCA_020086605.1	JACBWW010000009.1		-	-	-	-	21	-	-	-	he
ZFMK-TIS-8011731	Lanius collurio	LanCol10	341	[ATCC]20 ATCT	[ATCC]20 ATCT	GCA_020086605.1	JACBWW010000009.1		-	T	-	-	21	-	-	-	he

## Sheet: LanCol11
ZFMK-TIS	Species	Locus	Ref Amp size	Repeat motif	Ref allele	NCBI No	Scaffold ID	LFA Sample ID	Haplotype		inheritance	Allele Nr.
									42 T->C	149 Msat
ZFMK-DNA-FD19595273	Lanius collurio	LanCol11	306	[GAAT]15	[GAAT]18	GCA_020086605.1	JACBWW010000009.1		C	15	he
ZFMK-DNA-FD19595273	Lanius collurio	LanCol11	306	[GAAT]16	[GAAT]18	GCA_020086605.1	JACBWW010000009.1		C	16	he
ZFMK-DNA-FD19595257	Lanius collurio	LanCol11	306	[GAAT]15	[GAAT]18	GCA_020086605.1	JACBWW010000009.1		C	15	ho
ZFMK-DNA-FD19595257	Lanius collurio	LanCol11	306	[GAAT]15	[GAAT]18	GCA_020086605.1	JACBWW010000009.1		C	15	ho
ZFMK-DNA-FD19595289	Lanius collurio	LanCol11	306	[GAAT]13	[GAAT]18	GCA_020086605.1	JACBWW010000009.1		C	13	he
ZFMK-DNA-FD19595289	Lanius collurio	LanCol11	306	[GAAT]15	[GAAT]18	GCA_020086605.1	JACBWW010000009.1		C	15	he
ZFMK-DNA-FD19595305	Lanius collurio	LanCol11	306	[GAAT]13	[GAAT]18	GCA_020086605.1	JACBWW010000009.1		C	13	he
ZFMK-DNA-FD19595305	Lanius collurio	LanCol11	306	[GAAT]15	[GAAT]18	GCA_020086605.1	JACBWW010000009.1		C	15	he
ZFMK-DNA-FD19595321	Lanius collurio	LanCol11	306	[GAAT]14	[GAAT]18	GCA_020086605.1	JACBWW010000009.1		C	14	he
ZFMK-DNA-FD19595321	Lanius collurio	LanCol11	306	[GAAT]15	[GAAT]18	GCA_020086605.1	JACBWW010000009.1		C	15	he
ZFMK-TIS-2514988	Lanius collurio	LanCol11	306	[GAAT]14	[GAAT]18	GCA_020086605.1	JACBWW010000009.1		C	14	ho
ZFMK-TIS-2514988	Lanius collurio	LanCol11	306	[GAAT]14	[GAAT]18	GCA_020086605.1	JACBWW010000009.1		C	14	ho
ZFMK-TIS-2514989	Lanius collurio	LanCol11	306	[GAAT]13	[GAAT]18	GCA_020086605.1	JACBWW010000009.1		C	13	he
ZFMK-TIS-2514989	Lanius collurio	LanCol11	306	[GAAT]16	[GAAT]18	GCA_020086605.1	JACBWW010000009.1		C	16	he
ZFMK-TIS-2530268	Lanius collurio	LanCol11	306	[GAAT]14	[GAAT]18	GCA_020086605.1	JACBWW010000009.1		C	14	he
ZFMK-TIS-2530268	Lanius collurio	LanCol11	306	[GAAT]16	[GAAT]18	GCA_020086605.1	JACBWW010000009.1		C	16	he
ZFMK-TIS-35045	Lanius collurio	LanCol11	306	[GAAT]14	[GAAT]18	GCA_020086605.1	JACBWW010000009.1		C	14	he
ZFMK-TIS-35045	Lanius collurio	LanCol11	306	[GAAT]15	[GAAT]18	GCA_020086605.1	JACBWW010000009.1		C	15	he
ZFMK-TIS-8011731	Lanius collurio	LanCol11	306	[GAAT]15	[GAAT]18	GCA_020086605.1	JACBWW010000009.1		C	15	ho
ZFMK-TIS-8011731	Lanius collurio	LanCol11	306	[GAAT]15	[GAAT]18	GCA_020086605.1	JACBWW010000009.1		C	15	ho

[truncated: 17 more sheets: LanCol12, LanCol13, LanCol14, LanCol15, LanCol16, LanCol17, LanCol19, LanCol20, LanCol21, LanCol22, LanCol23, LanCol24, LanCol25, LanCol26, LanCol27, LanCol29, LanCol30]
