# Supplementary material for: FOGS: A SNPSTR Marker Database to Combat Wildlife Trafficking and a Cell Culture Bank for Ex‐Situ Conservation
Source: Mol Ecol Resour. 2025 Jan 10;25(4):e14062. doi: 10.1111/1755-0998.14062 (PMC11969641; doi:10.1111/1755-0998.14062)
Supplement: Supplementary file 4 — Table S4. SNPSTR data. [file MEN-25-e14062-s001.zip › Supplementary S4/Linaria_cannabina_SNPSTR.xlsx]

## Sheet: LinCan1
ZFMK-TIS	Species	Locus	Ref Amp size	Repeat motif	Ref allele	NCBI No	Scaffold ID	LFA Sample ID	Haplotype			inheritance	Allele Nr.
									97 C->T	103 G->A	130 Msat
ZFMK-DNA-FC19475224	Linaria cannabina	LinCan1	300	[CATC]6 CACC CCTT CTCC CCAG GCTT GCTC AGGT GTTT CCCA TCCC AGCT GGGG AGGC AGAG CTGG CCCC AACA CAGG GGCT G	[CATC]17.1				T	-	25.1b	he
ZFMK-DNA-FC19475224	Linaria cannabina	LinCan1	300	[CATC]9 CACC CCTT CTCC CCAG GCTT GCTC AGGT GTTT CCCA TCCC AGCT GGGG AGGC AGAG CTGG CCCC AACA CAGG GGCT G	[CATC]17.1				T	-	28.1b	he
ZFMK-DNA-FC19438840	Linaria cannabina	LinCan1	300	[CATC]10.1	[CATC]17.1				-	-	10.1	he
ZFMK-DNA-FC19438840	Linaria cannabina	LinCan1	300	[CATC]12.1	[CATC]17.1				-	-	12.1	he
ZFMK-TIS-2516423	Linaria cannabina	LinCan1	300	[CATC]15.1	[CATC]17.1				-	-	15.1	ho
ZFMK-TIS-2516423	Linaria cannabina	LinCan1	300	[CATC]15.1	[CATC]17.1				-	-	15.1	ho
ZFMK-TIS-2516424	Linaria cannabina	LinCan1	300	[CATC]8.1	[CATC]17.1				-	-	8.1	ho
ZFMK-TIS-2516424	Linaria cannabina	LinCan1	300	[CATC]8.1	[CATC]17.1				-	-	8.1	ho
ZFMK-TIS-2530247	Linaria cannabina	LinCan1	300	[CATC]10.1	[CATC]17.1				-	-	10.1	ho
ZFMK-TIS-2530247	Linaria cannabina	LinCan1	300	[CATC]10.1	[CATC]17.1				-	-	10.1	ho
ZFMK-TIS-26461	Linaria cannabina	LinCan1	300	[CATC]11.1	[CATC]17.1				-	-	11.1	he
ZFMK-TIS-26461	Linaria cannabina	LinCan1	300	[CATC]14.1	[CATC]17.1				-	-	14.1	he
ZFMK-DNA-FC19448632	Linaria cannabina	LinCan1	300	[CATC]14.1	[CATC]17.1				-	-	14.1	ho
ZFMK-DNA-FC19448632	Linaria cannabina	LinCan1	300	[CATC]14.1	[CATC]17.1				-	-	14.1	ho
ZFMK-TIS-58688	Linaria cannabina	LinCan1	300	[CATC]10.1	[CATC]17.1				-	-	10.1	ho
ZFMK-TIS-58688	Linaria cannabina	LinCan1	300	[CATC]10.1	[CATC]17.1				-	-	10.1	ho
ZFMK-TIS-58689	Linaria cannabina	LinCan1	300	[CATC]9.1	[CATC]17.1				-	-	9.1	ho
ZFMK-TIS-58689	Linaria cannabina	LinCan1	300	[CATC]9.1	[CATC]17.1				-	-	9.1	ho
ZFMK-TIS-58691	Linaria cannabina	LinCan1	300	[CATC]13.1	[CATC]17.1				-	A	13.1	he
ZFMK-TIS-58691	Linaria cannabina	LinCan1	300	[CATC]13.1	[CATC]17.1				-	-	13.1	he

## Sheet: LinCan2
ZFMK-TIS	Species	Locus	Ref Amp size	Repeat motif	Ref allele	NCBI No	Scaffold ID	LFA Sample ID	Haplotype					inheritance	Allele Nr.
									71 C->A	93 G->C	117 A->T	144 Msat	263 T->C
ZFMK-DNA-FC19475224	Linaria cannabina	LinCan2	343	[ATCC]15	[ATCC]13				-	-	T	15	-	ho
ZFMK-DNA-FC19475224	Linaria cannabina	LinCan2	343	[ATCC]15	[ATCC]13				-	-	T	15	-	ho
ZFMK-DNA-FC19438840	Linaria cannabina	LinCan2	343	[ATCC]22	[ATCC]13				-	-	T	22	-	ho
ZFMK-DNA-FC19438840	Linaria cannabina	LinCan2	343	[ATCC]22	[ATCC]13				-	-	T	22	-	ho
ZFMK-TIS-2516423	Linaria cannabina	LinCan2	343	[ATCC]9	[ATCC]13				-	-	-	9	-	ho
ZFMK-TIS-2516423	Linaria cannabina	LinCan2	343	[ATCC]9	[ATCC]13				-	-	-	9	-	ho
ZFMK-TIS-2516424	Linaria cannabina	LinCan2	343	[ATCC]21	[ATCC]13				-	-	T	21	-	ho
ZFMK-TIS-2516424	Linaria cannabina	LinCan2	343	[ATCC]21	[ATCC]13				-	-	T	21	-	ho
ZFMK-TIS-2530247	Linaria cannabina	LinCan2	343	[ATCC]7	[ATCC]13				A	C	T	7	-	ho
ZFMK-TIS-2530247	Linaria cannabina	LinCan2	343	[ATCC]7	[ATCC]13				A	C	T	7	-	ho
ZFMK-TIS-26461	Linaria cannabina	LinCan2	343	[ATCC]18	[ATCC]13				-	-	T	18	-	ho
ZFMK-TIS-26461	Linaria cannabina	LinCan2	343	[ATCC]18	[ATCC]13				-	-	T	18	-	ho
ZFMK-DNA-FC19448632	Linaria cannabina	LinCan2	343	[ATCC]9	[ATCC]13				-	-	T	9	-	ho
ZFMK-DNA-FC19448632	Linaria cannabina	LinCan2	343	[ATCC]9	[ATCC]13				-	-	T	9	-	ho
ZFMK-TIS-58688	Linaria cannabina	LinCan2	343	[ATCC]9	[ATCC]13				A	-	T	9	-	he
ZFMK-TIS-58688	Linaria cannabina	LinCan2	343	[ATCC]9	[ATCC]13				-	-	T	9	-	he
ZFMK-TIS-58689	Linaria cannabina	LinCan2	343	[ATCC]14	[ATCC]13				-	-	T	14	C	he
ZFMK-TIS-58689	Linaria cannabina	LinCan2	343	[ATCC]17	[ATCC]13				-	-	T	17	C	he
ZFMK-TIS-58691	Linaria cannabina	LinCan2	343	[ATCC]15	[ATCC]13				-	-	T	15	-	ho
ZFMK-TIS-58691	Linaria cannabina	LinCan2	343	[ATCC]15	[ATCC]13				-	-	T	15	-	ho

## Sheet: LinCan3
ZFMK-TIS	Species	Locus	Ref Amp size	Repeat motif	Ref allele	NCBI No	Scaffold ID	LFA Sample ID	Haplotype					inheritance	Allele Nr.
									94 C->T	110 A->G	Msat	203 G->C	276 A->G
ZFMK-DNA-FC19475224	Linaria cannabina	LinCan3	327	[ATAG]15.3	[ATAG]11.3				T	-	15.3	C	-	he
ZFMK-DNA-FC19475224	Linaria cannabina	LinCan3	327	[ATAG]15.3	[ATAG]11.3				-	-	15.3	C	-	he
ZFMK-DNA-FC19438840	Linaria cannabina	LinCan3	327	[ATAG]14.3	[ATAG]11.3				-	G	14.3	C	G	he
ZFMK-DNA-FC19438840	Linaria cannabina	LinCan3	327	[ATAG]15.3	[ATAG]11.3				-	-	15.3	C	G	he
ZFMK-TIS-2516423	Linaria cannabina	LinCan3	327	[ATAG]12.3	[ATAG]11.3				-	-	12.3	C	-	ho
ZFMK-TIS-2516423	Linaria cannabina	LinCan3	327	[ATAG]12.3	[ATAG]11.3				-	-	12.3	C	-	ho
ZFMK-TIS-2516424	Linaria cannabina	LinCan3	327	[ATAG]13.3	[ATAG]11.3				-	G	13.3	-	-	ho
ZFMK-TIS-2516424	Linaria cannabina	LinCan3	327	[ATAG]13.3	[ATAG]11.3				-	G	13.3	-	-	ho
ZFMK-TIS-2530247	Linaria cannabina	LinCan3	327	[ATAG]14.3	[ATAG]11.3				-	-	14.3	C	G	he
ZFMK-TIS-2530247	Linaria cannabina	LinCan3	327	[ATAG]14.3	[ATAG]11.3				-	-	14.3	-	-	he
ZFMK-TIS-26461	Linaria cannabina	LinCan3	327	[ATAG]14.3	[ATAG]11.3				-	-	14.3	-	G	ho
ZFMK-TIS-26461	Linaria cannabina	LinCan3	327	[ATAG]14.3	[ATAG]11.3				-	-	14.3	-	G	ho
ZFMK-DNA-FC19448632	Linaria cannabina	LinCan3	327	[ATAG]13.3	[ATAG]11.3				T	-	13.3	C	-	he
ZFMK-DNA-FC19448632	Linaria cannabina	LinCan3	327	[ATAG]17.3	[ATAG]11.3				-	G	17.3	C	-	he
ZFMK-TIS-58688	Linaria cannabina	LinCan3	327	[ATAG]13.3	[ATAG]11.3				-	G	13.3	C	-	he
ZFMK-TIS-58688	Linaria cannabina	LinCan3	327	[ATAG]14.3	[ATAG]11.3				-	-	14.3	C	-	he
ZFMK-TIS-58689	Linaria cannabina	LinCan3	327	[ATAG]11.3	[ATAG]11.3				-	-	11.3	C	-	he
ZFMK-TIS-58689	Linaria cannabina	LinCan3	327	[ATAG]14.3	[ATAG]11.3				-	G	14.3	C	-	he
ZFMK-TIS-58691	Linaria cannabina	LinCan3	327	[ATAG]13.3	[ATAG]11.3				-	-	13.3	C	G	he
ZFMK-TIS-58691	Linaria cannabina	LinCan3	327	[ATAG]14.3	[ATAG]11.3				-	G	14.3	C	G	he

## Sheet: LinCan5
ZFMK-TIS	Species	Locus	Ref Amp size	Repeat motif	Ref allele	NCBI No	Scaffold ID	LFA Sample ID	Haplotype								inheritance	Allele Nr.
									53 C->T	62 A->C	79 C->T	85 T->A	118 A->T	161 Msat	233 A->C	238 A->T
ZFMK-DNA-FC19475224	Linaria cannabina	LinCan5	300	[ATAG]13.2	[ATAG]13.2				-	-	-	-	-	13.2	-	-	he
ZFMK-DNA-FC19475224	Linaria cannabina	LinCan5	300	[ATAG]15.2	[ATAG]13.2				-	-	-	-	-	15.2	-	-	he
ZFMK-DNA-FC19438840	Linaria cannabina	LinCan5	300	[ATAG]15.2	[ATAG]13.2				-	-	-	-	-	15.2	-	-	ho
ZFMK-DNA-FC19438840	Linaria cannabina	LinCan5	300	[ATAG]15.2	[ATAG]13.2				-	-	-	-	-	15.2	-	-	ho
ZFMK-TIS-2516423	Linaria cannabina	LinCan5	300	[ATAG]16.2	[ATAG]13.2				T	-	-	-	-	16.2	-	-	ho
ZFMK-TIS-2516423	Linaria cannabina	LinCan5	300	[ATAG]16.2	[ATAG]13.2				T	-	-	-	-	16.2	-	-	ho
ZFMK-TIS-2516424	Linaria cannabina	LinCan5	300	[ATAG]17.2	[ATAG]13.2				-	-	-	-	-	17.2	C	-	he
ZFMK-TIS-2516424	Linaria cannabina	LinCan5	300	[ATAG]17.2	[ATAG]13.2				-	-	-	-	-	17.2	-	-	he
ZFMK-TIS-2530247	Linaria cannabina	LinCan5	300	[ATAG]13.2	[ATAG]13.2				-	-	-	A	-	13.2	-	T	ho
ZFMK-TIS-2530247	Linaria cannabina	LinCan5	300	[ATAG]13.2	[ATAG]13.2				-	-	-	A	-	13.2	-	T	ho
ZFMK-TIS-26461	Linaria cannabina	LinCan5	300	ATAA [ATAG]15.2	[ATAG]13.2				-	-	-	-	T	16.2b	-	-	ho
ZFMK-TIS-26461	Linaria cannabina	LinCan5	300	ATAA [ATAG]15.2	[ATAG]13.2				-	-	-	-	T	16.2b	-	-	ho
ZFMK-DNA-FC19448632	Linaria cannabina	LinCan5	300	[ATAG]12.2	[ATAG]13.2				-	-	-	-	-	12.2	C	-	he
ZFMK-DNA-FC19448632	Linaria cannabina	LinCan5	300	[ATAG]17.2	[ATAG]13.2				-	-	-	-	-	17.2	-	-	he
ZFMK-TIS-58688	Linaria cannabina	LinCan5	300	ATAA [ATAG]16.2	[ATAG]13.2				-	-	-	-	-	17.2b	-	-	ho
ZFMK-TIS-58688	Linaria cannabina	LinCan5	300	ATAA [ATAG]16.2	[ATAG]13.2				-	-	-	-	-	17.2b	-	-	ho
ZFMK-TIS-58689	Linaria cannabina	LinCan5	300	ATAA [ATAG]13.2	[ATAG]13.2				-	-	-	-	-	14.2b	-	-	ho
ZFMK-TIS-58689	Linaria cannabina	LinCan5	300	ATAA [ATAG]13.2	[ATAG]13.2				-	-	-	-	-	14.2b	-	-	ho
ZFMK-TIS-58691	Linaria cannabina	LinCan5	300	[ATAG]13.2	[ATAG]13.2				-	C	T	-	-	13.2	-	-	ho
ZFMK-TIS-58691	Linaria cannabina	LinCan5	300	[ATAG]13.2	[ATAG]13.2				-	C	T	-	-	13.2	-	-	ho

## Sheet: LinCan6
ZFMK-TIS	Species	Locus	Ref Amp size	Repeat motif	Ref allele	NCBI No	Scaffold ID	LFA Sample ID	Haplotype								inheritance	Allele Nr.
									71 T->G	105 Msat	192 A->C	228 C->T	238 C->T	240 G->A	260 T->A	275 C->A
ZFMK-DNA-FC19475224	Linaria cannabina	LinCan6	317	[TAGA]11.1	[TAGA]13.1				-	11.1	-	T	-	-	-	-	he
ZFMK-DNA-FC19475224	Linaria cannabina	LinCan6	317	[TAGA]16.1	[TAGA]13.1				-	16.1	-	T	-	-	-	-	he
ZFMK-DNA-FC19438840	Linaria cannabina	LinCan6	317	[TAGA]15.1	[TAGA]13.1				G	15.1	-	T	-	-	-	-	ho
ZFMK-DNA-FC19438840	Linaria cannabina	LinCan6	317	[TAGA]15.1	[TAGA]13.1				G	15.1	-	T	-	-	-	-	ho
ZFMK-TIS-2516423	Linaria cannabina	LinCan6	317	[TAGA]14.1	[TAGA]13.1				-	14.1	C	T	-	-	-	-	he
ZFMK-TIS-2516423	Linaria cannabina	LinCan6	317	[TAGA]6 TTAA [TAGA]13.1	[TAGA]13.1				-	20.1b	C	T	-	-	-	A	he
ZFMK-TIS-2516424	Linaria cannabina	LinCan6	317	[TAGA]15.1	[TAGA]13.1				-	15.1	-	T	T	A	-	-	he
ZFMK-TIS-2516424	Linaria cannabina	LinCan6	317	[TAGA]15.1	[TAGA]13.1				-	15.1	-	T	-	-	-	-	he
ZFMK-TIS-2530247	Linaria cannabina	LinCan6	317	[TAGA]15.1	[TAGA]13.1				-	15.1	-	T	-	-	-	-	ho
ZFMK-TIS-2530247	Linaria cannabina	LinCan6	317	[TAGA]15.1	[TAGA]13.1				-	15.1	-	T	-	-	-	-	ho
ZFMK-TIS-26461	Linaria cannabina	LinCan6	317	[TAGA]6 TTAA [TAGA]15.1	[TAGA]13.1				-	22.1b	C	T	-	-	-	-	ho
ZFMK-TIS-26461	Linaria cannabina	LinCan6	317	[TAGA]6 TTAA [TAGA]15.1	[TAGA]13.1				-	22.1b	C	T	-	-	-	-	ho
ZFMK-DNA-FC19448632	Linaria cannabina	LinCan6	317	[TAGA]16.1	[TAGA]13.1				-	16.1	-	T	-	-	-	-	he
ZFMK-DNA-FC19448632	Linaria cannabina	LinCan6	317	[TAGA]8 TTAA [TAGA]13.1	[TAGA]13.1				-	22.1b	-	T	-	-	-	-	he
ZFMK-TIS-58688	Linaria cannabina	LinCan6	317	[TAGA]15.1	[TAGA]13.1				-	15.1	-	T	-	-	-	-	ho
ZFMK-TIS-58688	Linaria cannabina	LinCan6	317	[TAGA]15.1	[TAGA]13.1				-	15.1	-	T	-	-	-	-	ho
ZFMK-TIS-58689	Linaria cannabina	LinCan6	317	[TAGA]14.1	[TAGA]13.1				-	14.1	-	T	-	-	-	-	he
ZFMK-TIS-58689	Linaria cannabina	LinCan6	317	[TAGA]14.1	[TAGA]13.1				-	14.1	-	-	-	-	-	-	he
ZFMK-TIS-58691	Linaria cannabina	LinCan6	317	[TAGA]14.1	[TAGA]13.1				-	14.1	-	T	-	-	A	-	he
ZFMK-TIS-58691	Linaria cannabina	LinCan6	317	[TAGA]16.1	[TAGA]13.1				-	16.1	-	T	-	-	A	-	he

## Sheet: LinCan7
ZFMK-TIS	Species	Locus	Ref Amp size	Repeat motif	Ref allele	NCBI No	Scaffold ID	LFA Sample ID	Haplotype						inheritance	Allele Nr.
									89 T->C	104 Msat	195 T->C	242 G->T	253 C->A	315 C->T
ZFMK-DNA-FC19475224	Linaria cannabina	LinCan7	340	[CATC]2 CATT [CATC]13.1	[CATC]18.1				-	16.1b	-	-	-	-	he
ZFMK-DNA-FC19475224	Linaria cannabina	LinCan7	340	[CATC]18.1	[CATC]18.1				-	18.1	-	-	-	-	he
ZFMK-DNA-FC19438840	Linaria cannabina	LinCan7	340	[CATC]16.1	[CATC]18.1				-	16.1	-	-	-	-	he
ZFMK-DNA-FC19438840	Linaria cannabina	LinCan7	340	[CATC]18.1	[CATC]18.1				-	18.1	-	-	-	-	he
ZFMK-TIS-2516423	Linaria cannabina	LinCan7	340	[CATC]2 CATT [CATC]14.1	[CATC]18.1				-	17.1b	-	-	-	-	he
ZFMK-TIS-2516423	Linaria cannabina	LinCan7	340	[CATC]17.1	[CATC]18.1				-	17.1	-	-	-	-	he
ZFMK-TIS-2516424	Linaria cannabina	LinCan7	340	CACC [CATC]14.1	[CATC]18.1				-	15.1c	-	T	-	-	he
ZFMK-TIS-2516424	Linaria cannabina	LinCan7	340	CACC [CATC]16.1	[CATC]18.1				-	17.1c	-	T	-	T	he
ZFMK-TIS-2530247	Linaria cannabina	LinCan7	340	[CATC]15.1	[CATC]18.1				-	15.1	-	-	-	-	he
ZFMK-TIS-2530247	Linaria cannabina	LinCan7	340	[CATC]16.1	[CATC]18.1				-	16.1	-	-	-	-	he
ZFMK-TIS-26461	Linaria cannabina	LinCan7	340	[CATC]17.1	[CATC]18.1				-	17.1	-	T	-	-	he
ZFMK-TIS-26461	Linaria cannabina	LinCan7	340	CACC [CATC]17.1	[CATC]18.1				-	18.1c	-	T	-	-	he
ZFMK-DNA-FC19448632	Linaria cannabina	LinCan7	340	[CATC]20.1	[CATC]18.1				-	20.1	-	-	A	-	he
ZFMK-DNA-FC19448632	Linaria cannabina	LinCan7	340	[CATC]15 [CAAT]1.1 [CATC]4.1	[CATC]18.1				-	20.2d	-	-	A	-	he
ZFMK-TIS-58688	Linaria cannabina	LinCan7	340	[CATC]2 CATT [CATC]13.1	[CATC]18.1				-	16.1b	-	-	-	-	he
ZFMK-TIS-58688	Linaria cannabina	LinCan7	340	[CATC]18.1	[CATC]18.1				-	18.1	-	-	-	-	he
ZFMK-TIS-58689	Linaria cannabina	LinCan7	340	[CATC]18.1	[CATC]18.1				-	18.1	-	-	A	-	he
ZFMK-TIS-58689	Linaria cannabina	LinCan7	340	[CATC]18.1	[CATC]18.1				-	18.1	-	-	-	-	he
ZFMK-TIS-58691	Linaria cannabina	LinCan7	340	[CATC]2 CATT [CATC]12.1	[CATC]18.1				-	15.1b	C	-	-	-	he
ZFMK-TIS-58691	Linaria cannabina	LinCan7	340	[CATC]15.1	[CATC]18.1				C	15.1	C	-	-	-	he

## Sheet: LinCan9
ZFMK-TIS	Species	Locus	Ref Amp size	Repeat motif	Ref allele	NCBI No	Scaffold ID	LFA Sample ID	Haplotype						inheritance	Allele Nr.
									115 G->A	157 Msat	234 G->A	237 A->G	242 T->C	248 A->T
ZFMK-DNA-FC19475224	Linaria cannabina	LinCan9	350	[TCCA]12.3	[TCCA]18.3				-	12.3	-	-	-	-	he
ZFMK-DNA-FC19475224	Linaria cannabina	LinCan9	350	[TCCA]15.3	[TCCA]18.3				-	15.3	-	-	-	-	he
ZFMK-DNA-FC19438840	Linaria cannabina	LinCan9	350	[TCCA]14.3	[TCCA]18.3				-	14.3	-	-	-	-	ho
ZFMK-DNA-FC19438840	Linaria cannabina	LinCan9	350	[TCCA]14.3	[TCCA]18.3				-	14.3	-	-	-	-	ho
ZFMK-TIS-2516423	Linaria cannabina	LinCan9	350	[TCCA]17.3	[TCCA]18.3				-	17.3	-	-	-	-	ho
ZFMK-TIS-2516423	Linaria cannabina	LinCan9	350	[TCCA]17.3	[TCCA]18.3				-	17.3	-	-	-	-	ho
ZFMK-TIS-2516424	Linaria cannabina	LinCan9	350	[TCCA]19.3	[TCCA]18.3				-	19.3	-	-	-	-	he
ZFMK-TIS-2516424	Linaria cannabina	LinCan9	350	[TCCA]20.3	[TCCA]18.3				-	20.3	-	-	-	-	he
ZFMK-TIS-2530247	Linaria cannabina	LinCan9	350	[TCCA]11.3	[TCCA]18.3				-	11.3	-	-	-	-	ho
ZFMK-TIS-2530247	Linaria cannabina	LinCan9	350	[TCCA]11.3	[TCCA]18.3				-	11.3	-	-	-	-	ho
ZFMK-TIS-26461	Linaria cannabina	LinCan9	350	[TCCA]13.3	[TCCA]18.3				-	13.3	-	-	-	-	ho
ZFMK-TIS-26461	Linaria cannabina	LinCan9	350	[TCCA]13.3	[TCCA]18.3				-	13.3	-	-	-	-	ho
ZFMK-DNA-FC19448632	Linaria cannabina	LinCan9	350	[TCCA]15.3	[TCCA]18.3				-	15.3	-	-	-	-	he
ZFMK-DNA-FC19448632	Linaria cannabina	LinCan9	350	[TCCA]22.3	[TCCA]18.3				-	22.3	-	-	-	-	he
ZFMK-TIS-58688	Linaria cannabina	LinCan9	350	[TCCA]11.3	[TCCA]18.3				-	11.3	-	-	-	-	he
ZFMK-TIS-58688	Linaria cannabina	LinCan9	350	[TCCA]15.3	[TCCA]18.3				-	15.3	-	-	-	-	he
ZFMK-TIS-58689	Linaria cannabina	LinCan9	350	[TCCA]18.3	[TCCA]18.3				A	18.3	A	G	C	T	he
ZFMK-TIS-58689	Linaria cannabina	LinCan9	350	[TCCA]18.3	[TCCA]18.3				-	18.3	-	-	-	-	he
ZFMK-TIS-58691	Linaria cannabina	LinCan9	350	[TCCA]15.3	[TCCA]18.3				-	15.3	-	-	-	-	ho
ZFMK-TIS-58691	Linaria cannabina	LinCan9	350	[TCCA]15.3	[TCCA]18.3				-	15.3	-	-	-	-	ho

## Sheet: LinCan11
ZFMK-TIS	Species	Locus	Ref Amp size	Repeat motif	Ref allele	NCBI No	Scaffold ID	LFA Sample ID	Haplotype					inheritance	Allele Nr.
									27 G->T	123 A->G	139 Msat	201 C->T	309 T->C
ZFMK-DNA-FC19475224	Linaria cannabina	LinCan11	345	[GATA]11 [GACA]3 GATA GACA [GATA]1.3	[GATA]15 [GACA]2 GATA GACA [GATA]1.3				-	-	17.3b	-	-	ho
ZFMK-DNA-FC19475224	Linaria cannabina	LinCan11	345	[GATA]11 [GACA]3 GATA GACA [GATA]1.3	[GATA]15 [GACA]2 GATA GACA [GATA]1.3				-	-	17.3b	-	-	ho
ZFMK-DNA-FC19438840	Linaria cannabina	LinCan11	345	[GATA]8 [GACA]3 GATA GACA [GATA]1.3	[GATA]15 [GACA]2 GATA GACA [GATA]1.3				T	-	14.3b	-	-	he
ZFMK-DNA-FC19438840	Linaria cannabina	LinCan11	345	[GATA]12 [GACA]2 GATA GACA [GATA]1.3	[GATA]15 [GACA]2 GATA GACA [GATA]1.3				T	-	17.3	-	-	he
ZFMK-TIS-2516423	Linaria cannabina	LinCan11	345	[GATA]8 [GACA]2 GATA GACA [GATA]1.3	[GATA]15 [GACA]2 GATA GACA [GATA]1.3				T	-	13.3	-	-	he
ZFMK-TIS-2516423	Linaria cannabina	LinCan11	345	[GATA]12 [GACA]2 GATA GACA [GATA]1.3	[GATA]15 [GACA]2 GATA GACA [GATA]1.3				T	-	17.3	-	-	he
ZFMK-TIS-2516424	Linaria cannabina	LinCan11	345	[GATA]9 [GACA]4 [GATA]1.3	[GATA]15 [GACA]2 GATA GACA [GATA]1.3				-	-	14.3c	-	-	he
ZFMK-TIS-2516424	Linaria cannabina	LinCan11	345	[GATA]11 [GACA]2 GATA GACA [GATA]1.3	[GATA]15 [GACA]2 GATA GACA [GATA]1.3				-	-	16.3	-	-	he
ZFMK-TIS-2530247	Linaria cannabina	LinCan11	345	[GATA]9 [GACA]2 GATA GACA [GATA]1.3	[GATA]15 [GACA]2 GATA GACA [GATA]1.3				-	-	14.3	-	-	he
ZFMK-TIS-2530247	Linaria cannabina	LinCan11	345	[GATA]11 [GACA]3 GATA GACA [GATA]1.3	[GATA]15 [GACA]2 GATA GACA [GATA]1.3				-	-	17.3b	-	-	he
ZFMK-TIS-26461	Linaria cannabina	LinCan11	345	[GATA]11 [GACA]2 GATA GACA [GATA]1.3	[GATA]15 [GACA]2 GATA GACA [GATA]1.3				T	-	16.3	-	-	he
ZFMK-TIS-26461	Linaria cannabina	LinCan11	345	[GATA]12 [GACA]3 GATA GACA [GATA]1.3	[GATA]15 [GACA]2 GATA GACA [GATA]1.3				T	-	18.3b	-	-	he
ZFMK-DNA-FC19448632	Linaria cannabina	LinCan11	345	[GATA]12 [GACA]3 GATA GACA [GATA]1.3	[GATA]15 [GACA]2 GATA GACA [GATA]1.3				-	-	18.3b	-	C	he
ZFMK-DNA-FC19448632	Linaria cannabina	LinCan11	345	[GATA]18 GACA [GATA]1.3	[GATA]15 [GACA]2 GATA GACA [GATA]1.3				-	-	20.3d	T	-	he
ZFMK-TIS-58688	Linaria cannabina	LinCan11	345	[GATA]8 [GACA]2 GATA GACA [GATA]1.3	[GATA]15 [GACA]2 GATA GACA [GATA]1.3				-	G	13.3	-	-	he
ZFMK-TIS-58688	Linaria cannabina	LinCan11	345	[GATA]13 [GACA]3.2	[GATA]15 [GACA]2 GATA GACA [GATA]1.3				-	G	16.2e	-	-	he
ZFMK-TIS-58689	Linaria cannabina	LinCan11	345	[GATA]15 [GACA]2 GATA GACA [GATA]1.3	[GATA]15 [GACA]2 GATA GACA [GATA]1.3				T	-	20.3	-	-	he
ZFMK-TIS-58689	Linaria cannabina	LinCan11	345	[GATA]15 [GACA]2 GATA GACA [GATA]1.3	[GATA]15 [GACA]2 GATA GACA [GATA]1.3				-	-	20.3	-	-	he
ZFMK-TIS-58691	Linaria cannabina	LinCan11	345	[GATA]9 [GACA]5 GATA GACA [GATA]1.3	[GATA]15 [GACA]2 GATA GACA [GATA]1.3				-	-	17.3f	-	-	he
ZFMK-TIS-58691	Linaria cannabina	LinCan11	345	[GATA]13 [GACA]2 GATA GACA [GATA]1.3	[GATA]15 [GACA]2 GATA GACA [GATA]1.3				-	-	18.3	-	-	he

## Sheet: LinCan12
ZFMK-TIS	Species	Locus	Ref Amp size	Repeat motif	Ref allele	NCBI No	Scaffold ID	LFA Sample ID	Haplotype			inheritance	Allele Nr.
									91 C->A	150 G->A	165 Msat
ZFMK-DNA-FC19475224	Linaria cannabina	LinCan12	315	[GAAT]15 [GAAA]2	[GAAT]15 [GAAA]2				-	-	17	he
ZFMK-DNA-FC19475224	Linaria cannabina	LinCan12	315	[GAAT]17 [GAAA]2	[GAAT]15 [GAAA]2				-	-	19	he
ZFMK-DNA-FC19438840	Linaria cannabina	LinCan12	315	[GAAT]16 [GAAA]2	[GAAT]15 [GAAA]2				-	-	18	he
ZFMK-DNA-FC19438840	Linaria cannabina	LinCan12	315	[GAAT]19 [GAAA]2	[GAAT]15 [GAAA]2				-	-	21	he
ZFMK-TIS-2516423	Linaria cannabina	LinCan12	315	[GAAT]14 [GAAA]2	[GAAT]15 [GAAA]2				-	-	16	he
ZFMK-TIS-2516423	Linaria cannabina	LinCan12	315	[GAAT]16 [GAAA]2	[GAAT]15 [GAAA]2				-	-	18	he
ZFMK-TIS-2516424	Linaria cannabina	LinCan12	315	[GAAT]16 [GAAA]2	[GAAT]15 [GAAA]2				-	-	18	ho
ZFMK-TIS-2516424	Linaria cannabina	LinCan12	315	[GAAT]16 [GAAA]2	[GAAT]15 [GAAA]2				-	-	18	ho
ZFMK-TIS-2530247	Linaria cannabina	LinCan12	315	[GAAT]16 [GAAA]2	[GAAT]15 [GAAA]2				-	-	18	he
ZFMK-TIS-2530247	Linaria cannabina	LinCan12	315	[GAAT]19 [GAAA]2	[GAAT]15 [GAAA]2				-	-	21	he
ZFMK-TIS-26461	Linaria cannabina	LinCan12	315	[GAAT]13 [GAAA]3	[GAAT]15 [GAAA]2				-	A	16b	he
ZFMK-TIS-26461	Linaria cannabina	LinCan12	315	[GAAT]17 [GAAA]3	[GAAT]15 [GAAA]2				-	A	20b	he
ZFMK-DNA-FC19448632	Linaria cannabina	LinCan12	315	[GAAT]17 [GAAA]2	[GAAT]15 [GAAA]2				A	-	19	he
ZFMK-DNA-FC19448632	Linaria cannabina	LinCan12	315	[GAAT]18 [GAAA]2	[GAAT]15 [GAAA]2				A	-	20	he
ZFMK-TIS-58688	Linaria cannabina	LinCan12	315	[GAAT]15 [GAAA]2	[GAAT]15 [GAAA]2				A	-	17	he
ZFMK-TIS-58688	Linaria cannabina	LinCan12	315	[GAAT]17 [GAAA]2	[GAAT]15 [GAAA]2				A	-	19	he
ZFMK-TIS-58689	Linaria cannabina	LinCan12	315	[GAAT]15 [GAAA]2	[GAAT]15 [GAAA]2				-	-	17	he
ZFMK-TIS-58689	Linaria cannabina	LinCan12	315	[GAAT]16 [GAAA]2	[GAAT]15 [GAAA]2				-	-	18	he
ZFMK-TIS-58691	Linaria cannabina	LinCan12	315	[GAAT]18 [GAAA]2	[GAAT]15 [GAAA]2				-	-	20	he
ZFMK-TIS-58691	Linaria cannabina	LinCan12	315	[GAAT]17 [GAAA]3	[GAAT]15 [GAAA]2				-	-	20b	he

## Sheet: LinCan13
ZFMK-TIS	Species	Locus	Ref Amp size	Repeat motif	Ref allele	NCBI No	Scaffold ID	LFA Sample ID			inheritance	Allele Nr.
									139 Msat	273 G->A
ZFMK-DNA-FC19475224	Linaria cannabina	LinCan13	340	[CACT]14.1	[CACT]12.1				14.1	-	he
ZFMK-DNA-FC19475224	Linaria cannabina	LinCan13	340	[CACT]15.1	[CACT]12.1				15.1	-	he
ZFMK-DNA-FC19438840	Linaria cannabina	LinCan13	340	[CACT]12.1	[CACT]12.1				12.1	-	he
ZFMK-DNA-FC19438840	Linaria cannabina	LinCan13	340	[CACT]13.1	[CACT]12.1				13.1	-	he
ZFMK-TIS-2516423	Linaria cannabina	LinCan13	340	[CACT]15.1	[CACT]12.1				15.1	-	ho
ZFMK-TIS-2516423	Linaria cannabina	LinCan13	340	[CACT]15.1	[CACT]12.1				15.1	-	ho
ZFMK-TIS-2516424	Linaria cannabina	LinCan13	340	[CACT]5.1	[CACT]12.1				5.1	-	he
ZFMK-TIS-2516424	Linaria cannabina	LinCan13	340	[CACT]15.1	[CACT]12.1				15.1	-	he
ZFMK-TIS-2530247	Linaria cannabina	LinCan13	340	[CACT]8.1	[CACT]12.1				8.1	-	he
ZFMK-TIS-2530247	Linaria cannabina	LinCan13	340	[CACT]16.1	[CACT]12.1				16.1	-	he
ZFMK-TIS-26461	Linaria cannabina	LinCan13	340	[CACT]16.1	[CACT]12.1				16.1	-	he
ZFMK-TIS-26461	Linaria cannabina	LinCan13	340	[CACT]18.1	[CACT]12.1				18.1	-	he
ZFMK-DNA-FC19448632	Linaria cannabina	LinCan13	340	[CACT]9.1	[CACT]12.1				9.1	-	he
ZFMK-DNA-FC19448632	Linaria cannabina	LinCan13	340	[CACT]15.1	[CACT]12.1				15.1	-	he
ZFMK-TIS-58688	Linaria cannabina	LinCan13	340	[CACT]10.1	[CACT]12.1				10.1	-	he
ZFMK-TIS-58688	Linaria cannabina	LinCan13	340	[CACT]7 AACT [CACT]5.1	[CACT]12.1				13.1b	-	he
ZFMK-TIS-58689	Linaria cannabina	LinCan13	340	[CACT]12.1	[CACT]12.1				12.1	-	he
ZFMK-TIS-58689	Linaria cannabina	LinCan13	340	[CACT]17.1	[CACT]12.1				17.1	-	he
ZFMK-TIS-58691	Linaria cannabina	LinCan13	340	[CACT]12.1	[CACT]12.1				12.1	A	he
ZFMK-TIS-58691	Linaria cannabina	LinCan13	340	[CACT]17.1	[CACT]12.1				17.1	A	he

[truncated: 13 more sheets: LinCan14, LinCan15, LinCan16, LinCan17, LinCan18, LinCan19, LinCan20, LinCan22, LinCan24, LinCan26, LinCan27, LinCan28, LinCan29]
