# Supplementary material for: FOGS: A SNPSTR Marker Database to Combat Wildlife Trafficking and a Cell Culture Bank for Ex‐Situ Conservation
Source: Mol Ecol Resour. 2025 Jan 10;25(4):e14062. doi: 10.1111/1755-0998.14062 (PMC11969641; doi:10.1111/1755-0998.14062)
Supplement: Supplementary file 4 — Table S4. SNPSTR data. [file MEN-25-e14062-s001.zip › Supplementary S4/Loxodonta_africana_SNPSTR.xlsx]

## Sheet: LoxAfr1
ZFMK-TIS	Species	Locus	Ref Amp size	Repeat motif	Ref allele	NCBI No	Scaffold ID	LFA Sample ID		inheritance	Allele Nr.
									84 Msat
ZFMK-2015.0461	Loxodonta africana	LoxAfr2	312	[CCAT]18	[CCAT]17	GCA_030014295.1	CM057419.1		18	ho
ZFMK-2015.0461	Loxodonta africana	LoxAfr1	312	[CCAT]18	[CCAT]17	GCA_030014295.1	CM057419.1		18	ho

## Sheet: LoxAfr2
ZFMK-TIS	Species	Locus	Ref Amp size	Repeat motif	Ref allele	NCBI No	Scaffold ID	LFA Sample ID	Haplotype		inheritance	Allele Nr.
									85 T <- C	171 Msat
ZFMK-2015.0461	Loxodonta africana	LoxAfr2	302	[GATA]16 [GATG]1.3	[GATA]15 [GATG]2.3	GCA_030014295.1	CM057420.1		C	17b	he
ZFMK-2015.0461	Loxodonta africana	LoxAfr2	302	[GATA]20 [GATG]1.3	[GATA]15 [GATG]2.3	GCA_030014295.1	CM057420.1		C	21b	he

## Sheet: LoxAfr3
ZFMK-TIS	Species	Locus	Ref Amp size	Repeat motif	Ref allele	NCBI No	Scaffold ID	LFA Sample ID		inheritance	Allele Nr.
									162 Msat
ZFMK-2015.0461	Loxodonta africana	LoxAfr3	325	[CCAT]18.1	[CCAT]19.1	GCA_030014295.1	CM057421.1		18.1	ho
ZFMK-2015.0461	Loxodonta africana	LoxAfr3	325	[CCAT]18.1	[CCAT]19.1	GCA_030014295.1	CM057421.1		18.1	ho

## Sheet: LoxAfr5
ZFMK-TIS	Species	Locus	Ref Amp size	Repeat motif	Ref allele	NCBI No	Scaffold ID	LFA Sample ID		inheritance	Allele Nr.
									116 Msat
ZFMK-2015.0461	Loxodonta africana	LoxAfr5	309	[GATA]20 GGTA [GATA]2.1	[GATA]16 GGTA [GATA]2.1	GCA_030014295.1	CM057423.1		23b	ho
ZFMK-2015.0461	Loxodonta africana	LoxAfr5	309	[GATA]20 GGTA [GATA]2.1	[GATA]16 GGTA [GATA]2.1	GCA_030014295.1	CM057423.1		23b	ho

## Sheet: LoxAfr6
ZFMK-TIS	Species	Locus	Ref Amp size	Repeat motif	Ref allele	NCBI No	Scaffold ID	LFA Sample ID		inheritance	Allele Nr.
									117 Msat
ZFMK-2015.0461	Loxodonta africana	LoxAfr6	307	[TCCA]20	[TCCA]20	GCA_030014295.1	CM057424.1		20	he
ZFMK-2015.0461	Loxodonta africana	LoxAfr6	307	TCCA TTCA TCTA [TCCA]17	[TCCA]20	GCA_030014295.1	CM057424.1		20b	he

## Sheet: LoxAfr7
ZFMK-TIS	Species	Locus	Ref Amp size	Repeat motif	Ref allele	NCBI No	Scaffold ID	LFA Sample ID			inheritance	Allele Nr.
									80 Msat	196 C -> T
ZFMK-2015.0461	Loxodonta africana	LoxAfr7	316	TCAC CCAC CCAT CCAC [CCAT]17 CCGT [CCAT]1.1	[CCAC]2 [CCAT]17.1	GCA_030014295.1	CM057428.1		23.1b	T	he
ZFMK-2015.0461	Loxodonta africana	LoxAfr7	316	TCAC CCAC CCAT CCAC [CCAT]19 CCGT [CCAT]1.1	[CCAC]2 [CCAT]17.1	GCA_030014295.1	CM057428.1		25.1b	T	he

## Sheet: LoxAfr8
ZFMK-TIS	Species	Locus	Ref Amp size	Repeat motif	Ref allele	NCBI No	Scaffold ID	LFA Sample ID		inheritance	Allele Nr.
									155 Msat
ZFMK-2015.0461	Loxodonta africana	LoxAfr8	317	[CATC]14.3	[CATC]15.3	GCA_030014295.1	CM057429.1		14.3	ho
ZFMK-2015.0461	Loxodonta africana	LoxAfr8	317	[CATC]14.3	[CATC]15.3	GCA_030014295.1	CM057429.1		14.3	ho

## Sheet: LoxAfr9
ZFMK-TIS	Species	Locus	Ref Amp size	Repeat motif	Ref allele	NCBI No	Scaffold ID	LFA Sample ID		inheritance	Allele Nr.
									136 Msat
ZFMK-2015.0461	Loxodonta africana	LoxAfr9	393	[ATCC]16.1	[ATCC]13.1	GCA_030014295.1	CM057430.1		16.1	ho
ZFMK-2015.0461	Loxodonta africana	LoxAfr9	393	[ATCC]16.1	[ATCC]13.1	GCA_030014295.1	CM057430.1		16.1	ho

## Sheet: LoxAfr10
ZFMK-TIS	Species	Locus	Ref Amp size	Repeat motif	Ref allele	NCBI No	Scaffold ID	LFA Sample ID	Haplotype				inheritance	Allele Nr.
									25 A -> G	170 Msat	248 C -> T	249 A -> G
ZFMK-2015.0461	Loxodonta africana	LoxAfr10	305	[CAGA]11.2	[CAGA]15.2	GCA_030014295.1	CM057431.1		G	11.2	-	-	he
ZFMK-2015.0461	Loxodonta africana	LoxAfr10	305	[CAGA]12.2	[CAGA]15.2	GCA_030014295.1	CM057431.1		G	12.2	T	G	he

## Sheet: LoxAfr11
ZFMK-TIS	Species	Locus	Ref Amp size	Repeat motif	Ref allele	NCBI No	Scaffold ID	LFA Sample ID			inheritance	Allele Nr.
									104 Msat	281 G -> C
ZFMK-2015.0461	Loxodonta africana	LoxAfr11	312		[CATC]20	GCA_030014295.1	CM057432.1		19	-	he
ZFMK-2015.0461	Loxodonta africana	LoxAfr11	312		[CATC]20	GCA_030014295.1	CM057432.1		25	C	he

[truncated: 11 more sheets: LoxAfr13, LoxAfr15, LoxAfr16, LoxAfr19, LoxAfr21, LoxAfr22, LoxAfr23, LoxAfr24, LoxAfr26, LoxAfr28, LoxAfr29]
