# Supplementary material for: FOGS: A SNPSTR Marker Database to Combat Wildlife Trafficking and a Cell Culture Bank for Ex‐Situ Conservation
Source: Mol Ecol Resour. 2025 Jan 10;25(4):e14062. doi: 10.1111/1755-0998.14062 (PMC11969641; doi:10.1111/1755-0998.14062)
Supplement: Supplementary file 4 — Table S4. SNPSTR data. [file MEN-25-e14062-s001.zip › Supplementary S4/Malayopython_reticulatus_SNPSTR.xlsx]

## Sheet: MalRet1
ZFMK-TIS	Species	Locus	Ref Amp size	Repeat motif	Ref allele	NCBI No	Scaffold ID	LFA Sample ID	Haplotype			inheritance	Allele Nr.
									59 A->G	124 Msat	184 G->A
ZFMK-TIS-51251	Malayopython reticulatus	MalRet1	306	[GAAT]8.1	[GAAT]11.1				G	8.1	-	he
ZFMK-TIS-51251	Malayopython reticulatus	MalRet1	306	[GAAT]11.1	[GAAT]11.1				G	11.1	-	he
ZFMK-TIS-51257	Malayopython reticulatus	MalRet1	306	[GAAT]7.1	[GAAT]11.1				-	7.1	A	he
ZFMK-TIS-51257	Malayopython reticulatus	MalRet1	306	[GAAT]10.1	[GAAT]11.1				-	10.1	A	he
ZFMK-TIS-51259	Malayopython reticulatus	MalRet1	306	[GAAT]10.1	[GAAT]11.1				G	10.1	-	he
ZFMK-TIS-51259	Malayopython reticulatus	MalRet1	306	[GAAT]11.1	[GAAT]11.1				G	11.1	-	he
ZFMK-TIS-51261	Malayopython reticulatus	MalRet1	306	[GAAT]8.1	[GAAT]11.1				G	8.1	-	ho
ZFMK-TIS-51261	Malayopython reticulatus	MalRet1	306	[GAAT]8.1	[GAAT]11.1				G	8.1	-	ho
ZFMK-TIS-51262	Malayopython reticulatus	MalRet1	306	[GAAT]8.1	[GAAT]11.1				G	8.1	-	ho
ZFMK-TIS-51262	Malayopython reticulatus	MalRet1	306	[GAAT]8.1	[GAAT]11.1				G	8.1	-	ho
ZFMK-TIS-59850	Malayopython reticulatus	MalRet1	306	[GAAT]8.1	[GAAT]11.1				G	8.1	-	he
ZFMK-TIS-59850	Malayopython reticulatus	MalRet1	306	[GAAT]10.1	[GAAT]11.1				G	10.1	-	he
ZFMK-TIS-59851	Malayopython reticulatus	MalRet1	306	[GAAT]9.1	[GAAT]11.1				G	9.1	-	ho
ZFMK-TIS-59851	Malayopython reticulatus	MalRet1	306	[GAAT]9.1	[GAAT]11.1				G	9.1	-	ho
ZFMK-TIS-59845	Malayopython reticulatus	MalRet1	306	[GAAT}10.1	[GAAT]11.1				-	10.1	A	he
ZFMK-TIS-59845	Malayopython reticulatus	MalRet1	306	[GAAT}11.1	[GAAT]11.1				-	11.1	A	he
ZFMK-TIS-59852	Malayopython reticulatus	MalRet1	306	[GAAT}10.1	[GAAT]11.1				G	10.1	-	he
ZFMK-TIS-59852	Malayopython reticulatus	MalRet1	306	[GAAT}11.1	[GAAT]11.1				G	11.1	-	he
ZFMK-TIS-59853	Malayopython reticulatus	MalRet1	306	[GAAT}9.1	[GAAT]11.1				G	9.1	-	he
ZFMK-TIS-59853	Malayopython reticulatus	MalRet1	306	[GAAT}11.1	[GAAT]11.1				G	11.1	-	he

## Sheet: MalRet2
ZFMK-TIS	Species	Locus	Ref Amp size	Repeat motif	Ref allele	NCBI No	Scaffold ID	LFA Sample ID	Haplotype		inheritance	Allele Nr.
									76 G->A	142 Msat
ZFMK-TIS-51251	Malayopython reticulatus	MalRet2	301	[AGGC]13	[AGGC]12				-	13	ho
ZFMK-TIS-51251	Malayopython reticulatus	MalRet2	301	[AGGC]13	[AGGC]12				-	13	ho
ZFMK-TIS-51257	Malayopython reticulatus	MalRet2	301	[AGGC]3	[AGGC]12				-	3	he
ZFMK-TIS-51257	Malayopython reticulatus	MalRet2	301	[AGGC]12	[AGGC]12				-	12	he
ZFMK-TIS-51259	Malayopython reticulatus	MalRet2	301	[AGGC]3	[AGGC]12				-	3	ho
ZFMK-TIS-51259	Malayopython reticulatus	MalRet2	301	[AGGC]3	[AGGC]12				-	3	ho
ZFMK-TIS-51261	Malayopython reticulatus	MalRet2	301	[AGGC]10	[AGGC]12				A	10	he
ZFMK-TIS-51261	Malayopython reticulatus	MalRet2	301	AGGC AGGT [AGGC]9	[AGGC]12				-	11b	he
ZFMK-TIS-51262	Malayopython reticulatus	MalRet2	301	[AGGC]11	[AGGC]12				-	11	he
ZFMK-TIS-51262	Malayopython reticulatus	MalRet2	301	AGGC AGGT [AGGC]10	[AGGC]12				-	12b	he
ZFMK-TIS-59850	Malayopython reticulatus	MalRet2	301	[AGGC]6	[AGGC]12				-	6	he
ZFMK-TIS-59850	Malayopython reticulatus	MalRet2	301	[AGGC]8	[AGGC]12				-	8	he
ZFMK-TIS-59851	Malayopython reticulatus	MalRet2	301	[AGGC]11	[AGGC]12				-	11	he
ZFMK-TIS-59851	Malayopython reticulatus	MalRet2	301	[AGGC]13	[AGGC]12				-	13	he
ZFMK-TIS-59845	Malayopython reticulatus	MalRet2	301	[AGGC]11	[AGGC]12				-	11	he
ZFMK-TIS-59845	Malayopython reticulatus	MalRet2	301	[AGGC]12	[AGGC]12				-	12	he
ZFMK-TIS-59852	Malayopython reticulatus	MalRet2	301	[AGGC]11	[AGGC]12				A	11	he
ZFMK-TIS-59852	Malayopython reticulatus	MalRet2	301	[AGGC]12	[AGGC]12				A	12	he
ZFMK-TIS-59853	Malayopython reticulatus	MalRet2	301	[AGGC]8	[AGGC]12				-	8	he
ZFMK-TIS-59853	Malayopython reticulatus	MalRet2	301	[AGGC]11	[AGGC]12				-	11	he

## Sheet: MalRet3
ZFMK-TIS	Species	Locus	Ref Amp size	Repeat motif	Ref allele	NCBI No	Scaffold ID	LFA Sample ID	Haplotype				inheritance	Allele Nr.
									63 C->T	99 C->T	163 Msat	255 C->A
ZFMK-TIS-51251	Malayopython reticulatus	MalRet3	339	[GAAT]10	[GAAT]12				-	T	10	-	he
ZFMK-TIS-51251	Malayopython reticulatus	MalRet3	339	[GAAT]13	[GAAT]12				-	T	13	-	he
ZFMK-TIS-51257	Malayopython reticulatus	MalRet3	339	[GAAT]12	[GAAT]12				T	T	12	A	he
ZFMK-TIS-51257	Malayopython reticulatus	MalRet3	339	[GAAT]16	[GAAT]12				T	T	16	A	he
ZFMK-TIS-51259	Malayopython reticulatus	MalRet3	339	[GAAT]10	[GAAT]12				-	T	10	-	he
ZFMK-TIS-51259	Malayopython reticulatus	MalRet3	339	[GAAT]12	[GAAT]12				-	-	12	-	he
ZFMK-TIS-51261	Malayopython reticulatus	MalRet3	339	[GAAT]12	[GAAT]12				-	-	12	-	he
ZFMK-TIS-51261	Malayopython reticulatus	MalRet3	339	[GAAT]13	[GAAT]12				-	-	13	-	he
ZFMK-TIS-51262	Malayopython reticulatus	MalRet3	339	[GAAT]10	[GAAT]12				-	-	10	-	ho
ZFMK-TIS-51262	Malayopython reticulatus	MalRet3	339	[GAAT]10	[GAAT]12				-	-	10	-	ho
ZFMK-TIS-59850	Malayopython reticulatus	MalRet3	339	[GAAT]11	[GAAT]12				-	-	11	-	he
ZFMK-TIS-59850	Malayopython reticulatus	MalRet3	339	[GAAT]13	[GAAT]12				-	T	13	-	he
ZFMK-TIS-59851	Malayopython reticulatus	MalRet3	339	[GAAT]12	[GAAT]12				T	T	12	A	he
ZFMK-TIS-59851	Malayopython reticulatus	MalRet3	339	[GAAT]15	[GAAT]12				-	-	15	-	he
ZFMK-TIS-59845	Malayopython reticulatus	MalRet3	339	[GAAT]11	[GAAT]12				T	-	11	A	he
ZFMK-TIS-59845	Malayopython reticulatus	MalRet3	339	[GAAT]12	[GAAT]12				T	T	12	A	he
ZFMK-TIS-59852	Malayopython reticulatus	MalRet3	339	[GAAT]11	[GAAT]12				-	T	11	-	he
ZFMK-TIS-59852	Malayopython reticulatus	MalRet3	339	[GAAT]13	[GAAT]12				-	-	13	-	he
ZFMK-TIS-59853	Malayopython reticulatus	MalRet3	339	[GAAT]12	[GAAT]12				T	T	12	A	he
ZFMK-TIS-59853	Malayopython reticulatus	MalRet3	339	[GAAT]13	[GAAT]12				-	-	13	A	he

## Sheet: MalRet4
ZFMK-TIS	Species	Locus	Ref Amp size	Repeat motif	Ref allele	NCBI No	Scaffold ID	LFA Sample ID				inheritance	Allele Nr.
									88 C->G	104 G->A	160 Msat
ZFMK-TIS-51251	Malayopython reticulatus	MalRet4	323	[AATC]10	[AATC]12				G	-	10	ho
ZFMK-TIS-51251	Malayopython reticulatus	MalRet4	323	[AATC]10	[AATC]12				G	-	10	ho
ZFMK-TIS-51257	Malayopython reticulatus	MalRet4	323	[AATC]10	[AATC]12				G	A	10	he
ZFMK-TIS-51257	Malayopython reticulatus	MalRet4	323	[AATC]11	[AATC]12				G	A	11	he
ZFMK-TIS-51259	Malayopython reticulatus	MalRet4	323	[AATC]11	[AATC]12				G	-	11	he
ZFMK-TIS-51259	Malayopython reticulatus	MalRet4	323	[AATC]12	[AATC]12				G	A	12	he
ZFMK-TIS-51261	Malayopython reticulatus	MalRet4	323	[AATC]11	[AATC]12				G	-	11	he
ZFMK-TIS-51261	Malayopython reticulatus	MalRet4	323	[AATC]13	[AATC]12				G	-	13	he
ZFMK-TIS-51262	Malayopython reticulatus	MalRet4	323	[AATC]10	[AATC]12				G	A	10	he
ZFMK-TIS-51262	Malayopython reticulatus	MalRet4	323	[AATC]11	[AATC]12				G	A	11	he
ZFMK-TIS-59850	Malayopython reticulatus	MalRet4	323	[AATC]10	[AATC]12				G	A	10	he
ZFMK-TIS-59850	Malayopython reticulatus	MalRet4	323	[AATC]13	[AATC]12				G	A	13	he
ZFMK-TIS-59851	Malayopython reticulatus	MalRet4	323	[AATC]10	[AATC]12				G	A	10	he
ZFMK-TIS-59851	Malayopython reticulatus	MalRet4	323	[AATC]13	[AATC]12				G	-	13	he
ZFMK-TIS-59845	Malayopython reticulatus	MalRet4	323	[AATC]10	[AATC]12				-	A	10	he
ZFMK-TIS-59845	Malayopython reticulatus	MalRet4	323	[AATC]12	[AATC]12				-	-	12	he
ZFMK-TIS-59852	Malayopython reticulatus	MalRet4	323	[AATC]12	[AATC]12				-	A	12	ho
ZFMK-TIS-59852	Malayopython reticulatus	MalRet4	323	[AATC]12	[AATC]12				-	A	12	ho
ZFMK-TIS-59853	Malayopython reticulatus	MalRet4	323	[AATC]10	[AATC]12				-	A	10	he
ZFMK-TIS-59853	Malayopython reticulatus	MalRet4	323	[AATC]11	[AATC]12				-	-	11	he

## Sheet: MalRet5
ZFMK-TIS	Species	Locus	Ref Amp size	Repeat motif	Ref allele	NCBI No	Scaffold ID	LFA Sample ID						inheritance	Allele Nr.
									109 Msat	168 T->G	175 A->G	179 C->T	180 G->A
ZFMK-TIS-51251	Malayopython reticulatus	MalRet5	315	[ATGA]12.3	[ATGA]12.3				12.3	-	-	-	-	ho
ZFMK-TIS-51251	Malayopython reticulatus	MalRet5	315	[ATGA]12.3	[ATGA]12.3				12.3	-	-	-	-	ho
ZFMK-TIS-51257	Malayopython reticulatus	MalRet5	315	[ATGA]11.3	[ATGA]12.3				11.3	-	-	-	-	he
ZFMK-TIS-51257	Malayopython reticulatus	MalRet5	315	[ATGA]13.3	[ATGA]12.3				13.3	-	-	-	-	he
ZFMK-TIS-51259	Malayopython reticulatus	MalRet5	315	[ATGA]12.3	[ATGA]12.3				12.3	-	-	-	-	ho
ZFMK-TIS-51259	Malayopython reticulatus	MalRet5	315	[ATGA]12.3	[ATGA]12.3				12.3	-	-	-	-	ho
ZFMK-TIS-51261	Malayopython reticulatus	MalRet5	315	[ATGA]10.3	[ATGA]12.3				10.3	-	-	-	-	he
ZFMK-TIS-51261	Malayopython reticulatus	MalRet5	315	[ATGA]11.3	[ATGA]12.3				11.3	-	-	-	-	he
ZFMK-TIS-51262	Malayopython reticulatus	MalRet5	315	[ATGA]12.3	[ATGA]12.3				12.3	-	-	-	-	he
ZFMK-TIS-51262	Malayopython reticulatus	MalRet5	315	[ATGA]13.3	[ATGA]12.3				13.3	G	G	T	-	he
ZFMK-TIS-59850	Malayopython reticulatus	MalRet5	315	[ATGA]10.3	[ATGA]12.3				10.3	-	-	-	-	he
ZFMK-TIS-59850	Malayopython reticulatus	MalRet5	315	[ATGA]11.3	[ATGA]12.3				11.3	-	-	-	A	he
ZFMK-TIS-59851	Malayopython reticulatus	MalRet5	315	[ATGA]11.3	[ATGA]12.3				11.3	G	-	-	A	he
ZFMK-TIS-59851	Malayopython reticulatus	MalRet5	315	[ATGA]11.3	[ATGA]12.3				11.3	-	-	-	-	he
ZFMK-TIS-59845	Malayopython reticulatus	MalRet5	315	[ATGA]10.3	[ATGA]12.3				10.3	-	-	-	-	ho
ZFMK-TIS-59845	Malayopython reticulatus	MalRet5	315	[ATGA]10.3	[ATGA]12.3				10.3	-	-	-	-	ho
ZFMK-TIS-59852	Malayopython reticulatus	MalRet5	315	[ATGA]11.3	[ATGA]12.3				11.3	-	-	-	-	he
ZFMK-TIS-59852	Malayopython reticulatus	MalRet5	315	[ATGA]12.3	[ATGA]12.3				12.3	G	G	T	-	he
ZFMK-TIS-59853	Malayopython reticulatus	MalRet5	315	[ATGA]9.3	[ATGA]12.3				9.3	-	-	-	-	he
ZFMK-TIS-59853	Malayopython reticulatus	MalRet5	315	[ATGA]13.3	[ATGA]12.3				13.3	-	-	-	-	he

## Sheet: MalRet6
ZFMK-TIS	Species	Locus	Ref Amp size	Repeat motif	Ref allele	NCBI No	Scaffold ID	LFA Sample ID	Haplotype						inheritance	Allele Nr.
									131 C->T	157 Msat	300 C->A	301 A->T	312 A->G	313 T->C
ZFMK-TIS-51251	Malayopython reticulatus	MalRet6	338	[AGAT]14	[AGAT]16				-	14	-	-	-	C	he
ZFMK-TIS-51251	Malayopython reticulatus	MalRet6	338	[AGAT]15	[AGAT]16				-	15	A	-	-	C	he
ZFMK-TIS-51257	Malayopython reticulatus	MalRet6	338	[AGAT]14	[AGAT]16				-	14	-	-	G	C	he
ZFMK-TIS-51257	Malayopython reticulatus	MalRet6	338	[AGAT]16	[AGAT]16				-	16	-	-	-	C	he
ZFMK-TIS-51259	Malayopython reticulatus	MalRet6	338	[AGAT]15	[AGAT]16				-	15	-	-	-	C	he
ZFMK-TIS-51259	Malayopython reticulatus	MalRet6	338	[AGAT]17	[AGAT]16				-	17	-	-	-	-	he
ZFMK-TIS-51261	Malayopython reticulatus	MalRet6	338	[AGAT]16	[AGAT]16				T	16	-	-	-	C	he
ZFMK-TIS-51261	Malayopython reticulatus	MalRet6	338	[AGAT]17	[AGAT]16				-	17	-	-	-	C	he
ZFMK-TIS-51262	Malayopython reticulatus	MalRet6	338	[AGAT]16	[AGAT]16				-	16	-	-	-	C	he
ZFMK-TIS-51262	Malayopython reticulatus	MalRet6	338	[AGAT]17	[AGAT]16				-	17	-	-	-	-	he
ZFMK-TIS-59850	Malayopython reticulatus	MalRet6	338	[AGAT]14	[AGAT]16				-	14	-	-	-	C	he
ZFMK-TIS-59850	Malayopython reticulatus	MalRet6	338	[AGAT]15	[AGAT]16				-	15	-	-	-	C	he
ZFMK-TIS-59851	Malayopython reticulatus	MalRet6	338	[AGAT]13	[AGAT]16				-	13	-	-	-	-	he
ZFMK-TIS-59851	Malayopython reticulatus	MalRet6	338	[AGAT]17	[AGAT]16				-	17	-	-	-	C	he
ZFMK-TIS-59845	Malayopython reticulatus	MalRet6	338	[AGAT]14	[AGAT]16				-	14	-	-	-	-	ho
ZFMK-TIS-59845	Malayopython reticulatus	MalRet6	338	[AGAT]14	[AGAT]16				-	14	-	-	-	-	ho
ZFMK-TIS-59852	Malayopython reticulatus	MalRet6	338	[AGAT]12	[AGAT]16				-	12	-	-	-	-	he
ZFMK-TIS-59852	Malayopython reticulatus	MalRet6	338	[AGAT]13	[AGAT]16				-	13	-	-	-	C	he
ZFMK-TIS-59853	Malayopython reticulatus	MalRet6	338	[AGAT]15	[AGAT]16				-	15	-	-	G	C	he
ZFMK-TIS-59853	Malayopython reticulatus	MalRet6	338	[AGAT]16	[AGAT]16				-	16	-	T	-	C	he

## Sheet: MalRet7
ZFMK-TIS	Species	Locus	Ref Amp size	Repeat motif	Ref allele	NCBI No	Scaffold ID	LFA Sample ID	Haplotype					inheritance	Allele Nr.
									97 C->T	135 Msat	181 G->C	191 A->G	276 T->C
ZFMK-TIS-51251	Malayopython reticulatus	MalRet7	312	[AGCA]16	[AGCA]11				-	16	-	-	-	he
ZFMK-TIS-51251	Malayopython reticulatus	MalRet7	312	[AGCA]16.3	[AGCA]11				-	16.3b	-	-	-	he
ZFMK-TIS-51257	Malayopython reticulatus	MalRet7	312	[AGCA]12	[AGCA]11				T	12	-	-	-	he
ZFMK-TIS-51257	Malayopython reticulatus	MalRet7	312	[AGCA]12.3	[AGCA]11				T	12.3b	-	-	-	he
ZFMK-TIS-51259	Malayopython reticulatus	MalRet7	312	[AGCA]10.1	[AGCA]11				-	10.1c	-	-	-	he
ZFMK-TIS-51259	Malayopython reticulatus	MalRet7	312	[AGCA]11	[AGCA]11				-	11	-	-	-	he
ZFMK-TIS-51261	Malayopython reticulatus	MalRet7	312	[AGCA]15	[AGCA]11				-	15	-	-	-	he
ZFMK-TIS-51261	Malayopython reticulatus	MalRet7	312	[AGCA]15.3	[AGCA]11				-	15.3b	-	-	-	he
ZFMK-TIS-51262	Malayopython reticulatus	MalRet7	312	[AGCA]10.1	[AGCA]11				-	10.1c	-	-	-	he
ZFMK-TIS-51262	Malayopython reticulatus	MalRet7	312	[AGCA]11	[AGCA]11				-	11	-	-	-	he
ZFMK-TIS-59850	Malayopython reticulatus	MalRet7	312	[AGCA]13	[AGCA]11				-	13	C	-	C	he
ZFMK-TIS-59850	Malayopython reticulatus	MalRet7	312	[AGCA]13.3	[AGCA]11				-	13.3b	-	-	-	he
ZFMK-TIS-59851	Malayopython reticulatus	MalRet7	312	[AGCA]12	[AGCA]11				T	12	-	-	-	he
ZFMK-TIS-59851	Malayopython reticulatus	MalRet7	312	[AGCA]12.3	[AGCA]11				T	12.3b	-	-	-	he
ZFMK-TIS-59845	Malayopython reticulatus	MalRet7	312	[AGCA]8	[AGCA]11				-	8	-	-	-	he
ZFMK-TIS-59845	Malayopython reticulatus	MalRet7	312	[AGCA]8.3	[AGCA]11				-	8.3b	-	-	-	he
ZFMK-TIS-59852	Malayopython reticulatus	MalRet7	312	[AGCA]11	[AGCA]11				T	11	-	G	-	he
ZFMK-TIS-59852	Malayopython reticulatus	MalRet7	312	[AGCA]11.3	[AGCA]11				T	11.3b	-	-	-	he
ZFMK-TIS-59853	Malayopython reticulatus	MalRet7	312	[AGCA]12	[AGCA]11				T	12	-	-	-	he
ZFMK-TIS-59853	Malayopython reticulatus	MalRet7	312	[AGCA]12.3	[AGCA]11				T	12.3b	-	-	-	he

## Sheet: MalRet9
ZFMK-TIS	Species	Locus	Ref Amp size	Repeat motif	Ref allele	NCBI No	Scaffold ID	LFA Sample ID			inheritance	Allele Nr.
									120 Msat	196 T->C
ZFMK-TIS-51251	Malayopython reticulatus	MalRet9	318	[TGAA]10	[TGAA]13				10	-	he
ZFMK-TIS-51251	Malayopython reticulatus	MalRet9	318	[TGAA]15	[TGAA]13				15	-	he
ZFMK-TIS-51257	Malayopython reticulatus	MalRet9	318	[TGAA]14	[TGAA]13				14	-	he
ZFMK-TIS-51257	Malayopython reticulatus	MalRet9	318	[TGAA]15	[TGAA]13				15	-	he
ZFMK-TIS-51259	Malayopython reticulatus	MalRet9	318	[TGAA]13	[TGAA]13				13	-	he
ZFMK-TIS-51259	Malayopython reticulatus	MalRet9	318	[TGAA]15	[TGAA]13				15	-	he
ZFMK-TIS-51261	Malayopython reticulatus	MalRet9	318	[TGAA]14	[TGAA]13				14	-	ho
ZFMK-TIS-51261	Malayopython reticulatus	MalRet9	318	[TGAA]14	[TGAA]13				14	-	ho
ZFMK-TIS-51262	Malayopython reticulatus	MalRet9	318	[TGAA]12	[TGAA]13				12	-	ho
ZFMK-TIS-51262	Malayopython reticulatus	MalRet9	318	[TGAA]12	[TGAA]13				12	-	ho
ZFMK-TIS-59850	Malayopython reticulatus	MalRet9	318	[TGAA]14	[TGAA]13				14	-	he
ZFMK-TIS-59850	Malayopython reticulatus	MalRet9	318	[TGAA]15	[TGAA]13				15	-	he
ZFMK-TIS-59851	Malayopython reticulatus	MalRet9	318	[TGAA]13	[TGAA]13				13	-	ho
ZFMK-TIS-59851	Malayopython reticulatus	MalRet9	318	[TGAA]13	[TGAA]13				13	-	ho
ZFMK-TIS-59845	Malayopython reticulatus	MalRet9	318	[TGAA]10	[TGAA]13				10	-	he
ZFMK-TIS-59845	Malayopython reticulatus	MalRet9	318	[TGAA]14	[TGAA]13				14	-	he
ZFMK-TIS-59852	Malayopython reticulatus	MalRet9	318	[TGAA]9	[TGAA]13				9	C	ho
ZFMK-TIS-59852	Malayopython reticulatus	MalRet9	318	[TGAA]9	[TGAA]13				9	C	ho
ZFMK-TIS-59853	Malayopython reticulatus	MalRet9	318	[TGAA]14	[TGAA]13				14	-	ho
ZFMK-TIS-59853	Malayopython reticulatus	MalRet9	318	[TGAA]14	[TGAA]13				14	-	ho

## Sheet: MalRet10
ZFMK-TIS	Species	Locus	Ref Amp size	Repeat motif	Ref allele	NCBI No	Scaffold ID	LFA Sample ID	Haplotype		inheritance	Allele Nr.
									136 Msat	249 C->T
ZFMK-TIS-51251	Malayopython reticulatus	MalRet10	329	[AGAT]11.1	[AGAT]11.1				11.1	-	he
ZFMK-TIS-51251	Malayopython reticulatus	MalRet10	329	[AGAT]12.1	[AGAT]11.1				12.1	-	he
ZFMK-TIS-51257	Malayopython reticulatus	MalRet10	329	[AGAT]11.1	[AGAT]11.1				11.1	-	he
ZFMK-TIS-51257	Malayopython reticulatus	MalRet10	329	[AGAT]12.1	[AGAT]11.1				12.1	-	he
ZFMK-TIS-51259	Malayopython reticulatus	MalRet10	329	[AGAT]11.1	[AGAT]11.1				11.1	-	he
ZFMK-TIS-51259	Malayopython reticulatus	MalRet10	329	[AGAT]12.1	[AGAT]11.1				12.1	-	he
ZFMK-TIS-51261	Malayopython reticulatus	MalRet10	329	[AGAT]12.1	[AGAT]11.1				12.1	-	he
ZFMK-TIS-51261	Malayopython reticulatus	MalRet10	329	[AGAT]13.1	[AGAT]11.1				13.1	-	he
ZFMK-TIS-51262	Malayopython reticulatus	MalRet10	329	[AGAT]12.1	[AGAT]11.1				12.1	-	he
ZFMK-TIS-51262	Malayopython reticulatus	MalRet10	329	[AGAT]13.1	[AGAT]11.1				13.1	-	he
ZFMK-TIS-59850	Malayopython reticulatus	MalRet10	329	[AGAT]11.1	[AGAT]11.1				11.1	-	he
ZFMK-TIS-59850	Malayopython reticulatus	MalRet10	329	[AGAT]14.1	[AGAT]11.1				14.1	-	he
ZFMK-TIS-59851	Malayopython reticulatus	MalRet10	329	[AGAT]11.1	[AGAT]11.1				11.1	T	he
ZFMK-TIS-59851	Malayopython reticulatus	MalRet10	329	[AGAT]13.1	[AGAT]11.1				13.1	T	he
ZFMK-TIS-59845	Malayopython reticulatus	MalRet10	329	[AGAT]11.1	[AGAT]11.1				11.1	-	he
ZFMK-TIS-59845	Malayopython reticulatus	MalRet10	329	[AGAT]13.1	[AGAT]11.1				13.1	-	he
ZFMK-TIS-59852	Malayopython reticulatus	MalRet10	329	[AGAT]11.1	[AGAT]11.1				11.1	-	ho
ZFMK-TIS-59852	Malayopython reticulatus	MalRet10	329	[AGAT]11.1	[AGAT]11.1				11.1	-	ho
ZFMK-TIS-59853	Malayopython reticulatus	MalRet10	329	[AGAT]11.1	[AGAT]11.1				11.1	-	ho
ZFMK-TIS-59853	Malayopython reticulatus	MalRet10	329	[AGAT]11.1	[AGAT]11.1				11.1	-	ho

## Sheet: MalRet11
ZFMK-TIS	Species	Locus	Ref Amp size	Repeat motif	Ref allele	NCBI No	Scaffold ID	LFA Sample ID		inheritance	Allele Nr.
									171 Msat
ZFMK-TIS-51251	Malayopython reticulatus	MalRet11	315	[TGAA]8	[TGAA]11				8	he
ZFMK-TIS-51251	Malayopython reticulatus	MalRet11	315	[TGAA]12	[TGAA]11				12	he
ZFMK-TIS-51257	Malayopython reticulatus	MalRet11	315	[TGAA]9	[TGAA]11				9	he
ZFMK-TIS-51257	Malayopython reticulatus	MalRet11	315	[TGAA]10	[TGAA]11				10	he
ZFMK-TIS-51259	Malayopython reticulatus	MalRet11	315	[TGAA]9	[TGAA]11				9	he
ZFMK-TIS-51259	Malayopython reticulatus	MalRet11	315	[TGAA]11	[TGAA]11				11	he
ZFMK-TIS-51261	Malayopython reticulatus	MalRet11	315	[TGAA]11	[TGAA]11				11	ho
ZFMK-TIS-51261	Malayopython reticulatus	MalRet11	315	[TGAA]11	[TGAA]11				11	ho
ZFMK-TIS-51262	Malayopython reticulatus	MalRet11	315	[TGAA]8	[TGAA]11				8	he
ZFMK-TIS-51262	Malayopython reticulatus	MalRet11	315	[TGAA]10	[TGAA]11				10	he
ZFMK-TIS-59850	Malayopython reticulatus	MalRet11	315	[TGAA]11	[TGAA]11				11	ho
ZFMK-TIS-59850	Malayopython reticulatus	MalRet11	315	[TGAA]11	[TGAA]11				11	ho
ZFMK-TIS-59851	Malayopython reticulatus	MalRet11	315	[TGAA]10	[TGAA]11				10	he
ZFMK-TIS-59851	Malayopython reticulatus	MalRet11	315	[TGAA]11	[TGAA]11				11	he
ZFMK-TIS-59845	Malayopython reticulatus	MalRet11	315	[TGAA]8	[TGAA]11				8	he
ZFMK-TIS-59845	Malayopython reticulatus	MalRet11	315	[TGAA]12	[TGAA]11				12	he
ZFMK-TIS-59852	Malayopython reticulatus	MalRet11	315	[TGAA]8	[TGAA]11				8	ho
ZFMK-TIS-59852	Malayopython reticulatus	MalRet11	315	[TGAA]8	[TGAA]11				8	ho
ZFMK-TIS-59853	Malayopython reticulatus	MalRet11	315	[TGAA]8	[TGAA]11				8	he
ZFMK-TIS-59853	Malayopython reticulatus	MalRet11	315	[TGAA]10	[TGAA]11				10	he

[truncated: 12 more sheets: MalRet13, MalRet14, MalRet15, MalRet16, MalRet17, MalRet18, MalRet19, MalRet20, MalRet21, MalRet25, MalRet27, MalRet28]
