# Supplementary material for: FOGS: A SNPSTR Marker Database to Combat Wildlife Trafficking and a Cell Culture Bank for Ex‐Situ Conservation
Source: Mol Ecol Resour. 2025 Jan 10;25(4):e14062. doi: 10.1111/1755-0998.14062 (PMC11969641; doi:10.1111/1755-0998.14062)
Supplement: Supplementary file 4 — Table S4. SNPSTR data. [file MEN-25-e14062-s001.zip › Supplementary S4/Motacilla_alba_SNPSTR.xlsx]

## Sheet: MotAlb3
ZFMK-TIS	Species	Locus	Ref Amp size	Repeat motif	Ref allele	NCBI No	Scaffold ID	LFA Sample ID	Haplotype								inheritance	Allele Nr.
									46 T->A	67 C->T	106 T->C	137 T->A	153 C->T	164 T->C	166 Msat	234 C->A
ZFMK-TIS-2006135	Motcilla alba	MotAlb3	300	[TCCA]13.1	[TCCA]13.1	GCA_013397355.1	NC_052039.1		-	-	-	-	-	-	13.1	-	he
ZFMK-TIS-2006135	Motcilla alba	MotAlb3	300	[TCCA]14.1	[TCCA]13.1	GCA_013397355.1	NC_052039.1		-	-	-	-	-	-	14.1	-	he
ZFMK-TIS-2006168	Motcilla alba	MotAlb3	300	[TCCA]12.1	[TCCA]13.1	GCA_013397355.1	NC_052039.1		-	-	-	-	T	-	12.1	-	he
ZFMK-TIS-2006168	Motcilla alba	MotAlb3	300	[TCCA]15.1	[TCCA]13.1	GCA_013397355.1	NC_052039.1		-	-	-	-	T	-	15.1	-	he
ZFMK-TIS-2007465	Motcilla alba	MotAlb3	300	[TCCA]12.1	[TCCA]13.1	GCA_013397355.1	NC_052039.1		-	-	-	A	-	-	12.1	-	he
ZFMK-TIS-2007465	Motcilla alba	MotAlb3	300	[TCCA]13.1	[TCCA]13.1	GCA_013397355.1	NC_052039.1		-	-	-	A	-	-	13.1	-	he
ZFMK-TIS-2520682	Motcilla alba	MotAlb3	300	[TCCA]13.1	[TCCA]13.1	GCA_013397355.1	NC_052039.1		-	T	C	-	-	-	13.1	-	he
ZFMK-TIS-2520682	Motcilla alba	MotAlb3	300	[TCCA]14.1	[TCCA]13.1	GCA_013397355.1	NC_052039.1		-	T	C	-	-	-	14.1	A	he
ZFMK-TIS-2530290	Motcilla alba	MotAlb3	300	[TCCA]12.1	[TCCA]13.1	GCA_013397355.1	NC_052039.1		-	-	-	-	-	-	12.1	-	he
ZFMK-TIS-2530290	Motcilla alba	MotAlb3	300	[TCCA]13.1	[TCCA]13.1	GCA_013397355.1	NC_052039.1		-	-	-	A	-	-	13.1	-	he
ZFMK-TIS-2533959	Motcilla alba	MotAlb3	300	[TCCA]12.1	[TCCA]13.1	GCA_013397355.1	NC_052039.1		A	-	-	A	-	-	12.1	-	he
ZFMK-TIS-2533959	Motcilla alba	MotAlb3	300	[TCCA]16.1	[TCCA]13.1	GCA_013397355.1	NC_052039.1		A	-	-	A	-	-	16.1	-	he
ZFMK-TIS-34422	Motcilla alba	MotAlb3	300	[TCCA]13.1	[TCCA]13.1	GCA_013397355.1	NC_052039.1		-	-	-	A	-	-	13.1	-	he
ZFMK-TIS-34422	Motcilla alba	MotAlb3	300	[TCCA]14.1	[TCCA]13.1	GCA_013397355.1	NC_052039.1		-	-	-	-	-	-	14.1	-	he
ZFMK-TIS-34848	Motcilla alba	MotAlb3	300	[TCCA]12.1	[TCCA]13.1	GCA_013397355.1	NC_052039.1		-	-	-	-	-	C	12.1	-	he
ZFMK-TIS-34848	Motcilla alba	MotAlb3	300	[TCCA]14.1	[TCCA]13.1	GCA_013397355.1	NC_052039.1		-	-	-	-	-	C	14.1	-	he
ZFMK-TIS-34865	Motcilla alba	MotAlb3	300	[TCCA]12.1	[TCCA]13.1	GCA_013397355.1	NC_052039.1		-	-	-	A	-	-	12.1	-	he
ZFMK-TIS-34865	Motcilla alba	MotAlb3	300	[TCCA]13.1	[TCCA]13.1	GCA_013397355.1	NC_052039.1		-	-	-	A	-	-	13.1	-	he
ZFMK-TIS-34932	Motcilla alba	MotAlb3	300	[TCCA]13.1	[TCCA]13.1	GCA_013397355.1	NC_052039.1		-	-	-	A	-	-	13.1	-	ho
ZFMK-TIS-34932	Motcilla alba	MotAlb3	300	[TCCA]13.1	[TCCA]13.1	GCA_013397355.1	NC_052039.1		-	-	-	A	-	-	13.1	-	ho

## Sheet: MotAlb4
ZFMK-TIS	Species	Locus	Ref Amp size	Repeat motif	Ref allele	NCBI No	Scaffold ID	LFA Sample ID	Haplotype											inheritance	Allele Nr.
									63 T->G	68 G->A	73 T->C	81 G->T	113 T->A	120 T->C	166 Msat	224 C->T	244 G->C	252 C->T	255 C->T
ZFMK-TIS-2006135	Motcilla alba	MotAlb4	315		[ATCC]14.1	GCA_013397355.1	NC_052043.1		NA	NA	NA	NA	NA	NA	NA	NA	NA	NA	NA	NA
ZFMK-TIS-2006135	Motcilla alba	MotAlb4	315		[ATCC]14.1	GCA_013397355.1	NC_052043.1		NA	NA	NA	NA	NA	NA	NA	NA	NA	NA	NA	NA
ZFMK-TIS-2006168	Motcilla alba	MotAlb4	315	[ATCC]13.1	[ATCC]14.1	GCA_013397355.1	NC_052043.1		G	-	-	-	-	-	13.1	-	-	T	-	ho
ZFMK-TIS-2006168	Motcilla alba	MotAlb4	315	[ATCC]13.1	[ATCC]14.1	GCA_013397355.1	NC_052043.1		G	-	-	-	-	-	13.1	-	-	T	-	ho
ZFMK-TIS-2007465	Motcilla alba	MotAlb4	315	[ATCC]16.1	[ATCC]14.1	GCA_013397355.1	NC_052043.1		G	A	-	T	-	-	16.1	-	C	-	-	he
ZFMK-TIS-2007465	Motcilla alba	MotAlb4	315	[ATCC]16.1	[ATCC]14.1	GCA_013397355.1	NC_052043.1		G	-	-	T	-	-	16.1	-	C	-	-	he
ZFMK-TIS-2520682	Motcilla alba	MotAlb4	315	[ATCC]11.1	[ATCC]14.1	GCA_013397355.1	NC_052043.1		-	-	-	T	-	C	11.1	-	C	T	-	he
ZFMK-TIS-2520682	Motcilla alba	MotAlb4	315	[ATCC]11.1	[ATCC]14.1	GCA_013397355.1	NC_052043.1		-	-	-	T	-	-	11.1	-	C	T	-	he
ZFMK-TIS-2530290	Motcilla alba	MotAlb4	315	[ATCC]14.1	[ATCC]14.1	GCA_013397355.1	NC_052043.1		G	-	-	T	-	-	14.1	T	C	-	T	ho
ZFMK-TIS-2530290	Motcilla alba	MotAlb4	315	[ATCC]14.1	[ATCC]14.1	GCA_013397355.1	NC_052043.1		G	-	-	T	-	-	14.1	T	C	-	T	ho
ZFMK-TIS-2533959	Motcilla alba	MotAlb4	315	[ATCC]14.1	[ATCC]14.1	GCA_013397355.1	NC_052043.1		-	-	-	-	-	-	14.1	-	C	-	-	ho
ZFMK-TIS-2533959	Motcilla alba	MotAlb4	315	[ATCC]14.1	[ATCC]14.1	GCA_013397355.1	NC_052043.1		-	-	-	-	-	-	14.1	-	C	-	-	ho
ZFMK-TIS-34422	Motcilla alba	MotAlb4	315	[ATCC]15.1	[ATCC]14.1	GCA_013397355.1	NC_052043.1		-	-	C	T	A	-	15.1	T	C	-	-	ho
ZFMK-TIS-34422	Motcilla alba	MotAlb4	315	[ATCC]15.1	[ATCC]14.1	GCA_013397355.1	NC_052043.1		-	-	C	T	A	-	15.1	T	C	-	-	ho
ZFMK-TIS-34848	Motcilla alba	MotAlb4	315	[ATCC]13.1	[ATCC]14.1	GCA_013397355.1	NC_052043.1		G	-	-	T	-	-	13.1	T	-	-	-	he
ZFMK-TIS-34848	Motcilla alba	MotAlb4	315	[ATCC]13.1	[ATCC]14.1	GCA_013397355.1	NC_052043.1		-	-	-	T	-	-	13.1	-	-	-	-	he
ZFMK-TIS-34865	Motcilla alba	MotAlb4	315	[ATCC]13.1	[ATCC]14.1	GCA_013397355.1	NC_052043.1		-	-	-	-	-	-	13.1	-	-	-	-	ho
ZFMK-TIS-34865	Motcilla alba	MotAlb4	315	[ATCC]13.1	[ATCC]14.1	GCA_013397355.1	NC_052043.1		-	-	-	-	-	-	13.1	-	-	-	-	ho
ZFMK-TIS-34932	Motcilla alba	MotAlb4	315	[ATCC]13.1	[ATCC]14.1	GCA_013397355.1	NC_052043.1		-	-	-	-	-	-	13.1	-	-	-	-	ho
ZFMK-TIS-34932	Motcilla alba	MotAlb4	315	[ATCC]13.1	[ATCC]14.1	GCA_013397355.1	NC_052043.1		-	-	-	-	-	-	13.1	-	-	-	-	ho

## Sheet: MotAlb6
ZFMK-TIS	Species	Locus	Ref Amp size	Repeat motif	Ref allele	NCBI No	Scaffold ID	LFA Sample ID	Haplotype				inheritance	Allele Nr.
									123 Msat	209 C->G	231 G->A	312 A->C
ZFMK-TIS-2006135	Motcilla alba	MotAlb6	348	TCCG [TCCA]12.3	TCCG [TCCA]13.3	GCA_013397355.1	NC_052041.1		13.3	-	-	-	he
ZFMK-TIS-2006135	Motcilla alba	MotAlb6	348	TCCG [TCCA]14.3	TCCG [TCCA]13.3	GCA_013397355.1	NC_052041.1		15.3	-	-	-	he
ZFMK-TIS-2006168	Motcilla alba	MotAlb6	348	TCCG [TCCA]14.3	TCCG [TCCA]13.3	GCA_013397355.1	NC_052041.1		15.3	-	-	-	ho
ZFMK-TIS-2006168	Motcilla alba	MotAlb6	348	TCCG [TCCA]14.3	TCCG [TCCA]13.3	GCA_013397355.1	NC_052041.1		15.3	-	-	-	ho
ZFMK-TIS-2007465	Motcilla alba	MotAlb6	348	TCCG [TCCA]13.3	TCCG [TCCA]13.3	GCA_013397355.1	NC_052041.1		14.3	-	-	-	he
ZFMK-TIS-2007465	Motcilla alba	MotAlb6	348	TCCG [TCCA]14.3	TCCG [TCCA]13.3	GCA_013397355.1	NC_052041.1		15.3	-	A	-	he
ZFMK-TIS-2520682	Motcilla alba	MotAlb6	348	TCCG [TCCA]11.3	TCCG [TCCA]13.3	GCA_013397355.1	NC_052041.1		12.3	-	-	C	he
ZFMK-TIS-2520682	Motcilla alba	MotAlb6	348	TCCG [TCCA]14.3	TCCG [TCCA]13.3	GCA_013397355.1	NC_052041.1		15.3	-	-	C	he
ZFMK-TIS-2530290	Motcilla alba	MotAlb6	348	TCCG [TCCA]15.3	TCCG [TCCA]13.3	GCA_013397355.1	NC_052041.1		16.3	G	A	-	ho
ZFMK-TIS-2530290	Motcilla alba	MotAlb6	348	TCCG [TCCA]15.3	TCCG [TCCA]13.3	GCA_013397355.1	NC_052041.1		16.3	G	A	-	ho
ZFMK-TIS-2533959	Motcilla alba	MotAlb6	348	TCCG [TCCA]14.3	TCCG [TCCA]13.3	GCA_013397355.1	NC_052041.1		15.3	-	-	-	he
ZFMK-TIS-2533959	Motcilla alba	MotAlb6	348	TCCG [TCCA]15.3	TCCG [TCCA]13.3	GCA_013397355.1	NC_052041.1		16.3	-	-	-	he
ZFMK-TIS-34422	Motcilla alba	MotAlb6	348	TCCG [TCCA]10.3	TCCG [TCCA]13.3	GCA_013397355.1	NC_052041.1		11.3	G	A	-	he
ZFMK-TIS-34422	Motcilla alba	MotAlb6	348	TCCG [TCCA]14.3	TCCG [TCCA]13.3	GCA_013397355.1	NC_052041.1		15.3	G	A	-	he
ZFMK-TIS-34848	Motcilla alba	MotAlb6	348	TCCG [TCCA]12.3	TCCG [TCCA]13.3	GCA_013397355.1	NC_052041.1		13.3	-	-	-	ho
ZFMK-TIS-34848	Motcilla alba	MotAlb6	348	TCCG [TCCA]12.3	TCCG [TCCA]13.3	GCA_013397355.1	NC_052041.1		13.3	-	-	-	ho
ZFMK-TIS-34865	Motcilla alba	MotAlb6	348	TCCG [TCCA]5.3	TCCG [TCCA]13.3	GCA_013397355.1	NC_052041.1		6.3	G	A	-	he
ZFMK-TIS-34865	Motcilla alba	MotAlb6	348	TCCG [TCCA]5.3	TCCG [TCCA]13.3	GCA_013397355.1	NC_052041.1		6.3	G	-	-	he
ZFMK-TIS-34932	Motcilla alba	MotAlb6	348	TCCG [TCCA]10.3	TCCG [TCCA]13.3	GCA_013397355.1	NC_052041.1		11.3	G	A	-	he
ZFMK-TIS-34932	Motcilla alba	MotAlb6	348	TCCG [TCCA]14.3	TCCG [TCCA]13.3	GCA_013397355.1	NC_052041.1		15.3	G	A	C	he

## Sheet: MotAlb8
ZFMK-TIS	Species	Locus	Ref Amp size	Repeat motif	Ref allele	NCBI No	Scaffold ID	LFA Sample ID	Haplotype			inheritance	Allele Nr.
									116 Msat	188 C->T	210 C->T
ZFMK-TIS-2006135	Motcilla alba	MotAlb8	301	CCAT CCAC [CCAT]13	CCAT CCAC [CCAT]15	GCA_013397355.1	NC_052036.1		15	-	-	he
ZFMK-TIS-2006135	Motcilla alba	MotAlb8	301	CCAT CCAC [CCAT]11 CCGT [CCAT]3	CCAT CCAC [CCAT]15	GCA_013397355.1	NC_052036.1		17b	-	-	he
ZFMK-TIS-2006168	Motcilla alba	MotAlb8	301	[CCAT]8	CCAT CCAC [CCAT]15	GCA_013397355.1	NC_052036.1		8c	-	-	he
ZFMK-TIS-2006168	Motcilla alba	MotAlb8	301	CCAT CCAC [CCAT]4 CCGT [CCAT]3	CCAT CCAC [CCAT]15	GCA_013397355.1	NC_052036.1		10b	-	-	he
ZFMK-TIS-2007465	Motcilla alba	MotAlb8	301	CCAT CCAC [CCAT]16	CCAT CCAC [CCAT]15	GCA_013397355.1	NC_052036.1		18	-	T	he
ZFMK-TIS-2007465	Motcilla alba	MotAlb8	301	CCAT CCAC [CCAT]16	CCAT CCAC [CCAT]15	GCA_013397355.1	NC_052036.1		18	-	-	he
ZFMK-TIS-2520682	Motcilla alba	MotAlb8	301	[CCAT]14	CCAT CCAC [CCAT]15	GCA_013397355.1	NC_052036.1		14c	-	T	he
ZFMK-TIS-2520682	Motcilla alba	MotAlb8	301	CCAT CCAC [CCAT]14	CCAT CCAC [CCAT]15	GCA_013397355.1	NC_052036.1		16	-	T	he
ZFMK-TIS-2530290	Motcilla alba	MotAlb8	301	CCAT CCAC [CCAT]13	CCAT CCAC [CCAT]15	GCA_013397355.1	NC_052036.1		15	-	-	he
ZFMK-TIS-2530290	Motcilla alba	MotAlb8	301	CCAT CCAC [CCAT]17	CCAT CCAC [CCAT]15	GCA_013397355.1	NC_052036.1		19	-	-	he
ZFMK-TIS-2533959	Motcilla alba	MotAlb8	301	[CCAT]14	CCAT CCAC [CCAT]15	GCA_013397355.1	NC_052036.1		14c	T	T	he
ZFMK-TIS-2533959	Motcilla alba	MotAlb8	301	[CCAT]15	CCAT CCAC [CCAT]15	GCA_013397355.1	NC_052036.1		15c	T	T	he
ZFMK-TIS-34422	Motcilla alba	MotAlb8	301	CCAT CCAC [CCAT]7 CCGT [CCAT]5	CCAT CCAC [CCAT]15	GCA_013397355.1	NC_052036.1		15d	-	-	he
ZFMK-TIS-34422	Motcilla alba	MotAlb8	301	CCAT CCAC [CCAT]15	CCAT CCAC [CCAT]15	GCA_013397355.1	NC_052036.1		17	-	T	he
ZFMK-TIS-34848	Motcilla alba	MotAlb8	301	CCAT CCAC [CCAT]7 TCAT [CCAT]6	CCAT CCAC [CCAT]15	GCA_013397355.1	NC_052036.1		16d	-	T	he
ZFMK-TIS-34848	Motcilla alba	MotAlb8	301	CCAT CCAC [CCAT]18	CCAT CCAC [CCAT]15	GCA_013397355.1	NC_052036.1		20	-	-	he
ZFMK-TIS-34865	Motcilla alba	MotAlb8	301	CCAT CCAC [CCAT]3 CCAC [CCAT]14	CCAT CCAC [CCAT]15	GCA_013397355.1	NC_052036.1		20e	-	-	ho
ZFMK-TIS-34865	Motcilla alba	MotAlb8	301	CCAT CCAC [CCAT]3 CCAC [CCAT]14	CCAT CCAC [CCAT]15	GCA_013397355.1	NC_052036.1		20e	-	-	ho
ZFMK-TIS-34932	Motcilla alba	MotAlb8	301	CCAT CCAC [CCAT]3 CCAC [CCAT]14	CCAT CCAC [CCAT]15	GCA_013397355.1	NC_052036.1		20e	-	-	ho
ZFMK-TIS-34932	Motcilla alba	MotAlb8	301	CCAT CCAC [CCAT]3 CCAC [CCAT]14	CCAT CCAC [CCAT]15	GCA_013397355.1	NC_052036.1		20e	-	-	ho

## Sheet: MotAlb9
ZFMK-TIS	Species	Locus	Ref Amp size	Repeat motif	Ref allele	NCBI No	Scaffold ID	LFA Sample ID	Haplotype							inheritance	Allele Nr.
									96 G->A	98 C->G	112 C->T	142 Msat	198 C->T	199 G->A	237 C->T
ZFMK-TIS-2006135	Motcilla alba	MotAlb9	312		[ATCC]13	GCA_013397355.1	NC_052036.1		NA	NA	NA	NA	NA	NA	NA	NA
ZFMK-TIS-2006135	Motcilla alba	MotAlb9	312		[ATCC]13	GCA_013397355.1	NC_052036.1		NA	NA	NA	NA	NA	NA	NA	NA
ZFMK-TIS-2006168	Motcilla alba	MotAlb9	312	[ATCC]13	[ATCC]13	GCA_013397355.1	NC_052036.1		A	G	-	13	-	A	-	ho
ZFMK-TIS-2006168	Motcilla alba	MotAlb9	312	[ATCC]13	[ATCC]13	GCA_013397355.1	NC_052036.1		A	G	-	13	-	A	-	ho
ZFMK-TIS-2007465	Motcilla alba	MotAlb9	312	[ATCC]12 ATTC	[ATCC]13	GCA_013397355.1	NC_052036.1		-	-	-	13b	-	-	-	he
ZFMK-TIS-2007465	Motcilla alba	MotAlb9	312	[ATCC]13	[ATCC]13	GCA_013397355.1	NC_052036.1		-	-	-	13	-	-	-	he
ZFMK-TIS-2520682	Motcilla alba	MotAlb9	312	[ATCC]11	[ATCC]13	GCA_013397355.1	NC_052036.1		-	-	-	11	-	-	-	he
ZFMK-TIS-2520682	Motcilla alba	MotAlb9	312	[ATCC]14	[ATCC]13	GCA_013397355.1	NC_052036.1		-	-	-	14	-	-	-	he
ZFMK-TIS-2530290	Motcilla alba	MotAlb9	312	[ATCC]13	[ATCC]13	GCA_013397355.1	NC_052036.1		A	G	-	13	-	A	-	he
ZFMK-TIS-2530290	Motcilla alba	MotAlb9	312	[ATCC]15	[ATCC]13	GCA_013397355.1	NC_052036.1		-	-	-	15	-	-	-	he
ZFMK-TIS-2533959	Motcilla alba	MotAlb9	312	ATCT GTCC [ATCC]12	[ATCC]13	GCA_013397355.1	NC_052036.1		A	-	T	14c	-	-	T	ho
ZFMK-TIS-2533959	Motcilla alba	MotAlb9	312	ATCT GTCC [ATCC]12	[ATCC]13	GCA_013397355.1	NC_052036.1		A	-	T	14c	-	-	T	ho
ZFMK-TIS-34422	Motcilla alba	MotAlb9	312	[ATCC]12 ATCT	[ATCC]13	GCA_013397355.1	NC_052036.1		A	G	T	13b	T	-	-	ho
ZFMK-TIS-34422	Motcilla alba	MotAlb9	312	[ATCC]12 ATCT	[ATCC]13	GCA_013397355.1	NC_052036.1		A	G	T	13b	T	-	-	ho
ZFMK-TIS-34848	Motcilla alba	MotAlb9	312	[ATCC]11	[ATCC]13	GCA_013397355.1	NC_052036.1		-	-	-	11	-	-	-	ho
ZFMK-TIS-34848	Motcilla alba	MotAlb9	312	[ATCC]11	[ATCC]13	GCA_013397355.1	NC_052036.1		-	-	-	11	-	-	-	ho
ZFMK-TIS-34865	Motcilla alba	MotAlb9	312	[ATCC]12 ATCT	[ATCC]13	GCA_013397355.1	NC_052036.1		A	G	T	13b	T	-	-	ho
ZFMK-TIS-34865	Motcilla alba	MotAlb9	312	[ATCC]12 ATCT	[ATCC]13	GCA_013397355.1	NC_052036.1		A	G	T	13b	T	-	-	ho
ZFMK-TIS-34932	Motcilla alba	MotAlb9	312	[ATCC]12 ATCT	[ATCC]13	GCA_013397355.1	NC_052036.1		A	G	T	13b	T	-	-	ho
ZFMK-TIS-34932	Motcilla alba	MotAlb9	312	[ATCC]12 ATCT	[ATCC]13	GCA_013397355.1	NC_052036.1		A	G	T	13b	T	-	-	ho

## Sheet: MotAlb10
ZFMK-TIS	Species	Locus	Ref Amp size	Repeat motif	Ref allele	NCBI No	Scaffold ID	LFA Sample ID	Haplotype						inheritance	Allele Nr.
									64 C->A	98 Msat	160 A->G	225 T->C	229 T->C	235 T->C
ZFMK-TIS-2006135	Motcilla alba	MotAlb10	302	GATA GATG	GATA GATG [GATA]11	GCA_013397355.1	NC_052035.1		-	2b	-	-	-	-	ho
ZFMK-TIS-2006135	Motcilla alba	MotAlb10	302	GATA GATG	GATA GATG [GATA]11	GCA_013397355.1	NC_052035.1		-	2b	-	-	-	-	ho
ZFMK-TIS-2006168	Motcilla alba	MotAlb10	302	GATA GATG	GATA GATG [GATA]11	GCA_013397355.1	NC_052035.1		-	2b	-	-	-	-	ho
ZFMK-TIS-2006168	Motcilla alba	MotAlb10	302	GATA GATG	GATA GATG [GATA]11	GCA_013397355.1	NC_052035.1		-	2b	-	-	-	-	ho
ZFMK-TIS-2007465	Motcilla alba	MotAlb10	302	GATA GATG	GATA GATG [GATA]11	GCA_013397355.1	NC_052035.1		A	2b	-	-	-	-	he
ZFMK-TIS-2007465	Motcilla alba	MotAlb10	302	GATA GATG	GATA GATG [GATA]11	GCA_013397355.1	NC_052035.1		-	2b	-	-	-	-	he
ZFMK-TIS-2520682	Motcilla alba	MotAlb10	302	GATA GATG	GATA GATG [GATA]11	GCA_013397355.1	NC_052035.1		-	2b	G	C	C	C	he
ZFMK-TIS-2520682	Motcilla alba	MotAlb10	302	GATA GATG	GATA GATG [GATA]11	GCA_013397355.1	NC_052035.1		-	2b	-	-	-	-	he
ZFMK-TIS-2530290	Motcilla alba	MotAlb10	302	GATA GATG	GATA GATG [GATA]11	GCA_013397355.1	NC_052035.1		-	2b	-	-	-	-	ho
ZFMK-TIS-2530290	Motcilla alba	MotAlb10	302	GATA GATG	GATA GATG [GATA]11	GCA_013397355.1	NC_052035.1		-	2b	-	-	-	-	ho
ZFMK-TIS-2533959	Motcilla alba	MotAlb10	302	GATA GATG	GATA GATG [GATA]11	GCA_013397355.1	NC_052035.1		-	2b	-	-	-	-	ho
ZFMK-TIS-2533959	Motcilla alba	MotAlb10	302	GATA GATG	GATA GATG [GATA]11	GCA_013397355.1	NC_052035.1		-	2b	-	-	-	-	ho
ZFMK-TIS-34422	Motcilla alba	MotAlb10	302	GATA GATG	GATA GATG [GATA]11	GCA_013397355.1	NC_052035.1		-	2b	-	-	-	-	ho
ZFMK-TIS-34422	Motcilla alba	MotAlb10	302	GATA GATG	GATA GATG [GATA]11	GCA_013397355.1	NC_052035.1		-	2b	-	-	-	-	ho
ZFMK-TIS-34848	Motcilla alba	MotAlb10	302	GAGA GATG	GATA GATG [GATA]11	GCA_013397355.1	NC_052035.1		-	2c	-	-	-	-	he
ZFMK-TIS-34848	Motcilla alba	MotAlb10	302	GATA GATG	GATA GATG [GATA]11	GCA_013397355.1	NC_052035.1		-	2b	-	-	-	-	he
ZFMK-TIS-34865	Motcilla alba	MotAlb10	302	GATA GATG	GATA GATG [GATA]11	GCA_013397355.1	NC_052035.1		-	2b	-	-	-	-	ho
ZFMK-TIS-34865	Motcilla alba	MotAlb10	302	GATA GATG	GATA GATG [GATA]11	GCA_013397355.1	NC_052035.1		-	2b	-	-	-	-	ho
ZFMK-TIS-34932	Motcilla alba	MotAlb10	302	[GATG]1	GATA GATG [GATA]11	GCA_013397355.1	NC_052035.1		-	1d	-	-	-	-	he
ZFMK-TIS-34932	Motcilla alba	MotAlb10	302	GATA GATG	GATA GATG [GATA]11	GCA_013397355.1	NC_052035.1		-	2b	-	-	-	-	he

## Sheet: MotAlb11
ZFMK-TIS	Species	Locus	Ref Amp size	Repeat motif	Ref allele	NCBI No	Scaffold ID	LFA Sample ID	Haplotype			inheritance	Allele Nr.
									88 T->C	124 Msat	237 G->A
ZFMK-TIS-2006135	Motcilla alba	MotAlb11	302	[CATC]13.1	[CATC]15.1	GCA_013397355.1	NC_052034.1		C	13.1	-	he
ZFMK-TIS-2006135	Motcilla alba	MotAlb11	302	[CATC]16.1	[CATC]15.1	GCA_013397355.1	NC_052034.1		C	16.1	-	he
ZFMK-TIS-2006168	Motcilla alba	MotAlb11	302	[CATC]13.1	[CATC]15.1	GCA_013397355.1	NC_052034.1		-	13.1	-	he
ZFMK-TIS-2006168	Motcilla alba	MotAlb11	302	[CATC]15.1	[CATC]15.1	GCA_013397355.1	NC_052034.1		-	15.1	-	he
ZFMK-TIS-2007465	Motcilla alba	MotAlb11	302	[CATC]13.1	[CATC]15.1	GCA_013397355.1	NC_052034.1		C	13.1	-	he
ZFMK-TIS-2007465	Motcilla alba	MotAlb11	302	[CATC]16.1	[CATC]15.1	GCA_013397355.1	NC_052034.1		C	16.1	-	he
ZFMK-TIS-2520682	Motcilla alba	MotAlb11	302	[CATC]11.1	[CATC]15.1	GCA_013397355.1	NC_052034.1		C	11.1	-	he
ZFMK-TIS-2520682	Motcilla alba	MotAlb11	302	[CATC]14.1	[CATC]15.1	GCA_013397355.1	NC_052034.1		C	14.1	-	he
ZFMK-TIS-2530290	Motcilla alba	MotAlb11	302	[CATC]12.1	[CATC]15.1	GCA_013397355.1	NC_052034.1		C	12.1	-	he
ZFMK-TIS-2530290	Motcilla alba	MotAlb11	302	[CATC]14.1	[CATC]15.1	GCA_013397355.1	NC_052034.1		C	14.1	-	he
ZFMK-TIS-2533959	Motcilla alba	MotAlb11	302	[CATC]14.1	[CATC]15.1	GCA_013397355.1	NC_052034.1		C	14.1	-	he
ZFMK-TIS-2533959	Motcilla alba	MotAlb11	302	[CATC]17.1	[CATC]15.1	GCA_013397355.1	NC_052034.1		C	17.1	-	he
ZFMK-TIS-34422	Motcilla alba	MotAlb11	302	[CATC]11.1	[CATC]15.1	GCA_013397355.1	NC_052034.1		-	11.1	-	he
ZFMK-TIS-34422	Motcilla alba	MotAlb11	302	[CATC]15.1	[CATC]15.1	GCA_013397355.1	NC_052034.1		-	15.1	-	he
ZFMK-TIS-34848	Motcilla alba	MotAlb11	302	[CATC]13.1	[CATC]15.1	GCA_013397355.1	NC_052034.1		-	13.1	A	he
ZFMK-TIS-34848	Motcilla alba	MotAlb11	302	[CATC]17.1	[CATC]15.1	GCA_013397355.1	NC_052034.1		-	17.1	A	he
ZFMK-TIS-34865	Motcilla alba	MotAlb11	302	[CATC]11.1	[CATC]15.1	GCA_013397355.1	NC_052034.1		-	11.1	-	ho
ZFMK-TIS-34865	Motcilla alba	MotAlb11	302	[CATC]11.1	[CATC]15.1	GCA_013397355.1	NC_052034.1		-	11.1	-	ho
ZFMK-TIS-34932	Motcilla alba	MotAlb11	302	[CATC]11.1	[CATC]15.1	GCA_013397355.1	NC_052034.1		-	11.1	-	ho
ZFMK-TIS-34932	Motcilla alba	MotAlb11	302	[CATC]11.1	[CATC]15.1	GCA_013397355.1	NC_052034.1		-	11.1	-	ho

## Sheet: MotAlb12
ZFMK-TIS	Species	Locus	Ref Amp size	Repeat motif	Ref allele	NCBI No	Scaffold ID	LFA Sample ID	Haplotype					inheritance	Allele Nr.
									46 C->A	163 Msat	247 C->T	253 A->G	276 A->G
ZFMK-TIS-2006135	Motcilla alba	MotAlb12	313	[TCCA]14	[TCCA]15	GCA_013397355.1	NC_052032.1		A	14	-	-	-	he
ZFMK-TIS-2006135	Motcilla alba	MotAlb12	313	[TCCA]16 TCAA [TCCA]4	[TCCA]15	GCA_013397355.1	NC_052032.1		A	21b	T	-	-	he
ZFMK-TIS-2006168	Motcilla alba	MotAlb12	313	[TCCA]12	[TCCA]15	GCA_013397355.1	NC_052032.1		A	12	-	-	-	he
ZFMK-TIS-2006168	Motcilla alba	MotAlb12	313	[TCCA]14	[TCCA]15	GCA_013397355.1	NC_052032.1		A	14	-	-	-	he
ZFMK-TIS-2007465	Motcilla alba	MotAlb12	313	[TCCA]15	[TCCA]15	GCA_013397355.1	NC_052032.1		A	15	-	-	-	he
ZFMK-TIS-2007465	Motcilla alba	MotAlb12	313	[TCCA]17	[TCCA]15	GCA_013397355.1	NC_052032.1		A	17	-	-	-	he
ZFMK-TIS-2520682	Motcilla alba	MotAlb12	313	[TCCA]15	[TCCA]15	GCA_013397355.1	NC_052032.1		A	15	-	-	-	he
ZFMK-TIS-2520682	Motcilla alba	MotAlb12	313	[TCCA]16	[TCCA]15	GCA_013397355.1	NC_052032.1		A	16	-	-	-	he
ZFMK-TIS-2530290	Motcilla alba	MotAlb12	313	[TCCA]13	[TCCA]15	GCA_013397355.1	NC_052032.1		A	13	-	-	-	he
ZFMK-TIS-2530290	Motcilla alba	MotAlb12	313	[TCCA]14	[TCCA]15	GCA_013397355.1	NC_052032.1		A	14	-	-	-	he
ZFMK-TIS-2533959	Motcilla alba	MotAlb12	313	[TCCA]14	[TCCA]15	GCA_013397355.1	NC_052032.1		A	14	-	-	-	ho
ZFMK-TIS-2533959	Motcilla alba	MotAlb12	313	[TCCA]14	[TCCA]15	GCA_013397355.1	NC_052032.1		A	14	-	-	-	ho
ZFMK-TIS-34422	Motcilla alba	MotAlb12	313	[TCCA]13	[TCCA]15	GCA_013397355.1	NC_052032.1		A	13	-	-	-	he
ZFMK-TIS-34422	Motcilla alba	MotAlb12	313	[TCCA]13 TCAA [TCCA]4	[TCCA]15	GCA_013397355.1	NC_052032.1		A	18b	-	G	G	he
ZFMK-TIS-34848	Motcilla alba	MotAlb12	313	[TCCA]14	[TCCA]15	GCA_013397355.1	NC_052032.1		A	14	-	-	-	he
ZFMK-TIS-34848	Motcilla alba	MotAlb12	313	[TCCA]15	[TCCA]15	GCA_013397355.1	NC_052032.1		A	15	-	-	-	he
ZFMK-TIS-34865	Motcilla alba	MotAlb12	313	[TCCA]8 TACA [TCCA]5	[TCCA]15	GCA_013397355.1	NC_052032.1		A	14c	-	-	-	he
ZFMK-TIS-34865	Motcilla alba	MotAlb12	313	[TCCA]15	[TCCA]15	GCA_013397355.1	NC_052032.1		A	15	-	-	-	he
ZFMK-TIS-34932	Motcilla alba	MotAlb12	313	[TCCA]8 TACA [TCCA]5	[TCCA]15	GCA_013397355.1	NC_052032.1		A	14c	-	-	-	he
ZFMK-TIS-34932	Motcilla alba	MotAlb12	313	[TCCA]15	[TCCA]15	GCA_013397355.1	NC_052032.1		A	15	-	-	-	he

## Sheet: MotAlb13
ZFMK-TIS	Species	Locus	Ref Amp size	Repeat motif	Ref allele	NCBI No	Scaffold ID	LFA Sample ID	Haplotype					inheritance	Allele Nr.
									86 Msat	208 T->C	223 A->G	263 G->A	266 A->C
ZFMK-TIS-2006135	Motcilla alba	MotAlb13	303	[CCAT]14	[CCAT]12.2	GCA_013397355.1	NC_052030.1		14b	-	-	-	-	he
ZFMK-TIS-2006135	Motcilla alba	MotAlb13	303	[CCAT]14.2	[CCAT]12.2	GCA_013397355.1	NC_052030.1		14.2	C	-	-	-	he
ZFMK-TIS-2006168	Motcilla alba	MotAlb13	303	[CCAT]15	[CCAT]12.2	GCA_013397355.1	NC_052030.1		15b	-	-	-	-	he
ZFMK-TIS-2006168	Motcilla alba	MotAlb13	303	[CCAT]15.2	[CCAT]12.2	GCA_013397355.1	NC_052030.1		15.2	-	-	-	-	he
ZFMK-TIS-2007465	Motcilla alba	MotAlb13	303	[CCAT]11 CCAC CCAT	[CCAT]12.2	GCA_013397355.1	NC_052030.1		13c	-	-	-	-	he
ZFMK-TIS-2007465	Motcilla alba	MotAlb13	303	[CCAT]11 CCAC [CCAT]1.2	[CCAT]12.2	GCA_013397355.1	NC_052030.1		13.2d	-	G	-	-	he
ZFMK-TIS-2520682	Motcilla alba	MotAlb13	303	[CCAT]10 [CCAC]2 CCAT	[CCAT]12.2	GCA_013397355.1	NC_052030.1		13e	-	-	-	-	he
ZFMK-TIS-2520682	Motcilla alba	MotAlb13	303	[CCAT]10 [CCAC]2 [CCAT]1.2	[CCAT]12.2	GCA_013397355.1	NC_052030.1		13.2f	-	-	-	-	he
ZFMK-TIS-2530290	Motcilla alba	MotAlb13	303	[CCAT]12 CCAC CCAT	[CCAT]12.2	GCA_013397355.1	NC_052030.1		14c	-	-	-	-	he
ZFMK-TIS-2530290	Motcilla alba	MotAlb13	303	[CCAT]12 CCAC [CCAT]1.2	[CCAT]12.2	GCA_013397355.1	NC_052030.1		14.2d	C	-	-	-	he
ZFMK-TIS-2533959	Motcilla alba	MotAlb13	303	[CCAT]10	[CCAT]12.2	GCA_013397355.1	NC_052030.1		10b	-	-	-	-	he
ZFMK-TIS-2533959	Motcilla alba	MotAlb13	303	[CCAT]10.2	[CCAT]12.2	GCA_013397355.1	NC_052030.1		10.2	-	-	A	C	he
ZFMK-TIS-34422	Motcilla alba	MotAlb13	303	[CCAT]6	[CCAT]12.2	GCA_013397355.1	NC_052030.1		6b	-	-	-	-	he
ZFMK-TIS-34422	Motcilla alba	MotAlb13	303	[CCAT]6.2	[CCAT]12.2	GCA_013397355.1	NC_052030.1		6.2	-	-	-	-	he
ZFMK-TIS-34848	Motcilla alba	MotAlb13	303	[CCAT]10 CCAC CCAT	[CCAT]12.2	GCA_013397355.1	NC_052030.1		12c	-	-	-	-	he
ZFMK-TIS-34848	Motcilla alba	MotAlb13	303	[CCAT]10 CCAC [CCAT]1.2	[CCAT]12.2	GCA_013397355.1	NC_052030.1		12.2d	-	-	-	C	he
ZFMK-TIS-34865	Motcilla alba	MotAlb13	303	[CCAT]6	[CCAT]12.2	GCA_013397355.1	NC_052030.1		6b	-	-	-	-	he
ZFMK-TIS-34865	Motcilla alba	MotAlb13	303	[CCAT]6.2	[CCAT]12.2	GCA_013397355.1	NC_052030.1		6.2	-	-	-	-	he
ZFMK-TIS-34932	Motcilla alba	MotAlb13	303	[CCAT]9 CCAC CCAT	[CCAT]12.2	GCA_013397355.1	NC_052030.1		11c	-	-	-	-	he
ZFMK-TIS-34932	Motcilla alba	MotAlb13	303	[CCAT]9 CCAC [CCAT]1.2	[CCAT]12.2	GCA_013397355.1	NC_052030.1		11.2d	-	-	-	-	he

## Sheet: MotAlb14
ZFMK-TIS	Species	Locus	Ref Amp size	Repeat motif	Ref allele	NCBI No	Scaffold ID	LFA Sample ID	Haplotype		inheritance	Allele Nr.
									28 C->G	142 Msat
ZFMK-TIS-2006135	Motcilla alba	MotAlb14	319	CCAC [CCAT]15.2	CCAC [CCAT]17.2	GCA_013397355.1	NC_052029.1		-	16.2	he
ZFMK-TIS-2006135	Motcilla alba	MotAlb14	319	CCAC CCAT CCAC [CCAT]14.2	CCAC [CCAT]17.2	GCA_013397355.1	NC_052029.1		-	17.2b	he
ZFMK-TIS-2006168	Motcilla alba	MotAlb14	319	CCAC [CCAT]11.2	CCAC [CCAT]17.2	GCA_013397355.1	NC_052029.1		-	12.2	he
ZFMK-TIS-2006168	Motcilla alba	MotAlb14	319	CCAC [CCAT]17.2	CCAC [CCAT]17.2	GCA_013397355.1	NC_052029.1		-	18.2	he
ZFMK-TIS-2007465	Motcilla alba	MotAlb14	319	CCAC [CCAT]17.2	CCAC [CCAT]17.2	GCA_013397355.1	NC_052029.1		G	18.2	he
ZFMK-TIS-2007465	Motcilla alba	MotAlb14	319	CCAC [CCAT]18.2	CCAC [CCAT]17.2	GCA_013397355.1	NC_052029.1		G	19.2	he
ZFMK-TIS-2520682	Motcilla alba	MotAlb14	319	CCAC CCAT CCAC [CCAT]16.2	CCAC [CCAT]17.2	GCA_013397355.1	NC_052029.1		-	19.2b	he
ZFMK-TIS-2520682	Motcilla alba	MotAlb14	319	CCAC [CCAT]18.2	CCAC [CCAT]17.2	GCA_013397355.1	NC_052029.1		-	19.2	he
ZFMK-TIS-2530290	Motcilla alba	MotAlb14	319	CCAC [CCAT]13.2	CCAC [CCAT]17.2	GCA_013397355.1	NC_052029.1		G	14.2	he
ZFMK-TIS-2530290	Motcilla alba	MotAlb14	319	CCAC [CCAT]16.2	CCAC [CCAT]17.2	GCA_013397355.1	NC_052029.1		G	17.2	he
ZFMK-TIS-2533959	Motcilla alba	MotAlb14	319	CCAC [CCAT]13.2	CCAC [CCAT]17.2	GCA_013397355.1	NC_052029.1		-	14.2	he
ZFMK-TIS-2533959	Motcilla alba	MotAlb14	319	CCAC [CCAT]15.2	CCAC [CCAT]17.2	GCA_013397355.1	NC_052029.1		-	16.2	he
ZFMK-TIS-34422	Motcilla alba	MotAlb14	319	[CCAT]13.2	CCAC [CCAT]17.2	GCA_013397355.1	NC_052029.1		-	13.2c	ho
ZFMK-TIS-34422	Motcilla alba	MotAlb14	319	[CCAT]13.2	CCAC [CCAT]17.2	GCA_013397355.1	NC_052029.1		-	13.2c	ho
ZFMK-TIS-34848	Motcilla alba	MotAlb14	319	CCAC [CCAT]11.2	CCAC [CCAT]17.2	GCA_013397355.1	NC_052029.1		-	12.2	he
ZFMK-TIS-34848	Motcilla alba	MotAlb14	319	CCAC [CCAT]12.2	CCAC [CCAT]17.2	GCA_013397355.1	NC_052029.1		-	13.2	he
ZFMK-TIS-34865	Motcilla alba	MotAlb14	319	[CCAT]13.2	CCAC [CCAT]17.2	GCA_013397355.1	NC_052029.1		-	13.2c	he
ZFMK-TIS-34865	Motcilla alba	MotAlb14	319	CCAC CCAT CCAC [CCAT]13.2	CCAC [CCAT]17.2	GCA_013397355.1	NC_052029.1		-	16.2b	he
ZFMK-TIS-34932	Motcilla alba	MotAlb14	319	[CCAT]13.2	CCAC [CCAT]17.2	GCA_013397355.1	NC_052029.1		-	13.2c	he
ZFMK-TIS-34932	Motcilla alba	MotAlb14	319	CCAC CCAT CCAC [CCAT]13.2	CCAC [CCAT]17.2	GCA_013397355.1	NC_052029.1		-	16.2b	he

[truncated: 13 more sheets: MotAlb15, MotAlb16, MotAlb17, MotAlb18, MotAlb19, MotAlb20, MotAlb21, MotAlb22, MotAlb23, MotAlb24, MotAlb26, MotAlb27, MotAlb30]
