# Supplementary material for: FOGS: A SNPSTR Marker Database to Combat Wildlife Trafficking and a Cell Culture Bank for Ex‐Situ Conservation
Source: Mol Ecol Resour. 2025 Jan 10;25(4):e14062. doi: 10.1111/1755-0998.14062 (PMC11969641; doi:10.1111/1755-0998.14062)
Supplement: Supplementary file 4 — Table S4. SNPSTR data. [file MEN-25-e14062-s001.zip › Supplementary S4/Muscicapa_striata_SNPSTR.xlsx]

## Sheet: MusStr1
ZFMK-TIS	Species	Locus	Ref Amp size	Repeat motif	Ref allele	NCBI No	Scaffold ID	LFA Sample ID	Haplotype										inheritance	Allele Nr.
									46 A->G	58 C->T	85 G->C	87 C->G	90 A->G	171 Msat	309 T->C	310 G->A	320 A->G	321 C->T
ZFMK-TIS-2514746	Muscicapa striata	MusStr1	334	[GGTA]2 GATA GATG	[GATA]11 GATC GATG				-	-	-	-	-	4b	C	A	-	-	he
ZFMK-TIS-2514746	Muscicapa striata	MusStr1	334	[GGTA]2 GATA GATG	[GATA]11 GATC GATG				-	-	-	-	-	4b	-	-	-	-	he
ZFMK-TIS-2515002	Muscicapa striata	MusStr1	334	[GATA]10 GATC GATG	[GATA]11 GATC GATG				-	-	-	-	-	12	-	-	-	-	he
ZFMK-TIS-2515002	Muscicapa striata	MusStr1	334	[GATA]11 GATC GATG	[GATA]11 GATC GATG				G	-	-	-	-	13	-	-	-	-	he
ZFMK-TIS-2530280	Muscicapa striata	MusStr1	334	[GATA]11 GATC GATG	[GATA]11 GATC GATG				G	T	C	G	G	13	-	-	G	T	he
ZFMK-TIS-2530280	Muscicapa striata	MusStr1	334	[GATA]11 GATC GATG	[GATA]11 GATC GATG				-	-	-	-	-	13	-	-	G	T	he
ZFMK-TIS-2530381	Muscicapa striata	MusStr1	334		[GATA]11 GATC GATG				NA	NA	NA	NA	NA	NA	NA	NA	NA	NA	NA
ZFMK-TIS-2530381	Muscicapa striata	MusStr1	334		[GATA]11 GATC GATG				NA	NA	NA	NA	NA	NA	NA	NA	NA	NA	NA
ZFMK-TIS-2530383	Muscicapa striata	MusStr1	334		[GATA]11 GATC GATG				NA	NA	NA	NA	NA	NA	NA	NA	NA	NA	NA
ZFMK-TIS-2530383	Muscicapa striata	MusStr1	334		[GATA]11 GATC GATG				NA	NA	NA	NA	NA	NA	NA	NA	NA	NA	NA
ZFMK-TIS-2530385	Muscicapa striata	MusStr1	334		[GATA]11 GATC GATG				NA	NA	NA	NA	NA	NA	NA	NA	NA	NA	NA
ZFMK-TIS-2530385	Muscicapa striata	MusStr1	334		[GATA]11 GATC GATG				NA	NA	NA	NA	NA	NA	NA	NA	NA	NA	NA
ZFMK-TIS-2530395	Muscicapa striata	MusStr1	334	GGTA TGTA GATA GATG	[GATA]11 GATC GATG				-	-	-	-	-	4b	-	-	-	-	ho
ZFMK-TIS-2530395	Muscicapa striata	MusStr1	334	GGTA TGTA GATA GATG	[GATA]11 GATC GATG				-	-	-	-	-	4b	-	-	-	-	ho
ZFMK-TIS-34965	Muscicapa striata	MusStr1	334	[GGTA]2 GATA GATG	[GATA]11 GATC GATG				-	-	-	-	-	4	-	-	-	-	he
ZFMK-TIS-34965	Muscicapa striata	MusStr1	334	GGTA TGTA GATA GATG	[GATA]11 GATC GATG				-	-	-	-	-	4b	-	-	-	-	he
ZFMK-TIS-35395	Muscicapa striata	MusStr1	334	[GATA]11 GATC GATG	[GATA]11 GATC GATG				G	-	-	-	-	13	-	-	-	-	he
ZFMK-TIS-35395	Muscicapa striata	MusStr1	334	[GATA]11 GATC GATG	[GATA]11 GATC GATG				-	-	-	-	-	13	-	-	-	-	he
ZFMK-DNA-FD19595275	Muscicapa striata	MusStr1	334	[GATA]11 GATC GATG	[GATA]11 GATC GATG				G	T	-	-	-	13	-	-	G	T	he
ZFMK-DNA-FD19595275	Muscicapa striata	MusStr1	334	[GATA]13 GATC GATG	[GATA]11 GATC GATG				-	-	-	-	-	15	-	-	-	-	he

## Sheet: MusStr3
ZFMK-TIS	Species	Locus	Ref Amp size	Repeat motif	Ref allele	NCBI No	Scaffold ID	LFA Sample ID	Haplotype			inheritance	Allele Nr.
									89 Msat	199 C->T	200 G->A
ZFMK-TIS-2514746	Muscicapa striata	MusStr3	301	[CATC]12.2	[CATC]17.2				12.2	-	-	he
ZFMK-TIS-2514746	Muscicapa striata	MusStr3	301	[CATC]16.2	[CATC]17.2				16.2	-	-	he
ZFMK-TIS-2515002	Muscicapa striata	MusStr3	301	[CATC]16.2	[CATC]17.2				16.2	-	-	he
ZFMK-TIS-2515002	Muscicapa striata	MusStr3	301	[CATC]17.2	[CATC]17.2				17.2	-	-	he
ZFMK-TIS-2530280	Muscicapa striata	MusStr3	301	[CATC]13.2	[CATC]17.2				13.2	-	-	he
ZFMK-TIS-2530280	Muscicapa striata	MusStr3	301	[CATC]15.2	[CATC]17.2				15.2	-	-	he
ZFMK-TIS-2530381	Muscicapa striata	MusStr3	301	[CATC]14.2	[CATC]17.2				14.2	-	-	ho
ZFMK-TIS-2530381	Muscicapa striata	MusStr3	301	[CATC]14.2	[CATC]17.2				14.2	-	-	ho
ZFMK-TIS-2530383	Muscicapa striata	MusStr3	301	[CATC]14.2	[CATC]17.2				14.2	-	-	ho
ZFMK-TIS-2530383	Muscicapa striata	MusStr3	301	[CATC]14.2	[CATC]17.2				14.2	-	-	ho
ZFMK-TIS-2530385	Muscicapa striata	MusStr3	301	[CATC]14.2	[CATC]17.2				14.2	T	-	he
ZFMK-TIS-2530385	Muscicapa striata	MusStr3	301	[CATC]15.2	[CATC]17.2				15.2	T	-	he
ZFMK-TIS-2530395	Muscicapa striata	MusStr3	301	[CATC]13.2	[CATC]17.2				13.2	-	-	he
ZFMK-TIS-2530395	Muscicapa striata	MusStr3	301	[CATC]14.2	[CATC]17.2				14.2	-	-	he
ZFMK-TIS-34965	Muscicapa striata	MusStr3	301	[CATC]14.2	[CATC]17.2				14.2	-	-	he
ZFMK-TIS-34965	Muscicapa striata	MusStr3	301	[CATC]15.2	[CATC]17.2				15.2	-	A	he
ZFMK-TIS-35395	Muscicapa striata	MusStr3	301	[CATC]13.2	[CATC]17.2				13.2	-	-	he
ZFMK-TIS-35395	Muscicapa striata	MusStr3	301	[CATC]15.2	[CATC]17.2				15.2	-	-	he
ZFMK-DNA-FD19595275	Muscicapa striata	MusStr3	301	[CATC]11.2	[CATC]17.2				11.2	-	-	he
ZFMK-DNA-FD19595275	Muscicapa striata	MusStr3	301	[CATC]16.2	[CATC]17.2				16.2	-	-	he

## Sheet: MusStr4
ZFMK-TIS	Species	Locus	Ref Amp size	Repeat motif	Ref allele	NCBI No	Scaffold ID	LFA Sample ID	Haplotype			inheritance	Allele Nr.
									120 A->G	125 Msat	242 A->C
ZFMK-TIS-2514746	Muscicapa striata	MusStr4	335	[CATC]12 CATT [CATC]1.1	[CATC]15.1				-	14.1b	-	he
ZFMK-TIS-2514746	Muscicapa striata	MusStr4	335	[CATC]14.1	[CATC]15.1				-	14.1	-	he
ZFMK-TIS-2515002	Muscicapa striata	MusStr4	335	[CATC]10.1	[CATC]15.1				-	10.1	-	he
ZFMK-TIS-2515002	Muscicapa striata	MusStr4	335	[CATC]15.1	[CATC]15.1				-	15.1	-	he
ZFMK-TIS-2530280	Muscicapa striata	MusStr4	335	[CATC]12 [CCAT]3.2	[CATC]15.1				-	15.2c	C	he
ZFMK-TIS-2530280	Muscicapa striata	MusStr4	335	[CATC]7 CACC [CATC]9.1	[CATC]15.1				-	17.1d	C	he
ZFMK-TIS-2530381	Muscicapa striata	MusStr4	335	[CATC]13.1	[CATC]15.1				-	13.1	-	he
ZFMK-TIS-2530381	Muscicapa striata	MusStr4	335	[CATC]3 TATC [CATC]15.1	[CATC]15.1				-	19.1e	-	he
ZFMK-TIS-2530383	Muscicapa striata	MusStr4	335	[CATC]14.1	[CATC]15.1				G	14.1	-	he
ZFMK-TIS-2530383	Muscicapa striata	MusStr4	335	[CATC]14.1	[CATC]15.1				-	14.1	-	he
ZFMK-TIS-2530385	Muscicapa striata	MusStr4	335	[CATC]16.1	[CATC]15.1				-	16.1	-	ho
ZFMK-TIS-2530385	Muscicapa striata	MusStr4	335	[CATC]16.1	[CATC]15.1				-	16.1	-	ho
ZFMK-TIS-2530395	Muscicapa striata	MusStr4	335	[CATC]15 CACC [CATC]2 CACC [CATC]1.1	[CATC]15.1				-	20.1f	-	he
ZFMK-TIS-2530395	Muscicapa striata	MusStr4	335	[CATC]13 CACC [CATC]7.1	[CATC]15.1				-	21.1g	-	he
ZFMK-TIS-34965	Muscicapa striata	MusStr4	335	[CATC]6 CACC [CATC]6.1	[CATC]15.1				-	13.1i	-	ho
ZFMK-TIS-34965	Muscicapa striata	MusStr4	335	[CATC]6 CACC [CATC]6.1	[CATC]15.1				-	13.1i	-	ho
ZFMK-TIS-35395	Muscicapa striata	MusStr4	335	[CATC]17.1	[CATC]15.1				-	17.1	-	he
ZFMK-TIS-35395	Muscicapa striata	MusStr4	335	[CATC]10 CACC [CATC]2 CACC [CATC]6.1	[CATC]15.1				-	20.1j	-	he
ZFMK-DNA-FD19595275	Muscicapa striata	MusStr4	335	[CATC]6 CACC [CATC]7.1	[CATC]15.1				-	14.1g	C	he
ZFMK-DNA-FD19595275	Muscicapa striata	MusStr4	335	[CATC]18.1	[CATC]15.1				-	18.1	C	he

## Sheet: MusStr5
ZFMK-TIS	Species	Locus	Ref Amp size	Repeat motif	Ref allele	NCBI No	Scaffold ID	LFA Sample ID	Haplotype			inheritance	Allele Nr.
									148 T->C	171 Msat	283 A->T
ZFMK-TIS-2514746	Muscicapa striata	MusStr5	312	[CATC]15.1	[CATC]20.1				-	15.1	T	ho
ZFMK-TIS-2514746	Muscicapa striata	MusStr5	312	[CATC]15.1	[CATC]20.1				-	15.1	T	ho
ZFMK-TIS-2515002	Muscicapa striata	MusStr5	312	[CATC]20.1	[CATC]20.1				-	20.1	-	ho
ZFMK-TIS-2515002	Muscicapa striata	MusStr5	312	[CATC]20.1	[CATC]20.1				-	20.1	-	ho
ZFMK-TIS-2530280	Muscicapa striata	MusStr5	312	[CATC]18.1	[CATC]20.1				-	18.1	-	he
ZFMK-TIS-2530280	Muscicapa striata	MusStr5	312	[CATC]23 CTTC	[CATC]20.1				-	24b	-	he
ZFMK-TIS-2530381	Muscicapa striata	MusStr5	312		[CATC]20.1				NA	NA	NA	NA
ZFMK-TIS-2530381	Muscicapa striata	MusStr5	312		[CATC]20.1				NA	NA	NA	NA
ZFMK-TIS-2530383	Muscicapa striata	MusStr5	312	[CATC]14.1	[CATC]20.1				C	14.1	-	ho
ZFMK-TIS-2530383	Muscicapa striata	MusStr5	312	[CATC]14.1	[CATC]20.1				C	14.1	-	ho
ZFMK-TIS-2530385	Muscicapa striata	MusStr5	312	[CATC]17 CTTC	[CATC]20.1				-	18b	-	ho
ZFMK-TIS-2530385	Muscicapa striata	MusStr5	312	[CATC]17 CTTC	[CATC]20.1				-	18b	-	ho
ZFMK-TIS-2530395	Muscicapa striata	MusStr5	312	[CATC]20 CTTC	[CATC]20.1				-	21b	-	ho
ZFMK-TIS-2530395	Muscicapa striata	MusStr5	312	[CATC]20 CTTC	[CATC]20.1				-	21b	-	ho
ZFMK-TIS-34965	Muscicapa striata	MusStr5	312	[CATC]16.1	[CATC]20.1				C	16.1	-	ho
ZFMK-TIS-34965	Muscicapa striata	MusStr5	312	[CATC]16.1	[CATC]20.1				C	16.1	-	ho
ZFMK-TIS-35395	Muscicapa striata	MusStr5	312	[CATC]20.1	[CATC]20.1				C	20.1	-	ho
ZFMK-TIS-35395	Muscicapa striata	MusStr5	312	[CATC]20.1	[CATC]20.1				C	20.1	-	ho
ZFMK-DNA-FD19595275	Muscicapa striata	MusStr5	312	[CATC]15.1	[CATC]20.1				C	15.1	-	ho
ZFMK-DNA-FD19595275	Muscicapa striata	MusStr5	312	[CATC]15.1	[CATC]20.1				C	15.1	-	ho

## Sheet: MusStr6
ZFMK-TIS	Species	Locus	Ref Amp size	Repeat motif	Ref allele	NCBI No	Scaffold ID	LFA Sample ID	Haplotype								inheritance	Allele Nr.
									100 G->A	106 T->C	147 Msat	200 C->T	211 C->T	212 G->A	230 G->T	264 G->T
ZFMK-TIS-2514746	Muscicapa striata	MusStr6	331	[ATCC]12.1	[ATCC]13.1				-	C	12.1	-	-	-	T	-	he
ZFMK-TIS-2514746	Muscicapa striata	MusStr6	331	ATCC GTCC [ATCC]14.1	[ATCC]13.1				-	C	16.1b	T	-	-	T	-	he
ZFMK-TIS-2515002	Muscicapa striata	MusStr6	331	[ATCC]13.1	[ATCC]13.1				-	-	13.1	-	T	-	-	-	he
ZFMK-TIS-2515002	Muscicapa striata	MusStr6	331	ATCC GTCC [ATCC]12.1	[ATCC]13.1				-	-	14.1b	-	T	-	-	-	he
ZFMK-TIS-2530280	Muscicapa striata	MusStr6	331	[ATCC]14.1	[ATCC]13.1				-	-	14.1	-	-	-	-	-	he
ZFMK-TIS-2530280	Muscicapa striata	MusStr6	331	[ATCC]15.1	[ATCC]13.1				-	-	15.1	-	-	-	T	-	he
ZFMK-TIS-2530381	Muscicapa striata	MusStr6	331	[ATCC]14.1	[ATCC]13.1				-	C	14.1	-	-	-	T	-	he
ZFMK-TIS-2530381	Muscicapa striata	MusStr6	331	[ATCC]15.1	[ATCC]13.1				-	-	15.1	-	-	-	T	-	he
ZFMK-TIS-2530383	Muscicapa striata	MusStr6	331	ATCC [GTCC]2 [ATCC]11.1	[ATCC]13.1				-	C	14.1c	-	-	-	T	-	he
ZFMK-TIS-2530383	Muscicapa striata	MusStr6	331	[ATCC]16.1	[ATCC]13.1				-	C	16.1	-	-	-	T	-	he
ZFMK-TIS-2530385	Muscicapa striata	MusStr6	331	[ATCC]7.1	[ATCC]13.1				A	C	7.1	-	-	-	T	-	he
ZFMK-TIS-2530385	Muscicapa striata	MusStr6	331	ATCC GTCC [ATCC]13.1	[ATCC]13.1				-	-	15.1b	-	-	-	T	-	he
ZFMK-TIS-2530395	Muscicapa striata	MusStr6	331	[ATCC]15.1	[ATCC]13.1				-	C	15.1	-	-	-	T	T	he
ZFMK-TIS-2530395	Muscicapa striata	MusStr6	331	[ATCC]15.1	[ATCC]13.1				-	C	15.1	-	-	-	-	-	he
ZFMK-TIS-34965	Muscicapa striata	MusStr6	331	[ATCC]14.1	[ATCC]13.1				-	-	14.1	-	-	A	-	-	he
ZFMK-TIS-34965	Muscicapa striata	MusStr6	331	[ATCC]15.1	[ATCC]13.1				-	-	15.1	-	-	A	-	-	he
ZFMK-TIS-35395	Muscicapa striata	MusStr6	331	[ATCC]15.1	[ATCC]13.1				-	-	15.1	-	-	-	T	-	he
ZFMK-TIS-35395	Muscicapa striata	MusStr6	331	[ATCC]3 GTCC [ATCC]12.1	[ATCC]13.1				-	C	16.1d	-	-	-	T	-	he
ZFMK-DNA-FD19595275	Muscicapa striata	MusStr6	331	[ATCC]14.1	[ATCC]13.1				-	-	14.1	-	-	-	T	-	he
ZFMK-DNA-FD19595275	Muscicapa striata	MusStr6	331	ATCC GTCC [ATCC]15.1	[ATCC]13.1				-	-	17.1b	-	-	-	T	-	he

## Sheet: MusStr7
ZFMK-TIS	Species	Locus	Ref Amp size	Repeat motif	Ref allele	NCBI No	Scaffold ID	LFA Sample ID	Haplotype											inheritance	Allele Nr.
									51 C->A	52 T->G	71 A->T	75 C->T	76 C->T	103 A->C	127 C->T	139 C->T	164 Msat	288 A->G	293 G->A
ZFMK-TIS-2514746	Muscicapa striata	MusStr7	324	ATCC ACCC [ATCC]11.3	[ATCC]14.3				-	-	-	-	-	-	-	-	13.3b	-	-	he
ZFMK-TIS-2514746	Muscicapa striata	MusStr7	324	[ATCC]5 ATCT GTCC [ATCC]8.3	[ATCC]14.3				-	-	-	-	-	-	-	-	15.3c	-	-	he
ZFMK-TIS-2515002	Muscicapa striata	MusStr7	324	[ATCC]13.3	[ATCC]14.3				-	-	-	-	-	-	-	-	13.3	-	-	ho
ZFMK-TIS-2515002	Muscicapa striata	MusStr7	324	[ATCC]13.3	[ATCC]14.3				-	-	-	-	-	-	-	-	13.3	-	-	ho
ZFMK-TIS-2530280	Muscicapa striata	MusStr7	324	[ATCC]15.3	[ATCC]14.3				-	-	T	-	-	-	-	-	15.3	-	-	he
ZFMK-TIS-2530280	Muscicapa striata	MusStr7	324	[ATCC]15.3	[ATCC]14.3				-	-	-	-	-	-	-	-	15.3	-	-	he
ZFMK-TIS-2530381	Muscicapa striata	MusStr7	324	[ATCC]13.3	[ATCC]14.3				-	-	-	-	T	-	T	-	13.3	-	-	he
ZFMK-TIS-2530381	Muscicapa striata	MusStr7	324	[ATCC]15.3	[ATCC]14.3				-	-	-	-	T	-	T	-	15.3	-	-	he
ZFMK-TIS-2530383	Muscicapa striata	MusStr7	324	[ATCC]14.3	[ATCC]14.3				-	-	-	T	-	-	-	-	14.3	-	A	he
ZFMK-TIS-2530383	Muscicapa striata	MusStr7	324	[ATCC]15.3	[ATCC]14.3				-	-	-	T	-	-	-	-	15.3	G	A	he
ZFMK-TIS-2530385	Muscicapa striata	MusStr7	324	[ATCC]15.3	[ATCC]14.3				-	-	-	-	-	-	-	-	15.3	-	A	he
ZFMK-TIS-2530385	Muscicapa striata	MusStr7	324	[ATCC]15.3	[ATCC]14.3				-	-	-	-	-	-	-	-	15.3	-	-	he
ZFMK-TIS-2530395	Muscicapa striata	MusStr7	324	[ATCC]12.3	[ATCC]14.3				-	-	-	-	-	-	T	-	12.3	-	-	he
ZFMK-TIS-2530395	Muscicapa striata	MusStr7	324	[ATCC]14.3	[ATCC]14.3				-	-	-	-	-	-	T	-	14.3	-	-	he
ZFMK-TIS-34965	Muscicapa striata	MusStr7	324	[ATCC]11.3	[ATCC]14.3				-	-	-	-	-	C	-	T	11.3	-	-	he
ZFMK-TIS-34965	Muscicapa striata	MusStr7	324	[ATCC]11.3	[ATCC]14.3				-	-	-	-	-	-	-	-	11.3	-	-	he
ZFMK-TIS-35395	Muscicapa striata	MusStr7	324	[ATCC]13.3	[ATCC]14.3				A	G	-	-	-	-	-	-	13.3	-	-	he
ZFMK-TIS-35395	Muscicapa striata	MusStr7	324	[ATCC]14.3	[ATCC]14.3				A	G	-	-	-	-	-	-	14.3	-	A	he
ZFMK-DNA-FD19595275	Muscicapa striata	MusStr7	324	[ATCC]12.3	[ATCC]14.3				-	-	-	-	-	C	-	-	12.3	-	-	he
ZFMK-DNA-FD19595275	Muscicapa striata	MusStr7	324	ATCC ACCC [ATCC]13.3	[ATCC]14.3				-	-	-	-	-	-	-	-	15.3b	-	-	he

## Sheet: MusStr8
ZFMK-TIS	Species	Locus	Ref Amp size	Repeat motif	Ref allele	NCBI No	Scaffold ID	LFA Sample ID	Haplotype						inheritance	Allele Nr.
									76 Msat	147 A->G	162 A->T	166 A->G	192 G->A	224 T->C
ZFMK-TIS-2514746	Muscicapa striata	MusStr8	301	[ATCC]13	[ATCC]15.1				13b	-	-	-	-	-	he
ZFMK-TIS-2514746	Muscicapa striata	MusStr8	301	[ATCC]13.1	[ATCC]15.1				13.1	-	-	-	-	-	he
ZFMK-TIS-2515002	Muscicapa striata	MusStr8	301	[ATCC]4 ATC [ATCC]10.3	[ATCC]15.1				15.3c	-	-	-	-	-	he
ZFMK-TIS-2515002	Muscicapa striata	MusStr8	301	[ATCC]4 ATC [ATCC]11.1	[ATCC]15.1				16.1d	-	-	-	A	C	he
ZFMK-TIS-2530280	Muscicapa striata	MusStr8	301	[ATCC]17	[ATCC]15.1				17b	G	-	-	-	C	he
ZFMK-TIS-2530280	Muscicapa striata	MusStr8	301	[ATCC]17.1	[ATCC]15.1				17.1	-	-	-	-	C	he
ZFMK-TIS-2530381	Muscicapa striata	MusStr8	301	[ATCC]15	[ATCC]15.1				15b	-	-	-	-	-	he
ZFMK-TIS-2530381	Muscicapa striata	MusStr8	301	[ATCC]15.1	[ATCC]15.1				15.1	-	-	-	-	C	he
ZFMK-TIS-2530383	Muscicapa striata	MusStr8	301	[ATCC]18	[ATCC]15.1				18b	G	-	-	-	C	he
ZFMK-TIS-2530383	Muscicapa striata	MusStr8	301	[ATCC]18.1	[ATCC]15.1				18.1	-	-	-	-	C	he
ZFMK-TIS-2530385	Muscicapa striata	MusStr8	301	[ATCC]17	[ATCC]15.1				17b	-	-	-	-	-	he
ZFMK-TIS-2530385	Muscicapa striata	MusStr8	301	[ATCC]17.1	[ATCC]15.1				17.1	-	T	G	-	C	he
ZFMK-TIS-2530395	Muscicapa striata	MusStr8	301	[ATCC]8 GTCC [ATCC]13	[ATCC]15.1				22e	-	-	-	-	-	he
ZFMK-TIS-2530395	Muscicapa striata	MusStr8	301	[ATCC]8 GTCC [ATCC]13.1	[ATCC]15.1				22.1f	-	-	-	-	C	he
ZFMK-TIS-34965	Muscicapa striata	MusStr8	301	[ATCC]15	[ATCC]15.1				15b	-	-	-	-	-	he
ZFMK-TIS-34965	Muscicapa striata	MusStr8	301	[ATCC]15.1	[ATCC]15.1				15.1	-	T	G	-	C	he
ZFMK-TIS-35395	Muscicapa striata	MusStr8	301	ATCC ATCT [ATCC]13.1	[ATCC]15.1				15.1g	-	-	-	-	-	he
ZFMK-TIS-35395	Muscicapa striata	MusStr8	301	[ATCC]15.1	[ATCC]15.1				15.1	-	T	-	-	C	he
ZFMK-DNA-FD19595275	Muscicapa striata	MusStr8	301	[ATCC]15	[ATCC]15.1				15b	-	-	-	-	-	he
ZFMK-DNA-FD19595275	Muscicapa striata	MusStr8	301	[ATCC]15.1	[ATCC]15.1				15.1	-	-	-	-	C	he

## Sheet: MusStr9
ZFMK-TIS	Species	Locus	Ref Amp size	Repeat motif	Ref allele	NCBI No	Scaffold ID	LFA Sample ID	Haplotype				inheritance	Allele Nr.
									125 Msat	233 C->G	243 A->C	291 T->C
ZFMK-TIS-2514746	Muscicapa striata	MusStr9	325	[ATCC]14	ATCA [ATCC]16				14b	-	-	-	he
ZFMK-TIS-2514746	Muscicapa striata	MusStr9	325	[ATCC]14	ATCA [ATCC]16				14b	-	-	-	he
ZFMK-TIS-2515002	Muscicapa striata	MusStr9	325	[ATCC]15	ATCA [ATCC]16				15b	-	-	-	he
ZFMK-TIS-2515002	Muscicapa striata	MusStr9	325	[ATCC]15	ATCA [ATCC]16				15b	-	-	-	he
ZFMK-TIS-2530280	Muscicapa striata	MusStr9	325	[ATCC]12	ATCA [ATCC]16				12b	-	-	-	he
ZFMK-TIS-2530280	Muscicapa striata	MusStr9	325	[ATCC]12	ATCA [ATCC]16				12b	-	C	-	he
ZFMK-TIS-2530381	Muscicapa striata	MusStr9	325	[ATCC]16	ATCA [ATCC]16				16b	-	-	-	he
ZFMK-TIS-2530381	Muscicapa striata	MusStr9	325	[ATCC]16	ATCA [ATCC]16				16b	-	-	-	he
ZFMK-TIS-2530383	Muscicapa striata	MusStr9	325	[ATCC]15	ATCA [ATCC]16				15b	-	-	-	he
ZFMK-TIS-2530383	Muscicapa striata	MusStr9	325	ATCA [ATCC]14	ATCA [ATCC]16				15	-	-	-	he
ZFMK-TIS-2530385	Muscicapa striata	MusStr9	325		ATCA [ATCC]16				NA	NA	NA	NA	NA
ZFMK-TIS-2530385	Muscicapa striata	MusStr9	325		ATCA [ATCC]16				NA	NA	NA	NA	NA
ZFMK-TIS-2530395	Muscicapa striata	MusStr9	325	[ATCC]15	ATCA [ATCC]16				15b	-	-	-	he
ZFMK-TIS-2530395	Muscicapa striata	MusStr9	325	ATCA [ATCC]14	ATCA [ATCC]16				15	-	-	C	he
ZFMK-TIS-34965	Muscicapa striata	MusStr9	325	[ATCC]14	ATCA [ATCC]16				14b	-	-	-	he
ZFMK-TIS-34965	Muscicapa striata	MusStr9	325	[ATCC]16	ATCA [ATCC]16				16b	-	-	-	he
ZFMK-TIS-35395	Muscicapa striata	MusStr9	325	[ATCC]15	ATCA [ATCC]16				15b	G	-	-	he
ZFMK-TIS-35395	Muscicapa striata	MusStr9	325	[ATCC]13	ATCA [ATCC]16				13b	G	-	-	he
ZFMK-DNA-FD19595275	Muscicapa striata	MusStr9	325	ATCA [ATCC]17	ATCA [ATCC]16				18	-	-	-	he
ZFMK-DNA-FD19595275	Muscicapa striata	MusStr9	325	ATCA [ATCC]15	ATCA [ATCC]16				16	-	-	-	he

## Sheet: MusStr10
ZFMK-TIS	Species	Locus	Ref Amp size	Repeat motif	Ref allele	NCBI No	Scaffold ID	LFA Sample ID			inheritance	Allele Nr.
									130 Msat	271 T->A
ZFMK-TIS-2514746	Muscicapa striata	MusStr10	322	[ATAG]15.3	[ATAG]15.3				15.3	A	ho
ZFMK-TIS-2514746	Muscicapa striata	MusStr10	322	[ATAG]15.3	[ATAG]15.3				15.3	A	ho
ZFMK-TIS-2515002	Muscicapa striata	MusStr10	322	[ATAG]14.3	[ATAG]15.3				14.3	-	he
ZFMK-TIS-2515002	Muscicapa striata	MusStr10	322	[ATAG]15.3	[ATAG]15.3				15.3	-	he
ZFMK-TIS-2530280	Muscicapa striata	MusStr10	322	ATCG [ATAG]15.3	[ATAG]15.3				16.3	A	he
ZFMK-TIS-2530280	Muscicapa striata	MusStr10	322	[ATAG]16 GTAG ATA	[ATAG]15.3				17.3	A	he
ZFMK-TIS-2530381	Muscicapa striata	MusStr10	322	[ATAG]14.3	[ATAG]15.3				14.3	A	ho
ZFMK-TIS-2530381	Muscicapa striata	MusStr10	322	[ATAG]14.3	[ATAG]15.3				14.3	A	ho
ZFMK-TIS-2530383	Muscicapa striata	MusStr10	322		[ATAG]15.3				NA	NA	NA
ZFMK-TIS-2530383	Muscicapa striata	MusStr10	322		[ATAG]15.3				NA	NA	NA
ZFMK-TIS-2530385	Muscicapa striata	MusStr10	322	[ATAG]16.3	[ATAG]15.3				16.3	A	ho
ZFMK-TIS-2530385	Muscicapa striata	MusStr10	322	[ATAG]16.3	[ATAG]15.3				16.3	A	ho
ZFMK-TIS-2530395	Muscicapa striata	MusStr10	322		[ATAG]15.3				NA	NA	NA
ZFMK-TIS-2530395	Muscicapa striata	MusStr10	322		[ATAG]15.3				NA	NA	NA
ZFMK-TIS-34965	Muscicapa striata	MusStr10	322	[ATAG]14.3	[ATAG]15.3				14.3	-	ho
ZFMK-TIS-34965	Muscicapa striata	MusStr10	322	[ATAG]14.3	[ATAG]15.3				14.3	-	ho
ZFMK-TIS-35395	Muscicapa striata	MusStr10	322	[ATAG]15.3	[ATAG]15.3				15.3	-	ho
ZFMK-TIS-35395	Muscicapa striata	MusStr10	322	[ATAG]15.3	[ATAG]15.3				15.3	-	ho
ZFMK-DNA-FD19595275	Muscicapa striata	MusStr10	322		[ATAG]15.3				NA	NA	NA
ZFMK-DNA-FD19595275	Muscicapa striata	MusStr10	322		[ATAG]15.3				NA	NA	NA

## Sheet: MusStr11
ZFMK-TIS	Species	Locus	Ref Amp size	Repeat motif	Ref allele	NCBI No	Scaffold ID	LFA Sample ID	Haplotype			inheritance	Allele Nr.
									125 Msat	222 T->C	306 G->A
ZFMK-TIS-2514746	Muscicapa striata	MusStr11	339	[ATCC]3 GTCC [ATCC]15.1	[ATCC]16.1				19.1b	-	-	ho
ZFMK-TIS-2514746	Muscicapa striata	MusStr11	339	[ATCC]3 GTCC [ATCC]15.1	[ATCC]16.1				19.1b	-	-	ho
ZFMK-TIS-2515002	Muscicapa striata	MusStr11	339	[ATCC]16.1	[ATCC]16.1				16.1	-	A	he
ZFMK-TIS-2515002	Muscicapa striata	MusStr11	339	[ATCC]16.1	[ATCC]16.1				16.1	-	-	he
ZFMK-TIS-2530280	Muscicapa striata	MusStr11	339	[ATCC]3 GTCC [ATCC]10.1	[ATCC]16.1				14.1b	-	-	ho
ZFMK-TIS-2530280	Muscicapa striata	MusStr11	339	[ATCC]3 GTCC [ATCC]10.1	[ATCC]16.1				14.1b	-	-	ho
ZFMK-TIS-2530381	Muscicapa striata	MusStr11	339	[ATCC]11.1	[ATCC]16.1				11.1	C	-	ho
ZFMK-TIS-2530381	Muscicapa striata	MusStr11	339	[ATCC]11.1	[ATCC]16.1				11.1	C	-	ho
ZFMK-TIS-2530383	Muscicapa striata	MusStr11	339	[ATCC]14.1	[ATCC]16.1				14.1	C	-	ho
ZFMK-TIS-2530383	Muscicapa striata	MusStr11	339	[ATCC]14.1	[ATCC]16.1				14.1	C	-	ho
ZFMK-TIS-2530385	Muscicapa striata	MusStr11	339	[ATCC]3 [GTCC]2 [ATCC]17.1	[ATCC]16.1				22.1c	-	A	he
ZFMK-TIS-2530385	Muscicapa striata	MusStr11	339	[ATCC]3 [GTCC]2 [ATCC]17.1	[ATCC]16.1				22.1c	-	-	he
ZFMK-TIS-2530395	Muscicapa striata	MusStr11	339	[ATCC]6 ATTC [ATCC]15.1	[ATCC]16.1				22.1d	C	-	he
ZFMK-TIS-2530395	Muscicapa striata	MusStr11	339	[ATCC]3 [GTCC]2 [ATCC]2 GTCC [ATCC]2 GTCC [ATCC]13.1	[ATCC]16.1				24.1e	-	-	he
ZFMK-TIS-34965	Muscicapa striata	MusStr11	339	[ATCC]3 GTCC [ATCC]13.1	[ATCC]16.1				17.1b	-	-	he
ZFMK-TIS-34965	Muscicapa striata	MusStr11	339	[ATCC]3 GTCC [ATCC]2 GTCC [ATCC]10 [ATCG]1.1	[ATCC]16.1				18.1f	-	-	he
ZFMK-TIS-35395	Muscicapa striata	MusStr11	339	[ATCC]16.1	[ATCC]16.1				16.1	C	-	he
ZFMK-TIS-35395	Muscicapa striata	MusStr11	339	[ATCC]19.1	[ATCC]16.1				19.1	C	-	he
ZFMK-DNA-FD19595275	Muscicapa striata	MusStr11	339	[ATCC]11.1	[ATCC]16.1				11.1	C	-	ho
ZFMK-DNA-FD19595275	Muscicapa striata	MusStr11	339	[ATCC]11.1	[ATCC]16.1				11.1	C	-	ho

[truncated: 18 more sheets: MusStr12, MusStr13, MusStr14, MusStr15, MusStr16, MusStr17, MusStr18, MusStr19, MusStr21, MusStr22, MusStr23, MusStr24, MusStr25, MusStr26, MusStr27, MusStr28, MusStr29, MusStr30]
