# Supplementary material for: FOGS: A SNPSTR Marker Database to Combat Wildlife Trafficking and a Cell Culture Bank for Ex‐Situ Conservation
Source: Mol Ecol Resour. 2025 Jan 10;25(4):e14062. doi: 10.1111/1755-0998.14062 (PMC11969641; doi:10.1111/1755-0998.14062)
Supplement: Supplementary file 4 — Table S4. SNPSTR data. [file MEN-25-e14062-s001.zip › Supplementary S4/Natrix_natrix_SNPSTR.xlsx]

## Sheet: NatNat1
ZFMK-TIS	Species	Locus	Ref Amp size	Repeat motif	Ref allele	NCBI No	Scaffold ID	LFA Sample ID	Haplotype									inheritance	Allele Nr.
									118 C->T	140 T->C	172 Msat	231 G->C	232 T->A	248 T->C	254 A->G	295 G->A	302 C->A
ZFMK-TIS-2007364	Natrix natrix	NatNat1	349	[ATAC]13.3	[ATAC]14.3				-	-	13.3	-	-	C	-	A	A	he
ZFMK-TIS-2007364	Natrix natrix	NatNat1	349	[ATAC]15.3	[ATAC]14.3				-	-	15.3	-	-	C	-	A	A	he
ZFMK-TIS-2516544	Natrix natrix	NatNat1	349	[ATAC]15.3	[ATAC]14.3				-	C	15.3	-	-	-	-	-	-	he
ZFMK-TIS-2516544	Natrix natrix	NatNat1	349	[ATAC]18.3	[ATAC]14.3				-	C	18.3	-	-	-	-	-	-	he
ZFMK-TIS-2516545	Natrix natrix	NatNat1	349	[ATAC]12.3	[ATAC]14.3				-	-	12.3	-	-	-	G	-	-	he
ZFMK-TIS-2516545	Natrix natrix	NatNat1	349	[ATAC]13.3	[ATAC]14.3				-	-	13.3	-	-	-	G	-	-	he
ZFMK-TIS-2516550	Natrix natrix	NatNat1	349	[ATAC]13.3	[ATAC]14.3				-	-	13.3	-	-	-	-	-	-	ho
ZFMK-TIS-2516550	Natrix natrix	NatNat1	349	[ATAC]13.3	[ATAC]14.3				-	-	13.3	-	-	-	-	-	-	ho
ZFMK-TIS-2516719	Natrix natrix	NatNat1	349	[ATAC]13.3	[ATAC]14.3				-	-	13.3	-	-	-	-	-	-	ho
ZFMK-TIS-2516719	Natrix natrix	NatNat1	349	[ATAC]13.3	[ATAC]14.3				-	-	13.3	-	-	-	-	-	-	ho
ZFMK-TIS-59210	Natrix natrix	NatNat1	349	[ATAC]14.3	[ATAC]14.3				-	C	14.3	C	A	-	-	-	A	he
ZFMK-TIS-59210	Natrix natrix	NatNat1	349	[ATAC]15.3	[ATAC]14.3				-	C	15.3	-	-	-	-	-	-	he
ZFMK-TIS-59211	Natrix natrix	NatNat1	349	[ATAC]14.3	[ATAC]14.3				-	-	14.3	-	-	-	-	-	A	he
ZFMK-TIS-59211	Natrix natrix	NatNat1	349	[ATAC]20.3	[ATAC]14.3				-	-	20.3	-	-	-	-	-	-	he
ZFMK-TIS-59212	Natrix natrix	NatNat1	349	[ATAC]12.3	[ATAC]14.3				-	-	12.3	-	-	-	-	-	-	he
ZFMK-TIS-59212	Natrix natrix	NatNat1	349	[ATAC]14.3	[ATAC]14.3				-	-	14.3	-	-	-	-	-	-	he
ZFMK-TIS-59213	Natrix natrix	NatNat1	349	[ATAC]15.3	[ATAC]14.3				T	-	15.3	-	-	-	-	-	A	he
ZFMK-TIS-59213	Natrix natrix	NatNat1	349	[ATAC]15.3	[ATAC]14.3				-	-	15.3	-	-	-	-	-	A	he
ZFMK-TIS-59215	Natrix natrix	NatNat1	349	[ATAC]15.3	[ATAC]14.3				-	C	15.3	-	-	-	-	-	-	he
ZFMK-TIS-59215	Natrix natrix	NatNat1	349	[ATAC]16.3	[ATAC]14.3				-	C	16.3	-	-	-	-	-	A	he

## Sheet: NatNat2
ZFMK-TIS	Species	Locus	Ref Amp size	Repeat motif	Ref allele	NCBI No	Scaffold ID	LFA Sample ID	Haplotype			inheritance	Allele Nr.
									99 G->A	131 Msat	247 T->C
ZFMK-TIS-2007364	Natrix natrix	NatNat2	339	[AGAT]20.3	[AGAT]20.3				-	20.3	-	ho
ZFMK-TIS-2007364	Natrix natrix	NatNat2	339	[AGAT]20.3	[AGAT]20.3				-	20.3	-	ho
ZFMK-TIS-2516544	Natrix natrix	NatNat2	339	[AGAT]3 GAT [AGAT]12 GAT [AGAT]12.3	[AGAT]20.3				-	29.3b	-	he
ZFMK-TIS-2516544	Natrix natrix	NatNat2	339	[AGAT]25 AAAT [AGAT]4.3	[AGAT]20.3				-	30.3c	-	he
ZFMK-TIS-2516545	Natrix natrix	NatNat2	339	[AGAT]16.3	[AGAT]20.3				-	16.3	-	he
ZFMK-TIS-2516545	Natrix natrix	NatNat2	339	[AGAT]17.3	[AGAT]20.3				-	17.3	-	he
ZFMK-TIS-2516550	Natrix natrix	NatNat2	339	[AGAT]18.3	[AGAT]20.3				-	18.3	-	ho
ZFMK-TIS-2516550	Natrix natrix	NatNat2	339	[AGAT]18.3	[AGAT]20.3				-	18.3	-	ho
ZFMK-TIS-2516719	Natrix natrix	NatNat2	339	[AGAT]16.3	[AGAT]20.3				-	16.3	-	ho
ZFMK-TIS-2516719	Natrix natrix	NatNat2	339	[AGAT]16.3	[AGAT]20.3				-	16.3	-	ho
ZFMK-TIS-59210	Natrix natrix	NatNat2	339	[AGAT]18.3	[AGAT]20.3				-	18.3	C	he
ZFMK-TIS-59210	Natrix natrix	NatNat2	339	[AGAT]18.3	[AGAT]20.3				-	18.3	-	he
ZFMK-TIS-59211	Natrix natrix	NatNat2	339	[AGAT]17 GAT [AGAT]15.3	[AGAT]20.3				-	33.d	-	ho
ZFMK-TIS-59211	Natrix natrix	NatNat2	339	[AGAT]17 GAT [AGAT]15.3	[AGAT]20.3				-	33.d	-	ho
ZFMK-TIS-59212	Natrix natrix	NatNat2	339	[AGAT]14 GAT [AGAT]10.3	[AGAT]20.3				-	25.e	-	he
ZFMK-TIS-59212	Natrix natrix	NatNat2	339	[AGAT]16 GAT [AGAT]10.3	[AGAT]20.3				-	27.e	-	he
ZFMK-TIS-59213	Natrix natrix	NatNat2	339		[AGAT]20.3				NA	NA	NA	NA
ZFMK-TIS-59213	Natrix natrix	NatNat2	339		[AGAT]20.3				NA	NA	NA	NA
ZFMK-TIS-59215	Natrix natrix	NatNat2	339	[AGAT]16.3	[AGAT]20.3				A	16.3	-	he
ZFMK-TIS-59215	Natrix natrix	NatNat2	339	[AGAT]17.3	[AGAT]20.3				A	17.3	-	he

## Sheet: NatNat3
ZFMK-TIS	Species	Locus	Ref Amp size	Repeat motif	Ref allele	NCBI No	Scaffold ID	LFA Sample ID		inheritance	Allele Nr.
									132 Msat
ZFMK-TIS-2007364	Natrix natrix	NatNat3	306	[TGAA]9.1	[TGAA]15.1				9.1	he
ZFMK-TIS-2007364	Natrix natrix	NatNat3	306	[TGAA]15.1	[TGAA]15.1				15.1	he
ZFMK-TIS-2516544	Natrix natrix	NatNat3	306		[TGAA]15.1				NA	NA
ZFMK-TIS-2516544	Natrix natrix	NatNat3	306		[TGAA]15.1				NA	NA
ZFMK-TIS-2516545	Natrix natrix	NatNat3	306	[TGAA]9.1	[TGAA]15.1				9.1	he
ZFMK-TIS-2516545	Natrix natrix	NatNat3	306	[TGAA]15.1	[TGAA]15.1				15.1	he
ZFMK-TIS-2516550	Natrix natrix	NatNat3	306	[TGAA]9.1	[TGAA]15.1				9.1	ho
ZFMK-TIS-2516550	Natrix natrix	NatNat3	306	[TGAA]9.1	[TGAA]15.1				9.1	ho
ZFMK-TIS-2516719	Natrix natrix	NatNat3	306	[TGAA]9.1	[TGAA]15.1				9.1	ho
ZFMK-TIS-2516719	Natrix natrix	NatNat3	306	[TGAA]9.1	[TGAA]15.1				9.1	ho
ZFMK-TIS-59210	Natrix natrix	NatNat3	306		[TGAA]15.1				NA	NA
ZFMK-TIS-59210	Natrix natrix	NatNat3	306		[TGAA]15.1				NA	NA
ZFMK-TIS-59211	Natrix natrix	NatNat3	306		[TGAA]15.1				NA	NA
ZFMK-TIS-59211	Natrix natrix	NatNat3	306		[TGAA]15.1				NA	NA
ZFMK-TIS-59212	Natrix natrix	NatNat3	306		[TGAA]15.1				NA	NA
ZFMK-TIS-59212	Natrix natrix	NatNat3	306		[TGAA]15.1				NA	NA
ZFMK-TIS-59213	Natrix natrix	NatNat3	306		[TGAA]15.1				NA	NA
ZFMK-TIS-59213	Natrix natrix	NatNat3	306		[TGAA]15.1				NA	NA
ZFMK-TIS-59215	Natrix natrix	NatNat3	306	[TGAA]14.1	[TGAA]15.1				14.1	ho
ZFMK-TIS-59215	Natrix natrix	NatNat3	306	[TGAA]14.1	[TGAA]15.1				14.1	ho

## Sheet: NatNat7
ZFMK-TIS	Species	Locus	Ref Amp size	Repeat motif	Ref allele	NCBI No	Scaffold ID	LFA Sample ID	Haplotype										inheritance	Allele Nr.
									76 G->T	81 C->T	105 Msat	183 G->A	212 T->G	217 C->T	223 G->A	225 G->A	237 C->T	255 T->C
ZFMK-TIS-2007364	Natrix natrix	NatNat7	300	[ATAC]13	[ATAC]13.1				-	-	13b	-	-	-	-	-	-	-	he
ZFMK-TIS-2007364	Natrix natrix	NatNat7	300	[ATAC]13.1	[ATAC]13.1				-	-	13.1	-	-	-	-	-	-	-	he
ZFMK-TIS-2516544	Natrix natrix	NatNat7	300	[ATAC]16	[ATAC]13.1				-	-	16b	-	G	-	-	-	-	-	he
ZFMK-TIS-2516544	Natrix natrix	NatNat7	300	[ATAC]16.1	[ATAC]13.1				-	-	16.1	-	G	-	-	-	-	-	he
ZFMK-TIS-2516545	Natrix natrix	NatNat7	300	[ATAC]3 CTAC ATAC [CTAC]4 ACAC ATAC	[ATAC]13.1				-	-	11c	-	-	-	A	-	T	-	he
ZFMK-TIS-2516545	Natrix natrix	NatNat7	300	[ATAC]3 CTAC ATAC [CTAC]4 ACAC [ATAC]1.1	[ATAC]13.1				-	-	11.1d	-	-	-	A	-	T	-	he
ZFMK-TIS-2516550	Natrix natrix	NatNat7	300	[ATAC]3 CTAC ATAC [CTAC]4 ACAC ATAC	[ATAC]13.1				-	-	11c	-	-	-	A	-	T	-	he
ZFMK-TIS-2516550	Natrix natrix	NatNat7	300	[ATAC]3 CTAC ATAC [CTAC]4 ACAC [ATAC]1.1	[ATAC]13.1				-	-	11.1d	-	-	-	A	-	T	-	he
ZFMK-TIS-2516719	Natrix natrix	NatNat7	300	[ATAC]17	[ATAC]13.1				-	-	17b	-	-	T	-	-	-	-	he
ZFMK-TIS-2516719	Natrix natrix	NatNat7	300	[ATAC]17.1	[ATAC]13.1				-	-	17.1	-	-	-	-	-	-	-	he
ZFMK-TIS-59210	Natrix natrix	NatNat7	300	[ATAC]15 ACAC	[ATAC]13.1				T	-	16e	-	-	-	-	-	-	-	he
ZFMK-TIS-59210	Natrix natrix	NatNat7	300	[ATAC]15 [ACAC]1.1	[ATAC]13.1				T	-	16.1f	-	-	-	-	-	-	-	he
ZFMK-TIS-59211	Natrix natrix	NatNat7	300	ATAC TTAC [ATAC]11 TTAC [ACAC]1.1	[ATAC]13.1				T	-	15.1g	A	G	-	-	A	-	C	he
ZFMK-TIS-59211	Natrix natrix	NatNat7	300	ATAC ATTC [ATAC]11 TTAC [ACAC]1.1	[ATAC]13.1				T	-	15.1g	A	G	-	-	A	-	C	he
ZFMK-TIS-59212	Natrix natrix	NatNat7	300	[ATAC]11	[ATAC]13.1				-	T	11b	-	-	-	-	-	-	-	he
ZFMK-TIS-59212	Natrix natrix	NatNat7	300	[ATAC]11.1	[ATAC]13.1				-	T	11.1	-	-	-	-	-	-	-	he
ZFMK-TIS-59213	Natrix natrix	NatNat7	300	[ATAC]15 ACAC	[ATAC]13.1				-	-	16e	-	-	-	-	-	-	-	he
ZFMK-TIS-59213	Natrix natrix	NatNat7	300	[ATAC]15 [ACAC]1.1	[ATAC]13.1				T	-	16.1f	A	G	-	-	-	-	C	he
ZFMK-TIS-59215	Natrix natrix	NatNat7	300	[ATAC]13 [TTAC]2 [ACAC]1.1	[ATAC]13.1				T	-	16.1	A	G	-	-	A	-	C	he
ZFMK-TIS-59215	Natrix natrix	NatNat7	300	[ATAC]15 [ACAC]1.1	[ATAC]13.1				T	-	16.1fh	A	G	-	-	A	-	C	he

## Sheet: NatNat8
ZFMK-TIS	Species	Locus	Ref Amp size	Repeat motif	Ref allele	NCBI No	Scaffold ID	LFA Sample ID			inheritance	Allele Nr.
									96 Msat	307 C->A
ZFMK-TIS-2007364	Natrix natrix	NatNat8	343	GATG [GATA]2.3 [GATA]13.1	GATG [GATA]2.3 [GATA]13.1				17	-	he
ZFMK-TIS-2007364	Natrix natrix	NatNat8	343	GATG [GATA]2.3 [GATA]14.1	GATG [GATA]2.3 [GATA]13.1				18	-	he
ZFMK-TIS-2516544	Natrix natrix	NatNat8	343		GATG [GATA]2.3 [GATA]13.1				NA	NA	NA
ZFMK-TIS-2516544	Natrix natrix	NatNat8	343		GATG [GATA]2.3 [GATA]13.1				NA	NA	NA
ZFMK-TIS-2516545	Natrix natrix	NatNat8	343	GATG [GATA]2.3 [GATA]13.1	GATG [GATA]2.3 [GATA]13.1				17	-	ho
ZFMK-TIS-2516545	Natrix natrix	NatNat8	343	GATG [GATA]2.3 [GATA]13.1	GATG [GATA]2.3 [GATA]13.1				17	-	ho
ZFMK-TIS-2516550	Natrix natrix	NatNat8	343	GATG [GATA]2.3 [GATA]10.3 [GATA]2.1	GATG [GATA]2.3 [GATA]13.1				16.3b	A	he
ZFMK-TIS-2516550	Natrix natrix	NatNat8	343	GATG [GATA]2.3 [GATA]14.1	GATG [GATA]2.3 [GATA]13.1				18	A	he
ZFMK-TIS-2516719	Natrix natrix	NatNat8	343	GATG [GATA]2.3 [GATA]13.1	GATG [GATA]2.3 [GATA]13.1				17	-	he
ZFMK-TIS-2516719	Natrix natrix	NatNat8	343	GATG [GATA]2.3 [GATA]15.1	GATG [GATA]2.3 [GATA]13.1				19	-	he
ZFMK-TIS-59210	Natrix natrix	NatNat8	343		GATG [GATA]2.3 [GATA]13.1				NA	NA	NA
ZFMK-TIS-59210	Natrix natrix	NatNat8	343		GATG [GATA]2.3 [GATA]13.1				NA	NA	NA
ZFMK-TIS-59211	Natrix natrix	NatNat8	343	(GATG [GATA]1.3)2 [GATA]16.1	GATG [GATA]2.3 [GATA]13.1				21.3c	-	ho
ZFMK-TIS-59211	Natrix natrix	NatNat8	343	(GATG [GATA]1.3)2 [GATA]16.1	GATG [GATA]2.3 [GATA]13.1				21.3c	-	ho
ZFMK-TIS-59212	Natrix natrix	NatNat8	343		GATG [GATA]2.3 [GATA]13.1				NA	NA	NA
ZFMK-TIS-59212	Natrix natrix	NatNat8	343		GATG [GATA]2.3 [GATA]13.1				NA	NA	NA
ZFMK-TIS-59213	Natrix natrix	NatNat8	343		GATG [GATA]2.3 [GATA]13.1				NA	NA	NA
ZFMK-TIS-59213	Natrix natrix	NatNat8	343		GATG [GATA]2.3 [GATA]13.1				NA	NA	NA
ZFMK-TIS-59215	Natrix natrix	NatNat8	343	(GATG [GATA]1.3)2 [GATA]2.3 [GATA]9.1	GATG [GATA]2.3 [GATA]13.1				17.2d	-	ho
ZFMK-TIS-59215	Natrix natrix	NatNat8	343	(GATG [GATA]1.3)2 [GATA]2.3 [GATA]9.1	GATG [GATA]2.3 [GATA]13.1				17.2d	-	ho

## Sheet: NatNat9
ZFMK-TIS	Species	Locus	Ref Amp size	Repeat motif	Ref allele	NCBI No	Scaffold ID	LFA Sample ID	Haplotype										inheritance	Allele Nr.
									71 C->T	77 T->G	78 T->C	99 G->A	126 C->T	172 Msat	242 T->A	250 C->G	300 A->G	310 C->T
ZFMK-TIS-2007364	Natrix natrix	NatNat9	342	[TGAA]11.1	[TGAA]11.1				-	-	-	-	-	11.1	-	-	-	-	ho
ZFMK-TIS-2007364	Natrix natrix	NatNat9	342	[TGAA]11.1	[TGAA]11.1				-	-	-	-	-	11.1	-	-	-	-	ho
ZFMK-TIS-2516544	Natrix natrix	NatNat9	342	[TGAA]5.1	[TGAA]11.1				T	G	-	A	-	5.1	-	-	-	T	ho
ZFMK-TIS-2516544	Natrix natrix	NatNat9	342	[TGAA]5.1	[TGAA]11.1				T	G	-	A	-	5.1	-	-	-	T	ho
ZFMK-TIS-2516545	Natrix natrix	NatNat9	342	[TGAA]11.1	[TGAA]11.1				-	-	-	-	-	11.1	-	-	-	-	ho
ZFMK-TIS-2516545	Natrix natrix	NatNat9	342	[TGAA]11.1	[TGAA]11.1				-	-	-	-	-	11.1	-	-	-	-	ho
ZFMK-TIS-2516550	Natrix natrix	NatNat9	342	[TGAA]11.1	[TGAA]11.1				-	-	-	-	-	11.1	-	-	-	-	he
ZFMK-TIS-2516550	Natrix natrix	NatNat9	342	[TGAA]12.1	[TGAA]11.1				-	-	-	-	-	12.1	-	-	-	-	he
ZFMK-TIS-2516719	Natrix natrix	NatNat9	342	[TGAA]12.1	[TGAA]11.1				-	-	-	-	-	12.1	-	-	-	-	ho
ZFMK-TIS-2516719	Natrix natrix	NatNat9	342	[TGAA]12.1	[TGAA]11.1				-	-	-	-	-	12.1	-	-	-	-	ho
ZFMK-TIS-59210	Natrix natrix	NatNat9	342	[TGAA]5.1	[TGAA]11.1				T	G	-	A	-	5.1	-	-	-	T	ho
ZFMK-TIS-59210	Natrix natrix	NatNat9	342	[TGAA]5.1	[TGAA]11.1				T	G	-	A	-	5.1	-	-	-	T	ho
ZFMK-TIS-59211	Natrix natrix	NatNat9	342	[TGAA]5.1	[TGAA]11.1				T	G	-	A	T	5.1	A	G	-	-	he
ZFMK-TIS-59211	Natrix natrix	NatNat9	342	[TGAA]5.1	[TGAA]11.1				T	G	-	A	-	5.1	-	-	-	-	he
ZFMK-TIS-59212	Natrix natrix	NatNat9	342	[TGAA]3.1	[TGAA]11.1				T	G	C	A	-	3.1	-	-	G	T	he
ZFMK-TIS-59212	Natrix natrix	NatNat9	342	[TGAA]3.1	[TGAA]11.1				T	G	C	A	-	3.1	-	-	-	-	he
ZFMK-TIS-59213	Natrix natrix	NatNat9	342	[TGAA]5.1	[TGAA]11.1				T	G	-	A	-	5.1	A	G	-	T	he
ZFMK-TIS-59213	Natrix natrix	NatNat9	342	[TGAA]5.1	[TGAA]11.1				T	G	-	A	-	5.1	-	-	-	T	he
ZFMK-TIS-59215	Natrix natrix	NatNat9	342	[TGAA]5.1	[TGAA]11.1				T	G	-	A	-	5.1	A	G	-	-	ho
ZFMK-TIS-59215	Natrix natrix	NatNat9	342	[TGAA]5.1	[TGAA]11.1				T	G	-	A	-	5.1	A	G	-	-	ho

## Sheet: NatNat11
ZFMK-TIS	Species	Locus	Ref Amp size	Repeat motif	Ref allele	NCBI No	Scaffold ID	LFA Sample ID	Haplotype						inheritance	Allele Nr.
									68 A->C	89 T->A	92 Msat	187 T->C	236 A->T	287 C->T
ZFMK-TIS-2007364	Natrix natrix	NatNat11	316	[AATG]12 TATG AAT	[AATG]12 TATG AATA				-	-	14b	-	-	-	he
ZFMK-TIS-2007364	Natrix natrix	NatNat11	316	[AATG]12 TATG AATA	[AATG]12 TATG AATA				-	-	14	-	-	-	he
ZFMK-TIS-2516544	Natrix natrix	NatNat11	316	AATT [AATG]6 AATA	[AATG]12 TATG AATA				C	A	8c	-	T	-	he
ZFMK-TIS-2516544	Natrix natrix	NatNat11	316	AATG ATTG [AATG]5 AATA	[AATG]12 TATG AATA				C	A	8d	-	T	-	he
ZFMK-TIS-2516545	Natrix natrix	NatNat11	316	[AATG]14 TATG AAT	[AATG]12 TATG AATA				-	-	16b	-	-	T	he
ZFMK-TIS-2516545	Natrix natrix	NatNat11	316	[AATG]14 TATG AATA	[AATG]12 TATG AATA				-	-	16	-	-	-	he
ZFMK-TIS-2516550	Natrix natrix	NatNat11	316	[AATG]13 TATG AAT	[AATG]12 TATG AATA				-	-	15b	-	-	-	he
ZFMK-TIS-2516550	Natrix natrix	NatNat11	316	[AATG]13 TATG AATA	[AATG]12 TATG AATA				-	-	15	-	-	-	he
ZFMK-TIS-2516719	Natrix natrix	NatNat11	316	[AATG]13 TATG AAT	[AATG]12 TATG AATA				-	-	15b	-	-	-	he
ZFMK-TIS-2516719	Natrix natrix	NatNat11	316	[AATG]13 TATG AATA	[AATG]12 TATG AATA				-	-	15	-	-	-	he
ZFMK-TIS-59210	Natrix natrix	NatNat11	316	AATT [AATG]6.3	[AATG]12 TATG AATA				C	A	7.3e	-	T	-	he
ZFMK-TIS-59210	Natrix natrix	NatNat11	316	AATT [AATG]6 AATA	[AATG]12 TATG AATA				C	A	8f	-	T	-	he
ZFMK-TIS-59211	Natrix natrix	NatNat11	316	[AATG]7.3	[AATG]12 TATG AATA				C	A	7.3g	C	T	-	he
ZFMK-TIS-59211	Natrix natrix	NatNat11	316	[AATG]7 AATA	[AATG]12 TATG AATA				C	A	8h	C	T	-	he
ZFMK-TIS-59212	Natrix natrix	NatNat11	316	AATT [AATG]5 AATA	[AATG]12 TATG AATA				C	A	7f	-	T	-	he
ZFMK-TIS-59212	Natrix natrix	NatNat11	316	A [AATG]6 AATA	[AATG]12 TATG AATA				C	A	7i	-	T	-	he
ZFMK-TIS-59213	Natrix natrix	NatNat11	316	[AATG]6.3	[AATG]12 TATG AATA				-	-	6.3g	-	-	-	he
ZFMK-TIS-59213	Natrix natrix	NatNat11	316	[AATG]6 AATA	[AATG]12 TATG AATA				C	A	7h	-	T	-	he
ZFMK-TIS-59215	Natrix natrix	NatNat11	316	[AATG]7.3	[AATG]12 TATG AATA				C	A	7.3g	C	T	-	he
ZFMK-TIS-59215	Natrix natrix	NatNat11	316	[AATG]7 AATA	[AATG]12 TATG AATA				C	A	8h	C	T	-	he

## Sheet: NatNat15
ZFMK-TIS	Species	Locus	Ref Amp size	Repeat motif	Ref allele	NCBI No	Scaffold ID	LFA Sample ID	Haplotype				inheritance	Allele Nr.
									86 G->C	125 A->G	128 Msat	245 A->C
ZFMK-TIS-2007364	Natrix natrix	NatNat15	343	[AGAT]4	[AGAT]20 TGAT				C	G	4b	-	he
ZFMK-TIS-2007364	Natrix natrix	NatNat15	343	[AGAT]4	[AGAT]20 TGAT				-	-	4b	-	he
ZFMK-TIS-2516544	Natrix natrix	NatNat15	343		[AGAT]20 TGAT				NA	NA	NA	NA	NA
ZFMK-TIS-2516544	Natrix natrix	NatNat15	343		[AGAT]20 TGAT				NA	NA	NA	NA	NA
ZFMK-TIS-2516545	Natrix natrix	NatNat15	343	[AGAT]4	[AGAT]20 TGAT				C	G	4b	-	ho
ZFMK-TIS-2516545	Natrix natrix	NatNat15	343	[AGAT]4	[AGAT]20 TGAT				C	G	4b	-	ho
ZFMK-TIS-2516550	Natrix natrix	NatNat15	343	[AGAT]4	[AGAT]20 TGAT				C	G	4b	-	ho
ZFMK-TIS-2516550	Natrix natrix	NatNat15	343	[AGAT]4	[AGAT]20 TGAT				C	G	4b	-	ho
ZFMK-TIS-2516719	Natrix natrix	NatNat15	343	[AGAT]19 TGAT	[AGAT]20 TGAT				-	-	20c	-	ho
ZFMK-TIS-2516719	Natrix natrix	NatNat15	343	[AGAT]19 TGAT	[AGAT]20 TGAT				-	-	20c	-	ho
ZFMK-TIS-59210	Natrix natrix	NatNat15	343	[AGAG]2 AGTG AT AGAT	[AGAT]20 TGAT				-	-	4d	-	ho
ZFMK-TIS-59210	Natrix natrix	NatNat15	343	[AGAG]2 AGTG AT AGAT	[AGAT]20 TGAT				-	-	4d	-	ho
ZFMK-TIS-59211	Natrix natrix	NatNat15	343	[AGAG]2 AGAT	[AGAT]20 TGAT				-	-	3e	-	ho
ZFMK-TIS-59211	Natrix natrix	NatNat15	343	[AGAG]2 AGAT	[AGAT]20 TGAT				-	-	3e	-	ho
ZFMK-TIS-59212	Natrix natrix	NatNat15	343	AGAA [AGAG]2 AGAT	[AGAT]20 TGAT				-	-	4f	-	ho
ZFMK-TIS-59212	Natrix natrix	NatNat15	343	AGAA [AGAG]2 AGAT	[AGAT]20 TGAT				-	-	4f	-	ho
ZFMK-TIS-59213	Natrix natrix	NatNat15	343	AGAG AGGG AG AGAT AT	[AGAT]20 TGAT				-	-	4g	-	ho
ZFMK-TIS-59213	Natrix natrix	NatNat15	343	AGAG AGGG AG AGAT AT	[AGAT]20 TGAT				-	-	4g	-	ho
ZFMK-TIS-59215	Natrix natrix	NatNat15	343	[AGAT]4	[AGAT]20 TGAT				C	G	4b	C	ho
ZFMK-TIS-59215	Natrix natrix	NatNat15	343	[AGAT]4	[AGAT]20 TGAT				C	G	4b	C	ho

## Sheet: NatNat16
ZFMK-TIS	Species	Locus	Ref Amp size	Repeat motif	Ref allele	NCBI No	Scaffold ID	LFA Sample ID		inheritance	Allele Nr.
									143 Msat
ZFMK-TIS-2007364	Natrix natrix	NatNat16	303	ATAT [ATAC]13 [ACAC]1.2 ATAC	[ATAT]1.2 [ATAC]13 [ACAC]1.2 ATAC				16b	ho
ZFMK-TIS-2007364	Natrix natrix	NatNat16	303	ATAT [ATAC]13 [ACAC]1.2 ATAC	[ATAT]1.2 [ATAC]13 [ACAC]1.2 ATAC				16b	ho
ZFMK-TIS-2516544	Natrix natrix	NatNat16	303	ATAT [ATAC]15 [ACAC]1.2 ATAC	[ATAT]1.2 [ATAC]13 [ACAC]1.2 ATAC				18b	ho
ZFMK-TIS-2516544	Natrix natrix	NatNat16	303	ATAT [ATAC]15 [ACAC]1.2 ATAC	[ATAT]1.2 [ATAC]13 [ACAC]1.2 ATAC				18b	ho
ZFMK-TIS-2516545	Natrix natrix	NatNat16	303	ATAT [ATAC]13 [ACAC]1.2 ATAC	[ATAT]1.2 [ATAC]13 [ACAC]1.2 ATAC				16b	ho
ZFMK-TIS-2516545	Natrix natrix	NatNat16	303	ATAT [ATAC]13 [ACAC]1.2 ATAC	[ATAT]1.2 [ATAC]13 [ACAC]1.2 ATAC				16b	ho
ZFMK-TIS-2516550	Natrix natrix	NatNat16	303		[ATAT]1.2 [ATAC]13 [ACAC]1.2 ATAC				NA	NA
ZFMK-TIS-2516550	Natrix natrix	NatNat16	303		[ATAT]1.2 [ATAC]13 [ACAC]1.2 ATAC				NA	NA
ZFMK-TIS-2516719	Natrix natrix	NatNat16	303	ATAT [ATAC]13 [ACAC]1.2 ATAC	[ATAT]1.2 [ATAC]13 [ACAC]1.2 ATAC				16b	ho
ZFMK-TIS-2516719	Natrix natrix	NatNat16	303	ATAT [ATAC]13 [ACAC]1.2 ATAC	[ATAT]1.2 [ATAC]13 [ACAC]1.2 ATAC				16b	ho
ZFMK-TIS-59210	Natrix natrix	NatNat16	303	ATAT [ATAC]13 [ACAC]1.2 [ATAC]2	[ATAT]1.2 [ATAC]13 [ACAC]1.2 ATAC				17c	ho
ZFMK-TIS-59210	Natrix natrix	NatNat16	303	ATAT [ATAC]13 [ACAC]1.2 [ATAC]2	[ATAT]1.2 [ATAC]13 [ACAC]1.2 ATAC				17c	ho
ZFMK-TIS-59211	Natrix natrix	NatNat16	303		[ATAT]1.2 [ATAC]13 [ACAC]1.2 ATAC				NA	NA
ZFMK-TIS-59211	Natrix natrix	NatNat16	303		[ATAT]1.2 [ATAC]13 [ACAC]1.2 ATAC				NA	NA
ZFMK-TIS-59212	Natrix natrix	NatNat16	303	ATAT [ATAC]13 [ACAC]1.2 [ATAC]2	[ATAT]1.2 [ATAC]13 [ACAC]1.2 ATAC				17c	ho
ZFMK-TIS-59212	Natrix natrix	NatNat16	303	ATAT [ATAC]13 [ACAC]1.2 [ATAC]2	[ATAT]1.2 [ATAC]13 [ACAC]1.2 ATAC				17c	ho
ZFMK-TIS-59213	Natrix natrix	NatNat16	303		[ATAT]1.2 [ATAC]13 [ACAC]1.2 ATAC				NA	NA
ZFMK-TIS-59213	Natrix natrix	NatNat16	303		[ATAT]1.2 [ATAC]13 [ACAC]1.2 ATAC				NA	NA
ZFMK-TIS-59215	Natrix natrix	NatNat16	303	ATAT [ATAC]12 [ACAC]1.2 [ATAC]2	[ATAT]1.2 [ATAC]13 [ACAC]1.2 ATAC				16c	ho
ZFMK-TIS-59215	Natrix natrix	NatNat16	303	ATAT [ATAC]12 [ACAC]1.2 [ATAC]2	[ATAT]1.2 [ATAC]13 [ACAC]1.2 ATAC				16c	ho

## Sheet: NatNat17
ZFMK-TIS	Species	Locus	Ref Amp size	Repeat motif	Ref allele	NCBI No	Scaffold ID	LFA Sample ID	Haplotype														inheritance	Allele Nr.
									51 C->T	56 C->T	92 Msat	182 A->G	190 C->A	193 T->A	198 C->A	202 G->A	213 A->G	214 G->A	225 C->T	231 G->A	237 C->T	247 A->G
ZFMK-TIS-2007364	Natrix natrix	NatNat17	321	ATAT [ATAC]11.3	ATAT [ATAC]11.3				-	-	12.3	-	-	-	-	-	-	-	-	-	-	-	ho
ZFMK-TIS-2007364	Natrix natrix	NatNat17	321	ATAT [ATAC]11.3	ATAT [ATAC]11.3				-	-	12.3	-	-	-	-	-	-	-	-	-	-	-	ho
ZFMK-TIS-2516544	Natrix natrix	NatNat17	321	ATAT [ATAC]12.3	ATAT [ATAC]11.3				-	-	13.3	G	A	-	-	-	G	-	-	-	-	-	ho
ZFMK-TIS-2516544	Natrix natrix	NatNat17	321	ATAT [ATAC]12.3	ATAT [ATAC]11.3				-	-	13.3	G	A	-	-	-	G	-	-	-	-	-	ho
ZFMK-TIS-2516545	Natrix natrix	NatNat17	321	ATAT [ATAC]12.3	ATAT [ATAC]11.3				-	-	13.3	-	-	-	-	-	-	-	-	-	-	-	ho
ZFMK-TIS-2516545	Natrix natrix	NatNat17	321	ATAT [ATAC]12.3	ATAT [ATAC]11.3				-	-	13.3	-	-	-	-	-	-	-	-	-	-	-	ho
ZFMK-TIS-2516550	Natrix natrix	NatNat17	321	ATAT [ATAC]12.3	ATAT [ATAC]11.3				-	-	13.3	G	-	-	-	-	-	-	-	-	-	-	ho
ZFMK-TIS-2516550	Natrix natrix	NatNat17	321	ATAT [ATAC]12.3	ATAT [ATAC]11.3				-	-	13.3	G	-	-	-	-	-	-	-	-	-	-	ho
ZFMK-TIS-2516719	Natrix natrix	NatNat17	321	ATAT [ATAC]11.3	ATAT [ATAC]11.3				-	-	12.3	G	-	A	A	A	-	-	-	A	T	G	he
ZFMK-TIS-2516719	Natrix natrix	NatNat17	321	ATAT [ATAC]11.3	ATAT [ATAC]11.3				-	-	12.3	-	-	-	-	-	-	-	-	-	-	-	he
ZFMK-TIS-59210	Natrix natrix	NatNat17	321	[ATAC]12.3	ATAT [ATAC]11.3				-	-	12.3b	G	-	-	-	-	-	-	T	-	-	-	ho
ZFMK-TIS-59210	Natrix natrix	NatNat17	321	[ATAC]12.3	ATAT [ATAC]11.3				-	-	12.3b	G	-	-	-	-	-	-	T	-	-	-	ho
ZFMK-TIS-59211	Natrix natrix	NatNat17	321	ATAT [ATAC]13.3	ATAT [ATAC]11.3				-	-	14.3	G	A	-	-	-	G	-	-	-	-	-	he
ZFMK-TIS-59211	Natrix natrix	NatNat17	321	ATAT [ATAC]16.3	ATAT [ATAC]11.3				-	-	17.3	G	A	-	-	-	G	-	-	-	-	-	he
ZFMK-TIS-59212	Natrix natrix	NatNat17	321	[ATAC]14.3	ATAT [ATAC]11.3				T	-	14.3b	G	-	-	-	-	-	-	T	-	-	-	he
ZFMK-TIS-59212	Natrix natrix	NatNat17	321	ATAT [ATAC]14.3	ATAT [ATAC]11.3				-	-	15.3	G	-	-	-	-	-	-	T	-	-	-	he
ZFMK-TIS-59213	Natrix natrix	NatNat17	321	[ATAC]12.3	ATAT [ATAC]11.3				-	-	12.3b	-	-	-	-	-	-	-	-	-	-	-	ho
ZFMK-TIS-59213	Natrix natrix	NatNat17	321	[ATAC]12.3	ATAT [ATAC]11.3				-	-	12.3b	-	-	-	-	-	-	-	-	-	-	-	ho
ZFMK-TIS-59215	Natrix natrix	NatNat17	321	ATAT [ATAC]10.3	ATAT [ATAC]11.3				-	T	11.3	G	A	-	-	-	G	A	-	-	-	-	he
ZFMK-TIS-59215	Natrix natrix	NatNat17	321	[ATAC]12.3	ATAT [ATAC]11.3				-	-	12.3b	G	A	-	-	-	G	A	-	-	-	-	he

[truncated: 10 more sheets: NatNat18, NatNat19, NatNat21, NatNat22, NatNat23, NatNat24, NatNat26, NatNat28, NatNat29, NatNat30]
