# Supplementary material for: FOGS: A SNPSTR Marker Database to Combat Wildlife Trafficking and a Cell Culture Bank for Ex‐Situ Conservation
Source: Mol Ecol Resour. 2025 Jan 10;25(4):e14062. doi: 10.1111/1755-0998.14062 (PMC11969641; doi:10.1111/1755-0998.14062)
Supplement: Supplementary file 4 — Table S4. SNPSTR data. [file MEN-25-e14062-s001.zip › Supplementary S4/Natrix_tessellata_SNPSTR.xlsx]

## Sheet: NatTes1
ZFMK-TIS	Species	Locus	Ref Amp size	Repeat motif	Ref allele	NCBI No	Scaffold ID	LFA Sample ID		inheritance	Allele Nr.
									72 Msat
ZFMK-TIS-53125	Natrix tessellata	NatTes1	303	[CATC]12	[CATC]14				12	ho
ZFMK-TIS-53125	Natrix tessellata	NatTes1	303	[CATC]12	[CATC]14				12	ho
ZFMK-TIS-53127	Natrix tessellata	NatTes1	303	[CATC]12	[CATC]14				12	ho
ZFMK-TIS-53127	Natrix tessellata	NatTes1	303	[CATC]12	[CATC]14				12	ho
ZFMK-TIS-53128	Natrix tessellata	NatTes1	303	[CATC]12	[CATC]14				12	ho
ZFMK-TIS-53128	Natrix tessellata	NatTes1	303	[CATC]12	[CATC]14				12	ho
ZFMK-TIS-53129	Natrix tessellata	NatTes1	303	[CATC]13	[CATC]14				13	ho
ZFMK-TIS-53129	Natrix tessellata	NatTes1	303	[CATC]13	[CATC]14				13	ho
ZFMK-TIS-53131	Natrix tessellata	NatTes1	303	[CATC]13	[CATC]14				13	ho
ZFMK-TIS-53131	Natrix tessellata	NatTes1	303	[CATC]13	[CATC]14				13	ho
ZFMK-TIS-53135	Natrix tessellata	NatTes1	303	[CATC]14	[CATC]14				14	ho
ZFMK-TIS-53135	Natrix tessellata	NatTes1	303	[CATC]14	[CATC]14				14	ho
ZFMK-TIS-53139	Natrix tessellata	NatTes1	303	[CATC]14	[CATC]14				14	ho
ZFMK-TIS-53139	Natrix tessellata	NatTes1	303	[CATC]14	[CATC]14				14	ho
ZFMK-TIS-53140	Natrix tessellata	NatTes1	303	[CATC]13	[CATC]14				13	ho
ZFMK-TIS-53140	Natrix tessellata	NatTes1	303	[CATC]13	[CATC]14				13	ho
ZFMK-TIS-59216	Natrix tessellata	NatTes1	303	[CATC]14	[CATC]14				14	ho
ZFMK-TIS-59216	Natrix tessellata	NatTes1	303	[CATC]14	[CATC]14				14	ho
ZFMK-TIS-59218	Natrix tessellata	NatTes1	303	[CATC]14	[CATC]14				14	he
ZFMK-TIS-59218	Natrix tessellata	NatTes1	303	[CATC]15	[CATC]14				15	he

## Sheet: NatTes2
ZFMK-TIS	Species	Locus	Ref Amp size	Repeat motif	Ref allele	NCBI No	Scaffold ID	LFA Sample ID	Haplotype				inheritance	Allele Nr.
									114 C->A	116 Msat	197 A->G	214 C->T
ZFMK-TIS-53125	Natrix tessellata	NatTes2	346	AGAG [AGAT]9 [GGAT]3	[AGAT]12 GGAT				A	13b	G	T	ho
ZFMK-TIS-53125	Natrix tessellata	NatTes2	346	AGAG [AGAT]9 [GGAT]3	[AGAT]12 GGAT				A	13b	G	T	ho
ZFMK-TIS-53127	Natrix tessellata	NatTes2	346	AGAG [AGAT]9 [GGAT]3	[AGAT]12 GGAT				A	13b	G	T	ho
ZFMK-TIS-53127	Natrix tessellata	NatTes2	346	AGAG [AGAT]9 [GGAT]3	[AGAT]12 GGAT				A	13b	G	T	ho
ZFMK-TIS-53128	Natrix tessellata	NatTes2	346	AGAG [AGAT]9 [GGAT]3	[AGAT]12 GGAT				A	13b	G	T	ho
ZFMK-TIS-53128	Natrix tessellata	NatTes2	346	AGAG [AGAT]9 [GGAT]3	[AGAT]12 GGAT				A	13b	G	T	ho
ZFMK-TIS-53129	Natrix tessellata	NatTes2	346	[AGAT]7 GGAT	[AGAT]12 GGAT				-	8	-	-	ho
ZFMK-TIS-53129	Natrix tessellata	NatTes2	346	[AGAT]7 GGAT	[AGAT]12 GGAT				-	8	-	-	ho
ZFMK-TIS-53131	Natrix tessellata	NatTes2	346	AGAG [AGAT]10 [GGAT]3	[AGAT]12 GGAT				A	14b	-	T	he
ZFMK-TIS-53131	Natrix tessellata	NatTes2	346	AGAG [AGAT]13 [GGAT]3	[AGAT]12 GGAT				-	17b	-	-	he
ZFMK-TIS-53135	Natrix tessellata	NatTes2	346	AGAG [AGAT]11 [GGAT]3	[AGAT]12 GGAT				A	15b	G	T	he
ZFMK-TIS-53135	Natrix tessellata	NatTes2	346	AGAG [AGAT]12 [GGAT]3	[AGAT]12 GGAT				-	16b	-	-	he
ZFMK-TIS-53139	Natrix tessellata	NatTes2	346	AGAG [AGAT]13 [GGAT]3	[AGAT]12 GGAT				-	17b	-	-	ho
ZFMK-TIS-53139	Natrix tessellata	NatTes2	346	AGAG [AGAT]13 [GGAT]3	[AGAT]12 GGAT				-	17b	-	-	ho
ZFMK-TIS-53140	Natrix tessellata	NatTes2	346	[AGAT]10 [GGAT]3	[AGAT]12 GGAT				A	13	G	T	he
ZFMK-TIS-53140	Natrix tessellata	NatTes2	346	AGAG [AGAT]9 [GGAT]3	[AGAT]12 GGAT				A	13b	-	T	he
ZFMK-TIS-59216	Natrix tessellata	NatTes2	346	[AGAT]12 GGAT	[AGAT]12 GGAT				A	13	-	-	he
ZFMK-TIS-59216	Natrix tessellata	NatTes2	346	[AGAT]13 [GGAT]3	[AGAT]12 GGAT				A	16	G	T	he
ZFMK-TIS-59218	Natrix tessellata	NatTes2	346	[AGAT]10 [GGAT]3	[AGAT]12 GGAT				A	13	G	T	he
ZFMK-TIS-59218	Natrix tessellata	NatTes2	346	AGAG [AGAT]14 [GGAT]3	[AGAT]12 GGAT				-	18b	-	-	he

## Sheet: NatTes4
ZFMK-TIS	Species	Locus	Ref Amp size	Repeat motif	Ref allele	NCBI No	Scaffold ID	LFA Sample ID	Haplotype			inheritance	Allele Nr.
									35 T->C	159 Msat	243 A->G
ZFMK-TIS-53125	Natrix tessellata	NatTes4	326	[GATA]8 CAT [GATA]15	[GATA]18				C	24b	G	he
ZFMK-TIS-53125	Natrix tessellata	NatTes4	326	[GATA]8 CAT [GATA]17	[GATA]18				C	26b	G	he
ZFMK-TIS-53127	Natrix tessellata	NatTes4	326	[GATA]8 CAT [GATA]15	[GATA]18				C	24b	G	he
ZFMK-TIS-53127	Natrix tessellata	NatTes4	326	[GATA]8 CAT [GATA]19	[GATA]18				C	28b	G	he
ZFMK-TIS-53128	Natrix tessellata	NatTes4	326	[GATA]8 CAT [GATA]15	[GATA]18				C	24b	G	he
ZFMK-TIS-53128	Natrix tessellata	NatTes4	326	[GATA]8 CAT [GATA]16	[GATA]18				C	25b	G	he
ZFMK-TIS-53129	Natrix tessellata	NatTes4	326	GATA GGTA [GATA]17.3 [GATA]2 GCTA	[GATA]18				C	22c	-	ho
ZFMK-TIS-53129	Natrix tessellata	NatTes4	326	GATA GGTA [GATA]17.3 [GATA]2 GCTA	[GATA]18				C	22c	-	ho
ZFMK-TIS-53131	Natrix tessellata	NatTes4	326	[GATA]17	[GATA]18				C	17	-	he
ZFMK-TIS-53131	Natrix tessellata	NatTes4	326	[GATA]19	[GATA]18				C	19	-	he
ZFMK-TIS-53135	Natrix tessellata	NatTes4	326	[GATA]15	[GATA]18				C	15	-	he
ZFMK-TIS-53135	Natrix tessellata	NatTes4	326	[GATA]17	[GATA]18				C	17	-	he
ZFMK-TIS-53139	Natrix tessellata	NatTes4	326	[GATA]9 CAT [GATA]12	[GATA]18				C	22d	G	he
ZFMK-TIS-53139	Natrix tessellata	NatTes4	326	[GATA]8 CAT [GATA]17	[GATA]18				C	26b	G	he
ZFMK-TIS-53140	Natrix tessellata	NatTes4	326	[GATA]13	[GATA]18				-	13	-	he
ZFMK-TIS-53140	Natrix tessellata	NatTes4	326	[GATA]14	[GATA]18				C	14	-	he
ZFMK-TIS-59216	Natrix tessellata	NatTes4	326	[GATA]14	[GATA]18				-	14	-	he
ZFMK-TIS-59216	Natrix tessellata	NatTes4	326	[GATA]18	[GATA]18				-	18	-	he
ZFMK-TIS-59218	Natrix tessellata	NatTes4	326	[GATA]15	[GATA]18				C	15	-	he
ZFMK-TIS-59218	Natrix tessellata	NatTes4	326	[GATA]8 CAT [GATA]15	[GATA]18				C	24b	G	he

## Sheet: NatTes5
ZFMK-TIS	Species	Locus	Ref Amp size	Repeat motif	Ref allele	NCBI No	Scaffold ID	LFA Sample ID	Haplotype					inheritance	Allele Nr.
									82 T->C	126 G->A	172 Msat	251 T->A	304 G->A
ZFMK-TIS-53125	Natrix tessellata	NatTes5	347	[ATAG]14	[ATAG]16				-	-	14	-	-	he
ZFMK-TIS-53125	Natrix tessellata	NatTes5	347	ATAG ATGG [ATAG]14	[ATAG]16				C	A	16b	-	-	he
ZFMK-TIS-53127	Natrix tessellata	NatTes5	347	[ATAG]14	[ATAG]16				-	-	14	-	A	he
ZFMK-TIS-53127	Natrix tessellata	NatTes5	347	ATAG ATGG [ATAG]15	[ATAG]16				C	A	17b	-	A	he
ZFMK-TIS-53128	Natrix tessellata	NatTes5	347	ATAG ATGG [ATAG]14	[ATAG]16				C	A	16b	-	A	ho
ZFMK-TIS-53128	Natrix tessellata	NatTes5	347	ATAG ATGG [ATAG]14	[ATAG]16				C	A	16b	-	A	ho
ZFMK-TIS-53129	Natrix tessellata	NatTes5	347	[ATAG]16	[ATAG]16				-	-	16	A	-	he
ZFMK-TIS-53129	Natrix tessellata	NatTes5	347	[ATAG]21	[ATAG]16				-	-	21	A	-	he
ZFMK-TIS-53131	Natrix tessellata	NatTes5	347	[ATAG]21	[ATAG]16				-	-	21	-	-	he
ZFMK-TIS-53131	Natrix tessellata	NatTes5	347	[ATAG]23	[ATAG]16				-	-	23	-	-	he
ZFMK-TIS-53135	Natrix tessellata	NatTes5	347	[ATAG]14	[ATAG]16				-	-	14	-	-	ho
ZFMK-TIS-53135	Natrix tessellata	NatTes5	347	[ATAG]14	[ATAG]16				-	-	14	-	-	ho
ZFMK-TIS-53139	Natrix tessellata	NatTes5	347	ATAG ATGG [ATAG]14	[ATAG]16				C	A	16b	-	A	he
ZFMK-TIS-53139	Natrix tessellata	NatTes5	347	[ATAG]18	[ATAG]16				C	A	18	-	A	he
ZFMK-TIS-53140	Natrix tessellata	NatTes5	347	[ATAG]15	[ATAG]16				-	-	15	-	-	he
ZFMK-TIS-53140	Natrix tessellata	NatTes5	347	[ATAG]20	[ATAG]16				-	-	20	-	-	he
ZFMK-TIS-59216	Natrix tessellata	NatTes5	347	[ATAG]16	[ATAG]16				C	A	16	-	-	he
ZFMK-TIS-59216	Natrix tessellata	NatTes5	347	[ATAG]16	[ATAG]16				-	-	16	-	-	he
ZFMK-TIS-59218	Natrix tessellata	NatTes5	347	[ATAG]14	[ATAG]16				-	-	14	-	-	ho
ZFMK-TIS-59218	Natrix tessellata	NatTes5	347	[ATAG]14	[ATAG]16				-	-	14	-	-	ho

## Sheet: NatTes6
ZFMK-TIS	Species	Locus	Ref Amp size	Repeat motif	Ref allele	NCBI No	Scaffold ID	LFA Sample ID	Haplotype				inheritance	Allele Nr.
									109 C->A	111 C->T	129 T->C	170 Msat
ZFMK-TIS-53125	Natrix tessellata	NatTes6	301	ACAT [ACGT]2 [ACAT]6.2	[ACAT]14.2				-	-	-	9.2b	ho
ZFMK-TIS-53125	Natrix tessellata	NatTes6	301	ACAT [ACGT]2 [ACAT]6.2	[ACAT]14.2				-	-	-	9.2b	ho
ZFMK-TIS-53127	Natrix tessellata	NatTes6	301	ACAT [ACGT]2 [ACAT]6.2	[ACAT]14.2				-	-	-	9.2b	ho
ZFMK-TIS-53127	Natrix tessellata	NatTes6	301	ACAT [ACGT]2 [ACAT]6.2	[ACAT]14.2				-	-	-	9.2b	ho
ZFMK-TIS-53128	Natrix tessellata	NatTes6	301	ACAT [ACGT]2 [ACAT]6.2	[ACAT]14.2				-	-	-	9.2b	ho
ZFMK-TIS-53128	Natrix tessellata	NatTes6	301	ACAT [ACGT]2 [ACAT]6.2	[ACAT]14.2				-	-	-	9.2b	ho
ZFMK-TIS-53129	Natrix tessellata	NatTes6	301	ACAT ACGT [ACAT]9.2	[ACAT]14.2				-	-	-	11.2c	ho
ZFMK-TIS-53129	Natrix tessellata	NatTes6	301	ACAT ACGT [ACAT]9.2	[ACAT]14.2				-	-	-	11.2c	ho
ZFMK-TIS-53131	Natrix tessellata	NatTes6	301	ACAT [ACGT]2 [ACAT]6.2	[ACAT]14.2				-	T	C	9.2b	he
ZFMK-TIS-53131	Natrix tessellata	NatTes6	301	[ACAT]10.2	[ACAT]14.2				-	-	-	10.2	he
ZFMK-TIS-53135	Natrix tessellata	NatTes6	301	ACAT ACGT [ACAT]6.2	[ACAT]14.2				A	T	C	8.2c	he
ZFMK-TIS-53135	Natrix tessellata	NatTes6	301	[ACAT]10.2	[ACAT]14.2				-	-	-	10.2	he
ZFMK-TIS-53139	Natrix tessellata	NatTes6	301	ACAT [ACGT]2 [ACAT]10.2	[ACAT]14.2				-	-	-	13.2b	ho
ZFMK-TIS-53139	Natrix tessellata	NatTes6	301	ACAT [ACGT]2 [ACAT]10.2	[ACAT]14.2				-	-	-	13.2b	ho
ZFMK-TIS-53140	Natrix tessellata	NatTes6	301	[ACAT]9.2	[ACAT]14.2				-	-	-	9.2	he
ZFMK-TIS-53140	Natrix tessellata	NatTes6	301	[ACAT]12.2	[ACAT]14.2				-	-	-	12.2	he
ZFMK-TIS-59216	Natrix tessellata	NatTes6	301	ACAT [ACGT]2 [ACAT]6.2	[ACAT]14.2				-	T	C	9.2b	he
ZFMK-TIS-59216	Natrix tessellata	NatTes6	301	[ACAT]14.2	[ACAT]14.2				-	-	-	14.2	he
ZFMK-TIS-59218	Natrix tessellata	NatTes6	301	ACAT [ACGT]2 [ACAT]10.2	[ACAT]14.2				-	T	-	13.2b	ho
ZFMK-TIS-59218	Natrix tessellata	NatTes6	301	ACAT [ACGT]2 [ACAT]10.2	[ACAT]14.2				-	T	-	13.2b	ho

## Sheet: NatTes7
ZFMK-TIS	Species	Locus	Ref Amp size	Repeat motif	Ref allele	NCBI No	Scaffold ID	LFA Sample ID	Haplotype				inheritance	Allele Nr.
									102 Msat	222 C->A	226 A->T	291 C->T
ZFMK-TIS-53125	Natrix tessellata	NatTes7	326	[AGAT]13.1	[AGAT]13.1				13.1	A	T	-	ho
ZFMK-TIS-53125	Natrix tessellata	NatTes7	326	[AGAT]13.1	[AGAT]13.1				13.1	A	T	-	ho
ZFMK-TIS-53127	Natrix tessellata	NatTes7	326	[AGAT]13.1	[AGAT]13.1				13.1	A	T	-	ho
ZFMK-TIS-53127	Natrix tessellata	NatTes7	326	[AGAT]13.1	[AGAT]13.1				13.1	A	T	-	ho
ZFMK-TIS-53128	Natrix tessellata	NatTes7	326	[AGAT]13.1	[AGAT]13.1				13.1	A	T	-	ho
ZFMK-TIS-53128	Natrix tessellata	NatTes7	326	[AGAT]13.1	[AGAT]13.1				13.1	A	T	-	ho
ZFMK-TIS-53129	Natrix tessellata	NatTes7	326	[AGAT]13.1	[AGAT]13.1				13.1	A	T	-	he
ZFMK-TIS-53129	Natrix tessellata	NatTes7	326	[AGAT]14.1	[AGAT]13.1				14.1	A	T	-	he
ZFMK-TIS-53131	Natrix tessellata	NatTes7	326	[AGAT]13.1	[AGAT]13.1				13.1	A	T	-	he
ZFMK-TIS-53131	Natrix tessellata	NatTes7	326	[AGAT]14.1	[AGAT]13.1				14.1	A	T	-	he
ZFMK-TIS-53135	Natrix tessellata	NatTes7	326	[AGAT]11.1	[AGAT]13.1				11.1	-	T	-	he
ZFMK-TIS-53135	Natrix tessellata	NatTes7	326	[AGAT]16.1	[AGAT]13.1				16.1	-	T	-	he
ZFMK-TIS-53139	Natrix tessellata	NatTes7	326	[AGAT]14.1	[AGAT]13.1				14.1	-	T	-	he
ZFMK-TIS-53139	Natrix tessellata	NatTes7	326	[AGAT]15.1	[AGAT]13.1				15.1	-	T	T	he
ZFMK-TIS-53140	Natrix tessellata	NatTes7	326	[AGAT]12.1	[AGAT]13.1				12.1	-	-	-	he
ZFMK-TIS-53140	Natrix tessellata	NatTes7	326	[AGAT]14.1	[AGAT]13.1				14.1	-	-	-	he
ZFMK-TIS-59216	Natrix tessellata	NatTes7	326	[AGAT]13.1	[AGAT]13.1				13.1	A	T	-	he
ZFMK-TIS-59216	Natrix tessellata	NatTes7	326	[AGAT]13.1	[AGAT]13.1				13.1	-	-	-	he
ZFMK-TIS-59218	Natrix tessellata	NatTes7	326	[AGAT]14.1	[AGAT]13.1				14.1	-	T	-	ho
ZFMK-TIS-59218	Natrix tessellata	NatTes7	326	[AGAT]14.1	[AGAT]13.1				14.1	-	T	-	ho

## Sheet: NatTes8
ZFMK-TIS	Species	Locus	Ref Amp size	Repeat motif	Ref allele	NCBI No	Scaffold ID	LFA Sample ID	Haplotype		inheritance	Allele Nr.
									62 G->A	169 Msat
ZFMK-TIS-53125	Natrix tessellata	NatTes8	304	[TACA]9.2	[TACA]11.2				A	9.2	ho
ZFMK-TIS-53125	Natrix tessellata	NatTes8	304	[TACA]9.2	[TACA]11.2				A	9.2	ho
ZFMK-TIS-53127	Natrix tessellata	NatTes8	304	[TACA]9.2	[TACA]11.2				A	9.2	he
ZFMK-TIS-53127	Natrix tessellata	NatTes8	304	[TACA]14.2	[TACA]11.2				-	14.2	he
ZFMK-TIS-53128	Natrix tessellata	NatTes8	304	[TACA]9.2	[TACA]11.2				A	9.2	ho
ZFMK-TIS-53128	Natrix tessellata	NatTes8	304	[TACA]9.2	[TACA]11.2				A	9.2	ho
ZFMK-TIS-53129	Natrix tessellata	NatTes8	304		[TACA]11.2				NA	NA	NA
ZFMK-TIS-53129	Natrix tessellata	NatTes8	304		[TACA]11.2				NA	NA	NA
ZFMK-TIS-53131	Natrix tessellata	NatTes8	304	[TACA]11.2	[TACA]11.2				-	11.2	he
ZFMK-TIS-53131	Natrix tessellata	NatTes8	304	[TACA]12.2	[TACA]11.2				-	12.2	he
ZFMK-TIS-53135	Natrix tessellata	NatTes8	304	[TACA]11.2	[TACA]11.2				-	11.2	he
ZFMK-TIS-53135	Natrix tessellata	NatTes8	304	[TACA]13.2	[TACA]11.2				-	13.2	he
ZFMK-TIS-53139	Natrix tessellata	NatTes8	304	[TACA]11.2	[TACA]11.2				-	11.2	ho
ZFMK-TIS-53139	Natrix tessellata	NatTes8	304	[TACA]11.2	[TACA]11.2				-	11.2	ho
ZFMK-TIS-53140	Natrix tessellata	NatTes8	304	[TACA]12.2	[TACA]11.2				-	12.2	he
ZFMK-TIS-53140	Natrix tessellata	NatTes8	304	[TACA]13.2	[TACA]11.2				-	13.2	he
ZFMK-TIS-59216	Natrix tessellata	NatTes8	304	[TACA]11.2	[TACA]11.2				-	11.2	he
ZFMK-TIS-59216	Natrix tessellata	NatTes8	304	[TACA]12.2	[TACA]11.2				-	12.2	he
ZFMK-TIS-59218	Natrix tessellata	NatTes8	304	[TACA]9.2	[TACA]11.2				-	9.2	he
ZFMK-TIS-59218	Natrix tessellata	NatTes8	304	[TACA]11.2	[TACA]11.2				-	11.2	he

## Sheet: NatTes9
ZFMK-TIS	Species	Locus	Ref Amp size	Repeat motif	Ref allele	NCBI No	Scaffold ID	LFA Sample ID		inheritance	Allele Nr.
									157 Msat
ZFMK-TIS-53125	Natrix tessellata	NatTes9	347	[ACAT]13.3	[ACAT]12.3				13.3	ho
ZFMK-TIS-53125	Natrix tessellata	NatTes9	347	[ACAT]13.3	[ACAT]12.3				13.3	ho
ZFMK-TIS-53127	Natrix tessellata	NatTes9	347	[ACAT]13.3	[ACAT]12.3				13.3	ho
ZFMK-TIS-53127	Natrix tessellata	NatTes9	347	[ACAT]13.3	[ACAT]12.3				13.3	ho
ZFMK-TIS-53128	Natrix tessellata	NatTes9	347	[ACAT]13.3	[ACAT]12.3				13.3	ho
ZFMK-TIS-53128	Natrix tessellata	NatTes9	347	[ACAT]13.3	[ACAT]12.3				13.3	ho
ZFMK-TIS-53129	Natrix tessellata	NatTes9	347		[ACAT]12.3				NA	NA
ZFMK-TIS-53129	Natrix tessellata	NatTes9	347		[ACAT]12.3				NA	NA
ZFMK-TIS-53131	Natrix tessellata	NatTes9	347	[ACAT]10.3	[ACAT]12.3				10.3	he
ZFMK-TIS-53131	Natrix tessellata	NatTes9	347	[ACAT]12.3	[ACAT]12.3				12.3	he
ZFMK-TIS-53135	Natrix tessellata	NatTes9	347	[ACAT]10.3	[ACAT]12.3				10.3	he
ZFMK-TIS-53135	Natrix tessellata	NatTes9	347	[ACAT]16.3	[ACAT]12.3				16.3	he
ZFMK-TIS-53139	Natrix tessellata	NatTes9	347	[ACAT]11.3	[ACAT]12.3				11.3	he
ZFMK-TIS-53139	Natrix tessellata	NatTes9	347	[ACAT]14.3	[ACAT]12.3				14.3	he
ZFMK-TIS-53140	Natrix tessellata	NatTes9	347	[ACAT]12.3	[ACAT]12.3				12.3	he
ZFMK-TIS-53140	Natrix tessellata	NatTes9	347	[ACAT]13.3	[ACAT]12.3				13.3	he
ZFMK-TIS-59216	Natrix tessellata	NatTes9	347	[ACAT]11.3	[ACAT]12.3				11.3	he
ZFMK-TIS-59216	Natrix tessellata	NatTes9	347	[ACAT]12.3	[ACAT]12.3				12.3	he
ZFMK-TIS-59218	Natrix tessellata	NatTes9	347	[ACAT]10.3	[ACAT]12.3				10.3	he
ZFMK-TIS-59218	Natrix tessellata	NatTes9	347	[ACAT]11.3	[ACAT]12.3				11.3	he

## Sheet: NatTes12
ZFMK-TIS	Species	Locus	Ref Amp size	Repeat motif	Ref allele	NCBI No	Scaffold ID	LFA Sample ID	Haplotype		inheritance	Allele Nr.
									87 Msat	138 G->A
ZFMK-TIS-53125	Natrix tessellata	NatTes12	311	[ATAC]4 ATGC [ATAC]8.2	[ATAC]11.2				13.2b	A	he
ZFMK-TIS-53125	Natrix tessellata	NatTes12	311	[ATAC]4 ATGC [ATAC]9.2	[ATAC]11.2				14.2b	A	he
ZFMK-TIS-53127	Natrix tessellata	NatTes12	311	[ATAC]4 ATGC [ATAC]9.2	[ATAC]11.2				14.2b	A	ho
ZFMK-TIS-53127	Natrix tessellata	NatTes12	311	[ATAC]4 ATGC [ATAC]9.2	[ATAC]11.2				14.2b	A	ho
ZFMK-TIS-53128	Natrix tessellata	NatTes12	311	[ATAC]4 ATGC [ATAC]9.2	[ATAC]11.2				14.2b	A	ho
ZFMK-TIS-53128	Natrix tessellata	NatTes12	311	[ATAC]4 ATGC [ATAC]9.2	[ATAC]11.2				14.2b	A	ho
ZFMK-TIS-53129	Natrix tessellata	NatTes12	311		[ATAC]11.2				NA	NA	NA
ZFMK-TIS-53129	Natrix tessellata	NatTes12	311		[ATAC]11.2				NA	NA	NA
ZFMK-TIS-53131	Natrix tessellata	NatTes12	311	[ATAC]9.2	[ATAC]11.2				9.2	-	he
ZFMK-TIS-53131	Natrix tessellata	NatTes12	311	[ATAC]4 ATGC [ATAC]9.2	[ATAC]11.2				14.2b	A	he
ZFMK-TIS-53135	Natrix tessellata	NatTes12	311	[ATAC]9.2	[ATAC]11.2				9.2	-	he
ZFMK-TIS-53135	Natrix tessellata	NatTes12	311	[ATAC]10.2	[ATAC]11.2				10.2	-	he
ZFMK-TIS-53139	Natrix tessellata	NatTes12	311	[ATAC]4 ATGC [ATAC]8.2	[ATAC]11.2				13.2b	A	ho
ZFMK-TIS-53139	Natrix tessellata	NatTes12	311	[ATAC]4 ATGC [ATAC]8.2	[ATAC]11.2				13.2b	A	ho
ZFMK-TIS-53140	Natrix tessellata	NatTes12	311	[ATAC]4 ATGC [ATAC]7.2	[ATAC]11.2				12.2b	A	he
ZFMK-TIS-53140	Natrix tessellata	NatTes12	311	[ATAC]4 ATGC [ATAC]8.2	[ATAC]11.2				13.2b	A	he
ZFMK-TIS-59216	Natrix tessellata	NatTes12	311	[ATAC]11.2	[ATAC]11.2				11.2	-	ho
ZFMK-TIS-59216	Natrix tessellata	NatTes12	311	[ATAC]11.2	[ATAC]11.2				11.2	-	ho
ZFMK-TIS-59218	Natrix tessellata	NatTes12	311	[ATAC]4 ATGC [ATAC]7.2	[ATAC]11.2				12.2b	A	ho
ZFMK-TIS-59218	Natrix tessellata	NatTes12	311	[ATAC]4 ATGC [ATAC]7.2	[ATAC]11.2				12.2b	A	ho

## Sheet: NatTes13
ZFMK-TIS	Species	Locus	Ref Amp size	Repeat motif	Ref allele	NCBI No	Scaffold ID	LFA Sample ID		inheritance	Allele Nr.
									115 Msat
ZFMK-TIS-53125	Natrix tessellata	NatTes13	300	[ATAC]11 ATAT ATAA	[ATAC]11 ATAT ATAA				13	he
ZFMK-TIS-53125	Natrix tessellata	NatTes13	300	[ATAC]14 ATAT ATAA	[ATAC]11 ATAT ATAA				16	he
ZFMK-TIS-53127	Natrix tessellata	NatTes13	300	[ATAC]11 ATAT ATAA	[ATAC]11 ATAT ATAA				13	ho
ZFMK-TIS-53127	Natrix tessellata	NatTes13	300	[ATAC]11 ATAT ATAA	[ATAC]11 ATAT ATAA				13	ho
ZFMK-TIS-53128	Natrix tessellata	NatTes13	300	[ATAC]11 ATAT ATAA	[ATAC]11 ATAT ATAA				13	he
ZFMK-TIS-53128	Natrix tessellata	NatTes13	300	[ATAC]14 ATAT ATAA	[ATAC]11 ATAT ATAA				16	he
ZFMK-TIS-53129	Natrix tessellata	NatTes13	300	[ATAC]7 ATC [ATAC]10 [ATAT]3.2 ATAA	[ATAC]11 ATAT ATAA				22b	he
ZFMK-TIS-53129	Natrix tessellata	NatTes13	300	[ATAC]6 ATC [ATAC]11 [ATAT]3.2 ATAA	[ATAC]11 ATAT ATAA				23c	he
ZFMK-TIS-53131	Natrix tessellata	NatTes13	300	[ATAC]10 ATAT ATAA	[ATAC]11 ATAT ATAA				12	he
ZFMK-TIS-53131	Natrix tessellata	NatTes13	300	[ATAC]11 ATAT ATAA	[ATAC]11 ATAT ATAA				13	he
ZFMK-TIS-53135	Natrix tessellata	NatTes13	300	[ATAC]10 ATAT ATAA	[ATAC]11 ATAT ATAA				12	ho
ZFMK-TIS-53135	Natrix tessellata	NatTes13	300	[ATAC]10 ATAT ATAA	[ATAC]11 ATAT ATAA				12	ho
ZFMK-TIS-53139	Natrix tessellata	NatTes13	300	[ATAC]10 ATAT ATAA	[ATAC]11 ATAT ATAA				12	ho
ZFMK-TIS-53139	Natrix tessellata	NatTes13	300	[ATAC]10 ATAT ATAA	[ATAC]11 ATAT ATAA				12	ho
ZFMK-TIS-53140	Natrix tessellata	NatTes13	300	[ATAC]4 ATC [ATAC]12 [ATAT]4 ATAA	[ATAC]11 ATAT ATAA				22d	he
ZFMK-TIS-53140	Natrix tessellata	NatTes13	300	[ATAC]4 ATC [ATAC]12 [ATAT]4.2 ATAA	[ATAC]11 ATAT ATAA				22e	he
ZFMK-TIS-59216	Natrix tessellata	NatTes13	300	[ATAC]10 ATAT ATAA	[ATAC]11 ATAT ATAA				12	he
ZFMK-TIS-59216	Natrix tessellata	NatTes13	300	[ATAC]11 ATAT ATAA	[ATAC]11 ATAT ATAA				13	he
ZFMK-TIS-59218	Natrix tessellata	NatTes13	300	[ATAC]10 ATAT ATAA	[ATAC]11 ATAT ATAA				12	ho
ZFMK-TIS-59218	Natrix tessellata	NatTes13	300	[ATAC]10 ATAT ATAA	[ATAC]11 ATAT ATAA				12	ho

[truncated: 12 more sheets: NatTes14, NatTes15, NatTes17, NatTes18, NatTes19, NatTes21, NatTes24, NatTes25, NatTes26, NatTes27, NatTes28, NatTes29]
