# Supplementary material for: FOGS: A SNPSTR Marker Database to Combat Wildlife Trafficking and a Cell Culture Bank for Ex‐Situ Conservation
Source: Mol Ecol Resour. 2025 Jan 10;25(4):e14062. doi: 10.1111/1755-0998.14062 (PMC11969641; doi:10.1111/1755-0998.14062)
Supplement: Supplementary file 4 — Table S4. SNPSTR data. [file MEN-25-e14062-s001.zip › Supplementary S4/Numenius_arquata_SNPSTR.xlsx]

## Sheet: NumArq1
ZFMK-TIS	Species	Locus	Ref Amp size	Repeat motif	Ref allele	NCBI No	Scaffold ID	LFA Sample ID		inheritance	Allele Nr.
									171 Msat
ZFMK-TIS-2515003	Numenis arquata	NumArq1	300		[TAGA]11.2				NA	NA
ZFMK-TIS-2515003	Numenis arquata	NumArq1	300		[TAGA]11.2				NA	NA
ZFMK-TIS-2516358	Numenis arquata	NumArq1	300		[TAGA]11.2				NA	NA
ZFMK-TIS-2516358	Numenis arquata	NumArq1	300		[TAGA]11.2				NA	NA
ZFMK-TIS-26392	Numenis arquata	NumArq1	300	[TAGA]10.2	[TAGA]11.2				10.2	he
ZFMK-TIS-26392	Numenis arquata	NumArq1	300	[TAGA]12.2	[TAGA]11.2				12.2	he
ZFMK-TIS-58286	Numenis arquata	NumArq1	300	[TAGA]8.2	[TAGA]11.2				8.2	he
ZFMK-TIS-58286	Numenis arquata	NumArq1	300	[TAGA]10.2	[TAGA]11.2				10.2	he
ZFMK-TIS-58287	Numenis arquata	NumArq1	300	[TAGA]11.2	[TAGA]11.2				11.2	he
ZFMK-TIS-58287	Numenis arquata	NumArq1	300	[TAGA]13.2	[TAGA]11.2				13.2	he
ZFMK-TIS-58290	Numenis arquata	NumArq1	300	[TAGA]10.2	[TAGA]11.2				10.2	he
ZFMK-TIS-58290	Numenis arquata	NumArq1	300	[TAGA]11.2	[TAGA]11.2				11.2	he
ZFMK-TIS-58291	Numenis arquata	NumArq1	300		[TAGA]11.2				NA	NA
ZFMK-TIS-58291	Numenis arquata	NumArq1	300		[TAGA]11.2				NA	NA
ZFMK-TIS-58292	Numenis arquata	NumArq1	300	[TAGA]9.2	[TAGA]11.2				9.2	ho
ZFMK-TIS-58292	Numenis arquata	NumArq1	300	[TAGA]9.2	[TAGA]11.2				9.2	ho
ZFMK-TIS-58293	Numenis arquata	NumArq1	300	[TAGA]11.2	[TAGA]11.2				11.2	ho
ZFMK-TIS-58293	Numenis arquata	NumArq1	300	[TAGA]11.2	[TAGA]11.2				11.2	ho
ZFMK-TIS-58294	Numenis arquata	NumArq1	300	[TAGA]10.2	[TAGA]11.2				10.2	ho
ZFMK-TIS-58294	Numenis arquata	NumArq1	300	[TAGA]10.2	[TAGA]11.2				10.2	ho
ZFMK-TIS-58295	Numenis arquata	NumArq1	300		[TAGA]11.2				NA	NA
ZFMK-TIS-58295	Numenis arquata	NumArq1	300		[TAGA]11.2				NA	NA
ZFMK-TIS-58297	Numenis arquata	NumArq1	300		[TAGA]11.2				NA	NA
ZFMK-TIS-58297	Numenis arquata	NumArq1	300		[TAGA]11.2				NA	NA
ZFMK-TIS-58298	Numenis arquata	NumArq1	300	[TAGA]9.2	[TAGA]11.2				9.2	he
ZFMK-TIS-58298	Numenis arquata	NumArq1	300	[TAGA]11.2	[TAGA]11.2				11.2	he
ZFMK-TIS-59355	Numenis arquata	NumArq1	300	[TAGA]11.2	[TAGA]11.2				11.2	he
ZFMK-TIS-59355	Numenis arquata	NumArq1	300	[TAGA]12.2	[TAGA]11.2				12.2	he
ZFMK-TIS-59360	Numenis arquata	NumArq1	300		[TAGA]11.2				NA	NA
ZFMK-TIS-59360	Numenis arquata	NumArq1	300		[TAGA]11.2				NA	NA
ZFMK-TIS-59361	Numenis arquata	NumArq1	300	[TAGA]10.2	[TAGA]11.2				10.2	he
ZFMK-TIS-59361	Numenis arquata	NumArq1	300	[TAGA]12.2	[TAGA]11.2				12.2	he

## Sheet: NumArq2
ZFMK-TIS	Species	Locus	Ref Amp size	Repeat motif	Ref allele	NCBI No	Scaffold ID	LFA Sample ID	Haplotype						inheritance	Allele Nr.
									61 A->G	81 C->T	100 Msat	162 C->T	228 C->T	254 G->A
ZFMK-TIS-2515003	Numenis arquata	NumArq2	300		[ATCC]11				NA	NA	NA	NA	NA	NA	NA
ZFMK-TIS-2515003	Numenis arquata	NumArq2	300		[ATCC]11				NA	NA	NA	NA	NA	NA	NA
ZFMK-TIS-2516358	Numenis arquata	NumArq2	300		[ATCC]11				NA	NA	NA	NA	NA	NA	NA
ZFMK-TIS-2516358	Numenis arquata	NumArq2	300		[ATCC]11				NA	NA	NA	NA	NA	NA	NA
ZFMK-TIS-26392	Numenis arquata	NumArq2	300	[ATCC]11	[ATCC]11				-	-	11	T	T	A	he
ZFMK-TIS-26392	Numenis arquata	NumArq2	300	[ATCC]13	[ATCC]11				-	-	13	T	T	A	he
ZFMK-TIS-58286	Numenis arquata	NumArq2	300	[ATCC]11	[ATCC]11				-	-	11	-	-	-	he
ZFMK-TIS-58286	Numenis arquata	NumArq2	300	[ATCC]13	[ATCC]11				-	-	13	-	-	-	he
ZFMK-TIS-58287	Numenis arquata	NumArq2	300	[ATCC]11	[ATCC]11				-	-	11	-	T	A	he
ZFMK-TIS-58287	Numenis arquata	NumArq2	300	[ATCC]12	[ATCC]11				-	T	12	-	T	A	he
ZFMK-TIS-58290	Numenis arquata	NumArq2	300	[ATCC]11	[ATCC]11				-	T	11	-	T	A	he
ZFMK-TIS-58290	Numenis arquata	NumArq2	300	[ATCC]13	[ATCC]11				-	-	13	-	T	A	he
ZFMK-TIS-58291	Numenis arquata	NumArq2	300		[ATCC]11				NA	NA	NA	NA	NA	NA	NA
ZFMK-TIS-58291	Numenis arquata	NumArq2	300		[ATCC]11				NA	NA	NA	NA	NA	NA	NA
ZFMK-TIS-58292	Numenis arquata	NumArq2	300	[ATCC]12	[ATCC]11				-	T	12	-	T	A	he
ZFMK-TIS-58292	Numenis arquata	NumArq2	300	[ATCC]13	[ATCC]11				-	-	13	-	T	A	he
ZFMK-TIS-58293	Numenis arquata	NumArq2	300	[ATCC]11	[ATCC]11				-	T	11	-	T	A	he
ZFMK-TIS-58293	Numenis arquata	NumArq2	300	[ATCC]11	[ATCC]11				-	-	11	-	-	-	he
ZFMK-TIS-58294	Numenis arquata	NumArq2	300	[ATCC]11	[ATCC]11				-	T	11	-	T	A	he
ZFMK-TIS-58294	Numenis arquata	NumArq2	300	[ATCC]11	[ATCC]11				-	-	11	-	-	-	he
ZFMK-TIS-58295	Numenis arquata	NumArq2	300		[ATCC]11				NA	NA	NA	NA	NA	NA	NA
ZFMK-TIS-58295	Numenis arquata	NumArq2	300		[ATCC]11				NA	NA	NA	NA	NA	NA	NA
ZFMK-TIS-58297	Numenis arquata	NumArq2	300		[ATCC]11				NA	NA	NA	NA	NA	NA	NA
ZFMK-TIS-58297	Numenis arquata	NumArq2	300		[ATCC]11				NA	NA	NA	NA	NA	NA	NA
ZFMK-TIS-58298	Numenis arquata	NumArq2	300	[ATCC]11	[ATCC]11				-	-	11	-	-	-	he
ZFMK-TIS-58298	Numenis arquata	NumArq2	300	[ATCC]13	[ATCC]11				-	-	13	-	-	-	he
ZFMK-TIS-59355	Numenis arquata	NumArq2	300	[ATCC]10	[ATCC]11				G	T	10	-	T	A	he
ZFMK-TIS-59355	Numenis arquata	NumArq2	300	[ATCC]12	[ATCC]11				-	-	12	-	T	A	he
ZFMK-TIS-59360	Numenis arquata	NumArq2	300		[ATCC]11				NA	NA	NA	NA	NA	NA	NA
ZFMK-TIS-59360	Numenis arquata	NumArq2	300		[ATCC]11				NA	NA	NA	NA	NA	NA	NA
ZFMK-TIS-59361	Numenis arquata	NumArq2	300	[ATCC]13	[ATCC]11				-	T	13	T	T	A	he
ZFMK-TIS-59361	Numenis arquata	NumArq2	300	[ATCC]13	[ATCC]11				-	-	13	-	T	A	he

## Sheet: NumArq3
ZFMK-TIS	Species	Locus	Ref Amp size	Repeat motif	Ref allele	NCBI No	Scaffold ID	LFA Sample ID			inheritance	Allele Nr.
									96 C->T	132 Msat
ZFMK-TIS-2515003	Numenis arquata	NumArq3	312	[TCCA]4.3	[TCCA]12				-	4.3b	ho
ZFMK-TIS-2515003	Numenis arquata	NumArq3	312	[TCCA]4.3	[TCCA]12				-	4.3b	ho
ZFMK-TIS-2516358	Numenis arquata	NumArq3	312	[TCCA]4.3	[TCCA]12				-	4.3b	he
ZFMK-TIS-2516358	Numenis arquata	NumArq3	312	[TCCA]8.3	[TCCA]12				-	8.3b	he
ZFMK-TIS-26392	Numenis arquata	NumArq3	312	[TCCA]13	[TCCA]12				-	13	he
ZFMK-TIS-26392	Numenis arquata	NumArq3	312	[TCCA]14	[TCCA]12				-	14	he
ZFMK-TIS-58286	Numenis arquata	NumArq3	312	[TCCA]12	[TCCA]12				-	12	ho
ZFMK-TIS-58286	Numenis arquata	NumArq3	312	[TCCA]12	[TCCA]12				-	12	ho
ZFMK-TIS-58287	Numenis arquata	NumArq3	312	[TCCA]8	[TCCA]12				-	8	he
ZFMK-TIS-58287	Numenis arquata	NumArq3	312	[TCCA]12	[TCCA]12				-	12	he
ZFMK-TIS-58290	Numenis arquata	NumArq3	312	[TCCA]12	[TCCA]12				-	12	he
ZFMK-TIS-58290	Numenis arquata	NumArq3	312	[TCCA]13	[TCCA]12				-	13	he
ZFMK-TIS-58291	Numenis arquata	NumArq3	312	[TCCA]7.3	[TCCA]12				-	7.3b	ho
ZFMK-TIS-58291	Numenis arquata	NumArq3	312	[TCCA]7.3	[TCCA]12				-	7.3b	ho
ZFMK-TIS-58292	Numenis arquata	NumArq3	312	[TCCA]12	[TCCA]12				-	12	ho
ZFMK-TIS-58292	Numenis arquata	NumArq3	312	[TCCA]12	[TCCA]12				-	12	ho
ZFMK-TIS-58293	Numenis arquata	NumArq3	312	[TCCA]12	[TCCA]12				-	12	ho
ZFMK-TIS-58293	Numenis arquata	NumArq3	312	[TCCA]12	[TCCA]12				-	12	ho
ZFMK-TIS-58294	Numenis arquata	NumArq3	312	[TCCA]12	[TCCA]12				-	12	ho
ZFMK-TIS-58294	Numenis arquata	NumArq3	312	[TCCA]12	[TCCA]12				-	12	ho
ZFMK-TIS-58295	Numenis arquata	NumArq3	312		[TCCA]12				NA	NA	NA
ZFMK-TIS-58295	Numenis arquata	NumArq3	312		[TCCA]12				NA	NA	NA
ZFMK-TIS-58297	Numenis arquata	NumArq3	312		[TCCA]12				NA	NA	NA
ZFMK-TIS-58297	Numenis arquata	NumArq3	312		[TCCA]12				NA	NA	NA
ZFMK-TIS-58298	Numenis arquata	NumArq3	312	[TCCA]11	[TCCA]12				T	11	he
ZFMK-TIS-58298	Numenis arquata	NumArq3	312	[TCCA]15	[TCCA]12				T	15	he
ZFMK-TIS-59355	Numenis arquata	NumArq3	312	[TCCA]12	[TCCA]12				-	12	he
ZFMK-TIS-59355	Numenis arquata	NumArq3	312	[TCCA]13	[TCCA]12				-	13	he
ZFMK-TIS-59360	Numenis arquata	NumArq3	312		[TCCA]12				NA	NA	NA
ZFMK-TIS-59360	Numenis arquata	NumArq3	312		[TCCA]12				NA	NA	NA
ZFMK-TIS-59361	Numenis arquata	NumArq3	312	[TCCA]13	[TCCA]12				-	13	ho
ZFMK-TIS-59361	Numenis arquata	NumArq3	312	[TCCA]13	[TCCA]12				-	13	ho

## Sheet: NumArq4
ZFMK-TIS	Species	Locus	Ref Amp size	Repeat motif	Ref allele	NCBI No	Scaffold ID	LFA Sample ID	Haplotype					inheritance	Allele Nr.
									72 T->C	120 A->G	138 A->G	153 Msat	242 T->C
ZFMK-TIS-2515003	Numenis arquata	NumArq4	329		[TCCA]14				NA	NA	NA	NA	NA	NA
ZFMK-TIS-2515003	Numenis arquata	NumArq4	329		[TCCA]14				NA	NA	NA	NA	NA	NA
ZFMK-TIS-2516358	Numenis arquata	NumArq4	329		[TCCA]14				NA	NA	NA	NA	NA	NA
ZFMK-TIS-2516358	Numenis arquata	NumArq4	329		[TCCA]14				NA	NA	NA	NA	NA	NA
ZFMK-TIS-26392	Numenis arquata	NumArq4	329	[TCCT]4 [TCCA]8 TCCG TCCA	[TCCA]14				-	G	G	14b	C	ho
ZFMK-TIS-26392	Numenis arquata	NumArq4	329	[TCCT]4 [TCCA]8 TCCG TCCA	[TCCA]14				-	G	G	14b	C	ho
ZFMK-TIS-58286	Numenis arquata	NumArq4	329	[TCCA]13	[TCCA]14				-	-	-	13	-	ho
ZFMK-TIS-58286	Numenis arquata	NumArq4	329	[TCCA]13	[TCCA]14				-	-	-	13	-	ho
ZFMK-TIS-58287	Numenis arquata	NumArq4	329	[TCCA]13	[TCCA]14				C	G	-	13	-	he
ZFMK-TIS-58287	Numenis arquata	NumArq4	329	[TCCA]14	[TCCA]14				-	G	-	14	-	he
ZFMK-TIS-58290	Numenis arquata	NumArq4	329	[TCCA]10	[TCCA]14				-	-	-	10	-	he
ZFMK-TIS-58290	Numenis arquata	NumArq4	329	[TCCA]12	[TCCA]14				-	-	-	12	-	he
ZFMK-TIS-58291	Numenis arquata	NumArq4	329		[TCCA]14				NA	NA	NA	NA	NA	NA
ZFMK-TIS-58291	Numenis arquata	NumArq4	329		[TCCA]14				NA	NA	NA	NA	NA	NA
ZFMK-TIS-58292	Numenis arquata	NumArq4	329	[TCCA]13	[TCCA]14				C	G	-	13	-	he
ZFMK-TIS-58292	Numenis arquata	NumArq4	329	[TCCA]14	[TCCA]14				-	G	-	14	-	he
ZFMK-TIS-58293	Numenis arquata	NumArq4	329	[TCCA]12	[TCCA]14				C	G	-	12	-	he
ZFMK-TIS-58293	Numenis arquata	NumArq4	329	[TCCA]14	[TCCA]14				-	-	-	14	-	he
ZFMK-TIS-58294	Numenis arquata	NumArq4	329	[TCCA]13	[TCCA]14				-	-	-	13	-	he
ZFMK-TIS-58294	Numenis arquata	NumArq4	329	[TCCT]4 [TCCA]8 TCCG TCCA	[TCCA]14				-	G	G	14b	C	he
ZFMK-TIS-58295	Numenis arquata	NumArq4	329		[TCCA]14				NA	NA	NA	NA	NA	NA
ZFMK-TIS-58295	Numenis arquata	NumArq4	329		[TCCA]14				NA	NA	NA	NA	NA	NA
ZFMK-TIS-58297	Numenis arquata	NumArq4	329		[TCCA]14				NA	NA	NA	NA	NA	NA
ZFMK-TIS-58297	Numenis arquata	NumArq4	329		[TCCA]14				NA	NA	NA	NA	NA	NA
ZFMK-TIS-58298	Numenis arquata	NumArq4	329	[TCCA]11	[TCCA]14				-	-	-	11	-	he
ZFMK-TIS-58298	Numenis arquata	NumArq4	329	[TCCA]12	[TCCA]14				-	-	-	12	-	he
ZFMK-TIS-59355	Numenis arquata	NumArq4	329	[TCCA]11	[TCCA]14				-	-	-	11	-	ho
ZFMK-TIS-59355	Numenis arquata	NumArq4	329	[TCCA]11	[TCCA]14				-	-	-	11	-	ho
ZFMK-TIS-59360	Numenis arquata	NumArq4	329		[TCCA]14				NA	NA	NA	NA	NA	NA
ZFMK-TIS-59360	Numenis arquata	NumArq4	329		[TCCA]14				NA	NA	NA	NA	NA	NA
ZFMK-TIS-59361	Numenis arquata	NumArq4	329	[TCCA]12	[TCCA]14				-	-	-	12	-	ho
ZFMK-TIS-59361	Numenis arquata	NumArq4	329	[TCCA]12	[TCCA]14				-	-	-	12	-	ho

## Sheet: NumArq6
ZFMK-TIS	Species	Locus	Ref Amp size	Repeat motif	Ref allele	NCBI No	Scaffold ID	LFA Sample ID	Haplotype								inheritance	Allele Nr.
									110 A->G	132 Msat	235 G->A	240 T->C	249 C->A	264 C->T	265 A->G	302 C->G
ZFMK-TIS-2515003	Numenis arquata	NumArq6	326		[ATAG]11 ATAA TTAG				NA	NA	NA	NA	NA	NA	NA	NA	NA
ZFMK-TIS-2515003	Numenis arquata	NumArq6	326		[ATAG]11 ATAA TTAG				NA	NA	NA	NA	NA	NA	NA	NA	NA
ZFMK-TIS-2516358	Numenis arquata	NumArq6	326		[ATAG]11 ATAA TTAG				NA	NA	NA	NA	NA	NA	NA	NA	NA
ZFMK-TIS-2516358	Numenis arquata	NumArq6	326		[ATAG]11 ATAA TTAG				NA	NA	NA	NA	NA	NA	NA	NA	NA
ZFMK-TIS-26392	Numenis arquata	NumArq6	326	[ATAG]10 ATAA TTAG	[ATAG]11 ATAA TTAG				-	12	A	C	-	-	-	-	he
ZFMK-TIS-26392	Numenis arquata	NumArq6	326	[ATAG]11 ATAA TTAG	[ATAG]11 ATAA TTAG				-	13	A	C	-	-	-	G	he
ZFMK-TIS-58286	Numenis arquata	NumArq6	326	[ATAG]12 ATAA TTAG	[ATAG]11 ATAA TTAG				-	14	A	C	-	-	-	-	he
ZFMK-TIS-58286	Numenis arquata	NumArq6	326	[ATAG]13 ATAA TTAG	[ATAG]11 ATAA TTAG				-	15	A	C	-	-	-	-	he
ZFMK-TIS-58287	Numenis arquata	NumArq6	326	[ATAG]10 ATAA TTAG	[ATAG]11 ATAA TTAG				-	12	A	C	-	-	-	-	he
ZFMK-TIS-58287	Numenis arquata	NumArq6	326	[ATAG]12 ATAA TTAG	[ATAG]11 ATAA TTAG				G	14	A	C	-	-	-	-	he
ZFMK-TIS-58290	Numenis arquata	NumArq6	326	[ATAG]10 ATAA TTAG	[ATAG]11 ATAA TTAG				-	12	A	C	-	-	-	-	he
ZFMK-TIS-58290	Numenis arquata	NumArq6	326	[ATAG]12 ATAA TTAG	[ATAG]11 ATAA TTAG				-	14	A	C	-	-	-	-	he
ZFMK-TIS-58291	Numenis arquata	NumArq6	326		[ATAG]11 ATAA TTAG				NA	NA	NA	NA	NA	NA	NA	NA	NA
ZFMK-TIS-58291	Numenis arquata	NumArq6	326		[ATAG]11 ATAA TTAG				NA	NA	NA	NA	NA	NA	NA	NA	NA
ZFMK-TIS-58292	Numenis arquata	NumArq6	326	[ATAG]11 ATAA TTAG	[ATAG]11 ATAA TTAG				-	13	A	C	-	-	-	-	he
ZFMK-TIS-58292	Numenis arquata	NumArq6	326	[ATAG]11 ATAA TTAG	[ATAG]11 ATAA TTAG				-	13	-	-	-	-	-	-	he
ZFMK-TIS-58293	Numenis arquata	NumArq6	326	[ATAG]11 ATAA TTAG	[ATAG]11 ATAA TTAG				-	13	A	C	-	-	-	-	he
ZFMK-TIS-58293	Numenis arquata	NumArq6	326	[ATAG]12 ATAA TTAG	[ATAG]11 ATAA TTAG				-	14	A	C	-	-	-	-	he
ZFMK-TIS-58294	Numenis arquata	NumArq6	326	[ATAG]12 ATAA TTAG	[ATAG]11 ATAA TTAG				-	14	-	-	-	-	-	-	ho
ZFMK-TIS-58294	Numenis arquata	NumArq6	326	[ATAG]12 ATAA TTAG	[ATAG]11 ATAA TTAG				-	14	-	-	-	-	-	-	ho
ZFMK-TIS-58295	Numenis arquata	NumArq6	326	[ATAG]11.3	[ATAG]11 ATAA TTAG				-	11.3b	-	-	-	-	-	-	ho
ZFMK-TIS-58295	Numenis arquata	NumArq6	326	[ATAG]11.3	[ATAG]11 ATAA TTAG				-	11.3b	-	-	-	-	-	-	ho
ZFMK-TIS-58297	Numenis arquata	NumArq6	326	[ATAG]11.3	[ATAG]11 ATAA TTAG				-	11.3b	-	-	-	-	-	-	ho
ZFMK-TIS-58297	Numenis arquata	NumArq6	326	[ATAG]11.3	[ATAG]11 ATAA TTAG				-	11.3b	-	-	-	-	-	-	ho
ZFMK-TIS-58298	Numenis arquata	NumArq6	326	[ATAG]11 ATAA TTAG	[ATAG]11 ATAA TTAG				-	13	-	-	-	-	-	-	he
ZFMK-TIS-58298	Numenis arquata	NumArq6	326	[ATAG]12 ATAA TTAG	[ATAG]11 ATAA TTAG				-	14	-	-	-	-	-	-	he
ZFMK-TIS-59355	Numenis arquata	NumArq6	326	[ATAG]12 ATAA TTAG	[ATAG]11 ATAA TTAG				-	14	A	C	-	-	-	-	he
ZFMK-TIS-59355	Numenis arquata	NumArq6	326	[ATAG]13 ATAA TTAG	[ATAG]11 ATAA TTAG				-	15	A	C	-	-	-	-	he
ZFMK-TIS-59360	Numenis arquata	NumArq6	326	[ATAG]9.3	[ATAG]11 ATAA TTAG				-	9.3b	-	-	-	-	-	-	he
ZFMK-TIS-59360	Numenis arquata	NumArq6	326	[ATAG]10.3	[ATAG]11 ATAA TTAG				-	10.3b	-	-	-	-	-	-	he
ZFMK-TIS-59361	Numenis arquata	NumArq6	326	[ATAG]12 ATAA TTAG	[ATAG]11 ATAA TTAG				-	14	A	C	-	-	-	G	he
ZFMK-TIS-59361	Numenis arquata	NumArq6	326	[ATAG]14 ATAA TTAG	[ATAG]11 ATAA TTAG				-	16	A	C	A	T	G	-	he

## Sheet: NumArq7
ZFMK-TIS	Species	Locus	Ref Amp size	Repeat motif	Ref allele	NCBI No	Scaffold ID	LFA Sample ID			inheritance	Allele Nr.
									87 Msat	253 C->A
ZFMK-TIS-2515003	Numenis arquata	NumArq7	300		[AGAT]12.3				NA	NA	NA
ZFMK-TIS-2515003	Numenis arquata	NumArq7	300		[AGAT]12.3				NA	NA	NA
ZFMK-TIS-2516358	Numenis arquata	NumArq7	300		[AGAT]12.3				NA	NA	NA
ZFMK-TIS-2516358	Numenis arquata	NumArq7	300		[AGAT]12.3				NA	NA	NA
ZFMK-TIS-26392	Numenis arquata	NumArq7	300	[AGAT]8.3	[AGAT]12.3				8.3	A	he
ZFMK-TIS-26392	Numenis arquata	NumArq7	300	[AGAT]11.3	[AGAT]12.3				11.3	A	he
ZFMK-TIS-58286	Numenis arquata	NumArq7	300	[AGAT]8.3	[AGAT]12.3				8.3	-	he
ZFMK-TIS-58286	Numenis arquata	NumArq7	300	[AGAT]12.3	[AGAT]12.3				12.3	-	he
ZFMK-TIS-58287	Numenis arquata	NumArq7	300	[AGAT]5.3	[AGAT]12.3				5.3	A	ho
ZFMK-TIS-58287	Numenis arquata	NumArq7	300	[AGAT]5.3	[AGAT]12.3				5.3	A	ho
ZFMK-TIS-58290	Numenis arquata	NumArq7	300	[AGAT]13.3	[AGAT]12.3				13.3	-	ho
ZFMK-TIS-58290	Numenis arquata	NumArq7	300	[AGAT]13.3	[AGAT]12.3				13.3	-	ho
ZFMK-TIS-58291	Numenis arquata	NumArq7	300		[AGAT]12.3				NA	NA	NA
ZFMK-TIS-58291	Numenis arquata	NumArq7	300		[AGAT]12.3				NA	NA	NA
ZFMK-TIS-58292	Numenis arquata	NumArq7	300	[AGAT]10.3	[AGAT]12.3				10.3	A	he
ZFMK-TIS-58292	Numenis arquata	NumArq7	300	[AGAT]12.3	[AGAT]12.3				12.3	-	he
ZFMK-TIS-58293	Numenis arquata	NumArq7	300	[AGAT]12.3	[AGAT]12.3				12.3	A	ho
ZFMK-TIS-58293	Numenis arquata	NumArq7	300	[AGAT]12.3	[AGAT]12.3				12.3	A	ho
ZFMK-TIS-58294	Numenis arquata	NumArq7	300	[AGAT]10.3	[AGAT]12.3				10.3	A	ho
ZFMK-TIS-58294	Numenis arquata	NumArq7	300	[AGAT]10.3	[AGAT]12.3				10.3	A	ho
ZFMK-TIS-58295	Numenis arquata	NumArq7	300		[AGAT]12.3				NA	NA	NA
ZFMK-TIS-58295	Numenis arquata	NumArq7	300		[AGAT]12.3				NA	NA	NA
ZFMK-TIS-58297	Numenis arquata	NumArq7	300		[AGAT]12.3				NA	NA	NA
ZFMK-TIS-58297	Numenis arquata	NumArq7	300		[AGAT]12.3				NA	NA	NA
ZFMK-TIS-58298	Numenis arquata	NumArq7	300	[AGAT]8.3	[AGAT]12.3				8.3	A	he
ZFMK-TIS-58298	Numenis arquata	NumArq7	300	[AGAT]11.3	[AGAT]12.3				11.3	-	he
ZFMK-TIS-59355	Numenis arquata	NumArq7	300	[AGAT]11.3	[AGAT]12.3				11.3	A	he
ZFMK-TIS-59355	Numenis arquata	NumArq7	300	[AGAT]12.3	[AGAT]12.3				12.3	A	he
ZFMK-TIS-59360	Numenis arquata	NumArq7	300		[AGAT]12.3				NA	NA	NA
ZFMK-TIS-59360	Numenis arquata	NumArq7	300		[AGAT]12.3				NA	NA	NA
ZFMK-TIS-59361	Numenis arquata	NumArq7	300	[AGAT]8.3	[AGAT]12.3				8.3	A	he
ZFMK-TIS-59361	Numenis arquata	NumArq7	300	[AGAT]11.3	[AGAT]12.3				11.3	A	he

## Sheet: NumArq8
ZFMK-TIS	Species	Locus	Ref Amp size	Repeat motif	Ref allele	NCBI No	Scaffold ID	LFA Sample ID		inheritance	Allele Nr.
									148 Msat
ZFMK-TIS-2515003	Numenis arquata	NumArq8	304		[ATAG]12.3				NA	NA
ZFMK-TIS-2515003	Numenis arquata	NumArq8	304		[ATAG]12.3				NA	NA
ZFMK-TIS-2516358	Numenis arquata	NumArq8	304		[ATAG]12.3				NA	NA
ZFMK-TIS-2516358	Numenis arquata	NumArq8	304		[ATAG]12.3				NA	NA
ZFMK-TIS-26392	Numenis arquata	NumArq8	304	[ATAG]11.3	[ATAG]12.3				11.3	he
ZFMK-TIS-26392	Numenis arquata	NumArq8	304	[ATAG]13.3	[ATAG]12.3				13.3	he
ZFMK-TIS-58286	Numenis arquata	NumArq8	304	[ATAG]11.3	[ATAG]12.3				11.3	he
ZFMK-TIS-58286	Numenis arquata	NumArq8	304	[ATAG]13.3	[ATAG]12.3				13.3	he
ZFMK-TIS-58287	Numenis arquata	NumArq8	304	[ATAG]12.3	[ATAG]12.3				12.3	ho
ZFMK-TIS-58287	Numenis arquata	NumArq8	304	[ATAG]12.3	[ATAG]12.3				12.3	ho
ZFMK-TIS-58290	Numenis arquata	NumArq8	304	[ATAG]12.3	[ATAG]12.3				12.3	he
ZFMK-TIS-58290	Numenis arquata	NumArq8	304	[ATAG]14.3	[ATAG]12.3				14.3	he
ZFMK-TIS-58291	Numenis arquata	NumArq8	304		[ATAG]12.3				NA	NA
ZFMK-TIS-58291	Numenis arquata	NumArq8	304		[ATAG]12.3				NA	NA
ZFMK-TIS-58292	Numenis arquata	NumArq8	304	[ATAG]12.3	[ATAG]12.3				12.3	ho
ZFMK-TIS-58292	Numenis arquata	NumArq8	304	[ATAG]12.3	[ATAG]12.3				12.3	ho
ZFMK-TIS-58293	Numenis arquata	NumArq8	304	[ATAG]11.3	[ATAG]12.3				11.3	he
ZFMK-TIS-58293	Numenis arquata	NumArq8	304	[ATAG]12.3	[ATAG]12.3				12.3	he
ZFMK-TIS-58294	Numenis arquata	NumArq8	304	[ATAG]11.3	[ATAG]12.3				11.3	ho
ZFMK-TIS-58294	Numenis arquata	NumArq8	304	[ATAG]11.3	[ATAG]12.3				11.3	ho
ZFMK-TIS-58295	Numenis arquata	NumArq8	304		[ATAG]12.3				NA	NA
ZFMK-TIS-58295	Numenis arquata	NumArq8	304		[ATAG]12.3				NA	NA
ZFMK-TIS-58297	Numenis arquata	NumArq8	304		[ATAG]12.3				NA	NA
ZFMK-TIS-58297	Numenis arquata	NumArq8	304		[ATAG]12.3				NA	NA
ZFMK-TIS-58298	Numenis arquata	NumArq8	304	[ATAG]12.3	[ATAG]12.3				12.3	ho
ZFMK-TIS-58298	Numenis arquata	NumArq8	304	[ATAG]12.3	[ATAG]12.3				12.3	ho
ZFMK-TIS-59355	Numenis arquata	NumArq8	304	[ATAG]11.3	[ATAG]12.3				11.3	ho
ZFMK-TIS-59355	Numenis arquata	NumArq8	304	[ATAG]11.3	[ATAG]12.3				11.3	ho
ZFMK-TIS-59360	Numenis arquata	NumArq8	304		[ATAG]12.3				NA	NA
ZFMK-TIS-59360	Numenis arquata	NumArq8	304		[ATAG]12.3				NA	NA
ZFMK-TIS-59361	Numenis arquata	NumArq8	304	[ATAG]11.3	[ATAG]12.3				11.3	he
ZFMK-TIS-59361	Numenis arquata	NumArq8	304	[ATAG]13.3	[ATAG]12.3				13.3	he

## Sheet: NumArq9
ZFMK-TIS	Species	Locus	Ref Amp size	Repeat motif	Ref allele	NCBI No	Scaffold ID	LFA Sample ID		inheritance	Allele Nr.
									165 Msat
ZFMK-TIS-2515003	Numenis arquata	NumArq9	317	[TCCA]4.3	[TCCA]12.3				4.3	ho
ZFMK-TIS-2515003	Numenis arquata	NumArq9	317	[TCCA]4.3	[TCCA]12.3				4.3	ho
ZFMK-TIS-2516358	Numenis arquata	NumArq9	317	[TCCA]4.3	[TCCA]12.3				4.3	he
ZFMK-TIS-2516358	Numenis arquata	NumArq9	317	[TCCA]8.3	[TCCA]12.3				8.3	he
ZFMK-TIS-26392	Numenis arquata	NumArq9	317		[TCCA]12.3				NA	NA
ZFMK-TIS-26392	Numenis arquata	NumArq9	317		[TCCA]12.3				NA	NA
ZFMK-TIS-58286	Numenis arquata	NumArq9	317		[TCCA]12.3				NA	NA
ZFMK-TIS-58286	Numenis arquata	NumArq9	317		[TCCA]12.3				NA	NA
ZFMK-TIS-58287	Numenis arquata	NumArq9	317		[TCCA]12.3				NA	NA
ZFMK-TIS-58287	Numenis arquata	NumArq9	317		[TCCA]12.3				NA	NA
ZFMK-TIS-58290	Numenis arquata	NumArq9	317	[TCCA]4 CCCA ACTC TCCA	[TCCA]12.3				7b	ho
ZFMK-TIS-58290	Numenis arquata	NumArq9	317	[TCCA]4 CCCA ACTC TCCA	[TCCA]12.3				7b	ho
ZFMK-TIS-58291	Numenis arquata	NumArq9	317	[TCCA]7.3	[TCCA]12.3				7.3	ho
ZFMK-TIS-58291	Numenis arquata	NumArq9	317	[TCCA]7.3	[TCCA]12.3				7.3	ho
ZFMK-TIS-58292	Numenis arquata	NumArq9	317	[TCCA]4 CCCA ACTC TCCA	[TCCA]12.3				7b	ho
ZFMK-TIS-58292	Numenis arquata	NumArq9	317	[TCCA]4 CCCA ACTC TCCA	[TCCA]12.3				7b	ho
ZFMK-TIS-58293	Numenis arquata	NumArq9	317	[TCCA]4 CCCA ACTC TCCA	[TCCA]12.3				7b	ho
ZFMK-TIS-58293	Numenis arquata	NumArq9	317	[TCCA]4 CCCA ACTC TCCA	[TCCA]12.3				7b	ho
ZFMK-TIS-58294	Numenis arquata	NumArq9	317	[TCCA]4 CCCA ACTC TCCA	[TCCA]12.3				7b	ho
ZFMK-TIS-58294	Numenis arquata	NumArq9	317	[TCCA]4 CCCA ACTC TCCA	[TCCA]12.3				7b	ho
ZFMK-TIS-58295	Numenis arquata	NumArq9	317		[TCCA]12.3				NA	NA
ZFMK-TIS-58295	Numenis arquata	NumArq9	317		[TCCA]12.3				NA	NA
ZFMK-TIS-58297	Numenis arquata	NumArq9	317		[TCCA]12.3				NA	NA
ZFMK-TIS-58297	Numenis arquata	NumArq9	317		[TCCA]12.3				NA	NA
ZFMK-TIS-58298	Numenis arquata	NumArq9	317		[TCCA]12.3				NA	NA
ZFMK-TIS-58298	Numenis arquata	NumArq9	317		[TCCA]12.3				NA	NA
ZFMK-TIS-59355	Numenis arquata	NumArq9	317		[TCCA]12.3				NA	NA
ZFMK-TIS-59355	Numenis arquata	NumArq9	317		[TCCA]12.3				NA	NA
ZFMK-TIS-59360	Numenis arquata	NumArq9	317		[TCCA]12.3				NA	NA
ZFMK-TIS-59360	Numenis arquata	NumArq9	317		[TCCA]12.3				NA	NA
ZFMK-TIS-59361	Numenis arquata	NumArq9	317	[TCCA]4 CCCA ACTC TCCA	[TCCA]12.3				7b	ho
ZFMK-TIS-59361	Numenis arquata	NumArq9	317	[TCCA]4 CCCA ACTC TCCA	[TCCA]12.3				7b	ho

## Sheet: NumArq12
ZFMK-TIS	Species	Locus	Ref Amp size	Repeat motif	Ref allele	NCBI No	Scaffold ID	LFA Sample ID			inheritance	Allele Nr.
									150 Msat	242 C->T
ZFMK-TIS-2515003	Numenis arquata	NumArq12	302		ATCC ACCC ATCT [ATCC]11 AACC ATCC				NA	NA	NA
ZFMK-TIS-2515003	Numenis arquata	NumArq12	302		ATCC ACCC ATCT [ATCC]11 AACC ATCC				NA	NA	NA
ZFMK-TIS-2516358	Numenis arquata	NumArq12	302		ATCC ACCC ATCT [ATCC]11 AACC ATCC				NA	NA	NA
ZFMK-TIS-2516358	Numenis arquata	NumArq12	302		ATCC ACCC ATCT [ATCC]11 AACC ATCC				NA	NA	NA
ZFMK-TIS-26392	Numenis arquata	NumArq12	302	ATCC ACCC ATCT [ATCC]10 AACC ATCC	ATCC ACCC ATCT [ATCC]11 AACC ATCC				15	-	ho
ZFMK-TIS-26392	Numenis arquata	NumArq12	302	ATCC ACCC ATCT [ATCC]10 AACC ATCC	ATCC ACCC ATCT [ATCC]11 AACC ATCC				15	-	ho
ZFMK-TIS-58286	Numenis arquata	NumArq12	302	ATCC ACCC ATCT [ATCC]9 AACC ATCC	ATCC ACCC ATCT [ATCC]11 AACC ATCC				14	-	he
ZFMK-TIS-58286	Numenis arquata	NumArq12	302	ATCC ACCC ATCT [ATCC]10 AACC ATCC	ATCC ACCC ATCT [ATCC]11 AACC ATCC				15	-	he
ZFMK-TIS-58287	Numenis arquata	NumArq12	302	ATCC ACCC ATCT [ATCC]9 AACC ATCC	ATCC ACCC ATCT [ATCC]11 AACC ATCC				14	-	ho
ZFMK-TIS-58287	Numenis arquata	NumArq12	302	ATCC ACCC ATCT [ATCC]9 AACC ATCC	ATCC ACCC ATCT [ATCC]11 AACC ATCC				14	-	ho
ZFMK-TIS-58290	Numenis arquata	NumArq12	302	ATCC ACCC ATCT [ATCC]12 AACC ATCC	ATCC ACCC ATCT [ATCC]11 AACC ATCC				17	T	ho
ZFMK-TIS-58290	Numenis arquata	NumArq12	302	ATCC ACCC ATCT [ATCC]12 AACC ATCC	ATCC ACCC ATCT [ATCC]11 AACC ATCC				17	T	ho
ZFMK-TIS-58291	Numenis arquata	NumArq12	302		ATCC ACCC ATCT [ATCC]11 AACC ATCC				NA	NA	NA
ZFMK-TIS-58291	Numenis arquata	NumArq12	302		ATCC ACCC ATCT [ATCC]11 AACC ATCC				NA	NA	NA
ZFMK-TIS-58292	Numenis arquata	NumArq12	302	ATCC ACCC ATCT [ATCC]10 AACC ATCC	ATCC ACCC ATCT [ATCC]11 AACC ATCC				15	-	he
ZFMK-TIS-58292	Numenis arquata	NumArq12	302	ATCC ACCC ATCT [ATCC]11 AACC ATCC	ATCC ACCC ATCT [ATCC]11 AACC ATCC				16	-	he
ZFMK-TIS-58293	Numenis arquata	NumArq12	302	ATCC ACCC ATCT [ATCC]10 AACC ATCC	ATCC ACCC ATCT [ATCC]11 AACC ATCC				15	-	he
ZFMK-TIS-58293	Numenis arquata	NumArq12	302	ATCC ACCC ATCT [ATCC]11 AACC ATCC	ATCC ACCC ATCT [ATCC]11 AACC ATCC				16	-	he
ZFMK-TIS-58294	Numenis arquata	NumArq12	302	ATCC ACCC [ATCC]10 AACC ATCC	ATCC ACCC ATCT [ATCC]11 AACC ATCC				14b	-	he
ZFMK-TIS-58294	Numenis arquata	NumArq12	302	ATCC ACCC ATCT [ATCC]12 AACC ATCC	ATCC ACCC ATCT [ATCC]11 AACC ATCC				17	-	he
ZFMK-TIS-58295	Numenis arquata	NumArq12	302		ATCC ACCC ATCT [ATCC]11 AACC ATCC				NA	NA	NA
ZFMK-TIS-58295	Numenis arquata	NumArq12	302		ATCC ACCC ATCT [ATCC]11 AACC ATCC				NA	NA	NA
ZFMK-TIS-58297	Numenis arquata	NumArq12	302		ATCC ACCC ATCT [ATCC]11 AACC ATCC				NA	NA	NA
ZFMK-TIS-58297	Numenis arquata	NumArq12	302		ATCC ACCC ATCT [ATCC]11 AACC ATCC				NA	NA	NA
ZFMK-TIS-58298	Numenis arquata	NumArq12	302	ATCC ACCC ATCT [ATCC]12 AACC ATCC	ATCC ACCC ATCT [ATCC]11 AACC ATCC				17	-	ho
ZFMK-TIS-58298	Numenis arquata	NumArq12	302	ATCC ACCC ATCT [ATCC]12 AACC ATCC	ATCC ACCC ATCT [ATCC]11 AACC ATCC				17	-	ho
ZFMK-TIS-59355	Numenis arquata	NumArq12	302	ATCC ACCC ATCT [ATCC]10 AACC ATCC	ATCC ACCC ATCT [ATCC]11 AACC ATCC				15	-	he
ZFMK-TIS-59355	Numenis arquata	NumArq12	302	ATCC ACCC ATCT [ATCC]11 AACC ATCC	ATCC ACCC ATCT [ATCC]11 AACC ATCC				16	-	he
ZFMK-TIS-59360	Numenis arquata	NumArq12	302		ATCC ACCC ATCT [ATCC]11 AACC ATCC				NA	NA	NA
ZFMK-TIS-59360	Numenis arquata	NumArq12	302		ATCC ACCC ATCT [ATCC]11 AACC ATCC				NA	NA	NA
ZFMK-TIS-59361	Numenis arquata	NumArq12	302	ATCC ACCC ATCT [ATCC]9 AACC ATCC	ATCC ACCC ATCT [ATCC]11 AACC ATCC				14	-	he
ZFMK-TIS-59361	Numenis arquata	NumArq12	302	ATCC ACCC ATCT [ATCC]11 AACC ATCC	ATCC ACCC ATCT [ATCC]11 AACC ATCC				16	-	he

## Sheet: NumArq13
ZFMK-TIS	Species	Locus	Ref Amp size	Repeat motif	Ref allele	NCBI No	Scaffold ID	LFA Sample ID	Haplotype					inheritance	Allele Nr.
									72 G->C	76 C->T	102 Msat	254 A->G	283 T->C
ZFMK-TIS-2515003	Numenis arquata	NumArq13	312		[ATCC]11.2				NA	NA	NA	NA	NA	NA
ZFMK-TIS-2515003	Numenis arquata	NumArq13	312		[ATCC]11.2				NA	NA	NA	NA	NA	NA
ZFMK-TIS-2516358	Numenis arquata	NumArq13	312		[ATCC]11.2				NA	NA	NA	NA	NA	NA
ZFMK-TIS-2516358	Numenis arquata	NumArq13	312		[ATCC]11.2				NA	NA	NA	NA	NA	NA
ZFMK-TIS-26392	Numenis arquata	NumArq13	312	[ATCC]11.2	[ATCC]11.2				C	T	11.2	-	-	he
ZFMK-TIS-26392	Numenis arquata	NumArq13	312	[ATCC]13.2	[ATCC]11.2				-	-	13.2	-	-	he
ZFMK-TIS-58286	Numenis arquata	NumArq13	312	[ATCC]14.2	[ATCC]11.2				C	T	14.2	-	-	he
ZFMK-TIS-58286	Numenis arquata	NumArq13	312	[ATCC]14.2	[ATCC]11.2				C	-	14.2	-	-	he
ZFMK-TIS-58287	Numenis arquata	NumArq13	312	[ATCC]12.2	[ATCC]11.2				C	T	12.2	-	-	he
ZFMK-TIS-58287	Numenis arquata	NumArq13	312	[ATCC]12.2	[ATCC]11.2				C	-	12.2	-	-	he
ZFMK-TIS-58290	Numenis arquata	NumArq13	312	[ATCC]13.2	[ATCC]11.2				-	-	13.2	-	-	ho
ZFMK-TIS-58290	Numenis arquata	NumArq13	312	[ATCC]13.2	[ATCC]11.2				-	-	13.2	-	-	ho
ZFMK-TIS-58291	Numenis arquata	NumArq13	312		[ATCC]11.2				NA	NA	NA	NA	NA	NA
ZFMK-TIS-58291	Numenis arquata	NumArq13	312		[ATCC]11.2				NA	NA	NA	NA	NA	NA
ZFMK-TIS-58292	Numenis arquata	NumArq13	312	[ATCC]12.2	[ATCC]11.2				C	T	12.2	-	-	he
ZFMK-TIS-58292	Numenis arquata	NumArq13	312	[ATCC]12.2	[ATCC]11.2				C	-	12.2	-	-	he
ZFMK-TIS-58293	Numenis arquata	NumArq13	312	[ATCC]11.2	[ATCC]11.2				-	-	11.2	-	-	ho
ZFMK-TIS-58293	Numenis arquata	NumArq13	312	[ATCC]11.2	[ATCC]11.2				-	-	11.2	-	-	ho
ZFMK-TIS-58294	Numenis arquata	NumArq13	312	[ATCC]13.2	[ATCC]11.2				C	T	13.2	-	-	he
ZFMK-TIS-58294	Numenis arquata	NumArq13	312	[ATCC]13.2	[ATCC]11.2				C	-	13.2	-	-	he
ZFMK-TIS-58295	Numenis arquata	NumArq13	312		[ATCC]11.2				NA	NA	NA	NA	NA	NA
ZFMK-TIS-58295	Numenis arquata	NumArq13	312		[ATCC]11.2				NA	NA	NA	NA	NA	NA
ZFMK-TIS-58297	Numenis arquata	NumArq13	312		[ATCC]11.2				NA	NA	NA	NA	NA	NA
ZFMK-TIS-58297	Numenis arquata	NumArq13	312		[ATCC]11.2				NA	NA	NA	NA	NA	NA
ZFMK-TIS-58298	Numenis arquata	NumArq13	312	[ATCC]12.2	[ATCC]11.2				C	-	12.2	-	-	he
ZFMK-TIS-58298	Numenis arquata	NumArq13	312	[ATCC]13.2	[ATCC]11.2				C	T	13.2	G	C	he
ZFMK-TIS-59355	Numenis arquata	NumArq13	312	[ATCC]12.2	[ATCC]11.2				-	-	12.2	-	-	ho
ZFMK-TIS-59355	Numenis arquata	NumArq13	312	[ATCC]12.2	[ATCC]11.2				-	-	12.2	-	-	ho
ZFMK-TIS-59360	Numenis arquata	NumArq13	312		[ATCC]11.2				NA	NA	NA	NA	NA	NA
ZFMK-TIS-59360	Numenis arquata	NumArq13	312		[ATCC]11.2				NA	NA	NA	NA	NA	NA
ZFMK-TIS-59361	Numenis arquata	NumArq13	312	[ATCC]11.2	[ATCC]11.2				C	T	11.2	-	-	he
ZFMK-TIS-59361	Numenis arquata	NumArq13	312	[ATCC]11.2	[ATCC]11.2				C	-	11.2	-	-	he

[truncated: 17 more sheets: NumArq14, NumArq15, NumArq16, NumArq17, NumArq18, NumArq19, NumArq20, NumArq21, NumArq22, NumArq23, NumArq24, NumArq25, NumArq26, NumArq27, NumArq28, NumArq29, NumArq30]
