# Supplementary material for: FOGS: A SNPSTR Marker Database to Combat Wildlife Trafficking and a Cell Culture Bank for Ex‐Situ Conservation
Source: Mol Ecol Resour. 2025 Jan 10;25(4):e14062. doi: 10.1111/1755-0998.14062 (PMC11969641; doi:10.1111/1755-0998.14062)
Supplement: Supplementary file 4 — Table S4. SNPSTR data. [file MEN-25-e14062-s001.zip › Supplementary S4/Oenanthe_oenanthe_SNPSTR.xlsx]

## Sheet: OenOen1
ZFMK-TIS	Species	Locus	Ref Amp size	Repeat motif	Ref allele	NCBI No	Scaffold ID	LFA Sample ID	Haplotype						inheritance	Allele Nr.
									113 Msat	237 T->C	250 T->C	257 A->G	268 G->A	278 A->T
ZFMK-DNA-FD19595291	Oenanthe oenanthe	OenOen1	324	[TCCA]16	[TCCA]20	GCA_013399995.1	VXBF01000212.1		16	-	-	-	-	-	ho
ZFMK-DNA-FD19595291	Oenanthe oenanthe	OenOen1	324	[TCCA]16	[TCCA]20	GCA_013399995.1	VXBF01000212.1		16	-	-	-	-	-	ho
ZFMK-DNA-FC19450456	Oenanthe oenanthe	OenOen1	324	[TCCA]18	[TCCA]20	GCA_013399995.1	VXBF01000212.1		18	-	C	G	-	T	ho
ZFMK-DNA-FC19450456	Oenanthe oenanthe	OenOen1	324	[TCCA]18	[TCCA]20	GCA_013399995.1	VXBF01000212.1		18	-	C	G	-	T	ho
ZFMK-TIS-2007182	Oenanthe oenanthe	OenOen1	324	[TCCA]17	[TCCA]20	GCA_013399995.1	VXBF01000212.1		17	-	-	-	-	-	he
ZFMK-TIS-2007182	Oenanthe oenanthe	OenOen1	324	[TCCA]18	[TCCA]20	GCA_013399995.1	VXBF01000212.1		18	-	-	-	-	-	he
ZFMK-TIS-2577559	Oenanthe oenanthe	OenOen1	324	TGCT [TCCA]19	[TCCA]20	GCA_013399995.1	VXBF01000212.1		20b	-	C	G	A	T	ho
ZFMK-TIS-2577559	Oenanthe oenanthe	OenOen1	324	TGCT [TCCA]19	[TCCA]20	GCA_013399995.1	VXBF01000212.1		20b	-	C	G	A	T	ho
ZFMK-TIS-2599201	Oenanthe oenanthe	OenOen1	324	[TCCA]16	[TCCA]20	GCA_013399995.1	VXBF01000212.1		16	-	C	G	A	T	ho
ZFMK-TIS-2599201	Oenanthe oenanthe	OenOen1	324	[TCCA]16	[TCCA]20	GCA_013399995.1	VXBF01000212.1		16	-	C	G	A	T	ho
ZFMK-TIS-26414	Oenanthe oenanthe	OenOen1	324	[TCCA]20	[TCCA]20	GCA_013399995.1	VXBF01000212.1		20	-	C	G	A	T	ho
ZFMK-TIS-26414	Oenanthe oenanthe	OenOen1	324	[TCCA]20	[TCCA]20	GCA_013399995.1	VXBF01000212.1		20	-	C	G	A	T	ho
ZFMK-DNA-FD19592440	Oenanthe oenanthe	OenOen1	324		[TCCA]20	GCA_013399995.1	VXBF01000212.1		NA	NA	NA	NA	NA	NA	NA
ZFMK-DNA-FD19592440	Oenanthe oenanthe	OenOen1	324		[TCCA]20	GCA_013399995.1	VXBF01000212.1		NA	NA	NA	NA	NA	NA	NA
ZFMK-DNA-FC19477048	Oenanthe oenanthe	OenOen1	324	[TCCA]12	[TCCA]20	GCA_013399995.1	VXBF01000212.1		12	-	-	-	-	-	ho
ZFMK-DNA-FC19477048	Oenanthe oenanthe	OenOen1	324	[TCCA]12	[TCCA]20	GCA_013399995.1	VXBF01000212.1		12	-	-	-	-	-	ho
ZFMK-DNA-FC19475608	Oenanthe oenanthe	OenOen1	324	[TCCA]18	[TCCA]20	GCA_013399995.1	VXBF01000212.1		18	-	-	-	-	-	he
ZFMK-DNA-FC19475608	Oenanthe oenanthe	OenOen1	324	[TCCA]20	[TCCA]20	GCA_013399995.1	VXBF01000212.1		20	C	C	G	A	T	he

## Sheet: OenOen2
ZFMK-TIS	Species	Locus	Ref Amp size	Repeat motif	Ref allele	NCBI No	Scaffold ID	LFA Sample ID	Haplotype						inheritance	Allele Nr.
									74 T->G	99 T->C	144 G->A	147 Msat	237 C->T	269 A->T
ZFMK-DNA-FD19595291	Oenanthe oenanthe	OenOen2	337	[AGAT]12.3	[AGAT]13.3	GCA_013399995.1	VXBF01000221.1		-	-	-	12.3	-	-	he
ZFMK-DNA-FD19595291	Oenanthe oenanthe	OenOen2	337	[AGAT]13.3	[AGAT]13.3	GCA_013399995.1	VXBF01000221.1		-	-	-	13.3	-	-	he
ZFMK-DNA-FC19450456	Oenanthe oenanthe	OenOen2	337		[AGAT]13.3	GCA_013399995.1	VXBF01000221.1		NA	NA	NA	NA	NA	NA	NA
ZFMK-DNA-FC19450456	Oenanthe oenanthe	OenOen2	337		[AGAT]13.3	GCA_013399995.1	VXBF01000221.1		NA	NA	NA	NA	NA	NA	NA
ZFMK-TIS-2007182	Oenanthe oenanthe	OenOen2	337	[AGAT]13.3	[AGAT]13.3	GCA_013399995.1	VXBF01000221.1		-	-	-	13.3	-	-	ho
ZFMK-TIS-2007182	Oenanthe oenanthe	OenOen2	337	[AGAT]13.3	[AGAT]13.3	GCA_013399995.1	VXBF01000221.1		-	-	-	13.3	-	-	ho
ZFMK-TIS-2577559	Oenanthe oenanthe	OenOen2	337	[AGAT]11.3	[AGAT]13.3	GCA_013399995.1	VXBF01000221.1		-	-	-	11.3	-	-	ho
ZFMK-TIS-2577559	Oenanthe oenanthe	OenOen2	337	[AGAT]11.3	[AGAT]13.3	GCA_013399995.1	VXBF01000221.1		-	-	-	11.3	-	-	ho
ZFMK-TIS-2599201	Oenanthe oenanthe	OenOen2	337		[AGAT]13.3	GCA_013399995.1	VXBF01000221.1		NA	NA	NA	NA	NA	NA	NA
ZFMK-TIS-2599201	Oenanthe oenanthe	OenOen2	337		[AGAT]13.3	GCA_013399995.1	VXBF01000221.1		NA	NA	NA	NA	NA	NA	NA
ZFMK-TIS-26414	Oenanthe oenanthe	OenOen2	337	[AGAT]10.3	[AGAT]13.3	GCA_013399995.1	VXBF01000221.1		-	-	-	10.3	T	T	he
ZFMK-TIS-26414	Oenanthe oenanthe	OenOen2	337	[AGAT]2 AAAT [AGAT]12.3	[AGAT]13.3	GCA_013399995.1	VXBF01000221.1		G	C	A	15.3b	T	T	he
ZFMK-DNA-FD19592440	Oenanthe oenanthe	OenOen2	337	[AGAT]12.3	[AGAT]13.3	GCA_013399995.1	VXBF01000221.1		-	-	-	12.3	-	-	ho
ZFMK-DNA-FD19592440	Oenanthe oenanthe	OenOen2	337	[AGAT]12.3	[AGAT]13.3	GCA_013399995.1	VXBF01000221.1		-	-	-	12.3	-	-	ho
ZFMK-DNA-FC19477048	Oenanthe oenanthe	OenOen2	337	[AGAT]14.3	[AGAT]13.3	GCA_013399995.1	VXBF01000221.1		-	-	-	14.3	T	T	he
ZFMK-DNA-FC19477048	Oenanthe oenanthe	OenOen2	337	[AGAT]2 AAAT [AGAT]13.3	[AGAT]13.3	GCA_013399995.1	VXBF01000221.1		-	-	-	16.3b	T	T	he
ZFMK-DNA-FC19475608	Oenanthe oenanthe	OenOen2	337	[AGAT]14.3	[AGAT]13.3	GCA_013399995.1	VXBF01000221.1		-	-	-	14.3	-	-	he
ZFMK-DNA-FC19475608	Oenanthe oenanthe	OenOen2	337	[AGAT]2 AAAT [AGAT]12.3	[AGAT]13.3	GCA_013399995.1	VXBF01000221.1		-	-	A	15.3b	-	-	he

## Sheet: OenOen3
ZFMK-TIS	Species	Locus	Ref Amp size	Repeat motif	Ref allele	NCBI No	Scaffold ID	LFA Sample ID		inheritance	Allele Nr.
									170 Msat
ZFMK-DNA-FD19595291	Oenanthe oenanthe	OenOen3	330	[TGAA]14	[TGAA]14	GCA_013399995.1	VXBF01000235.1		14	ho
ZFMK-DNA-FD19595291	Oenanthe oenanthe	OenOen3	330	[TGAA]14	[TGAA]14	GCA_013399995.1	VXBF01000235.1		14	ho
ZFMK-DNA-FC19450456	Oenanthe oenanthe	OenOen3	330	TGAA GTAA [TGAA]4 CCAA [TGAA]4 CGAG [TGAA]7 CGAA	[TGAA]14	GCA_013399995.1	VXBF01000235.1		20b	he
ZFMK-DNA-FC19450456	Oenanthe oenanthe	OenOen3	330	TGAA GGAA [TGAA]5 CCAA [TGAA]4 CGAG [TGAA]7 CGAA	[TGAA]14	GCA_013399995.1	VXBF01000235.1		21c	he
ZFMK-TIS-2007182	Oenanthe oenanthe	OenOen3	330	[TGAA]15	[TGAA]14	GCA_013399995.1	VXBF01000235.1		15	ho
ZFMK-TIS-2007182	Oenanthe oenanthe	OenOen3	330	[TGAA]15	[TGAA]14	GCA_013399995.1	VXBF01000235.1		15	ho
ZFMK-TIS-2577559	Oenanthe oenanthe	OenOen3	330	[TGAA]12	[TGAA]14	GCA_013399995.1	VXBF01000235.1		12	he
ZFMK-TIS-2577559	Oenanthe oenanthe	OenOen3	330	[TGAA]14	[TGAA]14	GCA_013399995.1	VXBF01000235.1		14	he
ZFMK-TIS-2599201	Oenanthe oenanthe	OenOen3	330	[TGAA]14	[TGAA]14	GCA_013399995.1	VXBF01000235.1		14	ho
ZFMK-TIS-2599201	Oenanthe oenanthe	OenOen3	330	[TGAA]14	[TGAA]14	GCA_013399995.1	VXBF01000235.1		14	ho
ZFMK-TIS-26414	Oenanthe oenanthe	OenOen3	330	[TGAA]15	[TGAA]14	GCA_013399995.1	VXBF01000235.1		15	ho
ZFMK-TIS-26414	Oenanthe oenanthe	OenOen3	330	[TGAA]15	[TGAA]14	GCA_013399995.1	VXBF01000235.1		15	ho
ZFMK-DNA-FD19592440	Oenanthe oenanthe	OenOen3	330	[TGAA]14	[TGAA]14	GCA_013399995.1	VXBF01000235.1		14	ho
ZFMK-DNA-FD19592440	Oenanthe oenanthe	OenOen3	330	[TGAA]14	[TGAA]14	GCA_013399995.1	VXBF01000235.1		14	ho
ZFMK-DNA-FC19477048	Oenanthe oenanthe	OenOen3	330	[TGAA]14	[TGAA]14	GCA_013399995.1	VXBF01000235.1		14	ho
ZFMK-DNA-FC19477048	Oenanthe oenanthe	OenOen3	330	[TGAA]14	[TGAA]14	GCA_013399995.1	VXBF01000235.1		14	ho
ZFMK-DNA-FC19475608	Oenanthe oenanthe	OenOen3	330	[TGAA]14	[TGAA]14	GCA_013399995.1	VXBF01000235.1		14	he
ZFMK-DNA-FC19475608	Oenanthe oenanthe	OenOen3	330	[TGAA]16	[TGAA]14	GCA_013399995.1	VXBF01000235.1		16	he

## Sheet: OenOen4
ZFMK-TIS	Species	Locus	Ref Amp size	Repeat motif	Ref allele	NCBI No	Scaffold ID	LFA Sample ID	Haplotype											inheritance	Allele Nr.
									92 C->T	96 G->A	103 A->G	114 T->C	116 G->A	125 T->C	137 A->T	142 C->T	160 Msat	257 A->G	281 A->G
ZFMK-DNA-FD19595291	Oenanthe oenanthe	OenOen4	309	[TCCA]4 TCTA [TCCA]9.3	[TCCA]19.3	GCA_013399995.1	VXBF01000242.1		-	-	-	C	-	-	T	-	14.3b	-	-	ho
ZFMK-DNA-FD19595291	Oenanthe oenanthe	OenOen4	309	[TCCA]4 TCTA [TCCA]9.3	[TCCA]19.3	GCA_013399995.1	VXBF01000242.1		-	-	-	C	-	-	T	-	14.3b	-	-	ho
ZFMK-DNA-FC19450456	Oenanthe oenanthe	OenOen4	309		[TCCA]19.3	GCA_013399995.1	VXBF01000242.1		NA	NA	NA	NA	NA	NA	NA	NA	NA	NA	NA	NA
ZFMK-DNA-FC19450456	Oenanthe oenanthe	OenOen4	309		[TCCA]19.3	GCA_013399995.1	VXBF01000242.1		NA	NA	NA	NA	NA	NA	NA	NA	NA	NA	NA	NA
ZFMK-TIS-2007182	Oenanthe oenanthe	OenOen4	309	[TCCA]2 TCTA [TCCA]14.3	[TCCA]19.3	GCA_013399995.1	VXBF01000242.1		-	-	-	C	-	-	T	-	17.3c	-	-	ho
ZFMK-TIS-2007182	Oenanthe oenanthe	OenOen4	309	[TCCA]2 TCTA [TCCA]14.3	[TCCA]19.3	GCA_013399995.1	VXBF01000242.1		-	-	-	C	-	-	T	-	17.3c	-	-	ho
ZFMK-TIS-2577559	Oenanthe oenanthe	OenOen4	309	[TCCA]14.3	[TCCA]19.3	GCA_013399995.1	VXBF01000242.1		-	-	-	-	-	-	T	-	14.3	-	-	ho
ZFMK-TIS-2577559	Oenanthe oenanthe	OenOen4	309	[TCCA]14.3	[TCCA]19.3	GCA_013399995.1	VXBF01000242.1		-	-	-	-	-	-	T	-	14.3	-	-	ho
ZFMK-TIS-2599201	Oenanthe oenanthe	OenOen4	309	[TCCA]4 TCTA [TCCA]13.3	[TCCA]19.3	GCA_013399995.1	VXBF01000242.1		T	A	-	C	-	-	T	-	18.3b	-	-	ho
ZFMK-TIS-2599201	Oenanthe oenanthe	OenOen4	309	[TCCA]4 TCTA [TCCA]13.3	[TCCA]19.3	GCA_013399995.1	VXBF01000242.1		T	A	-	C	-	-	T	-	18.3b	-	-	ho
ZFMK-TIS-26414	Oenanthe oenanthe	OenOen4	309	[TCCA]13.3	[TCCA]19.3	GCA_013399995.1	VXBF01000242.1		-	-	-	-	-	-	-	-	13.3	G	G	he
ZFMK-TIS-26414	Oenanthe oenanthe	OenOen4	309	[TCCA]13.3	[TCCA]19.3	GCA_013399995.1	VXBF01000242.1		-	-	-	-	-	-	-	-	13.3	-	-	he
ZFMK-DNA-FD19592440	Oenanthe oenanthe	OenOen4	309	[TCCA]14.3	[TCCA]19.3	GCA_013399995.1	VXBF01000242.1		-	-	-	-	-	-	-	T	14.3	-	-	he
ZFMK-DNA-FD19592440	Oenanthe oenanthe	OenOen4	309	[TCCA]2 TCTA [TCCA]13.3	[TCCA]19.3	GCA_013399995.1	VXBF01000242.1		-	-	-	-	-	-	T	-	16.3c	-	-	he
ZFMK-DNA-FC19477048	Oenanthe oenanthe	OenOen4	309	[TCCA]14.3	[TCCA]19.3	GCA_013399995.1	VXBF01000242.1		-	-	G	-	A	C	T	-	14.3	-	-	he
ZFMK-DNA-FC19477048	Oenanthe oenanthe	OenOen4	309	[TCCA]15.3	[TCCA]19.3	GCA_013399995.1	VXBF01000242.1		-	-	-	-	-	-	-	-	15.3	-	-	he
ZFMK-DNA-FC19475608	Oenanthe oenanthe	OenOen4	309	[TCCA]16.3	[TCCA]19.3	GCA_013399995.1	VXBF01000242.1		-	-	G	C	A	C	T	-	16.3	-	-	he
ZFMK-DNA-FC19475608	Oenanthe oenanthe	OenOen4	309	[TCCA]4 TCTA [TCCA]16.3	[TCCA]19.3	GCA_013399995.1	VXBF01000242.1		-	-	-	C	-	-	T	-	21.3b	-	-	he

## Sheet: OenOen5
ZFMK-TIS	Species	Locus	Ref Amp size	Repeat motif	Ref allele	NCBI No	Scaffold ID	LFA Sample ID					inheritance	Allele Nr.
									22 C->T	170 Msat	292 G->A	293 G->A
ZFMK-DNA-FD19595291	Oenanthe oenanthe	OenOen5	317	[CATC]13.1	[CATC]13.1	GCA_013399995.1	VXBF01000245.1		-	13.1	-	-	he
ZFMK-DNA-FD19595291	Oenanthe oenanthe	OenOen5	317	[CATC]14.1	[CATC]13.1	GCA_013399995.1	VXBF01000245.1		-	14.1	-	-	he
ZFMK-DNA-FC19450456	Oenanthe oenanthe	OenOen5	317	[CATC]13.1	[CATC]13.1	GCA_013399995.1	VXBF01000245.1		T	13.1	A	-	he
ZFMK-DNA-FC19450456	Oenanthe oenanthe	OenOen5	317	[CATC]10 CATT [CATC]4.1	[CATC]13.1	GCA_013399995.1	VXBF01000245.1		-	15.1b	A	-	he
ZFMK-TIS-2007182	Oenanthe oenanthe	OenOen5	317	[CATC]13.1	[CATC]13.1	GCA_013399995.1	VXBF01000245.1		-	13.1	-	-	he
ZFMK-TIS-2007182	Oenanthe oenanthe	OenOen5	317	[CATC]15.1	[CATC]13.1	GCA_013399995.1	VXBF01000245.1		-	15.1	-	-	he
ZFMK-TIS-2577559	Oenanthe oenanthe	OenOen5	317	[CATC]13.1	[CATC]13.1	GCA_013399995.1	VXBF01000245.1		-	13.1	-	-	ho
ZFMK-TIS-2577559	Oenanthe oenanthe	OenOen5	317	[CATC]13.1	[CATC]13.1	GCA_013399995.1	VXBF01000245.1		-	13.1	-	-	ho
ZFMK-TIS-2599201	Oenanthe oenanthe	OenOen5	317	[CATC]11.1	[CATC]13.1	GCA_013399995.1	VXBF01000245.1		-	11.1	-	-	he
ZFMK-TIS-2599201	Oenanthe oenanthe	OenOen5	317	[CATC]12.1	[CATC]13.1	GCA_013399995.1	VXBF01000245.1		-	12.1	-	-	he
ZFMK-TIS-26414	Oenanthe oenanthe	OenOen5	317	[CATC]12.1	[CATC]13.1	GCA_013399995.1	VXBF01000245.1		-	12.1	-	-	he
ZFMK-TIS-26414	Oenanthe oenanthe	OenOen5	317	[CATC]15.1	[CATC]13.1	GCA_013399995.1	VXBF01000245.1		-	15.1	-	-	he
ZFMK-DNA-FD19592440	Oenanthe oenanthe	OenOen5	317	[CATC]13.1	[CATC]13.1	GCA_013399995.1	VXBF01000245.1		-	13.1	-	-	he
ZFMK-DNA-FD19592440	Oenanthe oenanthe	OenOen5	317	[CATC]14.1	[CATC]13.1	GCA_013399995.1	VXBF01000245.1		-	14.1	-	-	he
ZFMK-DNA-FC19477048	Oenanthe oenanthe	OenOen5	317	[CATC]12.1	[CATC]13.1	GCA_013399995.1	VXBF01000245.1		-	12.1	-	-	he
ZFMK-DNA-FC19477048	Oenanthe oenanthe	OenOen5	317	[CATC]13.1	[CATC]13.1	GCA_013399995.1	VXBF01000245.1		-	13.1	-	-	he
ZFMK-DNA-FC19475608	Oenanthe oenanthe	OenOen5	317	[CATC]10.1	[CATC]13.1	GCA_013399995.1	VXBF01000245.1		-	10.1	-	A	he
ZFMK-DNA-FC19475608	Oenanthe oenanthe	OenOen5	317	[CATC]16.1	[CATC]13.1	GCA_013399995.1	VXBF01000245.1		-	16.1	-	A	he

## Sheet: OenOen6
ZFMK-TIS	Species	Locus	Ref Amp size	Repeat motif	Ref allele	NCBI No	Scaffold ID	LFA Sample ID			inheritance	Allele Nr.
									171 Msat	316 G->T
ZFMK-DNA-FD19595291	Oenanthe oenanthe	OenOen6	349	[TCCA]12.2	[TCCA]13.2	GCA_013399995.1	VXBF01000245.1		12.2	-	he
ZFMK-DNA-FD19595291	Oenanthe oenanthe	OenOen6	349	[TCCA]13.2	[TCCA]13.2	GCA_013399995.1	VXBF01000245.1		13.2	-	he
ZFMK-DNA-FC19450456	Oenanthe oenanthe	OenOen6	349		[TCCA]13.2	GCA_013399995.1	VXBF01000245.1		NA	NA	NA
ZFMK-DNA-FC19450456	Oenanthe oenanthe	OenOen6	349		[TCCA]13.2	GCA_013399995.1	VXBF01000245.1		NA	NA	NA
ZFMK-TIS-2007182	Oenanthe oenanthe	OenOen6	349	[TCCA]13.2	[TCCA]13.2	GCA_013399995.1	VXBF01000245.1		13.2	-	he
ZFMK-TIS-2007182	Oenanthe oenanthe	OenOen6	349	[TCCA]15.2	[TCCA]13.2	GCA_013399995.1	VXBF01000245.1		15.2	-	he
ZFMK-TIS-2577559	Oenanthe oenanthe	OenOen6	349	[TCCA]11.2	[TCCA]13.2	GCA_013399995.1	VXBF01000245.1		11.2	-	he
ZFMK-TIS-2577559	Oenanthe oenanthe	OenOen6	349	[TCCA]16.2	[TCCA]13.2	GCA_013399995.1	VXBF01000245.1		16.2	-	he
ZFMK-TIS-2599201	Oenanthe oenanthe	OenOen6	349	[TCCA]12.2	[TCCA]13.2	GCA_013399995.1	VXBF01000245.1		12.2	-	he
ZFMK-TIS-2599201	Oenanthe oenanthe	OenOen6	349	[TCCA]13.2	[TCCA]13.2	GCA_013399995.1	VXBF01000245.1		13.2	-	he
ZFMK-TIS-26414	Oenanthe oenanthe	OenOen6	349	[TCCA]11.2	[TCCA]13.2	GCA_013399995.1	VXBF01000245.1		11.2	-	he
ZFMK-TIS-26414	Oenanthe oenanthe	OenOen6	349	[TCCA]12.2	[TCCA]13.2	GCA_013399995.1	VXBF01000245.1		12.2	-	he
ZFMK-DNA-FD19592440	Oenanthe oenanthe	OenOen6	349	[TCCA]12.2	[TCCA]13.2	GCA_013399995.1	VXBF01000245.1		12.2	-	he
ZFMK-DNA-FD19592440	Oenanthe oenanthe	OenOen6	349	[TCCA]13.2	[TCCA]13.2	GCA_013399995.1	VXBF01000245.1		13.2	-	he
ZFMK-DNA-FC19477048	Oenanthe oenanthe	OenOen6	349	[TCCA]14.2	[TCCA]13.2	GCA_013399995.1	VXBF01000245.1		14.2	-	he
ZFMK-DNA-FC19477048	Oenanthe oenanthe	OenOen6	349	[TCCA]16.2	[TCCA]13.2	GCA_013399995.1	VXBF01000245.1		16.2	-	he
ZFMK-DNA-FC19475608	Oenanthe oenanthe	OenOen6	349	[TCCA]10.2	[TCCA]13.2	GCA_013399995.1	VXBF01000245.1		10.2	T	he
ZFMK-DNA-FC19475608	Oenanthe oenanthe	OenOen6	349	[TCCA]11.2	[TCCA]13.2	GCA_013399995.1	VXBF01000245.1		11.2	T	he

## Sheet: OenOen7
ZFMK-TIS	Species	Locus	Ref Amp size	Repeat motif	Ref allele	NCBI No	Scaffold ID	LFA Sample ID				inheritance	Allele Nr.
									77 A->G	146 Msat	210 C->T
ZFMK-DNA-FD19595291	Oenanthe oenanthe	OenOen7	333	[ATCC]11.1	[ATCC]12.1	GCA_013399995.1	VXBF01000250.1		-	11.1	-	he
ZFMK-DNA-FD19595291	Oenanthe oenanthe	OenOen7	333	[ATCC]12.1	[ATCC]12.1	GCA_013399995.1	VXBF01000250.1		-	12.1	-	he
ZFMK-DNA-FC19450456	Oenanthe oenanthe	OenOen7	333	[ATCC]10.1	[ATCC]12.1	GCA_013399995.1	VXBF01000250.1		-	10.1	T	ho
ZFMK-DNA-FC19450456	Oenanthe oenanthe	OenOen7	333	[ATCC]10.1	[ATCC]12.1	GCA_013399995.1	VXBF01000250.1		-	10.1	T	ho
ZFMK-TIS-2007182	Oenanthe oenanthe	OenOen7	333	[ATCC]10.1	[ATCC]12.1	GCA_013399995.1	VXBF01000250.1		-	10.1	T	he
ZFMK-TIS-2007182	Oenanthe oenanthe	OenOen7	333	[ATCC]13.1	[ATCC]12.1	GCA_013399995.1	VXBF01000250.1		-	13.1	T	he
ZFMK-TIS-2577559	Oenanthe oenanthe	OenOen7	333	[ATCC]10.1	[ATCC]12.1	GCA_013399995.1	VXBF01000250.1		-	10.1	-	he
ZFMK-TIS-2577559	Oenanthe oenanthe	OenOen7	333	[ATCC]12.1	[ATCC]12.1	GCA_013399995.1	VXBF01000250.1		-	12.1	-	he
ZFMK-TIS-2599201	Oenanthe oenanthe	OenOen7	333	[ATCC]12.1	[ATCC]12.1	GCA_013399995.1	VXBF01000250.1		-	12.1	T	he
ZFMK-TIS-2599201	Oenanthe oenanthe	OenOen7	333	[ATCC]13.1	[ATCC]12.1	GCA_013399995.1	VXBF01000250.1		-	13.1	T	he
ZFMK-TIS-26414	Oenanthe oenanthe	OenOen7	333	[ATCC]8.1	[ATCC]12.1	GCA_013399995.1	VXBF01000250.1		-	8.1	-	he
ZFMK-TIS-26414	Oenanthe oenanthe	OenOen7	333	[ATCC]13.1	[ATCC]12.1	GCA_013399995.1	VXBF01000250.1		-	13.1	-	he
ZFMK-DNA-FD19592440	Oenanthe oenanthe	OenOen7	333	[ATCC]10.3	[ATCC]12.1	GCA_013399995.1	VXBF01000250.1		G	10.3	T	he
ZFMK-DNA-FD19592440	Oenanthe oenanthe	OenOen7	333	[ATCC]11.1	[ATCC]12.1	GCA_013399995.1	VXBF01000250.1		G	11.1	T	he
ZFMK-DNA-FC19477048	Oenanthe oenanthe	OenOen7	333	[ATCC]9.1	[ATCC]12.1	GCA_013399995.1	VXBF01000250.1		-	9.1	T	he
ZFMK-DNA-FC19477048	Oenanthe oenanthe	OenOen7	333	[ATCC]10.1	[ATCC]12.1	GCA_013399995.1	VXBF01000250.1		-	10.1	T	he
ZFMK-DNA-FC19475608	Oenanthe oenanthe	OenOen7	333	[ATCC]9.1	[ATCC]12.1	GCA_013399995.1	VXBF01000250.1		-	9.1	-	ho
ZFMK-DNA-FC19475608	Oenanthe oenanthe	OenOen7	333	[ATCC]9.1	[ATCC]12.1	GCA_013399995.1	VXBF01000250.1		-	9.1	-	ho

## Sheet: OenOen8
ZFMK-TIS	Species	Locus	Ref Amp size	Repeat motif	Ref allele	NCBI No	Scaffold ID	LFA Sample ID										inheritance	Allele Nr.
									52 G->A	67 C->T	90 C->T	160 Msat	211 C->T	219 C->A	226 C->A	228 C->G	229 A->C
ZFMK-DNA-FD19595291	Oenanthe oenanthe	OenOen8	340	[TCCA]11.3	[TCCA]12 TCCC	GCA_013399995.1	VXBF01000259.1		A	T	-	11.3b	-	-	-	-	-	he
ZFMK-DNA-FD19595291	Oenanthe oenanthe	OenOen8	340	[TCCA]11 TCCC	[TCCA]12 TCCC	GCA_013399995.1	VXBF01000259.1		-	-	-	12	-	-	-	G	-	he
ZFMK-DNA-FC19450456	Oenanthe oenanthe	OenOen8	340	[TCCA]10.3	[TCCA]12 TCCC	GCA_013399995.1	VXBF01000259.1		-	-	-	10.3b	-	-	-	-	-	he
ZFMK-DNA-FC19450456	Oenanthe oenanthe	OenOen8	340	[TCCA]10 TCCC	[TCCA]12 TCCC	GCA_013399995.1	VXBF01000259.1		-	-	-	11	-	-	-	-	-	he
ZFMK-TIS-2007182	Oenanthe oenanthe	OenOen8	340	[TCCA]12 CCCA [TCCA]1.3	[TCCA]12 TCCC	GCA_013399995.1	VXBF01000259.1		A	T	-	14.3c	-	-	-	-	-	he
ZFMK-TIS-2007182	Oenanthe oenanthe	OenOen8	340	[TCCA]12 CCCA TCCA TCCC	[TCCA]12 TCCC	GCA_013399995.1	VXBF01000259.1		A	T	-	15d	-	-	-	-	-	he
ZFMK-TIS-2577559	Oenanthe oenanthe	OenOen8	340	[TCCA]7.3	[TCCA]12 TCCC	GCA_013399995.1	VXBF01000259.1		-	T	T	7.3b	-	-	-	-	-	he
ZFMK-TIS-2577559	Oenanthe oenanthe	OenOen8	340	[TCCA]7 TCCC	[TCCA]12 TCCC	GCA_013399995.1	VXBF01000259.1		-	T	T	8	-	-	-	-	-	he
ZFMK-TIS-2599201	Oenanthe oenanthe	OenOen8	340	[TCCA]2 CCCA [TCCA]10.3	[TCCA]12 TCCC	GCA_013399995.1	VXBF01000259.1		-	-	T	13.3c	-	A	-	G	-	he
ZFMK-TIS-2599201	Oenanthe oenanthe	OenOen8	340	[TCCA]2 CCCA [TCCA]10 TCCC	[TCCA]12 TCCC	GCA_013399995.1	VXBF01000259.1		-	-	T	14d	-	A	-	G	-	he
ZFMK-TIS-26414	Oenanthe oenanthe	OenOen8	340	[TCCA]12.3	[TCCA]12 TCCC	GCA_013399995.1	VXBF01000259.1		-	-	-	12.3b	-	-	-	-	-	he
ZFMK-TIS-26414	Oenanthe oenanthe	OenOen8	340	[TCCA]12 TCCC	[TCCA]12 TCCC	GCA_013399995.1	VXBF01000259.1		-	-	-	13	-	-	-	-	-	he
ZFMK-DNA-FD19592440	Oenanthe oenanthe	OenOen8	340	[TCCA]2 CCCA [TCCA]5 CCCA [TCCA]1.3	[TCCA]12 TCCC	GCA_013399995.1	VXBF01000259.1		-	-	-	10.3e	T	-	-	-	-	he
ZFMK-DNA-FD19592440	Oenanthe oenanthe	OenOen8	340	[TCCA]2 CCCA [TCCA]5 CCCA TCCA TCCC	[TCCA]12 TCCC	GCA_013399995.1	VXBF01000259.1		-	-	-	11f	-	-	-	-	-	he
ZFMK-DNA-FC19477048	Oenanthe oenanthe	OenOen8	340	[TCCA]2 CCCA [TCCA]12.3	[TCCA]12 TCCC	GCA_013399995.1	VXBF01000259.1		-	-	T	15.3c	-	-	-	-	-	he
ZFMK-DNA-FC19477048	Oenanthe oenanthe	OenOen8	340	[TCCA]2 CCCA [TCCA]12 TCCC	[TCCA]12 TCCC	GCA_013399995.1	VXBF01000259.1		-	-	T	16d	-	-	-	-	-	he
ZFMK-DNA-FC19475608	Oenanthe oenanthe	OenOen8	340	[TCCA]2 CCCA [TCCA]12 CCCA [TCCA]1.3	[TCCA]12 TCCC	GCA_013399995.1	VXBF01000259.1		-	-	-	17.3e	-	-	A	-	C	he
ZFMK-DNA-FC19475608	Oenanthe oenanthe	OenOen8	340	[TCCA]2 CCCA [TCCA]12 CCCA TCCA TCCC	[TCCA]12 TCCC	GCA_013399995.1	VXBF01000259.1		-	-	T	18f	-	-	-	-	-	he

## Sheet: OenOen10
ZFMK-TIS	Species	Locus	Ref Amp size	Repeat motif	Ref allele	NCBI No	Scaffold ID	LFA Sample ID										inheritance	Allele Nr.
									64 A->G	69 G->A	102 A->C	125 C->T	145 Msat	227 A->C	230 T->C	234 A->C	254 C->G
ZFMK-DNA-FD19595291	Oenanthe oenanthe	OenOen10	311	[TCCA]12.3	[TCCA]13.3	GCA_013399995.1	VXBF01000366.1		-	-	-	T	12.3	C	C	C	G	he
ZFMK-DNA-FD19595291	Oenanthe oenanthe	OenOen10	311	[TCCA]12.3	[TCCA]13.3	GCA_013399995.1	VXBF01000366.1		-	-	-	-	12.3	C	C	C	-	he
ZFMK-DNA-FC19450456	Oenanthe oenanthe	OenOen10	311	[TCCA]14.3	[TCCA]13.3	GCA_013399995.1	VXBF01000366.1		G	-	-	T	14.3	C	C	C	G	he
ZFMK-DNA-FC19450456	Oenanthe oenanthe	OenOen10	311	[TCCA]15.3	[TCCA]13.3	GCA_013399995.1	VXBF01000366.1		G	-	-	T	15.3	C	C	C	G	he
ZFMK-TIS-2007182	Oenanthe oenanthe	OenOen10	311	[TCCA]13.3	[TCCA]13.3	GCA_013399995.1	VXBF01000366.1		-	-	C	T	13.3	C	C	C	G	he
ZFMK-TIS-2007182	Oenanthe oenanthe	OenOen10	311	[TCCA]15.3	[TCCA]13.3	GCA_013399995.1	VXBF01000366.1		-	-	-	T	15.3	C	C	C	G	he
ZFMK-TIS-2577559	Oenanthe oenanthe	OenOen10	311	[TCCA]13.3	[TCCA]13.3	GCA_013399995.1	VXBF01000366.1		-	-	-	T	13.3	C	C	C	G	he
ZFMK-TIS-2577559	Oenanthe oenanthe	OenOen10	311	[TCCA]13.3	[TCCA]13.3	GCA_013399995.1	VXBF01000366.1		-	-	-	T	13.3	-	-	-	G	he
ZFMK-TIS-2599201	Oenanthe oenanthe	OenOen10	311	[TCCA]13.3	[TCCA]13.3	GCA_013399995.1	VXBF01000366.1		-	-	-	T	13.3	C	C	C	G	he
ZFMK-TIS-2599201	Oenanthe oenanthe	OenOen10	311	[TCCA]7 TACA [TCCA]7.3	[TCCA]13.3	GCA_013399995.1	VXBF01000366.1		-	-	-	-	15.3b	C	C	C	G	he
ZFMK-TIS-26414	Oenanthe oenanthe	OenOen10	311	[TCCA]14.3	[TCCA]13.3	GCA_013399995.1	VXBF01000366.1		-	-	-	T	14.3	C	C	C	G	he
ZFMK-TIS-26414	Oenanthe oenanthe	OenOen10	311	[TCCA]15.3	[TCCA]13.3	GCA_013399995.1	VXBF01000366.1		-	-	-	T	15.3	C	C	C	G	he
ZFMK-DNA-FD19592440	Oenanthe oenanthe	OenOen10	311	[TCCA]13.3	[TCCA]13.3	GCA_013399995.1	VXBF01000366.1		-	-	-	T	13.3	C	C	C	G	he
ZFMK-DNA-FD19592440	Oenanthe oenanthe	OenOen10	311	[TCCA]13.3	[TCCA]13.3	GCA_013399995.1	VXBF01000366.1		-	-	-	-	13.3	C	C	C	G	he
ZFMK-DNA-FC19477048	Oenanthe oenanthe	OenOen10	311	[TCCA]12.3	[TCCA]13.3	GCA_013399995.1	VXBF01000366.1		-	-	-	T	12.3	C	C	C	G	he
ZFMK-DNA-FC19477048	Oenanthe oenanthe	OenOen10	311	[TCCA]15.3	[TCCA]13.3	GCA_013399995.1	VXBF01000366.1		-	-	-	-	15.3	C	C	C	G	he
ZFMK-DNA-FC19475608	Oenanthe oenanthe	OenOen10	311	[TCCA]16.3	[TCCA]13.3	GCA_013399995.1	VXBF01000366.1		-	A	-	-	16.3	C	C	C	G	he
ZFMK-DNA-FC19475608	Oenanthe oenanthe	OenOen10	311	[TCCA]16.3	[TCCA]13.3	GCA_013399995.1	VXBF01000366.1		-	-	-	-	16.3	-	-	-	-	he

## Sheet: OenOen13
ZFMK-TIS	Species	Locus	Ref Amp size	Repeat motif	Ref allele	NCBI No	Scaffold ID	LFA Sample ID			inheritance	Allele Nr.
									151 Msat	268 T->C
ZFMK-DNA-FD19595291	Oenanthe oenanthe	OenOen13	350	[TCCA]12.2	[TCCA]13.2	GCA_013399995.1	VXBF01000540.1		12.2	-	ho
ZFMK-DNA-FD19595291	Oenanthe oenanthe	OenOen13	350	[TCCA]12.2	[TCCA]13.2	GCA_013399995.1	VXBF01000540.1		12.2	-	ho
ZFMK-DNA-FC19450456	Oenanthe oenanthe	OenOen13	350		[TCCA]13.2	GCA_013399995.1	VXBF01000540.1		NA	NA	NA
ZFMK-DNA-FC19450456	Oenanthe oenanthe	OenOen13	350		[TCCA]13.2	GCA_013399995.1	VXBF01000540.1		NA	NA	NA
ZFMK-TIS-2007182	Oenanthe oenanthe	OenOen13	350	[TCCA]10.2	[TCCA]13.2	GCA_013399995.1	VXBF01000540.1		10.2	-	he
ZFMK-TIS-2007182	Oenanthe oenanthe	OenOen13	350	[TCCA]14.2	[TCCA]13.2	GCA_013399995.1	VXBF01000540.1		14.2	C	he
ZFMK-TIS-2577559	Oenanthe oenanthe	OenOen13	350	[TCCA]13.2	[TCCA]13.2	GCA_013399995.1	VXBF01000540.1		13.2	-	he
ZFMK-TIS-2577559	Oenanthe oenanthe	OenOen13	350	[TCCA]14.2	[TCCA]13.2	GCA_013399995.1	VXBF01000540.1		14.2	-	he
ZFMK-TIS-2599201	Oenanthe oenanthe	OenOen13	350	[TCCA]13.2	[TCCA]13.2	GCA_013399995.1	VXBF01000540.1		13.2	-	ho
ZFMK-TIS-2599201	Oenanthe oenanthe	OenOen13	350	[TCCA]13.2	[TCCA]13.2	GCA_013399995.1	VXBF01000540.1		13.2	-	ho
ZFMK-TIS-26414	Oenanthe oenanthe	OenOen13	350	[TCCA]12.2	[TCCA]13.2	GCA_013399995.1	VXBF01000540.1		12.2	-	he
ZFMK-TIS-26414	Oenanthe oenanthe	OenOen13	350	[TCCA]13.2	[TCCA]13.2	GCA_013399995.1	VXBF01000540.1		13.2	-	he
ZFMK-DNA-FD19592440	Oenanthe oenanthe	OenOen13	350	[TCCA]12.2	[TCCA]13.2	GCA_013399995.1	VXBF01000540.1		12.2	C	he
ZFMK-DNA-FD19592440	Oenanthe oenanthe	OenOen13	350	[TCCA]13.2	[TCCA]13.2	GCA_013399995.1	VXBF01000540.1		13.2	C	he
ZFMK-DNA-FC19477048	Oenanthe oenanthe	OenOen13	350	[TCCA]12.2	[TCCA]13.2	GCA_013399995.1	VXBF01000540.1		12.2	-	ho
ZFMK-DNA-FC19477048	Oenanthe oenanthe	OenOen13	350	[TCCA]12.2	[TCCA]13.2	GCA_013399995.1	VXBF01000540.1		12.2	-	ho
ZFMK-DNA-FC19475608	Oenanthe oenanthe	OenOen13	350	[TCCA]15.2	[TCCA]13.2	GCA_013399995.1	VXBF01000540.1		15.2	-	ho
ZFMK-DNA-FC19475608	Oenanthe oenanthe	OenOen13	350	[TCCA]15.2	[TCCA]13.2	GCA_013399995.1	VXBF01000540.1		15.2	-	ho

[truncated: 15 more sheets: OenOen14, OenOen15, OenOen16, OenOen17, OenOen18, OenOen19, OenOen22, OenOen23, OenOen24, OenOen25, OenOen26, OenOen27, OenOen28, OenOen29, OenOen30]
