# Supplementary material for: FOGS: A SNPSTR Marker Database to Combat Wildlife Trafficking and a Cell Culture Bank for Ex‐Situ Conservation
Source: Mol Ecol Resour. 2025 Jan 10;25(4):e14062. doi: 10.1111/1755-0998.14062 (PMC11969641; doi:10.1111/1755-0998.14062)
Supplement: Supplementary file 4 — Table S4. SNPSTR data. [file MEN-25-e14062-s001.zip › Supplementary S4/Ouroborus_cataphractus_SNPSTR.xlsx]

## Sheet: OurCat1
ZFMK-TIS	Species	Locus	Ref Amp size	Repeat motif	Ref allele	NCBI No	Scaffold ID	LFA Sample ID	Haplotype						inheritance	Allele Nr.
									121 C->T	127 T->A	131 T->C	171 Msat	218 T->C	250 A->G
ZFMK-DNA-FC19475124	Ouroborus cataphractus	OurCat1	316	[AACA]4.1	[AACA]11				-	-	C	4.1b	C	G	he
ZFMK-DNA-FC19475124	Ouroborus cataphractus	OurCat1	316	[AACA]8	[AACA]11				-	-	-	8	-	G	he
ZFMK-DNA-FC19474840	Ouroborus cataphractus	OurCat1	316	[AACA]11	[AACA]11				-	-	-	11	-	G	he
ZFMK-DNA-FC19474840	Ouroborus cataphractus	OurCat1	316	[AACA]11	[AACA]11				-	-	-	11	-	-	he
ZFMK-DNA-FC19473112	Ouroborus cataphractus	OurCat1	316	[AACA]8	[AACA]11				-	-	-	8	-	G	he
ZFMK-DNA-FC19473112	Ouroborus cataphractus	OurCat1	316	[AACA]9	[AACA]11				-	-	-	9	-	G	he
ZFMK-DNA-FC19475071	Ouroborus cataphractus	OurCat1	316	[AACA]4.1	[AACA]11				T	A	C	4.1b	C	G	he
ZFMK-DNA-FC19475071	Ouroborus cataphractus	OurCat1	316	[AACA]9	[AACA]11				T	-	-	9	-	G	he
ZFMK-DNA-FC19477240	Ouroborus cataphractus	OurCat1	316	[AACA]8	[AACA]11				-	-	-	8	-	G	he
ZFMK-DNA-FC19477240	Ouroborus cataphractus	OurCat1	316	[AACA]10	[AACA]11				-	-	-	10	-	G	he
ZFMK-DNA-FC19477144	Ouroborus cataphractus	OurCat1	316	[AACA]4.1	[AACA]11				T	A	C	4.1b	C	G	he
ZFMK-DNA-FC19477144	Ouroborus cataphractus	OurCat1	316	[AACA]10	[AACA]11				-	-	-	10	-	G	he
ZFMK-DNA-FC19475032	Ouroborus cataphractus	OurCat1	316	[AACA]8	[AACA]11				-	-	-	8	-	G	he
ZFMK-DNA-FC19475032	Ouroborus cataphractus	OurCat1	316	[AACA]9	[AACA]11				-	-	-	9	-	G	he
ZFMK-DNA-FC19476184	Ouroborus cataphractus	OurCat1	316	[AACA]4.1	[AACA]11				T	A	C	4.1b	C	G	he
ZFMK-DNA-FC19476184	Ouroborus cataphractus	OurCat1	316	[AACA]9	[AACA]11				-	-	-	9	-	G	he
ZFMK-DNA-FC19476280	Ouroborus cataphractus	OurCat1	316	[AACA]9	[AACA]11				-	-	C	9	-	G	he
ZFMK-DNA-FC19476280	Ouroborus cataphractus	OurCat1	316	[AACA]10	[AACA]11				-	-	-	10	-	G	he
ZFMK-DNA-FC19476088	Ouroborus cataphractus	OurCat1	316		[AACA]11				NA	NA	NA	NA	NA	NA	NA
ZFMK-DNA-FC19476088	Ouroborus cataphractus	OurCat1	316		[AACA]11				NA	NA	NA	NA	NA	NA	NA

## Sheet: OurCat2
ZFMK-TIS	Species	Locus	Ref Amp size	Repeat motif	Ref allele	NCBI No	Scaffold ID	LFA Sample ID	Haplotype		inheritance	Allele Nr.
									23 T->C	165 Msat
ZFMK-DNA-FC19475124	Ouroborus cataphractus	OurCat2	340	[GATA]11.3	[GATA]13.3				-	11.3	he
ZFMK-DNA-FC19475124	Ouroborus cataphractus	OurCat2	340	[GATA]13.3	[GATA]13.3				C	13.3	he
ZFMK-DNA-FC19474840	Ouroborus cataphractus	OurCat2	340	[GATA]9 [GATC]1.3	[GATA]13.3				-	10.3b	he
ZFMK-DNA-FC19474840	Ouroborus cataphractus	OurCat2	340	[GATA]13.3	[GATA]13.3				-	13.3	he
ZFMK-DNA-FC19473112	Ouroborus cataphractus	OurCat2	340	[GATA]11.3	[GATA]13.3				-	11.3	he
ZFMK-DNA-FC19473112	Ouroborus cataphractus	OurCat2	340	[GATA]13.3	[GATA]13.3				-	13.3	he
ZFMK-DNA-FC19475071	Ouroborus cataphractus	OurCat2	340	[GATA]11 [GATC]1.3	[GATA]13.3				-	12.3b	he
ZFMK-DNA-FC19475071	Ouroborus cataphractus	OurCat2	340	[GATA]12.3	[GATA]13.3				-	12.3	he
ZFMK-DNA-FC19477240	Ouroborus cataphractus	OurCat2	340	[GATA]9.3	[GATA]13.3				-	9.3	he
ZFMK-DNA-FC19477240	Ouroborus cataphractus	OurCat2	340	[GATA]13.3	[GATA]13.3				-	13.3	he
ZFMK-DNA-FC19477144	Ouroborus cataphractus	OurCat2	340	[GATA]11.3	[GATA]13.3				-	11.3	ho
ZFMK-DNA-FC19477144	Ouroborus cataphractus	OurCat2	340	[GATA]11.3	[GATA]13.3				-	11.3	ho
ZFMK-DNA-FC19475032	Ouroborus cataphractus	OurCat2	340	[GATA]11.3	[GATA]13.3				-	11.3	ho
ZFMK-DNA-FC19475032	Ouroborus cataphractus	OurCat2	340	[GATA]11.3	[GATA]13.3				-	11.3	ho
ZFMK-DNA-FC19476184	Ouroborus cataphractus	OurCat2	340	[GATA]9.3	[GATA]13.3				-	9.3	he
ZFMK-DNA-FC19476184	Ouroborus cataphractus	OurCat2	340	[GATA]11.3	[GATA]13.3				-	11.3	he
ZFMK-DNA-FC19476280	Ouroborus cataphractus	OurCat2	340	[GATA]11.3	[GATA]13.3				-	11.3	he
ZFMK-DNA-FC19476280	Ouroborus cataphractus	OurCat2	340	[GATA]11 [GATC]1.3	[GATA]13.3				-	12.3b	he
ZFMK-DNA-FC19476088	Ouroborus cataphractus	OurCat2	340		[GATA]13.3				NA	NA	NA
ZFMK-DNA-FC19476088	Ouroborus cataphractus	OurCat2	340		[GATA]13.3				NA	NA	NA

## Sheet: OurCat4
ZFMK-TIS	Species	Locus	Ref Amp size	Repeat motif	Ref allele	NCBI No	Scaffold ID	LFA Sample ID		inheritance	Allele Nr.
									116 Msat
ZFMK-DNA-FC19475124	Ouroborus cataphractus	OurCat4	306	[AAAG]10.3	[AAAG]15.3				10.3	he
ZFMK-DNA-FC19475124	Ouroborus cataphractus	OurCat4	306	[AAAG]13.3	[AAAG]15.3				13.3	he
ZFMK-DNA-FC19474840	Ouroborus cataphractus	OurCat4	306	[AAAG]13.3	[AAAG]15.3				13.3	he
ZFMK-DNA-FC19474840	Ouroborus cataphractus	OurCat4	306	[AAAG]15.3	[AAAG]15.3				15.3	he
ZFMK-DNA-FC19473112	Ouroborus cataphractus	OurCat4	306	[AAAG]14.3	[AAAG]15.3				14.3	he
ZFMK-DNA-FC19473112	Ouroborus cataphractus	OurCat4	306	[AAAG]15.3	[AAAG]15.3				15.3	he
ZFMK-DNA-FC19475071	Ouroborus cataphractus	OurCat4	306	[AAAG]10.3	[AAAG]15.3				10.3	he
ZFMK-DNA-FC19475071	Ouroborus cataphractus	OurCat4	306	[AAAG]11.3	[AAAG]15.3				11.3	he
ZFMK-DNA-FC19477240	Ouroborus cataphractus	OurCat4	306	[AAAG]13.3	[AAAG]15.3				13.3	he
ZFMK-DNA-FC19477240	Ouroborus cataphractus	OurCat4	306	[AAAG]15.3	[AAAG]15.3				15.3	he
ZFMK-DNA-FC19477144	Ouroborus cataphractus	OurCat4	306	[AAAG]11.3	[AAAG]15.3				11.3	he
ZFMK-DNA-FC19477144	Ouroborus cataphractus	OurCat4	306	[AAAG]15.3	[AAAG]15.3				15.3	he
ZFMK-DNA-FC19475032	Ouroborus cataphractus	OurCat4	306	[AAAG]10.3	[AAAG]15.3				10.3	he
ZFMK-DNA-FC19475032	Ouroborus cataphractus	OurCat4	306	[AAAG]14.3	[AAAG]15.3				14.3	he
ZFMK-DNA-FC19476184	Ouroborus cataphractus	OurCat4	306	[AAAG]11.3	[AAAG]15.3				11.3	he
ZFMK-DNA-FC19476184	Ouroborus cataphractus	OurCat4	306	[AAAG]12.3	[AAAG]15.3				12.3	he
ZFMK-DNA-FC19476280	Ouroborus cataphractus	OurCat4	306	[AAAG]13.3	[AAAG]15.3				13.3	he
ZFMK-DNA-FC19476280	Ouroborus cataphractus	OurCat4	306	[AAAG]15.3	[AAAG]15.3				15.3	he
ZFMK-DNA-FC19476088	Ouroborus cataphractus	OurCat4	306		[AAAG]15.3				NA	NA
ZFMK-DNA-FC19476088	Ouroborus cataphractus	OurCat4	306		[AAAG]15.3				NA	NA

## Sheet: OurCat5
ZFMK-TIS	Species	Locus	Ref Amp size	Repeat motif	Ref allele	NCBI No	Scaffold ID	LFA Sample ID	Haplotype				inheritance	Allele Nr.
									95 T->C	161 Msat	229 A->G	272 A->G
ZFMK-DNA-FC19475124	Ouroborus cataphractus	OurCat5	305	[GATA]12	[GATA]14				C	12	G	-	he
ZFMK-DNA-FC19475124	Ouroborus cataphractus	OurCat5	305	[GATA]14	[GATA]14				C	14	-	-	he
ZFMK-DNA-FC19474840	Ouroborus cataphractus	OurCat5	305	[GATA]12	[GATA]14				-	12	-	G	he
ZFMK-DNA-FC19474840	Ouroborus cataphractus	OurCat5	305	[GATA]14	[GATA]14				-	14	-	G	he
ZFMK-DNA-FC19473112	Ouroborus cataphractus	OurCat5	305	[GATA]12	[GATA]14				C	12	G	-	he
ZFMK-DNA-FC19473112	Ouroborus cataphractus	OurCat5	305	[GATA]14	[GATA]14				C	14	-	-	he
ZFMK-DNA-FC19475071	Ouroborus cataphractus	OurCat5	305	[GATA]12	[GATA]14				C	12	G	-	he
ZFMK-DNA-FC19475071	Ouroborus cataphractus	OurCat5	305	[GATA]13	[GATA]14				C	13	G	-	he
ZFMK-DNA-FC19477240	Ouroborus cataphractus	OurCat5	305	[GATA]13	[GATA]14				C	13	G	-	he
ZFMK-DNA-FC19477240	Ouroborus cataphractus	OurCat5	305	[GATA]15	[GATA]14				C	15	G	-	he
ZFMK-DNA-FC19477144	Ouroborus cataphractus	OurCat5	305	[GATA]14	[GATA]14				C	14	-	-	he
ZFMK-DNA-FC19477144	Ouroborus cataphractus	OurCat5	305	[GATA]15	[GATA]14				C	15	-	-	he
ZFMK-DNA-FC19475032	Ouroborus cataphractus	OurCat5	305	[GATA]11	[GATA]14				C	11	G	-	he
ZFMK-DNA-FC19475032	Ouroborus cataphractus	OurCat5	305	[GATA]14	[GATA]14				C	14	G	-	he
ZFMK-DNA-FC19476184	Ouroborus cataphractus	OurCat5	305	[GATA]12	[GATA]14				C	12	-	-	he
ZFMK-DNA-FC19476184	Ouroborus cataphractus	OurCat5	305	[GATA]14	[GATA]14				C	14	-	G	he
ZFMK-DNA-FC19476280	Ouroborus cataphractus	OurCat5	305	[GATA]12	[GATA]14				C	12	-	G	he
ZFMK-DNA-FC19476280	Ouroborus cataphractus	OurCat5	305	[GATA]15	[GATA]14				C	15	-	G	he
ZFMK-DNA-FC19476088	Ouroborus cataphractus	OurCat5	305		[GATA]14				NA	NA	NA	NA	NA
ZFMK-DNA-FC19476088	Ouroborus cataphractus	OurCat5	305		[GATA]14				NA	NA	NA	NA	NA

## Sheet: OurCat6
ZFMK-TIS	Species	Locus	Ref Amp size	Repeat motif	Ref allele	NCBI No	Scaffold ID	LFA Sample ID	Haplotype		inheritance	Allele Nr.
									112 A->C	135 Msat
ZFMK-DNA-FC19475124	Ouroborus cataphractus	OurCat6	311	[TAGA]11.3	[TAGA]13.3				-	11.3	ho
ZFMK-DNA-FC19475124	Ouroborus cataphractus	OurCat6	311	[TAGA]11.3	[TAGA]13.3				-	11.3	ho
ZFMK-DNA-FC19474840	Ouroborus cataphractus	OurCat6	311	[TAGA]13.3	[TAGA]13.3				C	13.3	ho
ZFMK-DNA-FC19474840	Ouroborus cataphractus	OurCat6	311	[TAGA]13.3	[TAGA]13.3				C	13.3	ho
ZFMK-DNA-FC19473112	Ouroborus cataphractus	OurCat6	311	[TAGA]11.3	[TAGA]13.3				-	11.3	ho
ZFMK-DNA-FC19473112	Ouroborus cataphractus	OurCat6	311	[TAGA]11.3	[TAGA]13.3				-	11.3	ho
ZFMK-DNA-FC19475071	Ouroborus cataphractus	OurCat6	311	[TAGA]12.3	[TAGA]13.3				C	12.3	ho
ZFMK-DNA-FC19475071	Ouroborus cataphractus	OurCat6	311	[TAGA]12.3	[TAGA]13.3				C	12.3	ho
ZFMK-DNA-FC19477240	Ouroborus cataphractus	OurCat6	311	[TAGA]10.3	[TAGA]13.3				-	10.3	he
ZFMK-DNA-FC19477240	Ouroborus cataphractus	OurCat6	311	[TAGA]11.3	[TAGA]13.3				-	11.3	he
ZFMK-DNA-FC19477144	Ouroborus cataphractus	OurCat6	311	[TAGA]11.3	[TAGA]13.3				-	11.3	he
ZFMK-DNA-FC19477144	Ouroborus cataphractus	OurCat6	311	[TAGA]13.3	[TAGA]13.3				-	13.3	he
ZFMK-DNA-FC19475032	Ouroborus cataphractus	OurCat6	311	[TAGA]13.3	[TAGA]13.3				-	13.3	ho
ZFMK-DNA-FC19475032	Ouroborus cataphractus	OurCat6	311	[TAGA]13.3	[TAGA]13.3				-	13.3	ho
ZFMK-DNA-FC19476184	Ouroborus cataphractus	OurCat6	311	[TAGA]11.3	[TAGA]13.3				-	11.3	he
ZFMK-DNA-FC19476184	Ouroborus cataphractus	OurCat6	311	[TAGA]14.3	[TAGA]13.3				-	14.3	he
ZFMK-DNA-FC19476280	Ouroborus cataphractus	OurCat6	311	[TAGA]11.3	[TAGA]13.3				-	11.3	ho
ZFMK-DNA-FC19476280	Ouroborus cataphractus	OurCat6	311	[TAGA]11.3	[TAGA]13.3				-	11.3	ho
ZFMK-DNA-FC19476088	Ouroborus cataphractus	OurCat6	311		[TAGA]13.3				NA	NA	NA
ZFMK-DNA-FC19476088	Ouroborus cataphractus	OurCat6	311		[TAGA]13.3				NA	NA	NA

## Sheet: OurCat7
ZFMK-TIS	Species	Locus	Ref Amp size	Repeat motif	Ref allele	NCBI No	Scaffold ID	LFA Sample ID		inheritance	Allele Nr.
									168 Msat
ZFMK-DNA-FC19475124	Ouroborus cataphractus	OurCat7	331	[AGAA]10.3	[AGAA]14.3				10.3	ho
ZFMK-DNA-FC19475124	Ouroborus cataphractus	OurCat7	331	[AGAA]10.3	[AGAA]14.3				10.3	ho
ZFMK-DNA-FC19474840	Ouroborus cataphractus	OurCat7	331	[AGAA]14.3	[AGAA]14.3				14.3	ho
ZFMK-DNA-FC19474840	Ouroborus cataphractus	OurCat7	331	[AGAA]14.3	[AGAA]14.3				14.3	ho
ZFMK-DNA-FC19473112	Ouroborus cataphractus	OurCat7	331	[AGAA]16.1 A [AGAA]7.3	[AGAA]14.3				23.3b	ho
ZFMK-DNA-FC19473112	Ouroborus cataphractus	OurCat7	331	[AGAA]16.1 A [AGAA]7.3	[AGAA]14.3				23.3b	ho
ZFMK-DNA-FC19475071	Ouroborus cataphractus	OurCat7	331	[AGAA]15.3	[AGAA]14.3				15.3	ho
ZFMK-DNA-FC19475071	Ouroborus cataphractus	OurCat7	331	[AGAA]15.3	[AGAA]14.3				15.3	ho
ZFMK-DNA-FC19477240	Ouroborus cataphractus	OurCat7	331	[AGAA]10.3	[AGAA]14.3				10.3	ho
ZFMK-DNA-FC19477240	Ouroborus cataphractus	OurCat7	331	[AGAA]10.3	[AGAA]14.3				10.3	ho
ZFMK-DNA-FC19477144	Ouroborus cataphractus	OurCat7	331	[AGAA]14.3	[AGAA]14.3				14.3	ho
ZFMK-DNA-FC19477144	Ouroborus cataphractus	OurCat7	331	[AGAA]14.3	[AGAA]14.3				14.3	ho
ZFMK-DNA-FC19475032	Ouroborus cataphractus	OurCat7	331		[AGAA]14.3				NA	NA
ZFMK-DNA-FC19475032	Ouroborus cataphractus	OurCat7	331		[AGAA]14.3				NA	NA
ZFMK-DNA-FC19476184	Ouroborus cataphractus	OurCat7	331	[AGAA]16.1 A [AGAA]5.1 A [AGAA]5.3	[AGAA]14.3				26.3c	ho
ZFMK-DNA-FC19476184	Ouroborus cataphractus	OurCat7	331	[AGAA]16.1 A [AGAA]5.1 A [AGAA]5.3	[AGAA]14.3				26.3c	ho
ZFMK-DNA-FC19476280	Ouroborus cataphractus	OurCat7	331	[AGAA]14.3	[AGAA]14.3				14.3	ho
ZFMK-DNA-FC19476280	Ouroborus cataphractus	OurCat7	331	[AGAA]14.3	[AGAA]14.3				14.3	ho
ZFMK-DNA-FC19476088	Ouroborus cataphractus	OurCat7	331		[AGAA]14.3				NA	NA
ZFMK-DNA-FC19476088	Ouroborus cataphractus	OurCat7	331		[AGAA]14.3				NA	NA

## Sheet: OurCat8
ZFMK-TIS	Species	Locus	Ref Amp size	Repeat motif	Ref allele	NCBI No	Scaffold ID	LFA Sample ID	Haplotype															inheritance	Allele Nr.
									50 G->A	51 T->A	58 T->G	63 C->T	82 G->A	102 Msat	162 T->A	163 C->A	182 A->G	208 G->A	212 A->G	218 G->A	219 A->C	228 G->C	241 A->C
ZFMK-DNA-FC19475124	Ouroborus cataphractus	OurCat8	300	TAAA [TGAA]4 [TAAA]2	[TAAA]11				-	-	G	-	A	7b	A	A	-	-	-	-	-	-	-	ho
ZFMK-DNA-FC19475124	Ouroborus cataphractus	OurCat8	300	TAAA [TGAA]4 [TAAA]2	[TAAA]11				-	-	G	-	A	7b	A	A	-	-	-	-	-	-	-	ho
ZFMK-DNA-FC19474840	Ouroborus cataphractus	OurCat8	300	TAAA [TGAA]4 [TAAA]2	[TAAA]11				A	-	G	-	A	7b	A	A	-	-	-	-	-	-	-	he
ZFMK-DNA-FC19474840	Ouroborus cataphractus	OurCat8	300	TAAA [TGAA]4 [TAAA]2	[TAAA]11				-	-	-	-	-	7b	A	A	-	-	-	-	-	-	-	he
ZFMK-DNA-FC19473112	Ouroborus cataphractus	OurCat8	300	TAAA [TGAA]4 [TAAA]2	[TAAA]11				-	-	G	-	A	7b	A	A	-	-	-	-	-	-	-	ho
ZFMK-DNA-FC19473112	Ouroborus cataphractus	OurCat8	300	TAAA [TGAA]4 [TAAA]2	[TAAA]11				-	-	G	-	A	7b	A	A	-	-	-	-	-	-	-	ho
ZFMK-DNA-FC19475071	Ouroborus cataphractus	OurCat8	300	TAAA [TGAA]4 [TAAA]2	[TAAA]11				-	-	G	-	A	7b	A	A	-	-	-	-	-	-	-	he
ZFMK-DNA-FC19475071	Ouroborus cataphractus	OurCat8	300	[TAAG]7 [TAAA]4 TACA AATA	[TAAA]11				-	A	-	-	-	13c	-	-	-	-	-	-	-	-	-	he
ZFMK-DNA-FC19477240	Ouroborus cataphractus	OurCat8	300	TAAA [TGAA]4 [TAAA]2	[TAAA]11				-	-	G	-	A	7b	A	A	-	-	-	A	C	-	-	he
ZFMK-DNA-FC19477240	Ouroborus cataphractus	OurCat8	300	TAAA [TGAA]4 [TAAA]2	[TAAA]11				-	-	G	-	A	7b	A	A	-	-	-	-	-	-	-	he
ZFMK-DNA-FC19477144	Ouroborus cataphractus	OurCat8	300	TAAA [TGAA]4 [TAAA]2	[TAAA]11				-	-	G	-	A	7b	A	A	G	-	-	-	-	-	-	ho
ZFMK-DNA-FC19477144	Ouroborus cataphractus	OurCat8	300	TAAA [TGAA]4 [TAAA]2	[TAAA]11				-	-	G	-	A	7b	A	A	G	-	-	-	-	-	-	ho
ZFMK-DNA-FC19475032	Ouroborus cataphractus	OurCat8	300	TAAA [TGAA]4 [TAAA]2	[TAAA]11				-	-	G	T	A	7b	A	A	-	-	-	-	-	-	-	he
ZFMK-DNA-FC19475032	Ouroborus cataphractus	OurCat8	300	TAAA [TGAA]4 [TAAA]2	[TAAA]11				-	-	-	-	-	7b	A	A	-	-	-	-	-	-	-	he
ZFMK-DNA-FC19476184	Ouroborus cataphractus	OurCat8	300	TAAA [TGAA]4 [TAAA]2	[TAAA]11				-	-	G	-	A	7b	A	A	-	-	-	-	-	-	-	ho
ZFMK-DNA-FC19476184	Ouroborus cataphractus	OurCat8	300	TAAA [TGAA]4 [TAAA]2	[TAAA]11				-	-	G	-	A	7b	A	A	-	-	-	-	-	-	-	ho
ZFMK-DNA-FC19476280	Ouroborus cataphractus	OurCat8	300	TAAA [TGAA]4 [TAAA]2	[TAAA]11				-	-	G	-	A	7b	-	-	-	A	G	-	C	-	C	he
ZFMK-DNA-FC19476280	Ouroborus cataphractus	OurCat8	300	[TAAG]7 [TAAA]4 TACA AATA	[TAAA]11				-	A	-	-	-	13c	-	-	-	-	-	-	C	C	C	he
ZFMK-DNA-FC19476088	Ouroborus cataphractus	OurCat8	300		[TAAA]11				NA	NA	NA	NA	NA	NA	NA	NA	NA	NA	NA	NA	NA	NA	NA	NA
ZFMK-DNA-FC19476088	Ouroborus cataphractus	OurCat8	300		[TAAA]11				NA	NA	NA	NA	NA	NA	NA	NA	NA	NA	NA	NA	NA	NA	NA	NA

## Sheet: OurCat10
ZFMK-TIS	Species	Locus	Ref Amp size	Repeat motif	Ref allele	NCBI No	Scaffold ID	LFA Sample ID	Haplotype		inheritance	Allele Nr.
									92 G->C	107 Msat
ZFMK-DNA-FC19475124	Ouroborus cataphractus	OurCat10	300	[GATA]14.2	[GATA]12 [GAAC]1.2				C	14.2b	he
ZFMK-DNA-FC19475124	Ouroborus cataphractus	OurCat10	300	[GATA]3.3 [GATA]13.2	[GATA]12 [GAAC]1.2				-	16.2c	he
ZFMK-DNA-FC19474840	Ouroborus cataphractus	OurCat10	300	GATG [GATA]12.2	[GATA]12 [GAAC]1.2				-	13.2d	he
ZFMK-DNA-FC19474840	Ouroborus cataphractus	OurCat10	300	[GATA]3.3 [GATA]11.2	[GATA]12 [GAAC]1.2				-	14.2c	he
ZFMK-DNA-FC19473112	Ouroborus cataphractus	OurCat10	300	GATG [GATA]10.2	[GATA]12 [GAAC]1.2				-	11.2d	he
ZFMK-DNA-FC19473112	Ouroborus cataphractus	OurCat10	300	[GATA]11 [GAAC]2.2	[GATA]12 [GAAC]1.2				-	13.2e	he
ZFMK-DNA-FC19475071	Ouroborus cataphractus	OurCat10	300	GATG [GATA]12.2	[GATA]12 [GAAC]1.2				-	13.2d	he
ZFMK-DNA-FC19475071	Ouroborus cataphractus	OurCat10	300	[GATA]3.3 [GATA]12.2	[GATA]12 [GAAC]1.2				-	15.2c	he
ZFMK-DNA-FC19477240	Ouroborus cataphractus	OurCat10	300	GATG [GATA]13.2	[GATA]12 [GAAC]1.2				-	14.2d	he
ZFMK-DNA-FC19477240	Ouroborus cataphractus	OurCat10	300	[GATA]13 [GAAC]1.2	[GATA]12 [GAAC]1.2				-	14.2	he
ZFMK-DNA-FC19477144	Ouroborus cataphractus	OurCat10	300	[GATA]12 [GAAC]2.2	[GATA]12 [GAAC]1.2				-	14.2e	he
ZFMK-DNA-FC19477144	Ouroborus cataphractus	OurCat10	300	[GATA]3.3 [GATA]12.2	[GATA]12 [GAAC]1.2				-	15.2c	he
ZFMK-DNA-FC19475032	Ouroborus cataphractus	OurCat10	300	[GATA]3.3 [GATA]10.2	[GATA]12 [GAAC]1.2				-	13.2c	he
ZFMK-DNA-FC19475032	Ouroborus cataphractus	OurCat10	300	GATG [GATA]15.2	[GATA]12 [GAAC]1.2				-	16.2d	he
ZFMK-DNA-FC19476184	Ouroborus cataphractus	OurCat10	300	[GATA]13.2	[GATA]12 [GAAC]1.2				-	13.2b	he
ZFMK-DNA-FC19476184	Ouroborus cataphractus	OurCat10	300	[GATA]3.3 [GATA]12.2	[GATA]12 [GAAC]1.2				-	15.2c	he
ZFMK-DNA-FC19476280	Ouroborus cataphractus	OurCat10	300	[GATA]12 [GAAC]2.2	[GATA]12 [GAAC]1.2				-	14.2e	he
ZFMK-DNA-FC19476280	Ouroborus cataphractus	OurCat10	300	[GATA]13 [GAAC]1.2	[GATA]12 [GAAC]1.2				-	14.2	he
ZFMK-DNA-FC19476088	Ouroborus cataphractus	OurCat10	300		[GATA]12 [GAAC]1.2				NA	NA	NA
ZFMK-DNA-FC19476088	Ouroborus cataphractus	OurCat10	300		[GATA]12 [GAAC]1.2				NA	NA	NA

## Sheet: OurCat11
ZFMK-TIS	Species	Locus	Ref Amp size	Repeat motif	Ref allele	NCBI No	Scaffold ID	LFA Sample ID	Haplotype			inheritance	Allele Nr.
									123 Msat	244 T->C	251 A->G
ZFMK-DNA-FC19475124	Ouroborus cataphractus	OurCat11	330	[AGAT]12.1	[AGAT]12.1				12.1	-	-	ho
ZFMK-DNA-FC19475124	Ouroborus cataphractus	OurCat11	330	[AGAT]12.1	[AGAT]12.1				12.1	-	-	ho
ZFMK-DNA-FC19474840	Ouroborus cataphractus	OurCat11	330	[AGAT]11.1	[AGAT]12.1				11.1	-	-	he
ZFMK-DNA-FC19474840	Ouroborus cataphractus	OurCat11	330	[AGAT]12.1	[AGAT]12.1				12.1	-	-	he
ZFMK-DNA-FC19473112	Ouroborus cataphractus	OurCat11	330	[AGAT]12.1	[AGAT]12.1				12.1	-	-	ho
ZFMK-DNA-FC19473112	Ouroborus cataphractus	OurCat11	330	[AGAT]12.1	[AGAT]12.1				12.1	-	-	ho
ZFMK-DNA-FC19475071	Ouroborus cataphractus	OurCat11	330	[AGAT]2 AGAC [AGAT]11.1	[AGAT]12.1				14.1b	C	-	ho
ZFMK-DNA-FC19475071	Ouroborus cataphractus	OurCat11	330	[AGAT]2 AGAC [AGAT]11.1	[AGAT]12.1				14.1b	C	-	ho
ZFMK-DNA-FC19477240	Ouroborus cataphractus	OurCat11	330	[AGAT]10.1	[AGAT]12.1				10.1	C	-	ho
ZFMK-DNA-FC19477240	Ouroborus cataphractus	OurCat11	330	[AGAT]10.1	[AGAT]12.1				10.1	C	-	ho
ZFMK-DNA-FC19477144	Ouroborus cataphractus	OurCat11	330		[AGAT]12.1				NA	NA	NA	NA
ZFMK-DNA-FC19477144	Ouroborus cataphractus	OurCat11	330		[AGAT]12.1				NA	NA	NA	NA
ZFMK-DNA-FC19475032	Ouroborus cataphractus	OurCat11	330	[AGAT]9.1	[AGAT]12.1				9.1	-	-	he
ZFMK-DNA-FC19475032	Ouroborus cataphractus	OurCat11	330	[AGAT]11.1	[AGAT]12.1				11.1	-	-	he
ZFMK-DNA-FC19476184	Ouroborus cataphractus	OurCat11	330	[AGAT]12.1	[AGAT]12.1				12.1	-	-	ho
ZFMK-DNA-FC19476184	Ouroborus cataphractus	OurCat11	330	[AGAT]12.1	[AGAT]12.1				12.1	-	-	ho
ZFMK-DNA-FC19476280	Ouroborus cataphractus	OurCat11	330	[AGAT]12.1	[AGAT]12.1				12.1	C	G	he
ZFMK-DNA-FC19476280	Ouroborus cataphractus	OurCat11	330	[AGAT]12.1	[AGAT]12.1				12.1	C	-	he
ZFMK-DNA-FC19476088	Ouroborus cataphractus	OurCat11	330		[AGAT]12.1				NA	NA	NA	NA
ZFMK-DNA-FC19476088	Ouroborus cataphractus	OurCat11	330		[AGAT]12.1				NA	NA	NA	NA

## Sheet: OurCat15
ZFMK-TIS	Species	Locus	Ref Amp size	Repeat motif	Ref allele	NCBI No	Scaffold ID	LFA Sample ID	Haplotype			inheritance	Allele Nr.
									103 C->T	127 G->C	171 Msat
ZFMK-DNA-FC19475124	Ouroborus cataphractus	OurCat15	300	[GATA]11.2	[GATA]13.2				-	-	11.2	he
ZFMK-DNA-FC19475124	Ouroborus cataphractus	OurCat15	300	[GATA]12.2	[GATA]13.2				-	-	12.2	he
ZFMK-DNA-FC19474840	Ouroborus cataphractus	OurCat15	300	GTA [GATA]10.2	[GATA]13.2				-	-	11.2b	he
ZFMK-DNA-FC19474840	Ouroborus cataphractus	OurCat15	300	[GATA]13.2	[GATA]13.2				-	-	13.2	he
ZFMK-DNA-FC19473112	Ouroborus cataphractus	OurCat15	300	[GATA]11.2	[GATA]13.2				T	C	11.2	he
ZFMK-DNA-FC19473112	Ouroborus cataphractus	OurCat15	300	GTA [GATA]12.2	[GATA]13.2				-	-	13.2b	he
ZFMK-DNA-FC19475071	Ouroborus cataphractus	OurCat15	300	[GATA]10.2	[GATA]13.2				-	-	10.2	he
ZFMK-DNA-FC19475071	Ouroborus cataphractus	OurCat15	300	GTA [GATA]11.2	[GATA]13.2				-	-	12.2b	he
ZFMK-DNA-FC19477240	Ouroborus cataphractus	OurCat15	300	[GATA]12.2	[GATA]13.2				-	-	12.2	he
ZFMK-DNA-FC19477240	Ouroborus cataphractus	OurCat15	300	[GATA]2 GAT [GATA]13.2	[GATA]13.2				-	-	16.2c	he
ZFMK-DNA-FC19477144	Ouroborus cataphractus	OurCat15	300	[GATA]10.2	[GATA]13.2				-	-	10.2	ho
ZFMK-DNA-FC19477144	Ouroborus cataphractus	OurCat15	300	[GATA]10.2	[GATA]13.2				-	-	10.2	ho
ZFMK-DNA-FC19475032	Ouroborus cataphractus	OurCat15	300	[GATA]11.2	[GATA]13.2				T	C	11.2	he
ZFMK-DNA-FC19475032	Ouroborus cataphractus	OurCat15	300	[GATA]12.2	[GATA]13.2				T	C	12.2	he
ZFMK-DNA-FC19476184	Ouroborus cataphractus	OurCat15	300	[GATA]10.2	[GATA]13.2				-	-	10.2	ho
ZFMK-DNA-FC19476184	Ouroborus cataphractus	OurCat15	300	[GATA]10.2	[GATA]13.2				-	-	10.2	ho
ZFMK-DNA-FC19476280	Ouroborus cataphractus	OurCat15	300	[GATA]10.2	[GATA]13.2				-	C	10.2	he
ZFMK-DNA-FC19476280	Ouroborus cataphractus	OurCat15	300	[GATA]10.2	[GATA]13.2				-	-	10.2	he
ZFMK-DNA-FC19476088	Ouroborus cataphractus	OurCat15	300		[GATA]13.2				NA	NA	NA	NA
ZFMK-DNA-FC19476088	Ouroborus cataphractus	OurCat15	300		[GATA]13.2				NA	NA	NA	NA

[truncated: 2 more sheets: OurCat17, OurCat18]
