# Supplementary material for: FOGS: A SNPSTR Marker Database to Combat Wildlife Trafficking and a Cell Culture Bank for Ex‐Situ Conservation
Source: Mol Ecol Resour. 2025 Jan 10;25(4):e14062. doi: 10.1111/1755-0998.14062 (PMC11969641; doi:10.1111/1755-0998.14062)
Supplement: Supplementary file 4 — Table S4. SNPSTR data. [file MEN-25-e14062-s001.zip › Supplementary S4/Phataginus_tricuspis_SNPSTR.xlsx]

## Sheet: ManPen1
ZFMK-TIS	Species	Locus	Ref Amp size	Repeat motif	Ref allele	NCBI No	Scaffold ID	LFA Sample ID	Haplotype													inheritance	Allele Nr.
									26 T->G	42 T->C	87 A->G	88 C->T	114 T->C	141 A->T	148 A->G	155 T->C	163 Msat	253 del C	258 C->T	270 G->T	285 T->C
Manis-14	Phataginus tricuspis	ManPen1	335	CATT [CCCT]2 (CACT CCCT)2 CCCT CACT CACG GGCT	CACA [CACT]12.2 AGGT	GCA_030020395.1	NC_080029.1		G	C	G	T	C	T	G	C	11b	C	T	T	C	ho
Manis-14	Phataginus tricuspis	ManPen1	335	CATT [CCCT]2 (CACT CCCT)2 CCCT CACT CACG GGCT	CACA [CACT]12.2 AGGT	GCA_030020395.1	NC_080029.1		G	C	G	T	C	T	G	C	11b	C	T	T	C	ho
Manis-17	Phataginus tricuspis	ManPen1	335	CATT [CCCT]2 (CACT CCCT)2 CCCT CACT CACG GGCT	CACA [CACT]12.2 AGGT	GCA_030020395.1	NC_080029.1		G	C	G	T	C	T	G	C	11b	C	T	T	C	ho
Manis-17	Phataginus tricuspis	ManPen1	335	CATT [CCCT]2 (CACT CCCT)2 CCCT CACT CACG GGCT	CACA [CACT]12.2 AGGT	GCA_030020395.1	NC_080029.1		G	C	G	T	C	T	G	C	11b	C	T	T	C	ho
Manis-9	Phataginus tricuspis	ManPen1	335	CATT [CCCT]2 (CACT CCCT)2 CCCT CACT CACG GGCT	CACA [CACT]12.2 AGGT	GCA_030020395.1	NC_080029.1		G	C	G	T	C	T	G	C	11b	C	T	T	C	ho
Manis-9	Phataginus tricuspis	ManPen1	335	CATT [CCCT]2 (CACT CCCT)2 CCCT CACT CACG GGCT	CACA [CACT]12.2 AGGT	GCA_030020395.1	NC_080029.1		G	C	G	T	C	T	G	C	11b	C	T	T	C	ho

## Sheet: ManPen2
ZFMK-TIS	Species	Locus	Ref Amp size	Repeat motif	Ref allele	NCBI No	Scaffold ID	LFA Sample ID	Haplotype																														inheritance	Allele Nr.
									32C>G	50G>C	57C>T	69DELT	76 C>A	81A>G	87T>C	100T>C	114C>T	117G>A	113 Msat	174T>C	180C>T	181A>G	183G>A	185T>A	189A>G	191T>C	203T>C	204T>G	205A>G	212T>C	226C>T	244G>C	247T>C	248G>A	255A>G	275INST	285A>C	290A>G
Manis-14	Phataginus tricuspis	ManPen2	332	GTTC [ACTC]2 CTC [ACTC]11 GTTC ATTT ATTC [ACTC]1.1	[GCTC]2 [ACTC]12.2	GCA_030020395.1	NC_080030.1		G	C	T	T	A	G	C	C	T	A	19b	C	T	G	A	A	G	C	C	G	G	C	T	C	C	A	G	T	C	G	ho
Manis-14	Phataginus tricuspis	ManPen2	332	GTTC [ACTC]2 CTC [ACTC]11 GTTC ATTT ATTC [ACTC]1.1	[GCTC]2 [ACTC]12.2	GCA_030020395.1	NC_080030.1		G	C	T	T	A	G	C	C	T	A	19b	C	T	G	A	A	G	C	C	G	G	C	T	C	C	A	G	T	C	G	ho
Manis-17	Phataginus tricuspis	ManPen2	332	GTTC ACTC CTC [ACTC]13 GTTC ATTT ATTC [ACTC]1.1	[GCTC]2 [ACTC]12.2	GCA_030020395.1	NC_080030.1		G	C	T	T	A	G	C	C	T	A	20c	C	T	G	A	A	G	C	C	G	G	C	T	C	C	A	G	T	C	G	ho
Manis-17	Phataginus tricuspis	ManPen2	332	GTTC ACTC CTC [ACTC]13 GTTC ATTT ATTC [ACTC]1.1	[GCTC]2 [ACTC]12.2	GCA_030020395.1	NC_080030.1		G	C	T	T	A	G	C	C	T	A	20c	C	T	G	A	A	G	C	C	G	G	C	T	C	C	A	G	T	C	G	ho
Manis-9	Phataginus tricuspis	ManPen2	332	GTTC ACTC CTC [ACTC]8 GTTC ATTT ATTC [ACTC]1.1	[GCTC]2 [ACTC]12.2	GCA_030020395.1	NC_080030.1		G	C	T	T	A	G	C	C	T	A	15c	C	T	G	A	A	G	C	C	G	G	C	T	C	C	A	G	T	C	G	ho
Manis-9	Phataginus tricuspis	ManPen2	332	GTTC ACTC CTC [ACTC]8 GTTC ATTT ATTC [ACTC]1.1	[GCTC]2 [ACTC]12.2	GCA_030020395.1	NC_080030.1		G	C	T	T	A	G	C	C	T	A	15c	C	T	G	A	A	G	C	C	G	G	C	T	C	C	A	G	T	C	G	ho

## Sheet: ManPen5
ZFMK-TIS	Species	Locus	Ref Amp size	Repeat motif	Ref allele	NCBI No	Scaffold ID	LFA Sample ID	Haplotype																		inheritance	Allele Nr.
									23A>G	63A>G	94G>A	105T>G	126C>G	137A>C	149T>C	154A>G	157G>T	158G>A	160T>A	160insA	161 Msat	230T>C	247G>A	261A>C	272T>G	277T>C
Manis-14	Phataginus tricuspis	ManPen5	310	[GGAA]6 AAA [GGGA]3 GGAA GGGA [GGAA]2 GAAA AC	[GGAA]14 AAGT	GCA_030020395.1	NC_080033.1		G	G	A	G	G	C	C	G	T	A	A	A	16b	C	A	C	G	C	ho
Manis-14	Phataginus tricuspis	ManPen5	310	[GGAA]6 AAA [GGGA]3 GGAA GGGA [GGAA]2 GAAA AC	[GGAA]14 AAGT	GCA_030020395.1	NC_080033.1		G	G	A	G	G	C	C	G	T	A	A	A	16b	C	A	C	G	C	ho
Manis-17	Phataginus tricuspis	ManPen5	310	[GGAA]6 AAA [GGGA]3 GGAA GGGA [GGAA]2 GAAA AC	[GGAA]14 AAGT	GCA_030020395.1	NC_080033.1		G	G	A	G	G	C	C	G	T	A	A	A	16b	C	A	C	G	C	ho
Manis-17	Phataginus tricuspis	ManPen5	310	[GGAA]6 AAA [GGGA]3 GGAA GGGA [GGAA]2 GAAA AC	[GGAA]14 AAGT	GCA_030020395.1	NC_080033.1		G	G	A	G	G	C	C	G	T	A	A	A	16b	C	A	C	G	C	ho
Manis-9	Phataginus tricuspis	ManPen5	310	[GGAA]6 AAA [GGGA]3 GGAA GGGA [GGAA]2 GAAA AC	[GGAA]14 AAGT	GCA_030020395.1	NC_080033.1		G	G	A	G	G	C	C	G	T	A	A	A	16b	C	A	C	G	C	ho
Manis-9	Phataginus tricuspis	ManPen5	310	[GGAA]6 AAA [GGGA]3 GGAA GGGA [GGAA]2 GAAA AC	[GGAA]14 AAGT	GCA_030020395.1	NC_080033.1		G	G	A	G	G	C	C	G	T	A	A	A	16b	C	A	C	G	C	ho

## Sheet: ManPen17
ZFMK-TIS	Species	Locus	Ref Amp size	Repeat motif	Ref allele	NCBI No	Scaffold ID	LFA Sample ID	Haplotype		inheritance	Allele Nr.
									37 A->T	165 Msat
Manis-14	Phataginus tricuspis	ManPen17	334	[TAGA]3 [TGAT]1.3 [TAGA]3.2	[TAGA]13.2	GCA_030020395.1	NC_080023.1		T	7b	ho
Manis-14	Phataginus tricuspis	ManPen17	334	[TAGA]3 [TGAT]1.3 [TAGA]3.2	[TAGA]13.2	GCA_030020395.1	NC_080023.1		T	7b	ho
Manis-17	Phataginus tricuspis	ManPen17	334	[TAGA]3 [TGAT]1.3 [TAGA]3.2	[TAGA]13.2	GCA_030020395.1	NC_080023.1		T	7b	ho
Manis-17	Phataginus tricuspis	ManPen17	334	[TAGA]3 [TGAT]1.3 [TAGA]3.2	[TAGA]13.2	GCA_030020395.1	NC_080023.1		T	7b	ho
Manis-9	Phataginus tricuspis	ManPen17	334	[TAGA]3 [TGAT]1.3 [TAGA]3.2	[TAGA]13.2	GCA_030020395.1	NC_080023.1		T	7b	ho
Manis-9	Phataginus tricuspis	ManPen17	334	[TAGA]3 [TGAT]1.3 [TAGA]3.2	[TAGA]13.2	GCA_030020395.1	NC_080023.1		T	7b	ho

## Sheet: ManPen19
ZFMK-TIS	Species	Locus	Ref Amp size	Repeat motif	Ref allele	NCBI No	Scaffold ID	LFA Sample ID			inheritance	Allele Nr.
									77 T->A	150 Msat
Manis-14	Phataginus tricuspis	ManPen19	338	[GATA]15 AGAGA GAT	[GATA]1.3 [GATA]12.3	GCA_030020395.1	NC_080024.1		A	17b	ho
Manis-14	Phataginus tricuspis	ManPen19	338	[GATA]15 AGAG AGAT	[GATA]1.3 [GATA]12.3	GCA_030020395.1	NC_080024.1		A	17b	ho
Manis-17	Phataginus tricuspis	ManPen19	338	[GATA]15 AGAG AGAT	[GATA]1.3 [GATA]12.3	GCA_030020395.1	NC_080024.1		A	17b	he
Manis-17	Phataginus tricuspis	ManPen19	338	[GATA]12 AGAG AGAT	[GATA]1.3 [GATA]12.3	GCA_030020395.1	NC_080024.1		A	14b	he
Manis-9	Phataginus tricuspis	ManPen19	338	[GATA]14 AGAG AGAT	[GATA]1.3 [GATA]12.3	GCA_030020395.1	NC_080024.1		A	16b	he
Manis-9	Phataginus tricuspis	ManPen19	338	[GATA]13 AGAG AGAT	[GATA]1.3 [GATA]12.3	GCA_030020395.1	NC_080024.1		A	15b	he

## Sheet: ManPen20
ZFMK-TIS	Species	Locus	Ref Amp size	Repeat motif	Ref allele	NCBI No	Scaffold ID	LFA Sample ID	Haplotype										inheritance	Allele Nr.
									37 A->G	53 A->G	98 A->G	100 A->G	104 A->G	119 G->A	Msat	223 A->T	266 INS GAA	273 A->G
Manis-14	Phataginus tricuspis	ManPen20	314	TCCT [TCCA]2 TTCA [TCCA]4	[TCCA]11 TCTG [TCCA]2	GCA_030020395.1	NC_080025.1		G	G	G	G	G	A	8b	T	GAA	G	ho
Manis-14	Phataginus tricuspis	ManPen20	314	TCCT [TCCA]2 TTCA [TCCA]4	[TCCA]11 TCTG [TCCA]2	GCA_030020395.1	NC_080025.1		G	G	G	G	G	A	8b	T	GAA	G	ho
Manis-17	Phataginus tricuspis	ManPen20	314	TCCT [TCCA]2 TTCA [TCCA]4	[TCCA]11 TCTG [TCCA]2	GCA_030020395.1	NC_080025.1		G	G	G	G	G	A	8b	T	GAA	G	ho
Manis-17	Phataginus tricuspis	ManPen20	314	TCCT [TCCA]2 TTCA [TCCA]4	[TCCA]11 TCTG [TCCA]2	GCA_030020395.1	NC_080025.1		G	G	G	G	G	A	8b	T	GAA	G	ho
Manis-9	Phataginus tricuspis	ManPen20	314	TCCT [TCCA]2 TTCA [TCCA]4	[TCCA]11 TCTG [TCCA]2	GCA_030020395.1	NC_080025.1		G	G	G	G	G	A	8b	T	GAA	G	ho
Manis-9	Phataginus tricuspis	ManPen20	314	TCCT [TCCA]2 TTCA [TCCA]4	[TCCA]11 TCTG [TCCA]2	GCA_030020395.1	NC_080025.1		G	G	G	G	G	A	8b	T	GAA	G	ho

## Sheet: ManPen24
ZFMK-TIS	Species	Locus	Ref Amp size	Repeat motif	Ref allele	NCBI No	Scaffold ID	LFA Sample ID	Haplotype												inheritance	Allele Nr.
									28 T->C	54 T->A	55 T->A	56 G->A	61 A->G	75 T->G	85 A->G	96 T->C	161 Msat	217 T->G	275 C->T	277G->C
Manis-14	Phataginus tricuspis	ManPen24	310	[TAGA]2 TGAT AGA [TAGA]2 TGA TAGA AAGA	[TAGA]2 TGGT AGG [TAGA]2 TAGG [TAGA]13	GCA_030020395.1	NC_080027.1		C	A	A	A	G	G	G	C	9b	G	T	C	ho
Manis-14	Phataginus tricuspis	ManPen24	310	[TAGA]2 TGAT AGA [TAGA]2 TGA TAGA AAGA	[TAGA]2 TGGT AGG [TAGA]2 TAGG [TAGA]13	GCA_030020395.1	NC_080027.1		C	A	A	A	G	G	G	C	9b	G	T	C	ho
Manis-17	Phataginus tricuspis	ManPen24	310	[TAGA]2 TGAT AGA [TAGA]2 TGA TAGA AAGA	[TAGA]2 TGGT AGG [TAGA]2 TAGG [TAGA]13	GCA_030020395.1	NC_080027.1		C	A	A	A	G	G	G	C	9b	G	T	C	ho
Manis-17	Phataginus tricuspis	ManPen24	310	[TAGA]2 TGAT AGA [TAGA]2 TGA TAGA AAGA	[TAGA]2 TGGT AGG [TAGA]2 TAGG [TAGA]13	GCA_030020395.1	NC_080027.1		C	A	A	A	G	G	G	C	9b	G	T	C	ho
Manis-9	Phataginus tricuspis	ManPen24	310	[TAGA]2 TGAT AGA [TAGA]2 TGA TAGA AAGA	[TAGA]2 TGGT AGG [TAGA]2 TAGG [TAGA]13	GCA_030020395.1	NC_080027.1		C	A	A	A	G	G	G	C	9b	G	T	C	ho
Manis-9	Phataginus tricuspis	ManPen24	310	[TAGA]2 TGAT AGA [TAGA]2 TGA TAGA AAGA	[TAGA]2 TGGT AGG [TAGA]2 TAGG [TAGA]13	GCA_030020395.1	NC_080027.1		C	A	A	A	G	G	G	C	9b	G	T	C	ho

## Sheet: ManPen28
ZFMK-TIS	Species	Locus	Ref Amp size	Repeat motif	Ref allele	NCBI No	Scaffold ID	LFA Sample ID		inheritance	Allele Nr.
									131 Msat
Manis-14	Phataginus tricuspis	ManPen28	301	AACA AAAA GTA [AATA]3 AG	[AATA]14 CATA	GCA_030020395.1	NC_080039.1		7b	ho
Manis-14	Phataginus tricuspis	ManPen28	301	AACA AAAA GTA [AATA]3 AG	[AATA]14 CATA	GCA_030020395.1	NC_080039.1		7b	ho
Manis-17	Phataginus tricuspis	ManPen28	301		[AATA]14 CATA	GCA_030020395.1	NC_080039.1		NA
Manis-17	Phataginus tricuspis	ManPen28	301		[AATA]14 CATA	GCA_030020395.1	NC_080039.1		NA
Manis-9	Phataginus tricuspis	ManPen28	301		[AATA]14 CATA	GCA_030020395.1	NC_080039.1		NA
Manis-9	Phataginus tricuspis	ManPen28	301		[AATA]14 CATA	GCA_030020395.1	NC_080039.1		NA

## Sheet: ManPen30
ZFMK-TIS	Species	Locus	Ref Amp size	Repeat motif	Ref allele	NCBI No	Scaffold ID	LFA Sample ID	Haplotype																	inheritance	Allele Nr.
									28 T->C	63 C->T	72 G->A	80 G->T	83 G->C	90 C->G	95 C->T	113 T->C	116 C->T	119 T->A	122 G->C	129 A->C	170 Msat	250 A->T	262 C->A	263 C->T	278 G->A
Manis-14	Phataginus tricuspis	ManPen30	311	[TCCA]7 TCTA	[TCCA]16	GCA_030020395.1	NC_080028.1		C	T	A	T	C	C	T	C	T	A	C	C	8b	T	A	T	A	ho
Manis-14	Phataginus tricuspis	ManPen30	311	[TCCA]7 TCTA	[TCCA]16	GCA_030020395.1	NC_080028.1		C	T	A	T	C	C	T	C	T	A	C	C	8b	T	A	T	A	ho
Manis-17	Phataginus tricuspis	ManPen30	311	[TCCA]7 TCTA	[TCCA]16	GCA_030020395.1	NC_080028.1		C	T	A	T	C	C	T	C	T	A	C	C	8b	T	A	T	A	ho
Manis-17	Phataginus tricuspis	ManPen30	311	[TCCA]7 TCTA	[TCCA]16	GCA_030020395.1	NC_080028.1		C	T	A	T	C	C	T	C	T	A	C	C	8b	T	A	T	A	ho
Manis-9	Phataginus tricuspis	ManPen30	311	[TCCA]7 TCTA	[TCCA]16	GCA_030020395.1	NC_080028.1		C	T	A	T	C	C	T	C	T	A	C	C	8b	T	A	T	A	ho
Manis-9	Phataginus tricuspis	ManPen30	311	[TCCA]7 TCTA	[TCCA]16	GCA_030020395.1	NC_080028.1		C	T	A	T	C	C	T	C	T	A	C	C	8b	T	A	T	A	ho
