# Supplementary material for: FOGS: A SNPSTR Marker Database to Combat Wildlife Trafficking and a Cell Culture Bank for Ex‐Situ Conservation
Source: Mol Ecol Resour. 2025 Jan 10;25(4):e14062. doi: 10.1111/1755-0998.14062 (PMC11969641; doi:10.1111/1755-0998.14062)
Supplement: Supplementary file 4 — Table S4. SNPSTR data. [file MEN-25-e14062-s001.zip › Supplementary S4/Phylloscopus_collybita_SNPSTR.xlsx]

## Sheet: PhyCol1
ZFMK-TIS	Species	Locus	Ref Amp size	Repeat motif	Ref allele	NCBI No	Scaffold ID	LFA Sample ID	Haplotype				inheritance	Allele Nr.
									100 Msat	202 G->A	255 C->T	281 A->T
ZFMK-TIS-2007185	Phylloscopus collybita	PhyCol1	335	[CTCA]3.3	[CTCA]13.3				3.3	-	-	T	ho
ZFMK-TIS-2007185	Phylloscopus collybita	PhyCol1	335	[CTCA]3.3	[CTCA]13.3				3.3	-	-	T	ho
ZFMK-TIS-2007251	Phylloscopus collybita	PhyCol1	335	[CTCA]3.3	[CTCA]13.3				3.3	-	-	T	he
ZFMK-TIS-2007251	Phylloscopus collybita	PhyCol1	335	[CTCA]12.3	[CTCA]13.3				12.3	-	-	T	he
ZFMK-TIS-2520619	Phylloscopus collybita	PhyCol1	335	[CTCA]11.3	[CTCA]13.3				11.3	-	T	-	he
ZFMK-TIS-2520619	Phylloscopus collybita	PhyCol1	335	[CTCA]11.3	[CTCA]13.3				11.3	-	-	-	he
ZFMK-TIS-2520642	Phylloscopus collybita	PhyCol1	335	[CTCA]9.3	[CTCA]13.3				9.3	A	-	-	he
ZFMK-TIS-2520642	Phylloscopus collybita	PhyCol1	335	[CTCA]9.3	[CTCA]13.3				9.3	-	-	-	he
ZFMK-TIS-2520706	Phylloscopus collybita	PhyCol1	335	[CTCA]13.3	[CTCA]13.3				13.3	-	-	-	ho
ZFMK-TIS-2520706	Phylloscopus collybita	PhyCol1	335	[CTCA]13.3	[CTCA]13.3				13.3	-	-	-	ho
ZFMK-TIS-2577597	Phylloscopus collybita	PhyCol1	335	[CTCA]15.3	[CTCA]13.3				15.3	-	-	T	ho
ZFMK-TIS-2577597	Phylloscopus collybita	PhyCol1	335	[CTCA]15.3	[CTCA]13.3				15.3	-	-	T	ho
ZFMK-TIS-2590770	Phylloscopus collybita	PhyCol1	335	[CTCA]11.3	[CTCA]13.3				11.3	-	T	-	he
ZFMK-TIS-2590770	Phylloscopus collybita	PhyCol1	335	[CTCA]11.3	[CTCA]13.3				11.3	-	-	-	he
ZFMK-TIS-2590862	Phylloscopus collybita	PhyCol1	335	[CTCA]11.3	[CTCA]13.3				11.3	-	-	-	ho
ZFMK-TIS-2590862	Phylloscopus collybita	PhyCol1	335	[CTCA]11.3	[CTCA]13.3				11.3	-	-	-	ho
ZFMK-TIS-35619	Phylloscopus collybita	PhyCol1	335	[CTCA]8.3	[CTCA]13.3				8.3	-	-	T	he
ZFMK-TIS-35619	Phylloscopus collybita	PhyCol1	335	[CTCA]8.3	[CTCA]13.3				8.3	-	-	-	he
ZFMK-TIS-8011743	Phylloscopus collybita	PhyCol1	335	[CTCA]3.3	[CTCA]13.3				3.3	-	-	T	ho
ZFMK-TIS-8011743	Phylloscopus collybita	PhyCol1	335	[CTCA]3.3	[CTCA]13.3				3.3	-	-	T	ho

## Sheet: PhyCol2
ZFMK-TIS	Species	Locus	Ref Amp size	Repeat motif	Ref allele	NCBI No	Scaffold ID	LFA Sample ID	Haplotype						inheritance	Allele Nr.
									67 G->T	104 A->G	112 A->G	131 A->G	139 Msat	268 C->G
ZFMK-TIS-2007185	Phylloscopus collybita	PhyCol2	332	[CCAT]13.2	[CCAT]12.2				-	-	G	-	13.2	-	he
ZFMK-TIS-2007185	Phylloscopus collybita	PhyCol2	332	[CCAT]14.2	[CCAT]12.2				-	-	G	-	14.2	-	he
ZFMK-TIS-2007251	Phylloscopus collybita	PhyCol2	332	[CCAT]6 CTAT [CCAT]9.2	[CCAT]12.2				-	G	-	-	16.2b	-	ho
ZFMK-TIS-2007251	Phylloscopus collybita	PhyCol2	332	[CCAT]6 CTAT [CCAT]9.2	[CCAT]12.2				-	G	-	-	16.2b	-	ho
ZFMK-TIS-2520619	Phylloscopus collybita	PhyCol2	332	[CCAT]14.1	[CCAT]12.2				-	-	-	-	14.1	-	he
ZFMK-TIS-2520619	Phylloscopus collybita	PhyCol2	332	[CCAT]14.2	[CCAT]12.2				-	-	-	-	14.2	-	he
ZFMK-TIS-2520642	Phylloscopus collybita	PhyCol2	332	[CCAT]14.2	[CCAT]12.2				-	-	-	-	14.2	G	he
ZFMK-TIS-2520642	Phylloscopus collybita	PhyCol2	332	[CCAT]14.2	[CCAT]12.2				-	-	-	-	14.2	-	he
ZFMK-TIS-2520706	Phylloscopus collybita	PhyCol2	332	[CCAT]12.2	[CCAT]12.2				-	G	-	-	12.2	-	he
ZFMK-TIS-2520706	Phylloscopus collybita	PhyCol2	332	[CCAT]6 CTAT [CCAT]9.2	[CCAT]12.2				-	G	-	-	16.2b	-	he
ZFMK-TIS-2577597	Phylloscopus collybita	PhyCol2	332	[CCAT]10.2	[CCAT]12.2				-	G	-	G	10.2	-	he
ZFMK-TIS-2577597	Phylloscopus collybita	PhyCol2	332	[CCAT]10.2	[CCAT]12.2				-	-	-	-	10.2	-	he
ZFMK-TIS-2590770	Phylloscopus collybita	PhyCol2	332	[CCAT]14.1	[CCAT]12.2				-	-	-	-	14.1	-	he
ZFMK-TIS-2590770	Phylloscopus collybita	PhyCol2	332	[CCAT]14.2	[CCAT]12.2				-	-	-	-	14.2	-	he
ZFMK-TIS-2590862	Phylloscopus collybita	PhyCol2	332	[CCAT]13.2	[CCAT]12.2				-	-	-	-	13.2	-	ho
ZFMK-TIS-2590862	Phylloscopus collybita	PhyCol2	332	[CCAT]13.2	[CCAT]12.2				-	-	-	-	13.2	-	ho
ZFMK-TIS-35619	Phylloscopus collybita	PhyCol2	332	[CCAT]11.2	[CCAT]12.2				-	-	-	-	11.2	-	ho
ZFMK-TIS-35619	Phylloscopus collybita	PhyCol2	332	[CCAT]11.2	[CCAT]12.2				-	-	-	-	11.2	-	ho
ZFMK-TIS-8011743	Phylloscopus collybita	PhyCol2	332	[CCAT]11.2	[CCAT]12.2				T	G	-	-	11.2	-	he
ZFMK-TIS-8011743	Phylloscopus collybita	PhyCol2	332	[CCAT]6 CTAT [CCAT]11.2	[CCAT]12.2				T	G	-	-	18.2b	-	he

## Sheet: PhyCol3
ZFMK-TIS	Species	Locus	Ref Amp size	Repeat motif	Ref allele	NCBI No	Scaffold ID	LFA Sample ID	Haplotype							inheritance	Allele Nr.
									89 G->A	128 T->C	129 G->A	172 Msat	264 A->G	288 G->T	294 G->T
ZFMK-TIS-2007185	Phylloscopus collybita	PhyCol3	327	[ATCC]13.3	[ATCC]15.3				-	-	-	13.3	-	-	-	ho
ZFMK-TIS-2007185	Phylloscopus collybita	PhyCol3	327	[ATCC]13.3	[ATCC]15.3				-	-	-	13.3	-	-	-	ho
ZFMK-TIS-2007251	Phylloscopus collybita	PhyCol3	327	[ATCC]11.3	[ATCC]15.3				-	-	-	11.3	-	-	-	ho
ZFMK-TIS-2007251	Phylloscopus collybita	PhyCol3	327	[ATCC]11.3	[ATCC]15.3				-	-	-	11.3	-	-	-	ho
ZFMK-TIS-2520619	Phylloscopus collybita	PhyCol3	327	[ATCC]13.3	[ATCC]15.3				-	-	-	13.3	-	-	-	ho
ZFMK-TIS-2520619	Phylloscopus collybita	PhyCol3	327	[ATCC]13.3	[ATCC]15.3				-	-	-	13.3	-	-	-	ho
ZFMK-TIS-2520642	Phylloscopus collybita	PhyCol3	327	[ATCC]14.3	[ATCC]15.3				-	-	-	14.3	-	-	-	ho
ZFMK-TIS-2520642	Phylloscopus collybita	PhyCol3	327	[ATCC]14.3	[ATCC]15.3				-	-	-	14.3	-	-	-	ho
ZFMK-TIS-2520706	Phylloscopus collybita	PhyCol3	327	[ATCC]15.3	[ATCC]15.3				-	-	-	15.3	-	-	-	ho
ZFMK-TIS-2520706	Phylloscopus collybita	PhyCol3	327	[ATCC]15.3	[ATCC]15.3				-	-	-	15.3	-	-	-	ho
ZFMK-TIS-2577597	Phylloscopus collybita	PhyCol3	327	[ATCC]11.3	[ATCC]15.3				A	-	-	11.3	-	-	-	ho
ZFMK-TIS-2577597	Phylloscopus collybita	PhyCol3	327	[ATCC]11.3	[ATCC]15.3				A	-	-	11.3	-	-	-	ho
ZFMK-TIS-2590770	Phylloscopus collybita	PhyCol3	327	[ATCC]13.3	[ATCC]15.3				-	-	-	13.3	-	-	-	ho
ZFMK-TIS-2590770	Phylloscopus collybita	PhyCol3	327	[ATCC]13.3	[ATCC]15.3				-	-	-	13.3	-	-	-	ho
ZFMK-TIS-2590862	Phylloscopus collybita	PhyCol3	327	[ATCC]10.3	[ATCC]15.3				-	C	-	10.3	-	-	-	he
ZFMK-TIS-2590862	Phylloscopus collybita	PhyCol3	327	[ATCC]12.3	[ATCC]15.3				-	-	-	12.3	-	-	-	he
ZFMK-TIS-35619	Phylloscopus collybita	PhyCol3	327	[ATCC]12.3	[ATCC]15.3				-	C	-	12.3	G	T	T	he
ZFMK-TIS-35619	Phylloscopus collybita	PhyCol3	327	[ATCC]14.3	[ATCC]15.3				-	-	-	14.3	-	-	T	he
ZFMK-TIS-8011743	Phylloscopus collybita	PhyCol3	327	[ATCC]12.3	[ATCC]15.3				-	C	A	12.3	-	-	-	ho
ZFMK-TIS-8011743	Phylloscopus collybita	PhyCol3	327	[ATCC]12.3	[ATCC]15.3				-	C	A	12.3	-	-	-	ho

## Sheet: PhyCol4
ZFMK-TIS	Species	Locus	Ref Amp size	Repeat motif	Ref allele	NCBI No	Scaffold ID	LFA Sample ID			inheritance	Allele Nr.
									172 Msat	228 T->C
ZFMK-TIS-2007185	Phylloscopus collybita	PhyCol4	300	CACG [CACT]5.1	[CACT]13.1				6.1b	-	he
ZFMK-TIS-2007185	Phylloscopus collybita	PhyCol4	300	CACG [CACT]5 CCCC	[CACT]13.1				7c	-	he
ZFMK-TIS-2007251	Phylloscopus collybita	PhyCol4	300	[CACT]7.1	[CACT]13.1				7.1	-	ho
ZFMK-TIS-2007251	Phylloscopus collybita	PhyCol4	300	[CACT]7.1	[CACT]13.1				7.1	-	ho
ZFMK-TIS-2520619	Phylloscopus collybita	PhyCol4	300	[CACT]8.1	[CACT]13.1				8.1	-	ho
ZFMK-TIS-2520619	Phylloscopus collybita	PhyCol4	300	[CACT]8.1	[CACT]13.1				8.1	-	ho
ZFMK-TIS-2520642	Phylloscopus collybita	PhyCol4	300	[CACT]7.1	[CACT]13.1				7.1	-	he
ZFMK-TIS-2520642	Phylloscopus collybita	PhyCol4	300	CACG [CACT]5 CCCC	[CACT]13.1				7c	-	he
ZFMK-TIS-2520706	Phylloscopus collybita	PhyCol4	300	CACG [CACT]5.1	[CACT]13.1				6.1b	-	he
ZFMK-TIS-2520706	Phylloscopus collybita	PhyCol4	300	CACG [CACT]5 CCCC	[CACT]13.1				7c	-	he
ZFMK-TIS-2577597	Phylloscopus collybita	PhyCol4	300	[CACT]8.1	[CACT]13.1				8.1	-	ho
ZFMK-TIS-2577597	Phylloscopus collybita	PhyCol4	300	[CACT]8.1	[CACT]13.1				8.1	-	ho
ZFMK-TIS-2590770	Phylloscopus collybita	PhyCol4	300	[CACT]8.1	[CACT]13.1				8.1	-	ho
ZFMK-TIS-2590770	Phylloscopus collybita	PhyCol4	300	[CACT]8.1	[CACT]13.1				8.1	-	ho
ZFMK-TIS-2590862	Phylloscopus collybita	PhyCol4	300	[CACT]10.1	[CACT]13.1				10.1	-	ho
ZFMK-TIS-2590862	Phylloscopus collybita	PhyCol4	300	[CACT]10.1	[CACT]13.1				10.1	-	ho
ZFMK-TIS-35619	Phylloscopus collybita	PhyCol4	300	[CACT]9.1	[CACT]13.1				9.1	-	ho
ZFMK-TIS-35619	Phylloscopus collybita	PhyCol4	300	[CACT]9.1	[CACT]13.1				9.1	-	ho
ZFMK-TIS-8011743	Phylloscopus collybita	PhyCol4	300	[CACT]13.1	[CACT]13.1				13.1	C	he
ZFMK-TIS-8011743	Phylloscopus collybita	PhyCol4	300	[CACT]13 CTCC	[CACT]13.1				14d	-	he

## Sheet: PhyCol5
ZFMK-TIS	Species	Locus	Ref Amp size	Repeat motif	Ref allele	NCBI No	Scaffold ID	LFA Sample ID	Haplotype					inheritance	Allele Nr.
									53 Msat	127 T->G	177 G->A	230 A->C	269 C->T
ZFMK-TIS-2007185	Phylloscopus collybita	PhyCol5	300	[TCCA]14.3	[TCCA]14.3				14.3	-	-	-	-	he
ZFMK-TIS-2007185	Phylloscopus collybita	PhyCol5	300	[TCCA]16.3	[TCCA]14.3				16.3	-	-	-	-	he
ZFMK-TIS-2007251	Phylloscopus collybita	PhyCol5	300	[TCCA]12.3	[TCCA]14.3				12.3	G	A	-	-	he
ZFMK-TIS-2007251	Phylloscopus collybita	PhyCol5	300	[TCCA]13.3	[TCCA]14.3				13.3	G	-	-	-	he
ZFMK-TIS-2520619	Phylloscopus collybita	PhyCol5	300	[TCCA]13.3	[TCCA]14.3				13.3	G	A	-	-	ho
ZFMK-TIS-2520619	Phylloscopus collybita	PhyCol5	300	[TCCA]13.3	[TCCA]14.3				13.3	G	A	-	-	ho
ZFMK-TIS-2520642	Phylloscopus collybita	PhyCol5	300	[TCCA]11.3	[TCCA]14.3				11.3	G	A	-	-	he
ZFMK-TIS-2520642	Phylloscopus collybita	PhyCol5	300	[TCCA]15.3	[TCCA]14.3				15.3	G	A	-	-	he
ZFMK-TIS-2520706	Phylloscopus collybita	PhyCol5	300	[TCCA]14.3	[TCCA]14.3				14.3	-	A	-	T	he
ZFMK-TIS-2520706	Phylloscopus collybita	PhyCol5	300	[TCCA]17.3	[TCCA]14.3				17.3	G	A	-	T	he
ZFMK-TIS-2577597	Phylloscopus collybita	PhyCol5	300	[TCCA]13.3	[TCCA]14.3				13.3	G	-	-	-	ho
ZFMK-TIS-2577597	Phylloscopus collybita	PhyCol5	300	[TCCA]13.3	[TCCA]14.3				13.3	G	-	-	-	ho
ZFMK-TIS-2590770	Phylloscopus collybita	PhyCol5	300	[TCCA]13.3	[TCCA]14.3				13.3	G	A	-	-	ho
ZFMK-TIS-2590770	Phylloscopus collybita	PhyCol5	300	[TCCA]13.3	[TCCA]14.3				13.3	G	A	-	-	ho
ZFMK-TIS-2590862	Phylloscopus collybita	PhyCol5	300	[TCCA]14.3	[TCCA]14.3				14.3	G	-	-	T	he
ZFMK-TIS-2590862	Phylloscopus collybita	PhyCol5	300	[TCCA]17.3	[TCCA]14.3				17.3	G	-	-	-	he
ZFMK-TIS-35619	Phylloscopus collybita	PhyCol5	300	[TCCA]14.3	[TCCA]14.3				14.3	-	-	C	-	he
ZFMK-TIS-35619	Phylloscopus collybita	PhyCol5	300	[TCCA]16.3	[TCCA]14.3				16.3	G	A	C	-	he
ZFMK-TIS-8011743	Phylloscopus collybita	PhyCol5	300	[TCCA]14.3	[TCCA]14.3				14.3	G	-	-	-	ho
ZFMK-TIS-8011743	Phylloscopus collybita	PhyCol5	300	[TCCA]14.3	[TCCA]14.3				14.3	G	-	-	-	ho

## Sheet: PhyCol6
ZFMK-TIS	Species	Locus	Ref Amp size	Repeat motif	Ref allele	NCBI No	Scaffold ID	LFA Sample ID	Haplotype				inheritance	Allele Nr.
									120 Msat	206 C->G	246 T->C	250 T->C
ZFMK-TIS-2007185	Phylloscopus collybita	PhyCol6	311	AT [ATAG]12.2 [AT]2	[AT]3 [ATAG]12.2				14b	G	-	C	ho
ZFMK-TIS-2007185	Phylloscopus collybita	PhyCol6	311	AT [ATAG]12.2 [AT]2	[AT]3 [ATAG]12.2				14b	G	-	C	ho
ZFMK-TIS-2007251	Phylloscopus collybita	PhyCol6	311		[AT]3 [ATAG]12.2				NA	NA	NA	NA	NA
ZFMK-TIS-2007251	Phylloscopus collybita	PhyCol6	311		[AT]3 [ATAG]12.2				NA	NA	NA	NA	NA
ZFMK-TIS-2520619	Phylloscopus collybita	PhyCol6	311		[AT]3 [ATAG]12.2				NA	NA	NA	NA	NA
ZFMK-TIS-2520619	Phylloscopus collybita	PhyCol6	311		[AT]3 [ATAG]12.2				NA	NA	NA	NA	NA
ZFMK-TIS-2520642	Phylloscopus collybita	PhyCol6	311		[AT]3 [ATAG]12.2				NA	NA	NA	NA	NA
ZFMK-TIS-2520642	Phylloscopus collybita	PhyCol6	311		[AT]3 [ATAG]12.2				NA	NA	NA	NA	NA
ZFMK-TIS-2520706	Phylloscopus collybita	PhyCol6	311	[AT]2 [ATAG]12.2	[AT]3 [ATAG]12.2				13.2c	-	-	-	ho
ZFMK-TIS-2520706	Phylloscopus collybita	PhyCol6	311	[AT]2 [ATAG]12.2	[AT]3 [ATAG]12.2				13.2c	-	-	-	ho
ZFMK-TIS-2577597	Phylloscopus collybita	PhyCol6	311	[AT]2 [ATAG]11.2	[AT]3 [ATAG]12.2				12.2c	-	-	-	ho
ZFMK-TIS-2577597	Phylloscopus collybita	PhyCol6	311	[AT]2 [ATAG]11.2	[AT]3 [ATAG]12.2				12.2c	-	-	-	ho
ZFMK-TIS-2590770	Phylloscopus collybita	PhyCol6	311		[AT]3 [ATAG]12.2				NA	NA	NA	NA	NA
ZFMK-TIS-2590770	Phylloscopus collybita	PhyCol6	311		[AT]3 [ATAG]12.2				NA	NA	NA	NA	NA
ZFMK-TIS-2590862	Phylloscopus collybita	PhyCol6	311	[AT]2 [ATAG]10.2	[AT]3 [ATAG]12.2				11.2c	-	-	-	ho
ZFMK-TIS-2590862	Phylloscopus collybita	PhyCol6	311	[AT]2 [ATAG]10.2	[AT]3 [ATAG]12.2				11.2c	-	-	-	ho
ZFMK-TIS-35619	Phylloscopus collybita	PhyCol6	311	[AT]5 [ATAG]4 [AG]6 [ATAG]10.2	[AT]3 [ATAG]12.2				20d	-	C	-	ho
ZFMK-TIS-35619	Phylloscopus collybita	PhyCol6	311	[AT]5 [ATAG]4 [AG]6 [ATAG]10.2	[AT]3 [ATAG]12.2				20d	-	C	-	ho
ZFMK-TIS-8011743	Phylloscopus collybita	PhyCol6	311	[AT]2 [ATAG]11.2	[AT]3 [ATAG]12.2				12.2c	-	C	-	ho
ZFMK-TIS-8011743	Phylloscopus collybita	PhyCol6	311	[AT]2 [ATAG]11.2	[AT]3 [ATAG]12.2				12.2c	-	C	-	ho

## Sheet: PhyCol7
ZFMK-TIS	Species	Locus	Ref Amp size	Repeat motif	Ref allele	NCBI No	Scaffold ID	LFA Sample ID	Haplotype			inheritance	Allele Nr.
									113 Msat	193 T->C	202 A->G
ZFMK-TIS-2007185	Phylloscopus collybita	PhyCol7	312	[AGAT]12 AGAC [AGAT]2 ACAT	[AGAT]11 [AGAC]2 [AGAT]2 ACAT				16b	-	G	he
ZFMK-TIS-2007185	Phylloscopus collybita	PhyCol7	312	[AGAT]10 GGAT [AGAT]7 AGAC [AGAT]2 ACAT	[AGAT]11 [AGAC]2 [AGAT]2 ACAT				22c	-	G	he
ZFMK-TIS-2007251	Phylloscopus collybita	PhyCol7	312	[AGAT]11 [AGAC]2 [AGAT]2 ACAT	[AGAT]11 [AGAC]2 [AGAT]2 ACAT				16	-	-	ho
ZFMK-TIS-2007251	Phylloscopus collybita	PhyCol7	312	[AGAT]11 [AGAC]2 [AGAT]2 ACAT	[AGAT]11 [AGAC]2 [AGAT]2 ACAT				16	-	-	ho
ZFMK-TIS-2520619	Phylloscopus collybita	PhyCol7	312	[AGAT]6 [AGAC]2 [AGAT]2 ACAT	[AGAT]11 [AGAC]2 [AGAT]2 ACAT				11	-	-	he
ZFMK-TIS-2520619	Phylloscopus collybita	PhyCol7	312	[AGAT]9 [AGAC]2 AGAC [AGAT]2 ACAT	[AGAT]11 [AGAC]2 [AGAT]2 ACAT				15d	-	-	he
ZFMK-TIS-2520642	Phylloscopus collybita	PhyCol7	312	[AGAT]8 [AGAC]2 [AGAT]2 ACAT	[AGAT]11 [AGAC]2 [AGAT]2 ACAT				13	-	-	he
ZFMK-TIS-2520642	Phylloscopus collybita	PhyCol7	312	[AGAT]11 AGAC [AGAT]2 ACAT	[AGAT]11 [AGAC]2 [AGAT]2 ACAT				15b	-	-	he
ZFMK-TIS-2520706	Phylloscopus collybita	PhyCol7	312	[AGAT]9 [AGAC]2 AGAC [AGAT]2 ACAT	[AGAT]11 [AGAC]2 [AGAT]2 ACAT				15d	-	-	he
ZFMK-TIS-2520706	Phylloscopus collybita	PhyCol7	312	[AGAT]11 [AGAC]2 [AGAT]2 ACAT	[AGAT]11 [AGAC]2 [AGAT]2 ACAT				16	-	-	he
ZFMK-TIS-2577597	Phylloscopus collybita	PhyCol7	312	[AGAT]12 [AGAC]2 [AGAT]2 ACAT	[AGAT]11 [AGAC]2 [AGAT]2 ACAT				17	-	-	he
ZFMK-TIS-2577597	Phylloscopus collybita	PhyCol7	312	[AGAT]13 [AGAC]2 [AGAT]2 ACAT	[AGAT]11 [AGAC]2 [AGAT]2 ACAT				18	-	-	he
ZFMK-TIS-2590770	Phylloscopus collybita	PhyCol7	312	[AGAT]6 [AGAC]2 [AGAT]2 ACAT	[AGAT]11 [AGAC]2 [AGAT]2 ACAT				11	-	-	he
ZFMK-TIS-2590770	Phylloscopus collybita	PhyCol7	312	[AGAT]9 [AGAC]2 AGAC [AGAT]2 ACAT	[AGAT]11 [AGAC]2 [AGAT]2 ACAT				15d	-	-	he
ZFMK-TIS-2590862	Phylloscopus collybita	PhyCol7	312	[AGAT]11 AGAC [AGAT]2 ACAT	[AGAT]11 [AGAC]2 [AGAT]2 ACAT				15b	C	-	ho
ZFMK-TIS-2590862	Phylloscopus collybita	PhyCol7	312	[AGAT]11 AGAC [AGAT]2 ACAT	[AGAT]11 [AGAC]2 [AGAT]2 ACAT				15b	C	-	ho
ZFMK-TIS-35619	Phylloscopus collybita	PhyCol7	312	[AGAT]9 [AGAC]2 [AGAT]2 ACAT	[AGAT]11 [AGAC]2 [AGAT]2 ACAT				14	-	-	ho
ZFMK-TIS-35619	Phylloscopus collybita	PhyCol7	312	[AGAT]9 [AGAC]2 [AGAT]2 ACAT	[AGAT]11 [AGAC]2 [AGAT]2 ACAT				14	-	-	ho
ZFMK-TIS-8011743	Phylloscopus collybita	PhyCol7	312	[AGAT]10 AGAC [AGAT]2 ACAT	[AGAT]11 [AGAC]2 [AGAT]2 ACAT				14b	-	-	he
ZFMK-TIS-8011743	Phylloscopus collybita	PhyCol7	312	[AGAT]12 AGAC [AGAT]2 ACAT	[AGAT]11 [AGAC]2 [AGAT]2 ACAT				16b	-	-	he

## Sheet: PhyCol8
ZFMK-TIS	Species	Locus	Ref Amp size	Repeat motif	Ref allele	NCBI No	Scaffold ID	LFA Sample ID	Haplotype					inheritance	Allele Nr.
									82 Msat	132 T->A	154 G->T	160 A->C	213 C->T
ZFMK-TIS-2007185	Phylloscopus collybita	PhyCol8	320	[AGAT]8.3	[AGAT]11.3				8.3	A	-	-	-	ho
ZFMK-TIS-2007185	Phylloscopus collybita	PhyCol8	320	[AGAT]8.3	[AGAT]11.3				8.3	A	-	-	-	ho
ZFMK-TIS-2007251	Phylloscopus collybita	PhyCol8	320		[AGAT]11.3				NA	NA	NA	NA	NA	NA
ZFMK-TIS-2007251	Phylloscopus collybita	PhyCol8	320		[AGAT]11.3				NA	NA	NA	NA	NA	NA
ZFMK-TIS-2520619	Phylloscopus collybita	PhyCol8	320		[AGAT]11.3				NA	NA	NA	NA	NA	NA
ZFMK-TIS-2520619	Phylloscopus collybita	PhyCol8	320		[AGAT]11.3				NA	NA	NA	NA	NA	NA
ZFMK-TIS-2520642	Phylloscopus collybita	PhyCol8	320		[AGAT]11.3				NA	NA	NA	NA	NA	NA
ZFMK-TIS-2520642	Phylloscopus collybita	PhyCol8	320		[AGAT]11.3				NA	NA	NA	NA	NA	NA
ZFMK-TIS-2520706	Phylloscopus collybita	PhyCol8	320	[AGAT]11.3	[AGAT]11.3				11.3	-	-	-	-	ho
ZFMK-TIS-2520706	Phylloscopus collybita	PhyCol8	320	[AGAT]11.3	[AGAT]11.3				11.3	-	-	-	-	ho
ZFMK-TIS-2577597	Phylloscopus collybita	PhyCol8	320	[AGAT]8.3	[AGAT]11.3				8.3	A	-	C	-	ho
ZFMK-TIS-2577597	Phylloscopus collybita	PhyCol8	320	[AGAT]8.3	[AGAT]11.3				8.3	A	-	C	-	ho
ZFMK-TIS-2590770	Phylloscopus collybita	PhyCol8	320		[AGAT]11.3				NA	NA	NA	NA	NA	NA
ZFMK-TIS-2590770	Phylloscopus collybita	PhyCol8	320		[AGAT]11.3				NA	NA	NA	NA	NA	NA
ZFMK-TIS-2590862	Phylloscopus collybita	PhyCol8	320	[AGAT]13.3	[AGAT]11.3				13.3	A	-	-	-	ho
ZFMK-TIS-2590862	Phylloscopus collybita	PhyCol8	320	[AGAT]13.3	[AGAT]11.3				13.3	A	-	-	-	ho
ZFMK-TIS-35619	Phylloscopus collybita	PhyCol8	320	[AGAT]8.3	[AGAT]11.3				8.3	A	-	C	-	he
ZFMK-TIS-35619	Phylloscopus collybita	PhyCol8	320	[AGAT]12.3	[AGAT]11.3				12.3	A	-	-	-	he
ZFMK-TIS-8011743	Phylloscopus collybita	PhyCol8	320	[AGAT]13.1	[AGAT]11.3				13.1	A	T	-	T	ho
ZFMK-TIS-8011743	Phylloscopus collybita	PhyCol8	320	[AGAT]13.1	[AGAT]11.3				13.1	A	T	-	T	ho

## Sheet: PhyCol9
ZFMK-TIS	Species	Locus	Ref Amp size	Repeat motif	Ref allele	NCBI No	Scaffold ID	LFA Sample ID	Haplotype							inheritance	Allele Nr.
									73 C->T	74 A->G	100 A->T	112 A->G	154 Msat	286 T->C	297 C->G
ZFMK-TIS-2007185	Phylloscopus collybita	PhyCol9	320	TCCG [TCCA]9	TCCG [TCCA]13				-	-	-	G	10	-	-	he
ZFMK-TIS-2007185	Phylloscopus collybita	PhyCol9	320	TCCG [TCCA]12	TCCG [TCCA]13				-	G	-	-	13	-	-	he
ZFMK-TIS-2007251	Phylloscopus collybita	PhyCol9	320	TCCG [TCCA]8	TCCG [TCCA]13				-	-	-	-	9	-	-	ho
ZFMK-TIS-2007251	Phylloscopus collybita	PhyCol9	320	TCCG [TCCA]8	TCCG [TCCA]13				-	-	-	-	9	-	-	ho
ZFMK-TIS-2520619	Phylloscopus collybita	PhyCol9	320	TCCG [TCCA]11	TCCG [TCCA]13				-	-	T	-	12	C	G	he
ZFMK-TIS-2520619	Phylloscopus collybita	PhyCol9	320	TCCG [TCCA]12	TCCG [TCCA]13				T	G	-	-	13	-	-	he
ZFMK-TIS-2520642	Phylloscopus collybita	PhyCol9	320	TCCG [TCCA]13	TCCG [TCCA]13				-	G	-	-	14	-	-	he
ZFMK-TIS-2520642	Phylloscopus collybita	PhyCol9	320	TCCG [TCCA]13	TCCG [TCCA]13				-	-	-	-	14	-	-	he
ZFMK-TIS-2520706	Phylloscopus collybita	PhyCol9	320	TCCG [TCCA]13	TCCG [TCCA]13				-	-	-	-	14	-	-	ho
ZFMK-TIS-2520706	Phylloscopus collybita	PhyCol9	320	TCCG [TCCA]13	TCCG [TCCA]13				-	-	-	-	14	-	-	ho
ZFMK-TIS-2577597	Phylloscopus collybita	PhyCol9	320	TCCG [TCCA]11	TCCG [TCCA]13				-	-	-	G	12	-	-	he
ZFMK-TIS-2577597	Phylloscopus collybita	PhyCol9	320	TCCG [TCCA]13	TCCG [TCCA]13				-	-	-	G	14	-	-	he
ZFMK-TIS-2590770	Phylloscopus collybita	PhyCol9	320	TCCG [TCCA]11	TCCG [TCCA]13				-	-	-	-	12	-	-	he
ZFMK-TIS-2590770	Phylloscopus collybita	PhyCol9	320	TCCG [TCCA]12	TCCG [TCCA]13				-	-	-	-	13	-	-	he
ZFMK-TIS-2590862	Phylloscopus collybita	PhyCol9	320	TCCG [TCCA]11	TCCG [TCCA]13				-	-	-	-	12	-	-	ho
ZFMK-TIS-2590862	Phylloscopus collybita	PhyCol9	320	TCCG [TCCA]11	TCCG [TCCA]13				-	-	-	-	12	-	-	ho
ZFMK-TIS-35619	Phylloscopus collybita	PhyCol9	320	TCCG [TCCA]13	TCCG [TCCA]13				-	-	-	-	14	-	-	ho
ZFMK-TIS-35619	Phylloscopus collybita	PhyCol9	320	TCCG [TCCA]13	TCCG [TCCA]13				-	-	-	-	14	-	-	ho
ZFMK-TIS-8011743	Phylloscopus collybita	PhyCol9	320	TCCG [TCCA]9	TCCG [TCCA]13				-	-	-	-	10	-	-	he
ZFMK-TIS-8011743	Phylloscopus collybita	PhyCol9	320	TCCG [TCCA]13	TCCG [TCCA]13				T	G	-	-	14	-	-	he

## Sheet: PhyCol10
ZFMK-TIS	Species	Locus	Ref Amp size	Repeat motif	Ref allele	NCBI No	Scaffold ID	LFA Sample ID	Haplotype			inheritance	Allele Nr.
									69 T->C	81 Msat	276 C->T
ZFMK-TIS-2007185	Phylloscopus collybita	PhyCol10	329	[CTAC]10.1	[CATC]15.1				C	10.1	T	he
ZFMK-TIS-2007185	Phylloscopus collybita	PhyCol10	329	[CTAC]10.1	[CATC]15.1				-	10.1	-	he
ZFMK-TIS-2007251	Phylloscopus collybita	PhyCol10	329	[CTAC]8.1	[CATC]15.1				C	8.1	T	he
ZFMK-TIS-2007251	Phylloscopus collybita	PhyCol10	329	[CTAC]11.1	[CATC]15.1				-	11.1	T	he
ZFMK-TIS-2520619	Phylloscopus collybita	PhyCol10	329	[CTAC]11.1	[CATC]15.1				-	11.1	T	he
ZFMK-TIS-2520619	Phylloscopus collybita	PhyCol10	329	[CTAC]12.1	[CATC]15.1				-	12.1	T	he
ZFMK-TIS-2520642	Phylloscopus collybita	PhyCol10	329	[CTAC]12.1	[CATC]15.1				-	12.1	-	ho
ZFMK-TIS-2520642	Phylloscopus collybita	PhyCol10	329	[CTAC]12.1	[CATC]15.1				-	12.1	-	ho
ZFMK-TIS-2520706	Phylloscopus collybita	PhyCol10	329	[CTAC]11.1	[CATC]15.1				C	11.1	T	he
ZFMK-TIS-2520706	Phylloscopus collybita	PhyCol10	329	[CTAC]15.1	[CATC]15.1				-	15.1	T	he
ZFMK-TIS-2577597	Phylloscopus collybita	PhyCol10	329	[CTAC]10.1	[CATC]15.1				C	10.1	T	he
ZFMK-TIS-2577597	Phylloscopus collybita	PhyCol10	329	[CTAC]11.1	[CATC]15.1				C	11.1	T	he
ZFMK-TIS-2590770	Phylloscopus collybita	PhyCol10	329	[CTAC]11.1	[CATC]15.1				-	11.1	T	he
ZFMK-TIS-2590770	Phylloscopus collybita	PhyCol10	329	[CTAC]12.1	[CATC]15.1				-	12.1	T	he
ZFMK-TIS-2590862	Phylloscopus collybita	PhyCol10	329	[CTAC]10.1	[CATC]15.1				C	10.1	T	he
ZFMK-TIS-2590862	Phylloscopus collybita	PhyCol10	329	[CTAC]15.1	[CATC]15.1				-	15.1	T	he
ZFMK-TIS-35619	Phylloscopus collybita	PhyCol10	329	[CTAC]12.1	[CATC]15.1				-	12.1	-	ho
ZFMK-TIS-35619	Phylloscopus collybita	PhyCol10	329	[CTAC]12.1	[CATC]15.1				-	12.1	-	ho
ZFMK-TIS-8011743	Phylloscopus collybita	PhyCol10	329	[CTAC]11.1	[CATC]15.1				-	11.1	T	he
ZFMK-TIS-8011743	Phylloscopus collybita	PhyCol10	329	[CTAC]13.1	[CATC]15.1				-	13.1	T	he

[truncated: 17 more sheets: PhyCol11, PhyCol12, PhyCol13, PhyCol14, PhyCol17, PhyCol18, PhyCol19, PhyCol20, PhyCol21, PhyCol22, PhyCol23, PhyCol24, PhyCol26, PhyCol27, PhyCol28, PhyCol29, PhyCol30]
