# Supplementary material for: FOGS: A SNPSTR Marker Database to Combat Wildlife Trafficking and a Cell Culture Bank for Ex‐Situ Conservation
Source: Mol Ecol Resour. 2025 Jan 10;25(4):e14062. doi: 10.1111/1755-0998.14062 (PMC11969641; doi:10.1111/1755-0998.14062)
Supplement: Supplementary file 4 — Table S4. SNPSTR data. [file MEN-25-e14062-s001.zip › Supplementary S4/Phylloscopus_trochilus_SNPSTR.xlsx]

## Sheet: PhyTro1
ZFMK-TIS	Species	Locus	Ref Amp size	Repeat motif	Ref allele	NCBI No	Scaffold ID	LFA Sample ID	Haplotype						inheritance	Allele Nr.
									86 C->T	87 A->G	99 C->G	115 C->T	157 Msat	236 C->T
ZFMK-TIS-2515021	Phylloscopus trochilus	PhyTro1	344	[CATC]5.2	[CATC]15.2	GCA_016584745.1	WQNJ01000120.1		-	-	-	-	5.2	-	he
ZFMK-TIS-2515021	Phylloscopus trochilus	PhyTro1	344	[CATC]6.2	[CATC]15.2	GCA_016584745.1	WQNJ01000120.1		-	-	-	-	6.2	-	he
ZFMK-TIS-2516082	Phylloscopus trochilus	PhyTro1	344	[CATC]11.2	[CATC]15.2	GCA_016584745.1	WQNJ01000120.1		-	-	-	-	11.2	-	he
ZFMK-TIS-2516082	Phylloscopus trochilus	PhyTro1	344	[CATC]12.2	[CATC]15.2	GCA_016584745.1	WQNJ01000120.1		-	-	-	-	12.2	-	he
ZFMK-TIS-2585243	Phylloscopus trochilus	PhyTro1	344	[CATC]12.2	[CATC]15.2	GCA_016584745.1	WQNJ01000120.1		-	-	-	-	12.2	-	he
ZFMK-TIS-2585243	Phylloscopus trochilus	PhyTro1	344	[CATC]14.2	[CATC]15.2	GCA_016584745.1	WQNJ01000120.1		-	-	-	-	14.2	-	he
ZFMK-TIS-33630	Phylloscopus trochilus	PhyTro1	344	[CATC]9.2	[CATC]15.2	GCA_016584745.1	WQNJ01000120.1		-	-	-	-	9.2	-	ho
ZFMK-TIS-33630	Phylloscopus trochilus	PhyTro1	344	[CATC]9.2	[CATC]15.2	GCA_016584745.1	WQNJ01000120.1		-	-	-	-	9.2	-	ho
ZFMK-TIS-34816	Phylloscopus trochilus	PhyTro1	344	[CATC]9.2	[CATC]15.2	GCA_016584745.1	WQNJ01000120.1		-	-	-	-	9.2	-	ho
ZFMK-TIS-34816	Phylloscopus trochilus	PhyTro1	344	[CATC]9.2	[CATC]15.2	GCA_016584745.1	WQNJ01000120.1		-	-	-	-	9.2	-	ho
ZFMK-TIS-34817	Phylloscopus trochilus	PhyTro1	344	[CATC]9.2	[CATC]15.2	GCA_016584745.1	WQNJ01000120.1		-	-	-	-	9.2	-	ho
ZFMK-TIS-34817	Phylloscopus trochilus	PhyTro1	344	[CATC]9.2	[CATC]15.2	GCA_016584745.1	WQNJ01000120.1		-	-	-	-	9.2	-	ho
ZFMK-TIS-35075	Phylloscopus trochilus	PhyTro1	344	[CATC]10.2	[CATC]15.2	GCA_016584745.1	WQNJ01000120.1		-	G	G	-	10.2	T	he
ZFMK-TIS-35075	Phylloscopus trochilus	PhyTro1	344	[CATC]11.3	[CATC]15.2	GCA_016584745.1	WQNJ01000120.1		T	G	G	T	11.3b	-	he
ZFMK-TIS-50635	Phylloscopus trochilus	PhyTro1	344		[CATC]15.2	GCA_016584745.1	WQNJ01000120.1		NA	NA	NA	NA	NA	NA	NA
ZFMK-TIS-50635	Phylloscopus trochilus	PhyTro1	344		[CATC]15.2	GCA_016584745.1	WQNJ01000120.1		NA	NA	NA	NA	NA	NA	NA
ZFMK-TIS-50637	Phylloscopus trochilus	PhyTro1	344	[CATC]3.2	[CATC]15.2	GCA_016584745.1	WQNJ01000120.1		-	-	-	-	3.2	-	ho
ZFMK-TIS-50637	Phylloscopus trochilus	PhyTro1	344	[CATC]3.2	[CATC]15.2	GCA_016584745.1	WQNJ01000120.1		-	-	-	-	3.2	-	ho
ZFMK-TIS-2520664	Phylloscopus trochilus	PhyTro1	344		[CATC]15.2	GCA_016584745.1	WQNJ01000120.1		NA	NA	NA	NA	NA	NA	NA
ZFMK-TIS-2520664	Phylloscopus trochilus	PhyTro1	344		[CATC]15.2	GCA_016584745.1	WQNJ01000120.1		NA	NA	NA	NA	NA	NA	NA

## Sheet: PhyTro2
ZFMK-TIS	Species	Locus	Ref Amp size	Repeat motif	Ref allele	NCBI No	Scaffold ID	LFA Sample ID	Haplotype												inheritance	Allele Nr.
									65 A->G	83 T->C	99 G->A	107 C->T	131 T->A	143 Msat	218 T->C	237 T->C	239 C->T	276 T->C	284 A->G	310 G->C
ZFMK-TIS-2515021	Phylloscopus trochilus	PhyTro2	349	[ATCC]11	[ATCC]11	GCA_016584745.1	WQNJ01000120.1		-	-	A	-	-	11	C	-	-	-	G	C	ho
ZFMK-TIS-2515021	Phylloscopus trochilus	PhyTro2	349	[ATCC]11	[ATCC]11	GCA_016584745.1	WQNJ01000120.1		-	-	A	-	-	11	C	-	-	-	G	C	ho
ZFMK-TIS-2516082	Phylloscopus trochilus	PhyTro2	349	[ATCC]11	[ATCC]11	GCA_016584745.1	WQNJ01000120.1		G	C	-	T	-	11	-	C	-	-	-	-	he
ZFMK-TIS-2516082	Phylloscopus trochilus	PhyTro2	349	[ATCC]2 ACCC [ATCC]10	[ATCC]11	GCA_016584745.1	WQNJ01000120.1		G	C	-	-	-	13b	-	C	-	-	-	-	he
ZFMK-TIS-2585243	Phylloscopus trochilus	PhyTro2	349	[ATCC]8	[ATCC]11	GCA_016584745.1	WQNJ01000120.1		-	C	-	-	-	8	-	-	-	-	-	-	he
ZFMK-TIS-2585243	Phylloscopus trochilus	PhyTro2	349	[ATCC]11	[ATCC]11	GCA_016584745.1	WQNJ01000120.1		-	-	-	-	A	11	-	C	-	-	-	-	he
ZFMK-TIS-33630	Phylloscopus trochilus	PhyTro2	349	[ATCC]9	[ATCC]11	GCA_016584745.1	WQNJ01000120.1		-	-	-	-	-	9	-	C	-	-	-	-	he
ZFMK-TIS-33630	Phylloscopus trochilus	PhyTro2	349	[ATCC]12	[ATCC]11	GCA_016584745.1	WQNJ01000120.1		-	-	-	-	-	12	-	C	-	-	-	-	he
ZFMK-TIS-34816	Phylloscopus trochilus	PhyTro2	349	[ATCC]9	[ATCC]11	GCA_016584745.1	WQNJ01000120.1		-	-	-	-	-	9	-	C	-	-	-	-	he
ZFMK-TIS-34816	Phylloscopus trochilus	PhyTro2	349	[ATCC]12	[ATCC]11	GCA_016584745.1	WQNJ01000120.1		-	-	-	-	-	12	-	C	-	-	-	-	he
ZFMK-TIS-34817	Phylloscopus trochilus	PhyTro2	349	[ATCC]9	[ATCC]11	GCA_016584745.1	WQNJ01000120.1		-	-	-	-	-	9	-	C	-	-	-	-	he
ZFMK-TIS-34817	Phylloscopus trochilus	PhyTro2	349	[ATCC]12	[ATCC]11	GCA_016584745.1	WQNJ01000120.1		-	-	-	-	-	12	-	C	-	-	-	-	he
ZFMK-TIS-35075	Phylloscopus trochilus	PhyTro2	349	[ATCC]11	[ATCC]11	GCA_016584745.1	WQNJ01000120.1		-	C	-	-	-	11	C	-	-	-	-	-	he
ZFMK-TIS-35075	Phylloscopus trochilus	PhyTro2	349	[ATCC]12	[ATCC]11	GCA_016584745.1	WQNJ01000120.1		-	C	-	-	-	12	-	C	-	-	-	-	he
ZFMK-TIS-50635	Phylloscopus trochilus	PhyTro2	349	[ATCC]11 ACCC ATCC	[ATCC]11	GCA_016584745.1	WQNJ01000120.1		-	-	-	-	-	13c	-	C	T	C	G	C	ho
ZFMK-TIS-50635	Phylloscopus trochilus	PhyTro2	349	[ATCC]11 ACCC ATCC	[ATCC]11	GCA_016584745.1	WQNJ01000120.1		-	-	-	-	-	13c	-	C	T	C	G	C	ho
ZFMK-TIS-50637	Phylloscopus trochilus	PhyTro2	349	[ATCC]10 ATTC ATCC	[ATCC]11	GCA_016584745.1	WQNJ01000120.1		-	C	-	-	-	12c	-	C	-	-	-	-	he
ZFMK-TIS-50637	Phylloscopus trochilus	PhyTro2	349	[ATCC]11 ATCT	[ATCC]11	GCA_016584745.1	WQNJ01000120.1		-	-	-	-	A	12d	-	-	-	-	-	-	he
ZFMK-TIS-2520664	Phylloscopus trochilus	PhyTro2	349		[ATCC]11	GCA_016584745.1	WQNJ01000120.1		NA	NA	NA	NA	NA	NA	NA	NA	NA	NA	NA	NA	NA
ZFMK-TIS-2520664	Phylloscopus trochilus	PhyTro2	349		[ATCC]11	GCA_016584745.1	WQNJ01000120.1		NA	NA	NA	NA	NA	NA	NA	NA	NA	NA	NA	NA	NA

## Sheet: PhyTro4
ZFMK-TIS	Species	Locus	Ref Amp size	Repeat motif	Ref allele	NCBI No	Scaffold ID	LFA Sample ID	Haplotype							inheritance	Allele Nr.
									124 A->G	139 Msat	186 G->A	243 G->T	247 C->G	264 C->G	268 T->C
ZFMK-TIS-2515021	Phylloscopus trochilus	PhyTro4	308	[ATCC]17.1	[ATCC]11.1	GCA_016584745.1	WQNJ01000123.1		G	17.1	-	T	-	-	-	ho
ZFMK-TIS-2515021	Phylloscopus trochilus	PhyTro4	308	[ATCC]17.1	[ATCC]11.1	GCA_016584745.1	WQNJ01000123.1		G	17.1	-	T	-	-	-	ho
ZFMK-TIS-2516082	Phylloscopus trochilus	PhyTro4	308		[ATCC]11.1	GCA_016584745.1	WQNJ01000123.1		NA	NA	NA	NA	NA	NA	NA	NA
ZFMK-TIS-2516082	Phylloscopus trochilus	PhyTro4	308		[ATCC]11.1	GCA_016584745.1	WQNJ01000123.1		NA	NA	NA	NA	NA	NA	NA	NA
ZFMK-TIS-2585243	Phylloscopus trochilus	PhyTro4	308	[ATCC]21.1	[ATCC]11.1	GCA_016584745.1	WQNJ01000123.1		-	21.1	-	T	G	-	-	ho
ZFMK-TIS-2585243	Phylloscopus trochilus	PhyTro4	308	[ATCC]21.1	[ATCC]11.1	GCA_016584745.1	WQNJ01000123.1		-	21.1	-	T	G	-	-	ho
ZFMK-TIS-33630	Phylloscopus trochilus	PhyTro4	308	[ATCC]8.1	[ATCC]11.1	GCA_016584745.1	WQNJ01000123.1		-	8.1	A	-	-	-	-	he
ZFMK-TIS-33630	Phylloscopus trochilus	PhyTro4	308	[ATCC]15.1	[ATCC]11.1	GCA_016584745.1	WQNJ01000123.1		-	15.1	-	-	-	-	-	he
ZFMK-TIS-34816	Phylloscopus trochilus	PhyTro4	308	[ATCC]8.1	[ATCC]11.1	GCA_016584745.1	WQNJ01000123.1		-	8.1	A	-	-	G	C	he
ZFMK-TIS-34816	Phylloscopus trochilus	PhyTro4	308	[ATCC]15.1	[ATCC]11.1	GCA_016584745.1	WQNJ01000123.1		-	15.1	-	-	-	-	-	he
ZFMK-TIS-34817	Phylloscopus trochilus	PhyTro4	308	[ATCC]8.1	[ATCC]11.1	GCA_016584745.1	WQNJ01000123.1		-	8.1	A	-	-	G	C	he
ZFMK-TIS-34817	Phylloscopus trochilus	PhyTro4	308	[ATCC]15.1	[ATCC]11.1	GCA_016584745.1	WQNJ01000123.1		-	15.1	-	-	-	-	-	he
ZFMK-TIS-35075	Phylloscopus trochilus	PhyTro4	308	[ATCC]11.1	[ATCC]11.1	GCA_016584745.1	WQNJ01000123.1		-	11.1	-	-	-	-	-	ho
ZFMK-TIS-35075	Phylloscopus trochilus	PhyTro4	308	[ATCC]11.1	[ATCC]11.1	GCA_016584745.1	WQNJ01000123.1		-	11.1	-	-	-	-	-	ho
ZFMK-TIS-50635	Phylloscopus trochilus	PhyTro4	308		[ATCC]11.1	GCA_016584745.1	WQNJ01000123.1		NA	NA	NA	NA	NA	NA	NA	NA
ZFMK-TIS-50635	Phylloscopus trochilus	PhyTro4	308		[ATCC]11.1	GCA_016584745.1	WQNJ01000123.1		NA	NA	NA	NA	NA	NA	NA	NA
ZFMK-TIS-50637	Phylloscopus trochilus	PhyTro4	308	[ATCC]15.1	[ATCC]11.1	GCA_016584745.1	WQNJ01000123.1		-	15.1	-	-	-	G	C	ho
ZFMK-TIS-50637	Phylloscopus trochilus	PhyTro4	308	[ATCC]15.1	[ATCC]11.1	GCA_016584745.1	WQNJ01000123.1		-	15.1	-	-	-	G	C	ho
ZFMK-TIS-2520664	Phylloscopus trochilus	PhyTro4	308		[ATCC]11.1	GCA_016584745.1	WQNJ01000123.1		NA	NA	NA	NA	NA	NA	NA	NA
ZFMK-TIS-2520664	Phylloscopus trochilus	PhyTro4	308		[ATCC]11.1	GCA_016584745.1	WQNJ01000123.1		NA	NA	NA	NA	NA	NA	NA	NA

## Sheet: PhyTro5
ZFMK-TIS	Species	Locus	Ref Amp size	Repeat motif	Ref allele	NCBI No	Scaffold ID	LFA Sample ID	Haplotype							inheritance	Allele Nr.
									90 T->C	138 Msat	194 G->A	198 C->T	254 C->T	255 G->A	263 A->G
ZFMK-TIS-2515021	Phylloscopus trochilus	PhyTro5	323	[CCAT]10 CCCT	[CCAT]11 CCCT	GCA_016584745.1	WQNJ01000125.1		C	11	-	-	-	A	-	he
ZFMK-TIS-2515021	Phylloscopus trochilus	PhyTro5	323	[CCAT]11 CCCT	[CCAT]11 CCCT	GCA_016584745.1	WQNJ01000125.1		C	12	A	-	-	-	-	he
ZFMK-TIS-2516082	Phylloscopus trochilus	PhyTro5	323	[CCAT]10 CCCT	[CCAT]11 CCCT	GCA_016584745.1	WQNJ01000125.1		C	11	-	-	-	-	G	he
ZFMK-TIS-2516082	Phylloscopus trochilus	PhyTro5	323	[CCAT]11 CCCT	[CCAT]11 CCCT	GCA_016584745.1	WQNJ01000125.1		C	12	-	-	-	-	-	he
ZFMK-TIS-2585243	Phylloscopus trochilus	PhyTro5	323	[CCAT]10 TCAT CCCT	[CCAT]11 CCCT	GCA_016584745.1	WQNJ01000125.1		C	12b	A	-	-	-	-	ho
ZFMK-TIS-2585243	Phylloscopus trochilus	PhyTro5	323	[CCAT]10 TCAT CCCT	[CCAT]11 CCCT	GCA_016584745.1	WQNJ01000125.1		C	12b	A	-	-	-	-	ho
ZFMK-TIS-33630	Phylloscopus trochilus	PhyTro5	323	[CCAT]10 CCCT	[CCAT]11 CCCT	GCA_016584745.1	WQNJ01000125.1		C	11	A	-	-	-	-	he
ZFMK-TIS-33630	Phylloscopus trochilus	PhyTro5	323	[CCAT]11 CCCT	[CCAT]11 CCCT	GCA_016584745.1	WQNJ01000125.1		C	12	A	-	-	-	-	he
ZFMK-TIS-34816	Phylloscopus trochilus	PhyTro5	323	[CCAT]10 CCCT	[CCAT]11 CCCT	GCA_016584745.1	WQNJ01000125.1		C	11	A	-	-	-	-	he
ZFMK-TIS-34816	Phylloscopus trochilus	PhyTro5	323	[CCAT]11 CCCT	[CCAT]11 CCCT	GCA_016584745.1	WQNJ01000125.1		C	12	A	-	-	-	-	he
ZFMK-TIS-34817	Phylloscopus trochilus	PhyTro5	323	[CCAT]10 CCCT	[CCAT]11 CCCT	GCA_016584745.1	WQNJ01000125.1		C	11	A	-	-	-	-	he
ZFMK-TIS-34817	Phylloscopus trochilus	PhyTro5	323	[CCAT]11 CCCT	[CCAT]11 CCCT	GCA_016584745.1	WQNJ01000125.1		C	12	A	-	-	-	-	he
ZFMK-TIS-35075	Phylloscopus trochilus	PhyTro5	323	[CCAT]8 CCCT	[CCAT]11 CCCT	GCA_016584745.1	WQNJ01000125.1		C	9	-	T	-	-	G	he
ZFMK-TIS-35075	Phylloscopus trochilus	PhyTro5	323	[CCAT]10 CCCT	[CCAT]11 CCCT	GCA_016584745.1	WQNJ01000125.1		-	11	-	-	-	-	G	he
ZFMK-TIS-50635	Phylloscopus trochilus	PhyTro5	323		[CCAT]11 CCCT	GCA_016584745.1	WQNJ01000125.1		NA	NA	NA	NA	NA	NA	NA	NA
ZFMK-TIS-50635	Phylloscopus trochilus	PhyTro5	323		[CCAT]11 CCCT	GCA_016584745.1	WQNJ01000125.1		NA	NA	NA	NA	NA	NA	NA	NA
ZFMK-TIS-50637	Phylloscopus trochilus	PhyTro5	323	[CCAT]11 CCCT	[CCAT]11 CCCT	GCA_016584745.1	WQNJ01000125.1		C	12	-	-	-	-	-	he
ZFMK-TIS-50637	Phylloscopus trochilus	PhyTro5	323	[CCAT]12 CCCT	[CCAT]11 CCCT	GCA_016584745.1	WQNJ01000125.1		C	13	A	-	T	-	-	he
ZFMK-TIS-2520664	Phylloscopus trochilus	PhyTro5	323		[CCAT]11 CCCT	GCA_016584745.1	WQNJ01000125.1		NA	NA	NA	NA	NA	NA	NA	NA
ZFMK-TIS-2520664	Phylloscopus trochilus	PhyTro5	323		[CCAT]11 CCCT	GCA_016584745.1	WQNJ01000125.1		NA	NA	NA	NA	NA	NA	NA	NA

## Sheet: PhyTro6
ZFMK-TIS	Species	Locus	Ref Amp size	Repeat motif	Ref allele	NCBI No	Scaffold ID	LFA Sample ID	Haplotype										inheritance	Allele Nr.
									26 A->T	52 G->A	72 C->T	149 T->A	154 T->A	161 C->T	167 Msat	244 C->T	269 A->C	275 C->T
ZFMK-TIS-2515021	Phylloscopus trochilus	PhyTro6	303	[ATCC]9 ACCC [ATCC]2.1	[ATCC]12.1	GCA_016584745.1	WQNJ01000126.1		-	-	-	-	-	-	12.1	-	-	-	he
ZFMK-TIS-2515021	Phylloscopus trochilus	PhyTro6	303	[ATCC]13.1	[ATCC]12.1	GCA_016584745.1	WQNJ01000126.1		-	-	T	A	A	-	13.1	-	C	-	he
ZFMK-TIS-2516082	Phylloscopus trochilus	PhyTro6	303	[ATCC]4.1	[ATCC]12.1	GCA_016584745.1	WQNJ01000126.1		-	A	T	-	-	-	4.1	T	-	-	he
ZFMK-TIS-2516082	Phylloscopus trochilus	PhyTro6	303	[ATCC]4.1	[ATCC]12.1	GCA_016584745.1	WQNJ01000126.1		-	A	T	-	-	-	4.1	-	-	-	he
ZFMK-TIS-2585243	Phylloscopus trochilus	PhyTro6	303	ATCC ATTC [ATCC]11.1	[ATCC]12.1	GCA_016584745.1	WQNJ01000126.1		-	-	T	-	-	-	13.1	-	-	-	he
ZFMK-TIS-2585243	Phylloscopus trochilus	PhyTro6	303	[ATCC]13.1	[ATCC]12.1	GCA_016584745.1	WQNJ01000126.1		-	-	T	A	A	-	13.1	-	-	-	he
ZFMK-TIS-33630	Phylloscopus trochilus	PhyTro6	303	[ATCC]11.1	[ATCC]12.1	GCA_016584745.1	WQNJ01000126.1		-	-	T	-	-	-	11.1	-	-	T	he
ZFMK-TIS-33630	Phylloscopus trochilus	PhyTro6	303	[ATCC]12.1	[ATCC]12.1	GCA_016584745.1	WQNJ01000126.1		-	-	T	A	A	-	12.1	-	-	-	he
ZFMK-TIS-34816	Phylloscopus trochilus	PhyTro6	303	[ATCC]11.1	[ATCC]12.1	GCA_016584745.1	WQNJ01000126.1		-	-	T	A	A	-	11.1	-	-	T	he
ZFMK-TIS-34816	Phylloscopus trochilus	PhyTro6	303	[ATCC]12.1	[ATCC]12.1	GCA_016584745.1	WQNJ01000126.1		-	-	T	A	A	-	12.1	-	-	-	he
ZFMK-TIS-34817	Phylloscopus trochilus	PhyTro6	303	[ATCC]11.1	[ATCC]12.1	GCA_016584745.1	WQNJ01000126.1		-	-	T	-	-	-	11.1	-	-	T	he
ZFMK-TIS-34817	Phylloscopus trochilus	PhyTro6	303	[ATCC]12.1	[ATCC]12.1	GCA_016584745.1	WQNJ01000126.1		-	-	T	A	A	-	12.1	-	-	-	he
ZFMK-TIS-35075	Phylloscopus trochilus	PhyTro6	303	[ATCC]9.1	[ATCC]12.1	GCA_016584745.1	WQNJ01000126.1		-	-	T	-	-	-	9.1	-	-	-	he
ZFMK-TIS-35075	Phylloscopus trochilus	PhyTro6	303	[ATCC]11.1	[ATCC]12.1	GCA_016584745.1	WQNJ01000126.1		-	-	T	-	-	T	11.1	-	-	-	he
ZFMK-TIS-50635	Phylloscopus trochilus	PhyTro6	303	[ATCC]13.1	[ATCC]12.1	GCA_016584745.1	WQNJ01000126.1		-	-	T	A	A	-	13.1	-	-	-	ho
ZFMK-TIS-50635	Phylloscopus trochilus	PhyTro6	303	[ATCC]13.1	[ATCC]12.1	GCA_016584745.1	WQNJ01000126.1		-	-	T	A	A	-	13.1	-	-	-	ho
ZFMK-TIS-50637	Phylloscopus trochilus	PhyTro6	303	[ATCC]11.1	[ATCC]12.1	GCA_016584745.1	WQNJ01000126.1		T	-	-	-	-	T	11.1	-	-	-	ho
ZFMK-TIS-50637	Phylloscopus trochilus	PhyTro6	303	[ATCC]11.1	[ATCC]12.1	GCA_016584745.1	WQNJ01000126.1		T	-	-	-	-	T	11.1	-	-	-	ho
ZFMK-TIS-2520664	Phylloscopus trochilus	PhyTro6	303		[ATCC]12.1	GCA_016584745.1	WQNJ01000126.1		NA	NA	NA	NA	NA	NA	NA	NA	NA	NA	NA
ZFMK-TIS-2520664	Phylloscopus trochilus	PhyTro6	303		[ATCC]12.1	GCA_016584745.1	WQNJ01000126.1		NA	NA	NA	NA	NA	NA	NA	NA	NA	NA	NA

## Sheet: PhyTro7
ZFMK-TIS	Species	Locus	Ref Amp size	Repeat motif	Ref allele	NCBI No	Scaffold ID	LFA Sample ID	Haplotype								inheritance	Allele Nr.
									33 C->T	95 T->C	118 C->T	153 Msat	237 G->A	285 A->T	289 T->C	296 C->T
ZFMK-TIS-2515021	Phylloscopus trochilus	PhyTro7	347	[CCAT]3 [CTAT]1.1	[CCAT]15	GCA_016584745.1	WQNJ01000128.1		-	-	-	4.1	-	-	-	-	he
ZFMK-TIS-2515021	Phylloscopus trochilus	PhyTro7	347	[CCAT]13.2	[CCAT]15	GCA_016584745.1	WQNJ01000128.1		-	-	-	13.2	A	-	-	-	he
ZFMK-TIS-2516082	Phylloscopus trochilus	PhyTro7	347		[CCAT]15	GCA_016584745.1	WQNJ01000128.1		NA	NA	NA	NA	NA	NA	NA	NA	NA
ZFMK-TIS-2516082	Phylloscopus trochilus	PhyTro7	347		[CCAT]15	GCA_016584745.1	WQNJ01000128.1		NA	NA	NA	NA	NA	NA	NA	NA	NA
ZFMK-TIS-2585243	Phylloscopus trochilus	PhyTro7	347	[CCAT]12.2	[CCAT]15	GCA_016584745.1	WQNJ01000128.1		-	C	T	12.2	A	-	-	-	ho
ZFMK-TIS-2585243	Phylloscopus trochilus	PhyTro7	347	[CCAT]12.2	[CCAT]15	GCA_016584745.1	WQNJ01000128.1		-	C	T	12.2	A	-	-	-	ho
ZFMK-TIS-33630	Phylloscopus trochilus	PhyTro7	347	[CCAT]11.2	[CCAT]15	GCA_016584745.1	WQNJ01000128.1		-	-	-	11.2	-	-	-	-	ho
ZFMK-TIS-33630	Phylloscopus trochilus	PhyTro7	347	[CCAT]11.2	[CCAT]15	GCA_016584745.1	WQNJ01000128.1		-	-	-	11.2	-	-	-	-	ho
ZFMK-TIS-34816	Phylloscopus trochilus	PhyTro7	347	[CCAT]11.2	[CCAT]15	GCA_016584745.1	WQNJ01000128.1		-	-	-	11.2	-	-	-	-	ho
ZFMK-TIS-34816	Phylloscopus trochilus	PhyTro7	347	[CCAT]11.2	[CCAT]15	GCA_016584745.1	WQNJ01000128.1		-	-	-	11.2	-	-	-	-	ho
ZFMK-TIS-34817	Phylloscopus trochilus	PhyTro7	347	[CCAT]11.2	[CCAT]15	GCA_016584745.1	WQNJ01000128.1		-	-	-	11.2	A	-	C	T	ho
ZFMK-TIS-34817	Phylloscopus trochilus	PhyTro7	347	[CCAT]11.2	[CCAT]15	GCA_016584745.1	WQNJ01000128.1		-	-	-	11.2	A	-	C	T	ho
ZFMK-TIS-35075	Phylloscopus trochilus	PhyTro7	347	[CCAT]8.2	[CCAT]15	GCA_016584745.1	WQNJ01000128.1		T	-	-	8.2	-	-	-	T	he
ZFMK-TIS-35075	Phylloscopus trochilus	PhyTro7	347	[CCAT]14.2	[CCAT]15	GCA_016584745.1	WQNJ01000128.1		T	-	-	14.2	-	T	-	T	he
ZFMK-TIS-50635	Phylloscopus trochilus	PhyTro7	347		[CCAT]15	GCA_016584745.1	WQNJ01000128.1		NA	NA	NA	NA	NA	NA	NA	NA	NA
ZFMK-TIS-50635	Phylloscopus trochilus	PhyTro7	347		[CCAT]15	GCA_016584745.1	WQNJ01000128.1		NA	NA	NA	NA	NA	NA	NA	NA	NA
ZFMK-TIS-50637	Phylloscopus trochilus	PhyTro7	347	[CCAT]9.2	[CCAT]15	GCA_016584745.1	WQNJ01000128.1		-	-	-	9.2	-	-	-	-	ho
ZFMK-TIS-50637	Phylloscopus trochilus	PhyTro7	347	[CCAT]9.2	[CCAT]15	GCA_016584745.1	WQNJ01000128.1		-	-	-	9.2	-	-	-	-	ho
ZFMK-TIS-2520664	Phylloscopus trochilus	PhyTro7	347		[CCAT]15	GCA_016584745.1	WQNJ01000128.1		NA	NA	NA	NA	NA	NA	NA	NA	NA
ZFMK-TIS-2520664	Phylloscopus trochilus	PhyTro7	347		[CCAT]15	GCA_016584745.1	WQNJ01000128.1		NA	NA	NA	NA	NA	NA	NA	NA	NA

## Sheet: PhyTro8
ZFMK-TIS	Species	Locus	Ref Amp size	Repeat motif	Ref allele	NCBI No	Scaffold ID	LFA Sample ID	Haplotype								inheritance	Allele Nr.
									48 A->G	105 G->A	117 G->A	138 Msat	197 G->T	245 C->T	246 G->T	262 C->A
ZFMK-TIS-2515021	Phylloscopus trochilus	PhyTro8	328	[CATC]14.1	[CATC]14.1	GCA_016584745.1	WQNJ01000133.1		-	-	-	14.1	-	T	-	-	ho
ZFMK-TIS-2515021	Phylloscopus trochilus	PhyTro8	328	[CATC]14.1	[CATC]14.1	GCA_016584745.1	WQNJ01000133.1		-	-	-	14.1	-	T	-	-	ho
ZFMK-TIS-2516082	Phylloscopus trochilus	PhyTro8	328	CATG [CATC]3 CGTC [CATC]9	[CATC]14.1	GCA_016584745.1	WQNJ01000133.1		G	-	-	14b	T	-	-	-	he
ZFMK-TIS-2516082	Phylloscopus trochilus	PhyTro8	328	CATG [CATC]3 CGTC [CATC]10	[CATC]14.1	GCA_016584745.1	WQNJ01000133.1		G	-	-	15b	T	-	-	-	he
ZFMK-TIS-2585243	Phylloscopus trochilus	PhyTro8	328	CATG [CATC]13.1	[CATC]14.1	GCA_016584745.1	WQNJ01000133.1		-	A	-	14.1c	-	-	T	A	he
ZFMK-TIS-2585243	Phylloscopus trochilus	PhyTro8	328	CATG [CATC]13	[CATC]14.1	GCA_016584745.1	WQNJ01000133.1		-	A	-	14d	-	-	T	A	he
ZFMK-TIS-33630	Phylloscopus trochilus	PhyTro8	328	[CATC]7.1	[CATC]14.1	GCA_016584745.1	WQNJ01000133.1		-	-	-	7.1	-	T	-	-	he
ZFMK-TIS-33630	Phylloscopus trochilus	PhyTro8	328	[CATC]7	[CATC]14.1	GCA_016584745.1	WQNJ01000133.1		-	-	-	7e	-	T	-	-	he
ZFMK-TIS-34816	Phylloscopus trochilus	PhyTro8	328	[CATC]7.1	[CATC]14.1	GCA_016584745.1	WQNJ01000133.1		-	-	-	7.1	-	T	-	-	he
ZFMK-TIS-34816	Phylloscopus trochilus	PhyTro8	328	[CATC]7	[CATC]14.1	GCA_016584745.1	WQNJ01000133.1		-	-	-	7e	-	T	-	-	he
ZFMK-TIS-34817	Phylloscopus trochilus	PhyTro8	328	[CATC]7.1	[CATC]14.1	GCA_016584745.1	WQNJ01000133.1		-	-	-	7.1	-	T	-	-	he
ZFMK-TIS-34817	Phylloscopus trochilus	PhyTro8	328	[CATC]7	[CATC]14.1	GCA_016584745.1	WQNJ01000133.1		-	-	-	7e	-	T	-	-	he
ZFMK-TIS-35075	Phylloscopus trochilus	PhyTro8	328	[CATC]13.1	[CATC]14.1	GCA_016584745.1	WQNJ01000133.1		-	-	A	13.1	-	-	-	-	he
ZFMK-TIS-35075	Phylloscopus trochilus	PhyTro8	328	[CATC]13	[CATC]14.1	GCA_016584745.1	WQNJ01000133.1		-	-	A	13e	-	-	-	-	he
ZFMK-TIS-50635	Phylloscopus trochilus	PhyTro8	328	[CATC]7.1	[CATC]14.1	GCA_016584745.1	WQNJ01000133.1		-	-	-	7.1	-	T	-	-	he
ZFMK-TIS-50635	Phylloscopus trochilus	PhyTro8	328	[CATC]7	[CATC]14.1	GCA_016584745.1	WQNJ01000133.1		-	-	-	7e	-	T	-	-	he
ZFMK-TIS-50637	Phylloscopus trochilus	PhyTro8	328	[CATC]13.1	[CATC]14.1	GCA_016584745.1	WQNJ01000133.1		-	-	-	13.1	-	-	-	-	ho
ZFMK-TIS-50637	Phylloscopus trochilus	PhyTro8	328	[CATC]13.1	[CATC]14.1	GCA_016584745.1	WQNJ01000133.1		-	-	-	13.1	-	-	-	-	ho
ZFMK-TIS-2520664	Phylloscopus trochilus	PhyTro8	328		[CATC]14.1	GCA_016584745.1	WQNJ01000133.1		NA	NA	NA	NA	NA	NA	NA	NA	NA
ZFMK-TIS-2520664	Phylloscopus trochilus	PhyTro8	328		[CATC]14.1	GCA_016584745.1	WQNJ01000133.1		NA	NA	NA	NA	NA	NA	NA	NA	NA

## Sheet: PhyTro9
ZFMK-TIS	Species	Locus	Ref Amp size	Repeat motif	Ref allele	NCBI No	Scaffold ID	LFA Sample ID	Haplotype				inheritance	Allele Nr.
									127 Msat	182 A->T	280 C->A	308 C->T
ZFMK-TIS-2515021	Phylloscopus trochilus	PhyTro9	332	[GATA]11 GATT	[GATA]13 GACA GATT	GCA_016584745.1	WQNJ01000133.1		12b	-	A	-	he
ZFMK-TIS-2515021	Phylloscopus trochilus	PhyTro9	332	[GATA]13 GATT	[GATA]13 GACA GATT	GCA_016584745.1	WQNJ01000133.1		14b	-	A	-	he
ZFMK-TIS-2516082	Phylloscopus trochilus	PhyTro9	332	[GATA]10 GATT	[GATA]13 GACA GATT	GCA_016584745.1	WQNJ01000133.1		11b	-	A	-	he
ZFMK-TIS-2516082	Phylloscopus trochilus	PhyTro9	332	[GATA]14 GATT	[GATA]13 GACA GATT	GCA_016584745.1	WQNJ01000133.1		15b	-	A	-	he
ZFMK-TIS-2585243	Phylloscopus trochilus	PhyTro9	332	[GATA]11 GATT	[GATA]13 GACA GATT	GCA_016584745.1	WQNJ01000133.1		12b	-	A	-	he
ZFMK-TIS-2585243	Phylloscopus trochilus	PhyTro9	332	[GATA]12 GATT	[GATA]13 GACA GATT	GCA_016584745.1	WQNJ01000133.1		13b	-	A	-	he
ZFMK-TIS-33630	Phylloscopus trochilus	PhyTro9	332	[GATA]12 GACA GATT	[GATA]13 GACA GATT	GCA_016584745.1	WQNJ01000133.1		14	-	A	-	ho
ZFMK-TIS-33630	Phylloscopus trochilus	PhyTro9	332	[GATA]12 GACA GATT	[GATA]13 GACA GATT	GCA_016584745.1	WQNJ01000133.1		14	-	A	-	ho
ZFMK-TIS-34816	Phylloscopus trochilus	PhyTro9	332	[GATA]12 GACA GATT	[GATA]13 GACA GATT	GCA_016584745.1	WQNJ01000133.1		14	-	A	-	ho
ZFMK-TIS-34816	Phylloscopus trochilus	PhyTro9	332	[GATA]12 GACA GATT	[GATA]13 GACA GATT	GCA_016584745.1	WQNJ01000133.1		14	-	A	-	ho
ZFMK-TIS-34817	Phylloscopus trochilus	PhyTro9	332	[GATA]12 GACA GATT	[GATA]13 GACA GATT	GCA_016584745.1	WQNJ01000133.1		14	-	A	-	ho
ZFMK-TIS-34817	Phylloscopus trochilus	PhyTro9	332	[GATA]12 GACA GATT	[GATA]13 GACA GATT	GCA_016584745.1	WQNJ01000133.1		14	-	A	-	ho
ZFMK-TIS-35075	Phylloscopus trochilus	PhyTro9	332	[GATA]12 GATT GATT	[GATA]13 GACA GATT	GCA_016584745.1	WQNJ01000133.1		14	T	A	-	ho
ZFMK-TIS-35075	Phylloscopus trochilus	PhyTro9	332	[GATA]12 GATT GATT	[GATA]13 GACA GATT	GCA_016584745.1	WQNJ01000133.1		14	T	A	-	ho
ZFMK-TIS-50635	Phylloscopus trochilus	PhyTro9	332	[GATA]11 GACA GATT	[GATA]13 GACA GATT	GCA_016584745.1	WQNJ01000133.1		13	-	A	-	ho
ZFMK-TIS-50635	Phylloscopus trochilus	PhyTro9	332	[GATA]11 GACA GATT	[GATA]13 GACA GATT	GCA_016584745.1	WQNJ01000133.1		13	-	A	-	ho
ZFMK-TIS-50637	Phylloscopus trochilus	PhyTro9	332	[GATA]10 GACA GATT	[GATA]13 GACA GATT	GCA_016584745.1	WQNJ01000133.1		12	-	A	T	he
ZFMK-TIS-50637	Phylloscopus trochilus	PhyTro9	332	[GATA]11 GACA GATT	[GATA]13 GACA GATT	GCA_016584745.1	WQNJ01000133.1		13	-	-	-	he
ZFMK-TIS-2520664	Phylloscopus trochilus	PhyTro9	332		[GATA]13 GACA GATT	GCA_016584745.1	WQNJ01000133.1		NA	NA	NA	NA	NA
ZFMK-TIS-2520664	Phylloscopus trochilus	PhyTro9	332		[GATA]13 GACA GATT	GCA_016584745.1	WQNJ01000133.1		NA	NA	NA	NA	NA

## Sheet: PhyTro10
ZFMK-TIS	Species	Locus	Ref Amp size	Repeat motif	Ref allele	NCBI No	Scaffold ID	LFA Sample ID	Haplotype						inheritance	Allele Nr.
									59 A->T	107 Msat	162 C->T	169 T->C	227 A->C	259 A->G
ZFMK-TIS-2515021	Phylloscopus trochilus	PhyTro10	348	[CATC]12.1	[CATC]11.1	GCA_016584745.1	WQNJ01000136.1		T	12.1	T	-	C	G	he
ZFMK-TIS-2515021	Phylloscopus trochilus	PhyTro10	348	[CATC]13.1	[CATC]11.1	GCA_016584745.1	WQNJ01000136.1		T	13.1	-	C	C	G	he
ZFMK-TIS-2516082	Phylloscopus trochilus	PhyTro10	348	[CATC]8.1	[CATC]11.1	GCA_016584745.1	WQNJ01000136.1		-	8.1	T	-	-	-	he
ZFMK-TIS-2516082	Phylloscopus trochilus	PhyTro10	348	[CATC]13.1	[CATC]11.1	GCA_016584745.1	WQNJ01000136.1		-	13.1	T	-	-	-	he
ZFMK-TIS-2585243	Phylloscopus trochilus	PhyTro10	348	[CATC]9.1	[CATC]11.1	GCA_016584745.1	WQNJ01000136.1		-	9.1	-	C	-	G	he
ZFMK-TIS-2585243	Phylloscopus trochilus	PhyTro10	348	[CATC]14.1	[CATC]11.1	GCA_016584745.1	WQNJ01000136.1		-	14.1	T	-	-	-	he
ZFMK-TIS-33630	Phylloscopus trochilus	PhyTro10	348	[CATC]13.1	[CATC]11.1	GCA_016584745.1	WQNJ01000136.1		-	13.1	T	C	-	G	he
ZFMK-TIS-33630	Phylloscopus trochilus	PhyTro10	348	[CATC]13.1	[CATC]11.1	GCA_016584745.1	WQNJ01000136.1		-	13.1	-	-	-	-	he
ZFMK-TIS-34816	Phylloscopus trochilus	PhyTro10	348	[CATC]13.1	[CATC]11.1	GCA_016584745.1	WQNJ01000136.1		-	13.1	T	C	-	G	he
ZFMK-TIS-34816	Phylloscopus trochilus	PhyTro10	348	[CATC]13.1	[CATC]11.1	GCA_016584745.1	WQNJ01000136.1		-	13.1	-	-	-	-	he
ZFMK-TIS-34817	Phylloscopus trochilus	PhyTro10	348	[CATC]13.1	[CATC]11.1	GCA_016584745.1	WQNJ01000136.1		-	13.1	T	C	-	G	he
ZFMK-TIS-34817	Phylloscopus trochilus	PhyTro10	348	[CATC]13.1	[CATC]11.1	GCA_016584745.1	WQNJ01000136.1		-	13.1	-	-	-	-	he
ZFMK-TIS-35075	Phylloscopus trochilus	PhyTro10	348	[CATC]13.1	[CATC]11.1	GCA_016584745.1	WQNJ01000136.1		-	13.1	T	-	-	-	ho
ZFMK-TIS-35075	Phylloscopus trochilus	PhyTro10	348	[CATC]13.1	[CATC]11.1	GCA_016584745.1	WQNJ01000136.1		-	13.1	T	-	-	-	ho
ZFMK-TIS-50635	Phylloscopus trochilus	PhyTro10	348	[CATC]8.1	[CATC]11.1	GCA_016584745.1	WQNJ01000136.1		-	8.1	T	-	-	-	ho
ZFMK-TIS-50635	Phylloscopus trochilus	PhyTro10	348	[CATC]8.1	[CATC]11.1	GCA_016584745.1	WQNJ01000136.1		-	8.1	T	-	-	-	ho
ZFMK-TIS-50637	Phylloscopus trochilus	PhyTro10	348	[CATC]9.1	[CATC]11.1	GCA_016584745.1	WQNJ01000136.1		-	9.1	T	-	-	-	he
ZFMK-TIS-50637	Phylloscopus trochilus	PhyTro10	348	[CATC]13.1	[CATC]11.1	GCA_016584745.1	WQNJ01000136.1		-	13.1	T	-	-	-	he
ZFMK-TIS-2520664	Phylloscopus trochilus	PhyTro10	348		[CATC]11.1	GCA_016584745.1	WQNJ01000136.1		NA	NA	NA	NA	NA	NA	NA
ZFMK-TIS-2520664	Phylloscopus trochilus	PhyTro10	348		[CATC]11.1	GCA_016584745.1	WQNJ01000136.1		NA	NA	NA	NA	NA	NA	NA

## Sheet: PhyTro11
ZFMK-TIS	Species	Locus	Ref Amp size	Repeat motif	Ref allele	NCBI No	Scaffold ID	LFA Sample ID	Haplotype				inheritance	Allele Nr.
									30 C->T	71 T->G	154 Msat	224 G->A
ZFMK-TIS-2515021	Phylloscopus trochilus	PhyTro11	313	[ATAG]9 ACAG ATAG ATAT	[ATAG]11 ACAG ATAG ATAT	GCA_016584745.1	WQNJ01000142.1		-	-	12	-	he
ZFMK-TIS-2515021	Phylloscopus trochilus	PhyTro11	313	[ATAG]12 ACAG ATAG ATAT	[ATAG]11 ACAG ATAG ATAT	GCA_016584745.1	WQNJ01000142.1		-	-	15	-	he
ZFMK-TIS-2516082	Phylloscopus trochilus	PhyTro11	313	[ATAG]8 ACAG ATAG ATAT	[ATAG]11 ACAG ATAG ATAT	GCA_016584745.1	WQNJ01000142.1		T	-	11	-	he
ZFMK-TIS-2516082	Phylloscopus trochilus	PhyTro11	313	[ATAG]10 ACAG ATAG ATAT	[ATAG]11 ACAG ATAG ATAT	GCA_016584745.1	WQNJ01000142.1		T	-	13	-	he
ZFMK-TIS-2585243	Phylloscopus trochilus	PhyTro11	313	[ATAG]11 ACAG ATAG ATAT	[ATAG]11 ACAG ATAG ATAT	GCA_016584745.1	WQNJ01000142.1		-	G	14	-	he
ZFMK-TIS-2585243	Phylloscopus trochilus	PhyTro11	313	[ATAG]11 ACAG ATAG ATAT	[ATAG]11 ACAG ATAG ATAT	GCA_016584745.1	WQNJ01000142.1		-	-	14	-	he
ZFMK-TIS-33630	Phylloscopus trochilus	PhyTro11	313	[ATAG]12 ACAG ATAG ATAT	[ATAG]11 ACAG ATAG ATAT	GCA_016584745.1	WQNJ01000142.1		T	-	15	-	he
ZFMK-TIS-33630	Phylloscopus trochilus	PhyTro11	313	[ATAG]12 ACAG ATAG ATAT	[ATAG]11 ACAG ATAG ATAT	GCA_016584745.1	WQNJ01000142.1		-	-	15	-	he
ZFMK-TIS-34816	Phylloscopus trochilus	PhyTro11	313	[ATAG]12 ACAG ATAG ATAT	[ATAG]11 ACAG ATAG ATAT	GCA_016584745.1	WQNJ01000142.1		T	-	15	-	he
ZFMK-TIS-34816	Phylloscopus trochilus	PhyTro11	313	[ATAG]12 ACAG ATAG ATAT	[ATAG]11 ACAG ATAG ATAT	GCA_016584745.1	WQNJ01000142.1		-	-	15	-	he
ZFMK-TIS-34817	Phylloscopus trochilus	PhyTro11	313	[ATAG]12 ACAG ATAG ATAT	[ATAG]11 ACAG ATAG ATAT	GCA_016584745.1	WQNJ01000142.1		T	-	15	-	he
ZFMK-TIS-34817	Phylloscopus trochilus	PhyTro11	313	[ATAG]12 ACAG ATAG ATAT	[ATAG]11 ACAG ATAG ATAT	GCA_016584745.1	WQNJ01000142.1		-	-	15	-	he
ZFMK-TIS-35075	Phylloscopus trochilus	PhyTro11	313	[ATAG]8 ACAG ATAG ATAT	[ATAG]11 ACAG ATAG ATAT	GCA_016584745.1	WQNJ01000142.1		-	-	11	-	he
ZFMK-TIS-35075	Phylloscopus trochilus	PhyTro11	313	[ATAG]10 ACAG ATAG ATAT	[ATAG]11 ACAG ATAG ATAT	GCA_016584745.1	WQNJ01000142.1		-	-	13	A	he
ZFMK-TIS-50635	Phylloscopus trochilus	PhyTro11	313	[ATAG]12 ACAG ATAG ATAT	[ATAG]11 ACAG ATAG ATAT	GCA_016584745.1	WQNJ01000142.1		-	-	15	-	he
ZFMK-TIS-50635	Phylloscopus trochilus	PhyTro11	313	[ATAG]14 ACAG ATAG ATAT	[ATAG]11 ACAG ATAG ATAT	GCA_016584745.1	WQNJ01000142.1		-	-	17	-	he
ZFMK-TIS-50637	Phylloscopus trochilus	PhyTro11	313	[ATAG]11 ACAG ATAG ATAT	[ATAG]11 ACAG ATAG ATAT	GCA_016584745.1	WQNJ01000142.1		T	-	14	-	he
ZFMK-TIS-50637	Phylloscopus trochilus	PhyTro11	313	[ATAG]11 ACAG ATAG ATAT	[ATAG]11 ACAG ATAG ATAT	GCA_016584745.1	WQNJ01000142.1		-	-	14	-	he
ZFMK-TIS-2520664	Phylloscopus trochilus	PhyTro11	313		[ATAG]11 ACAG ATAG ATAT	GCA_016584745.1	WQNJ01000142.1		NA	NA	NA	NA	NA
ZFMK-TIS-2520664	Phylloscopus trochilus	PhyTro11	313		[ATAG]11 ACAG ATAG ATAT	GCA_016584745.1	WQNJ01000142.1		NA	NA	NA	NA	NA

[truncated: 15 more sheets: PhyTro12, PhyTro13, PhyTro14, PhyTro15, PhyTro16, PhyTro17, PhyTro18, PhyTro19, PhyTro20, PhyTro21, PhyTro22, PhyTro24, PhyTro25, PhyTro28, PhyTro29]
