# Supplementary material for: FOGS: A SNPSTR Marker Database to Combat Wildlife Trafficking and a Cell Culture Bank for Ex‐Situ Conservation
Source: Mol Ecol Resour. 2025 Jan 10;25(4):e14062. doi: 10.1111/1755-0998.14062 (PMC11969641; doi:10.1111/1755-0998.14062)
Supplement: Supplementary file 4 — Table S4. SNPSTR data. [file MEN-25-e14062-s001.zip › Supplementary S4/Picus_viridis_SNPSTR.xlsx]

## Sheet: PicVir1
ZFMK-TIS	Species	Locus	Ref Amp size	Repeat motif	Ref allele	NCBI No	Scaffold ID	LFA Sample ID	Haplotype		inheritance	Allele Nr.
									121 G->A	152 Msat
ZFMK-TIS-2507719	Picus viridis	PicVir1	331	ACCG [ACCT]10 AACT GCCT	ACCG [ACCT]11 AACT GCCT				-	13	he
ZFMK-TIS-2507719	Picus viridis	PicVir1	331	ACCG [ACCT]11 AACT GCCT	ACCG [ACCT]11 AACT GCCT				A	14	he
ZFMK-TIS-2507756	Picus viridis	PicVir1	331	ACCG [ACCT]10 AACT GCCT	ACCG [ACCT]11 AACT GCCT				-	13	he
ZFMK-TIS-2507756	Picus viridis	PicVir1	331	ACCG [ACCT]12 AACT GCCT	ACCG [ACCT]11 AACT GCCT				-	15	he
ZFMK-TIS-2507782	Picus viridis	PicVir1	331	ACCG [ACCT]11 AACT GCCT	ACCG [ACCT]11 AACT GCCT				-	14	ho
ZFMK-TIS-2507782	Picus viridis	PicVir1	331	ACCG [ACCT]11 AACT GCCT	ACCG [ACCT]11 AACT GCCT				-	14	ho
ZFMK-TIS-2514821	Picus viridis	PicVir1	331	ACCG [ACCT]10 AACT GCCT	ACCG [ACCT]11 AACT GCCT				-	13	ho
ZFMK-TIS-2514821	Picus viridis	PicVir1	331	ACCG [ACCT]10 AACT GCCT	ACCG [ACCT]11 AACT GCCT				-	13	ho
ZFMK-TIS-2515025	Picus viridis	PicVir1	331	ACCG [ACCT]10 AACT GCCT	ACCG [ACCT]11 AACT GCCT				-	13	ho
ZFMK-TIS-2515025	Picus viridis	PicVir1	331	ACCG [ACCT]10 AACT GCCT	ACCG [ACCT]11 AACT GCCT				-	13	ho
ZFMK-TIS-2520236	Picus viridis	PicVir1	331	ACCG [ACCT]10 AACT GCCT	ACCG [ACCT]11 AACT GCCT				-	13	ho
ZFMK-TIS-2520236	Picus viridis	PicVir1	331	ACCG [ACCT]10 AACT GCCT	ACCG [ACCT]11 AACT GCCT				-	13	ho
ZFMK-TIS-34367	Picus viridis	PicVir1	331	ACCG [ACCT]9 AACT GCCT	ACCG [ACCT]11 AACT GCCT				-	12	he
ZFMK-TIS-34367	Picus viridis	PicVir1	331	ACCG [ACCT]10 AACT GCCT	ACCG [ACCT]11 AACT GCCT				-	13	he
ZFMK-TIS-34888	Picus viridis	PicVir1	331	ACCG [ACCT]10 AACT GCCT	ACCG [ACCT]11 AACT GCCT				-	13	he
ZFMK-TIS-34888	Picus viridis	PicVir1	331	ACCG [ACCT]12 AACT GCCT	ACCG [ACCT]11 AACT GCCT				A	15	he
ZFMK-TIS-34900	Picus viridis	PicVir1	331	ACCG [ACCT]9 AACT GCCT	ACCG [ACCT]11 AACT GCCT				-	12	ho
ZFMK-TIS-34900	Picus viridis	PicVir1	331	ACCG [ACCT]9 AACT GCCT	ACCG [ACCT]11 AACT GCCT				-	12	ho
ZFMK-TIS-35320	Picus viridis	PicVir1	331	ACCG [ACCT]10 AACT GCCT	ACCG [ACCT]11 AACT GCCT				-	13	ho
ZFMK-TIS-35320	Picus viridis	PicVir1	331	ACCG [ACCT]10 AACT GCCT	ACCG [ACCT]11 AACT GCCT				-	13	ho

## Sheet: PicVir2
ZFMK-TIS	Species	Locus	Ref Amp size	Repeat motif	Ref allele	NCBI No	Scaffold ID	LFA Sample ID		inheritance	Allele Nr.
									141 Msat
ZFMK-TIS-2507719	Picus viridis	PicVir2	318	[TAAC]12.2	[TAAC]12.2				12.2	ho
ZFMK-TIS-2507719	Picus viridis	PicVir2	318	[TAAC]12.2	[TAAC]12.2				12.2	ho
ZFMK-TIS-2507756	Picus viridis	PicVir2	318	[TAAC]13.2	[TAAC]12.2				13.2	he
ZFMK-TIS-2507756	Picus viridis	PicVir2	318	[TAAC]14.2	[TAAC]12.2				14.2	he
ZFMK-TIS-2507782	Picus viridis	PicVir2	318	[TAAC]12.2	[TAAC]12.2				12.2	ho
ZFMK-TIS-2507782	Picus viridis	PicVir2	318	[TAAC]12.2	[TAAC]12.2				12.2	ho
ZFMK-TIS-2514821	Picus viridis	PicVir2	318	[TAAC]14.2	[TAAC]12.2				14.2	he
ZFMK-TIS-2514821	Picus viridis	PicVir2	318	[TAAC]15.2	[TAAC]12.2				15.2	he
ZFMK-TIS-2515025	Picus viridis	PicVir2	318	[TAAC]13.2	[TAAC]12.2				13.2	ho
ZFMK-TIS-2515025	Picus viridis	PicVir2	318	[TAAC]13.2	[TAAC]12.2				13.2	ho
ZFMK-TIS-2520236	Picus viridis	PicVir2	318	[TAAC]15.2	[TAAC]12.2				15.2	he
ZFMK-TIS-2520236	Picus viridis	PicVir2	318	[TAAC]16.2	[TAAC]12.2				16.2	he
ZFMK-TIS-34367	Picus viridis	PicVir2	318	[TAAC]12.2	[TAAC]12.2				12.2	ho
ZFMK-TIS-34367	Picus viridis	PicVir2	318	[TAAC]12.2	[TAAC]12.2				12.2	ho
ZFMK-TIS-34888	Picus viridis	PicVir2	318	[TAAC]15.2	[TAAC]12.2				15.2	ho
ZFMK-TIS-34888	Picus viridis	PicVir2	318	[TAAC]15.2	[TAAC]12.2				15.2	ho
ZFMK-TIS-34900	Picus viridis	PicVir2	318	[TAAC]12.2	[TAAC]12.2				12.2	he
ZFMK-TIS-34900	Picus viridis	PicVir2	318	[TAAC]13.2	[TAAC]12.2				13.2	he
ZFMK-TIS-35320	Picus viridis	PicVir2	318	[TAAC]14.2	[TAAC]12.2				14.2	he
ZFMK-TIS-35320	Picus viridis	PicVir2	318	[TAAC]15.2	[TAAC]12.2				15.2	he

## Sheet: PicVir3
ZFMK-TIS	Species	Locus	Ref Amp size	Repeat motif	Ref allele	NCBI No	Scaffold ID	LFA Sample ID	Haplotype		inheritance	Allele Nr.
									126 Msat	262 T->G
ZFMK-TIS-2507719	Picus viridis	PicVir3	346	[CCAT]14.2	[CCAT]16.2				14.2	-	he
ZFMK-TIS-2507719	Picus viridis	PicVir3	346	[CCAT]16.2	[CCAT]16.2				16.2	-	he
ZFMK-TIS-2507756	Picus viridis	PicVir3	346	[CCAT]15.2	[CCAT]16.2				15.2	-	he
ZFMK-TIS-2507756	Picus viridis	PicVir3	346	[CCAT]16.2	[CCAT]16.2				16.2	-	he
ZFMK-TIS-2507782	Picus viridis	PicVir3	346	[CCAT]16.2	[CCAT]16.2				16.2	-	he
ZFMK-TIS-2507782	Picus viridis	PicVir3	346	[CCAT]17.2	[CCAT]16.2				17.2	G	he
ZFMK-TIS-2514821	Picus viridis	PicVir3	346	[CCAT]15.2	[CCAT]16.2				15.2	-	ho
ZFMK-TIS-2514821	Picus viridis	PicVir3	346	[CCAT]15.2	[CCAT]16.2				15.2	-	ho
ZFMK-TIS-2515025	Picus viridis	PicVir3	346	[CCAT]14.2	[CCAT]16.2				14.2	-	he
ZFMK-TIS-2515025	Picus viridis	PicVir3	346	CCAT TCAT [CCAT]13.2	[CCAT]16.2				15.2b	-	he
ZFMK-TIS-2520236	Picus viridis	PicVir3	346	[CCAT]16.2	[CCAT]16.2				16.2	G	he
ZFMK-TIS-2520236	Picus viridis	PicVir3	346	[CCAT]17.2	[CCAT]16.2				17.2	G	he
ZFMK-TIS-34367	Picus viridis	PicVir3	346	[CCAT]16.2	[CCAT]16.2				16.2	G	he
ZFMK-TIS-34367	Picus viridis	PicVir3	346	[CCAT]18.2	[CCAT]16.2				18.2	G	he
ZFMK-TIS-34888	Picus viridis	PicVir3	346	[CCAT]12.2	[CCAT]16.2				12.2	G	he
ZFMK-TIS-34888	Picus viridis	PicVir3	346	[CCAT]16.2	[CCAT]16.2				16.2	-	he
ZFMK-TIS-34900	Picus viridis	PicVir3	346	[CCAT]15.2	[CCAT]16.2				15.2	-	ho
ZFMK-TIS-34900	Picus viridis	PicVir3	346	[CCAT]15.2	[CCAT]16.2				15.2	-	ho
ZFMK-TIS-35320	Picus viridis	PicVir3	346	[CCAT]15.2	[CCAT]16.2				15.2	-	ho
ZFMK-TIS-35320	Picus viridis	PicVir3	346	[CCAT]15.2	[CCAT]16.2				15.2	-	ho

## Sheet: PicVir4
ZFMK-TIS	Species	Locus	Ref Amp size	Repeat motif	Ref allele	NCBI No	Scaffold ID	LFA Sample ID		inheritance	Allele Nr.
									147 Msat
ZFMK-TIS-2507719	Picus viridis	PicVir4	322	[GATA]15.3	[GATA]16.3				15.3	ho
ZFMK-TIS-2507719	Picus viridis	PicVir4	322	[GATA]15.3	[GATA]16.3				15.3	ho
ZFMK-TIS-2507756	Picus viridis	PicVir4	322	[GATA]12.3	[GATA]16.3				12.3	he
ZFMK-TIS-2507756	Picus viridis	PicVir4	322	[GATA]16.3	[GATA]16.3				16.3	he
ZFMK-TIS-2507782	Picus viridis	PicVir4	322	[GATA]16.3	[GATA]16.3				16.3	he
ZFMK-TIS-2507782	Picus viridis	PicVir4	322	[GATA]17.3	[GATA]16.3				17.3	he
ZFMK-TIS-2514821	Picus viridis	PicVir4	322	[GATA]15.3	[GATA]16.3				15.3	he
ZFMK-TIS-2514821	Picus viridis	PicVir4	322	[GATA]17.3	[GATA]16.3				17.3	he
ZFMK-TIS-2515025	Picus viridis	PicVir4	322	[GATA]14.3	[GATA]16.3				14.3	he
ZFMK-TIS-2515025	Picus viridis	PicVir4	322	[GATA]17.3	[GATA]16.3				17.3	he
ZFMK-TIS-2520236	Picus viridis	PicVir4	322	[GATA]16.3	[GATA]16.3				16.3	he
ZFMK-TIS-2520236	Picus viridis	PicVir4	322	[GATA]17.3	[GATA]16.3				17.3	he
ZFMK-TIS-34367	Picus viridis	PicVir4	322	[GATA]15.3	[GATA]16.3				15.3	ho
ZFMK-TIS-34367	Picus viridis	PicVir4	322	[GATA]15.3	[GATA]16.3				15.3	ho
ZFMK-TIS-34888	Picus viridis	PicVir4	322	[GATA]16.3	[GATA]16.3				16.3	ho
ZFMK-TIS-34888	Picus viridis	PicVir4	322	[GATA]16.3	[GATA]16.3				16.3	ho
ZFMK-TIS-34900	Picus viridis	PicVir4	322	[GATA]15.3	[GATA]16.3				15.3	he
ZFMK-TIS-34900	Picus viridis	PicVir4	322	[GATA]16.3	[GATA]16.3				16.3	he
ZFMK-TIS-35320	Picus viridis	PicVir4	322	[GATA]15.3	[GATA]16.3				15.3	he
ZFMK-TIS-35320	Picus viridis	PicVir4	322	[GATA]17.3	[GATA]16.3				17.3	he

## Sheet: PicVir6
ZFMK-TIS	Species	Locus	Ref Amp size	Repeat motif	Ref allele	NCBI No	Scaffold ID	LFA Sample ID	Haplotype		inheritance	Allele Nr.
									79 T->C	90 Msat
ZFMK-TIS-2507719	Picus viridis	PicVir6	300	[AGAT]11 (AGAC AGAT)2	[AGAT]11 (AGAC AGAT)2				-	15	he
ZFMK-TIS-2507719	Picus viridis	PicVir6	300	[AGAT]12 (AGAC AGAT)2	[AGAT]11 (AGAC AGAT)2				-	16	he
ZFMK-TIS-2507756	Picus viridis	PicVir6	300	[AGAT]11 (AGAC AGAT)2	[AGAT]11 (AGAC AGAT)2				-	15	he
ZFMK-TIS-2507756	Picus viridis	PicVir6	300	[AGAT]12 (AGAC AGAT)2	[AGAT]11 (AGAC AGAT)2				-	16	he
ZFMK-TIS-2507782	Picus viridis	PicVir6	300	[AGAT]12 AGAC AGAT	[AGAT]11 (AGAC AGAT)2				C	14	he
ZFMK-TIS-2507782	Picus viridis	PicVir6	300	[AGAT]10 (AGAC AGAT)2	[AGAT]11 (AGAC AGAT)2				-	14	he
ZFMK-TIS-2514821	Picus viridis	PicVir6	300	[AGAT]13 AGAC AGAT	[AGAT]11 (AGAC AGAT)2				C	15	he
ZFMK-TIS-2514821	Picus viridis	PicVir6	300	[AGAT]12 (AGAC AGAT)2	[AGAT]11 (AGAC AGAT)2				-	16	he
ZFMK-TIS-2515025	Picus viridis	PicVir6	300	[AGAT]10 (AGAC AGAT)2	[AGAT]11 (AGAC AGAT)2				-	14	he
ZFMK-TIS-2515025	Picus viridis	PicVir6	300	[AGAT]12 (AGAC AGAT)2	[AGAT]11 (AGAC AGAT)2				-	16	he
ZFMK-TIS-2520236	Picus viridis	PicVir6	300	[AGAT]11 (AGAC AGAT)2	[AGAT]11 (AGAC AGAT)2				-	15	he
ZFMK-TIS-2520236	Picus viridis	PicVir6	300	[AGAT]12 (AGAC AGAT)2	[AGAT]11 (AGAC AGAT)2				-	16	he
ZFMK-TIS-34367	Picus viridis	PicVir6	300	[AGAT]11 AGAC AGAT	[AGAT]11 (AGAC AGAT)2				C	13	he
ZFMK-TIS-34367	Picus viridis	PicVir6	300	[AGAT]12 AGAC AGAT	[AGAT]11 (AGAC AGAT)2				C	14	he
ZFMK-TIS-34888	Picus viridis	PicVir6	300	[AGAT]12 (AGAC AGAT)2	[AGAT]11 (AGAC AGAT)2				-	16	ho
ZFMK-TIS-34888	Picus viridis	PicVir6	300	[AGAT]12 (AGAC AGAT)2	[AGAT]11 (AGAC AGAT)2				-	16	ho
ZFMK-TIS-34900	Picus viridis	PicVir6	300	[AGAT]12 (AGAC AGAT)2	[AGAT]11 (AGAC AGAT)2				-	16	ho
ZFMK-TIS-34900	Picus viridis	PicVir6	300	[AGAT]12 (AGAC AGAT)2	[AGAT]11 (AGAC AGAT)2				-	16	ho
ZFMK-TIS-35320	Picus viridis	PicVir6	300	[AGAT]13 AGAC AGAT	[AGAT]11 (AGAC AGAT)2				C	15	he
ZFMK-TIS-35320	Picus viridis	PicVir6	300	[AGAT]12 (AGAC AGAT)2	[AGAT]11 (AGAC AGAT)2				-	16	he

## Sheet: PicVir7
ZFMK-TIS	Species	Locus	Ref Amp size	Repeat motif	Ref allele	NCBI No	Scaffold ID	LFA Sample ID		inheritance	Allele Nr.
									81 Msat
ZFMK-TIS-2507719	Picus viridis	PicVir7	327	[TAGA]14.2	[TAGA]15.2				14.2	he
ZFMK-TIS-2507719	Picus viridis	PicVir7	327	[TAGA]15.2	[TAGA]15.2				15.2	he
ZFMK-TIS-2507756	Picus viridis	PicVir7	327	[TAGA]14.2	[TAGA]15.2				14.2	ho
ZFMK-TIS-2507756	Picus viridis	PicVir7	327	[TAGA]14.2	[TAGA]15.2				14.2	ho
ZFMK-TIS-2507782	Picus viridis	PicVir7	327	[TAGA]14.2	[TAGA]15.2				14.2	he
ZFMK-TIS-2507782	Picus viridis	PicVir7	327	[TAGA]15.2	[TAGA]15.2				15.2	he
ZFMK-TIS-2514821	Picus viridis	PicVir7	327	[TAGA]14.2	[TAGA]15.2				14.2	he
ZFMK-TIS-2514821	Picus viridis	PicVir7	327	[TAGA]16.2	[TAGA]15.2				16.2	he
ZFMK-TIS-2515025	Picus viridis	PicVir7	327	[TAGA]14.2	[TAGA]15.2				14.2	ho
ZFMK-TIS-2515025	Picus viridis	PicVir7	327	[TAGA]14.2	[TAGA]15.2				14.2	ho
ZFMK-TIS-2520236	Picus viridis	PicVir7	327	[TAGA]15.2	[TAGA]15.2				15.2	ho
ZFMK-TIS-2520236	Picus viridis	PicVir7	327	[TAGA]15.2	[TAGA]15.2				15.2	ho
ZFMK-TIS-34367	Picus viridis	PicVir7	327	[TAGA]14.2	[TAGA]15.2				14.2	he
ZFMK-TIS-34367	Picus viridis	PicVir7	327	[TAGA]15.2	[TAGA]15.2				15.2	he
ZFMK-TIS-34888	Picus viridis	PicVir7	327	[TAGA]10.2	[TAGA]15.2				10.2	he
ZFMK-TIS-34888	Picus viridis	PicVir7	327	[TAGA]13.2	[TAGA]15.2				13.2	he
ZFMK-TIS-34900	Picus viridis	PicVir7	327	[TAGA]13.2	[TAGA]15.2				13.2	he
ZFMK-TIS-34900	Picus viridis	PicVir7	327	[TAGA]14.2	[TAGA]15.2				14.2	he
ZFMK-TIS-35320	Picus viridis	PicVir7	327	[TAGA]14.2	[TAGA]15.2				14.2	he
ZFMK-TIS-35320	Picus viridis	PicVir7	327	[TAGA]16.2	[TAGA]15.2				16.2	he

## Sheet: PicVir8
ZFMK-TIS	Species	Locus	Ref Amp size	Repeat motif	Ref allele	NCBI No	Scaffold ID	LFA Sample ID		inheritance	Allele Nr.
									162 Msat
ZFMK-TIS-2507719	Picus viridis	PicVir8	331	[TAGA]11.1	[TAGA]12.1				11.1	ho
ZFMK-TIS-2507719	Picus viridis	PicVir8	331	[TAGA]11.1	[TAGA]12.1				11.1	ho
ZFMK-TIS-2507756	Picus viridis	PicVir8	331	[TAGA]12.1	[TAGA]12.1				12.1	ho
ZFMK-TIS-2507756	Picus viridis	PicVir8	331	[TAGA]12.1	[TAGA]12.1				12.1	ho
ZFMK-TIS-2507782	Picus viridis	PicVir8	331	[TAGA]13.1	[TAGA]12.1				13.1	ho
ZFMK-TIS-2507782	Picus viridis	PicVir8	331	[TAGA]13.1	[TAGA]12.1				13.1	ho
ZFMK-TIS-2514821	Picus viridis	PicVir8	331		[TAGA]12.1				NA	NA
ZFMK-TIS-2514821	Picus viridis	PicVir8	331		[TAGA]12.1				NA	NA
ZFMK-TIS-2515025	Picus viridis	PicVir8	331	[TAGA]14.1	[TAGA]12.1				14.1	ho
ZFMK-TIS-2515025	Picus viridis	PicVir8	331	[TAGA]14.1	[TAGA]12.1				14.1	ho
ZFMK-TIS-2520236	Picus viridis	PicVir8	331		[TAGA]12.1				NA	NA
ZFMK-TIS-2520236	Picus viridis	PicVir8	331		[TAGA]12.1				NA	NA
ZFMK-TIS-34367	Picus viridis	PicVir8	331		[TAGA]12.1				NA	NA
ZFMK-TIS-34367	Picus viridis	PicVir8	331		[TAGA]12.1				NA	NA
ZFMK-TIS-34888	Picus viridis	PicVir8	331		[TAGA]12.1				NA	NA
ZFMK-TIS-34888	Picus viridis	PicVir8	331		[TAGA]12.1				NA	NA
ZFMK-TIS-34900	Picus viridis	PicVir8	331		[TAGA]12.1				NA	NA
ZFMK-TIS-34900	Picus viridis	PicVir8	331		[TAGA]12.1				NA	NA
ZFMK-TIS-35320	Picus viridis	PicVir8	331	[TAGA]11.1	[TAGA]12.1				11.1	ho
ZFMK-TIS-35320	Picus viridis	PicVir8	331	[TAGA]11.1	[TAGA]12.1				11.1	ho

## Sheet: PicVir10
ZFMK-TIS	Species	Locus	Ref Amp size	Repeat motif	Ref allele	NCBI No	Scaffold ID	LFA Sample ID		inheritance	Allele Nr.
									125 Msat
ZFMK-TIS-2507719	Picus viridis	PicVir10	320	[TAGA]14 TAGT TAGA	[TAGA]16 TAGT TAGA				16	he
ZFMK-TIS-2507719	Picus viridis	PicVir10	320	[TAGA]17 TAGT TAGA	[TAGA]16 TAGT TAGA				19	he
ZFMK-TIS-2507756	Picus viridis	PicVir10	320	[TAGA]12 TAGT TAGA	[TAGA]16 TAGT TAGA				14	he
ZFMK-TIS-2507756	Picus viridis	PicVir10	320	[TAGA]14 TAGT TAGA	[TAGA]16 TAGT TAGA				16	he
ZFMK-TIS-2507782	Picus viridis	PicVir10	320	[TAGA]13 TAGT TAGA	[TAGA]16 TAGT TAGA				15	ho
ZFMK-TIS-2507782	Picus viridis	PicVir10	320	[TAGA]13 TAGT TAGA	[TAGA]16 TAGT TAGA				15	ho
ZFMK-TIS-2514821	Picus viridis	PicVir10	320	[TAGA]13 TAGT TAGA	[TAGA]16 TAGT TAGA				15	he
ZFMK-TIS-2514821	Picus viridis	PicVir10	320	[TAGA]14 TAGT TAGA	[TAGA]16 TAGT TAGA				16	he
ZFMK-TIS-2515025	Picus viridis	PicVir10	320	[TAGA]13 TAGT TAGA	[TAGA]16 TAGT TAGA				15	ho
ZFMK-TIS-2515025	Picus viridis	PicVir10	320	[TAGA]13 TAGT TAGA	[TAGA]16 TAGT TAGA				15	ho
ZFMK-TIS-2520236	Picus viridis	PicVir10	320	[TAGA]14 TAGT TAGA	[TAGA]16 TAGT TAGA				16	ho
ZFMK-TIS-2520236	Picus viridis	PicVir10	320	[TAGA]14 TAGT TAGA	[TAGA]16 TAGT TAGA				16	ho
ZFMK-TIS-34367	Picus viridis	PicVir10	320	[TAGA]13 TAGT TAGA	[TAGA]16 TAGT TAGA				15	ho
ZFMK-TIS-34367	Picus viridis	PicVir10	320	[TAGA]13 TAGT TAGA	[TAGA]16 TAGT TAGA				15	ho
ZFMK-TIS-34888	Picus viridis	PicVir10	320	[TAGA]14 TAGT TAGA	[TAGA]16 TAGT TAGA				16	ho
ZFMK-TIS-34888	Picus viridis	PicVir10	320	[TAGA]14 TAGT TAGA	[TAGA]16 TAGT TAGA				16	ho
ZFMK-TIS-34900	Picus viridis	PicVir10	320	[TAGA]13 TAGT TAGA	[TAGA]16 TAGT TAGA				15	he
ZFMK-TIS-34900	Picus viridis	PicVir10	320	[TAGA]14 TAGT TAGA	[TAGA]16 TAGT TAGA				16	he
ZFMK-TIS-35320	Picus viridis	PicVir10	320	[TAGA]13 TAGT TAGA	[TAGA]16 TAGT TAGA				15	he
ZFMK-TIS-35320	Picus viridis	PicVir10	320	[TAGA]14 TAGT TAGA	[TAGA]16 TAGT TAGA				16	he

## Sheet: PicVir11
ZFMK-TIS	Species	Locus	Ref Amp size	Repeat motif	Ref allele	NCBI No	Scaffold ID	LFA Sample ID	Haplotype		inheritance	Allele Nr.
									126 Msat	184 C->G
ZFMK-TIS-2507719	Picus viridis	PicVir11	328	[TAGA]14.2	[TAGA]14.2				14.2	-	he
ZFMK-TIS-2507719	Picus viridis	PicVir11	328	[TAGA]15.2	[TAGA]14.2				15.2	-	he
ZFMK-TIS-2507756	Picus viridis	PicVir11	328	[TAGA]14.2	[TAGA]14.2				14.2	-	ho
ZFMK-TIS-2507756	Picus viridis	PicVir11	328	[TAGA]14.2	[TAGA]14.2				14.2	-	ho
ZFMK-TIS-2507782	Picus viridis	PicVir11	328	[TAGA]13.2	[TAGA]14.2				13.2	-	he
ZFMK-TIS-2507782	Picus viridis	PicVir11	328	[TAGA]14.2	[TAGA]14.2				14.2	-	he
ZFMK-TIS-2514821	Picus viridis	PicVir11	328	[TAGA]14.2	[TAGA]14.2				14.2	G	he
ZFMK-TIS-2514821	Picus viridis	PicVir11	328	[TAGA]18.2	[TAGA]14.2				18.2	-	he
ZFMK-TIS-2515025	Picus viridis	PicVir11	328	[TAGA]13.2	[TAGA]14.2				13.2	-	he
ZFMK-TIS-2515025	Picus viridis	PicVir11	328	[TAGA]14.2	[TAGA]14.2				14.2	-	he
ZFMK-TIS-2520236	Picus viridis	PicVir11	328	[TAGA]14.2	[TAGA]14.2				14.2	-	he
ZFMK-TIS-2520236	Picus viridis	PicVir11	328	[TAGA]15.2	[TAGA]14.2				15.2	-	he
ZFMK-TIS-34367	Picus viridis	PicVir11	328	[TAGA]13.2	[TAGA]14.2				13.2	-	he
ZFMK-TIS-34367	Picus viridis	PicVir11	328	[TAGA]14.2	[TAGA]14.2				14.2	-	he
ZFMK-TIS-34888	Picus viridis	PicVir11	328	[TAGA]13.2	[TAGA]14.2				13.2	-	he
ZFMK-TIS-34888	Picus viridis	PicVir11	328	[TAGA]16.2	[TAGA]14.2				16.2	-	he
ZFMK-TIS-34900	Picus viridis	PicVir11	328	[TAGA]11.2	[TAGA]14.2				11.2	-	he
ZFMK-TIS-34900	Picus viridis	PicVir11	328	[TAGA]13.2	[TAGA]14.2				13.2	-	he
ZFMK-TIS-35320	Picus viridis	PicVir11	328	[TAGA]14.2	[TAGA]14.2				14.2	G	he
ZFMK-TIS-35320	Picus viridis	PicVir11	328	[TAGA]18.2	[TAGA]14.2				18.2	-	he

## Sheet: PicVir12
ZFMK-TIS	Species	Locus	Ref Amp size	Repeat motif	Ref allele	NCBI No	Scaffold ID	LFA Sample ID			inheritance	Allele Nr.
									131 Msat	215 T->C
ZFMK-TIS-2507719	Picus viridis	PicVir12	302		ATGT [ATCC]12.2				NA	NA	NA
ZFMK-TIS-2507719	Picus viridis	PicVir12	302		ATGT [ATCC]12.2				NA	NA	NA
ZFMK-TIS-2507756	Picus viridis	PicVir12	302	[ATCC]12.2	ATGT [ATCC]12.2				12.2b	-	ho
ZFMK-TIS-2507756	Picus viridis	PicVir12	302	[ATCC]12.2	ATGT [ATCC]12.2				12.2b	-	ho
ZFMK-TIS-2507782	Picus viridis	PicVir12	302	[ATCC]12.2	ATGT [ATCC]12.2				12.2b	-	ho
ZFMK-TIS-2507782	Picus viridis	PicVir12	302	[ATCC]12.2	ATGT [ATCC]12.2				12.2b	-	ho
ZFMK-TIS-2514821	Picus viridis	PicVir12	302	ATGT [ATCC]11.2	ATGT [ATCC]12.2				12.2	-	he
ZFMK-TIS-2514821	Picus viridis	PicVir12	302	[ATCC]12.2	ATGT [ATCC]12.2				12.2b	-	he
ZFMK-TIS-2515025	Picus viridis	PicVir12	302		ATGT [ATCC]12.2				NA	NA	NA
ZFMK-TIS-2515025	Picus viridis	PicVir12	302		ATGT [ATCC]12.2				NA	NA	NA
ZFMK-TIS-2520236	Picus viridis	PicVir12	302		ATGT [ATCC]12.2				NA	NA	NA
ZFMK-TIS-2520236	Picus viridis	PicVir12	302		ATGT [ATCC]12.2				NA	NA	NA
ZFMK-TIS-34367	Picus viridis	PicVir12	302	[ATCC]12.2	ATGT [ATCC]12.2				12.2b	-	ho
ZFMK-TIS-34367	Picus viridis	PicVir12	302	[ATCC]12.2	ATGT [ATCC]12.2				12.2b	-	ho
ZFMK-TIS-34888	Picus viridis	PicVir12	302	ATGT [ATCC]11.2	ATGT [ATCC]12.2				12.2	C	he
ZFMK-TIS-34888	Picus viridis	PicVir12	302	ATGT [ATCC]11.2	ATGT [ATCC]12.2				12.2	-	he
ZFMK-TIS-34900	Picus viridis	PicVir12	302	ATGT [ATCC]11.2	ATGT [ATCC]12.2				12.2	-	he
ZFMK-TIS-34900	Picus viridis	PicVir12	302	[ATCC]12.2	ATGT [ATCC]12.2				12.2b	-	he
ZFMK-TIS-35320	Picus viridis	PicVir12	302	ATGT [ATCC]11.2	ATGT [ATCC]12.2				12.2	-	he
ZFMK-TIS-35320	Picus viridis	PicVir12	302	[ATCC]12.2	ATGT [ATCC]12.2				12.2b	-	he

[truncated: 16 more sheets: PicVir14, PicVir15, PicVir16, PicVir17, PicVir18, PicVir19, PicVir20, PicVir21, PicVir22, PicVir23, PicVir24, PicVir25, PicVir27, PicVir28, PicVir29, PicVir30]
