# Supplementary material for: FOGS: A SNPSTR Marker Database to Combat Wildlife Trafficking and a Cell Culture Bank for Ex‐Situ Conservation
Source: Mol Ecol Resour. 2025 Jan 10;25(4):e14062. doi: 10.1111/1755-0998.14062 (PMC11969641; doi:10.1111/1755-0998.14062)
Supplement: Supplementary file 4 — Table S4. SNPSTR data. [file MEN-25-e14062-s001.zip › Supplementary S4/Podarcis_muralis_SNPSTR.xlsx]

## Sheet: PodMur1
ZFMK-TIS	Species	Locus	Ref Amp size	Repeat motif	Ref allele	NCBI No	Scaffold ID	LFA Sample ID	Haplotype												inheritance	Allele Nr.
									36 T->A	41 A->G	73 A->G	153 Msat	261 C->T	262 C->T	263 G->A	271 G->A	278 G->T	295 G->A	307 C->T	322 T->A
ZFMK-TIS-50682	Podarcis muralis	PodMur1	348	[CAAA]11.2 [CAAA]1.2	[CAAA]11.2	GCA_004329235.1	NC_041329.1		-	-	-	13.2b	-	-	-	-	-	-	-	-	ho
ZFMK-TIS-50682	Podarcis muralis	PodMur1	348	[CAAA]11.2 [CAAA]1.2	[CAAA]11.2	GCA_004329235.1	NC_041329.1		-	-	-	13.2b	-	-	-	-	-	-	-	-	ho
ZFMK-TIS-50690	Podarcis muralis	PodMur1	348		[CAAA]11.2	GCA_004329235.1	NC_041329.1		NA	NA	NA	NA	NA	NA	NA	NA	NA	NA	NA	NA	NA
ZFMK-TIS-50690	Podarcis muralis	PodMur1	348		[CAAA]11.2	GCA_004329235.1	NC_041329.1		NA	NA	NA	NA	NA	NA	NA	NA	NA	NA	NA	NA	NA
ZFMK-TIS-50691	Podarcis muralis	PodMur1	348		[CAAA]11.2	GCA_004329235.1	NC_041329.1		NA	NA	NA	NA	NA	NA	NA	NA	NA	NA	NA	NA	NA
ZFMK-TIS-50691	Podarcis muralis	PodMur1	348		[CAAA]11.2	GCA_004329235.1	NC_041329.1		NA	NA	NA	NA	NA	NA	NA	NA	NA	NA	NA	NA	NA
ZFMK-TIS-51187	Podarcis muralis	PodMur1	348	[CAAA]11.2 [CAAA]1.2	[CAAA]11.2	GCA_004329235.1	NC_041329.1		A	G	-	13.2b	T	-	A	A	-	A	-	-	he
ZFMK-TIS-51187	Podarcis muralis	PodMur1	348	[CAAA]13.2 [CAAA]1.2	[CAAA]11.2	GCA_004329235.1	NC_041329.1		A	G	-	15.2b	T	-	A	A	-	A	-	-	he
ZFMK-TIS-59219	Podarcis muralis	PodMur1	348		[CAAA]11.2	GCA_004329235.1	NC_041329.1		NA	NA	NA	NA	NA	NA	NA	NA	NA	NA	NA	NA	NA
ZFMK-TIS-59219	Podarcis muralis	PodMur1	348		[CAAA]11.2	GCA_004329235.1	NC_041329.1		NA	NA	NA	NA	NA	NA	NA	NA	NA	NA	NA	NA	NA
ZFMK-TIS-59221	Podarcis muralis	PodMur1	348	[CAAA]4.2	[CAAA]11.2	GCA_004329235.1	NC_041329.1		-	-	-	4.2	-	-	-	-	-	A	T	-	ho
ZFMK-TIS-59221	Podarcis muralis	PodMur1	348	[CAAA]4.2	[CAAA]11.2	GCA_004329235.1	NC_041329.1		-	-	-	4.2	-	-	-	-	-	A	T	-	ho
ZFMK-TIS-59222	Podarcis muralis	PodMur1	348	[CAAA]4.2	[CAAA]11.2	GCA_004329235.1	NC_041329.1		-	-	G	4.2	-	T	-	-	-	A	T	-	ho
ZFMK-TIS-59222	Podarcis muralis	PodMur1	348	[CAAA]4.2	[CAAA]11.2	GCA_004329235.1	NC_041329.1		-	-	G	4.2	-	T	-	-	-	A	T	-	ho
ZFMK-TIS-59224	Podarcis muralis	PodMur1	348	[CAAA]4.2	[CAAA]11.2	GCA_004329235.1	NC_041329.1		-	-	-	4.2	-	-	-	-	-	-	-	-	ho
ZFMK-TIS-59224	Podarcis muralis	PodMur1	348	[CAAA]4.2	[CAAA]11.2	GCA_004329235.1	NC_041329.1		-	-	-	4.2	-	-	-	-	-	-	-	-	ho
ZFMK-TIS-59227	Podarcis muralis	PodMur1	348	[CAAA]5.2	[CAAA]11.2	GCA_004329235.1	NC_041329.1		-	-	-	5.2	-	-	-	-	-	-	-	-	ho
ZFMK-TIS-59227	Podarcis muralis	PodMur1	348	[CAAA]5.2	[CAAA]11.2	GCA_004329235.1	NC_041329.1		-	-	-	5.2	-	-	-	-	-	-	-	-	ho
ZFMK-TIS-59251	Podarcis muralis	PodMur1	348	[CAAA]4 [TAAA]2 [CAAA]2.2	[CAAA]11.2	GCA_004329235.1	NC_041329.1		-	-	-	8.2c	-	-	-	-	T	-	-	A	he
ZFMK-TIS-59251	Podarcis muralis	PodMur1	348	[CAAA]4 TAAA [CAAA]3.2	[CAAA]11.2	GCA_004329235.1	NC_041329.1		-	-	-	8.2d	-	-	-	-	T	-	-	A	he

## Sheet: PodMur2
ZFMK-TIS	Species	Locus	Ref Amp size	Repeat motif	Ref allele	NCBI No	Scaffold ID	LFA Sample ID			inheritance	Allele Nr.
									146 Msat	218 G->C
ZFMK-TIS-50682	Podarcis muralis	PodMur2	315	[AGAA]17.3	[AGAA]16.3	GCA_004329235.1	NC_041330.1		17.3	-	ho
ZFMK-TIS-50682	Podarcis muralis	PodMur2	315	[AGAA]17.3	[AGAA]16.3	GCA_004329235.1	NC_041330.1		17.3	-	ho
ZFMK-TIS-50690	Podarcis muralis	PodMur2	315	[AGAA]16.3	[AGAA]16.3	GCA_004329235.1	NC_041330.1		16.3	-	ho
ZFMK-TIS-50690	Podarcis muralis	PodMur2	315	[AGAA]16.3	[AGAA]16.3	GCA_004329235.1	NC_041330.1		16.3	-	ho
ZFMK-TIS-50691	Podarcis muralis	PodMur2	315		[AGAA]16.3	GCA_004329235.1	NC_041330.1		NA	NA	NA
ZFMK-TIS-50691	Podarcis muralis	PodMur2	315		[AGAA]16.3	GCA_004329235.1	NC_041330.1		NA	NA	NA
ZFMK-TIS-51187	Podarcis muralis	PodMur2	315	[AGAA]14.3	[AGAA]16.3	GCA_004329235.1	NC_041330.1		14.3	-	ho
ZFMK-TIS-51187	Podarcis muralis	PodMur2	315	[AGAA]14.3	[AGAA]16.3	GCA_004329235.1	NC_041330.1		14.3	-	ho
ZFMK-TIS-59219	Podarcis muralis	PodMur2	315		[AGAA]16.3	GCA_004329235.1	NC_041330.1		NA	NA	NA
ZFMK-TIS-59219	Podarcis muralis	PodMur2	315		[AGAA]16.3	GCA_004329235.1	NC_041330.1		NA	NA	NA
ZFMK-TIS-59221	Podarcis muralis	PodMur2	315	[AGAA]15.3	[AGAA]16.3	GCA_004329235.1	NC_041330.1		15.3	-	ho
ZFMK-TIS-59221	Podarcis muralis	PodMur2	315	[AGAA]15.3	[AGAA]16.3	GCA_004329235.1	NC_041330.1		15.3	-	ho
ZFMK-TIS-59222	Podarcis muralis	PodMur2	315	[AGAA]16.3	[AGAA]16.3	GCA_004329235.1	NC_041330.1		16.3	-	ho
ZFMK-TIS-59222	Podarcis muralis	PodMur2	315	[AGAA]16.3	[AGAA]16.3	GCA_004329235.1	NC_041330.1		16.3	-	ho
ZFMK-TIS-59224	Podarcis muralis	PodMur2	315	[AGAA]12.3	[AGAA]16.3	GCA_004329235.1	NC_041330.1		12.3	-	he
ZFMK-TIS-59224	Podarcis muralis	PodMur2	315	[AGAA]17.3	[AGAA]16.3	GCA_004329235.1	NC_041330.1		17.3	-	he
ZFMK-TIS-59227	Podarcis muralis	PodMur2	315	[AGAA]14.3	[AGAA]16.3	GCA_004329235.1	NC_041330.1		14.3	-	he
ZFMK-TIS-59227	Podarcis muralis	PodMur2	315	[AGAA]18.3	[AGAA]16.3	GCA_004329235.1	NC_041330.1		18.3	-	he
ZFMK-TIS-59251	Podarcis muralis	PodMur2	315	[AGAA]17.3	[AGAA]16.3	GCA_004329235.1	NC_041330.1		17.3	C	ho
ZFMK-TIS-59251	Podarcis muralis	PodMur2	315	[AGAA]17.3	[AGAA]16.3	GCA_004329235.1	NC_041330.1		17.3	C	ho

## Sheet: PodMur3
ZFMK-TIS	Species	Locus	Ref Amp size	Repeat motif	Ref allele	NCBI No	Scaffold ID	LFA Sample ID	Haplotype								inheritance	Allele Nr.
									80 C->G	96 C->T	117 Msat	179 G->T	231 T->C	243 G->T	281 A->G	311 T->C
ZFMK-TIS-50682	Podarcis muralis	PodMur3	336	[AAAT]2 [AAAC]3	[AAAC]13	GCA_004329235.1	NC_041328.1		-	-	5b	-	-	-	-	-	he
ZFMK-TIS-50682	Podarcis muralis	PodMur3	336	[AAAT]2 [AAAC]3 GTAA	[AAAC]13	GCA_004329235.1	NC_041328.1		G	-	6c	-	-	-	-	-	he
ZFMK-TIS-50690	Podarcis muralis	PodMur3	336	[AAAT]3 AAAC	[AAAC]13	GCA_004329235.1	NC_041328.1		-	-	4d	-	-	-	-	-	he
ZFMK-TIS-50690	Podarcis muralis	PodMur3	336	[AAAT]3 AAAC GTAA	[AAAC]13	GCA_004329235.1	NC_041328.1		-	T	5e	-	-	-	-	-	he
ZFMK-TIS-50691	Podarcis muralis	PodMur3	336		[AAAC]13	GCA_004329235.1	NC_041328.1		NA	NA	NA	NA	NA	NA	NA	NA	NA
ZFMK-TIS-50691	Podarcis muralis	PodMur3	336		[AAAC]13	GCA_004329235.1	NC_041328.1		NA	NA	NA	NA	NA	NA	NA	NA	NA
ZFMK-TIS-51187	Podarcis muralis	PodMur3	336	[AAAT]2 [AAAC]3	[AAAC]13	GCA_004329235.1	NC_041328.1		-	-	5b	-	-	-	-	-	he
ZFMK-TIS-51187	Podarcis muralis	PodMur3	336	[AAAT]2 [AAAC]3 GTAA	[AAAC]13	GCA_004329235.1	NC_041328.1		G	-	6c	-	-	-	-	-	he
ZFMK-TIS-59219	Podarcis muralis	PodMur3	336		[AAAC]13	GCA_004329235.1	NC_041328.1		NA	NA	NA	NA	NA	NA	NA	NA	NA
ZFMK-TIS-59219	Podarcis muralis	PodMur3	336		[AAAC]13	GCA_004329235.1	NC_041328.1		NA	NA	NA	NA	NA	NA	NA	NA	NA
ZFMK-TIS-59221	Podarcis muralis	PodMur3	336	[AAAC]3 AAAG [AAAC]3	[AAAC]13	GCA_004329235.1	NC_041328.1		-	-	7f	-	-	-	-	-	he
ZFMK-TIS-59221	Podarcis muralis	PodMur3	336	[AAAC]3 AAAG [AAAC]3 GTAA	[AAAC]13	GCA_004329235.1	NC_041328.1		-	-	8g	T	C	-	G	C	he
ZFMK-TIS-59222	Podarcis muralis	PodMur3	336	[AAAC]11	[AAAC]13	GCA_004329235.1	NC_041328.1		-	-	11	-	-	-	-	-	he
ZFMK-TIS-59222	Podarcis muralis	PodMur3	336	[AAAC]11 GTAA	[AAAC]13	GCA_004329235.1	NC_041328.1		-	-	12h	T	C	-	-	C	he
ZFMK-TIS-59224	Podarcis muralis	PodMur3	336	[AAAC]4	[AAAC]13	GCA_004329235.1	NC_041328.1		-	-	4	T	C	-	-	C	he
ZFMK-TIS-59224	Podarcis muralis	PodMur3	336	[AAAC]4 GTAA	[AAAC]13	GCA_004329235.1	NC_041328.1		-	-	5h	T	C	-	-	C	he
ZFMK-TIS-59227	Podarcis muralis	PodMur3	336	[AAAC]4	[AAAC]13	GCA_004329235.1	NC_041328.1		-	-	4	T	C	T	-	C	he
ZFMK-TIS-59227	Podarcis muralis	PodMur3	336	[AAAC]4 GTAA	[AAAC]13	GCA_004329235.1	NC_041328.1		-	-	5h	T	C	-	-	C	he
ZFMK-TIS-59251	Podarcis muralis	PodMur3	336	[AAAT]3 AAAC	[AAAC]13	GCA_004329235.1	NC_041328.1		-	-	4d	-	-	-	-	-	he
ZFMK-TIS-59251	Podarcis muralis	PodMur3	336	[AAAT]3 AAAC GTAA	[AAAC]13	GCA_004329235.1	NC_041328.1		-	T	5e	-	-	-	-	-	he

## Sheet: PodMur4
ZFMK-TIS	Species	Locus	Ref Amp size	Repeat motif	Ref allele	NCBI No	Scaffold ID	LFA Sample ID	Haplotype					inheritance	Allele Nr.
									28 G->A	88 C->G	108 T->C	144 Msat	241 G->A
ZFMK-TIS-50682	Podarcis muralis	PodMur4	303	[GAAG]12.1	[GAAG]14.1	GCA_004329235.1	NC_041327.1		-	-	-	12.1	-	ho
ZFMK-TIS-50682	Podarcis muralis	PodMur4	303	[GAAG]12.1	[GAAG]14.1	GCA_004329235.1	NC_041327.1		-	-	-	12.1	-	ho
ZFMK-TIS-50690	Podarcis muralis	PodMur4	303	[GAAG]18.1	[GAAG]14.1	GCA_004329235.1	NC_041327.1		A	-	-	18.1	A	he
ZFMK-TIS-50690	Podarcis muralis	PodMur4	303	[GAAG]18.1	[GAAG]14.1	GCA_004329235.1	NC_041327.1		-	-	-	18.1	A	he
ZFMK-TIS-50691	Podarcis muralis	PodMur4	303		[GAAG]14.1	GCA_004329235.1	NC_041327.1		NA	NA	NA	NA	NA	NA
ZFMK-TIS-50691	Podarcis muralis	PodMur4	303		[GAAG]14.1	GCA_004329235.1	NC_041327.1		NA	NA	NA	NA	NA	NA
ZFMK-TIS-51187	Podarcis muralis	PodMur4	303	[GAAG]10.1	[GAAG]14.1	GCA_004329235.1	NC_041327.1		-	-	-	10.1	-	he
ZFMK-TIS-51187	Podarcis muralis	PodMur4	303	[GAAG]11.1	[GAAG]14.1	GCA_004329235.1	NC_041327.1		-	-	-	11.1	-	he
ZFMK-TIS-59219	Podarcis muralis	PodMur4	303		[GAAG]14.1	GCA_004329235.1	NC_041327.1		NA	NA	NA	NA	NA	NA
ZFMK-TIS-59219	Podarcis muralis	PodMur4	303		[GAAG]14.1	GCA_004329235.1	NC_041327.1		NA	NA	NA	NA	NA	NA
ZFMK-TIS-59221	Podarcis muralis	PodMur4	303	[GAAG]12.1	[GAAG]14.1	GCA_004329235.1	NC_041327.1		-	G	-	12.1	-	he
ZFMK-TIS-59221	Podarcis muralis	PodMur4	303	[GAAG]14.1	[GAAG]14.1	GCA_004329235.1	NC_041327.1		-	G	-	14.1	-	he
ZFMK-TIS-59222	Podarcis muralis	PodMur4	303	[GAAG]12.1	[GAAG]14.1	GCA_004329235.1	NC_041327.1		-	G	C	12.1	-	he
ZFMK-TIS-59222	Podarcis muralis	PodMur4	303	[GAAG]13.1	[GAAG]14.1	GCA_004329235.1	NC_041327.1		-	G	C	13.1	-	he
ZFMK-TIS-59224	Podarcis muralis	PodMur4	303	[GAAG]13.1	[GAAG]14.1	GCA_004329235.1	NC_041327.1		-	G	-	13.1	-	he
ZFMK-TIS-59224	Podarcis muralis	PodMur4	303	[GAAG]15.1	[GAAG]14.1	GCA_004329235.1	NC_041327.1		-	G	-	15.1	-	he
ZFMK-TIS-59227	Podarcis muralis	PodMur4	303	[GAAG]14.1	[GAAG]14.1	GCA_004329235.1	NC_041327.1		-	G	-	14.1	-	ho
ZFMK-TIS-59227	Podarcis muralis	PodMur4	303	[GAAG]14.1	[GAAG]14.1	GCA_004329235.1	NC_041327.1		-	G	-	14.1	-	ho
ZFMK-TIS-59251	Podarcis muralis	PodMur4	303	[GAAG]8.1	[GAAG]14.1	GCA_004329235.1	NC_041327.1		-	G	C	8.1	-	he
ZFMK-TIS-59251	Podarcis muralis	PodMur4	303	[GAAG]15.1	[GAAG]14.1	GCA_004329235.1	NC_041327.1		-	G	-	15.1	-	he

## Sheet: PodMur7
ZFMK-TIS	Species	Locus	Ref Amp size	Repeat motif	Ref allele	NCBI No	Scaffold ID	LFA Sample ID	Haplotype					inheritance	Allele Nr.
									91 A->C	94 C->T	127 A->G	150 Msat	265 C->T
ZFMK-TIS-50682	Podarcis muralis	PodMur7	337	[AGAA]13.2	[AGAA]17.2	GCA_004329235.1	NC_041324.1		-	-	-	13.2	-	he
ZFMK-TIS-50682	Podarcis muralis	PodMur7	337	[AGAA]14.2	[AGAA]17.2	GCA_004329235.1	NC_041324.1		-	-	-	14.2	-	he
ZFMK-TIS-50690	Podarcis muralis	PodMur7	337	A [AGAA]16.2	[AGAA]17.2	GCA_004329235.1	NC_041324.1		C	-	G	16.2b	-	he
ZFMK-TIS-50690	Podarcis muralis	PodMur7	337	A [AGAA]2 [AGCA]5 [AGAA]13.2	[AGAA]17.2	GCA_004329235.1	NC_041324.1		-	-	-	20.2c	-	he
ZFMK-TIS-50691	Podarcis muralis	PodMur7	337		[AGAA]17.2	GCA_004329235.1	NC_041324.1		NA	NA	NA	NA	NA	NA
ZFMK-TIS-50691	Podarcis muralis	PodMur7	337		[AGAA]17.2	GCA_004329235.1	NC_041324.1		NA	NA	NA	NA	NA	NA
ZFMK-TIS-51187	Podarcis muralis	PodMur7	337	[AGAA]10.2	[AGAA]17.2	GCA_004329235.1	NC_041324.1		-	-	-	10.2	-	he
ZFMK-TIS-51187	Podarcis muralis	PodMur7	337	[AGAA]11.2	[AGAA]17.2	GCA_004329235.1	NC_041324.1		-	-	-	11.2	-	he
ZFMK-TIS-59219	Podarcis muralis	PodMur7	337		[AGAA]17.2	GCA_004329235.1	NC_041324.1		NA	NA	NA	NA	NA	NA
ZFMK-TIS-59219	Podarcis muralis	PodMur7	337		[AGAA]17.2	GCA_004329235.1	NC_041324.1		NA	NA	NA	NA	NA	NA
ZFMK-TIS-59221	Podarcis muralis	PodMur7	337	A [AGAA]12.2	[AGAA]17.2	GCA_004329235.1	NC_041324.1		C	-	G	12.2b	-	he
ZFMK-TIS-59221	Podarcis muralis	PodMur7	337	A [AGAA]14.2	[AGAA]17.2	GCA_004329235.1	NC_041324.1		-	-	-	14.2b	-	he
ZFMK-TIS-59222	Podarcis muralis	PodMur7	337	A [AGAA]14.2	[AGAA]17.2	GCA_004329235.1	NC_041324.1		-	-	-	14.2b	-	he
ZFMK-TIS-59222	Podarcis muralis	PodMur7	337	A [AGAA]3 AGCA [AGAA]13.2	[AGAA]17.2	GCA_004329235.1	NC_041324.1		-	-	-	17.2d	-	he
ZFMK-TIS-59224	Podarcis muralis	PodMur7	337	A [AGAA]14.2	[AGAA]17.2	GCA_004329235.1	NC_041324.1		C	-	G	14.2b	T	he
ZFMK-TIS-59224	Podarcis muralis	PodMur7	337	A [AGAA]16.2	[AGAA]17.2	GCA_004329235.1	NC_041324.1		-	-	-	16.2b	-	he
ZFMK-TIS-59227	Podarcis muralis	PodMur7	337	A [AGAA]11.2	[AGAA]17.2	GCA_004329235.1	NC_041324.1		C	-	G	11.2b	T	he
ZFMK-TIS-59227	Podarcis muralis	PodMur7	337	A [AGAA]2 [AGCA]8 [AGAA]2.2	[AGAA]17.2	GCA_004329235.1	NC_041324.1		-	T	-	12.2e	-	he
ZFMK-TIS-59251	Podarcis muralis	PodMur7	337	A [AGAA]13.2	[AGAA]17.2	GCA_004329235.1	NC_041324.1		-	T	-	13.2b	-	he
ZFMK-TIS-59251	Podarcis muralis	PodMur7	337	A [AGAA]16.2	[AGAA]17.2	GCA_004329235.1	NC_041324.1		-	T	-	16.2b	-	he

## Sheet: PodMur9
ZFMK-TIS	Species	Locus	Ref Amp size	Repeat motif	Ref allele	NCBI No	Scaffold ID	LFA Sample ID	Haplotype					inheritance	Allele Nr.
									117 Msat	177 G->A	185 C->G	238 T->C	264 G->A
ZFMK-TIS-50682	Podarcis muralis	PodMur9	306	[AGGA]13.3	[AGGA]14.3	GCA_004329235.1	NC_041322.1		13.3	-	-	-	-	ho
ZFMK-TIS-50682	Podarcis muralis	PodMur9	306	[AGGA]13.3	[AGGA]14.3	GCA_004329235.1	NC_041322.1		13.3	-	-	-	-	ho
ZFMK-TIS-50690	Podarcis muralis	PodMur9	306	[AGGA]3.2	[AGGA]14.3	GCA_004329235.1	NC_041322.1		3.2b	-	-	-	-	ho
ZFMK-TIS-50690	Podarcis muralis	PodMur9	306	[AGGA]3.2	[AGGA]14.3	GCA_004329235.1	NC_041322.1		3.2b	-	-	-	-	ho
ZFMK-TIS-50691	Podarcis muralis	PodMur9	306		[AGGA]14.3	GCA_004329235.1	NC_041322.1		NA	NA	NA	NA	NA	NA
ZFMK-TIS-50691	Podarcis muralis	PodMur9	306		[AGGA]14.3	GCA_004329235.1	NC_041322.1		NA	NA	NA	NA	NA	NA
ZFMK-TIS-51187	Podarcis muralis	PodMur9	306	[AGGA]7.3	[AGGA]14.3	GCA_004329235.1	NC_041322.1		7.3	-	-	-	-	he
ZFMK-TIS-51187	Podarcis muralis	PodMur9	306	[AGGA]12.3	[AGGA]14.3	GCA_004329235.1	NC_041322.1		12.3	-	-	-	-	he
ZFMK-TIS-59219	Podarcis muralis	PodMur9	306		[AGGA]14.3	GCA_004329235.1	NC_041322.1		NA	NA	NA	NA	NA	NA
ZFMK-TIS-59219	Podarcis muralis	PodMur9	306		[AGGA]14.3	GCA_004329235.1	NC_041322.1		NA	NA	NA	NA	NA	NA
ZFMK-TIS-59221	Podarcis muralis	PodMur9	306	[AGGA]3 [AGCA]1.2	[AGGA]14.3	GCA_004329235.1	NC_041322.1		4.2c	A	G	-	-	he
ZFMK-TIS-59221	Podarcis muralis	PodMur9	306	[AGGA]3 [AGCA]2.3	[AGGA]14.3	GCA_004329235.1	NC_041322.1		5.3d	-	-	-	-	he
ZFMK-TIS-59222	Podarcis muralis	PodMur9	306	[AGGA]3.2	[AGGA]14.3	GCA_004329235.1	NC_041322.1		3.2b	A	G	C	A	ho
ZFMK-TIS-59222	Podarcis muralis	PodMur9	306	[AGGA]3.2	[AGGA]14.3	GCA_004329235.1	NC_041322.1		3.2b	A	G	C	A	ho
ZFMK-TIS-59224	Podarcis muralis	PodMur9	306	[AGGA]3.2	[AGGA]14.3	GCA_004329235.1	NC_041322.1		3.2b	A	G	C	A	he
ZFMK-TIS-59224	Podarcis muralis	PodMur9	306	[AGGA]4.2	[AGGA]14.3	GCA_004329235.1	NC_041322.1		4.2b	-	-	-	-	he
ZFMK-TIS-59227	Podarcis muralis	PodMur9	306	[AGGA]3.2	[AGGA]14.3	GCA_004329235.1	NC_041322.1		3.2b	-	-	-	-	ho
ZFMK-TIS-59227	Podarcis muralis	PodMur9	306	[AGGA]3.2	[AGGA]14.3	GCA_004329235.1	NC_041322.1		3.2b	-	-	-	-	ho
ZFMK-TIS-59251	Podarcis muralis	PodMur9	306	[AGGA]3 [AGCA]1.2	[AGGA]14.3	GCA_004329235.1	NC_041322.1		4.2c	-	-	-	-	he
ZFMK-TIS-59251	Podarcis muralis	PodMur9	306	[AGGA]3 [AGCA]2.3	[AGGA]14.3	GCA_004329235.1	NC_041322.1		5.3d	-	-	-	-	he

## Sheet: PodMur11
ZFMK-TIS	Species	Locus	Ref Amp size	Repeat motif	Ref allele	NCBI No	Scaffold ID	LFA Sample ID	Haplotype					inheritance	Allele Nr.
									31 G->T	51 T->A	142 C->T	165 Msat	235 C->G
ZFMK-TIS-50682	Podarcis muralis	PodMur11	346		[AAAC]11.3	GCA_004329235.1	NC_041321.1		NA	NA	NA	NA	NA	NA
ZFMK-TIS-50682	Podarcis muralis	PodMur11	346		[AAAC]11.3	GCA_004329235.1	NC_041321.1		NA	NA	NA	NA	NA	NA
ZFMK-TIS-50690	Podarcis muralis	PodMur11	346		[AAAC]11.3	GCA_004329235.1	NC_041321.1		NA	NA	NA	NA	NA	NA
ZFMK-TIS-50690	Podarcis muralis	PodMur11	346		[AAAC]11.3	GCA_004329235.1	NC_041321.1		NA	NA	NA	NA	NA	NA
ZFMK-TIS-50691	Podarcis muralis	PodMur11	346		[AAAC]11.3	GCA_004329235.1	NC_041321.1		NA	NA	NA	NA	NA	NA
ZFMK-TIS-50691	Podarcis muralis	PodMur11	346		[AAAC]11.3	GCA_004329235.1	NC_041321.1		NA	NA	NA	NA	NA	NA
ZFMK-TIS-51187	Podarcis muralis	PodMur11	346		[AAAC]11.3	GCA_004329235.1	NC_041321.1		NA	NA	NA	NA	NA	NA
ZFMK-TIS-51187	Podarcis muralis	PodMur11	346		[AAAC]11.3	GCA_004329235.1	NC_041321.1		NA	NA	NA	NA	NA	NA
ZFMK-TIS-59219	Podarcis muralis	PodMur11	346		[AAAC]11.3	GCA_004329235.1	NC_041321.1		NA	NA	NA	NA	NA	NA
ZFMK-TIS-59219	Podarcis muralis	PodMur11	346		[AAAC]11.3	GCA_004329235.1	NC_041321.1		NA	NA	NA	NA	NA	NA
ZFMK-TIS-59221	Podarcis muralis	PodMur11	346	[AAAC]10.3	[AAAC]11.3	GCA_004329235.1	NC_041321.1		-	A	T	10.3	G	he
ZFMK-TIS-59221	Podarcis muralis	PodMur11	346	[AAAC]11.3	[AAAC]11.3	GCA_004329235.1	NC_041321.1		T	A	T	11.3	G	he
ZFMK-TIS-59222	Podarcis muralis	PodMur11	346	[AAAC]8.3	[AAAC]11.3	GCA_004329235.1	NC_041321.1		T	A	T	8.3	G	he
ZFMK-TIS-59222	Podarcis muralis	PodMur11	346	[AAAC]9.3	[AAAC]11.3	GCA_004329235.1	NC_041321.1		T	A	T	9.3	G	he
ZFMK-TIS-59224	Podarcis muralis	PodMur11	346	[AAAC]8.3	[AAAC]11.3	GCA_004329235.1	NC_041321.1		-	A	T	8.3	G	he
ZFMK-TIS-59224	Podarcis muralis	PodMur11	346	[AAAC]3 AAAG [AAAC]4 AAAG [AAAC]2.3	[AAAC]11.3	GCA_004329235.1	NC_041321.1		T	A	T	11.3b	G	he
ZFMK-TIS-59227	Podarcis muralis	PodMur11	346	[AAAC]8.3	[AAAC]11.3	GCA_004329235.1	NC_041321.1		T	A	T	8.3	G	he
ZFMK-TIS-59227	Podarcis muralis	PodMur11	346	[AAAC]8.3	[AAAC]11.3	GCA_004329235.1	NC_041321.1		-	-	T	8.3	G	he
ZFMK-TIS-59251	Podarcis muralis	PodMur11	346	[AAAC]8.3	[AAAC]11.3	GCA_004329235.1	NC_041321.1		-	-	T	8.3	G	ho
ZFMK-TIS-59251	Podarcis muralis	PodMur11	346	[AAAC]8.3	[AAAC]11.3	GCA_004329235.1	NC_041321.1		-	-	T	8.3	G	ho

## Sheet: PodMur12
ZFMK-TIS	Species	Locus	Ref Amp size	Repeat motif	Ref allele	NCBI No	Scaffold ID	LFA Sample ID	Haplotype				inheritance	Allele Nr.
									33 G->A	169 Msat	243 G->T	314 T->C
ZFMK-TIS-50682	Podarcis muralis	PodMur12	340		[GGAA]13	GCA_004329235.1	NC_041321.1		NA	NA	NA	NA	NA
ZFMK-TIS-50682	Podarcis muralis	PodMur12	340		[GGAA]13	GCA_004329235.1	NC_041321.1		NA	NA	NA	NA	NA
ZFMK-TIS-50690	Podarcis muralis	PodMur12	340	[GGAA]5	[GGAA]13	GCA_004329235.1	NC_041321.1		A	5	-	C	ho
ZFMK-TIS-50690	Podarcis muralis	PodMur12	340	[GGAA]5	[GGAA]13	GCA_004329235.1	NC_041321.1		A	5	-	C	ho
ZFMK-TIS-50691	Podarcis muralis	PodMur12	340		[GGAA]13	GCA_004329235.1	NC_041321.1		NA	NA	NA	NA	NA
ZFMK-TIS-50691	Podarcis muralis	PodMur12	340		[GGAA]13	GCA_004329235.1	NC_041321.1		NA	NA	NA	NA	NA
ZFMK-TIS-51187	Podarcis muralis	PodMur12	340	[GGAA]13	[GGAA]13	GCA_004329235.1	NC_041321.1		-	13	T	-	ho
ZFMK-TIS-51187	Podarcis muralis	PodMur12	340	[GGAA]13	[GGAA]13	GCA_004329235.1	NC_041321.1		-	13	T	-	ho
ZFMK-TIS-59219	Podarcis muralis	PodMur12	340		[GGAA]13	GCA_004329235.1	NC_041321.1		NA	NA	NA	NA	NA
ZFMK-TIS-59219	Podarcis muralis	PodMur12	340		[GGAA]13	GCA_004329235.1	NC_041321.1		NA	NA	NA	NA	NA
ZFMK-TIS-59221	Podarcis muralis	PodMur12	340	[GGAA]4	[GGAA]13	GCA_004329235.1	NC_041321.1		-	4	-	-	he
ZFMK-TIS-59221	Podarcis muralis	PodMur12	340	[GGAA]12	[GGAA]13	GCA_004329235.1	NC_041321.1		-	12	-	-	he
ZFMK-TIS-59222	Podarcis muralis	PodMur12	340	[GGAA]12	[GGAA]13	GCA_004329235.1	NC_041321.1		-	12	-	-	ho
ZFMK-TIS-59222	Podarcis muralis	PodMur12	340	[GGAA]12	[GGAA]13	GCA_004329235.1	NC_041321.1		-	12	-	-	ho
ZFMK-TIS-59224	Podarcis muralis	PodMur12	340	[GGAA]10	[GGAA]13	GCA_004329235.1	NC_041321.1		-	10	-	-	he
ZFMK-TIS-59224	Podarcis muralis	PodMur12	340	[GGAA]12	[GGAA]13	GCA_004329235.1	NC_041321.1		-	12	-	-	he
ZFMK-TIS-59227	Podarcis muralis	PodMur12	340	[GGAA]12	[GGAA]13	GCA_004329235.1	NC_041321.1		-	12	-	-	he
ZFMK-TIS-59227	Podarcis muralis	PodMur12	340	[GGAA]13	[GGAA]13	GCA_004329235.1	NC_041321.1		-	13	-	-	he
ZFMK-TIS-59251	Podarcis muralis	PodMur12	340	[GGAA]14	[GGAA]13	GCA_004329235.1	NC_041321.1		-	14	-	-	he
ZFMK-TIS-59251	Podarcis muralis	PodMur12	340	[GGAA]16	[GGAA]13	GCA_004329235.1	NC_041321.1		-	16	-	-	he

## Sheet: PodMur13
ZFMK-TIS	Species	Locus	Ref Amp size	Repeat motif	Ref allele	NCBI No	Scaffold ID	LFA Sample ID		inheritance	Allele Nr.
									130 Msat
ZFMK-TIS-50682	Podarcis muralis	PodMur13	308	[GAAA]10.3	[GAAA]12.2	GCA_004329235.1	NC_041320.1		10.3b	he
ZFMK-TIS-50682	Podarcis muralis	PodMur13	308	[GAAA]11.2	[GAAA]12.2	GCA_004329235.1	NC_041320.1		11.2	he
ZFMK-TIS-50690	Podarcis muralis	PodMur13	308	[GAAA]12.2	[GAAA]12.2	GCA_004329235.1	NC_041320.1		12.2	he
ZFMK-TIS-50690	Podarcis muralis	PodMur13	308	[GAAA]12.1	[GAAA]12.2	GCA_004329235.1	NC_041320.1		12.1c	he
ZFMK-TIS-50691	Podarcis muralis	PodMur13	308		[GAAA]12.2	GCA_004329235.1	NC_041320.1		NA	NA
ZFMK-TIS-50691	Podarcis muralis	PodMur13	308		[GAAA]12.2	GCA_004329235.1	NC_041320.1		NA	NA
ZFMK-TIS-51187	Podarcis muralis	PodMur13	308	[GAAA]11.3	[GAAA]12.2	GCA_004329235.1	NC_041320.1		11.3b	he
ZFMK-TIS-51187	Podarcis muralis	PodMur13	308	[GAAA]12.2	[GAAA]12.2	GCA_004329235.1	NC_041320.1		12.2	he
ZFMK-TIS-59219	Podarcis muralis	PodMur13	308		[GAAA]12.2	GCA_004329235.1	NC_041320.1		NA	NA
ZFMK-TIS-59219	Podarcis muralis	PodMur13	308		[GAAA]12.2	GCA_004329235.1	NC_041320.1		NA	NA
ZFMK-TIS-59221	Podarcis muralis	PodMur13	308	[GAAA]9.2	[GAAA]12.2	GCA_004329235.1	NC_041320.1		9.2	ho
ZFMK-TIS-59221	Podarcis muralis	PodMur13	308	[GAAA]9.2	[GAAA]12.2	GCA_004329235.1	NC_041320.1		9.2	ho
ZFMK-TIS-59222	Podarcis muralis	PodMur13	308	[GAAA]11.2	[GAAA]12.2	GCA_004329235.1	NC_041320.1		11.2	ho
ZFMK-TIS-59222	Podarcis muralis	PodMur13	308	[GAAA]11.2	[GAAA]12.2	GCA_004329235.1	NC_041320.1		11.2	ho
ZFMK-TIS-59224	Podarcis muralis	PodMur13	308	[GAAA]10.2	[GAAA]12.2	GCA_004329235.1	NC_041320.1		10.2	ho
ZFMK-TIS-59224	Podarcis muralis	PodMur13	308	[GAAA]10.2	[GAAA]12.2	GCA_004329235.1	NC_041320.1		10.2	ho
ZFMK-TIS-59227	Podarcis muralis	PodMur13	308	[GAAA]8 .2	[GAAA]12.2	GCA_004329235.1	NC_041320.1		8.2	ho
ZFMK-TIS-59227	Podarcis muralis	PodMur13	308	[GAAA]8 .2	[GAAA]12.2	GCA_004329235.1	NC_041320.1		8.2	ho
ZFMK-TIS-59251	Podarcis muralis	PodMur13	308	[GAAA]10.2	[GAAA]12.2	GCA_004329235.1	NC_041320.1		10.2	ho
ZFMK-TIS-59251	Podarcis muralis	PodMur13	308	[GAAA]10.2	[GAAA]12.2	GCA_004329235.1	NC_041320.1		10.2	ho

## Sheet: PodMur14
ZFMK-TIS	Species	Locus	Ref Amp size	Repeat motif	Ref allele	NCBI No	Scaffold ID	LFA Sample ID	Haplotype						inheritance	Allele Nr.
									38 C->G	40 C->G	48 G->A	114 G->A	140 A->G	155 Msat
ZFMK-TIS-50682	Podarcis muralis	PodMur14	301	AGAG [AGAA]11 [AGCA]1.2	AGAG [AGAA]18 [AGCA]1.2	GCA_004329235.1	NC_041320.1		-	-	-	-	-	13.2	he
ZFMK-TIS-50682	Podarcis muralis	PodMur14	301	AGAG [AGAA]11 [AGCA]2.2	AGAG [AGAA]18 [AGCA]1.2	GCA_004329235.1	NC_041320.1		-	-	-	-	-	14.2	he
ZFMK-TIS-50690	Podarcis muralis	PodMur14	301	AGAG [AGAA]2.2	AGAG [AGAA]18 [AGCA]1.2	GCA_004329235.1	NC_041320.1		-	-	-	-	-	3.2b	he
ZFMK-TIS-50690	Podarcis muralis	PodMur14	301	AGAG [AGAA]3.2	AGAG [AGAA]18 [AGCA]1.2	GCA_004329235.1	NC_041320.1		-	-	-	A	G	4.2b	he
ZFMK-TIS-50691	Podarcis muralis	PodMur14	301		AGAG [AGAA]18 [AGCA]1.2	GCA_004329235.1	NC_041320.1		NA	NA	NA	NA	NA	NA	NA
ZFMK-TIS-50691	Podarcis muralis	PodMur14	301		AGAG [AGAA]18 [AGCA]1.2	GCA_004329235.1	NC_041320.1		NA	NA	NA	NA	NA	NA	NA
ZFMK-TIS-51187	Podarcis muralis	PodMur14	301	AGAG [AGAA]14.2	AGAG [AGAA]18 [AGCA]1.2	GCA_004329235.1	NC_041320.1		G	G	-	-	-	15.2b	he
ZFMK-TIS-51187	Podarcis muralis	PodMur14	301	AGAG [AGAA]14 [AGCA]1.2	AGAG [AGAA]18 [AGCA]1.2	GCA_004329235.1	NC_041320.1		G	G	-	-	-	16.2	he
ZFMK-TIS-59219	Podarcis muralis	PodMur14	301		AGAG [AGAA]18 [AGCA]1.2	GCA_004329235.1	NC_041320.1		NA	NA	NA	NA	NA	NA	NA
ZFMK-TIS-59219	Podarcis muralis	PodMur14	301		AGAG [AGAA]18 [AGCA]1.2	GCA_004329235.1	NC_041320.1		NA	NA	NA	NA	NA	NA	NA
ZFMK-TIS-59221	Podarcis muralis	PodMur14	301		AGAG [AGAA]18 [AGCA]1.2	GCA_004329235.1	NC_041320.1		NA	NA	NA	NA	NA	NA	NA
ZFMK-TIS-59221	Podarcis muralis	PodMur14	301		AGAG [AGAA]18 [AGCA]1.2	GCA_004329235.1	NC_041320.1		NA	NA	NA	NA	NA	NA	NA
ZFMK-TIS-59222	Podarcis muralis	PodMur14	301		AGAG [AGAA]18 [AGCA]1.2	GCA_004329235.1	NC_041320.1		NA	NA	NA	NA	NA	NA	NA
ZFMK-TIS-59222	Podarcis muralis	PodMur14	301		AGAG [AGAA]18 [AGCA]1.2	GCA_004329235.1	NC_041320.1		NA	NA	NA	NA	NA	NA	NA
ZFMK-TIS-59224	Podarcis muralis	PodMur14	301	AGAG [AGAA]2.2	AGAG [AGAA]18 [AGCA]1.2	GCA_004329235.1	NC_041320.1		G	G	A	-	-	3.2b	he
ZFMK-TIS-59224	Podarcis muralis	PodMur14	301	AGAG [AGAA]3.2	AGAG [AGAA]18 [AGCA]1.2	GCA_004329235.1	NC_041320.1		G	G	A	-	G	4.2b	he
ZFMK-TIS-59227	Podarcis muralis	PodMur14	301	AGAG [AGAA]2.2	AGAG [AGAA]18 [AGCA]1.2	GCA_004329235.1	NC_041320.1		G	G	A	-	-	3.2b	he
ZFMK-TIS-59227	Podarcis muralis	PodMur14	301	AGAG [AGAA]3.2	AGAG [AGAA]18 [AGCA]1.2	GCA_004329235.1	NC_041320.1		G	G	A	-	G	4.2b	he
ZFMK-TIS-59251	Podarcis muralis	PodMur14	301		AGAG [AGAA]18 [AGCA]1.2	GCA_004329235.1	NC_041320.1		NA	NA	NA	NA	NA	NA	NA
ZFMK-TIS-59251	Podarcis muralis	PodMur14	301		AGAG [AGAA]18 [AGCA]1.2	GCA_004329235.1	NC_041320.1		NA	NA	NA	NA	NA	NA	NA

[truncated: 8 more sheets: PodMur15, PodMur20, PodMur21, PodMur23, PodMur25, PodMur26, PodMur29, PodMur30]
