# Supplementary material for: FOGS: A SNPSTR Marker Database to Combat Wildlife Trafficking and a Cell Culture Bank for Ex‐Situ Conservation
Source: Mol Ecol Resour. 2025 Jan 10;25(4):e14062. doi: 10.1111/1755-0998.14062 (PMC11969641; doi:10.1111/1755-0998.14062)
Supplement: Supplementary file 4 — Table S4. SNPSTR data. [file MEN-25-e14062-s001.zip › Supplementary S4/Psittacula_krameri_SNPSTR.xlsx]

## Sheet: PsiKra1
ZFMK-TIS	Species	Locus	Ref Amp size	Repeat motif	Ref allele	NCBI No	Scaffold ID	LFA Sample ID			inheritance	Allele Nr.
									79 Msat	279 A->G
ZFMK-TIS-2507753	Psittacula krameri	PsiKra1	321	[TCCA]4.3	[TCCA]11.3	GCA_002870145.1	NFZL01000536.1		4.3	-	he
ZFMK-TIS-2507753	Psittacula krameri	PsiKra1	321	[TCCA]12.3	[TCCA]11.3	GCA_002870145.1	NFZL01000536.1		12.3	-	he
ZFMK-TIS-2514827	Psittacula krameri	PsiKra1	321	[TCCA]4.3	[TCCA]11.3	GCA_002870145.1	NFZL01000536.1		4.3	-	he
ZFMK-TIS-2514827	Psittacula krameri	PsiKra1	321	[TCCA]12.3	[TCCA]11.3	GCA_002870145.1	NFZL01000536.1		12.3	-	he
ZFMK-TIS-2590904	Psittacula krameri	PsiKra1	321	[TCCA]12.3	[TCCA]11.3	GCA_002870145.1	NFZL01000536.1		12.3	-	he
ZFMK-TIS-2590904	Psittacula krameri	PsiKra1	321	[TCCA]13.3	[TCCA]11.3	GCA_002870145.1	NFZL01000536.1		13.3	-	he
ZFMK-TIS-2599278	Psittacula krameri	PsiKra1	321	[TCCA]4.3	[TCCA]11.3	GCA_002870145.1	NFZL01000536.1		4.3	-	he
ZFMK-TIS-2599278	Psittacula krameri	PsiKra1	321	[TCCA]12.3	[TCCA]11.3	GCA_002870145.1	NFZL01000536.1		12.3	-	he
ZFMK-TIS-26394	Psittacula krameri	PsiKra1	321	[TCCA]12.3	[TCCA]11.3	GCA_002870145.1	NFZL01000536.1		12.3	G	he
ZFMK-TIS-26394	Psittacula krameri	PsiKra1	321	[TCCA]13.3	[TCCA]11.3	GCA_002870145.1	NFZL01000536.1		13.3	G	he
ZFMK-TIS-34899	Psittacula krameri	PsiKra1	321	[TCCA]11.3	[TCCA]11.3	GCA_002870145.1	NFZL01000536.1		11.3	-	he
ZFMK-TIS-34899	Psittacula krameri	PsiKra1	321	[TCCA]13.3	[TCCA]11.3	GCA_002870145.1	NFZL01000536.1		13.3	-	he
ZFMK-TIS-35213	Psittacula krameri	PsiKra1	321	[TCCA]13.3	[TCCA]11.3	GCA_002870145.1	NFZL01000536.1		13.3	-	ho
ZFMK-TIS-35213	Psittacula krameri	PsiKra1	321	[TCCA]13.3	[TCCA]11.3	GCA_002870145.1	NFZL01000536.1		13.3	-	ho
ZFMK-TIS-35336	Psittacula krameri	PsiKra1	321	[TCCA]4.3	[TCCA]11.3	GCA_002870145.1	NFZL01000536.1		4.3	-	he
ZFMK-TIS-35336	Psittacula krameri	PsiKra1	321	[TCCA]12.3	[TCCA]11.3	GCA_002870145.1	NFZL01000536.1		12.3	-	he
ZFMK-TIS-42244	Psittacula krameri	PsiKra1	321	[TCCA]13.3	[TCCA]11.3	GCA_002870145.1	NFZL01000536.1		13.3	-	ho
ZFMK-TIS-42244	Psittacula krameri	PsiKra1	321	[TCCA]13.3	[TCCA]11.3	GCA_002870145.1	NFZL01000536.1		13.3	-	ho
ZFMK-TIS-58954	Psittacula krameri	PsiKra1	321	[TCCA]11.3	[TCCA]11.3	GCA_002870145.1	NFZL01000536.1		11.3	G	he
ZFMK-TIS-58954	Psittacula krameri	PsiKra1	321	[TCCA]13.3	[TCCA]11.3	GCA_002870145.1	NFZL01000536.1		13.3	G	he

## Sheet: PsiKra2
ZFMK-TIS	Species	Locus	Ref Amp size	Repeat motif	Ref allele	NCBI No	Scaffold ID	LFA Sample ID		inheritance	Allele Nr.
									107 Msat
ZFMK-TIS-2507753	Psittacula krameri	PsiKra2	314	ATCA ATCC ATCA [ATCC]12.2	ATCA ATCC ATCA [ATCC]12.2	GCA_002870145.1	NFZL01000585.1		15.2	he
ZFMK-TIS-2507753	Psittacula krameri	PsiKra2	314	ATCA ATCC ATCA [ATCC]14.2	ATCA ATCC ATCA [ATCC]12.2	GCA_002870145.1	NFZL01000585.1		17.2	he
ZFMK-TIS-2514827	Psittacula krameri	PsiKra2	314	ATCA ATCC ATCA [ATCC]12.2	ATCA ATCC ATCA [ATCC]12.2	GCA_002870145.1	NFZL01000585.1		15.2	he
ZFMK-TIS-2514827	Psittacula krameri	PsiKra2	314	ATCA ATCC ATCA [ATCC]14.2	ATCA ATCC ATCA [ATCC]12.2	GCA_002870145.1	NFZL01000585.1		17.2	he
ZFMK-TIS-2590904	Psittacula krameri	PsiKra2	314	ATCA ATCC ATCA [ATCC]12.2	ATCA ATCC ATCA [ATCC]12.2	GCA_002870145.1	NFZL01000585.1		15.2	ho
ZFMK-TIS-2590904	Psittacula krameri	PsiKra2	314	ATCA ATCC ATCA [ATCC]12.2	ATCA ATCC ATCA [ATCC]12.2	GCA_002870145.1	NFZL01000585.1		15.2	ho
ZFMK-TIS-2599278	Psittacula krameri	PsiKra2	314	ATCA ATCC ATCA [ATCC]12.2	ATCA ATCC ATCA [ATCC]12.2	GCA_002870145.1	NFZL01000585.1		15.2	he
ZFMK-TIS-2599278	Psittacula krameri	PsiKra2	314	ATCA ATCC ATCA [ATCC]13.2	ATCA ATCC ATCA [ATCC]12.2	GCA_002870145.1	NFZL01000585.1		16.2	he
ZFMK-TIS-26394	Psittacula krameri	PsiKra2	314	ATCA [ATCC]10.2	ATCA ATCC ATCA [ATCC]12.2	GCA_002870145.1	NFZL01000585.1		11.2b	he
ZFMK-TIS-26394	Psittacula krameri	PsiKra2	314	ATCA ATCC ATCA [ATCC]13.2	ATCA ATCC ATCA [ATCC]12.2	GCA_002870145.1	NFZL01000585.1		16.2	he
ZFMK-TIS-34899	Psittacula krameri	PsiKra2	314	ATCA ATCC ATCA [ATCC]12.2	ATCA ATCC ATCA [ATCC]12.2	GCA_002870145.1	NFZL01000585.1		15.2	he
ZFMK-TIS-34899	Psittacula krameri	PsiKra2	314	ATCA ATCC ATCA [ATCC]13.2	ATCA ATCC ATCA [ATCC]12.2	GCA_002870145.1	NFZL01000585.1		16.2	he
ZFMK-TIS-35213	Psittacula krameri	PsiKra2	314	ATCA ATCC ATCA [ATCC]12.2	ATCA ATCC ATCA [ATCC]12.2	GCA_002870145.1	NFZL01000585.1		15.2	he
ZFMK-TIS-35213	Psittacula krameri	PsiKra2	314	ATCA ATCC ATCA [ATCC]13.2	ATCA ATCC ATCA [ATCC]12.2	GCA_002870145.1	NFZL01000585.1		16.2	he
ZFMK-TIS-35336	Psittacula krameri	PsiKra2	314	ATCA ATCC ATCA [ATCC]12.2	ATCA ATCC ATCA [ATCC]12.2	GCA_002870145.1	NFZL01000585.1		15.2	he
ZFMK-TIS-35336	Psittacula krameri	PsiKra2	314	ATCA ATCC ATCA [ATCC]14.2	ATCA ATCC ATCA [ATCC]12.2	GCA_002870145.1	NFZL01000585.1		17.2	he
ZFMK-TIS-42244	Psittacula krameri	PsiKra2	314	ATCA [ATCC]11.2	ATCA ATCC ATCA [ATCC]12.2	GCA_002870145.1	NFZL01000585.1		12.2b	ho
ZFMK-TIS-42244	Psittacula krameri	PsiKra2	314	ATCA [ATCC]11.2	ATCA ATCC ATCA [ATCC]12.2	GCA_002870145.1	NFZL01000585.1		12.2b	ho
ZFMK-TIS-58954	Psittacula krameri	PsiKra2	314	ATCA ATCC ATCA [ATCC]11.2	ATCA ATCC ATCA [ATCC]12.2	GCA_002870145.1	NFZL01000585.1		14.2	he
ZFMK-TIS-58954	Psittacula krameri	PsiKra2	314	ATCA ATCC ATCA [ATCC]12.2	ATCA ATCC ATCA [ATCC]12.2	GCA_002870145.1	NFZL01000585.1		15.2	he

## Sheet: PsiKra3
ZFMK-TIS	Species	Locus	Ref Amp size	Repeat motif	Ref allele	NCBI No	Scaffold ID	LFA Sample ID			inheritance	Allele Nr.
									70 C->T	139 Msat
ZFMK-TIS-2507753	Psittacula krameri	PsiKra3	335	[TGAA]12	[TGAA]11	GCA_002870145.1	NFZL01000623.1		-	12	ho
ZFMK-TIS-2507753	Psittacula krameri	PsiKra3	335	[TGAA]12	[TGAA]11	GCA_002870145.1	NFZL01000623.1		-	12	ho
ZFMK-TIS-2514827	Psittacula krameri	PsiKra3	335	[TGAA]12	[TGAA]11	GCA_002870145.1	NFZL01000623.1		-	12	ho
ZFMK-TIS-2514827	Psittacula krameri	PsiKra3	335	[TGAA]12	[TGAA]11	GCA_002870145.1	NFZL01000623.1		-	12	ho
ZFMK-TIS-2590904	Psittacula krameri	PsiKra3	335	[TGAA]12	[TGAA]11	GCA_002870145.1	NFZL01000623.1		-	12	ho
ZFMK-TIS-2590904	Psittacula krameri	PsiKra3	335	[TGAA]12	[TGAA]11	GCA_002870145.1	NFZL01000623.1		-	12	ho
ZFMK-TIS-2599278	Psittacula krameri	PsiKra3	335	[TGAA]11	[TGAA]11	GCA_002870145.1	NFZL01000623.1		-	11	he
ZFMK-TIS-2599278	Psittacula krameri	PsiKra3	335	[TGAA]12	[TGAA]11	GCA_002870145.1	NFZL01000623.1		-	12	he
ZFMK-TIS-26394	Psittacula krameri	PsiKra3	335	[TGAA]12	[TGAA]11	GCA_002870145.1	NFZL01000623.1		-	12	ho
ZFMK-TIS-26394	Psittacula krameri	PsiKra3	335	[TGAA]12	[TGAA]11	GCA_002870145.1	NFZL01000623.1		-	12	ho
ZFMK-TIS-34899	Psittacula krameri	PsiKra3	335	[TGAA]11	[TGAA]11	GCA_002870145.1	NFZL01000623.1		-	11	ho
ZFMK-TIS-34899	Psittacula krameri	PsiKra3	335	[TGAA]11	[TGAA]11	GCA_002870145.1	NFZL01000623.1		-	11	ho
ZFMK-TIS-35213	Psittacula krameri	PsiKra3	335	[TGAA]12	[TGAA]11	GCA_002870145.1	NFZL01000623.1		-	12	ho
ZFMK-TIS-35213	Psittacula krameri	PsiKra3	335	[TGAA]12	[TGAA]11	GCA_002870145.1	NFZL01000623.1		-	12	ho
ZFMK-TIS-35336	Psittacula krameri	PsiKra3	335	[TGAA]12	[TGAA]11	GCA_002870145.1	NFZL01000623.1		-	12	ho
ZFMK-TIS-35336	Psittacula krameri	PsiKra3	335	[TGAA]12	[TGAA]11	GCA_002870145.1	NFZL01000623.1		-	12	ho
ZFMK-TIS-42244	Psittacula krameri	PsiKra3	335	[TGAA]11	[TGAA]11	GCA_002870145.1	NFZL01000623.1		T	11	he
ZFMK-TIS-42244	Psittacula krameri	PsiKra3	335	[TGAA]12	[TGAA]11	GCA_002870145.1	NFZL01000623.1		T	12	he
ZFMK-TIS-58954	Psittacula krameri	PsiKra3	335	[TGAA]11	[TGAA]11	GCA_002870145.1	NFZL01000623.1		-	11	he
ZFMK-TIS-58954	Psittacula krameri	PsiKra3	335	[TGAA]12	[TGAA]11	GCA_002870145.1	NFZL01000623.1		-	12	he

## Sheet: PsiKra4
ZFMK-TIS	Species	Locus	Ref Amp size	Repeat motif	Ref allele	NCBI No	Scaffold ID	LFA Sample ID	Haplotype					inheritance	Allele Nr.
									32 T->C	130 T->G	170 Msat	282 A->C	293 T->C
ZFMK-TIS-2507753	Psittacula krameri	PsiKra4	323	[AATG]6.3	[AATG]11.3	GCA_002870145.1	NFZL01000623.1		-	-	6.3	-	-	he
ZFMK-TIS-2507753	Psittacula krameri	PsiKra4	323	[AATG]12.3	[AATG]11.3	GCA_002870145.1	NFZL01000623.1		-	-	12.3	-	C	he
ZFMK-TIS-2514827	Psittacula krameri	PsiKra4	323	[AATG]6.3	[AATG]11.3	GCA_002870145.1	NFZL01000623.1		-	-	6.3	-	-	he
ZFMK-TIS-2514827	Psittacula krameri	PsiKra4	323	[AATG]12.3	[AATG]11.3	GCA_002870145.1	NFZL01000623.1		-	-	12.3	-	C	he
ZFMK-TIS-2590904	Psittacula krameri	PsiKra4	323	[AATG]10.3	[AATG]11.3	GCA_002870145.1	NFZL01000623.1		-	-	10.3	-	-	ho
ZFMK-TIS-2590904	Psittacula krameri	PsiKra4	323	[AATG]10.3	[AATG]11.3	GCA_002870145.1	NFZL01000623.1		-	-	10.3	-	-	ho
ZFMK-TIS-2599278	Psittacula krameri	PsiKra4	323	[AATG]6.3	[AATG]11.3	GCA_002870145.1	NFZL01000623.1		-	-	6.3	-	-	he
ZFMK-TIS-2599278	Psittacula krameri	PsiKra4	323	[AATG]12.3	[AATG]11.3	GCA_002870145.1	NFZL01000623.1		-	-	12.3	-	-	he
ZFMK-TIS-26394	Psittacula krameri	PsiKra4	323	[AATG]6.3	[AATG]11.3	GCA_002870145.1	NFZL01000623.1		-	-	6.3	-	-	ho
ZFMK-TIS-26394	Psittacula krameri	PsiKra4	323	[AATG]6.3	[AATG]11.3	GCA_002870145.1	NFZL01000623.1		-	-	6.3	-	-	ho
ZFMK-TIS-34899	Psittacula krameri	PsiKra4	323	[AATG]11.3	[AATG]11.3	GCA_002870145.1	NFZL01000623.1		-	-	11.3	-	-	ho
ZFMK-TIS-34899	Psittacula krameri	PsiKra4	323	[AATG]11.3	[AATG]11.3	GCA_002870145.1	NFZL01000623.1		-	-	11.3	-	-	ho
ZFMK-TIS-35213	Psittacula krameri	PsiKra4	323	[AATG]6.3	[AATG]11.3	GCA_002870145.1	NFZL01000623.1		C	G	6.3	C	-	he
ZFMK-TIS-35213	Psittacula krameri	PsiKra4	323	[AATG]10.3	[AATG]11.3	GCA_002870145.1	NFZL01000623.1		C	G	10.3	-	-	he
ZFMK-TIS-35336	Psittacula krameri	PsiKra4	323	[AATG]6.3	[AATG]11.3	GCA_002870145.1	NFZL01000623.1		-	-	6.3	-	-	he
ZFMK-TIS-35336	Psittacula krameri	PsiKra4	323	[AATG]12.3	[AATG]11.3	GCA_002870145.1	NFZL01000623.1		-	-	12.3	-	-	he
ZFMK-TIS-42244	Psittacula krameri	PsiKra4	323	[AATG]9.3	[AATG]11.3	GCA_002870145.1	NFZL01000623.1		-	-	9.3	-	-	he
ZFMK-TIS-42244	Psittacula krameri	PsiKra4	323	[AATG]11.3	[AATG]11.3	GCA_002870145.1	NFZL01000623.1		-	-	11.3	-	-	he
ZFMK-TIS-58954	Psittacula krameri	PsiKra4	323	[AATG]10.3	[AATG]11.3	GCA_002870145.1	NFZL01000623.1		-	-	10.3	-	-	ho
ZFMK-TIS-58954	Psittacula krameri	PsiKra4	323	[AATG]10.3	[AATG]11.3	GCA_002870145.1	NFZL01000623.1		-	-	10.3	-	-	ho

## Sheet: PsiKra5
ZFMK-TIS	Species	Locus	Ref Amp size	Repeat motif	Ref allele	NCBI No	Scaffold ID	LFA Sample ID		inheritance	Allele Nr.
									130 Msat
ZFMK-TIS-2507753	Psittacula krameri	PsiKra5	315	AGAA [AGAT]10 [AGAC]2	AGAA [AGAT]16 [AGAC]2	GCA_002870145.1	NFZL01000648.1		13	he
ZFMK-TIS-2507753	Psittacula krameri	PsiKra5	315	[AGAT]13 [AGAC]2	AGAA [AGAT]16 [AGAC]2	GCA_002870145.1	NFZL01000648.1		15b	he
ZFMK-TIS-2514827	Psittacula krameri	PsiKra5	315	AGAA [AGAT]10 [AGAC]2	AGAA [AGAT]16 [AGAC]2	GCA_002870145.1	NFZL01000648.1		13	he
ZFMK-TIS-2514827	Psittacula krameri	PsiKra5	315	[AGAT]13 [AGAC]2	AGAA [AGAT]16 [AGAC]2	GCA_002870145.1	NFZL01000648.1		15b	he
ZFMK-TIS-2590904	Psittacula krameri	PsiKra5	315	AGAA [AGAT]12 [AGAC]2	AGAA [AGAT]16 [AGAC]2	GCA_002870145.1	NFZL01000648.1		15	ho
ZFMK-TIS-2590904	Psittacula krameri	PsiKra5	315	AGAA [AGAT]12 [AGAC]2	AGAA [AGAT]16 [AGAC]2	GCA_002870145.1	NFZL01000648.1		15	ho
ZFMK-TIS-2599278	Psittacula krameri	PsiKra5	315	AGAA [AGAT]10 [AGAC]2	AGAA [AGAT]16 [AGAC]2	GCA_002870145.1	NFZL01000648.1		13	he
ZFMK-TIS-2599278	Psittacula krameri	PsiKra5	315	[AGAT]12 [AGAC]2	AGAA [AGAT]16 [AGAC]2	GCA_002870145.1	NFZL01000648.1		14b	he
ZFMK-TIS-26394	Psittacula krameri	PsiKra5	315	[AGAT]13 [AGAC]2	AGAA [AGAT]16 [AGAC]2	GCA_002870145.1	NFZL01000648.1		15b	ho
ZFMK-TIS-26394	Psittacula krameri	PsiKra5	315	[AGAT]13 [AGAC]2	AGAA [AGAT]16 [AGAC]2	GCA_002870145.1	NFZL01000648.1		15b	ho
ZFMK-TIS-34899	Psittacula krameri	PsiKra5	315	[AGAT]11 [AGAC]2	AGAA [AGAT]16 [AGAC]2	GCA_002870145.1	NFZL01000648.1		13b	ho
ZFMK-TIS-34899	Psittacula krameri	PsiKra5	315	[AGAT]11 [AGAC]2	AGAA [AGAT]16 [AGAC]2	GCA_002870145.1	NFZL01000648.1		13b	ho
ZFMK-TIS-35213	Psittacula krameri	PsiKra5	315	[AGAT]11 [AGAC]2	AGAA [AGAT]16 [AGAC]2	GCA_002870145.1	NFZL01000648.1		13b	he
ZFMK-TIS-35213	Psittacula krameri	PsiKra5	315	[AGAT]13 [AGAC]2	AGAA [AGAT]16 [AGAC]2	GCA_002870145.1	NFZL01000648.1		15b	he
ZFMK-TIS-35336	Psittacula krameri	PsiKra5	315	AGAA [AGAT]10 [AGAC]2	AGAA [AGAT]16 [AGAC]2	GCA_002870145.1	NFZL01000648.1		13	he
ZFMK-TIS-35336	Psittacula krameri	PsiKra5	315	[AGAT]13 [AGAC]2	AGAA [AGAT]16 [AGAC]2	GCA_002870145.1	NFZL01000648.1		15b	he
ZFMK-TIS-42244	Psittacula krameri	PsiKra5	315	[AGAT]11 [AGAC]2	AGAA [AGAT]16 [AGAC]2	GCA_002870145.1	NFZL01000648.1		13b	he
ZFMK-TIS-42244	Psittacula krameri	PsiKra5	315	AGAA [AGAT]12 [AGAC]2 AGAC	AGAA [AGAT]16 [AGAC]2	GCA_002870145.1	NFZL01000648.1		16	he
ZFMK-TIS-58954	Psittacula krameri	PsiKra5	315	[AGAT]13 [AGAC]2	AGAA [AGAT]16 [AGAC]2	GCA_002870145.1	NFZL01000648.1		15b	he
ZFMK-TIS-58954	Psittacula krameri	PsiKra5	315	AGAA [AGAT]12 [AGAC]2	AGAA [AGAT]16 [AGAC]2	GCA_002870145.1	NFZL01000648.1		15	he

## Sheet: PsiKra6
ZFMK-TIS	Species	Locus	Ref Amp size	Repeat motif	Ref allele	NCBI No	Scaffold ID	LFA Sample ID	Haplotype					inheritance	Allele Nr.
									112 T->C	132 C->T	137 Msat	222 C->T	280 C->T
ZFMK-TIS-2507753	Psittacula krameri	PsiKra6	321	GATG [GATA]1.3 [GATA]14 GATG GATA	GATG [GATA]1.3 [GATA]13 GATG GATA	GCA_002870145.1	NFZL01000665.1		-	-	18.3	-	-	he
ZFMK-TIS-2507753	Psittacula krameri	PsiKra6	321	GATG [GATA]1.3 [GATA]15 GATG GATA	GATG [GATA]1.3 [GATA]13 GATG GATA	GCA_002870145.1	NFZL01000665.1		-	-	19.3	-	-	he
ZFMK-TIS-2514827	Psittacula krameri	PsiKra6	321	GATG [GATA]1.3 [GATA]14 GATG GATA	GATG [GATA]1.3 [GATA]13 GATG GATA	GCA_002870145.1	NFZL01000665.1		-	-	18.3	-	-	he
ZFMK-TIS-2514827	Psittacula krameri	PsiKra6	321	GATG [GATA]1.3 [GATA]15 GATG GATA	GATG [GATA]1.3 [GATA]13 GATG GATA	GCA_002870145.1	NFZL01000665.1		-	-	19.3	-	-	he
ZFMK-TIS-2590904	Psittacula krameri	PsiKra6	321	GATG [GATA]1.3 [GATA]14 GATG GATA	GATG [GATA]1.3 [GATA]13 GATG GATA	GCA_002870145.1	NFZL01000665.1		C	-	18.3	-	-	he
ZFMK-TIS-2590904	Psittacula krameri	PsiKra6	321	GATG [GATA]1.3 [GATA]16 GATG GATA	GATG [GATA]1.3 [GATA]13 GATG GATA	GCA_002870145.1	NFZL01000665.1		C	-	20.3	-	-	he
ZFMK-TIS-2599278	Psittacula krameri	PsiKra6	321	GATG [GATA]1.3 [GATA]12 GATG GATA	GATG [GATA]1.3 [GATA]13 GATG GATA	GCA_002870145.1	NFZL01000665.1		C	-	16.3	-	-	he
ZFMK-TIS-2599278	Psittacula krameri	PsiKra6	321	GATG [GATA]1.3 [GATA]14 GATG GATA	GATG [GATA]1.3 [GATA]13 GATG GATA	GCA_002870145.1	NFZL01000665.1		-	-	18.3	-	-	he
ZFMK-TIS-26394	Psittacula krameri	PsiKra6	321	GATG [GATA]1.3 [GATA]12 GATG GATA	GATG [GATA]1.3 [GATA]13 GATG GATA	GCA_002870145.1	NFZL01000665.1		-	-	16.3	-	-	he
ZFMK-TIS-26394	Psittacula krameri	PsiKra6	321	GATG [GATA]1.3 [GATA]16 GATG GATA	GATG [GATA]1.3 [GATA]13 GATG GATA	GCA_002870145.1	NFZL01000665.1		-	-	20.3	T	T	he
ZFMK-TIS-34899	Psittacula krameri	PsiKra6	321	GATG [GATA]1.3 [GATA]13 GATG GATA	GATG [GATA]1.3 [GATA]13 GATG GATA	GCA_002870145.1	NFZL01000665.1		-	-	17.3	-	-	he
ZFMK-TIS-34899	Psittacula krameri	PsiKra6	321	GATG [GATA]1.3 [GATA]14 GATG GATA	GATG [GATA]1.3 [GATA]13 GATG GATA	GCA_002870145.1	NFZL01000665.1		-	-	18.3	-	-	he
ZFMK-TIS-35213	Psittacula krameri	PsiKra6	321	GATG [GATA]1.3 [GATA]14 GATG GATA	GATG [GATA]1.3 [GATA]13 GATG GATA	GCA_002870145.1	NFZL01000665.1		-	T	18.3	-	-	he
ZFMK-TIS-35213	Psittacula krameri	PsiKra6	321	GATG [GATA]1.3 [GATA]16 GATG GATA	GATG [GATA]1.3 [GATA]13 GATG GATA	GCA_002870145.1	NFZL01000665.1		-	-	20.3	-	-	he
ZFMK-TIS-35336	Psittacula krameri	PsiKra6	321	GATG [GATA]1.3 [GATA]14 GATG GATA	GATG [GATA]1.3 [GATA]13 GATG GATA	GCA_002870145.1	NFZL01000665.1		-	-	18.3	-	-	he
ZFMK-TIS-35336	Psittacula krameri	PsiKra6	321	GATG [GATA]1.3 [GATA]15 GATG GATA	GATG [GATA]1.3 [GATA]13 GATG GATA	GCA_002870145.1	NFZL01000665.1		-	-	19.3	-	-	he
ZFMK-TIS-42244	Psittacula krameri	PsiKra6	321	GATG [GATA]1.3 [GATA]13 GATG GATA	GATG [GATA]1.3 [GATA]13 GATG GATA	GCA_002870145.1	NFZL01000665.1		-	-	17.3	-	-	he
ZFMK-TIS-42244	Psittacula krameri	PsiKra6	321	GATG [GATA]1.3 [GATA]14 GATG GATA	GATG [GATA]1.3 [GATA]13 GATG GATA	GCA_002870145.1	NFZL01000665.1		-	-	18.3	-	-	he
ZFMK-TIS-58954	Psittacula krameri	PsiKra6	321	GATG [GATA]1.3 [GATA]15 GATG GATA	GATG [GATA]1.3 [GATA]13 GATG GATA	GCA_002870145.1	NFZL01000665.1		C	-	19.3	-	-	he
ZFMK-TIS-58954	Psittacula krameri	PsiKra6	321	GATG [GATA]1.3 [GATA]16 GATG GATA	GATG [GATA]1.3 [GATA]13 GATG GATA	GCA_002870145.1	NFZL01000665.1		-	-	20.3	-	-	he

## Sheet: PsiKra8
ZFMK-TIS	Species	Locus	Ref Amp size	Repeat motif	Ref allele	NCBI No	Scaffold ID	LFA Sample ID		inheritance	Allele Nr.
									57 Msat
ZFMK-TIS-2507753	Psittacula krameri	PsiKra8	306	TCCA TCCG [TCCA]2 TCCT [TCCA]12.2	TCCA TCCG [TCCA]2 TCCT [TCCA]13.2	GCA_002870145.1	NFZL01000720.1		17.2	ho
ZFMK-TIS-2507753	Psittacula krameri	PsiKra8	306	TCCA TCCG [TCCA]2 TCCT [TCCA]12.2	TCCA TCCG [TCCA]2 TCCT [TCCA]13.2	GCA_002870145.1	NFZL01000720.1		17.2	ho
ZFMK-TIS-2514827	Psittacula krameri	PsiKra8	306	TCCA TCCG [TCCA]2 TCCT [TCCA]12.2	TCCA TCCG [TCCA]2 TCCT [TCCA]13.2	GCA_002870145.1	NFZL01000720.1		17.2	ho
ZFMK-TIS-2514827	Psittacula krameri	PsiKra8	306	TCCA TCCG [TCCA]2 TCCT [TCCA]12.2	TCCA TCCG [TCCA]2 TCCT [TCCA]13.2	GCA_002870145.1	NFZL01000720.1		17.2	ho
ZFMK-TIS-2590904	Psittacula krameri	PsiKra8	306	TCCA TCCG [TCCA]2 TCCT [TCCA]12.2	TCCA TCCG [TCCA]2 TCCT [TCCA]13.2	GCA_002870145.1	NFZL01000720.1		17.2	he
ZFMK-TIS-2590904	Psittacula krameri	PsiKra8	306	TCCA TCTG [TCCA]2 TCCT [TCCA]16.2	TCCA TCCG [TCCA]2 TCCT [TCCA]13.2	GCA_002870145.1	NFZL01000720.1		21.2b	he
ZFMK-TIS-2599278	Psittacula krameri	PsiKra8	306	TCCA TCCG [TCCA]2 TCCT [TCCA]12.2	TCCA TCCG [TCCA]2 TCCT [TCCA]13.2	GCA_002870145.1	NFZL01000720.1		17.2	he
ZFMK-TIS-2599278	Psittacula krameri	PsiKra8	306	TCCA TCCG [TCCA]2 TCCT TCCA TACA [TCCA]3 TCCT [TCCA]13.2	TCCA TCCG [TCCA]2 TCCT [TCCA]13.2	GCA_002870145.1	NFZL01000720.1		24.2c	he
ZFMK-TIS-26394	Psittacula krameri	PsiKra8	306	TCCA TCCG [TCCA]2 TCCT [TCCA]10.2	TCCA TCCG [TCCA]2 TCCT [TCCA]13.2	GCA_002870145.1	NFZL01000720.1		15.2	he
ZFMK-TIS-26394	Psittacula krameri	PsiKra8	306	TCCA TCCG [TCCA]2 TCCT [TCCA]12.2	TCCA TCCG [TCCA]2 TCCT [TCCA]13.2	GCA_002870145.1	NFZL01000720.1		17.2	he
ZFMK-TIS-34899	Psittacula krameri	PsiKra8	306	TCCA TCCG [TCCA]2 TCCT [TCCA]12.2	TCCA TCCG [TCCA]2 TCCT [TCCA]13.2	GCA_002870145.1	NFZL01000720.1		17.2	ho
ZFMK-TIS-34899	Psittacula krameri	PsiKra8	306	TCCA TCCG [TCCA]2 TCCT [TCCA]12.2	TCCA TCCG [TCCA]2 TCCT [TCCA]13.2	GCA_002870145.1	NFZL01000720.1		17.2	ho
ZFMK-TIS-35213	Psittacula krameri	PsiKra8	306	TCCA TCCG [TCCA]2 TCCT [TCCA]12.2	TCCA TCCG [TCCA]2 TCCT [TCCA]13.2	GCA_002870145.1	NFZL01000720.1		17.2	ho
ZFMK-TIS-35213	Psittacula krameri	PsiKra8	306	TCCA TCCG [TCCA]2 TCCT [TCCA]12.2	TCCA TCCG [TCCA]2 TCCT [TCCA]13.2	GCA_002870145.1	NFZL01000720.1		17.2	ho
ZFMK-TIS-35336	Psittacula krameri	PsiKra8	306	TCCA TCCG [TCCA]2 TCCT [TCCA]12.2	TCCA TCCG [TCCA]2 TCCT [TCCA]13.2	GCA_002870145.1	NFZL01000720.1		17.2	ho
ZFMK-TIS-35336	Psittacula krameri	PsiKra8	306	TCCA TCCG [TCCA]2 TCCT [TCCA]12.2	TCCA TCCG [TCCA]2 TCCT [TCCA]13.2	GCA_002870145.1	NFZL01000720.1		17.2	ho
ZFMK-TIS-42244	Psittacula krameri	PsiKra8	306	TCCA TCCG [TCCA]2 TCCT [TCCA]9.2	TCCA TCCG [TCCA]2 TCCT [TCCA]13.2	GCA_002870145.1	NFZL01000720.1		14.2	he
ZFMK-TIS-42244	Psittacula krameri	PsiKra8	306	TCCA TCCG [TCCA]2 TCCT [TCCA]12.2	TCCA TCCG [TCCA]2 TCCT [TCCA]13.2	GCA_002870145.1	NFZL01000720.1		17.2	he
ZFMK-TIS-58954	Psittacula krameri	PsiKra8	306	TCCA TCCG [TCCA]2 TCCT [TCCA]11.2	TCCA TCCG [TCCA]2 TCCT [TCCA]13.2	GCA_002870145.1	NFZL01000720.1		16.2	he
ZFMK-TIS-58954	Psittacula krameri	PsiKra8	306	TCCA TCCG [TCCA]2 TCCT [TCCA]12.2	TCCA TCCG [TCCA]2 TCCT [TCCA]13.2	GCA_002870145.1	NFZL01000720.1		17.2	he

## Sheet: PsiKra9
ZFMK-TIS	Species	Locus	Ref Amp size	Repeat motif	Ref allele	NCBI No	Scaffold ID	LFA Sample ID	Haplotype				inheritance	Allele Nr.
									98 Msat	193 A->G	207 G->A	218 G->A
ZFMK-TIS-2507753	Psittacula krameri	PsiKra9	338	TCCC TCCG [TCCA]10.3	TCCC TCCG [TCCA]11.3	GCA_002870145.1	NFZL01000767.1		12.3	G	-	A	he
ZFMK-TIS-2507753	Psittacula krameri	PsiKra9	338	TCCC TCCG [TCCA]10.3	TCCC TCCG [TCCA]11.3	GCA_002870145.1	NFZL01000767.1		12.3	-	-	-	he
ZFMK-TIS-2514827	Psittacula krameri	PsiKra9	338	TCCC TCCG [TCCA]10.3	TCCC TCCG [TCCA]11.3	GCA_002870145.1	NFZL01000767.1		12.3	G	-	A	he
ZFMK-TIS-2514827	Psittacula krameri	PsiKra9	338	TCCC TCCG [TCCA]10.3	TCCC TCCG [TCCA]11.3	GCA_002870145.1	NFZL01000767.1		12.3	-	-	-	he
ZFMK-TIS-2590904	Psittacula krameri	PsiKra9	338	TCCC TCCG [TCCA]8.3	TCCC TCCG [TCCA]11.3	GCA_002870145.1	NFZL01000767.1		10.3	-	-	-	he
ZFMK-TIS-2590904	Psittacula krameri	PsiKra9	338	TCCC TCCG [TCCA]10.3	TCCC TCCG [TCCA]11.3	GCA_002870145.1	NFZL01000767.1		12.3	-	-	-	he
ZFMK-TIS-2599278	Psittacula krameri	PsiKra9	338	TCCC TCCG [TCCA]9.3	TCCC TCCG [TCCA]11.3	GCA_002870145.1	NFZL01000767.1		11.3	G	-	A	he
ZFMK-TIS-2599278	Psittacula krameri	PsiKra9	338	TCCC TCCG [TCCA]10.3	TCCC TCCG [TCCA]11.3	GCA_002870145.1	NFZL01000767.1		12.3	G	-	A	he
ZFMK-TIS-26394	Psittacula krameri	PsiKra9	338	TCCC TCCG [TCCA]9.3	TCCC TCCG [TCCA]11.3	GCA_002870145.1	NFZL01000767.1		11.3	G	-	A	he
ZFMK-TIS-26394	Psittacula krameri	PsiKra9	338	TCCC TCCG [TCCA]10.3	TCCC TCCG [TCCA]11.3	GCA_002870145.1	NFZL01000767.1		12.3	G	-	A	he
ZFMK-TIS-34899	Psittacula krameri	PsiKra9	338	TCCC TCCG [TCCA]9.3	TCCC TCCG [TCCA]11.3	GCA_002870145.1	NFZL01000767.1		11.3	G	-	A	he
ZFMK-TIS-34899	Psittacula krameri	PsiKra9	338	TCCC TCCG [TCCA]10.3	TCCC TCCG [TCCA]11.3	GCA_002870145.1	NFZL01000767.1		12.3	G	-	A	he
ZFMK-TIS-35213	Psittacula krameri	PsiKra9	338	TCCC TCCG [TCCA]10.3	TCCC TCCG [TCCA]11.3	GCA_002870145.1	NFZL01000767.1		12.3	G	-	A	he
ZFMK-TIS-35213	Psittacula krameri	PsiKra9	338	TCCC TCCG [TCCA]10.3	TCCC TCCG [TCCA]11.3	GCA_002870145.1	NFZL01000767.1		12.3	G	A	A	he
ZFMK-TIS-35336	Psittacula krameri	PsiKra9	338	TCCC TCCG [TCCA]10.3	TCCC TCCG [TCCA]11.3	GCA_002870145.1	NFZL01000767.1		12.3	G	-	A	he
ZFMK-TIS-35336	Psittacula krameri	PsiKra9	338	TCCC TCCG [TCCA]10.3	TCCC TCCG [TCCA]11.3	GCA_002870145.1	NFZL01000767.1		12.3	-	-	-	he
ZFMK-TIS-42244	Psittacula krameri	PsiKra9	338	TCCC TCCG [TCCA]8.3	TCCC TCCG [TCCA]11.3	GCA_002870145.1	NFZL01000767.1		10.3	-	-	A	he
ZFMK-TIS-42244	Psittacula krameri	PsiKra9	338	TCCC TCCG [TCCA]10.3	TCCC TCCG [TCCA]11.3	GCA_002870145.1	NFZL01000767.1		12.3	G	-	A	he
ZFMK-TIS-58954	Psittacula krameri	PsiKra9	338	TCCC [TCCA]11.3	TCCC TCCG [TCCA]11.3	GCA_002870145.1	NFZL01000767.1		12.3b	-	-	-	he
ZFMK-TIS-58954	Psittacula krameri	PsiKra9	338	TCCC TCCG [TCCA]12.3	TCCC TCCG [TCCA]11.3	GCA_002870145.1	NFZL01000767.1		14.3	-	-	-	he

## Sheet: PsiKra10
ZFMK-TIS	Species	Locus	Ref Amp size	Repeat motif	Ref allele	NCBI No	Scaffold ID	LFA Sample ID	Haplotype		inheritance	Allele Nr.
									123 C->A	145 Msat
ZFMK-TIS-2507753	Psittacula krameri	PsiKra10	317	[CATC]13 CGTC CATC CTTC CATC	[CATC]13 TATC CATC CGTC CATC CTTC CATC	GCA_002870145.1	NFZL01000788.1		-	17b	he
ZFMK-TIS-2507753	Psittacula krameri	PsiKra10	317	[CATC]14 TATC CATC CGTC CATC CTTC CATC	[CATC]13 TATC CATC CGTC CATC CTTC CATC	GCA_002870145.1	NFZL01000788.1		A	20	he
ZFMK-TIS-2514827	Psittacula krameri	PsiKra10	317	[CATC]13 CGTC CATC CTTC CATC	[CATC]13 TATC CATC CGTC CATC CTTC CATC	GCA_002870145.1	NFZL01000788.1		A	17b	he
ZFMK-TIS-2514827	Psittacula krameri	PsiKra10	317	[CATC]14 TATC CATC CGTC CATC CTTC CATC	[CATC]13 TATC CATC CGTC CATC CTTC CATC	GCA_002870145.1	NFZL01000788.1		A	20	he
ZFMK-TIS-2590904	Psittacula krameri	PsiKra10	317	[CATC]12 TATC CATC CGTC CATC CTTC CATC	[CATC]13 TATC CATC CGTC CATC CTTC CATC	GCA_002870145.1	NFZL01000788.1		-	18	ho
ZFMK-TIS-2590904	Psittacula krameri	PsiKra10	317	[CATC]12 TATC CATC CGTC CATC CTTC CATC	[CATC]13 TATC CATC CGTC CATC CTTC CATC	GCA_002870145.1	NFZL01000788.1		-	18	ho
ZFMK-TIS-2599278	Psittacula krameri	PsiKra10	317	[CATC]14 TATC CATC CGTC CATC CTTC CATC	[CATC]13 TATC CATC CGTC CATC CTTC CATC	GCA_002870145.1	NFZL01000788.1		-	20	ho
ZFMK-TIS-2599278	Psittacula krameri	PsiKra10	317	[CATC]14 TATC CATC CGTC CATC CTTC CATC	[CATC]13 TATC CATC CGTC CATC CTTC CATC	GCA_002870145.1	NFZL01000788.1		-	20	ho
ZFMK-TIS-26394	Psittacula krameri	PsiKra10	317	[CATC]6 CCTC [CATC]3 TATC CATC CGTC CATC CTTC CATC	[CATC]13 TATC CATC CGTC CATC CTTC CATC	GCA_002870145.1	NFZL01000788.1		-	16c	ho
ZFMK-TIS-26394	Psittacula krameri	PsiKra10	317	[CATC]6 CCTC [CATC]3 TATC CATC CGTC CATC CTTC CATC	[CATC]13 TATC CATC CGTC CATC CTTC CATC	GCA_002870145.1	NFZL01000788.1		-	16c	ho
ZFMK-TIS-34899	Psittacula krameri	PsiKra10	317	[CATC]14 TATC CATC CGTC CATC CTTC CATC	[CATC]13 TATC CATC CGTC CATC CTTC CATC	GCA_002870145.1	NFZL01000788.1		-	20	ho
ZFMK-TIS-34899	Psittacula krameri	PsiKra10	317	[CATC]14 TATC CATC CGTC CATC CTTC CATC	[CATC]13 TATC CATC CGTC CATC CTTC CATC	GCA_002870145.1	NFZL01000788.1		-	20	ho
ZFMK-TIS-35213	Psittacula krameri	PsiKra10	317	[CATC]8 CGTC CATC CTTC CATC	[CATC]13 TATC CATC CGTC CATC CTTC CATC	GCA_002870145.1	NFZL01000788.1		-	12b	he
ZFMK-TIS-35213	Psittacula krameri	PsiKra10	317	[CATC]13 TATC CATC CGTC CATC CTTC CATC	[CATC]13 TATC CATC CGTC CATC CTTC CATC	GCA_002870145.1	NFZL01000788.1		-	19	he
ZFMK-TIS-35336	Psittacula krameri	PsiKra10	317	[CATC]13 CGTC CATC CTTC CATC	[CATC]13 TATC CATC CGTC CATC CTTC CATC	GCA_002870145.1	NFZL01000788.1		A	17b	he
ZFMK-TIS-35336	Psittacula krameri	PsiKra10	317	[CATC]14 TATC CATC CGTC CATC CTTC CATC	[CATC]13 TATC CATC CGTC CATC CTTC CATC	GCA_002870145.1	NFZL01000788.1		A	20	he
ZFMK-TIS-42244	Psittacula krameri	PsiKra10	317	[CATC]13 TATC CATC CGTC CATC CTTC CATC	[CATC]13 TATC CATC CGTC CATC CTTC CATC	GCA_002870145.1	NFZL01000788.1		-	19	he
ZFMK-TIS-42244	Psittacula krameri	PsiKra10	317	[CATC]14 TATC CATC CGTC CATC CTTC CATC	[CATC]13 TATC CATC CGTC CATC CTTC CATC	GCA_002870145.1	NFZL01000788.1		-	20	he
ZFMK-TIS-58954	Psittacula krameri	PsiKra10	317	[CATC]12 TATC CATC CGTC CATC CTTC CATC	[CATC]13 TATC CATC CGTC CATC CTTC CATC	GCA_002870145.1	NFZL01000788.1		A	18	he
ZFMK-TIS-58954	Psittacula krameri	PsiKra10	317	[CATC]13 TATC CATC CGTC CATC CTTC CATC	[CATC]13 TATC CATC CGTC CATC CTTC CATC	GCA_002870145.1	NFZL01000788.1		A	19	he

## Sheet: PsiKra11
ZFMK-TIS	Species	Locus	Ref Amp size	Repeat motif	Ref allele	NCBI No	Scaffold ID	LFA Sample ID		inheritance	Allele Nr.
									159 Msat
ZFMK-TIS-2507753	Psittacula krameri	PsiKra11	332	[AATC]8	[AATC]11	GCA_002870145.1	NFZL01000801.1		8	he
ZFMK-TIS-2507753	Psittacula krameri	PsiKra11	332	[AATC]9	[AATC]11	GCA_002870145.1	NFZL01000801.1		9	he
ZFMK-TIS-2514827	Psittacula krameri	PsiKra11	332	[AATC]8	[AATC]11	GCA_002870145.1	NFZL01000801.1		8	he
ZFMK-TIS-2514827	Psittacula krameri	PsiKra11	332	[AATC]9	[AATC]11	GCA_002870145.1	NFZL01000801.1		9	he
ZFMK-TIS-2590904	Psittacula krameri	PsiKra11	332	[AATC]7	[AATC]11	GCA_002870145.1	NFZL01000801.1		7	he
ZFMK-TIS-2590904	Psittacula krameri	PsiKra11	332	[AATC]8	[AATC]11	GCA_002870145.1	NFZL01000801.1		8	he
ZFMK-TIS-2599278	Psittacula krameri	PsiKra11	332	[AATC]9	[AATC]11	GCA_002870145.1	NFZL01000801.1		9	ho
ZFMK-TIS-2599278	Psittacula krameri	PsiKra11	332	[AATC]9	[AATC]11	GCA_002870145.1	NFZL01000801.1		9	ho
ZFMK-TIS-26394	Psittacula krameri	PsiKra11	332	[AATC]8	[AATC]11	GCA_002870145.1	NFZL01000801.1		8	he
ZFMK-TIS-26394	Psittacula krameri	PsiKra11	332	[AATC]10	[AATC]11	GCA_002870145.1	NFZL01000801.1		10	he
ZFMK-TIS-34899	Psittacula krameri	PsiKra11	332	[AATC]8	[AATC]11	GCA_002870145.1	NFZL01000801.1		8	ho
ZFMK-TIS-34899	Psittacula krameri	PsiKra11	332	[AATC]8	[AATC]11	GCA_002870145.1	NFZL01000801.1		8	ho
ZFMK-TIS-35213	Psittacula krameri	PsiKra11	332	[AATC]8	[AATC]11	GCA_002870145.1	NFZL01000801.1		8	he
ZFMK-TIS-35213	Psittacula krameri	PsiKra11	332	[AATC]9	[AATC]11	GCA_002870145.1	NFZL01000801.1		9	he
ZFMK-TIS-35336	Psittacula krameri	PsiKra11	332	[AATC]8	[AATC]11	GCA_002870145.1	NFZL01000801.1		8	he
ZFMK-TIS-35336	Psittacula krameri	PsiKra11	332	[AATC]9	[AATC]11	GCA_002870145.1	NFZL01000801.1		9	he
ZFMK-TIS-42244	Psittacula krameri	PsiKra11	332	[AATC]8	[AATC]11	GCA_002870145.1	NFZL01000801.1		8	he
ZFMK-TIS-42244	Psittacula krameri	PsiKra11	332	[AATC]10	[AATC]11	GCA_002870145.1	NFZL01000801.1		10	he
ZFMK-TIS-58954	Psittacula krameri	PsiKra11	332	[AATC]8	[AATC]11	GCA_002870145.1	NFZL01000801.1		8	he
ZFMK-TIS-58954	Psittacula krameri	PsiKra11	332	[AATC]9	[AATC]11	GCA_002870145.1	NFZL01000801.1		9	he

[truncated: 19 more sheets: PsiKra12, PsiKra13, PsiKra14, PsiKra15, PsiKra16, PsiKra17, PsiKra18, PsiKra19, PsiKra20, PsiKra21, PsiKra22, PsiKra23, PsiKra24, PsiKra25, PsiKra26, PsiKra27, PsiKra28, PsiKra29, PsiKra30]
