# Supplementary material for: FOGS: A SNPSTR Marker Database to Combat Wildlife Trafficking and a Cell Culture Bank for Ex‐Situ Conservation
Source: Mol Ecol Resour. 2025 Jan 10;25(4):e14062. doi: 10.1111/1755-0998.14062 (PMC11969641; doi:10.1111/1755-0998.14062)
Supplement: Supplementary file 4 — Table S4. SNPSTR data. [file MEN-25-e14062-s001.zip › Supplementary S4/Psittacus_erithacus_SNPSTR.xlsx]

## Sheet: PsiEri1
ZFMK-TIS	Species	Locus	Ref Amp size	Repeat motif	Ref allele	NCBI No	Scaffold ID	LFA Sample ID	Haplotype		inheritance	Allele Nr.
									164 Msat	244 C->A
ZFMK-DNA-FD19583021	Psittacus erithacus	PsiEri1	300	[ATCC]12	[ATCC]11	GCA_009867235.2	WYDI02002531.1		12	-	ho
ZFMK-DNA-FD19583021	Psittacus erithacus	PsiEri1	300	[ATCC]12	[ATCC]11	GCA_009867235.2	WYDI02002531.1		12	-	ho
ZFMK-DNA-FD19583052	Psittacus erithacus	PsiEri1	300	[ATCC]12	[ATCC]11	GCA_009867235.2	WYDI02002531.1		12	A	he
ZFMK-DNA-FD19583052	Psittacus erithacus	PsiEri1	300	[ATCC]12	[ATCC]11	GCA_009867235.2	WYDI02002531.1		12	-	he
ZFMK-DNA-FD19582965	Psittacus erithacus	PsiEri1	300	[ATCC]11	[ATCC]11	GCA_009867235.2	WYDI02002531.1		11	A	he
ZFMK-DNA-FD19582965	Psittacus erithacus	PsiEri1	300	[ATCC]12	[ATCC]11	GCA_009867235.2	WYDI02002531.1		12	A	he
ZFMK-DNA-FD19582973	Psittacus erithacus	PsiEri1	300	[ATCC]12	[ATCC]11	GCA_009867235.2	WYDI02002531.1		12	A	he
ZFMK-DNA-FD19582973	Psittacus erithacus	PsiEri1	300	[ATCC]13	[ATCC]11	GCA_009867235.2	WYDI02002531.1		13	A	he
ZFMK-DNA-FD19582981	Psittacus erithacus	PsiEri1	300	[ATCC]11	[ATCC]11	GCA_009867235.2	WYDI02002531.1		11	-	he
ZFMK-DNA-FD19582981	Psittacus erithacus	PsiEri1	300	[ATCC]12	[ATCC]11	GCA_009867235.2	WYDI02002531.1		12	-	he
ZFMK-DNA-FD19583005	Psittacus erithacus	PsiEri1	300	[ATCC]11	[ATCC]11	GCA_009867235.2	WYDI02002531.1		11	-	he
ZFMK-DNA-FD19583005	Psittacus erithacus	PsiEri1	300	[ATCC]13	[ATCC]11	GCA_009867235.2	WYDI02002531.1		13	-	he
ZFMK-DNA-FD19583013	Psittacus erithacus	PsiEri1	300		[ATCC]11	GCA_009867235.2	WYDI02002531.1		NA	NA	NA
ZFMK-DNA-FD19583013	Psittacus erithacus	PsiEri1	300		[ATCC]11	GCA_009867235.2	WYDI02002531.1		NA	NA	NA
ZFMK-DNA-FD19583044	Psittacus erithacus	PsiEri1	300		[ATCC]11	GCA_009867235.2	WYDI02002531.1		NA	NA	NA
ZFMK-DNA-FD19583044	Psittacus erithacus	PsiEri1	300		[ATCC]11	GCA_009867235.2	WYDI02002531.1		NA	NA	NA
ZFMK-DNA-FD19582989	Psittacus erithacus	PsiEri1	300		[ATCC]11	GCA_009867235.2	WYDI02002531.1		NA	NA	NA
ZFMK-DNA-FD19582989	Psittacus erithacus	PsiEri1	300		[ATCC]11	GCA_009867235.2	WYDI02002531.1		NA	NA	NA
ZFMK-DNA-FD19582997	Psittacus erithacus	PsiEri1	300		[ATCC]11	GCA_009867235.2	WYDI02002531.1		NA	NA	NA
ZFMK-DNA-FD19582997	Psittacus erithacus	PsiEri1	300		[ATCC]11	GCA_009867235.2	WYDI02002531.1		NA	NA	NA

## Sheet: PsiEri2
ZFMK-TIS	Species	Locus	Ref Amp size	Repeat motif	Ref allele	NCBI No	Scaffold ID	LFA Sample ID		inheritance	Allele Nr.
									136 Msat
ZFMK-DNA-FD19583021	Psittacus erithacus	PsiEri2	300	[ATCC]9.1	[ATCC]11.1	GCA_009867235.2	WYDI02003313.1		9.1	he
ZFMK-DNA-FD19583021	Psittacus erithacus	PsiEri2	300	[ATCC]12.1	[ATCC]11.1	GCA_009867235.2	WYDI02003313.1		12.1	he
ZFMK-DNA-FD19583052	Psittacus erithacus	PsiEri2	300	[ATCC]12.1	[ATCC]11.1	GCA_009867235.2	WYDI02003313.1		12.1	he
ZFMK-DNA-FD19583052	Psittacus erithacus	PsiEri2	300	[ATCC]13.1	[ATCC]11.1	GCA_009867235.2	WYDI02003313.1		13.1	he
ZFMK-DNA-FD19582965	Psittacus erithacus	PsiEri2	300	[ATCC]11.1	[ATCC]11.1	GCA_009867235.2	WYDI02003313.1		11.1	he
ZFMK-DNA-FD19582965	Psittacus erithacus	PsiEri2	300	[ATCC]12.1	[ATCC]11.1	GCA_009867235.2	WYDI02003313.1		12.1	he
ZFMK-DNA-FD19582973	Psittacus erithacus	PsiEri2	300	[ATCC]11.1	[ATCC]11.1	GCA_009867235.2	WYDI02003313.1		11.1	ho
ZFMK-DNA-FD19582973	Psittacus erithacus	PsiEri2	300	[ATCC]11.1	[ATCC]11.1	GCA_009867235.2	WYDI02003313.1		11.1	ho
ZFMK-DNA-FD19582981	Psittacus erithacus	PsiEri2	300	[ATCC]10.1	[ATCC]11.1	GCA_009867235.2	WYDI02003313.1		10.1	he
ZFMK-DNA-FD19582981	Psittacus erithacus	PsiEri2	300	[ATCC]13.1	[ATCC]11.1	GCA_009867235.2	WYDI02003313.1		13.1	he
ZFMK-DNA-FD19583005	Psittacus erithacus	PsiEri2	300	[ATCC]11.1	[ATCC]11.1	GCA_009867235.2	WYDI02003313.1		11.1	he
ZFMK-DNA-FD19583005	Psittacus erithacus	PsiEri2	300	[ATCC]12.1	[ATCC]11.1	GCA_009867235.2	WYDI02003313.1		12.1	he
ZFMK-DNA-FD19583013	Psittacus erithacus	PsiEri2	300		[ATCC]11.1	GCA_009867235.2	WYDI02003313.1		NA	NA
ZFMK-DNA-FD19583013	Psittacus erithacus	PsiEri2	300		[ATCC]11.1	GCA_009867235.2	WYDI02003313.1		NA	NA
ZFMK-DNA-FD19583044	Psittacus erithacus	PsiEri2	300		[ATCC]11.1	GCA_009867235.2	WYDI02003313.1		NA	NA
ZFMK-DNA-FD19583044	Psittacus erithacus	PsiEri2	300		[ATCC]11.1	GCA_009867235.2	WYDI02003313.1		NA	NA
ZFMK-DNA-FD19582989	Psittacus erithacus	PsiEri2	300		[ATCC]11.1	GCA_009867235.2	WYDI02003313.1		NA	NA
ZFMK-DNA-FD19582989	Psittacus erithacus	PsiEri2	300		[ATCC]11.1	GCA_009867235.2	WYDI02003313.1		NA	NA
ZFMK-DNA-FD19582997	Psittacus erithacus	PsiEri2	300		[ATCC]11.1	GCA_009867235.2	WYDI02003313.1		NA	NA
ZFMK-DNA-FD19582997	Psittacus erithacus	PsiEri2	300		[ATCC]11.1	GCA_009867235.2	WYDI02003313.1		NA	NA

## Sheet: PsiEri3
ZFMK-TIS	Species	Locus	Ref Amp size	Repeat motif	Ref allele	NCBI No	Scaffold ID	LFA Sample ID	Haplotype		inheritance	Allele Nr.
									107 A->G	169 Msat
ZFMK-DNA-FD19583021	Psittacus erithacus	PsiEri3	301	[TCCA]13.1	[TCCA]14.1	GCA_009867235.2	WYDI02004786.1		-	13.1	ho
ZFMK-DNA-FD19583021	Psittacus erithacus	PsiEri3	301	[TCCA]13.1	[TCCA]14.1	GCA_009867235.2	WYDI02004786.1		-	13.1	ho
ZFMK-DNA-FD19583052	Psittacus erithacus	PsiEri3	301	[TCCA]17.1	[TCCA]14.1	GCA_009867235.2	WYDI02004786.1		-	17.1	ho
ZFMK-DNA-FD19583052	Psittacus erithacus	PsiEri3	301	[TCCA]17.1	[TCCA]14.1	GCA_009867235.2	WYDI02004786.1		-	17.1	ho
ZFMK-DNA-FD19582965	Psittacus erithacus	PsiEri3	301	[TCCA]16.1	[TCCA]14.1	GCA_009867235.2	WYDI02004786.1		G	16.1	ho
ZFMK-DNA-FD19582965	Psittacus erithacus	PsiEri3	301	[TCCA]16.1	[TCCA]14.1	GCA_009867235.2	WYDI02004786.1		G	16.1	ho
ZFMK-DNA-FD19582973	Psittacus erithacus	PsiEri3	301	[TCCA]16.1	[TCCA]14.1	GCA_009867235.2	WYDI02004786.1		G	16.1	ho
ZFMK-DNA-FD19582973	Psittacus erithacus	PsiEri3	301	[TCCA]16.1	[TCCA]14.1	GCA_009867235.2	WYDI02004786.1		G	16.1	ho
ZFMK-DNA-FD19582981	Psittacus erithacus	PsiEri3	301	[TCCA]15.1	[TCCA]14.1	GCA_009867235.2	WYDI02004786.1		G	15.1	ho
ZFMK-DNA-FD19582981	Psittacus erithacus	PsiEri3	301	[TCCA]15.1	[TCCA]14.1	GCA_009867235.2	WYDI02004786.1		G	15.1	ho
ZFMK-DNA-FD19583005	Psittacus erithacus	PsiEri3	301	[TCCA]17.1	[TCCA]14.1	GCA_009867235.2	WYDI02004786.1		G	17.1	ho
ZFMK-DNA-FD19583005	Psittacus erithacus	PsiEri3	301	[TCCA]17.1	[TCCA]14.1	GCA_009867235.2	WYDI02004786.1		G	17.1	ho
ZFMK-DNA-FD19583013	Psittacus erithacus	PsiEri3	301		[TCCA]14.1	GCA_009867235.2	WYDI02004786.1		NA	NA	NA
ZFMK-DNA-FD19583013	Psittacus erithacus	PsiEri3	301		[TCCA]14.1	GCA_009867235.2	WYDI02004786.1		NA	NA	NA
ZFMK-DNA-FD19583044	Psittacus erithacus	PsiEri3	301		[TCCA]14.1	GCA_009867235.2	WYDI02004786.1		NA	NA	NA
ZFMK-DNA-FD19583044	Psittacus erithacus	PsiEri3	301		[TCCA]14.1	GCA_009867235.2	WYDI02004786.1		NA	NA	NA
ZFMK-DNA-FD19582989	Psittacus erithacus	PsiEri3	301		[TCCA]14.1	GCA_009867235.2	WYDI02004786.1		NA	NA	NA
ZFMK-DNA-FD19582989	Psittacus erithacus	PsiEri3	301		[TCCA]14.1	GCA_009867235.2	WYDI02004786.1		NA	NA	NA
ZFMK-DNA-FD19582997	Psittacus erithacus	PsiEri3	301		[TCCA]14.1	GCA_009867235.2	WYDI02004786.1		NA	NA	NA
ZFMK-DNA-FD19582997	Psittacus erithacus	PsiEri3	301		[TCCA]14.1	GCA_009867235.2	WYDI02004786.1		NA	NA	NA

## Sheet: PsiEri4
ZFMK-TIS	Species	Locus	Ref Amp size	Repeat motif	Ref allele	NCBI No	Scaffold ID	LFA Sample ID		inheritance	Allele Nr.
									129 Msat
ZFMK-DNA-FD19583021	Psittacus erithacus	PsiEri4	308	[AGAT]7	[AGAT]14	GCA_009867235.2	WYDI02005220.1		7	he
ZFMK-DNA-FD19583021	Psittacus erithacus	PsiEri4	308	[AGAT]14	[AGAT]14	GCA_009867235.2	WYDI02005220.1		14	he
ZFMK-DNA-FD19583052	Psittacus erithacus	PsiEri4	308	[AGAT]7	[AGAT]14	GCA_009867235.2	WYDI02005220.1		7	ho
ZFMK-DNA-FD19583052	Psittacus erithacus	PsiEri4	308	[AGAT]7	[AGAT]14	GCA_009867235.2	WYDI02005220.1		7	ho
ZFMK-DNA-FD19582965	Psittacus erithacus	PsiEri4	308	[AGAT]7	[AGAT]14	GCA_009867235.2	WYDI02005220.1		7	ho
ZFMK-DNA-FD19582965	Psittacus erithacus	PsiEri4	308	[AGAT]7	[AGAT]14	GCA_009867235.2	WYDI02005220.1		7	ho
ZFMK-DNA-FD19582973	Psittacus erithacus	PsiEri4	308	[AGAT]7	[AGAT]14	GCA_009867235.2	WYDI02005220.1		7	ho
ZFMK-DNA-FD19582973	Psittacus erithacus	PsiEri4	308	[AGAT]7	[AGAT]14	GCA_009867235.2	WYDI02005220.1		7	ho
ZFMK-DNA-FD19582981	Psittacus erithacus	PsiEri4	308	[AGAT]7	[AGAT]14	GCA_009867235.2	WYDI02005220.1		7	he
ZFMK-DNA-FD19582981	Psittacus erithacus	PsiEri4	308	[AGAT]8	[AGAT]14	GCA_009867235.2	WYDI02005220.1		8	he
ZFMK-DNA-FD19583005	Psittacus erithacus	PsiEri4	308	[AGAT]7	[AGAT]14	GCA_009867235.2	WYDI02005220.1		7	ho
ZFMK-DNA-FD19583005	Psittacus erithacus	PsiEri4	308	[AGAT]7	[AGAT]14	GCA_009867235.2	WYDI02005220.1		7	ho
ZFMK-DNA-FD19583013	Psittacus erithacus	PsiEri4	308		[AGAT]14	GCA_009867235.2	WYDI02005220.1		NA	NA
ZFMK-DNA-FD19583013	Psittacus erithacus	PsiEri4	308		[AGAT]14	GCA_009867235.2	WYDI02005220.1		NA	NA
ZFMK-DNA-FD19583044	Psittacus erithacus	PsiEri4	308		[AGAT]14	GCA_009867235.2	WYDI02005220.1		NA	NA
ZFMK-DNA-FD19583044	Psittacus erithacus	PsiEri4	308		[AGAT]14	GCA_009867235.2	WYDI02005220.1		NA	NA
ZFMK-DNA-FD19582989	Psittacus erithacus	PsiEri4	308		[AGAT]14	GCA_009867235.2	WYDI02005220.1		NA	NA
ZFMK-DNA-FD19582989	Psittacus erithacus	PsiEri4	308		[AGAT]14	GCA_009867235.2	WYDI02005220.1		NA	NA
ZFMK-DNA-FD19582997	Psittacus erithacus	PsiEri4	308		[AGAT]14	GCA_009867235.2	WYDI02005220.1		NA	NA
ZFMK-DNA-FD19582997	Psittacus erithacus	PsiEri4	308		[AGAT]14	GCA_009867235.2	WYDI02005220.1		NA	NA

## Sheet: PsiEri5
ZFMK-TIS	Species	Locus	Ref Amp size	Repeat motif	Ref allele	NCBI No	Scaffold ID	LFA Sample ID		inheritance	Allele Nr.
									160 Msat
ZFMK-DNA-FD19583021	Psittacus erithacus	PsiEri5	348	[AGAG]2 [AGAT]15.1	[AGAT]16.1	GCA_009867235.2	WYDI02005402.1		17.1b	he
ZFMK-DNA-FD19583021	Psittacus erithacus	PsiEri5	348	AGAG [AGAT]19.1	[AGAT]16.1	GCA_009867235.2	WYDI02005402.1		20.1c	he
ZFMK-DNA-FD19583052	Psittacus erithacus	PsiEri5	348	[AGAT]16.1	[AGAT]16.1	GCA_009867235.2	WYDI02005402.1		16.1	he
ZFMK-DNA-FD19583052	Psittacus erithacus	PsiEri5	348	AGAG [AGAT]16.1	[AGAT]16.1	GCA_009867235.2	WYDI02005402.1		17.1c	he
ZFMK-DNA-FD19582965	Psittacus erithacus	PsiEri5	348	[AGAG]2 [AGAT]15.1	[AGAT]16.1	GCA_009867235.2	WYDI02005402.1		17.1b	he
ZFMK-DNA-FD19582965	Psittacus erithacus	PsiEri5	348	[AGAT]17.1	[AGAT]16.1	GCA_009867235.2	WYDI02005402.1		17.1	he
ZFMK-DNA-FD19582973	Psittacus erithacus	PsiEri5	348	[AGAT]14.1	[AGAT]16.1	GCA_009867235.2	WYDI02005402.1		14.1	he
ZFMK-DNA-FD19582973	Psittacus erithacus	PsiEri5	348	AGAG [AGAT]6 GGAT [AGAT]7.1	[AGAT]16.1	GCA_009867235.2	WYDI02005402.1		15.1d	he
ZFMK-DNA-FD19582981	Psittacus erithacus	PsiEri5	348	[AGAT]15.1	[AGAT]16.1	GCA_009867235.2	WYDI02005402.1		15.1	he
ZFMK-DNA-FD19582981	Psittacus erithacus	PsiEri5	348	AGAG [AGAT]17.1	[AGAT]16.1	GCA_009867235.2	WYDI02005402.1		18.1c	he
ZFMK-DNA-FD19583005	Psittacus erithacus	PsiEri5	348	AGAG [AGAT]16.1	[AGAT]16.1	GCA_009867235.2	WYDI02005402.1		17.1c	he
ZFMK-DNA-FD19583005	Psittacus erithacus	PsiEri5	348	[AGAT]17.1	[AGAT]16.1	GCA_009867235.2	WYDI02005402.1		17.1	he
ZFMK-DNA-FD19583013	Psittacus erithacus	PsiEri5	348		[AGAT]16.1	GCA_009867235.2	WYDI02005402.1		NA	NA
ZFMK-DNA-FD19583013	Psittacus erithacus	PsiEri5	348		[AGAT]16.1	GCA_009867235.2	WYDI02005402.1		NA	NA
ZFMK-DNA-FD19583044	Psittacus erithacus	PsiEri5	348		[AGAT]16.1	GCA_009867235.2	WYDI02005402.1		NA	NA
ZFMK-DNA-FD19583044	Psittacus erithacus	PsiEri5	348		[AGAT]16.1	GCA_009867235.2	WYDI02005402.1		NA	NA
ZFMK-DNA-FD19582989	Psittacus erithacus	PsiEri5	348		[AGAT]16.1	GCA_009867235.2	WYDI02005402.1		NA	NA
ZFMK-DNA-FD19582989	Psittacus erithacus	PsiEri5	348		[AGAT]16.1	GCA_009867235.2	WYDI02005402.1		NA	NA
ZFMK-DNA-FD19582997	Psittacus erithacus	PsiEri5	348		[AGAT]16.1	GCA_009867235.2	WYDI02005402.1		NA	NA
ZFMK-DNA-FD19582997	Psittacus erithacus	PsiEri5	348		[AGAT]16.1	GCA_009867235.2	WYDI02005402.1		NA	NA

## Sheet: PsiEri6
ZFMK-TIS	Species	Locus	Ref Amp size	Repeat motif	Ref allele	NCBI No	Scaffold ID	LFA Sample ID			inheritance	Allele Nr.
									118 Msat	308 T->C
ZFMK-DNA-FD19583021	Psittacus erithacus	PsiEri6	337	[TCCA]13	[TCCA]13	GCA_009867235.2	WYDI02005914.1		13	-	he
ZFMK-DNA-FD19583021	Psittacus erithacus	PsiEri6	337	[TCCA]14	[TCCA]13	GCA_009867235.2	WYDI02005914.1		14	-	he
ZFMK-DNA-FD19583052	Psittacus erithacus	PsiEri6	337	[TCCA]11	[TCCA]13	GCA_009867235.2	WYDI02005914.1		11	C	he
ZFMK-DNA-FD19583052	Psittacus erithacus	PsiEri6	337	[TCCA]14	[TCCA]13	GCA_009867235.2	WYDI02005914.1		14	-	he
ZFMK-DNA-FD19582965	Psittacus erithacus	PsiEri6	337	[TCCA]13	[TCCA]13	GCA_009867235.2	WYDI02005914.1		13	-	he
ZFMK-DNA-FD19582965	Psittacus erithacus	PsiEri6	337	[TCCA]14	[TCCA]13	GCA_009867235.2	WYDI02005914.1		14	-	he
ZFMK-DNA-FD19582973	Psittacus erithacus	PsiEri6	337	[TCCA]9	[TCCA]13	GCA_009867235.2	WYDI02005914.1		9	-	he
ZFMK-DNA-FD19582973	Psittacus erithacus	PsiEri6	337	[TCCA]14	[TCCA]13	GCA_009867235.2	WYDI02005914.1		14	-	he
ZFMK-DNA-FD19582981	Psittacus erithacus	PsiEri6	337	[TCCA]13	[TCCA]13	GCA_009867235.2	WYDI02005914.1		13	-	ho
ZFMK-DNA-FD19582981	Psittacus erithacus	PsiEri6	337	[TCCA]13	[TCCA]13	GCA_009867235.2	WYDI02005914.1		13	-	ho
ZFMK-DNA-FD19583005	Psittacus erithacus	PsiEri6	337	[TCCA]13	[TCCA]13	GCA_009867235.2	WYDI02005914.1		13	C	he
ZFMK-DNA-FD19583005	Psittacus erithacus	PsiEri6	337	[TCCA]14	[TCCA]13	GCA_009867235.2	WYDI02005914.1		14	C	he
ZFMK-DNA-FD19583013	Psittacus erithacus	PsiEri6	337		[TCCA]13	GCA_009867235.2	WYDI02005914.1		NA	NA	NA
ZFMK-DNA-FD19583013	Psittacus erithacus	PsiEri6	337		[TCCA]13	GCA_009867235.2	WYDI02005914.1		NA	NA	NA
ZFMK-DNA-FD19583044	Psittacus erithacus	PsiEri6	337		[TCCA]13	GCA_009867235.2	WYDI02005914.1		NA	NA	NA
ZFMK-DNA-FD19583044	Psittacus erithacus	PsiEri6	337		[TCCA]13	GCA_009867235.2	WYDI02005914.1		NA	NA	NA
ZFMK-DNA-FD19582989	Psittacus erithacus	PsiEri6	337		[TCCA]13	GCA_009867235.2	WYDI02005914.1		NA	NA	NA
ZFMK-DNA-FD19582989	Psittacus erithacus	PsiEri6	337		[TCCA]13	GCA_009867235.2	WYDI02005914.1		NA	NA	NA
ZFMK-DNA-FD19582997	Psittacus erithacus	PsiEri6	337		[TCCA]13	GCA_009867235.2	WYDI02005914.1		NA	NA	NA
ZFMK-DNA-FD19582997	Psittacus erithacus	PsiEri6	337		[TCCA]13	GCA_009867235.2	WYDI02005914.1		NA	NA	NA

## Sheet: PsiEri7
ZFMK-TIS	Species	Locus	Ref Amp size	Repeat motif	Ref allele	NCBI No	Scaffold ID	LFA Sample ID	Haplotype					inheritance	Allele Nr.
									73 T->G	74 G->T	102 G->A	134 Msat	286 A->G
ZFMK-DNA-FD19583021	Psittacus erithacus	PsiEri7	324	[TCCA]10.3	[TCCA]11.3	GCA_009867235.2	WYDI02006724.1		-	T	-	10.3	-	ho
ZFMK-DNA-FD19583021	Psittacus erithacus	PsiEri7	324	[TCCA]10.3	[TCCA]11.3	GCA_009867235.2	WYDI02006724.1		-	T	-	10.3	-	ho
ZFMK-DNA-FD19583052	Psittacus erithacus	PsiEri7	324	[TCCA]10.3	[TCCA]11.3	GCA_009867235.2	WYDI02006724.1		-	T	-	10.3	-	he
ZFMK-DNA-FD19583052	Psittacus erithacus	PsiEri7	324	[TCCA]11.3	[TCCA]11.3	GCA_009867235.2	WYDI02006724.1		-	T	-	11.3	-	he
ZFMK-DNA-FD19582965	Psittacus erithacus	PsiEri7	324	[TCCA]9.3	[TCCA]11.3	GCA_009867235.2	WYDI02006724.1		G	T	A	9.3	-	he
ZFMK-DNA-FD19582965	Psittacus erithacus	PsiEri7	324	[TCCA]9.3	[TCCA]11.3	GCA_009867235.2	WYDI02006724.1		-	T	-	9.3	-	he
ZFMK-DNA-FD19582973	Psittacus erithacus	PsiEri7	324	[TCCA]9.3	[TCCA]11.3	GCA_009867235.2	WYDI02006724.1		-	T	-	9.3	G	he
ZFMK-DNA-FD19582973	Psittacus erithacus	PsiEri7	324	[TCCA]10.3	[TCCA]11.3	GCA_009867235.2	WYDI02006724.1		-	T	-	10.3	G	he
ZFMK-DNA-FD19582981	Psittacus erithacus	PsiEri7	324	[TCCA]8.3	[TCCA]11.3	GCA_009867235.2	WYDI02006724.1		G	T	A	8.3	-	he
ZFMK-DNA-FD19582981	Psittacus erithacus	PsiEri7	324	[TCCA]8.3	[TCCA]11.3	GCA_009867235.2	WYDI02006724.1		-	T	-	8.3	-	he
ZFMK-DNA-FD19583005	Psittacus erithacus	PsiEri7	324	[TCCA]9.3	[TCCA]11.3	GCA_009867235.2	WYDI02006724.1		-	T	-	9.3	G	he
ZFMK-DNA-FD19583005	Psittacus erithacus	PsiEri7	324	[TCCA]10.3	[TCCA]11.3	GCA_009867235.2	WYDI02006724.1		-	T	-	10.3	G	he
ZFMK-DNA-FD19583013	Psittacus erithacus	PsiEri7	324		[TCCA]11.3	GCA_009867235.2	WYDI02006724.1		NA	NA	NA	NA	NA	NA
ZFMK-DNA-FD19583013	Psittacus erithacus	PsiEri7	324		[TCCA]11.3	GCA_009867235.2	WYDI02006724.1		NA	NA	NA	NA	NA	NA
ZFMK-DNA-FD19583044	Psittacus erithacus	PsiEri7	324		[TCCA]11.3	GCA_009867235.2	WYDI02006724.1		NA	NA	NA	NA	NA	NA
ZFMK-DNA-FD19583044	Psittacus erithacus	PsiEri7	324		[TCCA]11.3	GCA_009867235.2	WYDI02006724.1		NA	NA	NA	NA	NA	NA
ZFMK-DNA-FD19582989	Psittacus erithacus	PsiEri7	324		[TCCA]11.3	GCA_009867235.2	WYDI02006724.1		NA	NA	NA	NA	NA	NA
ZFMK-DNA-FD19582989	Psittacus erithacus	PsiEri7	324		[TCCA]11.3	GCA_009867235.2	WYDI02006724.1		NA	NA	NA	NA	NA	NA
ZFMK-DNA-FD19582997	Psittacus erithacus	PsiEri7	324		[TCCA]11.3	GCA_009867235.2	WYDI02006724.1		NA	NA	NA	NA	NA	NA
ZFMK-DNA-FD19582997	Psittacus erithacus	PsiEri7	324		[TCCA]11.3	GCA_009867235.2	WYDI02006724.1		NA	NA	NA	NA	NA	NA

## Sheet: PsiEri8
ZFMK-TIS	Species	Locus	Ref Amp size	Repeat motif	Ref allele	NCBI No	Scaffold ID	LFA Sample ID		inheritance	Allele Nr.
									169 Msat
ZFMK-DNA-FD19583021	Psittacus erithacus	PsiEri8	319	[CATC]12 CTTC CATC CATA CATC	[CATC]12 CTTC CATC CATA CATC	GCA_009867235.2	WYDI02008915.1		16	he
ZFMK-DNA-FD19583021	Psittacus erithacus	PsiEri8	319	[CATC]13 CTTC CATC CATA CATC	[CATC]12 CTTC CATC CATA CATC	GCA_009867235.2	WYDI02008915.1		17	he
ZFMK-DNA-FD19583052	Psittacus erithacus	PsiEri8	319	[CATC]12 CTTC CATC CATA CATC	[CATC]12 CTTC CATC CATA CATC	GCA_009867235.2	WYDI02008915.1		16	he
ZFMK-DNA-FD19583052	Psittacus erithacus	PsiEri8	319	[CATC]13 CTTC CATC CATA CATC	[CATC]12 CTTC CATC CATA CATC	GCA_009867235.2	WYDI02008915.1		17	he
ZFMK-DNA-FD19582965	Psittacus erithacus	PsiEri8	319	[CATC]12 CTTC CATC CATA CATC	[CATC]12 CTTC CATC CATA CATC	GCA_009867235.2	WYDI02008915.1		16	he
ZFMK-DNA-FD19582965	Psittacus erithacus	PsiEri8	319	[CATC]13 CTTC CATC CATA CATC	[CATC]12 CTTC CATC CATA CATC	GCA_009867235.2	WYDI02008915.1		17	he
ZFMK-DNA-FD19582973	Psittacus erithacus	PsiEri8	319	[CATC]13 CTTC CATC CATA CATC	[CATC]12 CTTC CATC CATA CATC	GCA_009867235.2	WYDI02008915.1		17	he
ZFMK-DNA-FD19582973	Psittacus erithacus	PsiEri8	319	[CATC]14 CTTC CATC CATA CATC	[CATC]12 CTTC CATC CATA CATC	GCA_009867235.2	WYDI02008915.1		18	he
ZFMK-DNA-FD19582981	Psittacus erithacus	PsiEri8	319	[CATC]13 CTTC CATC CATA CATC	[CATC]12 CTTC CATC CATA CATC	GCA_009867235.2	WYDI02008915.1		17	he
ZFMK-DNA-FD19582981	Psittacus erithacus	PsiEri8	319	[CATC]14 CTTC CATC CATA CATC	[CATC]12 CTTC CATC CATA CATC	GCA_009867235.2	WYDI02008915.1		18	he
ZFMK-DNA-FD19583005	Psittacus erithacus	PsiEri8	319	[CATC]11 CTTC CATC CATA CATC	[CATC]12 CTTC CATC CATA CATC	GCA_009867235.2	WYDI02008915.1		15	he
ZFMK-DNA-FD19583005	Psittacus erithacus	PsiEri8	319	[CATC]13 CTTC CATC CATA CATC	[CATC]12 CTTC CATC CATA CATC	GCA_009867235.2	WYDI02008915.1		17	he
ZFMK-DNA-FD19583013	Psittacus erithacus	PsiEri8	319		[CATC]12 CTTC CATC CATA CATC	GCA_009867235.2	WYDI02008915.1		NA	NA
ZFMK-DNA-FD19583013	Psittacus erithacus	PsiEri8	319		[CATC]12 CTTC CATC CATA CATC	GCA_009867235.2	WYDI02008915.1		NA	NA
ZFMK-DNA-FD19583044	Psittacus erithacus	PsiEri8	319		[CATC]12 CTTC CATC CATA CATC	GCA_009867235.2	WYDI02008915.1		NA	NA
ZFMK-DNA-FD19583044	Psittacus erithacus	PsiEri8	319		[CATC]12 CTTC CATC CATA CATC	GCA_009867235.2	WYDI02008915.1		NA	NA
ZFMK-DNA-FD19582989	Psittacus erithacus	PsiEri8	319		[CATC]12 CTTC CATC CATA CATC	GCA_009867235.2	WYDI02008915.1		NA	NA
ZFMK-DNA-FD19582989	Psittacus erithacus	PsiEri8	319		[CATC]12 CTTC CATC CATA CATC	GCA_009867235.2	WYDI02008915.1		NA	NA
ZFMK-DNA-FD19582997	Psittacus erithacus	PsiEri8	319		[CATC]12 CTTC CATC CATA CATC	GCA_009867235.2	WYDI02008915.1		NA	NA
ZFMK-DNA-FD19582997	Psittacus erithacus	PsiEri8	319		[CATC]12 CTTC CATC CATA CATC	GCA_009867235.2	WYDI02008915.1		NA	NA

## Sheet: PsiEri9
ZFMK-TIS	Species	Locus	Ref Amp size	Repeat motif	Ref allele	NCBI No	Scaffold ID	LFA Sample ID		inheritance	Allele Nr.
									146 Msat
ZFMK-DNA-FD19583021	Psittacus erithacus	PsiEri9	307	[ATAG]14.1	[ATAG]14.1	GCA_009867235.2	WYDI02011974.1		14.1	he
ZFMK-DNA-FD19583021	Psittacus erithacus	PsiEri9	307	[ATAG]3 ATTG [ATAG]12.1	[ATAG]14.1	GCA_009867235.2	WYDI02011974.1		16.1b	he
ZFMK-DNA-FD19583052	Psittacus erithacus	PsiEri9	307	[ATAG]13.1	[ATAG]14.1	GCA_009867235.2	WYDI02011974.1		13.1	he
ZFMK-DNA-FD19583052	Psittacus erithacus	PsiEri9	307	[ATAG]15.1	[ATAG]14.1	GCA_009867235.2	WYDI02011974.1		15.1	he
ZFMK-DNA-FD19582965	Psittacus erithacus	PsiEri9	307	[ATAG]14.1	[ATAG]14.1	GCA_009867235.2	WYDI02011974.1		14.1	he
ZFMK-DNA-FD19582965	Psittacus erithacus	PsiEri9	307	[ATAG]16.1	[ATAG]14.1	GCA_009867235.2	WYDI02011974.1		16.1	he
ZFMK-DNA-FD19582973	Psittacus erithacus	PsiEri9	307	[ATAG]16.1	[ATAG]14.1	GCA_009867235.2	WYDI02011974.1		16.1	he
ZFMK-DNA-FD19582973	Psittacus erithacus	PsiEri9	307	[ATAG]3 ATTG [ATAG]7 GTAG [ATAG]5.1	[ATAG]14.1	GCA_009867235.2	WYDI02011974.1		17.1c	he
ZFMK-DNA-FD19582981	Psittacus erithacus	PsiEri9	307	[ATAG]13.1	[ATAG]14.1	GCA_009867235.2	WYDI02011974.1		13.1	he
ZFMK-DNA-FD19582981	Psittacus erithacus	PsiEri9	307	[ATAG]3 ATTG [ATAG]14.1	[ATAG]14.1	GCA_009867235.2	WYDI02011974.1		18.1b	he
ZFMK-DNA-FD19583005	Psittacus erithacus	PsiEri9	307	[ATAG]14.1	[ATAG]14.1	GCA_009867235.2	WYDI02011974.1		14.1	he
ZFMK-DNA-FD19583005	Psittacus erithacus	PsiEri9	307	[ATAG]15.1	[ATAG]14.1	GCA_009867235.2	WYDI02011974.1		15.1	he
ZFMK-DNA-FD19583013	Psittacus erithacus	PsiEri9	307		[ATAG]14.1	GCA_009867235.2	WYDI02011974.1		NA	NA
ZFMK-DNA-FD19583013	Psittacus erithacus	PsiEri9	307		[ATAG]14.1	GCA_009867235.2	WYDI02011974.1		NA	NA
ZFMK-DNA-FD19583044	Psittacus erithacus	PsiEri9	307		[ATAG]14.1	GCA_009867235.2	WYDI02011974.1		NA	NA
ZFMK-DNA-FD19583044	Psittacus erithacus	PsiEri9	307		[ATAG]14.1	GCA_009867235.2	WYDI02011974.1		NA	NA
ZFMK-DNA-FD19582989	Psittacus erithacus	PsiEri9	307		[ATAG]14.1	GCA_009867235.2	WYDI02011974.1		NA	NA
ZFMK-DNA-FD19582989	Psittacus erithacus	PsiEri9	307		[ATAG]14.1	GCA_009867235.2	WYDI02011974.1		NA	NA
ZFMK-DNA-FD19582997	Psittacus erithacus	PsiEri9	307		[ATAG]14.1	GCA_009867235.2	WYDI02011974.1		NA	NA
ZFMK-DNA-FD19582997	Psittacus erithacus	PsiEri9	307		[ATAG]14.1	GCA_009867235.2	WYDI02011974.1		NA	NA

## Sheet: PsiEri10
ZFMK-TIS	Species	Locus	Ref Amp size	Repeat motif	Ref allele	NCBI No	Scaffold ID	LFA Sample ID		inheritance	Allele Nr.
									113 Msat
ZFMK-DNA-FD19583021	Psittacus erithacus	PsiEri10	334	[TAGA]13.1	[TAGA]17.1	GCA_009867235.2	WYDI02012134.1		13.1	he
ZFMK-DNA-FD19583021	Psittacus erithacus	PsiEri10	334	[TAGA]17.1	[TAGA]17.1	GCA_009867235.2	WYDI02012134.1		17.1	he
ZFMK-DNA-FD19583052	Psittacus erithacus	PsiEri10	334	[TAGA]15.1	[TAGA]17.1	GCA_009867235.2	WYDI02012134.1		15.1	he
ZFMK-DNA-FD19583052	Psittacus erithacus	PsiEri10	334	[TAGA]16.1	[TAGA]17.1	GCA_009867235.2	WYDI02012134.1		16.1	he
ZFMK-DNA-FD19582965	Psittacus erithacus	PsiEri10	334	[TAGA]15.1	[TAGA]17.1	GCA_009867235.2	WYDI02012134.1		15.1	he
ZFMK-DNA-FD19582965	Psittacus erithacus	PsiEri10	334	[TAGA]17.1	[TAGA]17.1	GCA_009867235.2	WYDI02012134.1		17.1	he
ZFMK-DNA-FD19582973	Psittacus erithacus	PsiEri10	334	[TAGA]12.1	[TAGA]17.1	GCA_009867235.2	WYDI02012134.1		12.1	he
ZFMK-DNA-FD19582973	Psittacus erithacus	PsiEri10	334	[TAGA]18.1	[TAGA]17.1	GCA_009867235.2	WYDI02012134.1		18.1	he
ZFMK-DNA-FD19582981	Psittacus erithacus	PsiEri10	334	[TAGA]17.1	[TAGA]17.1	GCA_009867235.2	WYDI02012134.1		17.1	he
ZFMK-DNA-FD19582981	Psittacus erithacus	PsiEri10	334	[TAGA]19.1	[TAGA]17.1	GCA_009867235.2	WYDI02012134.1		19.1	he
ZFMK-DNA-FD19583005	Psittacus erithacus	PsiEri10	334	[TAGA]15.1	[TAGA]17.1	GCA_009867235.2	WYDI02012134.1		15.1	he
ZFMK-DNA-FD19583005	Psittacus erithacus	PsiEri10	334	[TAGA]17.1	[TAGA]17.1	GCA_009867235.2	WYDI02012134.1		17.1	he
ZFMK-DNA-FD19583013	Psittacus erithacus	PsiEri10	334		[TAGA]17.1	GCA_009867235.2	WYDI02012134.1		NA	NA
ZFMK-DNA-FD19583013	Psittacus erithacus	PsiEri10	334		[TAGA]17.1	GCA_009867235.2	WYDI02012134.1		NA	NA
ZFMK-DNA-FD19583044	Psittacus erithacus	PsiEri10	334		[TAGA]17.1	GCA_009867235.2	WYDI02012134.1		NA	NA
ZFMK-DNA-FD19583044	Psittacus erithacus	PsiEri10	334		[TAGA]17.1	GCA_009867235.2	WYDI02012134.1		NA	NA
ZFMK-DNA-FD19582989	Psittacus erithacus	PsiEri10	334		[TAGA]17.1	GCA_009867235.2	WYDI02012134.1		NA	NA
ZFMK-DNA-FD19582989	Psittacus erithacus	PsiEri10	334		[TAGA]17.1	GCA_009867235.2	WYDI02012134.1		NA	NA
ZFMK-DNA-FD19582997	Psittacus erithacus	PsiEri10	334		[TAGA]17.1	GCA_009867235.2	WYDI02012134.1		NA	NA
ZFMK-DNA-FD19582997	Psittacus erithacus	PsiEri10	334		[TAGA]17.1	GCA_009867235.2	WYDI02012134.1		NA	NA

[truncated: 18 more sheets: PsiEri12, PsiEri13, PsiEri14, PsiEri15, PsiEri16, PsiEri17, PsiEri18, PsiEri19, PsiEri20, PsiEri21, PsiEri23, PsiEri24, PsiEri25, PsiEri26, PsiEri27, PsiEri28, PsiEri29, PsiEri30]
