# Supplementary material for: FOGS: A SNPSTR Marker Database to Combat Wildlife Trafficking and a Cell Culture Bank for Ex‐Situ Conservation
Source: Mol Ecol Resour. 2025 Jan 10;25(4):e14062. doi: 10.1111/1755-0998.14062 (PMC11969641; doi:10.1111/1755-0998.14062)
Supplement: Supplementary file 4 — Table S4. SNPSTR data. [file MEN-25-e14062-s001.zip › Supplementary S4/Pyrrhula_pyrrhula_SNPSTR.xlsx]

## Sheet: PyrPyr3
ZFMK-TIS	Species	Locus	Ref Amp size	Repeat motif	Ref allele	NCBI No	Scaffold ID	LFA Sample ID	Haplotype									inheritance	Allele Nr.
									29 G -> A	34 G -> C	41 G -> A	98 A -> G	104 A -> C	112 G -> T	160 Msat	258 A -> C	263 G -> A
ZFMK-DNA-FD19595294	Pyrrhula pyrrhula	PyrPyr3	328	[ATCC]15.3	[ATCC]19.3		104399812		-	-	A	-	-	-	15.3	-	-	ho
ZFMK-DNA-FD19595294	Pyrrhula pyrrhula	PyrPyr3	328	[ATCC]15.3	[ATCC]19.3		104399812		-	-	A	-	-	-	15.3	-	-	ho
ZFMK-DNA-FD19595310	Pyrrhula pyrrhula	PyrPyr3	328	[ATCC]15.3	[ATCC]19.3		104399812		-	-	-	-	C	-	15.3	-	-	ho
ZFMK-DNA-FD19595310	Pyrrhula pyrrhula	PyrPyr3	328	[ATCC]15.3	[ATCC]19.3		104399812		-	-	-	-	C	-	15.3	-	-	ho
ZFMK-DNA-FD19595301	Pyrrhula pyrrhula	PyrPyr3	328	[ATCC]12.3	[ATCC]19.3		104399812		-	-	A	-	-	-	12.3	-	-	he
ZFMK-DNA-FD19595301	Pyrrhula pyrrhula	PyrPyr3	328	[ATCC]16.3	[ATCC]19.3		104399812		-	-	-	-	C	T	16.3	C	-	he
ZFMK-TIS-2006092	Pyrrhula pyrrhula	PyrPyr3	328	[ATCC]17.3	[ATCC]19.3		104399812		-	-	-	-	C	T	17.3	C	-	ho
ZFMK-TIS-2006092	Pyrrhula pyrrhula	PyrPyr3	328	[ATCC]17.3	[ATCC]19.3		104399812		-	-	-	-	C	T	17.3	C	-	ho
ZFMK-TIS-2006174	Pyrrhula pyrrhula	PyrPyr3	328	[ATCC]15.3	[ATCC]19.3		104399812		-	-	-	G	-	-	15.3	-	A	he
ZFMK-TIS-2006174	Pyrrhula pyrrhula	PyrPyr3	328	[ATCC]16.3	[ATCC]19.3		104399812		-	-	-	G	-	-	16.3	-	A	he
ZFMK-DNA-FD19595295	Pyrrhula pyrrhula	PyrPyr3	328	[ATCC]14.3	[ATCC]19.3		104399812		-	-	-	-	-	-	14.3	-	-	he
ZFMK-DNA-FD19595295	Pyrrhula pyrrhula	PyrPyr3	328	[ATCC]17.3	[ATCC]19.3		104399812		-	-	-	-	C	T	17.3	C	-	he
ZFMK-TIS-2520669	Pyrrhula pyrrhula	PyrPyr3	328	[ATCC]14.3	[ATCC]19.3		104399812		A	C	-	-	-	-	14.3	-	-	ho
ZFMK-TIS-2520669	Pyrrhula pyrrhula	PyrPyr3	328	[ATCC]14.3	[ATCC]19.3		104399812		A	C	-	-	-	-	14.3	-	-	ho
ZFMK-TIS-2599208	Pyrrhula pyrrhula	PyrPyr3	328	[ATCC]13.3	[ATCC]19.3		104399812		-	-	-	-	-	-	13.3	-	A	he
ZFMK-TIS-2599208	Pyrrhula pyrrhula	PyrPyr3	328	[ATCC]16.3	[ATCC]19.3		104399812		-	-	-	G	-	-	16.3	-	A	he
ZFMK-TIS-34896	Pyrrhula pyrrhula	PyrPyr3	328	[ATCC]13.3	[ATCC]19.3		104399812		-	-	-	G	-	-	13.3	-	-	ho
ZFMK-TIS-34896	Pyrrhula pyrrhula	PyrPyr3	328	[ATCC]13.3	[ATCC]19.3		104399812		-	-	-	G	-	-	13.3	-	-	ho
ZFMK-TIS-34966	Pyrrhula pyrrhula	PyrPyr3	328	[ATCC]15.3	[ATCC]19.3		104399812		A	C	-	-	-	-	15.3	-	-	ho
ZFMK-TIS-34966	Pyrrhula pyrrhula	PyrPyr3	328	[ATCC]15.3	[ATCC]19.3		104399812		A	C	-	-	-	-	15.3	-	-	ho

## Sheet: PyrPyr4
ZFMK-TIS	Species	Locus	Ref Amp size	Repeat motif	Ref allele	NCBI No	Scaffold ID	LFA Sample ID	Haplotype						inheritance	Allele Nr.
									36 A -> C	68 T -> G	71 Msat	183 A -> G	185 G -> A	216 T -> C
ZFMK-DNA-FD19595294	Pyrrhula pyrrhula	PyrPyr4	301	[TCCA]15	[TCCA]14		60883474		-	G	15	G	-	-	he
ZFMK-DNA-FD19595294	Pyrrhula pyrrhula	PyrPyr4	301	[TCCA]19	[TCCA]14		60883474		-	G	19	G	-	-	he
ZFMK-DNA-FD19595310	Pyrrhula pyrrhula	PyrPyr4	301	[TCCA]13	[TCCA]14		60883474		-	-	13	-	-	-	he
ZFMK-DNA-FD19595310	Pyrrhula pyrrhula	PyrPyr4	301	[TCCA]6 (TTCA [TCCA]5)3 TTCA [TCCA]2	[TCCA]14		60883474		-	G	27b	G	-	C	he
ZFMK-DNA-FD19595301	Pyrrhula pyrrhula	PyrPyr4	301	[TCCA]16	[TCCA]14		60883474		-	-	16	-	-	-	ho
ZFMK-DNA-FD19595301	Pyrrhula pyrrhula	PyrPyr4	301	[TCCA]16	[TCCA]14		60883474		-	-	16	-	-	-	ho
ZFMK-TIS-2006092	Pyrrhula pyrrhula	PyrPyr4	301	[TCCA]13	[TCCA]14		60883474		-	-	13	-	-	-	ho
ZFMK-TIS-2006092	Pyrrhula pyrrhula	PyrPyr4	301	[TCCA]13	[TCCA]14		60883474		-	-	13	-	-	-	ho
ZFMK-TIS-2006174	Pyrrhula pyrrhula	PyrPyr4	301	[TCCA]15	[TCCA]14		60883474		-	-	15	-	-	-	he
ZFMK-TIS-2006174	Pyrrhula pyrrhula	PyrPyr4	301	[TCCA]8 TCTA [TCCA]7 TCTA [TCCA]4	[TCCA]14		60883474		-	G	21c	G	-	-	he
ZFMK-DNA-FD19595295	Pyrrhula pyrrhula	PyrPyr4	301	[TCCA]8 TTCA [TCCA]7	[TCCA]14		60883474		C	G	16d	G	-	C	ho
ZFMK-DNA-FD19595295	Pyrrhula pyrrhula	PyrPyr4	301	[TCCA]8 TTCA [TCCA]7	[TCCA]14		60883474		C	G	16d	G	-	C	ho
ZFMK-TIS-2520669	Pyrrhula pyrrhula	PyrPyr4	301	[TCCA]13	[TCCA]14		60883474		-	G	13	G	A	C	he
ZFMK-TIS-2520669	Pyrrhula pyrrhula	PyrPyr4	301	[TCCA]12 TCTA [TCCA]4	[TCCA]14		60883474		-	G	17e	G	-	-	he
ZFMK-TIS-2599208	Pyrrhula pyrrhula	PyrPyr4	301	[TCCA]9	[TCCA]14		60883474		-	G	9	-	-	-	he
ZFMK-TIS-2599208	Pyrrhula pyrrhula	PyrPyr4	301	[TCCA]13	[TCCA]14		60883474		-	-	13	-	-	-	he
ZFMK-TIS-34896	Pyrrhula pyrrhula	PyrPyr4	301	[TCCA]13	[TCCA]14		60883474		-	G	13	-	-	-	he
ZFMK-TIS-34896	Pyrrhula pyrrhula	PyrPyr4	301	[TCCA]15	[TCCA]14		60883474		-	G	15	-	-	-	he
ZFMK-TIS-34966	Pyrrhula pyrrhula	PyrPyr4	301	[TCCA]15	[TCCA]14		60883474		-	-	15	-	-	-	he
ZFMK-TIS-34966	Pyrrhula pyrrhula	PyrPyr4	301	[TCCA]6 (TTCA [TCCA]5)3 TTCA [TCCA]2	[TCCA]14		60883474		-	G	27b	G	-	C	he

## Sheet: PyrPyr5
ZFMK-TIS	Species	Locus	Ref Amp size	Repeat motif	Ref allele	NCBI No	Scaffold ID	LFA Sample ID	Haplotype									inheritance	Allele Nr.
									55 A -> G	79 C -> T	110 T -> C	130 T -> A	140 A -> C	157 C -> T	164 Msat	278 G -> T	316 G -> A
ZFMK-DNA-FD19595294	Pyrrhula pyrrhula	PyrPyr5	349	[TCCA]15	[TCCA]15 TCTA [TCCA]2		60883474		G	-	C	-	C	-	15	-	-	he
ZFMK-DNA-FD19595294	Pyrrhula pyrrhula	PyrPyr5	349	[TCCA]15 TCTA [TCCA]2	[TCCA]15 TCTA [TCCA]2		60883474		G	-	C	A	C	T	18b	-	-	he
ZFMK-DNA-FD19595310	Pyrrhula pyrrhula	PyrPyr5	349	[TCCA]14 TCTA [TCCA]2	[TCCA]15 TCTA [TCCA]2		60883474		-	-	-	-	C	-	17b	-	-	he
ZFMK-DNA-FD19595310	Pyrrhula pyrrhula	PyrPyr5	349	[TCCA]17 TCTA [TCCA]2	[TCCA]15 TCTA [TCCA]2		60883474		G	-	C	A	C	T	20b	-	-	he
ZFMK-DNA-FD19595301	Pyrrhula pyrrhula	PyrPyr5	349	[TCCA]15 TCTA [TCCA]2	[TCCA]15 TCTA [TCCA]2		60883474		G	-	C	A	C	T	18b	-	A	he
ZFMK-DNA-FD19595301	Pyrrhula pyrrhula	PyrPyr5	349	[TCCA]18	[TCCA]15 TCTA [TCCA]2		60883474		G	-	C	-	C	-	18	-	-	he
ZFMK-TIS-2006092	Pyrrhula pyrrhula	PyrPyr5	349	[TCCA]18	[TCCA]15 TCTA [TCCA]2		60883474		G	-	C	A	C	T	18	-	-	ho
ZFMK-TIS-2006092	Pyrrhula pyrrhula	PyrPyr5	349	[TCCA]18	[TCCA]15 TCTA [TCCA]2		60883474		G	-	C	A	C	T	18	-	-	ho
ZFMK-TIS-2006174	Pyrrhula pyrrhula	PyrPyr5	349	[TCCA]15	[TCCA]15 TCTA [TCCA]2		60883474		G	-	C	-	C	-	15	-	-	ho
ZFMK-TIS-2006174	Pyrrhula pyrrhula	PyrPyr5	349	[TCCA]15	[TCCA]15 TCTA [TCCA]2		60883474		G	-	C	-	C	-	15	-	-	ho
ZFMK-DNA-FD19595295	Pyrrhula pyrrhula	PyrPyr5	349	[TCCA]16	[TCCA]15 TCTA [TCCA]2		60883474		G	-	C	-	C	-	16	-	-	he
ZFMK-DNA-FD19595295	Pyrrhula pyrrhula	PyrPyr5	349	[TCCA]16 TCTA [TCCA]2	[TCCA]15 TCTA [TCCA]2		60883474		G	-	C	A	C	T	19b	T	-	he
ZFMK-TIS-2520669	Pyrrhula pyrrhula	PyrPyr5	349	[TCCA]16	[TCCA]15 TCTA [TCCA]2		60883474		G	-	C	-	C	-	16	-	-	he
ZFMK-TIS-2520669	Pyrrhula pyrrhula	PyrPyr5	349	[TCCA]15 TCTA [TCCA]2	[TCCA]15 TCTA [TCCA]2		60883474		G	-	C	A	C	T	18b	-	-	he
ZFMK-TIS-2599208	Pyrrhula pyrrhula	PyrPyr5	349	[TCCA]14 TCTA [TCCA]2	[TCCA]15 TCTA [TCCA]2		60883474		G	-	C	A	C	T	17b	-	-	he
ZFMK-TIS-2599208	Pyrrhula pyrrhula	PyrPyr5	349	[TCCA]15 TCTA [TCCA]2	[TCCA]15 TCTA [TCCA]2		60883474		G	-	C	A	C	T	18b	-	A	he
ZFMK-TIS-34896	Pyrrhula pyrrhula	PyrPyr5	349	[TCCA]13	[TCCA]15 TCTA [TCCA]2		60883474		G	T	C	-	C	-	13	-	-	ho
ZFMK-TIS-34896	Pyrrhula pyrrhula	PyrPyr5	349	[TCCA]13	[TCCA]15 TCTA [TCCA]2		60883474		G	T	C	-	C	-	13	-	-	ho
ZFMK-TIS-34966	Pyrrhula pyrrhula	PyrPyr5	349	[TCCA]8 TCTA [TCCA]2	[TCCA]15 TCTA [TCCA]2		60883474		G	-	C	A	C	-	11b	-	-	he
ZFMK-TIS-34966	Pyrrhula pyrrhula	PyrPyr5	349	[TCCA]13 TCTA [TCCA]2	[TCCA]15 TCTA [TCCA]2		60883474		G	-	C	A	C	T	16b	-	-	he

## Sheet: PyrPyr8
ZFMK-TIS	Species	Locus	Ref Amp size	Repeat motif	Ref allele	NCBI No	Scaffold ID	LFA Sample ID	Haplotype						inheritance	Allele Nr.
									34 C -> A	80 G -> C	103 A -> G	105 Msat	295 C -> T	300 C -> T
ZFMK-DNA-FD19595294	Pyrrhula pyrrhula	PyrPyr8	329	[CACT]13.3	CACG [CACT]17.3		64555239		-	C	G	13.3	-	-	he
ZFMK-DNA-FD19595294	Pyrrhula pyrrhula	PyrPyr8	329	[CACT]14.3	CACG [CACT]17.3		64555239		-	C	G	14.3	-	T	he
ZFMK-DNA-FD19595310	Pyrrhula pyrrhula	PyrPyr8	329	[CACT]14.3	CACG [CACT]17.3		64555239		-	-	-	14.3	-	-	he
ZFMK-DNA-FD19595310	Pyrrhula pyrrhula	PyrPyr8	329	[CACT]18.3	CACG [CACT]17.3		64555239		-	-	G	18.3	-	-	he
ZFMK-DNA-FD19595301	Pyrrhula pyrrhula	PyrPyr8	329	[CACT]14.3	CACG [CACT]17.3		64555239		A	-	G	14.3	T	-	he
ZFMK-DNA-FD19595301	Pyrrhula pyrrhula	PyrPyr8	329	CACG [CACT]17.3	CACG [CACT]17.3		64555239		-	C	G	13.3b	-	T	he
ZFMK-TIS-2006092	Pyrrhula pyrrhula	PyrPyr8	329	[CACT]13.3	CACG [CACT]17.3		64555239		-	C	G	13.3	-	T	he
ZFMK-TIS-2006092	Pyrrhula pyrrhula	PyrPyr8	329	[CACT]16.3	CACG [CACT]17.3		64555239		-	-	G	16.3	-	-	he
ZFMK-TIS-2006174	Pyrrhula pyrrhula	PyrPyr8	329	[CACT]13.3	CACG [CACT]17.3		64555239		-	C	G	13.3	-	-	he
ZFMK-TIS-2006174	Pyrrhula pyrrhula	PyrPyr8	329	[CACT]14.3	CACG [CACT]17.3		64555239		-	C	G	14.3	-	-	he
ZFMK-DNA-FD19595295	Pyrrhula pyrrhula	PyrPyr8	329	CACG [CACT]17.3	CACG [CACT]17.3		64555239		-	-	G	18.3b	-	T	ho
ZFMK-DNA-FD19595295	Pyrrhula pyrrhula	PyrPyr8	329	CACG [CACT]17.3	CACG [CACT]17.3		64555239		-	-	G	18.3b	-	T	ho
ZFMK-TIS-2520669	Pyrrhula pyrrhula	PyrPyr8	329	[CACT]16.3	CACG [CACT]17.3		64555239		-	C	G	16.3	-	-	ho
ZFMK-TIS-2520669	Pyrrhula pyrrhula	PyrPyr8	329	[CACT]16.3	CACG [CACT]17.3		64555239		-	C	G	16.3	-	-	ho
ZFMK-TIS-2599208	Pyrrhula pyrrhula	PyrPyr8	329	[CACT]15.3	CACG [CACT]17.3		64555239		-	C	G	15.3	-	-	he
ZFMK-TIS-2599208	Pyrrhula pyrrhula	PyrPyr8	329	CACG [CACT]14.3	CACG [CACT]17.3		64555239		-	-	-	15.3b	-	-	he
ZFMK-TIS-34896	Pyrrhula pyrrhula	PyrPyr8	329	[CACT]14.3	CACG [CACT]17.3		64555239		-	C	G	14.3	-	T	he
ZFMK-TIS-34896	Pyrrhula pyrrhula	PyrPyr8	329	[CACT]15.3	CACG [CACT]17.3		64555239		-	C	G	15.3	-	-	he
ZFMK-TIS-34966	Pyrrhula pyrrhula	PyrPyr8	329	[CACT]13.3	CACG [CACT]17.3		64555239		-	-	G	13.3	-	-	he
ZFMK-TIS-34966	Pyrrhula pyrrhula	PyrPyr8	329	[CACT]14.3	CACG [CACT]17.3		64555239		-	C	G	14.3	-	-	he

## Sheet: PyrPyr10
ZFMK-TIS	Species	Locus	Ref Amp size	Repeat motif	Ref allele	NCBI No	Scaffold ID	LFA Sample ID	Haplotype								inheritance	Allele Nr.
									76 G -> A	78 G -> A	119 G -> A	135 Msat	304 T -> C	306 T -> C	324 C -> T	328 INS G
ZFMK-DNA-FD19595294	Pyrrhula pyrrhula	PyrPyr10	350	[CCAT CCTT]2 [CCAT]18.2	[CCAT]20.2		65472561		A	-	A	22.2b	C	-	-	-	he
ZFMK-DNA-FD19595294	Pyrrhula pyrrhula	PyrPyr10	350	[CCAT]11.2	[CCAT]20.2		65472561		-	-	-	11.2	C	C	-	-	he
ZFMK-DNA-FD19595310	Pyrrhula pyrrhula	PyrPyr10	350	[CCAT]17 CCTT [CCAT]5.2	[CCAT]20.2		65472561		A	-	-	23.2c	C	C	-	-	ho
ZFMK-DNA-FD19595310	Pyrrhula pyrrhula	PyrPyr10	350	[CCAT]17 CCTT [CCAT]5.2	[CCAT]20.2		65472561		A	-	-	23.2c	C	C	-	-	ho
ZFMK-DNA-FD19595301	Pyrrhula pyrrhula	PyrPyr10	350	[CCAT]16 CCTT [CCAT]5.2	[CCAT]20.2		65472561		A	-	-	22.2c	C	C	-	-	he
ZFMK-DNA-FD19595301	Pyrrhula pyrrhula	PyrPyr10	350	[CCAT]16 CCTT [CCAT]5.2	[CCAT]20.2		65472561		A	-	-	22.2c	C	C	-	G	he
ZFMK-TIS-2006092	Pyrrhula pyrrhula	PyrPyr10	350	[CCAT]14.2	[CCAT]20.2		65472561		-	A	-	14.2	C	-	-	-	ho
ZFMK-TIS-2006092	Pyrrhula pyrrhula	PyrPyr10	350	[CCAT]14.2	[CCAT]20.2		65472561		-	A	-	14.2	C	-	-	-	ho
ZFMK-TIS-2006174	Pyrrhula pyrrhula	PyrPyr10	350	[CCAT]17 CCTT [CCAT]5.2	[CCAT]20.2		65472561		A	-	-	23.2c	C	C	-	G	he
ZFMK-TIS-2006174	Pyrrhula pyrrhula	PyrPyr10	350	[CCAT]18 CCTT [CCAT]5.2	[CCAT]20.2		65472561		A	-	-	24.2c	C	C	-	-	he
ZFMK-DNA-FD19595295	Pyrrhula pyrrhula	PyrPyr10	350	[CCAT]10.2	[CCAT]20.2		65472561		-	-	-	10.2	-	-	-	-	he
ZFMK-DNA-FD19595295	Pyrrhula pyrrhula	PyrPyr10	350	[CTAT]2 [CCAT]2 [CCGT]2 [CCAT]11.2	[CCAT]20.2		65472561		-	-	-	17.2d	C	C	-	-	he
ZFMK-TIS-2520669	Pyrrhula pyrrhula	PyrPyr10	350	[CCAT]15.2	[CCAT]20.2		65472561		A	-	-	15.2	C	-	-	-	he
ZFMK-TIS-2520669	Pyrrhula pyrrhula	PyrPyr10	350	[CTAT]2 [CCAT]2 [CCGT]2 [CCAT]16.2	[CCAT]20.2		65472561		-	-		22.2d	C	C	-	-	he
ZFMK-TIS-2599208	Pyrrhula pyrrhula	PyrPyr10	350	[CCAT]14.2	[CCAT]20.2		65472561		-	-	-	14.2	C	-	-	-	he
ZFMK-TIS-2599208	Pyrrhula pyrrhula	PyrPyr10	350	[CCAT]14.2	[CCAT]20.2		65472561		-	-	-	14.2	C	-	-	G	he
ZFMK-TIS-34896	Pyrrhula pyrrhula	PyrPyr10	350	[CCAT]11.2	[CCAT]20.2		65472561		-	-	-	11-2	C	C	T	-	ho
ZFMK-TIS-34896	Pyrrhula pyrrhula	PyrPyr10	350	[CCAT]11.2	[CCAT]20.2		65472561		-	-	-	11.2	C	C	T	-	ho
ZFMK-TIS-34966	Pyrrhula pyrrhula	PyrPyr10	350	[CCAT]18.2	[CCAT]20.2		65472561		-	A	-	18.2	C	C	T	-	ho
ZFMK-TIS-34966	Pyrrhula pyrrhula	PyrPyr10	350	[CCAT]18.2	[CCAT]20.2		65472561		-	A	-	18.2	C	C	T	-	ho

## Sheet: PyrPyr11
ZFMK-TIS	Species	Locus	Ref Amp size	Repeat motif	Ref allele	NCBI No	Scaffold ID	LFA Sample ID	Haplotype	inheritance	Allele Nr.
									162 Msat
ZFMK-DNA-FD19595294	Pyrrhula pyrrhula	PyrPyr11	309	[TCCA]18.2	[TCCA]20.2		67701338		18.2	he
ZFMK-DNA-FD19595294	Pyrrhula pyrrhula	PyrPyr11	309	[TCCA]19.2	[TCCA]20.2		67701338		19.2	he
ZFMK-DNA-FD19595310	Pyrrhula pyrrhula	PyrPyr11	309	[TCCA]17.2	[TCCA]20.2		67701338		17.2	he
ZFMK-DNA-FD19595310	Pyrrhula pyrrhula	PyrPyr11	309	[TCCA]19.2	[TCCA]20.2		67701338		19.2	he
ZFMK-DNA-FD19595301	Pyrrhula pyrrhula	PyrPyr11	309	[TCCA]16.2	[TCCA]20.2		67701338		16.2	he
ZFMK-DNA-FD19595301	Pyrrhula pyrrhula	PyrPyr11	309	[TCCA]17.2	[TCCA]20.2		67701338		17.2	he
ZFMK-TIS-2006092	Pyrrhula pyrrhula	PyrPyr11	309	[TCCA]18.2	[TCCA]20.2		67701338		18.2	he
ZFMK-TIS-2006092	Pyrrhula pyrrhula	PyrPyr11	309	[TCCA]19.2	[TCCA]20.2		67701338		19.2	he
ZFMK-TIS-2006174	Pyrrhula pyrrhula	PyrPyr11	309	[TCCA]18.2	[TCCA]20.2		67701338		18.2	ho
ZFMK-TIS-2006174	Pyrrhula pyrrhula	PyrPyr11	309	[TCCA]18.2	[TCCA]20.2		67701338		18.2	ho
ZFMK-DNA-FD19595295	Pyrrhula pyrrhula	PyrPyr11	309	[TCCA]14.2	[TCCA]20.2		67701338		14.2	ho
ZFMK-DNA-FD19595295	Pyrrhula pyrrhula	PyrPyr11	309	[TCCA]14.2	[TCCA]20.2		67701338		14.2	ho
ZFMK-TIS-2520669	Pyrrhula pyrrhula	PyrPyr11	309	[TCCA]17.2	[TCCA]20.2		67701338		17.2	he
ZFMK-TIS-2520669	Pyrrhula pyrrhula	PyrPyr11	309	[TCCA]18.2	[TCCA]20.2		67701338		18.2	he
ZFMK-TIS-2599208	Pyrrhula pyrrhula	PyrPyr11	309	[TCCA]17.2	[TCCA]20.2		67701338		17.2	he
ZFMK-TIS-2599208	Pyrrhula pyrrhula	PyrPyr11	309	[TCCA]21.2	[TCCA]20.2		67701338		21.2	he
ZFMK-TIS-34896	Pyrrhula pyrrhula	PyrPyr11	309	[TCCA]17.2	[TCCA]20.2		67701338		17.2	he
ZFMK-TIS-34896	Pyrrhula pyrrhula	PyrPyr11	309	[TCCA]19.2	[TCCA]20.2		67701338		19.2	he
ZFMK-TIS-34966	Pyrrhula pyrrhula	PyrPyr11	309	[TCCA]17.2	[TCCA]20.2		67701338		17.2	he
ZFMK-TIS-34966	Pyrrhula pyrrhula	PyrPyr11	309	[TCCA]19.2	[TCCA]20.2		67701338		19.2	he

## Sheet: PyrPyr12
ZFMK-TIS	Species	Locus	Ref Amp size	Repeat motif	Ref allele	NCBI No	Scaffold ID	LFA Sample ID	Haplotype						inheritance	Allele Nr.
									74 T -> C	79 Msat	152 G -> A	262 G -> A	263 G -> T	270 G -> A
ZFMK-DNA-FD19595294	Pyrrhula pyrrhula	PyrPyr12	309	[ACAG]9.3	[ACAG]11.3		68354470		-	9.3	-	-	-	A	ho
ZFMK-DNA-FD19595294	Pyrrhula pyrrhula	PyrPyr12	309	[ACAG]9.3	[ACAG]11.3		68354470		-	9.3	-	-	-	A	ho
ZFMK-DNA-FD19595310	Pyrrhula pyrrhula	PyrPyr12	309	[ACAG]9.3	[ACAG]11.3		68354470		-	9.3	-	-	-	A	ho
ZFMK-DNA-FD19595310	Pyrrhula pyrrhula	PyrPyr12	309	[ACAG]9.3	[ACAG]11.3		68354470		-	9.3	-	-	-	A	ho
ZFMK-DNA-FD19595301	Pyrrhula pyrrhula	PyrPyr12	309	[ACAG]9.3	[ACAG]11.3		68354470		-	9.3	-	-	-	A	ho
ZFMK-DNA-FD19595301	Pyrrhula pyrrhula	PyrPyr12	309	[ACAG]9.3	[ACAG]11.3		68354470		-	9.3	-	-	-	A	ho
ZFMK-TIS-2006092	Pyrrhula pyrrhula	PyrPyr12	309	[ACAG]8.3	[ACAG]11.3		68354470		-	8.3	-	-	-	A	he
ZFMK-TIS-2006092	Pyrrhula pyrrhula	PyrPyr12	309	[ACAG]9.3	[ACAG]11.3		68354470		-	9.3	-	-	-	A	he
ZFMK-TIS-2006174	Pyrrhula pyrrhula	PyrPyr12	309	[ACAG]10.3	[ACAG]11.3		68354470		-	10.3	-	-	-	A	he
ZFMK-TIS-2006174	Pyrrhula pyrrhula	PyrPyr12	309	[ACAG]11.3	[ACAG]11.3		68354470		-	11.3	-	-	-	A	he
ZFMK-DNA-FD19595295	Pyrrhula pyrrhula	PyrPyr12	309	[ACAG]6.3	[ACAG]11.3		68354470		-	6.3	-	A	T	A	he
ZFMK-DNA-FD19595295	Pyrrhula pyrrhula	PyrPyr12	309	[ACAG]11.3	[ACAG]11.3		68354470		-	11.3	-	-	-	A	he
ZFMK-TIS-2520669	Pyrrhula pyrrhula	PyrPyr12	309	[ACAG]9.3	[ACAG]11.3		68354470		-	9.3	-	-	-	A	he
ZFMK-TIS-2520669	Pyrrhula pyrrhula	PyrPyr12	309	[ACAG]12.3	[ACAG]11.3		68354470		C	12.3	A	-	-	-	he
ZFMK-TIS-2599208	Pyrrhula pyrrhula	PyrPyr12	309	[ACAG]9.3	[ACAG]11.3		68354470		-	9.3	-	-	-	A	he
ZFMK-TIS-2599208	Pyrrhula pyrrhula	PyrPyr12	309	[ACAG]11.3	[ACAG]11.3		68354470		-	11.3	A	-	-	-	he
ZFMK-TIS-34896	Pyrrhula pyrrhula	PyrPyr12	309	[ACAG]9.3	[ACAG]11.3		68354470		-	9.3	-	-	-	A	he
ZFMK-TIS-34896	Pyrrhula pyrrhula	PyrPyr12	309	[ACAG]10.3	[ACAG]11.3		68354470		-	10.3	-	-	-	A	he
ZFMK-TIS-34966	Pyrrhula pyrrhula	PyrPyr12	309	[ACAG]9.3	[ACAG]11.3		68354470		-	9.3	-	-	-	A	he
ZFMK-TIS-34966	Pyrrhula pyrrhula	PyrPyr12	309	[ACAG]9.3	[ACAG]11.3		68354470		-	9.3	-	-	-	-	he

## Sheet: PyrPyr13
ZFMK-TIS	Species	Locus	Ref Amp size	Repeat motif	Ref allele	NCBI No	Scaffold ID	LFA Sample ID	Haplotype										inheritance	Allele Nr.
									35 C -> T	35 C -> G	79 Msat	168 C -> T	169 G -> A	229 C -> T	230 G -> A	232 G -> A	234 T -> C	235 G -> A
ZFMK-DNA-FD19595294	Pyrrhula pyrrhula	PyrPyr13	319	[ATAG]12.3	[ATAG]15.3		68944513		-	G	12.3	-	-	-	-	-	C	-	he
ZFMK-DNA-FD19595294	Pyrrhula pyrrhula	PyrPyr13	319	ACAG [ATAG]14.3	[ATAG]15.3		68944513		-	-	15.3b	-	-	-	-	-	C	-	he
ZFMK-DNA-FD19595310	Pyrrhula pyrrhula	PyrPyr13	319	[ATAG]13.3	[ATAG]15.3		68944513		T	-	13.3	T	-	-	A	A	C	A	ho
ZFMK-DNA-FD19595310	Pyrrhula pyrrhula	PyrPyr13	319	[ATAG]13.3	[ATAG]15.3		68944513		T	-	13.3	T	-	-	A	A	C	A	ho
ZFMK-DNA-FD19595301	Pyrrhula pyrrhula	PyrPyr13	319	[ATAG]14.3	[ATAG]15.3		68944513		T	-	14.3	-	-	-	A	A	C	A	ho
ZFMK-DNA-FD19595301	Pyrrhula pyrrhula	PyrPyr13	319	[ATAG]14.3	[ATAG]15.3		68944513		T	-	14.3	-	-	-	A	A	C	A	ho
ZFMK-TIS-2006092	Pyrrhula pyrrhula	PyrPyr13	319	[ATAG]11.3	[ATAG]15.3		68944513		T	-	11.3	-	-	-	A	A	C	A	ho
ZFMK-TIS-2006092	Pyrrhula pyrrhula	PyrPyr13	319	[ATAG]11.3	[ATAG]15.3		68944513		T	-	11.3	-	-	-	A	A	C	A	ho
ZFMK-TIS-2006174	Pyrrhula pyrrhula	PyrPyr13	319	[ATAG]12.3	[ATAG]15.3		68944513		-	G	12.3	-	-	-	-	-	C	-	he
ZFMK-TIS-2006174	Pyrrhula pyrrhula	PyrPyr13	319	ACAG [ATAG]13.3	[ATAG]15.3		68944513		-	G	14.3b	-	-	T	-	A	C	A	he
ZFMK-DNA-FD19595295	Pyrrhula pyrrhula	PyrPyr13	319	[ATAG]15.3	[ATAG]15.3		68944513		-	-	15.3	-	-	-	-	-	-	-	he
ZFMK-DNA-FD19595295	Pyrrhula pyrrhula	PyrPyr13	319	ACAG [ATAG]15.3	[ATAG]15.3		68944513		T	-	16.3b	-	A	-	-	-	C	A	he
ZFMK-TIS-2520669	Pyrrhula pyrrhula	PyrPyr13	319	[ATAG]13.3	[ATAG]15.3		68944513		T	-	13.3	-	-	-	A	A	C	A	ho
ZFMK-TIS-2520669	Pyrrhula pyrrhula	PyrPyr13	319	[ATAG]13.3	[ATAG]15.3		68944513		T	-	13.3	-	-	-	A	A	C	A	ho
ZFMK-TIS-2599208	Pyrrhula pyrrhula	PyrPyr13	319	[ATAG]12.3	[ATAG]15.3		68944513		T	-	12.3	-	-	-	A	A	C	A	ho
ZFMK-TIS-2599208	Pyrrhula pyrrhula	PyrPyr13	319	[ATAG]12.3	[ATAG]15.3		68944513		T	-	12.3	-	-	-	A	A	C	A	ho
ZFMK-TIS-34896	Pyrrhula pyrrhula	PyrPyr13	319	[ATAG]9.3	[ATAG]15.3		68944513		T	-	9.3	T	-	-	A	A	C	A	he
ZFMK-TIS-34896	Pyrrhula pyrrhula	PyrPyr13	319	[ATAG]13.3	[ATAG]15.3		68944513		T	-	13.3	-	-	-	A	A	C	A	he
ZFMK-TIS-34966	Pyrrhula pyrrhula	PyrPyr13	319	[ATAG]14.3	[ATAG]15.3		68944513		T	-	14.3	-	-	-	A	A	C	A	he
ZFMK-TIS-34966	Pyrrhula pyrrhula	PyrPyr13	319	[ATAG]16.3	[ATAG]15.3		68944513		-	-	16.3	-	-	-	-	-	-	-	he

## Sheet: PyrPyr14
ZFMK-TIS	Species	Locus	Ref Amp size	Repeat motif	Ref allele	NCBI No	Scaffold ID	LFA Sample ID	Haplotype									inheritance	Allele Nr.
									27 T -> G	133 Msat	202 DEL CCC	202 T -> C	216 G -> C	221 A -> C	247 DEL C	274 DEL TT	306 A -> G
ZFMK-DNA-FD19595294	Pyrrhula pyrrhula	PyrPyr14	331		[ATCC]17.1		72025707		NA	NA	NA	NA	NA	NA	NA	NA	NA	NA
ZFMK-DNA-FD19595294	Pyrrhula pyrrhula	PyrPyr14	331		[ATCC]17.1		72025707		NA	NA	NA	NA	NA	NA	NA	NA	NA	NA
ZFMK-DNA-FD19595310	Pyrrhula pyrrhula	PyrPyr14	331	ATCC ACCA GCCT ATCT [ATCC]13	[ATCC]17.1		72025707		G	18b	CCC	-	C	C	C	TT	G	he
ZFMK-DNA-FD19595310	Pyrrhula pyrrhula	PyrPyr14	331	ATCC ACCA GCCT ATCT [ATCC]13.1	[ATCC]17.1		72025707		G	18.1b	-	T	C	C	C	TT	G	he
ZFMK-DNA-FD19595301	Pyrrhula pyrrhula	PyrPyr14	331		[ATCC]17.1		72025707		NA	NA	NA	NA	NA	NA	NA	NA	NA	NA
ZFMK-DNA-FD19595301	Pyrrhula pyrrhula	PyrPyr14	331		[ATCC]17.1		72025707		NA	NA	NA	NA	NA	NA	NA	NA	NA	NA
ZFMK-TIS-2006092	Pyrrhula pyrrhula	PyrPyr14	331		[ATCC]17.1		72025707		NA	NA	NA	NA	NA	NA	NA	NA	NA	NA
ZFMK-TIS-2006092	Pyrrhula pyrrhula	PyrPyr14	331		[ATCC]17.1		72025707		NA	NA	NA	NA	NA	NA	NA	NA	NA	NA
ZFMK-TIS-2006174	Pyrrhula pyrrhula	PyrPyr14	331	ATCC ACCA GCCT ATCT [ATCC]14.1	[ATCC]17.1		72025707		G	18.1b	-	T	C	C	C	TT	G	ho
ZFMK-TIS-2006174	Pyrrhula pyrrhula	PyrPyr14	331	ATCC ACCA GCCT ATCT [ATCC]14.1	[ATCC]17.1		72025707		G	18.1b	-	T	C	C	C	TT	G	ho
ZFMK-DNA-FD19595295	Pyrrhula pyrrhula	PyrPyr14	331		[ATCC]17.1		72025707		NA	NA	NA	NA	NA	NA	NA	NA	NA	NA
ZFMK-DNA-FD19595295	Pyrrhula pyrrhula	PyrPyr14	331		[ATCC]17.1		72025707		NA	NA	NA	NA	NA	NA	NA	NA	NA	NA
ZFMK-TIS-2520669	Pyrrhula pyrrhula	PyrPyr14	331	ATCC ACCA GCCT ATCT [ATCC]11	[ATCC]17.1		72025707		G	15b	CCC	-	C	C	C	TT	G	he
ZFMK-TIS-2520669	Pyrrhula pyrrhula	PyrPyr14	331	ATCC ACCA GCCT ATCT [ATCC]17.1	[ATCC]17.1		72025707		G	21.1b	-	-	C	C	C	TT	G	he
ZFMK-TIS-2599208	Pyrrhula pyrrhula	PyrPyr14	331		[ATCC]17.1		72025707		NA	NA	NA	NA	NA	NA	NA	NA	NA	NA
ZFMK-TIS-2599208	Pyrrhula pyrrhula	PyrPyr14	331		[ATCC]17.1		72025707		NA	NA	NA	NA	NA	NA	NA	NA	NA	NA
ZFMK-TIS-34896	Pyrrhula pyrrhula	PyrPyr14	331		[ATCC]17.1		72025707		NA	NA	NA	NA	NA	NA	NA	NA	NA	NA
ZFMK-TIS-34896	Pyrrhula pyrrhula	PyrPyr14	331		[ATCC]17.1		72025707		NA	NA	NA	NA	NA	NA	NA	NA	NA	NA
ZFMK-TIS-34966	Pyrrhula pyrrhula	PyrPyr14	331	[ATCC]13.1	[ATCC]17.1		72025707		G	13.1	CCC	-	-	-	C	TT	G	he
ZFMK-TIS-34966	Pyrrhula pyrrhula	PyrPyr14	331	ATCC ACCA GCCT ATCT [ATCC]13.1	[ATCC]17.1		72025707		G	17.1b	-	T	C	C	C	TT	G	he

## Sheet: PyrPyr15
ZFMK-TIS	Species	Locus	Ref Amp size	Repeat motif	Ref allele	NCBI No	Scaffold ID	LFA Sample ID	Haplotype							inheritance	Allele Nr.
									50 C -> A	91 C -> T	92 G -> A	100 A -> C	129 Msat	212 C -> T	232 C -> T
ZFMK-DNA-FD19595294	Pyrrhula pyrrhula	PyrPyr15	302	[ATCC]17.1	[ATCC]14.1		75499437		A	-	-	-	17.1	T	-	ho
ZFMK-DNA-FD19595294	Pyrrhula pyrrhula	PyrPyr15	302	[ATCC]17.1	[ATCC]14.1		75499437		A	-	-	-	17.1	T	-	ho
ZFMK-DNA-FD19595310	Pyrrhula pyrrhula	PyrPyr15	302	[ATCC]17.1	[ATCC]14.1		75499437		A	-	-	-	17.1	T	-	he
ZFMK-DNA-FD19595310	Pyrrhula pyrrhula	PyrPyr15	302	[ATCC]22.1	[ATCC]14.1		75499437		-	-	A	C	22.1	T	T	he
ZFMK-DNA-FD19595301	Pyrrhula pyrrhula	PyrPyr15	302	[ATCC]4 ATCT [ATCC]7.1	[ATCC]14.1		75499437		-	-	A	C	12.1b	T	-	he
ZFMK-DNA-FD19595301	Pyrrhula pyrrhula	PyrPyr15	302	[ATCC]18.1	[ATCC]14.1		75499437		A	T	-	-	18.1	T	-	he
ZFMK-TIS-2006092	Pyrrhula pyrrhula	PyrPyr15	302	[ATCC]18.1	[ATCC]14.1		75499437		A	-	-	-	18.1	-	-	ho
ZFMK-TIS-2006092	Pyrrhula pyrrhula	PyrPyr15	302	[ATCC]18.1	[ATCC]14.1		75499437		A	-	-	-	18.1	-	-	ho
ZFMK-TIS-2006174	Pyrrhula pyrrhula	PyrPyr15	302	[ATCC]16.1	[ATCC]14.1		75499437		A	T	-	-	16.1	T	-	he
ZFMK-TIS-2006174	Pyrrhula pyrrhula	PyrPyr15	302	[ATCC]16.1	[ATCC]14.1		75499437		A	-	-	-	16.1	-	-	he
ZFMK-DNA-FD19595295	Pyrrhula pyrrhula	PyrPyr15	302	[ATCC]16.1	[ATCC]14.1		75499437		A	-	-	-	16.1	T	-	ho
ZFMK-DNA-FD19595295	Pyrrhula pyrrhula	PyrPyr15	302	[ATCC]16.1	[ATCC]14.1		75499437		A	-	-	-	16.1	T	-	ho
ZFMK-TIS-2520669	Pyrrhula pyrrhula	PyrPyr15	302	[ATCC]4 ATCT [ATCC]7.1	[ATCC]14.1		75499437		-	-	A	C	12.1b	T	-	he
ZFMK-TIS-2520669	Pyrrhula pyrrhula	PyrPyr15	302	[ATCC]16.1	[ATCC]14.1		75499437		A	-	-	-	16.1	T	-	he
ZFMK-TIS-2599208	Pyrrhula pyrrhula	PyrPyr15	302	[ATCC]18.1	[ATCC]14.1		75499437		A	-	-	-	18.1	T	-	ho
ZFMK-TIS-2599208	Pyrrhula pyrrhula	PyrPyr15	302	[ATCC]18.1	[ATCC]14.1		75499437		A	-	-	-	18.1	T	-	ho
ZFMK-TIS-34896	Pyrrhula pyrrhula	PyrPyr15	302	[ATCC]4 ATCT [ATCC]8.1	[ATCC]14.1		75499437		-	-	A	C	13.1b	T	-	he
ZFMK-TIS-34896	Pyrrhula pyrrhula	PyrPyr15	302	[ATCC]15.1	[ATCC]14.1		75499437		A	-	-	-	15.1	T	-	he
ZFMK-TIS-34966	Pyrrhula pyrrhula	PyrPyr15	302		[ATCC]14.1		75499437		NA	NA	NA	NA	NA	NA	NA	NA
ZFMK-TIS-34966	Pyrrhula pyrrhula	PyrPyr15	302		[ATCC]14.1		75499437		NA	NA	NA	NA	NA	NA	NA	NA

[truncated: 12 more sheets: PyrPyr16, PyrPyr17, PyrPyr18, PyrPyr19, PyrPyr20, PyrPyr22, PyrPyr23, PyrPyr25, PyrPyr26, PyrPyr28, PyrPyr29, PyrPyr30]
