# Supplementary material for: FOGS: A SNPSTR Marker Database to Combat Wildlife Trafficking and a Cell Culture Bank for Ex‐Situ Conservation
Source: Mol Ecol Resour. 2025 Jan 10;25(4):e14062. doi: 10.1111/1755-0998.14062 (PMC11969641; doi:10.1111/1755-0998.14062)
Supplement: Supplementary file 4 — Table S4. SNPSTR data. [file MEN-25-e14062-s001.zip › Supplementary S4/Python_regius_SNPSTR.xlsx]

## Sheet: PytReg3
ZFMK-TIS	Species	Locus	Ref Amp size	Repeat motif	Ref allele	NCBI No	Scaffold ID	LFA Sample ID	Haplotype			inheritance	Allele Nr.
									62 G->C	125 Msat	227 A->G
ZFMK-DNA-FC18114188	Python regius	PytReg3	347	[AGAT]13	[AGAT]13.1				-	13b	-	he
ZFMK-DNA-FC18114188	Python regius	PytReg3	347	[AGAT]13.1	[AGAT]13.1				-	13.1	-	he
ZFMK-DNA-FC18114221	Python regius	PytReg3	347	[AGAT]11	[AGAT]13.1				C	11b	G	he
ZFMK-DNA-FC18114221	Python regius	PytReg3	347	[AGAT]11.1	[AGAT]13.1				C	11.1	-	he
ZFMK-DNA-FC18114237	Python regius	PytReg3	347	AAAT [AGAT]12	[AGAT]13.1				C	13d	-	he
ZFMK-DNA-FC18114237	Python regius	PytReg3	347	AAAT [AGAT]12.1	[AGAT]13.1				C	13.1e	-	he
ZFMK-DNA-FC18114245	Python regius	PytReg3	347	[AGAT]14.1	[AGAT]13.1				-	14.1	-	he
ZFMK-DNA-FC18114245	Python regius	PytReg3	347	AAAT [AGAT]13.1	[AGAT]13.1				C	14.1e	-	he
ZFMK-DNA-FC18114174	Python regius	PytReg3	347	AAAT [AGAT]13	[AGAT]13.1				C	14d	-	he
ZFMK-DNA-FC18114174	Python regius	PytReg3	347	AAAT [AGAT]13.1	[AGAT]13.1				C	14.1e	-	he
ZFMK-DNA-FC18114543	Python regius	PytReg3	347	[AGAT]14	[AGAT]13.1				-	14b	-	he
ZFMK-DNA-FC18114543	Python regius	PytReg3	347	[AGAT]14.1	[AGAT]13.1				-	14.1	-	he
ZFMK-DNA-FC18114464	Python regius	PytReg3	347	[AGAT]13	[AGAT]13.1				-	13b	-	he
ZFMK-DNA-FC18114464	Python regius	PytReg3	347	[AGAT]13.1	[AGAT]13.1				-	13.1	-	he
ZFMK-DNA-FC18114480	Python regius	PytReg3	347	[AGAT]13	[AGAT]13.1				-	13b	-	he
ZFMK-DNA-FC18114480	Python regius	PytReg3	347	[AGAT]13.1	[AGAT]13.1				-	13.1	-	he
ZFMK-TIS-55775	Python regius	PytReg3	347	[AGAT]13	[AGAT]13.1				-	13b	-	he
ZFMK-TIS-55775	Python regius	PytReg3	347	[AGAT]13.1	[AGAT]13.1				-	13.1	-	he
ZFMK-DNA-FC18114259	Python regius	PytReg3	347	[AGAT]10.1	[AGAT]13.1				-	10.1	-	he
ZFMK-DNA-FC18114259	Python regius	PytReg3	347	[AGAT]10.2	[AGAT]13.1				-	10.2c	-	he

## Sheet: PytReg5
ZFMK-TIS	Species	Locus	Ref Amp size	Repeat motif	Ref allele	NCBI No	Scaffold ID	LFA Sample ID	Haplotype			inheritance	Allele Nr.
									63 G->T	70 T->A	161 Msat
ZFMK-DNA-FC18114188	Python regius	PytReg5	300	[GAAT]8.3	[GAAT]13.3				T	-	8.3	he
ZFMK-DNA-FC18114188	Python regius	PytReg5	300	[GAAT]10.3	[GAAT]13.3				T	-	10.3	he
ZFMK-DNA-FC18114221	Python regius	PytReg5	300	[GAAT]12.3	[GAAT]13.3				-	A	12.3	ho
ZFMK-DNA-FC18114221	Python regius	PytReg5	300	[GAAT]12.3	[GAAT]13.3				-	A	12.3	ho
ZFMK-DNA-FC18114237	Python regius	PytReg5	300	GAAG [GAAT]10.3	[GAAT]13.3				T	A	11.3b	he
ZFMK-DNA-FC18114237	Python regius	PytReg5	300	[GAAT]16.3	[GAAT]13.3				T	A	16.3	he
ZFMK-DNA-FC18114245	Python regius	PytReg5	300	GAAG [GAAT]10.3	[GAAT]13.3				T	A	11.3b	he
ZFMK-DNA-FC18114245	Python regius	PytReg5	300	[GAAT]12.3	[GAAT]13.3				T	A	12.3	he
ZFMK-DNA-FC18114174	Python regius	PytReg5	300	GAAG [GAAT]12.3	[GAAT]13.3				T	A	13.3b	he
ZFMK-DNA-FC18114174	Python regius	PytReg5	300	[GAAT]14.3	[GAAT]13.3				T	A	14.3	he
ZFMK-DNA-FC18114543	Python regius	PytReg5	300	[GAAT]10.3	[GAAT]13.3				T	-	10.3	he
ZFMK-DNA-FC18114543	Python regius	PytReg5	300	[GAAT]12.3	[GAAT]13.3				T	-	12.3	he
ZFMK-DNA-FC18114464	Python regius	PytReg5	300	[GAAT]11.3	[GAAT]13.3				T	-	11.3	he
ZFMK-DNA-FC18114464	Python regius	PytReg5	300	[GAAT]13.3	[GAAT]13.3				T	-	13.3	he
ZFMK-DNA-FC18114480	Python regius	PytReg5	300	[GAAT]12.3	[GAAT]13.3				T	A	12.3	he
ZFMK-DNA-FC18114480	Python regius	PytReg5	300	[GAAT]13.3	[GAAT]13.3				T	A	13.3	he
ZFMK-TIS-55775	Python regius	PytReg5	300	[GAAT]12.3	[GAAT]13.3				T	-	12.3	he
ZFMK-TIS-55775	Python regius	PytReg5	300	[GAAT]13.3	[GAAT]13.3				T	-	13.3	he
ZFMK-DNA-FC18114259	Python regius	PytReg5	300	[GAAT]10.3	[GAAT]13.3				T	-	10.3	ho
ZFMK-DNA-FC18114259	Python regius	PytReg5	300	[GAAT]10.3	[GAAT]13.3				T	-	10.3	ho

## Sheet: PytReg6
ZFMK-TIS	Species	Locus	Ref Amp size	Repeat motif	Ref allele	NCBI No	Scaffold ID	LFA Sample ID	Haplotype		inheritance	Allele Nr.
									161 Msat	225 G->T
ZFMK-DNA-FC18114188	Python regius	PytReg6	302	[AGAT]11.2	[AGAT]11.2				11.2	-	he
ZFMK-DNA-FC18114188	Python regius	PytReg6	302	[AGAT]12.2	[AGAT]11.2				12.2	-	he
ZFMK-DNA-FC18114221	Python regius	PytReg6	302	[AGAT]10.2	[AGAT]11.2				10.2	T	he
ZFMK-DNA-FC18114221	Python regius	PytReg6	302	[AGAT]12.2	[AGAT]11.2				12.2	-	he
ZFMK-DNA-FC18114237	Python regius	PytReg6	302	[AGAT]10.2	[AGAT]11.2				10.2	-	he
ZFMK-DNA-FC18114237	Python regius	PytReg6	302	[AGAT]11.2	[AGAT]11.2				11.2	-	he
ZFMK-DNA-FC18114245	Python regius	PytReg6	302	[AGAT]9.2	[AGAT]11.2				9.2	T	he
ZFMK-DNA-FC18114245	Python regius	PytReg6	302	[AGAT]11.2	[AGAT]11.2				11.2	-	he
ZFMK-DNA-FC18114174	Python regius	PytReg6	302	[AGAT]11.2	[AGAT]11.2				11.2	-	he
ZFMK-DNA-FC18114174	Python regius	PytReg6	302	[AGAT]12.2	[AGAT]11.2				12.2	-	he
ZFMK-DNA-FC18114543	Python regius	PytReg6	302	[AGAT]10.2	[AGAT]11.2				10.2	T	he
ZFMK-DNA-FC18114543	Python regius	PytReg6	302	[AGAT]11.2	[AGAT]11.2				11.2	T	he
ZFMK-DNA-FC18114464	Python regius	PytReg6	302	[AGAT]10.2	[AGAT]11.2				10.2	T	he
ZFMK-DNA-FC18114464	Python regius	PytReg6	302	[AGAT]12.2	[AGAT]11.2				12.2	T	he
ZFMK-DNA-FC18114480	Python regius	PytReg6	302	[AGAT]11.2	[AGAT]11.2				11.2	T	ho
ZFMK-DNA-FC18114480	Python regius	PytReg6	302	[AGAT]11.2	[AGAT]11.2				11.2	T	ho
ZFMK-TIS-55775	Python regius	PytReg6	302	[AGAT]11.2	[AGAT]11.2				11.2	-	he
ZFMK-TIS-55775	Python regius	PytReg6	302	[AGAT]12.2	[AGAT]11.2				12.2	-	he
ZFMK-DNA-FC18114259	Python regius	PytReg6	302	[AGAT]11.2	[AGAT]11.2				11.2	T	he
ZFMK-DNA-FC18114259	Python regius	PytReg6	302	[AGAT]11.2	[AGAT]11.2				11.2	-	he

## Sheet: PytReg7
ZFMK-TIS	Species	Locus	Ref Amp size	Repeat motif	Ref allele	NCBI No	Scaffold ID	LFA Sample ID		inheritance	Allele Nr.
									151 Msat
ZFMK-DNA-FC18114188	Python regius	PytReg7	315		[CTAT]2 (CCAT CCAC)3 [CCAT]12				NA	NA
ZFMK-DNA-FC18114188	Python regius	PytReg7	315		[CTAT]2 (CCAT CCAC)3 [CCAT]12				NA	NA
ZFMK-DNA-FC18114221	Python regius	PytReg7	315	[CTAT]2 (CCAT CCAC)3 [CCAT]10	[CTAT]2 (CCAT CCAC)3 [CCAT]12				18	he
ZFMK-DNA-FC18114221	Python regius	PytReg7	315	[CTAT]2 (CCAT CCAC)2 [CCAT]13	[CTAT]2 (CCAT CCAC)3 [CCAT]12				19	he
ZFMK-DNA-FC18114237	Python regius	PytReg7	315	[CTAT]2 (CCAT CCAC)3 [CCAT]11	[CTAT]2 (CCAT CCAC)3 [CCAT]12				19	ho
ZFMK-DNA-FC18114237	Python regius	PytReg7	315	[CTAT]2 (CCAT CCAC)3 [CCAT]11	[CTAT]2 (CCAT CCAC)3 [CCAT]12				19	ho
ZFMK-DNA-FC18114245	Python regius	PytReg7	315	[CTAT]2 (CCAT CCAC)2 [CCAT]12	[CTAT]2 (CCAT CCAC)3 [CCAT]12				18	ho
ZFMK-DNA-FC18114245	Python regius	PytReg7	315	[CTAT]2 (CCAT CCAC)2 [CCAT]12	[CTAT]2 (CCAT CCAC)3 [CCAT]12				18	ho
ZFMK-DNA-FC18114174	Python regius	PytReg7	315	[CTAT]2 (CCAT CCAC)3 [CCAT]11	[CTAT]2 (CCAT CCAC)3 [CCAT]12				19	ho
ZFMK-DNA-FC18114174	Python regius	PytReg7	315	[CTAT]2 (CCAT CCAC)3 [CCAT]11	[CTAT]2 (CCAT CCAC)3 [CCAT]12				19	ho
ZFMK-DNA-FC18114543	Python regius	PytReg7	315	[CTAT]2 (CCAT CCAC)3 [CCAT]11	[CTAT]2 (CCAT CCAC)3 [CCAT]12				19	ho
ZFMK-DNA-FC18114543	Python regius	PytReg7	315	[CTAT]2 (CCAT CCAC)3 [CCAT]11	[CTAT]2 (CCAT CCAC)3 [CCAT]12				19	ho
ZFMK-DNA-FC18114464	Python regius	PytReg7	315	[CTAT]2 (CCAT CCAC)3 [CCAT]11	[CTAT]2 (CCAT CCAC)3 [CCAT]12				19	ho
ZFMK-DNA-FC18114464	Python regius	PytReg7	315	[CTAT]2 (CCAT CCAC)3 [CCAT]11	[CTAT]2 (CCAT CCAC)3 [CCAT]12				19	ho
ZFMK-DNA-FC18114480	Python regius	PytReg7	315		[CTAT]2 (CCAT CCAC)3 [CCAT]12				NA	NA
ZFMK-DNA-FC18114480	Python regius	PytReg7	315		[CTAT]2 (CCAT CCAC)3 [CCAT]12				NA	NA
ZFMK-TIS-55775	Python regius	PytReg7	315		[CTAT]2 (CCAT CCAC)3 [CCAT]12				NA	NA
ZFMK-TIS-55775	Python regius	PytReg7	315		[CTAT]2 (CCAT CCAC)3 [CCAT]12				NA	NA
ZFMK-DNA-FC18114259	Python regius	PytReg7	315		[CTAT]2 (CCAT CCAC)3 [CCAT]12				NA	NA
ZFMK-DNA-FC18114259	Python regius	PytReg7	315		[CTAT]2 (CCAT CCAC)3 [CCAT]12				NA	NA

## Sheet: PytReg8
ZFMK-TIS	Species	Locus	Ref Amp size	Repeat motif	Ref allele	NCBI No	Scaffold ID	LFA Sample ID		inheritance	Allele Nr.
									158 Msat
ZFMK-DNA-FC18114188	Python regius	PytReg8	329	[AATG]10.3	[AATG]11.3				10.3	he
ZFMK-DNA-FC18114188	Python regius	PytReg8	329	[AATG]11.3	[AATG]11.3				11.3	he
ZFMK-DNA-FC18114221	Python regius	PytReg8	329	[AATG]11.3	[AATG]11.3				11.3	ho
ZFMK-DNA-FC18114221	Python regius	PytReg8	329	[AATG]11.3	[AATG]11.3				11.3	ho
ZFMK-DNA-FC18114237	Python regius	PytReg8	329	[AATG]10.3	[AATG]11.3				10.3	he
ZFMK-DNA-FC18114237	Python regius	PytReg8	329	[AATG]11.3	[AATG]11.3				11.3	he
ZFMK-DNA-FC18114245	Python regius	PytReg8	329	[AATG]11.3	[AATG]11.3				11.3	he
ZFMK-DNA-FC18114245	Python regius	PytReg8	329	[AATG]12.3	[AATG]11.3				12.3	he
ZFMK-DNA-FC18114174	Python regius	PytReg8	329	[AATG]10.3	[AATG]11.3				10.3	ho
ZFMK-DNA-FC18114174	Python regius	PytReg8	329	[AATG]10.3	[AATG]11.3				10.3	ho
ZFMK-DNA-FC18114543	Python regius	PytReg8	329	[AATG]10.3	[AATG]11.3				10.3	he
ZFMK-DNA-FC18114543	Python regius	PytReg8	329	[AATG]11.3	[AATG]11.3				11.3	he
ZFMK-DNA-FC18114464	Python regius	PytReg8	329	[AATG]8.3	[AATG]11.3				8.3	he
ZFMK-DNA-FC18114464	Python regius	PytReg8	329	[AATG]12.3	[AATG]11.3				12.3	he
ZFMK-DNA-FC18114480	Python regius	PytReg8	329	[AATG]10.3	[AATG]11.3				10.3	he
ZFMK-DNA-FC18114480	Python regius	PytReg8	329	[AATG]12.3	[AATG]11.3				12.3	he
ZFMK-TIS-55775	Python regius	PytReg8	329	[AATG]11.3	[AATG]11.3				11.3	he
ZFMK-TIS-55775	Python regius	PytReg8	329	[AATG]12.3	[AATG]11.3				12.3	he
ZFMK-DNA-FC18114259	Python regius	PytReg8	329	[AATG]8.3	[AATG]11.3				8.3	he
ZFMK-DNA-FC18114259	Python regius	PytReg8	329	[AATG]10.3	[AATG]11.3				10.3	he

## Sheet: PytReg10
ZFMK-TIS	Species	Locus	Ref Amp size	Repeat motif	Ref allele	NCBI No	Scaffold ID	LFA Sample ID	Haplotype							inheritance	Allele Nr.
									105 Msat	165 G->T	171 G->C	184 A->C	223 G->C	231 G->C	256 A->C
ZFMK-DNA-FC18114188	Python regius	PytReg10	321	[ATAG]13.3	[ATAG]13.3				13.3	-	-	-	-	-	-	he
ZFMK-DNA-FC18114188	Python regius	PytReg10	321	[ATAG]15.3	[ATAG]13.3				15.3	-	-	-	-	-	-	he
ZFMK-DNA-FC18114221	Python regius	PytReg10	321	[ATAG]12.3	[ATAG]13.3				12.3	-	-	-	-	-	-	he
ZFMK-DNA-FC18114221	Python regius	PytReg10	321	[ATAG]13.3	[ATAG]13.3				13.3	-	-	-	-	-	-	he
ZFMK-DNA-FC18114237	Python regius	PytReg10	321	[ATAG]11.3	[ATAG]13.3				11.3	-	-	-	-	-	-	he
ZFMK-DNA-FC18114237	Python regius	PytReg10	321	[ATAG]13.3	[ATAG]13.3				13.3	-	-	-	-	-	-	he
ZFMK-DNA-FC18114245	Python regius	PytReg10	321	[ATAG]11.3	[ATAG]13.3				11.3	-	-	-	-	-	-	he
ZFMK-DNA-FC18114245	Python regius	PytReg10	321	[ATAG]12.3	[ATAG]13.3				12.3	-	-	-	-	-	-	he
ZFMK-DNA-FC18114174	Python regius	PytReg10	321	[ATAG]11.3	[ATAG]13.3				11.3	-	-	-	-	-	-	he
ZFMK-DNA-FC18114174	Python regius	PytReg10	321	[ATAG]13.3	[ATAG]13.3				13.3	-	-	-	-	-	-	he
ZFMK-DNA-FC18114543	Python regius	PytReg10	321	[ATAG]13.3	[ATAG]13.3				13.3	-	-	-	-	-	-	ho
ZFMK-DNA-FC18114543	Python regius	PytReg10	321	[ATAG]13.3	[ATAG]13.3				13.3	-	-	-	-	-	-	ho
ZFMK-DNA-FC18114464	Python regius	PytReg10	321	[ATAG]11.3	[ATAG]13.3				11.3	-	-	-	-	-	-	he
ZFMK-DNA-FC18114464	Python regius	PytReg10	321	[ATAG]12.3	[ATAG]13.3				12.3	T	C	C	C	C	C	he
ZFMK-DNA-FC18114480	Python regius	PytReg10	321	[ATAG]9.3	[ATAG]13.3				9.3	-	-	-	-	-	-	he
ZFMK-DNA-FC18114480	Python regius	PytReg10	321	[ATAG]12.3	[ATAG]13.3				12.3	-	-	-	-	-	-	he
ZFMK-TIS-55775	Python regius	PytReg10	321	[ATAG]13.3	[ATAG]13.3				13.3	-	-	-	-	-	-	ho
ZFMK-TIS-55775	Python regius	PytReg10	321	[ATAG]13.3	[ATAG]13.3				13.3	-	-	-	-	-	-	ho
ZFMK-DNA-FC18114259	Python regius	PytReg10	321	[ATAG]12.3	[ATAG]13.3				12.3	-	-	-	-	-	-	he
ZFMK-DNA-FC18114259	Python regius	PytReg10	321	[ATAG]13.3	[ATAG]13.3				13.3	-	-	-	-	-	-	he

## Sheet: PytReg11
ZFMK-TIS	Species	Locus	Ref Amp size	Repeat motif	Ref allele	NCBI No	Scaffold ID	LFA Sample ID	Haplotype			inheritance	Allele Nr.
									74 C->T	154 Msat	268 G->A
ZFMK-DNA-FC18114188	Python regius	PytReg11	309	[ATAC]10.1	[ATAC]11.1				-	10.1	-	ho
ZFMK-DNA-FC18114188	Python regius	PytReg11	309	[ATAC]10.1	[ATAC]11.1				-	10.1	-	ho
ZFMK-DNA-FC18114221	Python regius	PytReg11	309	[ATAC]11.1	[ATAC]11.1				T	11.1	-	he
ZFMK-DNA-FC18114221	Python regius	PytReg11	309	[ATAC]12.1	[ATAC]11.1				T	12.1	-	he
ZFMK-DNA-FC18114237	Python regius	PytReg11	309	[ATAC]9.1	[ATAC]11.1				-	9.1	-	he
ZFMK-DNA-FC18114237	Python regius	PytReg11	309	[ATAC]10.1	[ATAC]11.1				-	10.1	-	he
ZFMK-DNA-FC18114245	Python regius	PytReg11	309	[ATAC]11.1	[ATAC]11.1				-	11.1	-	ho
ZFMK-DNA-FC18114245	Python regius	PytReg11	309	[ATAC]11.1	[ATAC]11.1				-	11.1	-	ho
ZFMK-DNA-FC18114174	Python regius	PytReg11	309	[ATAC]9.1	[ATAC]11.1				T	9.1	-	he
ZFMK-DNA-FC18114174	Python regius	PytReg11	309	[ATAC]10.1	[ATAC]11.1				-	10.1	A	he
ZFMK-DNA-FC18114543	Python regius	PytReg11	309	[ATAC]10.1	[ATAC]11.1				-	10.1	-	ho
ZFMK-DNA-FC18114543	Python regius	PytReg11	309	[ATAC]10.1	[ATAC]11.1				-	10.1	-	ho
ZFMK-DNA-FC18114464	Python regius	PytReg11	309	[ATAC]11.1	[ATAC]11.1				-	11.1	-	ho
ZFMK-DNA-FC18114464	Python regius	PytReg11	309	[ATAC]11.1	[ATAC]11.1				-	11.1	-	ho
ZFMK-DNA-FC18114480	Python regius	PytReg11	309	[ATAC]10.1	[ATAC]11.1				-	10.1	-	he
ZFMK-DNA-FC18114480	Python regius	PytReg11	309	[ATAC]11.1	[ATAC]11.1				-	11.1	-	he
ZFMK-TIS-55775	Python regius	PytReg11	309	[ATAC]10.1	[ATAC]11.1				-	10.1	-	he
ZFMK-TIS-55775	Python regius	PytReg11	309	[ATAC]11.1	[ATAC]11.1				-	11.1	-	he
ZFMK-DNA-FC18114259	Python regius	PytReg11	309	[ATAC]10.1	[ATAC]11.1				-	10.1	-	ho
ZFMK-DNA-FC18114259	Python regius	PytReg11	309	[ATAC]10.1	[ATAC]11.1				-	10.1	-	ho

## Sheet: PytReg12
ZFMK-TIS	Species	Locus	Ref Amp size	Repeat motif	Ref allele	NCBI No	Scaffold ID	LFA Sample ID		inheritance	Allele Nr.
									139 Msat
ZFMK-DNA-FC18114188	Python regius	PytReg12	340	ATAA [ATAC]10 [ATAA]2	ATAA [ATAC]11 [ATAA]2				13	he
ZFMK-DNA-FC18114188	Python regius	PytReg12	340	ATAA [ATAC]7 [ATAA]5	ATAA [ATAC]11 [ATAA]2				13b	he
ZFMK-DNA-FC18114221	Python regius	PytReg12	340	ATAA [ATAC]10 [ATAA]2	ATAA [ATAC]11 [ATAA]2				13	he
ZFMK-DNA-FC18114221	Python regius	PytReg12	340	ATAA [ATAC]10 [ATAA]4	ATAA [ATAC]11 [ATAA]2				15c	he
ZFMK-DNA-FC18114237	Python regius	PytReg12	340	ATAA [ATAC]8 [ATAA]5	ATAA [ATAC]11 [ATAA]2				14d	ho
ZFMK-DNA-FC18114237	Python regius	PytReg12	340	ATAA [ATAC]8 [ATAA]5	ATAA [ATAC]11 [ATAA]2				14d	ho
ZFMK-DNA-FC18114245	Python regius	PytReg12	340	ATAA [ATAC]10 [ATAA]4	ATAA [ATAC]11 [ATAA]2				15e	he
ZFMK-DNA-FC18114245	Python regius	PytReg12	340	ATAA [ATAC]10 [ATAA]5	ATAA [ATAC]11 [ATAA]2				16d	he
ZFMK-DNA-FC18114174	Python regius	PytReg12	340	ATAA [ATAC]10 [ATAA]2	ATAA [ATAC]11 [ATAA]2				13	he
ZFMK-DNA-FC18114174	Python regius	PytReg12	340	ATAA [ATAC]10 [ATAA]4	ATAA [ATAC]11 [ATAA]2				15e	he
ZFMK-DNA-FC18114543	Python regius	PytReg12	340	[ATAA]2 [ATAC]5 [ATAA]6	ATAA [ATAC]11 [ATAA]2				13f	he
ZFMK-DNA-FC18114543	Python regius	PytReg12	340	ATAA [ATAC]11 [ATAA]3	ATAA [ATAC]11 [ATAA]2				15g	he
ZFMK-DNA-FC18114464	Python regius	PytReg12	340	[ATAA]2 [ATAC]5 [ATAA]6	ATAA [ATAC]11 [ATAA]2				13f	he
ZFMK-DNA-FC18114464	Python regius	PytReg12	340	ATAA [ATAC]10 [ATAA]4	ATAA [ATAC]11 [ATAA]2				15e	he
ZFMK-DNA-FC18114480	Python regius	PytReg12	340	ATAA [ATAC]10 [ATAA]2	ATAA [ATAC]11 [ATAA]2				13	ho
ZFMK-DNA-FC18114480	Python regius	PytReg12	340	ATAA [ATAC]10 [ATAA]2	ATAA [ATAC]11 [ATAA]2				13	ho
ZFMK-TIS-55775	Python regius	PytReg12	340	ATAA [ATAC]11 [ATAA]2	ATAA [ATAC]11 [ATAA]2				14	he
ZFMK-TIS-55775	Python regius	PytReg12	340	ATAA [ATAC]10 [ATAA]3	ATAA [ATAC]11 [ATAA]2				14g	he
ZFMK-DNA-FC18114259	Python regius	PytReg12	340	ATAA [ATAC]6 [ATAA]6	ATAA [ATAC]11 [ATAA]2				13h	he
ZFMK-DNA-FC18114259	Python regius	PytReg12	340	ATAA [ATAC]10 [ATAA]4	ATAA [ATAC]11 [ATAA]2				15e	he

## Sheet: PytReg13
ZFMK-TIS	Species	Locus	Ref Amp size	Repeat motif	Ref allele	NCBI No	Scaffold ID	LFA Sample ID		inheritance	Allele Nr.
									145 Msat
ZFMK-DNA-FC18114188	Python regius	PytReg13	305	GATT [GATA]14.2	GATT [GATA]13.2				15.2	ho
ZFMK-DNA-FC18114188	Python regius	PytReg13	305	GATT [GATA]14.2	GATT [GATA]13.2				15.2	ho
ZFMK-DNA-FC18114221	Python regius	PytReg13	305	GATT [GATA]11.2	GATT [GATA]13.2				12.2	he
ZFMK-DNA-FC18114221	Python regius	PytReg13	305	GATT [GATA]12.2	GATT [GATA]13.2				13.2	he
ZFMK-DNA-FC18114237	Python regius	PytReg13	305	GATT [GATA]13.2	GATT [GATA]13.2				14.2	he
ZFMK-DNA-FC18114237	Python regius	PytReg13	305	GATT [GATA]14.2	GATT [GATA]13.2				15.2	he
ZFMK-DNA-FC18114245	Python regius	PytReg13	305	GATT [GATA]11.2	GATT [GATA]13.2				12.2	he
ZFMK-DNA-FC18114245	Python regius	PytReg13	305	GATT [GATA]15.2	GATT [GATA]13.2				16.2	he
ZFMK-DNA-FC18114174	Python regius	PytReg13	305	GATT [GATA]11.2	GATT [GATA]13.2				12.2	he
ZFMK-DNA-FC18114174	Python regius	PytReg13	305	GATT [GATA]13.2	GATT [GATA]13.2				14.2	he
ZFMK-DNA-FC18114543	Python regius	PytReg13	305	GATT [GATA]11.2	GATT [GATA]13.2				12.2	ho
ZFMK-DNA-FC18114543	Python regius	PytReg13	305	GATT [GATA]11.2	GATT [GATA]13.2				12.2	ho
ZFMK-DNA-FC18114464	Python regius	PytReg13	305	GATT [GATA]12.2	GATT [GATA]13.2				13.2	he
ZFMK-DNA-FC18114464	Python regius	PytReg13	305	GATT [GATA]14.2	GATT [GATA]13.2				15.2	he
ZFMK-DNA-FC18114480	Python regius	PytReg13	305	GATT [GATA]12.2	GATT [GATA]13.2				13.2	he
ZFMK-DNA-FC18114480	Python regius	PytReg13	305	GATT [GATA]13.2	GATT [GATA]13.2				14.2	he
ZFMK-TIS-55775	Python regius	PytReg13	305	GATT [GATA]13.2	GATT [GATA]13.2				14.2	he
ZFMK-TIS-55775	Python regius	PytReg13	305	GATT [GATA]15.2	GATT [GATA]13.2				16.2	he
ZFMK-DNA-FC18114259	Python regius	PytReg13	305	GATT [GATA]12.2	GATT [GATA]13.2				13.2	ho
ZFMK-DNA-FC18114259	Python regius	PytReg13	305	GATT [GATA]12.2	GATT [GATA]13.2				13.2	ho

## Sheet: PytReg14
ZFMK-TIS	Species	Locus	Ref Amp size	Repeat motif	Ref allele	NCBI No	Scaffold ID	LFA Sample ID			inheritance	Allele Nr.
									141 Msat	232 G->A
ZFMK-DNA-FC18114188	Python regius	PytReg14	309	[CATC]11.1	[CATC]14.1				11.1	-	he
ZFMK-DNA-FC18114188	Python regius	PytReg14	309	[CATC]14.1	[CATC]14.1				14.1	-	he
ZFMK-DNA-FC18114221	Python regius	PytReg14	309	[CATC]11.1	[CATC]14.1				11.1	-	ho
ZFMK-DNA-FC18114221	Python regius	PytReg14	309	[CATC]11.1	[CATC]14.1				11.1	-	ho
ZFMK-DNA-FC18114237	Python regius	PytReg14	309	[CATC]10.1	[CATC]14.1				10.1	A	he
ZFMK-DNA-FC18114237	Python regius	PytReg14	309	[CATC]12.1	[CATC]14.1				12.1	A	he
ZFMK-DNA-FC18114245	Python regius	PytReg14	309	[CATC]11.1	[CATC]14.1				11.1	A	he
ZFMK-DNA-FC18114245	Python regius	PytReg14	309	[CATC]12.1	[CATC]14.1				12.1	-	he
ZFMK-DNA-FC18114174	Python regius	PytReg14	309	[CATC]12.1	[CATC]14.1				12.1	A	he
ZFMK-DNA-FC18114174	Python regius	PytReg14	309	[CATC]12.1	[CATC]14.1				12.1	-	he
ZFMK-DNA-FC18114543	Python regius	PytReg14	309	[CATC]12.1	[CATC]14.1				12.1	-	ho
ZFMK-DNA-FC18114543	Python regius	PytReg14	309	[CATC]12.1	[CATC]14.1				12.1	-	ho
ZFMK-DNA-FC18114464	Python regius	PytReg14	309	[CATC]10.1	[CATC]14.1				10.1	-	he
ZFMK-DNA-FC18114464	Python regius	PytReg14	309	[CATC]12.1	[CATC]14.1				12.1	-	he
ZFMK-DNA-FC18114480	Python regius	PytReg14	309	[CATC]12.1	[CATC]14.1				12.1	-	ho
ZFMK-DNA-FC18114480	Python regius	PytReg14	309	[CATC]12.1	[CATC]14.1				12.1	-	ho
ZFMK-TIS-55775	Python regius	PytReg14	309	[CATC]13.1	[CATC]14.1				13.1	-	he
ZFMK-TIS-55775	Python regius	PytReg14	309	[CATC]14.1	[CATC]14.1				14.1	-	he
ZFMK-DNA-FC18114259	Python regius	PytReg14	309	[CATC]11.1	[CATC]14.1				11.1	A	he
ZFMK-DNA-FC18114259	Python regius	PytReg14	309	[CATC]12.1	[CATC]14.1				12.1	A	he

[truncated: 14 more sheets: PytReg15, PytReg16, PytReg17, PytReg18, PytReg19, PytReg20, PytReg21, PytReg22, PytReg23, PytReg24, PytReg27, PytReg28, PytReg29, PytReg30]
