# Supplementary material for: FOGS: A SNPSTR Marker Database to Combat Wildlife Trafficking and a Cell Culture Bank for Ex‐Situ Conservation
Source: Mol Ecol Resour. 2025 Jan 10;25(4):e14062. doi: 10.1111/1755-0998.14062 (PMC11969641; doi:10.1111/1755-0998.14062)
Supplement: Supplementary file 4 — Table S4. SNPSTR data. [file MEN-25-e14062-s001.zip › Supplementary S4/Recurviostra_avosetta_SNPSTR.xlsx]

## Sheet: RecAvo1
ZFMK-TIS	Species	Locus	Ref Amp size	Repeat motif	Ref allele	NCBI No	Scaffold ID	LFA Sample ID	Haplotype						inheritance	Allele Nr.
									32 C->A	138 A->G	139 G->T	159 T->C	165 Msat	289 T->C
ZFMK-TIS-56026	Recurviostra avosetta	RecAvo1	320	[CATC]11	[CATC]11	GCA_004023745.1	SAYO01007326.1		A	-	-	C	11	-	he
ZFMK-TIS-56026	Recurviostra avosetta	RecAvo1	320	[CATC]11	[CATC]11	GCA_004023745.1	SAYO01007326.1		-	-	-	-	11	-	he
ZFMK-TIS-56028	Recurviostra avosetta	RecAvo1	320	[CATC]11	[CATC]11	GCA_004023745.1	SAYO01007326.1		A	-	-	C	11	-	he
ZFMK-TIS-56028	Recurviostra avosetta	RecAvo1	320	[CATC]11	[CATC]11	GCA_004023745.1	SAYO01007326.1		-	-	-	-	11	-	he
ZFMK-TIS-56031	Recurviostra avosetta	RecAvo1	320	[CATC]11	[CATC]11	GCA_004023745.1	SAYO01007326.1		A	-	-	C	11	-	he
ZFMK-TIS-56031	Recurviostra avosetta	RecAvo1	320	[CATC]11	[CATC]11	GCA_004023745.1	SAYO01007326.1		-	-	-	-	11	-	he
ZFMK-TIS-68064	Recurviostra avosetta	RecAvo1	320	[CATC]11	[CATC]11	GCA_004023745.1	SAYO01007326.1		-	-	-	C	11	-	ho
ZFMK-TIS-68064	Recurviostra avosetta	RecAvo1	320	[CATC]11	[CATC]11	GCA_004023745.1	SAYO01007326.1		-	-	-	C	11	-	ho
ZFMK-TIS-70531	Recurviostra avosetta	RecAvo1	320	[CATC]11	[CATC]11	GCA_004023745.1	SAYO01007326.1		-	-	-	C	11	-	he
ZFMK-TIS-70531	Recurviostra avosetta	RecAvo1	320	[CATC]12	[CATC]11	GCA_004023745.1	SAYO01007326.1		A	-	-	-	12	-	he
ZFMK-TIS-70591	Recurviostra avosetta	RecAvo1	320	[CATC]12	[CATC]11	GCA_004023745.1	SAYO01007326.1		A	-	-	-	12	-	ho
ZFMK-TIS-70591	Recurviostra avosetta	RecAvo1	320	[CATC]12	[CATC]11	GCA_004023745.1	SAYO01007326.1		A	-	-	-	12	-	ho
ZFMK-TIS-70620	Recurviostra avosetta	RecAvo1	320	[CATC]11	[CATC]11	GCA_004023745.1	SAYO01007326.1		-	-	-	C	11	-	he
ZFMK-TIS-70620	Recurviostra avosetta	RecAvo1	320	[CATC]11	[CATC]11	GCA_004023745.1	SAYO01007326.1		-	-	-	-	11	-	he
ZFMK-TIS-70640	Recurviostra avosetta	RecAvo1	320	[CATC]9	[CATC]11	GCA_004023745.1	SAYO01007326.1		A	G	T	-	9	-	he
ZFMK-TIS-70640	Recurviostra avosetta	RecAvo1	320	[CATC]12	[CATC]11	GCA_004023745.1	SAYO01007326.1		A	-	-	-	12	-	he
ZFMK-TIS-70648	Recurviostra avosetta	RecAvo1	320	[CATC]11	[CATC]11	GCA_004023745.1	SAYO01007326.1		A	-	-	C	11	C	he
ZFMK-TIS-70648	Recurviostra avosetta	RecAvo1	320	[CATC]13	[CATC]11	GCA_004023745.1	SAYO01007326.1		A	-	-	-	13	-	he
ZFMK-TIS-70671	Recurviostra avosetta	RecAvo1	320	[CATC]11	[CATC]11	GCA_004023745.1	SAYO01007326.1		-	-	-	C	11	-	ho
ZFMK-TIS-70671	Recurviostra avosetta	RecAvo1	320	[CATC]11	[CATC]11	GCA_004023745.1	SAYO01007326.1		-	-	-	C	11	-	ho

## Sheet: RecAvo2
ZFMK-TIS	Species	Locus	Ref Amp size	Repeat motif	Ref allele	NCBI No	Scaffold ID	LFA Sample ID		inheritance	Allele Nr.
									171 Msat
ZFMK-TIS-56026	Recurviostra avosetta	RecAvo2	309	[AGGA]19.3	[AGGA]13.3	GCA_004023745.1	SAYO01008913.1		19.3	ho
ZFMK-TIS-56026	Recurviostra avosetta	RecAvo2	309	[AGGA]19.3	[AGGA]13.3	GCA_004023745.1	SAYO01008913.1		19.3	ho
ZFMK-TIS-56028	Recurviostra avosetta	RecAvo2	309	[AGGA]19.3	[AGGA]13.3	GCA_004023745.1	SAYO01008913.1		19.3	ho
ZFMK-TIS-56028	Recurviostra avosetta	RecAvo2	309	[AGGA]19.3	[AGGA]13.3	GCA_004023745.1	SAYO01008913.1		19.3	ho
ZFMK-TIS-56031	Recurviostra avosetta	RecAvo2	309	[AGGA]14.3	[AGGA]13.3	GCA_004023745.1	SAYO01008913.1		14.3	ho
ZFMK-TIS-56031	Recurviostra avosetta	RecAvo2	309	[AGGA]14.3	[AGGA]13.3	GCA_004023745.1	SAYO01008913.1		14.3	ho
ZFMK-TIS-68064	Recurviostra avosetta	RecAvo2	309	[AGGA]14.3	[AGGA]13.3	GCA_004023745.1	SAYO01008913.1		14.3	he
ZFMK-TIS-68064	Recurviostra avosetta	RecAvo2	309	[AGGA]16.3	[AGGA]13.3	GCA_004023745.1	SAYO01008913.1		16.3	he
ZFMK-TIS-70531	Recurviostra avosetta	RecAvo2	309	[AGGA]15.3	[AGGA]13.3	GCA_004023745.1	SAYO01008913.1		15.3	ho
ZFMK-TIS-70531	Recurviostra avosetta	RecAvo2	309	[AGGA]15.3	[AGGA]13.3	GCA_004023745.1	SAYO01008913.1		15.3	ho
ZFMK-TIS-70591	Recurviostra avosetta	RecAvo2	309	[AGGA]14.3	[AGGA]13.3	GCA_004023745.1	SAYO01008913.1		14.3	he
ZFMK-TIS-70591	Recurviostra avosetta	RecAvo2	309	[AGGA]15.3	[AGGA]13.3	GCA_004023745.1	SAYO01008913.1		15.3	he
ZFMK-TIS-70620	Recurviostra avosetta	RecAvo2	309	[AGGA]15.3	[AGGA]13.3	GCA_004023745.1	SAYO01008913.1		15.3	ho
ZFMK-TIS-70620	Recurviostra avosetta	RecAvo2	309	[AGGA]15.3	[AGGA]13.3	GCA_004023745.1	SAYO01008913.1		15.3	ho
ZFMK-TIS-70640	Recurviostra avosetta	RecAvo2	309	[AGGA]14.3	[AGGA]13.3	GCA_004023745.1	SAYO01008913.1		14.3	he
ZFMK-TIS-70640	Recurviostra avosetta	RecAvo2	309	[AGGA]15.3	[AGGA]13.3	GCA_004023745.1	SAYO01008913.1		15.3	he
ZFMK-TIS-70648	Recurviostra avosetta	RecAvo2	309	[AGGA]14.3	[AGGA]13.3	GCA_004023745.1	SAYO01008913.1		14.3	he
ZFMK-TIS-70648	Recurviostra avosetta	RecAvo2	309	[AGGA]15.3	[AGGA]13.3	GCA_004023745.1	SAYO01008913.1		15.3	he
ZFMK-TIS-70671	Recurviostra avosetta	RecAvo2	309	[AGGA]15.3	[AGGA]13.3	GCA_004023745.1	SAYO01008913.1		15.3	he
ZFMK-TIS-70671	Recurviostra avosetta	RecAvo2	309	[AGGA]17.3	[AGGA]13.3	GCA_004023745.1	SAYO01008913.1		17.3	he

## Sheet: RecAvo3
ZFMK-TIS	Species	Locus	Ref Amp size	Repeat motif	Ref allele	NCBI No	Scaffold ID	LFA Sample ID	Haplotype			inheritance	Allele Nr.
									152 Msat	221 T->G	226 T->G
ZFMK-TIS-56026	Recurviostra avosetta	RecAvo3	300	[TGAA]10	[TGAA]11	GCA_004023745.1	SAYO01010674.1		10	G	-	he
ZFMK-TIS-56026	Recurviostra avosetta	RecAvo3	300	[TGAA]11	[TGAA]11	GCA_004023745.1	SAYO01010674.1		11	G	-	he
ZFMK-TIS-56028	Recurviostra avosetta	RecAvo3	300	[TGAA]10	[TGAA]11	GCA_004023745.1	SAYO01010674.1		10	-	-	ho
ZFMK-TIS-56028	Recurviostra avosetta	RecAvo3	300	[TGAA]10	[TGAA]11	GCA_004023745.1	SAYO01010674.1		10	-	-	ho
ZFMK-TIS-56031	Recurviostra avosetta	RecAvo3	300	[TGAA]11	[TGAA]11	GCA_004023745.1	SAYO01010674.1		11	G	-	ho
ZFMK-TIS-56031	Recurviostra avosetta	RecAvo3	300	[TGAA]11	[TGAA]11	GCA_004023745.1	SAYO01010674.1		11	G	-	ho
ZFMK-TIS-68064	Recurviostra avosetta	RecAvo3	300	TGGA [TGAA]11	[TGAA]11	GCA_004023745.1	SAYO01010674.1		11b	-	-	he
ZFMK-TIS-68064	Recurviostra avosetta	RecAvo3	300	[TGAA]12	[TGAA]11	GCA_004023745.1	SAYO01010674.1		12	-	-	he
ZFMK-TIS-70531	Recurviostra avosetta	RecAvo3	300	[TGAA]10	[TGAA]11	GCA_004023745.1	SAYO01010674.1		10	-	G	he
ZFMK-TIS-70531	Recurviostra avosetta	RecAvo3	300	[TGAA]11	[TGAA]11	GCA_004023745.1	SAYO01010674.1		11	G	-	he
ZFMK-TIS-70591	Recurviostra avosetta	RecAvo3	300	[TGAA]10	[TGAA]11	GCA_004023745.1	SAYO01010674.1		10	-	G	he
ZFMK-TIS-70591	Recurviostra avosetta	RecAvo3	300	[TGAA]11	[TGAA]11	GCA_004023745.1	SAYO01010674.1		11	-	-	he
ZFMK-TIS-70620	Recurviostra avosetta	RecAvo3	300	[TGAA]10	[TGAA]11	GCA_004023745.1	SAYO01010674.1		10	-	G	he
ZFMK-TIS-70620	Recurviostra avosetta	RecAvo3	300	[TGAA]11	[TGAA]11	GCA_004023745.1	SAYO01010674.1		11	-	-	he
ZFMK-TIS-70640	Recurviostra avosetta	RecAvo3	300	TGGA [TGAA]11	[TGAA]11	GCA_004023745.1	SAYO01010674.1		10b	-	G	he
ZFMK-TIS-70640	Recurviostra avosetta	RecAvo3	300	[TGAA]12	[TGAA]11	GCA_004023745.1	SAYO01010674.1		12	-	-	he
ZFMK-TIS-70648	Recurviostra avosetta	RecAvo3	300	[TGAA]10	[TGAA]11	GCA_004023745.1	SAYO01010674.1		10	-	-	he
ZFMK-TIS-70648	Recurviostra avosetta	RecAvo3	300	[TGAA]11	[TGAA]11	GCA_004023745.1	SAYO01010674.1		11	G	-	he
ZFMK-TIS-70671	Recurviostra avosetta	RecAvo3	300	TGGA [TGAA]11	[TGAA]11	GCA_004023745.1	SAYO01010674.1		11b	G	-	he
ZFMK-TIS-70671	Recurviostra avosetta	RecAvo3	300	[TGAA]12	[TGAA]11	GCA_004023745.1	SAYO01010674.1		12	-	-	he

## Sheet: RecAvo4
ZFMK-TIS	Species	Locus	Ref Amp size	Repeat motif	Ref allele	NCBI No	Scaffold ID	LFA Sample ID	Haplotype			inheritance	Allele Nr.
									171 Msat	220 T->A	283 T->C
ZFMK-TIS-56026	Recurviostra avosetta	RecAvo4	345	ATGA [AGGA]16.1	[AGGA]11.1	GCA_004023745.1	SAYO01011836.1		17.1	A	-	ho
ZFMK-TIS-56026	Recurviostra avosetta	RecAvo4	345	ATGA [AGGA]16.1	[AGGA]11.1	GCA_004023745.1	SAYO01011836.1		17.1	A	-	ho
ZFMK-TIS-56028	Recurviostra avosetta	RecAvo4	345	[AGGA]11.1	[AGGA]11.1	GCA_004023745.1	SAYO01011836.1		11.1	A	-	he
ZFMK-TIS-56028	Recurviostra avosetta	RecAvo4	345	[AGGA]11.1	[AGGA]11.1	GCA_004023745.1	SAYO01011836.1		11.1	-	-	he
ZFMK-TIS-56031	Recurviostra avosetta	RecAvo4	345	[AGGA]11.1	[AGGA]11.1	GCA_004023745.1	SAYO01011836.1		11.1	-	-	he
ZFMK-TIS-56031	Recurviostra avosetta	RecAvo4	345	[AGGA]12.1	[AGGA]11.1	GCA_004023745.1	SAYO01011836.1		12.1	-	-	he
ZFMK-TIS-68064	Recurviostra avosetta	RecAvo4	345	ATGA [AGGA]15.1	[AGGA]11.1	GCA_004023745.1	SAYO01011836.1		16.1	A	C	he
ZFMK-TIS-68064	Recurviostra avosetta	RecAvo4	345	ATGA [AGGA]16.1	[AGGA]11.1	GCA_004023745.1	SAYO01011836.1		17.1	A	-	he
ZFMK-TIS-70531	Recurviostra avosetta	RecAvo4	345	ATGA [AGGA]15.1	[AGGA]11.1	GCA_004023745.1	SAYO01011836.1		16.1	A	C	ho
ZFMK-TIS-70531	Recurviostra avosetta	RecAvo4	345	ATGA [AGGA]15.1	[AGGA]11.1	GCA_004023745.1	SAYO01011836.1		16.1	A	C	ho
ZFMK-TIS-70591	Recurviostra avosetta	RecAvo4	345	ATGA [AGGA]15.1	[AGGA]11.1	GCA_004023745.1	SAYO01011836.1		16.1	A	C	ho
ZFMK-TIS-70591	Recurviostra avosetta	RecAvo4	345	ATGA [AGGA]15.1	[AGGA]11.1	GCA_004023745.1	SAYO01011836.1		16.1	A	C	ho
ZFMK-TIS-70620	Recurviostra avosetta	RecAvo4	345	[AGGA]9.1	[AGGA]11.1	GCA_004023745.1	SAYO01011836.1		9.1	A	-	he
ZFMK-TIS-70620	Recurviostra avosetta	RecAvo4	345	[AGGA]9.1	[AGGA]11.1	GCA_004023745.1	SAYO01011836.1		9.1	-	-	he
ZFMK-TIS-70640	Recurviostra avosetta	RecAvo4	345	ATGA [AGGA]16.1	[AGGA]11.1	GCA_004023745.1	SAYO01011836.1		17.1	A	-	ho
ZFMK-TIS-70640	Recurviostra avosetta	RecAvo4	345	ATGA [AGGA]16.1	[AGGA]11.1	GCA_004023745.1	SAYO01011836.1		17.1	A	-	ho
ZFMK-TIS-70648	Recurviostra avosetta	RecAvo4	345	ATGA [AGGA]11.1	[AGGA]11.1	GCA_004023745.1	SAYO01011836.1		12.1	A	C	ho
ZFMK-TIS-70648	Recurviostra avosetta	RecAvo4	345	ATGA [AGGA]11.1	[AGGA]11.1	GCA_004023745.1	SAYO01011836.1		12.1	A	C	ho
ZFMK-TIS-70671	Recurviostra avosetta	RecAvo4	345	ATGA [AGGA]15.1	[AGGA]11.1	GCA_004023745.1	SAYO01011836.1		16.1	A	C	ho
ZFMK-TIS-70671	Recurviostra avosetta	RecAvo4	345	ATGA [AGGA]15.1	[AGGA]11.1	GCA_004023745.1	SAYO01011836.1		16.1	A	C	ho

## Sheet: RecAvo6
ZFMK-TIS	Species	Locus	Ref Amp size	Repeat motif	Ref allele	NCBI No	Scaffold ID	LFA Sample ID		inheritance	Allele Nr.
									119 Msat
ZFMK-TIS-56026	Recurviostra avosetta	RecAvo6	304	[CATC]13.3	[CATC]11.3	GCA_004023745.1	SAYO01017947.1		13.3	ho
ZFMK-TIS-56026	Recurviostra avosetta	RecAvo6	304	[CATC]13.3	[CATC]11.3	GCA_004023745.1	SAYO01017947.1		13.3	ho
ZFMK-TIS-56028	Recurviostra avosetta	RecAvo6	304	[CATC]13.3	[CATC]11.3	GCA_004023745.1	SAYO01017947.1		13.3	he
ZFMK-TIS-56028	Recurviostra avosetta	RecAvo6	304	[CATC]14.3	[CATC]11.3	GCA_004023745.1	SAYO01017947.1		14.3	he
ZFMK-TIS-56031	Recurviostra avosetta	RecAvo6	304	[CATC]13.3	[CATC]11.3	GCA_004023745.1	SAYO01017947.1		13.3	ho
ZFMK-TIS-56031	Recurviostra avosetta	RecAvo6	304	[CATC]13.3	[CATC]11.3	GCA_004023745.1	SAYO01017947.1		13.3	ho
ZFMK-TIS-68064	Recurviostra avosetta	RecAvo6	304	[CATC]12.3	[CATC]11.3	GCA_004023745.1	SAYO01017947.1		12.3	he
ZFMK-TIS-68064	Recurviostra avosetta	RecAvo6	304	[CATC]13.3	[CATC]11.3	GCA_004023745.1	SAYO01017947.1		13.3	he
ZFMK-TIS-70531	Recurviostra avosetta	RecAvo6	304	[CATC]12.3	[CATC]11.3	GCA_004023745.1	SAYO01017947.1		12.3	he
ZFMK-TIS-70531	Recurviostra avosetta	RecAvo6	304	[CATC]13.3	[CATC]11.3	GCA_004023745.1	SAYO01017947.1		13.3	he
ZFMK-TIS-70591	Recurviostra avosetta	RecAvo6	304	[CATC]13.3	[CATC]11.3	GCA_004023745.1	SAYO01017947.1		13.3	ho
ZFMK-TIS-70591	Recurviostra avosetta	RecAvo6	304	[CATC]13.3	[CATC]11.3	GCA_004023745.1	SAYO01017947.1		13.3	ho
ZFMK-TIS-70620	Recurviostra avosetta	RecAvo6	304	[CATC]9.3	[CATC]11.3	GCA_004023745.1	SAYO01017947.1		9.3	he
ZFMK-TIS-70620	Recurviostra avosetta	RecAvo6	304	[CATC]12.3	[CATC]11.3	GCA_004023745.1	SAYO01017947.1		12.3	he
ZFMK-TIS-70640	Recurviostra avosetta	RecAvo6	304	[CATC]12.3	[CATC]11.3	GCA_004023745.1	SAYO01017947.1		12.3	ho
ZFMK-TIS-70640	Recurviostra avosetta	RecAvo6	304	[CATC]12.3	[CATC]11.3	GCA_004023745.1	SAYO01017947.1		12.3	ho
ZFMK-TIS-70648	Recurviostra avosetta	RecAvo6	304	[CATC]12.3	[CATC]11.3	GCA_004023745.1	SAYO01017947.1		12.3	ho
ZFMK-TIS-70648	Recurviostra avosetta	RecAvo6	304	[CATC]12.3	[CATC]11.3	GCA_004023745.1	SAYO01017947.1		12.3	ho
ZFMK-TIS-70671	Recurviostra avosetta	RecAvo6	304	[CATC]13.3	[CATC]11.3	GCA_004023745.1	SAYO01017947.1		13.3	ho
ZFMK-TIS-70671	Recurviostra avosetta	RecAvo6	304	[CATC]13.3	[CATC]11.3	GCA_004023745.1	SAYO01017947.1		13.3	ho

## Sheet: RecAvo7
ZFMK-TIS	Species	Locus	Ref Amp size	Repeat motif	Ref allele	NCBI No	Scaffold ID	LFA Sample ID	Haplotype		inheritance	Allele Nr.
									56 C->T	118 Msat
ZFMK-TIS-56026	Recurviostra avosetta	RecAvo7	310	CCAA [CCAT]11	CCAA [CCAT]12	GCA_004023745.1	SAYO01019618.1		-	12	he
ZFMK-TIS-56026	Recurviostra avosetta	RecAvo7	310	CCAA [CCAT]12	CCAA [CCAT]12	GCA_004023745.1	SAYO01019618.1		-	13	he
ZFMK-TIS-56028	Recurviostra avosetta	RecAvo7	310	CCAA [CCAT]12	CCAA [CCAT]12	GCA_004023745.1	SAYO01019618.1		-	13	ho
ZFMK-TIS-56028	Recurviostra avosetta	RecAvo7	310	CCAA [CCAT]12	CCAA [CCAT]12	GCA_004023745.1	SAYO01019618.1		-	13	ho
ZFMK-TIS-56031	Recurviostra avosetta	RecAvo7	310		CCAA [CCAT]12	GCA_004023745.1	SAYO01019618.1		NA	NA	NA
ZFMK-TIS-56031	Recurviostra avosetta	RecAvo7	310		CCAA [CCAT]12	GCA_004023745.1	SAYO01019618.1		NA	NA	NA
ZFMK-TIS-68064	Recurviostra avosetta	RecAvo7	310	CCAA [CCAT]10	CCAA [CCAT]12	GCA_004023745.1	SAYO01019618.1		T	11	he
ZFMK-TIS-68064	Recurviostra avosetta	RecAvo7	310	CCAA [CCAT]11	CCAA [CCAT]12	GCA_004023745.1	SAYO01019618.1		-	12	he
ZFMK-TIS-70531	Recurviostra avosetta	RecAvo7	310	CCAA [CCAT]10	CCAA [CCAT]12	GCA_004023745.1	SAYO01019618.1		T	11	ho
ZFMK-TIS-70531	Recurviostra avosetta	RecAvo7	310	CCAA [CCAT]10	CCAA [CCAT]12	GCA_004023745.1	SAYO01019618.1		T	11	ho
ZFMK-TIS-70591	Recurviostra avosetta	RecAvo7	310		CCAA [CCAT]12	GCA_004023745.1	SAYO01019618.1		NA	NA	NA
ZFMK-TIS-70591	Recurviostra avosetta	RecAvo7	310		CCAA [CCAT]12	GCA_004023745.1	SAYO01019618.1		NA	NA	NA
ZFMK-TIS-70620	Recurviostra avosetta	RecAvo7	310		CCAA [CCAT]12	GCA_004023745.1	SAYO01019618.1		NA	NA	NA
ZFMK-TIS-70620	Recurviostra avosetta	RecAvo7	310		CCAA [CCAT]12	GCA_004023745.1	SAYO01019618.1		NA	NA	NA
ZFMK-TIS-70640	Recurviostra avosetta	RecAvo7	310	CCAA [CCAT]11	CCAA [CCAT]12	GCA_004023745.1	SAYO01019618.1		-	12	ho
ZFMK-TIS-70640	Recurviostra avosetta	RecAvo7	310	CCAA [CCAT]11	CCAA [CCAT]12	GCA_004023745.1	SAYO01019618.1		-	12	ho
ZFMK-TIS-70648	Recurviostra avosetta	RecAvo7	310	CCAA [CCAT]11	CCAA [CCAT]12	GCA_004023745.1	SAYO01019618.1		-	12	ho
ZFMK-TIS-70648	Recurviostra avosetta	RecAvo7	310	CCAA [CCAT]11	CCAA [CCAT]12	GCA_004023745.1	SAYO01019618.1		-	12	ho
ZFMK-TIS-70671	Recurviostra avosetta	RecAvo7	310	CCAA [CCAT]10	CCAA [CCAT]12	GCA_004023745.1	SAYO01019618.1		T	11	he
ZFMK-TIS-70671	Recurviostra avosetta	RecAvo7	310	CCAA [CCAT]12	CCAA [CCAT]12	GCA_004023745.1	SAYO01019618.1		T	13	he

## Sheet: RecAvo8
ZFMK-TIS	Species	Locus	Ref Amp size	Repeat motif	Ref allele	NCBI No	Scaffold ID	LFA Sample ID	Haplotype			inheritance	Allele Nr.
									122 G->A	165 Msat	228 G->T
ZFMK-TIS-56026	Recurviostra avosetta	RecAvo8	312	[GGAA]13	[GGAA]11	GCA_004023745.1	SAYO01020247.1		-	13	-	ho
ZFMK-TIS-56026	Recurviostra avosetta	RecAvo8	312	[GGAA]13	[GGAA]11	GCA_004023745.1	SAYO01020247.1		-	13	-	ho
ZFMK-TIS-56028	Recurviostra avosetta	RecAvo8	312	[GGAA]13	[GGAA]11	GCA_004023745.1	SAYO01020247.1		-	13	-	ho
ZFMK-TIS-56028	Recurviostra avosetta	RecAvo8	312	[GGAA]13	[GGAA]11	GCA_004023745.1	SAYO01020247.1		-	13	-	ho
ZFMK-TIS-56031	Recurviostra avosetta	RecAvo8	312	[GGAA]14	[GGAA]11	GCA_004023745.1	SAYO01020247.1		-	14	-	ho
ZFMK-TIS-56031	Recurviostra avosetta	RecAvo8	312	[GGAA]14	[GGAA]11	GCA_004023745.1	SAYO01020247.1		-	14	-	ho
ZFMK-TIS-68064	Recurviostra avosetta	RecAvo8	312	[GGAA]13	[GGAA]11	GCA_004023745.1	SAYO01020247.1		A	13	-	he
ZFMK-TIS-68064	Recurviostra avosetta	RecAvo8	312	[GGAA]3 GTAA [GGAA]10	[GGAA]11	GCA_004023745.1	SAYO01020247.1		-	14b	T	he
ZFMK-TIS-70531	Recurviostra avosetta	RecAvo8	312	[GGAA]3 GTAA [GGAA]10	[GGAA]11	GCA_004023745.1	SAYO01020247.1		-	14b	T	he
ZFMK-TIS-70531	Recurviostra avosetta	RecAvo8	312	[GGAA]14	[GGAA]11	GCA_004023745.1	SAYO01020247.1		-	14	T	he
ZFMK-TIS-70591	Recurviostra avosetta	RecAvo8	312	[GGAA]12	[GGAA]11	GCA_004023745.1	SAYO01020247.1		-	12	T	he
ZFMK-TIS-70591	Recurviostra avosetta	RecAvo8	312	[GGAA]3 GTAA [GGAA]10	[GGAA]11	GCA_004023745.1	SAYO01020247.1		-	14b	T	he
ZFMK-TIS-70620	Recurviostra avosetta	RecAvo8	312	[GGAA]3 GTAA [GGAA]10	[GGAA]11	GCA_004023745.1	SAYO01020247.1		-	14b	T	he
ZFMK-TIS-70620	Recurviostra avosetta	RecAvo8	312	[GGAA]14	[GGAA]11	GCA_004023745.1	SAYO01020247.1		-	14	-	he
ZFMK-TIS-70640	Recurviostra avosetta	RecAvo8	312	[GGAA]10	[GGAA]11	GCA_004023745.1	SAYO01020247.1		-	10	-	he
ZFMK-TIS-70640	Recurviostra avosetta	RecAvo8	312	[GGAA]3 GTAA [GGAA]10	[GGAA]11	GCA_004023745.1	SAYO01020247.1		-	14b	T	he
ZFMK-TIS-70648	Recurviostra avosetta	RecAvo8	312	[GGAA]9	[GGAA]11	GCA_004023745.1	SAYO01020247.1		-	9	-	ho
ZFMK-TIS-70648	Recurviostra avosetta	RecAvo8	312	[GGAA]9	[GGAA]11	GCA_004023745.1	SAYO01020247.1		-	9	-	ho
ZFMK-TIS-70671	Recurviostra avosetta	RecAvo8	312	[GGAA]14	[GGAA]11	GCA_004023745.1	SAYO01020247.1		-	14	-	ho
ZFMK-TIS-70671	Recurviostra avosetta	RecAvo8	312	[GGAA]14	[GGAA]11	GCA_004023745.1	SAYO01020247.1		-	14	-	ho

## Sheet: RecAvo10
ZFMK-TIS	Species	Locus	Ref Amp size	Repeat motif	Ref allele	NCBI No	Scaffold ID	LFA Sample ID	Haplotype						inheritance	Allele Nr.
									46 C->T	70 T->C	79 C->T	136 Msat	196 C->T	197 G->A
ZFMK-TIS-56026	Recurviostra avosetta	RecAvo10	339	[AAAG]6	[AAAG]11 AAAA AAG	GCA_004023745.1	SAYO01026545.1		-	C	-	6b	-	-	he
ZFMK-TIS-56026	Recurviostra avosetta	RecAvo10	339	[AAAG]9 AAAA AAG	[AAAG]11 AAAA AAG	GCA_004023745.1	SAYO01026545.1		-	C	-	11	-	A	he
ZFMK-TIS-56028	Recurviostra avosetta	RecAvo10	339	[AAAG]6	[AAAG]11 AAAA AAG	GCA_004023745.1	SAYO01026545.1		-	C	-	6b	-	-	he
ZFMK-TIS-56028	Recurviostra avosetta	RecAvo10	339	[AAAG]9 AAAA AAG	[AAAG]11 AAAA AAG	GCA_004023745.1	SAYO01026545.1		-	C	-	11	-	A	he
ZFMK-TIS-56031	Recurviostra avosetta	RecAvo10	339	[AAAG]5 AAAA AAG	[AAAG]11 AAAA AAG	GCA_004023745.1	SAYO01026545.1		-	C	-	7	-	-	he
ZFMK-TIS-56031	Recurviostra avosetta	RecAvo10	339	[AAAG]8 AAAA AAG	[AAAG]11 AAAA AAG	GCA_004023745.1	SAYO01026545.1		-	C	-	10	-	-	he
ZFMK-TIS-68064	Recurviostra avosetta	RecAvo10	339	[AAAG]5 AAAA AAG	[AAAG]11 AAAA AAG	GCA_004023745.1	SAYO01026545.1		-	C	-	7	-	-	he
ZFMK-TIS-68064	Recurviostra avosetta	RecAvo10	339	[AAAG]13 AAAA AAG	[AAAG]11 AAAA AAG	GCA_004023745.1	SAYO01026545.1		-	C	T	15	T	-	he
ZFMK-TIS-70531	Recurviostra avosetta	RecAvo10	339	[AAAG]8 AAAA AAG	[AAAG]11 AAAA AAG	GCA_004023745.1	SAYO01026545.1		-	-	-	10	-	A	he
ZFMK-TIS-70531	Recurviostra avosetta	RecAvo10	339	[AAAG]9 AAAA AAG	[AAAG]11 AAAA AAG	GCA_004023745.1	SAYO01026545.1		-	-	-	11	-	A	he
ZFMK-TIS-70591	Recurviostra avosetta	RecAvo10	339	[AAAG]8 AAAA AAG	[AAAG]11 AAAA AAG	GCA_004023745.1	SAYO01026545.1		-	-	-	10	-	-	he
ZFMK-TIS-70591	Recurviostra avosetta	RecAvo10	339	[AAAG]1.2 [AAAG]18 AAAA AAG	[AAAG]11 AAAA AAG	GCA_004023745.1	SAYO01026545.1		T	-	-	21c	-	-	he
ZFMK-TIS-70620	Recurviostra avosetta	RecAvo10	339	[AAAG]9 AAAA AAG	[AAAG]11 AAAA AAG	GCA_004023745.1	SAYO01026545.1		-	-	-	11	-	A	he
ZFMK-TIS-70620	Recurviostra avosetta	RecAvo10	339	[AAAG]15 AAAA AAG	[AAAG]11 AAAA AAG	GCA_004023745.1	SAYO01026545.1		-	-	T	17	T	-	he
ZFMK-TIS-70640	Recurviostra avosetta	RecAvo10	339	[AAAG]13 AAAA AAG	[AAAG]11 AAAA AAG	GCA_004023745.1	SAYO01026545.1		-	-	T	15	T	-	he
ZFMK-TIS-70640	Recurviostra avosetta	RecAvo10	339	[AAAG]1.2 [AAAG]18 AAAA AAG	[AAAG]11 AAAA AAG	GCA_004023745.1	SAYO01026545.1		T	-	-	21c	T	-	he
ZFMK-TIS-70648	Recurviostra avosetta	RecAvo10	339	[AAAG]9 AAAA AAG	[AAAG]11 AAAA AAG	GCA_004023745.1	SAYO01026545.1		-	-	-	11	-	A	ho
ZFMK-TIS-70648	Recurviostra avosetta	RecAvo10	339	[AAAG]9 AAAA AAG	[AAAG]11 AAAA AAG	GCA_004023745.1	SAYO01026545.1		-	-	-	11	-	A	ho
ZFMK-TIS-70671	Recurviostra avosetta	RecAvo10	339	[AAAG]8 AAAA AAG	[AAAG]11 AAAA AAG	GCA_004023745.1	SAYO01026545.1		-	-	-	10	-	A	he
ZFMK-TIS-70671	Recurviostra avosetta	RecAvo10	339	[AAAG]9 AAAA AAG	[AAAG]11 AAAA AAG	GCA_004023745.1	SAYO01026545.1		-	-	-	11	-	A	he

## Sheet: RecAvo11
ZFMK-TIS	Species	Locus	Ref Amp size	Repeat motif	Ref allele	NCBI No	Scaffold ID	LFA Sample ID			inheritance	Allele Nr.
									144 Msat	273 T->G
ZFMK-TIS-56026	Recurviostra avosetta	RecAvo11	313	[TCCA]12.3	[TCCA]12.3	GCA_004023745.1	SAYO01027506.1		12.3	-	he
ZFMK-TIS-56026	Recurviostra avosetta	RecAvo11	313	[TCCA]14.3	[TCCA]12.3	GCA_004023745.1	SAYO01027506.1		14.3	-	he
ZFMK-TIS-56028	Recurviostra avosetta	RecAvo11	313	[TCCA]13.3	[TCCA]12.3	GCA_004023745.1	SAYO01027506.1		13.3	G	he
ZFMK-TIS-56028	Recurviostra avosetta	RecAvo11	313	[TCCA]15.3	[TCCA]12.3	GCA_004023745.1	SAYO01027506.1		15.3	G	he
ZFMK-TIS-56031	Recurviostra avosetta	RecAvo11	313	[TCCA]10.3	[TCCA]12.3	GCA_004023745.1	SAYO01027506.1		10.3	-	ho
ZFMK-TIS-56031	Recurviostra avosetta	RecAvo11	313	[TCCA]10.3	[TCCA]12.3	GCA_004023745.1	SAYO01027506.1		10.3	-	ho
ZFMK-TIS-68064	Recurviostra avosetta	RecAvo11	313	[TCCA]9.3	[TCCA]12.3	GCA_004023745.1	SAYO01027506.1		9.3	-	ho
ZFMK-TIS-68064	Recurviostra avosetta	RecAvo11	313	[TCCA]9.3	[TCCA]12.3	GCA_004023745.1	SAYO01027506.1		9.3	-	ho
ZFMK-TIS-70531	Recurviostra avosetta	RecAvo11	313	[TCCA]9.3	[TCCA]12.3	GCA_004023745.1	SAYO01027506.1		9.3	-	he
ZFMK-TIS-70531	Recurviostra avosetta	RecAvo11	313	[TCCA]12.3	[TCCA]12.3	GCA_004023745.1	SAYO01027506.1		12.3	-	he
ZFMK-TIS-70591	Recurviostra avosetta	RecAvo11	313	[TCCA]9.3	[TCCA]12.3	GCA_004023745.1	SAYO01027506.1		9.3	-	he
ZFMK-TIS-70591	Recurviostra avosetta	RecAvo11	313	[TCCA]14.3	[TCCA]12.3	GCA_004023745.1	SAYO01027506.1		14.3	-	he
ZFMK-TIS-70620	Recurviostra avosetta	RecAvo11	313	[TCCA]9.3	[TCCA]12.3	GCA_004023745.1	SAYO01027506.1		9.3	-	he
ZFMK-TIS-70620	Recurviostra avosetta	RecAvo11	313	[TCCA]12.3	[TCCA]12.3	GCA_004023745.1	SAYO01027506.1		12.3	-	he
ZFMK-TIS-70640	Recurviostra avosetta	RecAvo11	313	[TCCA]2 TTCA [TCCA]8.3	[TCCA]12.3	GCA_004023745.1	SAYO01027506.1		11.3b	-	he
ZFMK-TIS-70640	Recurviostra avosetta	RecAvo11	313	[TCCA]14.3	[TCCA]12.3	GCA_004023745.1	SAYO01027506.1		14.3	-	he
ZFMK-TIS-70648	Recurviostra avosetta	RecAvo11	313	[TCCA]12.3	[TCCA]12.3	GCA_004023745.1	SAYO01027506.1		12.3	-	ho
ZFMK-TIS-70648	Recurviostra avosetta	RecAvo11	313	[TCCA]12.3	[TCCA]12.3	GCA_004023745.1	SAYO01027506.1		12.3	-	ho
ZFMK-TIS-70671	Recurviostra avosetta	RecAvo11	313	[TCCA]12.3	[TCCA]12.3	GCA_004023745.1	SAYO01027506.1		12.3	-	he
ZFMK-TIS-70671	Recurviostra avosetta	RecAvo11	313	[TCCA]14.3	[TCCA]12.3	GCA_004023745.1	SAYO01027506.1		14.3	-	he

## Sheet: RecAvo12
ZFMK-TIS	Species	Locus	Ref Amp size	Repeat motif	Ref allele	NCBI No	Scaffold ID	LFA Sample ID	Haplotype					inheritance	Allele Nr.
									66 A->G	68 A->G	114 T->G	126 Msat	191 A->G
ZFMK-TIS-56026	Recurviostra avosetta	RecAvo12	323	TCCT [TCCA]13.3	TCCT [TCCA]13.3	GCA_004023745.1	SAYO01029356.1		G	-	-	14.3	-	ho
ZFMK-TIS-56026	Recurviostra avosetta	RecAvo12	323	TCCT [TCCA]13.3	TCCT [TCCA]13.3	GCA_004023745.1	SAYO01029356.1		G	-	-	14.3	-	ho
ZFMK-TIS-56028	Recurviostra avosetta	RecAvo12	323	TCCT [TCCA]12.3	TCCT [TCCA]13.3	GCA_004023745.1	SAYO01029356.1		G	-	-	13.3	-	he
ZFMK-TIS-56028	Recurviostra avosetta	RecAvo12	323	TCCT [TCCA]13.3	TCCT [TCCA]13.3	GCA_004023745.1	SAYO01029356.1		G	-	-	14.3	-	he
ZFMK-TIS-56031	Recurviostra avosetta	RecAvo12	323	TCCT [TCCA]11.3	TCCT [TCCA]13.3	GCA_004023745.1	SAYO01029356.1		-	-	-	12.3	-	he
ZFMK-TIS-56031	Recurviostra avosetta	RecAvo12	323	TCCT [TCCA]12.3	TCCT [TCCA]13.3	GCA_004023745.1	SAYO01029356.1		-	-	-	13.3	-	he
ZFMK-TIS-68064	Recurviostra avosetta	RecAvo12	323	TCCT TCCA TCCG [TCCA]6.3	TCCT [TCCA]13.3	GCA_004023745.1	SAYO01029356.1		G	-	-	9.3b	-	ho
ZFMK-TIS-68064	Recurviostra avosetta	RecAvo12	323	TCCT TCCA TCCG [TCCA]6.3	TCCT [TCCA]13.3	GCA_004023745.1	SAYO01029356.1		G	-	-	9.3b	-	ho
ZFMK-TIS-70531	Recurviostra avosetta	RecAvo12	323	TCCT [TCCA]11.3	TCCT [TCCA]13.3	GCA_004023745.1	SAYO01029356.1		G	-	-	12.3	-	he
ZFMK-TIS-70531	Recurviostra avosetta	RecAvo12	323	TCCT [TCCA]12.3	TCCT [TCCA]13.3	GCA_004023745.1	SAYO01029356.1		G	-	-	13.3	-	he
ZFMK-TIS-70591	Recurviostra avosetta	RecAvo12	323	TCCT [TCCA]11.3	TCCT [TCCA]13.3	GCA_004023745.1	SAYO01029356.1		G	-	-	12.3	-	he
ZFMK-TIS-70591	Recurviostra avosetta	RecAvo12	323	TCCT [TCCA]12.3	TCCT [TCCA]13.3	GCA_004023745.1	SAYO01029356.1		G	-	-	13.3	-	he
ZFMK-TIS-70620	Recurviostra avosetta	RecAvo12	323	TCCT TCCA TCCG [TCCA]6.3	TCCT [TCCA]13.3	GCA_004023745.1	SAYO01029356.1		G	-	-	9.3b	-	he
ZFMK-TIS-70620	Recurviostra avosetta	RecAvo12	323	TCCT [TCCA]11.3	TCCT [TCCA]13.3	GCA_004023745.1	SAYO01029356.1		G	-	-	12.3	-	he
ZFMK-TIS-70640	Recurviostra avosetta	RecAvo12	323	TCCT TCCA TCCG [TCCA]6.3	TCCT [TCCA]13.3	GCA_004023745.1	SAYO01029356.1		G	-	-	9.3b	-	he
ZFMK-TIS-70640	Recurviostra avosetta	RecAvo12	323	TCCT [TCCA]11.3	TCCT [TCCA]13.3	GCA_004023745.1	SAYO01029356.1		G	-	-	12.3	-	he
ZFMK-TIS-70648	Recurviostra avosetta	RecAvo12	323	TCCT TCCA TCCG [TCCA]6.3	TCCT [TCCA]13.3	GCA_004023745.1	SAYO01029356.1		-	-	-	9.3b	-	he
ZFMK-TIS-70648	Recurviostra avosetta	RecAvo12	323	TCCT [TCCA]13.3	TCCT [TCCA]13.3	GCA_004023745.1	SAYO01029356.1		G	-	-	14.3	-	he
ZFMK-TIS-70671	Recurviostra avosetta	RecAvo12	323	TCCT [TCCA]9.3	TCCT [TCCA]13.3	GCA_004023745.1	SAYO01029356.1		G	G	G	10.3	G	he
ZFMK-TIS-70671	Recurviostra avosetta	RecAvo12	323	TCCT [TCCA]12.3	TCCT [TCCA]13.3	GCA_004023745.1	SAYO01029356.1		G	-	-	13.3	-	he

[truncated: 9 more sheets: RecAvo13, RecAvo15, RecAvo17, RecAvo18, RecAvo19, RecAvo20, RecAvo21, RecAvo22, RecAvo23]
