# Supplementary material for: FOGS: A SNPSTR Marker Database to Combat Wildlife Trafficking and a Cell Culture Bank for Ex‐Situ Conservation
Source: Mol Ecol Resour. 2025 Jan 10;25(4):e14062. doi: 10.1111/1755-0998.14062 (PMC11969641; doi:10.1111/1755-0998.14062)
Supplement: Supplementary file 4 — Table S4. SNPSTR data. [file MEN-25-e14062-s001.zip › Supplementary S4/Salamandra_atra_SNPSTR.xlsx]

## Sheet: SalAtr2
ZFMK-TIS	Species	Locus	Ref Amp size	Repeat motif	Ref allele	NCBI No	Scaffold ID	LFA Sample ID		inheritance	Allele Nr.
									171 Msat
1004	Salamandra atra	SalAtr2	307	[ATAG]7 ACAG [ATAG]11.1	[ATAG]17.1				19.1b	ho
1004	Salamandra atra	SalAtr2	307	[ATAG]7 ACAG [ATAG]11.1	[ATAG]17.1				19.1b	ho
1005	Salamandra atra	SalAtr2	307	[ATAG]7 ACAG [ATAG]11.1	[ATAG]17.1				19.1b	he
1005	Salamandra atra	SalAtr2	307	[ATAG]7 ACAG [ATAG]10.1	[ATAG]17.1				18.1b	he
1028	Salamandra atra	SalAtr2	307		[ATAG]17.1				NA	NA
1028	Salamandra atra	SalAtr2	307		[ATAG]17.1				NA	NA
1030	Salamandra atra	SalAtr2	307	[ATAG]7 ACAG [ATAG]13.1	[ATAG]17.1				21.1b	ho
1030	Salamandra atra	SalAtr2	307	[ATAG]7 ACAG [ATAG]13.1	[ATAG]17.1				21.1b	ho
1088	Salamandra atra	SalAtr2	307	[ATAG]7 ACAG [ATAG]10.1	[ATAG]17.1				18.1b	ho
1088	Salamandra atra	SalAtr2	307	[ATAG]7 ACAG [ATAG]10.1	[ATAG]17.1				18.1b	ho
ZFMk-TIS-59236	Salamandra atra	SalAtr2	307	[ATAG]6 ACAG [ATAG]10.1	[ATAG]17.1				17.1c	ho
ZFMk-TIS-59236	Salamandra atra	SalAtr2	307	[ATAG]6 ACAG [ATAG]10.1	[ATAG]17.1				17.1c	ho
ZFMk-TIS-59237	Salamandra atra	SalAtr2	307		[ATAG]17.1				NA	NA
ZFMk-TIS-59237	Salamandra atra	SalAtr2	307		[ATAG]17.1				NA	NA
ZFMk-TIS-59244	Salamandra atra	SalAtr2	307	[ATAG]7 ACAG [ATAG]10.1	[ATAG]17.1				17.1b	ho
ZFMk-TIS-59244	Salamandra atra	SalAtr2	307	[ATAG]7 ACAG [ATAG]10.1	[ATAG]17.1				17.1b	ho
ZFMk-TIS-59245	Salamandra atra	SalAtr2	307	[ATAG]7 ACAG [ATAG]11.1	[ATAG]17.1				18.1b	ho
ZFMk-TIS-59245	Salamandra atra	SalAtr2	307	[ATAG]7 ACAG [ATAG]11.1	[ATAG]17.1				18.1b	ho
722	Salamandra atra	SalAtr2	307	[ATAG]7 ACAG [ATAG]13.1	[ATAG]17.1				21.1b	he
722	Salamandra atra	SalAtr2	307	[ATAG]7 ACAG [ATAG]11.1	[ATAG]17.1				19.1b	he

## Sheet: SalAtr3
ZFMK-TIS	Species	Locus	Ref Amp size	Repeat motif	Ref allele	NCBI No	Scaffold ID	LFA Sample ID	Haplotype													inheritance	Allele Nr.
									64 G->A	68 T->C	73 G->T	82 C->T	99 C->T	101 A->G	102 C->G	106 C->T	109 C->T	119 Msat	250 G->A	286 C->T	301 G->A
1004	Salamandra atra	SalAtr3	340	[ATAG]3.1	[ATAG]13.2				-	-	-	-	-	-	-	-	-	3.1b	A	-	A	ho
1004	Salamandra atra	SalAtr3	340	[ATAG]3.1	[ATAG]13.2				-	-	-	-	-	-	-	-	-	3.1b	A	-	A	ho
1005	Salamandra atra	SalAtr3	340	[ATAG]3.1	[ATAG]13.2				A	C	-	T	T	G	G	T	T	3.1b	A	-	A	he
1005	Salamandra atra	SalAtr3	340	[ATAG]3.1	[ATAG]13.2				-	-	-	-	-	-	-	-	-	3.1b	A	-	A	he
1028	Salamandra atra	SalAtr3	340	ATAA [ATAG]2 ATAA ACCT TTAG AAAA [CACT]1.2	[ATAG]13.2				-	-	-	-	-	-	-	-	-	8.2c	-	-	-	he
1028	Salamandra atra	SalAtr3	340	[ATAG]19.2	[ATAG]13.2				-	-	T	-	-	-	-	-	-	19.2	-	-	-	he
1030	Salamandra atra	SalAtr3	340	[ATAG]3.1	[ATAG]13.2				-	-	T	-	-	-	-	-	-	3.1b	-	-	-	he
1030	Salamandra atra	SalAtr3	340	ATAA [ATAG]2 ATAA ACCT TTAG AAAA [CACT]1.2	[ATAG]13.2				-	-	-	-	-	-	-	-	-	8.2c	-	-	-	he
1088	Salamandra atra	SalAtr3	340	[ATAG]3.1	[ATAG]13.2				A	C	-	T	T	G	G	T	T	3.1b	A	T	A	he
1088	Salamandra atra	SalAtr3	340	[ATAG]5 TTAG [ATAG]14 ATCG AC	[ATAG]13.2				-	-	-	-	-	-	-	-	-	21.2d	A	-	A	he
ZFMk-TIS-59236	Salamandra atra	SalAtr3	340	[ATAG]3.1	[ATAG]13.2				A	C	-	T	T	G	G	T	T	3.1b	A	-	A	he
ZFMk-TIS-59236	Salamandra atra	SalAtr3	340	[ATAG]3.1	[ATAG]13.2				-	-	-	-	-	-	-	-	-	3.1b	A	-	A	he
ZFMk-TIS-59237	Salamandra atra	SalAtr3	340		[ATAG]13.2				NA	NA	NA	NA	NA	NA	NA	NA	NA	NA	NA	NA	NA	NA
ZFMk-TIS-59237	Salamandra atra	SalAtr3	340		[ATAG]13.2				NA	NA	NA	NA	NA	NA	NA	NA	NA	NA	NA	NA	NA	NA
ZFMk-TIS-59244	Salamandra atra	SalAtr3	340	[ATAG]5 TTAG [ATAG]14 ATCG AC	[ATAG]13.2				-	-	-	-	-	-	-	-	-	21.2d	A	-	A	he
ZFMk-TIS-59244	Salamandra atra	SalAtr3	340	[ATAG]5 TTAG [ATAG]15 ATCG AC	[ATAG]13.2				-	-	-	-	-	-	-	-	-	22.2d	A	-	A	he
ZFMk-TIS-59245	Salamandra atra	SalAtr3	340	[ATAG]3.1	[ATAG]13.2				A	C	-	T	T	G	G	T	T	3.1b	-	-	-	he
ZFMk-TIS-59245	Salamandra atra	SalAtr3	340	[ATAG]3.1	[ATAG]13.2				-	-	-	-	-	-	-	-	-	3.1b	-	-	-	he
722	Salamandra atra	SalAtr3	340	[ATAG]3.1	[ATAG]13.2				A	C	T	T	T	G	G	T	T	3.1b	-	-	-	he
722	Salamandra atra	SalAtr3	340	[ATAG]3.1	[ATAG]13.2				-	-	-	-	-	-	-	-	-	3.1b	-	-	-	he

## Sheet: SalAtr4
ZFMK-TIS	Species	Locus	Ref Amp size	Repeat motif	Ref allele	NCBI No	Scaffold ID	LFA Sample ID	Haplotype														inheritance	Allele Nr.
									28 A->C	29 A->G	31 G->A	40 A->G	82 C->A	84 C->G	85 A->T	104 C->T	119 A->G	129 A->T	135 Msat	206 T->G	242 A->C	291 A->G
1004	Salamandra atra	SalAtr4	318	[ATAG]5.1	[ATAG]14.1				-	-	-	-	-	G	-	T	-	-	5.1	-	-	G	ho
1004	Salamandra atra	SalAtr4	318	[ATAG]5.1	[ATAG]14.1				-	-	-	-	-	G	-	T	-	-	5.1	-	-	G	ho
1005	Salamandra atra	SalAtr4	318	[ATAG]5.1	[ATAG]14.1				-	-	-	-	-	G	-	T	-	-	5.1	-	-	G	ho
1005	Salamandra atra	SalAtr4	318	[ATAG]5.1	[ATAG]14.1				-	-	-	-	-	G	-	T	-	-	5.1	-	-	G	ho
1028	Salamandra atra	SalAtr4	318	[ATAG]5.1	[ATAG]14.1				-	-	-	-	-	G	-	T	-	-	5.1	-	-	-	ho
1028	Salamandra atra	SalAtr4	318	[ATAG]5.1	[ATAG]14.1				-	-	-	-	-	G	-	T	-	-	5.1	-	-	-	ho
1030	Salamandra atra	SalAtr4	318	[ATAG]5.1	[ATAG]14.1				C	G	A	-	-	G	-	T	-	-	5.1	-	-	-	he
1030	Salamandra atra	SalAtr4	318	[ATAG]5.1	[ATAG]14.1				-	-	-	-	-	G	-	T	-	-	5.1	-	-	-	he
1088	Salamandra atra	SalAtr4	318	[ATAG]5.1	[ATAG]14.1				-	-	-	-	A	G	T	T	G	T	5.1	-	-	G	he
1088	Salamandra atra	SalAtr4	318	[ATAG]5.1	[ATAG]14.1				-	-	-	-	-	-	-	-	-	-	5.1	-	-	G	he
ZFMk-TIS-59236	Salamandra atra	SalAtr4	318	[ATAG]5.1	[ATAG]14.1				-	-	-	-	-	G	-	T	-	-	5.1	-	-	G	ho
ZFMk-TIS-59236	Salamandra atra	SalAtr4	318	[ATAG]5.1	[ATAG]14.1				-	-	-	-	-	G	-	T	-	-	5.1	-	-	G	ho
ZFMk-TIS-59237	Salamandra atra	SalAtr4	318	ATAT [ATAG]4.1	[ATAG]14.1				-	-	-	-	-	G	-	T	-	-	5.1b	G	C	G	he
ZFMk-TIS-59237	Salamandra atra	SalAtr4	318	ATAG ATAT [ATAG]3.1	[ATAG]14.1				-	-	-	-	-	G	-	T	-	-	5.1c	G	C	G	he
ZFMk-TIS-59244	Salamandra atra	SalAtr4	318	[ATAG]2 CTAG [ATAG]2.1	[ATAG]14.1				-	-	-	-	-	G	-	T	-	-	5.1d	-	-	-	he
ZFMk-TIS-59244	Salamandra atra	SalAtr4	318	[ATAG]3 ATTG [ATAG]1.1	[ATAG]14.1				-	-	-	-	-	G	-	T	-	-	5.1e	G	C	G	he
ZFMk-TIS-59245	Salamandra atra	SalAtr4	318	[ATAG]5.1	[ATAG]14.1				-	-	-	-	-	G	-	T	-	-	5.1	-	-	G	ho
ZFMk-TIS-59245	Salamandra atra	SalAtr4	318	[ATAG]5.1	[ATAG]14.1				-	-	-	-	-	G	-	T	-	-	5.1	-	-	G	ho
722	Salamandra atra	SalAtr4	318	[ATAG]5.1	[ATAG]14.1				C	G	A	G	-	G	-	T	-	-	5.1	-	-	-	he
722	Salamandra atra	SalAtr4	318	[ATAG]5.1	[ATAG]14.1				-	-	-	-	-	G	-	T	-	-	5.1	-	-	-	he

## Sheet: SalAtr7
ZFMK-TIS	Species	Locus	Ref Amp size	Repeat motif	Ref allele	NCBI No	Scaffold ID	LFA Sample ID	Haplotype					inheritance	Allele Nr.
									77 G->A	102 Msat	240 C->A	263 C->T	269 A->G
1004	Salamandra atra	SalAtr7	316	[ATCA]9.2	[ATCA]11.2				A	9.2	-	-	-	ho
1004	Salamandra atra	SalAtr7	316	[ATCA]9.2	[ATCA]11.2				A	9.2	-	-	-	ho
1005	Salamandra atra	SalAtr7	316	[ATCA]9.2	[ATCA]11.2				A	9.2	-	-	-	ho
1005	Salamandra atra	SalAtr7	316	[ATCA]9.2	[ATCA]11.2				A	9.2	-	-	-	ho
1028	Salamandra atra	SalAtr7	316	[ATCA]9.2	[ATCA]11.2				A	9.2	-	-	-	ho
1028	Salamandra atra	SalAtr7	316	[ATCA]9.2	[ATCA]11.2				A	9.2	-	-	-	ho
1030	Salamandra atra	SalAtr7	316	[ATCA]8.2	[ATCA]11.2				A	8.2	-	-	-	he
1030	Salamandra atra	SalAtr7	316	[ATCA]9.2	[ATCA]11.2				A	9.2	-	-	-	he
1088	Salamandra atra	SalAtr7	316	[ATCA]9.2	[ATCA]11.2				A	9.2	-	-	-	ho
1088	Salamandra atra	SalAtr7	316	[ATCA]9.2	[ATCA]11.2				A	9.2	-	-	-	ho
ZFMk-TIS-59236	Salamandra atra	SalAtr7	316	[ATCA]9.2	[ATCA]11.2				A	9.2	-	T	G	he
ZFMk-TIS-59236	Salamandra atra	SalAtr7	316	[ATCA]9.2	[ATCA]11.2				A	9.2	-	-	-	he
ZFMk-TIS-59237	Salamandra atra	SalAtr7	316	[ATCA]9.2	[ATCA]11.2				A	9.2	-	-	-	ho
ZFMk-TIS-59237	Salamandra atra	SalAtr7	316	[ATCA]9.2	[ATCA]11.2				A	9.2	-	-	-	ho
ZFMk-TIS-59244	Salamandra atra	SalAtr7	316	[ATCA]8.2	[ATCA]11.2				A	8.2	-	-	-	ho
ZFMk-TIS-59244	Salamandra atra	SalAtr7	316	[ATCA]8.2	[ATCA]11.2				A	8.2	-	-	-	ho
ZFMk-TIS-59245	Salamandra atra	SalAtr7	316	[ATCA]9.2	[ATCA]11.2				A	9.2	-	-	-	ho
ZFMk-TIS-59245	Salamandra atra	SalAtr7	316	[ATCA]9.2	[ATCA]11.2				A	9.2	-	-	-	ho
722	Salamandra atra	SalAtr7	316	[ATCA]9.2	[ATCA]11.2				A	9.2	A	-	-	he
722	Salamandra atra	SalAtr7	316	[ATCA]9.2	[ATCA]11.2				A	9.2	-	-	-	he

## Sheet: SalAtr9
ZFMK-TIS	Species	Locus	Ref Amp size	Repeat motif	Ref allele	NCBI No	Scaffold ID	LFA Sample ID	Haplotype									inheritance	Allele Nr.
									147 Msat	228 G->A	231 G->C	245 G->A	257 C->G	262 G->A	271 G->C	285 C->G	298 T->C
1004	Salamandra atra	SalAtr9	344	[CACT]9 CACA CAGT	[CACT]14 CACA CAGT				11	A	-	-	-	-	-	-	-	ho
1004	Salamandra atra	SalAtr9	344	[CACT]9 CACA CAGT	[CACT]14 CACA CAGT				11	A	-	-	-	-	-	-	-	ho
1005	Salamandra atra	SalAtr9	344	[CACT]15 CACA CAGT	[CACT]14 CACA CAGT				17	A	C	A	G	A	C	G	C	ho
1005	Salamandra atra	SalAtr9	344	[CACT]15 CACA CAGT	[CACT]14 CACA CAGT				17	A	C	A	G	A	C	G	C	ho
1028	Salamandra atra	SalAtr9	344	[CACT]10 CACA CAGT	[CACT]14 CACA CAGT				12	-	-	-	-	-	-	-	-	ho
1028	Salamandra atra	SalAtr9	344	[CACT]10 CACA CAGT	[CACT]14 CACA CAGT				12	-	-	-	-	-	-	-	-	ho
1030	Salamandra atra	SalAtr9	344	[CACT]10 CACA CAGT	[CACT]14 CACA CAGT				12	A	-	-	-	-	-	-	-	ho
1030	Salamandra atra	SalAtr9	344	[CACT]10 CACA CAGT	[CACT]14 CACA CAGT				12	A	-	-	-	-	-	-	-	ho
1088	Salamandra atra	SalAtr9	344	[CACT]2 CACA CAGT	[CACT]14 CACA CAGT				4	A	-	-	-	-	-	-	-	he
1088	Salamandra atra	SalAtr9	344	[CACT]14 CACA CAGT	[CACT]14 CACA CAGT				16	A	-	-	-	-	-	-	-	he
ZFMk-TIS-59236	Salamandra atra	SalAtr9	344	[CACT]2 CACA CAGT	[CACT]14 CACA CAGT				4	A	-	-	-	-	-	-	-	ho
ZFMk-TIS-59236	Salamandra atra	SalAtr9	344	[CACT]2 CACA CAGT	[CACT]14 CACA CAGT				4	A	-	-	-	-	-	-	-	ho
ZFMk-TIS-59237	Salamandra atra	SalAtr9	344	[CACT]2 CACA CAGT	[CACT]14 CACA CAGT				4	A	-	-	-	-	-	-	-	ho
ZFMk-TIS-59237	Salamandra atra	SalAtr9	344	[CACT]2 CACA CAGT	[CACT]14 CACA CAGT				4	A	-	-	-	-	-	-	-	ho
ZFMk-TIS-59244	Salamandra atra	SalAtr9	344	[CACT]9 CACA CAGT	[CACT]14 CACA CAGT				11	-	-	-	-	-	-	-	-	he
ZFMk-TIS-59244	Salamandra atra	SalAtr9	344	[CACT]10 CACA CAGT	[CACT]14 CACA CAGT				12	A	-	-	-	-	-	-	-	he
ZFMk-TIS-59245	Salamandra atra	SalAtr9	344	[CACT]9 CACA CAGT	[CACT]14 CACA CAGT				11	A	C	A	-	-	-	-	-	he
ZFMk-TIS-59245	Salamandra atra	SalAtr9	344	[CACT]9 CACA CAGT	[CACT]14 CACA CAGT				11	A	-	-	-	-	-	-	-	he
722	Salamandra atra	SalAtr9	344	[CACT]10 CACA CAGT	[CACT]14 CACA CAGT				12	A	-	-	-	-	-	-	-	ho
722	Salamandra atra	SalAtr9	344	[CACT]10 CACA CAGT	[CACT]14 CACA CAGT				12	A	-	-	-	-	-	-	-	ho

## Sheet: SalAtr12
ZFMK-TIS	Species	Locus	Ref Amp size	Repeat motif	Ref allele	NCBI No	Scaffold ID	LFA Sample ID	Haplotype								inheritance	Allele Nr.
									82 A->T	113 C->A	166 Msat	227 G->A	253 C->T	311 G->T	313 G->A	314 A->G
1004	Salamandra atra	SalAtr12	341	[GATA]13.2	[GATA]12.2				T	A	13.2	-	T	T	A	G	he
1004	Salamandra atra	SalAtr12	341	[GATA]14.2	[GATA]12.2				-	-	14.2	-	T	-	-	-	he
1005	Salamandra atra	SalAtr12	341	[GATA]14.2	[GATA]12.2				T	A	14.2	-	T	-	-	-	he
1005	Salamandra atra	SalAtr12	341	[GATA]15.2	[GATA]12.2				T	A	15.2	-	T	-	-	-	he
1028	Salamandra atra	SalAtr12	341	[GATA]13.2	[GATA]12.2				T	A	13.2	A	T	-	-	-	he
1028	Salamandra atra	SalAtr12	341	[GATA]14.2	[GATA]12.2				-	-	14.2	A	-	-	-	-	he
1030	Salamandra atra	SalAtr12	341	[GATA]13.2	[GATA]12.2				T	A	13.2	-	T	-	-	-	he
1030	Salamandra atra	SalAtr12	341	[GATA]16.2	[GATA]12.2				-	-	16.2	A	-	-	-	-	he
1088	Salamandra atra	SalAtr12	341	[GATA]13.2	[GATA]12.2				T	A	13.2	-	T	-	-	-	ho
1088	Salamandra atra	SalAtr12	341	[GATA]13.2	[GATA]12.2				T	A	13.2	-	T	-	-	-	ho
ZFMk-TIS-59236	Salamandra atra	SalAtr12	341	[GATA]15.2	[GATA]12.2				-	-	15.2	A	-	-	-	-	ho
ZFMk-TIS-59236	Salamandra atra	SalAtr12	341	[GATA]15.2	[GATA]12.2				-	-	15.2	A	-	-	-	-	ho
ZFMk-TIS-59237	Salamandra atra	SalAtr12	341	[GATA]14.2	[GATA]12.2				T	A	14.2	A	T	-	-	-	he
ZFMk-TIS-59237	Salamandra atra	SalAtr12	341	[GATA]14.2	[GATA]12.2				-	-	14.2	-	-	-	-	-	he
ZFMk-TIS-59244	Salamandra atra	SalAtr12	341	[GATA]13.2	[GATA]12.2				T	A	13.2	-	T	-	-	-	ho
ZFMk-TIS-59244	Salamandra atra	SalAtr12	341	[GATA]13.2	[GATA]12.2				T	A	13.2	-	T	-	-	-	ho
ZFMk-TIS-59245	Salamandra atra	SalAtr12	341	[GATA]13.2	[GATA]12.2				T	A	13.2	-	T	-	-	-	he
ZFMk-TIS-59245	Salamandra atra	SalAtr12	341	[GATA]16.2	[GATA]12.2				-	-	16.2	A	-	-	-	-	he
722	Salamandra atra	SalAtr12	341	[GATA]13.2	[GATA]12.2				T	A	13.2	-	T	-	-	-	he
722	Salamandra atra	SalAtr12	341	[GATA]16.2	[GATA]12.2				-	-	16.2	A	-	-	-	-	he

## Sheet: SalAtr14
ZFMK-TIS	Species	Locus	Ref Amp size	Repeat motif	Ref allele	NCBI No	Scaffold ID	LFA Sample ID	Haplotype												inheritance	Allele Nr.
									57 T->C	58 G->C	67 A->G	76 T->C	81 A->C	95 A->T	100 T->A	101 A->G	109 C->A	124 A->G	161 Msat	227 G->A
1004	Salamandra atra	SalAtr14	315	[GATA]8 AATA	[GATA]13				-	-	-	C	-	-	-	G	-	G	9b	A	he
1004	Salamandra atra	SalAtr14	315	[GATA]9	[GATA]13				-	-	-	C	-	-	-	G	-	G	9	-	he
1005	Salamandra atra	SalAtr14	315	[GATA]8 AATA	[GATA]13				-	-	-	C	-	-	-	G	-	G	9b	A	he
1005	Salamandra atra	SalAtr14	315	[GATA]9	[GATA]13				-	-	-	-	-	-	-	-	-	-	9	-	he
1028	Salamandra atra	SalAtr14	315	[GATA]11	[GATA]13				-	-	-	C	-	-	-	G	-	G	11	-	ho
1028	Salamandra atra	SalAtr14	315	[GATA]11	[GATA]13				-	-	-	C	-	-	-	G	-	G	11	-	ho
1030	Salamandra atra	SalAtr14	315	[GATA]8 AATA	[GATA]13				C	C	G	C	C	T	A	G	A	G	9b	A	he
1030	Salamandra atra	SalAtr14	315	[GATA]9	[GATA]13				-	-	-	C	-	-	-	G	-	G	9	-	he
1088	Salamandra atra	SalAtr14	315	[GATA]8 AATA	[GATA]13				-	-	-	C	-	-	-	G	-	G	9b	A	ho
1088	Salamandra atra	SalAtr14	315	[GATA]8 AATA	[GATA]13				-	-	-	C	-	-	-	G	-	G	9b	A	ho
ZFMk-TIS-59236	Salamandra atra	SalAtr14	315	[GATA]7 AATA	[GATA]13				-	-	-	C	-	-	-	G	-	G	8b	A	he
ZFMk-TIS-59236	Salamandra atra	SalAtr14	315	[GATA]8	[GATA]13				-	-	-	C	-	-	-	G	-	G	8	-	he
ZFMk-TIS-59237	Salamandra atra	SalAtr14	315	[GATA]7 AATA	[GATA]13				-	-	-	C	-	-	-	G	-	G	8b	A	ho
ZFMk-TIS-59237	Salamandra atra	SalAtr14	315	[GATA]7 AATA	[GATA]13				-	-	-	C	-	-	-	G	-	G	8b	A	ho
ZFMk-TIS-59244	Salamandra atra	SalAtr14	315	[GATA]11	[GATA]13				-	-	-	C	-	-	-	G	-	G	11	-	ho
ZFMk-TIS-59244	Salamandra atra	SalAtr14	315	[GATA]11	[GATA]13				-	-	-	C	-	-	-	G	-	G	11	-	ho
ZFMk-TIS-59245	Salamandra atra	SalAtr14	315	[GATA]7 AATA	[GATA]13				-	-	-	C	-	-	-	G	-	G	8b	A	he
ZFMk-TIS-59245	Salamandra atra	SalAtr14	315	[GATA]8 AATA	[GATA]13				-	-	-	C	-	-	-	G	-	G	9b	A	he
722	Salamandra atra	SalAtr14	315	[GATA]8 AATA	[GATA]13				-	-	-	C	-	-	-	G	-	G	9b	A	he
722	Salamandra atra	SalAtr14	315	[GATA]9	[GATA]13				-	-	-	C	-	-	-	G	-	G	9	-	he

## Sheet: SalAtr16
ZFMK-TIS	Species	Locus	Ref Amp size	Repeat motif	Ref allele	NCBI No	Scaffold ID	LFA Sample ID		inheritance	Allele Nr.
									161 Msat
1004	Salamandra atra	SalAtr16	305	[CACT]7.1	[CACT]14.1				7.1	ho
1004	Salamandra atra	SalAtr16	305	[CACT]7.1	[CACT]14.1				7.1	ho
1005	Salamandra atra	SalAtr16	305	[CACT]7.1	[CACT]14.1				7.1	ho
1005	Salamandra atra	SalAtr16	305	[CACT]7.1	[CACT]14.1				7.1	ho
1028	Salamandra atra	SalAtr16	305	[CACT]7.1	[CACT]14.1				7.1	ho
1028	Salamandra atra	SalAtr16	305	[CACT]7.1	[CACT]14.1				7.1	ho
1030	Salamandra atra	SalAtr16	305	[CACT]10.1	[CACT]14.1				10.1	ho
1030	Salamandra atra	SalAtr16	305	[CACT]10.1	[CACT]14.1				10.1	ho
1088	Salamandra atra	SalAtr16	305	[CACT]10.1	[CACT]14.1				10.1	ho
1088	Salamandra atra	SalAtr16	305	[CACT]10.1	[CACT]14.1				10.1	ho
ZFMk-TIS-59236	Salamandra atra	SalAtr16	305	[CACT]7.1	[CACT]14.1				7.1	ho
ZFMk-TIS-59236	Salamandra atra	SalAtr16	305	[CACT]7.1	[CACT]14.1				7.1	ho
ZFMk-TIS-59237	Salamandra atra	SalAtr16	305	[CACT]7.1	[CACT]14.1				7.1	ho
ZFMk-TIS-59237	Salamandra atra	SalAtr16	305	[CACT]7.1	[CACT]14.1				7.1	ho
ZFMk-TIS-59244	Salamandra atra	SalAtr16	305	[CACT]7.1	[CACT]14.1				7.1	he
ZFMk-TIS-59244	Salamandra atra	SalAtr16	305	[CACT]10.1	[CACT]14.1				10.1	he
ZFMk-TIS-59245	Salamandra atra	SalAtr16	305	[CACT]7.1	[CACT]14.1				7.1	ho
ZFMk-TIS-59245	Salamandra atra	SalAtr16	305	[CACT]7.1	[CACT]14.1				7.1	ho
722	Salamandra atra	SalAtr16	305	[CACT]7.1	[CACT]14.1				7.1	ho
722	Salamandra atra	SalAtr16	305	[CACT]7.1	[CACT]14.1				7.1	ho

## Sheet: SalAtr17
ZFMK-TIS	Species	Locus	Ref Amp size	Repeat motif	Ref allele	NCBI No	Scaffold ID	LFA Sample ID	Haplotype		inheritance	Allele Nr.
									80 Msat	199 C->T
1004	Salamandra atra	SalAtr17	313	[GATA]12 GATG GATA	[GATA]19 GATG GATA				14	T	he
1004	Salamandra atra	SalAtr17	313	[GATA]14 GATG GATA	[GATA]19 GATG GATA				16	T	he
1005	Salamandra atra	SalAtr17	313	[GATA]12 GATG GATA	[GATA]19 GATG GATA				14	T	ho
1005	Salamandra atra	SalAtr17	313	[GATA]12 GATG GATA	[GATA]19 GATG GATA				14	T	ho
1028	Salamandra atra	SalAtr17	313	[GATA]16 GATG GATA	[GATA]19 GATG GATA				18	T	ho
1028	Salamandra atra	SalAtr17	313	[GATA]16 GATG GATA	[GATA]19 GATG GATA				18	T	ho
1030	Salamandra atra	SalAtr17	313	[GATA]12 GATG GATA	[GATA]19 GATG GATA				14	T	he
1030	Salamandra atra	SalAtr17	313	[GATA]14 GATG GATA	[GATA]19 GATG GATA				16	T	he
1088	Salamandra atra	SalAtr17	313	[GATA]11 GATG GATA	[GATA]19 GATG GATA				13	T	he
1088	Salamandra atra	SalAtr17	313	[GATA]15 GATG GATA	[GATA]19 GATG GATA				17	T	he
ZFMk-TIS-59236	Salamandra atra	SalAtr17	313	[GATA]13 GATG GATA	[GATA]19 GATG GATA				15	T	ho
ZFMk-TIS-59236	Salamandra atra	SalAtr17	313	[GATA]13 GATG GATA	[GATA]19 GATG GATA				15	T	ho
ZFMk-TIS-59237	Salamandra atra	SalAtr17	313	[GATA]13 GATG GATA	[GATA]19 GATG GATA				15	T	ho
ZFMk-TIS-59237	Salamandra atra	SalAtr17	313	[GATA]13 GATG GATA	[GATA]19 GATG GATA				15	T	ho
ZFMk-TIS-59244	Salamandra atra	SalAtr17	313	[GATA]15 GATG GATA	[GATA]19 GATG GATA				17	T	ho
ZFMk-TIS-59244	Salamandra atra	SalAtr17	313	[GATA]15 GATG GATA	[GATA]19 GATG GATA				17	T	ho
ZFMk-TIS-59245	Salamandra atra	SalAtr17	313	[GATA]13 GATG GATA	[GATA]19 GATG GATA				15	T	ho
ZFMk-TIS-59245	Salamandra atra	SalAtr17	313	[GATA]13 GATG GATA	[GATA]19 GATG GATA				15	T	ho
722	Salamandra atra	SalAtr17	313	[GATA]10 GATG GATA	[GATA]19 GATG GATA				12	T	ho
722	Salamandra atra	SalAtr17	313	[GATA]10 GATG GATA	[GATA]19 GATG GATA				12	T	ho

## Sheet: SalAtr19
ZFMK-TIS	Species	Locus	Ref Amp size	Repeat motif	Ref allele	NCBI No	Scaffold ID	LFA Sample ID	Haplotype				inheritance	Allele Nr.
									130 Msat	239 G->A	275 T->A	289 A->G
1004	Salamandra atra	SalAtr19	343	[AGAT]15	[AGAT]18				15	-	-	-	ho
1004	Salamandra atra	SalAtr19	343	[AGAT]15	[AGAT]18				15	-	-	-	ho
1005	Salamandra atra	SalAtr19	343	[AGAT]14	[AGAT]18				14	-	-	-	he
1005	Salamandra atra	SalAtr19	343	[AGAT]16	[AGAT]18				16	-	-	-	he
1028	Salamandra atra	SalAtr19	343	[AGAT]14	[AGAT]18				14	A	-	-	he
1028	Salamandra atra	SalAtr19	343	[AGAT]14	[AGAT]18				14	-	-	-	he
1030	Salamandra atra	SalAtr19	343	[AGAT]14	[AGAT]18				14	-	-	-	ho
1030	Salamandra atra	SalAtr19	343	[AGAT]14	[AGAT]18				14	-	-	-	ho
1088	Salamandra atra	SalAtr19	343	[AGAT]15	[AGAT]18				15	-	-	-	ho
1088	Salamandra atra	SalAtr19	343	[AGAT]15	[AGAT]18				15	-	-	-	ho
ZFMk-TIS-59236	Salamandra atra	SalAtr19	343	[AGAT]15	[AGAT]18				15	-	-	-	ho
ZFMk-TIS-59236	Salamandra atra	SalAtr19	343	[AGAT]15	[AGAT]18				15	-	-	-	ho
ZFMk-TIS-59237	Salamandra atra	SalAtr19	343	[AGAT]15	[AGAT]18				15	-	-	-	ho
ZFMk-TIS-59237	Salamandra atra	SalAtr19	343	[AGAT]15	[AGAT]18				15	-	-	-	ho
ZFMk-TIS-59244	Salamandra atra	SalAtr19	343	[AGAT]14	[AGAT]18				14	-	-	-	ho
ZFMk-TIS-59244	Salamandra atra	SalAtr19	343	[AGAT]14	[AGAT]18				14	-	-	-	ho
ZFMk-TIS-59245	Salamandra atra	SalAtr19	343	[AGAT]14	[AGAT]18				14	-	A	G	he
ZFMk-TIS-59245	Salamandra atra	SalAtr19	343	[AGAT]16	[AGAT]18				16	-	-	-	he
722	Salamandra atra	SalAtr19	343	[AGAT]14	[AGAT]18				14	-	-	-	ho
722	Salamandra atra	SalAtr19	343	[AGAT]14	[AGAT]18				14	-	-	-	ho

[truncated: 5 more sheets: SalAtr21, SalAtr22, SalAtr25, SalAtr27, SalAtr29]
