# Supplementary material for: FOGS: A SNPSTR Marker Database to Combat Wildlife Trafficking and a Cell Culture Bank for Ex‐Situ Conservation
Source: Mol Ecol Resour. 2025 Jan 10;25(4):e14062. doi: 10.1111/1755-0998.14062 (PMC11969641; doi:10.1111/1755-0998.14062)
Supplement: Supplementary file 4 — Table S4. SNPSTR data. [file MEN-25-e14062-s001.zip › Supplementary S4/Serinus_serinus_SNPSTR.xlsx]

## Sheet: SerSer1
ZFMK-TIS	Species	Locus	Ref Amp size	Repeat motif	Ref allele	NCBI No	Scaffold ID	LFA Sample ID	Haplotype							inheritance	Allele Nr.
									117 T->A	129 A->G	162 Msat	259 G->A	277 G->T	308 T->G	313 T->A
ZFMK-DNA-FD19595330	Serinus serinus	SerSer1	339		[CATC]16.1				NA	NA	NA	NA	NA	NA	NA	NA
ZFMK-DNA-FD19595330	Serinus serinus	SerSer1	339		[CATC]16.1				NA	NA	NA	NA	NA	NA	NA	NA
ZFMK-DNA-FD19595346	Serinus serinus	SerSer1	339		[CATC]16.1				NA	NA	NA	NA	NA	NA	NA	NA
ZFMK-DNA-FD19595346	Serinus serinus	SerSer1	339		[CATC]16.1				NA	NA	NA	NA	NA	NA	NA	NA
ZFMK-DNA-FD19595268	Serinus serinus	SerSer1	339	[CATC]17.1	[CATC]16.1				A	G	17.1	-	T	G	A	ho
ZFMK-DNA-FD19595268	Serinus serinus	SerSer1	339	[CATC]17.1	[CATC]16.1				A	G	17.1	-	T	G	A	ho
ZFMK-DNA-FD19595284	Serinus serinus	SerSer1	339		[CATC]16.1				NA	NA	NA	NA	NA	NA	NA	NA
ZFMK-DNA-FD19595284	Serinus serinus	SerSer1	339		[CATC]16.1				NA	NA	NA	NA	NA	NA	NA	NA
ZFMK-TIS-2515038	Serinus serinus	SerSer1	339	[CATC]16.1	[CATC]16.1				-	G	16.1	-	-	-	-	ho
ZFMK-TIS-2515038	Serinus serinus	SerSer1	339	[CATC]16.1	[CATC]16.1				-	G	16.1	-	-	-	-	ho
ZFMK-TIS-2515039	Serinus serinus	SerSer1	339		[CATC]16.1				NA	NA	NA	NA	NA	NA	NA	NA
ZFMK-TIS-2515039	Serinus serinus	SerSer1	339		[CATC]16.1				NA	NA	NA	NA	NA	NA	NA	NA
ZFMK-TIS-2530241	Serinus serinus	SerSer1	339	[CATC]16.1	[CATC]16.1				A	G	16.1	-	-	-	-	ho
ZFMK-TIS-2530241	Serinus serinus	SerSer1	339	[CATC]16.1	[CATC]16.1				A	G	16.1	-	-	-	-	ho
ZFMK-TIS-2530296	Serinus serinus	SerSer1	339		[CATC]16.1				NA	NA	NA	NA	NA	NA	NA	NA
ZFMK-TIS-2530296	Serinus serinus	SerSer1	339		[CATC]16.1				NA	NA	NA	NA	NA	NA	NA	NA
ZFMK-DNA-FD19595332	Serinus serinus	SerSer1	339	[CATC]15.1	[CATC]16.1				-	G	15.1	A	T	G	-	he
ZFMK-DNA-FD19595332	Serinus serinus	SerSer1	339	[CATC]16.1	[CATC]16.1				-	-	16.1	-	-	G	-	he
ZFMK-DNA-FD19595348	Serinus serinus	SerSer1	339	[CATC]17.1	[CATC]16.1				A	G	17.1	-	-	-	-	ho
ZFMK-DNA-FD19595348	Serinus serinus	SerSer1	339	[CATC]17.1	[CATC]16.1				A	G	17.1	-	-	-	-	ho

## Sheet: SerSer2
ZFMK-TIS	Species	Locus	Ref Amp size	Repeat motif	Ref allele	NCBI No	Scaffold ID	LFA Sample ID	Haplotype								inheritance	Allele Nr.
									78 G->T	85 C->T	87 A->G	99 G->A	105 A->G	146 T->G	154 Msat	272 C->T
ZFMK-DNA-FD19595330	Serinus serinus	SerSer2	304	[ATAG]16.3	[AT]2 [ATAG]16.1				-	-	-	-	-	-	16.3j	-	he
ZFMK-DNA-FD19595330	Serinus serinus	SerSer2	304	AT [ATAG]16.3	[AT]2 [ATAG]16.1				-	-	G	A	G	-	17.3b	-	he
ZFMK-DNA-FD19595346	Serinus serinus	SerSer2	304	[ATAG]16.3	[AT]2 [ATAG]16.1				-	-	G	A	G	-	16.3j	-	he
ZFMK-DNA-FD19595346	Serinus serinus	SerSer2	304	[ATAG]16.3	[AT]2 [ATAG]16.1				-	-	-	-	-	-	16.3j	-	he
ZFMK-DNA-FD19595268	Serinus serinus	SerSer2	304	AG [ATAG]16.3	[AT]2 [ATAG]16.1				-	-	G	A	G	-	17.3c	-	he
ZFMK-DNA-FD19595268	Serinus serinus	SerSer2	304	[ATAG]18.3	[AT]2 [ATAG]16.1				-	-	G	A	G	-	18.3j	-	he
ZFMK-DNA-FD19595284	Serinus serinus	SerSer2	304	[AT]9 [ATAG]2.3	[AT]2 [ATAG]16.1				-	T	-	-	-	-	11.3d	-	he
ZFMK-DNA-FD19595284	Serinus serinus	SerSer2	304	[AT]8 [ATAG]5.3	[AT]2 [ATAG]16.1				-	-	-	-	-	G	13.3e	T	he
ZFMK-TIS-2515038	Serinus serinus	SerSer2	304	AT [ATAG]18.3	[AT]2 [ATAG]16.1				T	-	G	A	G	-	19.3b	-	ho
ZFMK-TIS-2515038	Serinus serinus	SerSer2	304	AT [ATAG]18.3	[AT]2 [ATAG]16.1				T	-	G	A	G	-	19.3b	-	ho
ZFMK-TIS-2515039	Serinus serinus	SerSer2	304	[AT]5 CTAT [ATAG]2.3	[AT]2 [ATAG]16.1				-	-	-	-	-	-	8.3f	-	ho
ZFMK-TIS-2515039	Serinus serinus	SerSer2	304	[AT]5 CTAT [ATAG]2.3	[AT]2 [ATAG]16.1				-	-	-	-	-	-	8.3f	-	ho
ZFMK-TIS-2530241	Serinus serinus	SerSer2	304	[AT]5 [ATAG]3.3	[AT]2 [ATAG]16.1				-	T	G	-	G	-	8.3g	-	he
ZFMK-TIS-2530241	Serinus serinus	SerSer2	304	[AT]4 GT [AT]3 [ATAG]2.3	[AT]2 [ATAG]16.1				-	-	G	-	G	-	10.3h	-	he
ZFMK-TIS-2530296	Serinus serinus	SerSer2	304	[AT]5 [ATAG]1.3	[AT]2 [ATAG]16.1				-	-	-	-	-	-	6.3g	-	ho
ZFMK-TIS-2530296	Serinus serinus	SerSer2	304	[AT]5 [ATAG]1.3	[AT]2 [ATAG]16.1				-	-	-	-	-	-	6.3g	-	ho
ZFMK-DNA-FD19595332	Serinus serinus	SerSer2	304	[AT]6 [ATAG]2.3	[AT]2 [ATAG]16.1				-	-	-	-	-	-	8.3i	T	he
ZFMK-DNA-FD19595332	Serinus serinus	SerSer2	304	[ATAG]16.3	[AT]2 [ATAG]16.1				-	-	-	-	-	-	16.3j	-	he
ZFMK-DNA-FD19595348	Serinus serinus	SerSer2	304	AG [ATAG]15.3	[AT]2 [ATAG]16.1				-	-	G	A	G	-	16.3c	-	he
ZFMK-DNA-FD19595348	Serinus serinus	SerSer2	304	AG [ATAG]16.3	[AT]2 [ATAG]16.1				-	-	G	A	G	-	17.3c	-	he

## Sheet: SerSer3
ZFMK-TIS	Species	Locus	Ref Amp size	Repeat motif	Ref allele	NCBI No	Scaffold ID	LFA Sample ID	Haplotype								inheritance	Allele Nr.
									115 Msat	190 T->C	191 A->C	198 C->T	226 T->C	248 A->C	268 T->C	272 T->A
ZFMK-DNA-FD19595330	Serinus serinus	SerSer3	301		[CATC]18.3				NA	NA	NA	NA	NA	NA	NA	NA	NA
ZFMK-DNA-FD19595330	Serinus serinus	SerSer3	301		[CATC]18.3				NA	NA	NA	NA	NA	NA	NA	NA	NA
ZFMK-DNA-FD19595346	Serinus serinus	SerSer3	301	CATC GATC [CATC]11.3	[CATC]18.3				13.3b	-	-	-	-	-	-	-	he
ZFMK-DNA-FD19595346	Serinus serinus	SerSer3	301	CATC GATC [CATC]18 CATT [CATC]4.3	[CATC]18.3				25.3c	-	-	-	-	-	-	-	he
ZFMK-DNA-FD19595268	Serinus serinus	SerSer3	301	[CATC]25.3	[CATC]18.3				25.3	-	C	-	-	-	C	-	he
ZFMK-DNA-FD19595268	Serinus serinus	SerSer3	301	[CATC]25.3	[CATC]18.3				25.3	-	-	-	-	-	-	-	he
ZFMK-DNA-FD19595284	Serinus serinus	SerSer3	301	[CATC]23.3	[CATC]18.3				23.3	-	-	-	-	-	-	-	ho
ZFMK-DNA-FD19595284	Serinus serinus	SerSer3	301	[CATC]23.3	[CATC]18.3				23.3	-	-	-	-	-	-	-	ho
ZFMK-TIS-2515038	Serinus serinus	SerSer3	301	[CATC]17 CACT GTC CATC CAGC CATT [CATC]4.3	[CATC]18.3				26.2d	-	-	T	-	-	-	-	ho
ZFMK-TIS-2515038	Serinus serinus	SerSer3	301	[CATC]17 CACT GTC CATC CAGC CATT [CATC]4.3	[CATC]18.3				26.2d	-	-	T	-	-	-	-	ho
ZFMK-TIS-2515039	Serinus serinus	SerSer3	301	[CATC]2 ATC [CATC]18 CATT [CATC]4.3	[CATC]18.3				26.2e	-	-	-	-	C	-	-	ho
ZFMK-TIS-2515039	Serinus serinus	SerSer3	301	[CATC]2 ATC [CATC]18 CATT [CATC]4.3	[CATC]18.3				26.2e	-	-	-	-	C	-	-	ho
ZFMK-TIS-2530241	Serinus serinus	SerSer3	301	[CATC]20.3	[CATC]18.3				20.3	-	-	-	-	-	-	A	he
ZFMK-TIS-2530241	Serinus serinus	SerSer3	301	CATT [CATC]2 CAGC CATC CCTC [CATC]5 CATT [CATC]8 TATA [CATC]2.3	[CATC]18.3				23.3f	-	-	-	-	-	-	-	he
ZFMK-TIS-2530296	Serinus serinus	SerSer3	301		[CATC]18.3				NA	NA	NA	NA	NA	NA	NA	NA	NA
ZFMK-TIS-2530296	Serinus serinus	SerSer3	301		[CATC]18.3				NA	NA	NA	NA	NA	NA	NA	NA	NA
ZFMK-DNA-FD19595332	Serinus serinus	SerSer3	301	[CATC]18.3	[CATC]18.3				18.3	C	-	-	C	-	-	-	he
ZFMK-DNA-FD19595332	Serinus serinus	SerSer3	301	[CATC]18.3	[CATC]18.3				18.3	-	-	-	-	-	-	-	he
ZFMK-DNA-FD19595348	Serinus serinus	SerSer3	301	[CATC]25.3	[CATC]18.3				25.3	-	C	-	-	-	-	-	he
ZFMK-DNA-FD19595348	Serinus serinus	SerSer3	301	[CATC]25.3	[CATC]18.3				25.3	-	-	-	-	-	-	-	he

## Sheet: SerSer4
ZFMK-TIS	Species	Locus	Ref Amp size	Repeat motif	Ref allele	NCBI No	Scaffold ID	LFA Sample ID	Haplotype						inheritance	Allele Nr.
									149 Msat	240 C->T	241 C->T	254 T->C	263 C->T	271 A->T
ZFMK-DNA-FD19595330	Serinus serinus	SerSer4	333	[AGAT]15.1	[AGAT]17.1				15.1	T	-	-	T	-	he
ZFMK-DNA-FD19595330	Serinus serinus	SerSer4	333	[AGAT]15.1	[AGAT]17.1				15.1	-	-	-	-	-	he
ZFMK-DNA-FD19595346	Serinus serinus	SerSer4	333	AT [AGAT]18.1	[AGAT]17.1				19.1b	T	-	-	-	-	ho
ZFMK-DNA-FD19595346	Serinus serinus	SerSer4	333	AT [AGAT]18.1	[AGAT]17.1				19.1b	T	-	-	-	-	ho
ZFMK-DNA-FD19595268	Serinus serinus	SerSer4	333	[AGAT]16.1	[AGAT]17.1				16.1	T	-	C	-	-	he
ZFMK-DNA-FD19595268	Serinus serinus	SerSer4	333	[AGAT]17.1	[AGAT]17.1				17.1	T	-	-	-	-	he
ZFMK-DNA-FD19595284	Serinus serinus	SerSer4	333	[AGAT]18.1	[AGAT]17.1				18.1	T	-	-	-	-	ho
ZFMK-DNA-FD19595284	Serinus serinus	SerSer4	333	[AGAT]18.1	[AGAT]17.1				18.1	T	-	-	-	-	ho
ZFMK-TIS-2515038	Serinus serinus	SerSer4	333	ATAT [AGAT]12.1	[AGAT]17.1				13.1c	T	T	-	-	-	he
ZFMK-TIS-2515038	Serinus serinus	SerSer4	333	[AGAT]15.1	[AGAT]17.1				15.1	T	-	C	-	-	he
ZFMK-TIS-2515039	Serinus serinus	SerSer4	333	[AGAT]17.1	[AGAT]17.1				15.1	T	-	C	-	T	he
ZFMK-TIS-2515039	Serinus serinus	SerSer4	333	ATAT [AGAT]16.1	[AGAT]17.1				17.1c	T	-	-	-	T	he
ZFMK-TIS-2530241	Serinus serinus	SerSer4	333	ATAT [AGAT]13.1	[AGAT]17.1				14.1c	T	-	-	-	-	he
ZFMK-TIS-2530241	Serinus serinus	SerSer4	333	[AGAT]16.1	[AGAT]17.1				16.1	T	-	C	-	-	he
ZFMK-TIS-2530296	Serinus serinus	SerSer4	333		[AGAT]17.1				NA	NA	NA	NA	NA	NA	NA
ZFMK-TIS-2530296	Serinus serinus	SerSer4	333		[AGAT]17.1				NA	NA	NA	NA	NA	NA	NA
ZFMK-DNA-FD19595332	Serinus serinus	SerSer4	333	[AGAT]16.1	[AGAT]17.1				16.1	-	-	C	-	-	he
ZFMK-DNA-FD19595332	Serinus serinus	SerSer4	333	[AGAT]17.1	[AGAT]17.1				17.1	-	-	-	-	-	he
ZFMK-DNA-FD19595348	Serinus serinus	SerSer4	333	[AGAT]15.1	[AGAT]17.1				15.1	T	-	C	-	-	he
ZFMK-DNA-FD19595348	Serinus serinus	SerSer4	333	[AGAT]17.1	[AGAT]17.1				17.1	T	-	-	-	-	he

## Sheet: SerSer5
ZFMK-TIS	Species	Locus	Ref Amp size	Repeat motif	Ref allele	NCBI No	Scaffold ID	LFA Sample ID	Haplotype															inheritance	Allele Nr.
									38 A->G	46 T->A	71 A->C	89 C->A	116 T->C	117 G->A	124 A->G	134 C->G	135 G->C	139 T->A	153 Msat	266 T->C	274 C->A	276 T->A	293 G->A
ZFMK-DNA-FD19595330	Serinus serinus	SerSer5	319	[ATAG]2 ATAT [ATAG]2 [ACAG]4 [ATAG]3.3	[ATAG]17.3				-	-	-	-	C	A	G	-	C	A	12.3b	-	-	-	-	he
ZFMK-DNA-FD19595330	Serinus serinus	SerSer5	319	[ATAG]16.3	[ATAG]17.3				G	-	-	-	-	-	-	-	-	-	16.3	-	-	-	-	he
ZFMK-DNA-FD19595346	Serinus serinus	SerSer5	319	[ATAG]2 ATAT [ATAG]2 [ACAG]4 [ATAG]3.3	[ATAG]17.3				G	A	C	-	C	A	G	-	C	A	12.3b	C	-	A	-	he
ZFMK-DNA-FD19595346	Serinus serinus	SerSer5	319	[ATAG]17.3	[ATAG]17.3				-	-	-	-	-	-	-	-	-	-	17.3	-	-	-	-	he
ZFMK-DNA-FD19595268	Serinus serinus	SerSer5	319	[ATAG]2 ATAT [ATAG]2 [ACAG]4 [ATAG]3.3	[ATAG]17.3				-	-	-	-	C	A	G	-	C	A	12.3b	-	-	-	-	he
ZFMK-DNA-FD19595268	Serinus serinus	SerSer5	319	[ATAG]2 ATAC [ATAG]16.3	[ATAG]17.3				-	-	-	-	-	-	-	-	-	-	19.3c	-	-	-	-	he
ZFMK-DNA-FD19595284	Serinus serinus	SerSer5	319	[ATAG]2 ATAT [ATAG]2 [ACAG]4 [ATAG]3.3	[ATAG]17.3				-	-	-	-	C	A	G	-	C	A	12.3b	-	-	-	-	he
ZFMK-DNA-FD19595284	Serinus serinus	SerSer5	319	[ATAG]17.3	[ATAG]17.3				-	-	-	-	-	-	-	-	-	-	17.3	-	-	-	-	he
ZFMK-TIS-2515038	Serinus serinus	SerSer5	319	[ATAG]2 ATAT [ATAG]2 [ACAG]4 [ATAG]3.3	[ATAG]17.3				-	-	-	-	C	A	G	-	C	A	12.3b	-	-	-	-	he
ZFMK-TIS-2515038	Serinus serinus	SerSer5	319	[ATAG]2 ATAC [ATAG]16.3	[ATAG]17.3				-	-	-	-	-	-	-	-	-	-	19.3c	-	A	-	-	he
ZFMK-TIS-2515039	Serinus serinus	SerSer5	319	[ATAG]15.3	[ATAG]17.3				-	-	-	-	-	-	-	-	-	-	15.3	-	-	-	-	he
ZFMK-TIS-2515039	Serinus serinus	SerSer5	319	[ATAG]2 ATAC [ATAG]15.3	[ATAG]17.3				-	-	-	-	-	-	-	-	-	-	18.3c	-	-	-	-	he
ZFMK-TIS-2530241	Serinus serinus	SerSer5	319	[ATAG]2 ATAC [ATAG]13.3	[ATAG]17.3				-	-	-	-	-	-	-	-	-	-	16.3c	-	-	-	-	he
ZFMK-TIS-2530241	Serinus serinus	SerSer5	319	[ATAG]17.3	[ATAG]17.3				-	-	-	-	-	-	-	G	-	-	17.3	-	A	-	-	he
ZFMK-TIS-2530296	Serinus serinus	SerSer5	319	[ATAG]6.3	[ATAG]17.3				G	A	-	-	-	-	-	-	-	-	6.3	-	-	-	-	he
ZFMK-TIS-2530296	Serinus serinus	SerSer5	319	[ATAG]6.3	[ATAG]17.3				-	-	-	-	-	-	-	-	-	-	6.3	-	-	-	-	he
ZFMK-DNA-FD19595332	Serinus serinus	SerSer5	319	[ATAG]16.3	[ATAG]17.3				-	-	-	-	-	-	-	-	-	-	16.3	-	-	-	-	he
ZFMK-DNA-FD19595332	Serinus serinus	SerSer5	319	[ATAG]17.3	[ATAG]17.3				-	-	-	-	-	-	-	-	-	-	17.3	-	-	-	-	he
ZFMK-DNA-FD19595348	Serinus serinus	SerSer5	319	[ATAG]8.3	[ATAG]17.3				G	A	-	A	-	-	-	-	-	-	8.3	-	-	-	-	he
ZFMK-DNA-FD19595348	Serinus serinus	SerSer5	319	[ATAG]2 ATAT [ATAG]2 [ACAG]4 [ATAG]3.3	[ATAG]17.3				-	-	-	-	C	A	G	-	C	A	12.3b	-	-	-	A	he

## Sheet: SerSer7
ZFMK-TIS	Species	Locus	Ref Amp size	Repeat motif	Ref allele	NCBI No	Scaffold ID	LFA Sample ID	Haplotype														inheritance	Allele Nr.
									59 T->C	104 T->C	107 T->C	138 Msat	224 G->T	226 A->T	229 T->C	236 C->T	242 A->C	243 C->T	245 A->G	250 C->T	252 C->T	254 C->T
ZFMK-DNA-FD19595330	Serinus serinus	SerSer7	301	[CATC]17.1	[CATC]19.1				-	C	C	17.1	-	-	-	-	-	-	-	-	-	T	he
ZFMK-DNA-FD19595330	Serinus serinus	SerSer7	301	[CATC]17.1	[CATC]19.1				-	C	-	17.1	-	-	-	-	-	-	-	-	-	-	he
ZFMK-DNA-FD19595346	Serinus serinus	SerSer7	301	[CATC]17.1	[CATC]19.1				-	C	C	17.1	-	-	-	-	-	-	-	-	-	T	he
ZFMK-DNA-FD19595346	Serinus serinus	SerSer7	301	[CATC]18.1	[CATC]19.1				-	C	C	18.1	-	T	-	T	-	-	-	-	-	T	he
ZFMK-DNA-FD19595268	Serinus serinus	SerSer7	301	[CATC]15.1	[CATC]19.1				-	C	-	15.1	-	-	-	-	-	-	-	-	-	T	he
ZFMK-DNA-FD19595268	Serinus serinus	SerSer7	301	[CATC]15.1	[CATC]19.1				-	C	-	15.1	-	-	-	-	-	-	-	-	-	-	he
ZFMK-DNA-FD19595284	Serinus serinus	SerSer7	301	[CATC]16.1	[CATC]19.1				-	C	-	16.1	T	-	-	-	C	-	-	-	-	T	he
ZFMK-DNA-FD19595284	Serinus serinus	SerSer7	301	[CATC]16.1	[CATC]19.1				-	C	-	16.1	-	-	-	-	-	-	-	-	-	T	he
ZFMK-TIS-2515038	Serinus serinus	SerSer7	301	[CATC]14.1	[CATC]19.1				-	C	C	14.1	-	-	-	-	-	-	-	-	-	-	he
ZFMK-TIS-2515038	Serinus serinus	SerSer7	301	[CATC]16.1	[CATC]19.1				-	C	C	16.1	-	-	-	-	-	-	-	-	-	-	he
ZFMK-TIS-2515039	Serinus serinus	SerSer7	301	[CATC]17.1	[CATC]19.1				-	C	C	17.1	-	-	-	-	-	-	-	-	-	-	he
ZFMK-TIS-2515039	Serinus serinus	SerSer7	301	[CATC]19.1	[CATC]19.1				-	C	C	19.1	-	-	-	-	-	-	-	-	-	-	he
ZFMK-TIS-2530241	Serinus serinus	SerSer7	301	([CATC]2 TATC)2 [CATC]13.1	[CATC]19.1				-	C	-	19.1b	-	-	-	-	-	-	-	-	-	-	ho
ZFMK-TIS-2530241	Serinus serinus	SerSer7	301	([CATC]2 TATC)2 [CATC]13.1	[CATC]19.1				-	C	-	19.1b	-	-	-	-	-	-	-	-	-	-	ho
ZFMK-TIS-2530296	Serinus serinus	SerSer7	301	[CATC]17.1	[CATC]19.1				C	-	-	17.1	-	T	C	-	-	T	-	T	T	-	he
ZFMK-TIS-2530296	Serinus serinus	SerSer7	301	[CATC]17.1	[CATC]19.1				C	-	-	17.1	-	-	-	-	-	T	-	T	-	-	he
ZFMK-DNA-FD19595332	Serinus serinus	SerSer7	301	[CATC]17.1	[CATC]19.1				-	C	-	17.1	-	-	-	-	-	-	-	-	-	T	he
ZFMK-DNA-FD19595332	Serinus serinus	SerSer7	301	[CATC]19.1	[CATC]19.1				-	C	-	19.1	-	-	-	-	-	-	-	-	-	T	he
ZFMK-DNA-FD19595348	Serinus serinus	SerSer7	301	[CATC]15.1	[CATC]19.1				-	C	-	15.1	-	-	-	-	-	-	G	-	-	-	he
ZFMK-DNA-FD19595348	Serinus serinus	SerSer7	301	[CATC]15.1	[CATC]19.1				-	C	-	15.1	-	-	-	-	-	-	-	-	-	-	he

## Sheet: SerSer8
ZFMK-TIS	Species	Locus	Ref Amp size	Repeat motif	Ref allele	NCBI No	Scaffold ID	LFA Sample ID	Haplotype											inheritance	Allele Nr.
									50 T->G	68 G->T	76 T->C	78 T->G	96 Msat	156 A->G	157 A->T	159 A->T	163 G->A	188 A->G	234 C->A
ZFMK-DNA-FD19595330	Serinus serinus	SerSer8	310	CAAC [CAAT]5.2	[CAAT]2 CAAC [CAAT]11.2				G	-	-	G	6.2b	-	-	T	-	-	A	ho
ZFMK-DNA-FD19595330	Serinus serinus	SerSer8	310	CAAC [CAAT]5.2	[CAAT]2 CAAC [CAAT]11.2				G	-	-	G	6.2b	-	-	T	-	-	A	ho
ZFMK-DNA-FD19595346	Serinus serinus	SerSer8	310	[CAAT]12.2	[CAAT]2 CAAC [CAAT]11.2				-	-	-	-	12.2c	G	-	-	-	-	A	ho
ZFMK-DNA-FD19595346	Serinus serinus	SerSer8	310	[CAAT]12.2	[CAAT]2 CAAC [CAAT]11.2				-	-	-	-	12.2c	G	-	-	-	-	A	ho
ZFMK-DNA-FD19595268	Serinus serinus	SerSer8	310	CAAC [CAAT]6.2	[CAAT]2 CAAC [CAAT]11.2				G	-	-	G	7.2b	-	-	-	-	-	A	he
ZFMK-DNA-FD19595268	Serinus serinus	SerSer8	310	[CAAT]7 AAAT CA	[CAAT]2 CAAC [CAAT]11.2				G	-	-	-	8.2d	G	-	-	-	-	A	he
ZFMK-DNA-FD19595284	Serinus serinus	SerSer8	310	[CAAT]2 (CAAC CAAT)2 CAAC [CAAT]7.2	[CAAT]2 CAAC [CAAT]11.2				-	-	-	-	14.2e	-	-	-	-	-	A	he
ZFMK-DNA-FD19595284	Serinus serinus	SerSer8	310	[CAAC]2 [CAAT]10 CAAC [CAAT]4.2	[CAAT]2 CAAC [CAAT]11.2				-	T	-	-	17.2f	G	-	-	-	-	A	he
ZFMK-TIS-2515038	Serinus serinus	SerSer8	310	[CAAT]12.2	[CAAT]2 CAAC [CAAT]11.2				G	-	C	-	12.2c	-	-	-	A	-	A	he
ZFMK-TIS-2515038	Serinus serinus	SerSer8	310	[CAAT]12.2	[CAAT]2 CAAC [CAAT]11.2				G	-	C	-	12.2c	-	-	-	-	-	A	he
ZFMK-TIS-2515039	Serinus serinus	SerSer8	310	[CAAT]10.2	[CAAT]2 CAAC [CAAT]11.2				G	-	-	-	10.2c	G	-	-	-	G	A	he
ZFMK-TIS-2515039	Serinus serinus	SerSer8	310	CAAT CAAC [CAAT]12.2	[CAAT]2 CAAC [CAAT]11.2				-	-	-	-	14.2g	G	-	-	-	G	A	he
ZFMK-TIS-2530241	Serinus serinus	SerSer8	310	CAAC [CAAT]5.2	[CAAT]2 CAAC [CAAT]11.2				-	-	-	G	6.2b	-	-	T	-	-	A	he
ZFMK-TIS-2530241	Serinus serinus	SerSer8	310	CAAT CAAC [CAAT]5 CAAC [CAAT]10.2	[CAAT]2 CAAC [CAAT]11.2				-	-	-	-	18.2h	-	T	T	-	-	A	he
ZFMK-TIS-2530296	Serinus serinus	SerSer8	310		[CAAT]2 CAAC [CAAT]11.2				NA	NA	NA	NA	NA	NA	NA	NA	NA	NA	NA	NA
ZFMK-TIS-2530296	Serinus serinus	SerSer8	310		[CAAT]2 CAAC [CAAT]11.2				NA	NA	NA	NA	NA	NA	NA	NA	NA	NA	NA	NA
ZFMK-DNA-FD19595332	Serinus serinus	SerSer8	310	[CAAT]2 CAAC [CAAT]11.2	[CAAT]2 CAAC [CAAT]11.2				-	-	-	-	14.2	G	-	-	-	-	A	he
ZFMK-DNA-FD19595332	Serinus serinus	SerSer8	310	[CAAC]2 [CAAT]8 CAAC [CAAT]4.2	[CAAT]2 CAAC [CAAT]11.2				-	T	-	-	15.2i	G	-	-	-	-	A	he
ZFMK-DNA-FD19595348	Serinus serinus	SerSer8	310	[CAAT]2 CAAC [CAAT]9.2	[CAAT]2 CAAC [CAAT]11.2				-	-	-	-	12.2	G	-	-	-	-	-	he
ZFMK-DNA-FD19595348	Serinus serinus	SerSer8	310	[CAAT]2 CAAC [CAAT]11.2	[CAAT]2 CAAC [CAAT]11.2				-	-	-	-	14.2	G	-	-	-	-	-	he

## Sheet: SerSer9
ZFMK-TIS	Species	Locus	Ref Amp size	Repeat motif	Ref allele	NCBI No	Scaffold ID	LFA Sample ID	Haplotype										inheritance	Allele Nr.
									64 Msat	135 A->G	147 G->A	164 G->A	172 G->A	195 C->T	200 G->A	214 T->G	256 C->T	266 C->T
ZFMK-DNA-FD19595330	Serinus serinus	SerSer9	308	[GAAT]13.3	[GAAT]14.3				13.3	G	-	-	A	T	-	-	-	-	he
ZFMK-DNA-FD19595330	Serinus serinus	SerSer9	308	[GAAT]18 GAAC GAGT GAA	[GAAT]14.3				20.3b	-	-	-	A	T	-	-	-	-	he
ZFMK-DNA-FD19595346	Serinus serinus	SerSer9	308	[GAAT]3 GCAT [GAAT]11.3	[GAAT]14.3				15.3c	G	A	A	-	T	-	G	-	-	he
ZFMK-DNA-FD19595346	Serinus serinus	SerSer9	308	[GAAT]16.3	[GAAT]14.3				16.3	-	-	-	-	T	-	-	-	-	he
ZFMK-DNA-FD19595268	Serinus serinus	SerSer9	308	[GAAT]5.3	[GAAT]14.3				5.3	G	A	-	-	-	-	-	T	-	he
ZFMK-DNA-FD19595268	Serinus serinus	SerSer9	308	[GAAT]18 GAAC [GAAT]1.3	[GAAT]14.3				20.3d	G	A	-	-	T	A	-	-	-	he
ZFMK-DNA-FD19595284	Serinus serinus	SerSer9	308	[GAAT]16.3	[GAAT]14.3				16.3	G	A	-	-	-	-	-	-	-	ho
ZFMK-DNA-FD19595284	Serinus serinus	SerSer9	308	[GAAT]16.3	[GAAT]14.3				16.3	G	A	-	-	-	-	-	-	-	ho
ZFMK-TIS-2515038	Serinus serinus	SerSer9	308	[GAAT]16.3	[GAAT]14.3				16.3	G	A	-	-	-	-	-	-	T	he
ZFMK-TIS-2515038	Serinus serinus	SerSer9	308	[GAAT]17 GAAC [GAAT]1.3	[GAAT]14.3				19.3d	G	A	-	-	T	-	-	-	T	he
ZFMK-TIS-2515039	Serinus serinus	SerSer9	308	[GAAT]12.3	[GAAT]14.3				12.3	G	A	-	-	T	-	-	-	-	he
ZFMK-TIS-2515039	Serinus serinus	SerSer9	308	[GAAT]12 GAACT [GAAT]5.3	[GAAT]14.3				18.3e	G	A	-	-	T	-	-	-	-	he
ZFMK-TIS-2530241	Serinus serinus	SerSer9	308	[GAAT]12.3	[GAAT]14.3				12.3	G	A	-	-	T	A	-	-	-	he
ZFMK-TIS-2530241	Serinus serinus	SerSer9	308	[GAAT]13.3	[GAAT]14.3				13.3	-	-	-	-	T	A	-	-	-	he
ZFMK-TIS-2530296	Serinus serinus	SerSer9	308	[GAAT]3 GAAG [GAAT]15 GAAG GAAC [GAAT]1.3	[GAAT]14.3				22.3f	-	-	-	-	-	-	-	-	-	ho
ZFMK-TIS-2530296	Serinus serinus	SerSer9	308	[GAAT]3 GAAG [GAAT]15 GAAG GAAC [GAAT]1.3	[GAAT]14.3				22.3f	-	-	-	-	-	-	-	-	-	ho
ZFMK-DNA-FD19595332	Serinus serinus	SerSer9	308	[GAAT]14.3	[GAAT]14.3				14.3	-	-	-	-	-	-	-	T	-	he
ZFMK-DNA-FD19595332	Serinus serinus	SerSer9	308	[GAAT]16.3	[GAAT]14.3				16.3	-	-	-	-	-	-	-	T	-	he
ZFMK-DNA-FD19595348	Serinus serinus	SerSer9	308	[GAAT]5.3	[GAAT]14.3				5.3	G	A	-	-	-	-	-	T	-	ho
ZFMK-DNA-FD19595348	Serinus serinus	SerSer9	308	[GAAT]5.3	[GAAT]14.3				5.3	G	A	-	-	-	-	-	T	-	ho

## Sheet: SerSer10
ZFMK-TIS	Species	Locus	Ref Amp size	Repeat motif	Ref allele	NCBI No	Scaffold ID	LFA Sample ID	Haplotype							inheritance	Allele Nr.
									84 G->C	85 C->G	140 G->A	155 A->G	162 C->A	170 Msat	292 A->T
ZFMK-DNA-FD19595330	Serinus serinus	SerSer10	323	[CTAA]19 CTAC CTAA	[CTAA]18				-	-	-	-	-	21b	-	ho
ZFMK-DNA-FD19595330	Serinus serinus	SerSer10	323	[CTAA]19 CTAC CTAA	[CTAA]18				-	-	-	-	-	21b	-	ho
ZFMK-DNA-FD19595346	Serinus serinus	SerSer10	323	[CTAA]18	[CTAA]18				C	-	-	-	-	18	-	he
ZFMK-DNA-FD19595346	Serinus serinus	SerSer10	323	[CTAA]18	[CTAA]18				-	-	-	-	-	18	-	he
ZFMK-DNA-FD19595268	Serinus serinus	SerSer10	323	[CTAA]17	[CTAA]18				-	-	-	-	-	17	T	he
ZFMK-DNA-FD19595268	Serinus serinus	SerSer10	323	[CTAA]3 CTGA [CTAA]14 CTAC CTAA	[CTAA]18				-	-	-	-	-	20c	-	he
ZFMK-DNA-FD19595284	Serinus serinus	SerSer10	323	[CTAA]17 CTAC CTAA	[CTAA]18				C	-	A	-	-	19b	-	he
ZFMK-DNA-FD19595284	Serinus serinus	SerSer10	323	[CTAA]23 CTAC CTAA	[CTAA]18				C	-	A	-	-	25b	-	he
ZFMK-TIS-2515038	Serinus serinus	SerSer10	323	[CTAA]16	[CTAA]18				-	G	-	-	-	16	-	he
ZFMK-TIS-2515038	Serinus serinus	SerSer10	323	[CTAA]15 CTAC CTAA	[CTAA]18				-	G	-	-	-	17b	-	he
ZFMK-TIS-2515039	Serinus serinus	SerSer10	323	CTGA [CTAA]16	[CTAA]18				-	G	-	-	A	17d	-	he
ZFMK-TIS-2515039	Serinus serinus	SerSer10	323	[CTAA]19 CTAC CTAA	[CTAA]18				-	-	-	-	-	21b	-	he
ZFMK-TIS-2530241	Serinus serinus	SerSer10	323	[CTAA]18 CTAC CTAA	[CTAA]18				-	-	-	-	-	20b	-	he
ZFMK-TIS-2530241	Serinus serinus	SerSer10	323	[CTAA]20	[CTAA]18				-	-	-	-	-	20	-	he
ZFMK-TIS-2530296	Serinus serinus	SerSer10	323	[CTAA]16	[CTAA]18				-	-	-	-	-	16	-	he
ZFMK-TIS-2530296	Serinus serinus	SerSer10	323	[CTAA]18	[CTAA]18				-	-	-	G	-	18	-	he
ZFMK-DNA-FD19595332	Serinus serinus	SerSer10	323	[CTAA]18	[CTAA]18				-	-	-	-	-	18	-	ho
ZFMK-DNA-FD19595332	Serinus serinus	SerSer10	323	[CTAA]18	[CTAA]18				-	-	-	-	-	18	-	ho
ZFMK-DNA-FD19595348	Serinus serinus	SerSer10	323	[CTAA]17	[CTAA]18				-	-	-	-	-	17	-	he
ZFMK-DNA-FD19595348	Serinus serinus	SerSer10	323	[CTAA]19	[CTAA]18				-	-	-	-	-	19	-	he

## Sheet: SerSer11
ZFMK-TIS	Species	Locus	Ref Amp size	Repeat motif	Ref allele	NCBI No	Scaffold ID	LFA Sample ID	Haplotype						inheritance	Allele Nr.
									56 C->T	110 Msat	192 G->A	210 G->A	241 T->G	271 T->C
ZFMK-DNA-FD19595330	Serinus serinus	SerSer11	300	[CATC]11	[CATC]14				-	11	-	-	-	-	ho
ZFMK-DNA-FD19595330	Serinus serinus	SerSer11	300	[CATC]11	[CATC]14				-	11	-	-	-	-	ho
ZFMK-DNA-FD19595346	Serinus serinus	SerSer11	300	[CATC]15	[CATC]14				T	15	-	A	-	C	he
ZFMK-DNA-FD19595346	Serinus serinus	SerSer11	300	[CATC]15	[CATC]14				-	15	-	-	-	-	he
ZFMK-DNA-FD19595268	Serinus serinus	SerSer11	300	[CATC]15	[CATC]14				-	15	-	-	-	-	he
ZFMK-DNA-FD19595268	Serinus serinus	SerSer11	300	[CATC]16	[CATC]14				-	16	-	A	-	-	he
ZFMK-DNA-FD19595284	Serinus serinus	SerSer11	300	[CATC]9	[CATC]14				-	9	-	A	-	C	ho
ZFMK-DNA-FD19595284	Serinus serinus	SerSer11	300	[CATC]9	[CATC]14				-	9	-	A	-	C	ho
ZFMK-TIS-2515038	Serinus serinus	SerSer11	300	[CATC]15	[CATC]14				-	15	-	A	-	-	ho
ZFMK-TIS-2515038	Serinus serinus	SerSer11	300	[CATC]15	[CATC]14				-	15	-	A	-	-	ho
ZFMK-TIS-2515039	Serinus serinus	SerSer11	300	[CATC]11	[CATC]14				-	11	-	-	-	-	ho
ZFMK-TIS-2515039	Serinus serinus	SerSer11	300	[CATC]11	[CATC]14				-	11	-	-	-	-	ho
ZFMK-TIS-2530241	Serinus serinus	SerSer11	300		[CATC]14				NA	NA	NA	NA	NA	NA	NA
ZFMK-TIS-2530241	Serinus serinus	SerSer11	300		[CATC]14				NA	NA	NA	NA	NA	NA	NA
ZFMK-TIS-2530296	Serinus serinus	SerSer11	300	[CATC]12	[CATC]14				-	12	A	A	G	-	ho
ZFMK-TIS-2530296	Serinus serinus	SerSer11	300	[CATC]12	[CATC]14				-	12	A	A	G	-	ho
ZFMK-DNA-FD19595332	Serinus serinus	SerSer11	300	[CATC]12	[CATC]14				-	12	-	-	-	-	he
ZFMK-DNA-FD19595332	Serinus serinus	SerSer11	300	[CATC]14	[CATC]14				-	14	-	-	-	-	he
ZFMK-DNA-FD19595348	Serinus serinus	SerSer11	300	[CATC]16	[CATC]14				-	16	-	A	-	-	ho
ZFMK-DNA-FD19595348	Serinus serinus	SerSer11	300	[CATC]16	[CATC]14				-	16	-	A	-	-	ho

[truncated: 18 more sheets: SerSer12, SerSer13, SerSer15, SerSer16, SerSer17, SerSer18, SerSer19, SerSer20, SerSer21, SerSer22, SerSer23, SerSer24, SerSer25, SerSer26, SerSer27, SerSer28, SerSer29, SerSer30]
