# Supplementary material for: FOGS: A SNPSTR Marker Database to Combat Wildlife Trafficking and a Cell Culture Bank for Ex‐Situ Conservation
Source: Mol Ecol Resour. 2025 Jan 10;25(4):e14062. doi: 10.1111/1755-0998.14062 (PMC11969641; doi:10.1111/1755-0998.14062)
Supplement: Supplementary file 4 — Table S4. SNPSTR data. [file MEN-25-e14062-s001.zip › Supplementary S4/Sitta_Europaea_SNPSTR.xlsx]

## Sheet: SitEur1
ZFMK-TIS	Species	Locus	Ref Amp size	Repeat motif	Ref allele	NCBI No	Scaffold ID	LFA Sample ID	Haplotype			inheritance	Allele Nr.
									51 C->A	113 Msat	256 A->C
ZFMK-TIS-2507723	Sitta europaea	SitEur1	319	ATAG GTAG ATAG ATAA [ATAG]10	ATAG GTAG ATAT [ATAG]16	GCA_013400255.1	VXBS01005352.1		-	14	-	ho
ZFMK-TIS-2507723	Sitta europaea	SitEur1	319	ATAG GTAG ATAG ATAA [ATAG]10	ATAG GTAG ATAT [ATAG]16	GCA_013400255.1	VXBS01005352.1		-	14	-	ho
ZFMK-TIS-34803	Sitta europaea	SitEur1	319	ATAA [ATAG]11 ACAG	ATAG GTAG ATAT [ATAG]16	GCA_013400255.1	VXBS01005352.1		-	13	-	he
ZFMK-TIS-34803	Sitta europaea	SitEur1	319	ATAG GTAG ATAG ATAA [ATAG]11 ACAG	ATAG GTAG ATAT [ATAG]16	GCA_013400255.1	VXBS01005352.1		-	16	C	he
ZFMK-TIS-34804	Sitta europaea	SitEur1	319	ATAA [ATAG]11 ACAG	ATAG GTAG ATAT [ATAG]16	GCA_013400255.1	VXBS01005352.1		-	13	-	he
ZFMK-TIS-34804	Sitta europaea	SitEur1	319	ATAG GTAG ATAG ATAA [ATAG]11 ACAG	ATAG GTAG ATAT [ATAG]16	GCA_013400255.1	VXBS01005352.1		-	16	-	he
ZFMK-TIS-34805	Sitta europaea	SitEur1	319	ATAA [ATAG]10	ATAG GTAG ATAT [ATAG]16	GCA_013400255.1	VXBS01005352.1		-	11	C	he
ZFMK-TIS-34805	Sitta europaea	SitEur1	319	ATAG GTAG ATAG ATAA [ATAG]10	ATAG GTAG ATAT [ATAG]16	GCA_013400255.1	VXBS01005352.1		-	14	-	he
ZFMK-TIS-34806	Sitta europaea	SitEur1	319	ATAA [ATAG]10	ATAG GTAG ATAT [ATAG]16	GCA_013400255.1	VXBS01005352.1		A	11	-	he
ZFMK-TIS-34806	Sitta europaea	SitEur1	319	ATAG GTAG ATAG ATAA [ATAG]10	ATAG GTAG ATAT [ATAG]16	GCA_013400255.1	VXBS01005352.1		-	14	-	he
ZFMK-TIS-34909	Sitta europaea	SitEur1	319	ATAA [ATAG]5 ACAG	ATAG GTAG ATAT [ATAG]16	GCA_013400255.1	VXBS01005352.1		-	7	-	he
ZFMK-TIS-34909	Sitta europaea	SitEur1	319	ATAG GTAG ATAG ATAA [ATAG]5 ACAG	ATAG GTAG ATAT [ATAG]16	GCA_013400255.1	VXBS01005352.1		-	10	C	he
ZFMK-TIS-34963	Sitta europaea	SitEur1	319	ATAG GTAG ATAG ATAA [ATAG]10	ATAG GTAG ATAT [ATAG]16	GCA_013400255.1	VXBS01005352.1		-	14	-	he
ZFMK-TIS-34963	Sitta europaea	SitEur1	319	ATAG GTAG ATAG ATAA [ATAG]10	ATAG GTAG ATAT [ATAG]16	GCA_013400255.1	VXBS01005352.1		-	14	C	he
ZFMK-TIS-35077	Sitta europaea	SitEur1	319	ATAG GTAG ATAG ATAA [ATAG]5 ACAG	ATAG GTAG ATAT [ATAG]16	GCA_013400255.1	VXBS01005352.1		-	10	C	he
ZFMK-TIS-35077	Sitta europaea	SitEur1	319	ATAG GTAG ATAG ATAA [ATAG]6 ACAG	ATAG GTAG ATAT [ATAG]16	GCA_013400255.1	VXBS01005352.1		-	11	-	he
ZFMK-TIS-35122	Sitta europaea	SitEur1	319	ATAA [ATAG]5 ACAG	ATAG GTAG ATAT [ATAG]16	GCA_013400255.1	VXBS01005352.1		-	7	-	he
ZFMK-TIS-35122	Sitta europaea	SitEur1	319	ATAG GTAG ATAG ATAA [ATAG]5 ACAG	ATAG GTAG ATAT [ATAG]16	GCA_013400255.1	VXBS01005352.1		-	10	-	he
ZFMK-TIS-35331	Sitta europaea	SitEur1	319	ATAG GTAG ATAG ATAA [ATAG]11	ATAG GTAG ATAT [ATAG]16	GCA_013400255.1	VXBS01005352.1		-	15	-	ho
ZFMK-TIS-35331	Sitta europaea	SitEur1	319	ATAG GTAG ATAG ATAA [ATAG]11	ATAG GTAG ATAT [ATAG]16	GCA_013400255.1	VXBS01005352.1		-	15	-	ho

## Sheet: SitEur2
ZFMK-TIS	Species	Locus	Ref Amp size	Repeat motif	Ref allele	NCBI No	Scaffold ID	LFA Sample ID					inheritance	Allele Nr.
									172 Msat	225 C->G	252 G->A	280 A->G
ZFMK-TIS-2507723	Sitta europaea	SitEur2	306	[ATAG]14.3	[ATAG]12.3	GCA_013400255.1	VXBS01005354.1		14.3	G	-	G	he
ZFMK-TIS-2507723	Sitta europaea	SitEur2	306	ATAG ATAA [ATAG]14.3	[ATAG]12.3	GCA_013400255.1	VXBS01005354.1		16.3b	-	-	G	he
ZFMK-TIS-34803	Sitta europaea	SitEur2	306	ATAG ATAA [ATAG]16.3	[ATAG]12.3	GCA_013400255.1	VXBS01005354.1		18.3b	-	A	G	he
ZFMK-TIS-34803	Sitta europaea	SitEur2	306	ATAG ATAA [ATAG]17.3	[ATAG]12.3	GCA_013400255.1	VXBS01005354.1		19.3b	-	-	-	he
ZFMK-TIS-34804	Sitta europaea	SitEur2	306	ATAG ATAA [ATAG]16.3	[ATAG]12.3	GCA_013400255.1	VXBS01005354.1		18.3b	-	A	G	he
ZFMK-TIS-34804	Sitta europaea	SitEur2	306	ATAG ATAA [ATAG]17.3	[ATAG]12.3	GCA_013400255.1	VXBS01005354.1		19.3b	-	A	G	he
ZFMK-TIS-34805	Sitta europaea	SitEur2	306	[ATAG]15.3	[ATAG]12.3	GCA_013400255.1	VXBS01005354.1		15.3	-	-	-	ho
ZFMK-TIS-34805	Sitta europaea	SitEur2	306	[ATAG]15.3	[ATAG]12.3	GCA_013400255.1	VXBS01005354.1		15.3	-	-	-	ho
ZFMK-TIS-34806	Sitta europaea	SitEur2	306	[ATAG]15.3	[ATAG]12.3	GCA_013400255.1	VXBS01005354.1		15.3	-	-	-	ho
ZFMK-TIS-34806	Sitta europaea	SitEur2	306	[ATAG]15.3	[ATAG]12.3	GCA_013400255.1	VXBS01005354.1		15.3	-	-	-	ho
ZFMK-TIS-34909	Sitta europaea	SitEur2	306	ATAG ATAA [ATAG]15.3	[ATAG]12.3	GCA_013400255.1	VXBS01005354.1		17.3b	-	-	-	he
ZFMK-TIS-34909	Sitta europaea	SitEur2	306	ATAG ATAA [ATAG]16.1	[ATAG]12.3	GCA_013400255.1	VXBS01005354.1		18.1c	-	-	G	he
ZFMK-TIS-34963	Sitta europaea	SitEur2	306	[ATAG]14.3	[ATAG]12.3	GCA_013400255.1	VXBS01005354.1		14.3	-	-	-	he
ZFMK-TIS-34963	Sitta europaea	SitEur2	306	[ATAG]15.3	[ATAG]12.3	GCA_013400255.1	VXBS01005354.1		18.3	-	-	-	he
ZFMK-TIS-35077	Sitta europaea	SitEur2	306	ATAG ATAA [ATAG]17.3	[ATAG]12.3	GCA_013400255.1	VXBS01005354.1		19.3b	-	A	G	he
ZFMK-TIS-35077	Sitta europaea	SitEur2	306	ATAG ATAA [ATAG]18.3	[ATAG]12.3	GCA_013400255.1	VXBS01005354.1		20.3b	-	A	G	he
ZFMK-TIS-35122	Sitta europaea	SitEur2	306	[ATAG]13.3	[ATAG]12.3	GCA_013400255.1	VXBS01005354.1		13.3	-	-	-	he
ZFMK-TIS-35122	Sitta europaea	SitEur2	306	ATAG ATAA [ATAG]15.3	[ATAG]12.3	GCA_013400255.1	VXBS01005354.1		17.3b	-	-	-	he
ZFMK-TIS-35331	Sitta europaea	SitEur2	306	ATAG ATAA [ATAG]15.3	[ATAG]12.3	GCA_013400255.1	VXBS01005354.1		17.3b	-	-	-	he
ZFMK-TIS-35331	Sitta europaea	SitEur2	306	ATAG ATAA [ATAG]19.3	[ATAG]12.3	GCA_013400255.1	VXBS01005354.1		21.3b	-	A	G	he

## Sheet: SitEur3
ZFMK-TIS	Species	Locus	Ref Amp size	Repeat motif	Ref allele	NCBI No	Scaffold ID	LFA Sample ID				inheritance	Allele Nr.
									147 Msat	201 A->C	287 T->G
ZFMK-TIS-2507723	Sitta europaea	SitEur3	323	[ATAG]13.3	[ATAG]12.3	GCA_013400255.1	VXBS01005360.1		13.3	C	G	he
ZFMK-TIS-2507723	Sitta europaea	SitEur3	323	[ATAG]19.3	[ATAG]12.3	GCA_013400255.1	VXBS01005360.1		19.3	C	G	he
ZFMK-TIS-34803	Sitta europaea	SitEur3	323	[ATAG]17.3	[ATAG]12.3	GCA_013400255.1	VXBS01005360.1		17.3	-	-	he
ZFMK-TIS-34803	Sitta europaea	SitEur3	323	[ATAG]18.3	[ATAG]12.3	GCA_013400255.1	VXBS01005360.1		18.3	-	-	he
ZFMK-TIS-34804	Sitta europaea	SitEur3	323	[ATAG]17.3	[ATAG]12.3	GCA_013400255.1	VXBS01005360.1		17.3	-	-	he
ZFMK-TIS-34804	Sitta europaea	SitEur3	323	[ATAG]18.3	[ATAG]12.3	GCA_013400255.1	VXBS01005360.1		18.3	-	-	he
ZFMK-TIS-34805	Sitta europaea	SitEur3	323	[ATAG]16.3	[ATAG]12.3	GCA_013400255.1	VXBS01005360.1		16.3	C	-	he
ZFMK-TIS-34805	Sitta europaea	SitEur3	323	[ATAG]17.3	[ATAG]12.3	GCA_013400255.1	VXBS01005360.1		17.3	C	-	he
ZFMK-TIS-34806	Sitta europaea	SitEur3	323	[ATAG]16.3	[ATAG]12.3	GCA_013400255.1	VXBS01005360.1		16.3	C	-	he
ZFMK-TIS-34806	Sitta europaea	SitEur3	323	[ATAG]17.3	[ATAG]12.3	GCA_013400255.1	VXBS01005360.1		17.3	C	-	he
ZFMK-TIS-34909	Sitta europaea	SitEur3	323	[ATAG]11.3	[ATAG]12.3	GCA_013400255.1	VXBS01005360.1		11.3	-	G	he
ZFMK-TIS-34909	Sitta europaea	SitEur3	323	[ATAG]16.3	[ATAG]12.3	GCA_013400255.1	VXBS01005360.1		16.3	-	G	he
ZFMK-TIS-34963	Sitta europaea	SitEur3	323	[ATAG]15.3	[ATAG]12.3	GCA_013400255.1	VXBS01005360.1		15.3	-	-	he
ZFMK-TIS-34963	Sitta europaea	SitEur3	323	[ATAG]18.3	[ATAG]12.3	GCA_013400255.1	VXBS01005360.1		18.3	-	-	he
ZFMK-TIS-35077	Sitta europaea	SitEur3	323	[ATAG]13.3	[ATAG]12.3	GCA_013400255.1	VXBS01005360.1		13.3	-	-	he
ZFMK-TIS-35077	Sitta europaea	SitEur3	323	[ATAG]14.3	[ATAG]12.3	GCA_013400255.1	VXBS01005360.1		14.3	-	-	he
ZFMK-TIS-35122	Sitta europaea	SitEur3	323	[ATAG]14.3	[ATAG]12.3	GCA_013400255.1	VXBS01005360.1		14.3	-	G	he
ZFMK-TIS-35122	Sitta europaea	SitEur3	323	[ATAG]15.3	[ATAG]12.3	GCA_013400255.1	VXBS01005360.1		15.3	-	G	he
ZFMK-TIS-35331	Sitta europaea	SitEur3	323	[ATAG]11 ATAC [ATAG]5.3	[ATAG]12.3	GCA_013400255.1	VXBS01005360.1		17.3b	-	-	he
ZFMK-TIS-35331	Sitta europaea	SitEur3	323	[ATAG]20.3	[ATAG]12.3	GCA_013400255.1	VXBS01005360.1		20.3	C	-	he

## Sheet: SitEur4
ZFMK-TIS	Species	Locus	Ref Amp size	Repeat motif	Ref allele	NCBI No	Scaffold ID	LFA Sample ID				inheritance	Allele Nr.
									91 Msat	154 T->C	206 T->A
ZFMK-TIS-2507723	Sitta europaea	SitEur4	322		[TGAA]15.3	GCA_013400255.1	VXBS01005360.1		NA	NA	NA	NA
ZFMK-TIS-2507723	Sitta europaea	SitEur4	322		[TGAA]15.3	GCA_013400255.1	VXBS01005360.1		NA	NA	NA	NA
ZFMK-TIS-34803	Sitta europaea	SitEur4	322	[TGAA]12 CGAA	[TGAA]15.3	GCA_013400255.1	VXBS01005360.1		13b	-	-	he
ZFMK-TIS-34803	Sitta europaea	SitEur4	322	[TGAA]12 CGAA	[TGAA]15.3	GCA_013400255.1	VXBS01005360.1		13b	-	A	he
ZFMK-TIS-34804	Sitta europaea	SitEur4	322	[TGAA]12 CGAA	[TGAA]15.3	GCA_013400255.1	VXBS01005360.1		13b	C	A	he
ZFMK-TIS-34804	Sitta europaea	SitEur4	322	[TGAA]12 CGAA	[TGAA]15.3	GCA_013400255.1	VXBS01005360.1		13b	-	A	he
ZFMK-TIS-34805	Sitta europaea	SitEur4	322		[TGAA]15.3	GCA_013400255.1	VXBS01005360.1		NA	NA	NA	NA
ZFMK-TIS-34805	Sitta europaea	SitEur4	322		[TGAA]15.3	GCA_013400255.1	VXBS01005360.1		NA	NA	NA	NA
ZFMK-TIS-34806	Sitta europaea	SitEur4	322	[TGAA]12 CGAA	[TGAA]15.3	GCA_013400255.1	VXBS01005360.1		13b	-	A	he
ZFMK-TIS-34806	Sitta europaea	SitEur4	322	[TGAA]12 CGAA	[TGAA]15.3	GCA_013400255.1	VXBS01005360.1		13b	-	A	he
ZFMK-TIS-34909	Sitta europaea	SitEur4	322	[TGAA]13.3	[TGAA]15.3	GCA_013400255.1	VXBS01005360.1		13.3	C	A	he
ZFMK-TIS-34909	Sitta europaea	SitEur4	322	[TGAA]13.3	[TGAA]15.3	GCA_013400255.1	VXBS01005360.1		13.3	-	A	he
ZFMK-TIS-34963	Sitta europaea	SitEur4	322		[TGAA]15.3	GCA_013400255.1	VXBS01005360.1		NA	NA	NA	NA
ZFMK-TIS-34963	Sitta europaea	SitEur4	322		[TGAA]15.3	GCA_013400255.1	VXBS01005360.1		NA	NA	NA	NA
ZFMK-TIS-35077	Sitta europaea	SitEur4	322	[TGAA]11 CGAA	[TGAA]15.3	GCA_013400255.1	VXBS01005360.1		12b	C	A	he
ZFMK-TIS-35077	Sitta europaea	SitEur4	322	[TGAA]11 CGAA	[TGAA]15.3	GCA_013400255.1	VXBS01005360.1		12b	-	A	he
ZFMK-TIS-35122	Sitta europaea	SitEur4	322		[TGAA]15.3	GCA_013400255.1	VXBS01005360.1		NA	NA	NA	NA
ZFMK-TIS-35122	Sitta europaea	SitEur4	322		[TGAA]15.3	GCA_013400255.1	VXBS01005360.1		NA	NA	NA	NA
ZFMK-TIS-35331	Sitta europaea	SitEur4	322	[TGAA]13 CGAA	[TGAA]15.3	GCA_013400255.1	VXBS01005360.1		14b	-	A	ho
ZFMK-TIS-35331	Sitta europaea	SitEur4	322	[TGAA]13 CGAA	[TGAA]15.3	GCA_013400255.1	VXBS01005360.1		14b	-	A	ho

## Sheet: SitEur5
ZFMK-TIS	Species	Locus	Ref Amp size	Repeat motif	Ref allele	NCBI No	Scaffold ID	LFA Sample ID	Haplotype			inheritance	Allele Nr.
									41 C->T	61 T->G	170 Msat
ZFMK-TIS-2507723	Sitta europaea	SitEur5	300	[CATC]14.1	[CATC]19.1	GCA_013400255.1	VXBS01005629.1		T	G	14.1	he
ZFMK-TIS-2507723	Sitta europaea	SitEur5	300	[CATC]15.1	[CATC]19.1	GCA_013400255.1	VXBS01005629.1		T	G	15.1	he
ZFMK-TIS-34803	Sitta europaea	SitEur5	300	[CATC]14.1	[CATC]19.1	GCA_013400255.1	VXBS01005629.1		-	-	14.1	he
ZFMK-TIS-34803	Sitta europaea	SitEur5	300	[CATC]16.1	[CATC]19.1	GCA_013400255.1	VXBS01005629.1		-	-	16.1	he
ZFMK-TIS-34804	Sitta europaea	SitEur5	300	[CATC]14.1	[CATC]19.1	GCA_013400255.1	VXBS01005629.1		-	-	14.1	he
ZFMK-TIS-34804	Sitta europaea	SitEur5	300	[CATC]16.1	[CATC]19.1	GCA_013400255.1	VXBS01005629.1		-	-	16.1	he
ZFMK-TIS-34805	Sitta europaea	SitEur5	300	[CATC]18.1	[CATC]19.1	GCA_013400255.1	VXBS01005629.1		T	G	18.1	he
ZFMK-TIS-34805	Sitta europaea	SitEur5	300	CATA [CATC]17.1	[CATC]19.1	GCA_013400255.1	VXBS01005629.1		T	G	18.1b	he
ZFMK-TIS-34806	Sitta europaea	SitEur5	300	[CATC]18.1	[CATC]19.1	GCA_013400255.1	VXBS01005629.1		T	G	18.1	he
ZFMK-TIS-34806	Sitta europaea	SitEur5	300	CATA [CATC]17.1	[CATC]19.1	GCA_013400255.1	VXBS01005629.1		T	G	18.1b	he
ZFMK-TIS-34909	Sitta europaea	SitEur5	300	[CATC]14.1	[CATC]19.1	GCA_013400255.1	VXBS01005629.1		-	-	14.1	ho
ZFMK-TIS-34909	Sitta europaea	SitEur5	300	[CATC]14.1	[CATC]19.1	GCA_013400255.1	VXBS01005629.1		-	-	14.1	ho
ZFMK-TIS-34963	Sitta europaea	SitEur5	300	[CATC]16.1	[CATC]19.1	GCA_013400255.1	VXBS01005629.1		-	-	16.1	ho
ZFMK-TIS-34963	Sitta europaea	SitEur5	300	[CATC]16.1	[CATC]19.1	GCA_013400255.1	VXBS01005629.1		-	-	16.1	ho
ZFMK-TIS-35077	Sitta europaea	SitEur5	300	[CATC]15.1	[CATC]19.1	GCA_013400255.1	VXBS01005629.1		-	-	15.1	he
ZFMK-TIS-35077	Sitta europaea	SitEur5	300	[CATC]16.1	[CATC]19.1	GCA_013400255.1	VXBS01005629.1		-	-	16.1	he
ZFMK-TIS-35122	Sitta europaea	SitEur5	300	[CATC]13.1	[CATC]19.1	GCA_013400255.1	VXBS01005629.1		-	-	13.1	he
ZFMK-TIS-35122	Sitta europaea	SitEur5	300	[CATC]17.1	[CATC]19.1	GCA_013400255.1	VXBS01005629.1		-	-	17.1	he
ZFMK-TIS-35331	Sitta europaea	SitEur5	300	[CATC]17.1	[CATC]19.1	GCA_013400255.1	VXBS01005629.1		-	-	17.1	ho
ZFMK-TIS-35331	Sitta europaea	SitEur5	300	[CATC]17.1	[CATC]19.1	GCA_013400255.1	VXBS01005629.1		-	-	17.1	ho

## Sheet: SitEur6
ZFMK-TIS	Species	Locus	Ref Amp size	Repeat motif	Ref allele	NCBI No	Scaffold ID	LFA Sample ID	Haplotype				inheritance	Allele Nr.
									95 C->T	119 Msat	200 T->C	304 T->C
ZFMK-TIS-2507723	Sitta europaea	SitEur6	344	[GAAT]11.3	[GAAT]14.3	GCA_013400255.1	VXBS01005741.1		T	11.3	-	-	he
ZFMK-TIS-2507723	Sitta europaea	SitEur6	344	[GAAT]12.3	[GAAT]14.3	GCA_013400255.1	VXBS01005741.1		-	12.3	-	-	he
ZFMK-TIS-34803	Sitta europaea	SitEur6	344	[GAAT]12.3	[GAAT]14.3	GCA_013400255.1	VXBS01005741.1		-	12.3	-	-	ho
ZFMK-TIS-34803	Sitta europaea	SitEur6	344	[GAAT]12.3	[GAAT]14.3	GCA_013400255.1	VXBS01005741.1		-	12.3	-	-	ho
ZFMK-TIS-34804	Sitta europaea	SitEur6	344	[GAAT]12.3	[GAAT]14.3	GCA_013400255.1	VXBS01005741.1		-	12.3	-	-	ho
ZFMK-TIS-34804	Sitta europaea	SitEur6	344	[GAAT]12.3	[GAAT]14.3	GCA_013400255.1	VXBS01005741.1		-	12.3	-	-	ho
ZFMK-TIS-34805	Sitta europaea	SitEur6	344	[GAAT]11.3	[GAAT]14.3	GCA_013400255.1	VXBS01005741.1		-	11.3	-	-	he
ZFMK-TIS-34805	Sitta europaea	SitEur6	344	[GAAT]12.3	[GAAT]14.3	GCA_013400255.1	VXBS01005741.1		-	12.3	-	-	he
ZFMK-TIS-34806	Sitta europaea	SitEur6	344	[GAAT]11.3	[GAAT]14.3	GCA_013400255.1	VXBS01005741.1		-	11.3	-	-	he
ZFMK-TIS-34806	Sitta europaea	SitEur6	344	[GAAT]12.3	[GAAT]14.3	GCA_013400255.1	VXBS01005741.1		-	12.3	-	-	he
ZFMK-TIS-34909	Sitta europaea	SitEur6	344	[GAAT]10.3	[GAAT]14.3	GCA_013400255.1	VXBS01005741.1		T	10.3	-	-	he
ZFMK-TIS-34909	Sitta europaea	SitEur6	344	[GAAT]12.3	[GAAT]14.3	GCA_013400255.1	VXBS01005741.1		T	12.3	-	-	he
ZFMK-TIS-34963	Sitta europaea	SitEur6	344	[GAAT]12.3	[GAAT]14.3	GCA_013400255.1	VXBS01005741.1		-	12.3	-	-	ho
ZFMK-TIS-34963	Sitta europaea	SitEur6	344	[GAAT]12.3	[GAAT]14.3	GCA_013400255.1	VXBS01005741.1		-	12.3	-	-	ho
ZFMK-TIS-35077	Sitta europaea	SitEur6	344	[GAAT]13.3	[GAAT]14.3	GCA_013400255.1	VXBS01005741.1		T	13.3	-	-	he
ZFMK-TIS-35077	Sitta europaea	SitEur6	344	[GAAT]13.3	[GAAT]14.3	GCA_013400255.1	VXBS01005741.1		-	13.3	-	-	he
ZFMK-TIS-35122	Sitta europaea	SitEur6	344	[GAAT]12.3	[GAAT]14.3	GCA_013400255.1	VXBS01005741.1		T	12.3	-	-	he
ZFMK-TIS-35122	Sitta europaea	SitEur6	344	[GAAT]13.3	[GAAT]14.3	GCA_013400255.1	VXBS01005741.1		T	13.3	-	C	he
ZFMK-TIS-35331	Sitta europaea	SitEur6	344	[GAAT]11.3	[GAAT]14.3	GCA_013400255.1	VXBS01005741.1		-	11.3	C	-	he
ZFMK-TIS-35331	Sitta europaea	SitEur6	344	[GAAT]13.3	[GAAT]14.3	GCA_013400255.1	VXBS01005741.1		-	13.3	-	-	he

## Sheet: SitEur8
ZFMK-TIS	Species	Locus	Ref Amp size	Repeat motif	Ref allele	NCBI No	Scaffold ID	LFA Sample ID	Haplotype			inheritance	Allele Nr.
									34 C->T	165 Msat	274 G->A
ZFMK-TIS-2507723	Sitta europaea	SitEur8	329	[CATC]13.1	[CATC]17.1	GCA_013400255.1	VXBS01005895.1		T	13.1	-	he
ZFMK-TIS-2507723	Sitta europaea	SitEur8	329	[CATC]17.1	[CATC]17.1	GCA_013400255.1	VXBS01005895.1		T	17.1	-	he
ZFMK-TIS-34803	Sitta europaea	SitEur8	329	[CATC]12.1	[CATC]17.1	GCA_013400255.1	VXBS01005895.1		-	12.1	A	he
ZFMK-TIS-34803	Sitta europaea	SitEur8	329	[CATC]16.1	[CATC]17.1	GCA_013400255.1	VXBS01005895.1		-	16.1	-	he
ZFMK-TIS-34804	Sitta europaea	SitEur8	329	[CATC]12.1	[CATC]17.1	GCA_013400255.1	VXBS01005895.1		-	12.1	A	he
ZFMK-TIS-34804	Sitta europaea	SitEur8	329	[CATC]16.1	[CATC]17.1	GCA_013400255.1	VXBS01005895.1		-	16.1	A	he
ZFMK-TIS-34805	Sitta europaea	SitEur8	329	[CATC]15.1	[CATC]17.1	GCA_013400255.1	VXBS01005895.1		-	15.1	-	ho
ZFMK-TIS-34805	Sitta europaea	SitEur8	329	[CATC]15.1	[CATC]17.1	GCA_013400255.1	VXBS01005895.1		-	15.1	-	ho
ZFMK-TIS-34806	Sitta europaea	SitEur8	329	[CATC]15.1	[CATC]17.1	GCA_013400255.1	VXBS01005895.1		-	15.1	A	he
ZFMK-TIS-34806	Sitta europaea	SitEur8	329	[CATC]15.1	[CATC]17.1	GCA_013400255.1	VXBS01005895.1		-	15.1	-	he
ZFMK-TIS-34909	Sitta europaea	SitEur8	329	[CATC]17.1	[CATC]17.1	GCA_013400255.1	VXBS01005895.1		-	17.1	-	ho
ZFMK-TIS-34909	Sitta europaea	SitEur8	329	[CATC]17.1	[CATC]17.1	GCA_013400255.1	VXBS01005895.1		-	17.1	-	ho
ZFMK-TIS-34963	Sitta europaea	SitEur8	329	[CATC]15.1	[CATC]17.1	GCA_013400255.1	VXBS01005895.1		-	15.1	-	ho
ZFMK-TIS-34963	Sitta europaea	SitEur8	329	[CATC]15.1	[CATC]17.1	GCA_013400255.1	VXBS01005895.1		-	15.1	-	ho
ZFMK-TIS-35077	Sitta europaea	SitEur8	329	[CATC]15.1	[CATC]17.1	GCA_013400255.1	VXBS01005895.1		-	15.1	A	he
ZFMK-TIS-35077	Sitta europaea	SitEur8	329	[CATC]17.1	[CATC]17.1	GCA_013400255.1	VXBS01005895.1		-	17.1	-	he
ZFMK-TIS-35122	Sitta europaea	SitEur8	329	[CATC]13.1	[CATC]17.1	GCA_013400255.1	VXBS01005895.1		-	13.1	-	he
ZFMK-TIS-35122	Sitta europaea	SitEur8	329	[CATC]18.1	[CATC]17.1	GCA_013400255.1	VXBS01005895.1		-	18.1	-	he
ZFMK-TIS-35331	Sitta europaea	SitEur8	329	[CATC]15.1	[CATC]17.1	GCA_013400255.1	VXBS01005895.1		-	15.1	-	he
ZFMK-TIS-35331	Sitta europaea	SitEur8	329	[CATC]16.1	[CATC]17.1	GCA_013400255.1	VXBS01005895.1		-	16.1	-	he

## Sheet: SitEur11
ZFMK-TIS	Species	Locus	Ref Amp size	Repeat motif	Ref allele	NCBI No	Scaffold ID	LFA Sample ID	Haplotype			inheritance	Allele Nr.
									143 A->G	145 A->G	147 Msat
ZFMK-TIS-2507723	Sitta europaea	SitEur11	321	[AGAT]18.1	[AGAT]16.1	GCA_013400255.1	VXBS01005912.1		-	-	18.1	ho
ZFMK-TIS-2507723	Sitta europaea	SitEur11	321	[AGAT]18.1	[AGAT]16.1	GCA_013400255.1	VXBS01005912.1		-	-	18.1	ho
ZFMK-TIS-34803	Sitta europaea	SitEur11	321	[AGAT]19.1	[AGAT]16.1	GCA_013400255.1	VXBS01005912.1		-	-	19.1	he
ZFMK-TIS-34803	Sitta europaea	SitEur11	321	AGAC [AGAT]19.1	[AGAT]16.1	GCA_013400255.1	VXBS01005912.1		-	-	20.1b	he
ZFMK-TIS-34804	Sitta europaea	SitEur11	321	[AGAT]19.1	[AGAT]16.1	GCA_013400255.1	VXBS01005912.1		-	-	19.1	he
ZFMK-TIS-34804	Sitta europaea	SitEur11	321	AGAC [AGAT]19.1	[AGAT]16.1	GCA_013400255.1	VXBS01005912.1		-	-	20.1b	he
ZFMK-TIS-34805	Sitta europaea	SitEur11	321	AGAC [AGAT]16.1	[AGAT]16.1	GCA_013400255.1	VXBS01005912.1		-	-	17.1b	he
ZFMK-TIS-34805	Sitta europaea	SitEur11	321	[AGAT]18.1	[AGAT]16.1	GCA_013400255.1	VXBS01005912.1		-	-	18.1	he
ZFMK-TIS-34806	Sitta europaea	SitEur11	321	AGAC [AGAT]16.1	[AGAT]16.1	GCA_013400255.1	VXBS01005912.1		-	-	17.1b	he
ZFMK-TIS-34806	Sitta europaea	SitEur11	321	[AGAT]18.1	[AGAT]16.1	GCA_013400255.1	VXBS01005912.1		-	-	18.1	he
ZFMK-TIS-34909	Sitta europaea	SitEur11	321	[AGAT]21.1	[AGAT]16.1	GCA_013400255.1	VXBS01005912.1		-	-	21.1	he
ZFMK-TIS-34909	Sitta europaea	SitEur11	321	AGAC [AGAT]21.1	[AGAT]16.1	GCA_013400255.1	VXBS01005912.1		-	-	22.1b	he
ZFMK-TIS-34963	Sitta europaea	SitEur11	321	[AGAT]16.1	[AGAT]16.1	GCA_013400255.1	VXBS01005912.1		-	G	16.1	he
ZFMK-TIS-34963	Sitta europaea	SitEur11	321	AGAC [AGAT]16.1	[AGAT]16.1	GCA_013400255.1	VXBS01005912.1		-	-	17.1b	he
ZFMK-TIS-35077	Sitta europaea	SitEur11	321	[AGAT]18.1	[AGAT]16.1	GCA_013400255.1	VXBS01005912.1		-	-	18.1	he
ZFMK-TIS-35077	Sitta europaea	SitEur11	321	[AGAT]19.1	[AGAT]16.1	GCA_013400255.1	VXBS01005912.1		-	-	19.1	he
ZFMK-TIS-35122	Sitta europaea	SitEur11	321	[AGAT]16.1	[AGAT]16.1	GCA_013400255.1	VXBS01005912.1		G	-	16.1	he
ZFMK-TIS-35122	Sitta europaea	SitEur11	321	[AGAT]19.1	[AGAT]16.1	GCA_013400255.1	VXBS01005912.1		-	-	19.1	he
ZFMK-TIS-35331	Sitta europaea	SitEur11	321	[AGAT]22.1	[AGAT]16.1	GCA_013400255.1	VXBS01005912.1		-	-	22.1	he
ZFMK-TIS-35331	Sitta europaea	SitEur11	321	[AGAT]23.1	[AGAT]16.1	GCA_013400255.1	VXBS01005912.1		-	-	23.1	he

## Sheet: SitEur12
ZFMK-TIS	Species	Locus	Ref Amp size	Repeat motif	Ref allele	NCBI No	Scaffold ID	LFA Sample ID	Haplotype				inheritance	Allele Nr.
									75 A->C	98 Msat	196 A->G	232 A->G
ZFMK-TIS-2507723	Sitta europaea	SitEur12	321	[CATC]11.1	[CATC]12.1	GCA_013400255.1	VXBS01005912.1		C	11.1	G	G	ho
ZFMK-TIS-2507723	Sitta europaea	SitEur12	321	[CATC]11.1	[CATC]12.1	GCA_013400255.1	VXBS01005912.1		C	11.1	G	G	ho
ZFMK-TIS-34803	Sitta europaea	SitEur12	321	[CATC]9.1	[CATC]12.1	GCA_013400255.1	VXBS01005912.1		C	9.1	G	G	he
ZFMK-TIS-34803	Sitta europaea	SitEur12	321	[CATC]12.1	[CATC]12.1	GCA_013400255.1	VXBS01005912.1		C	12.1	G	G	he
ZFMK-TIS-34804	Sitta europaea	SitEur12	321	[CATC]9.1	[CATC]12.1	GCA_013400255.1	VXBS01005912.1		C	9.1	G	G	he
ZFMK-TIS-34804	Sitta europaea	SitEur12	321	[CATC]12.1	[CATC]12.1	GCA_013400255.1	VXBS01005912.1		C	12.1	G	G	he
ZFMK-TIS-34805	Sitta europaea	SitEur12	321	[CATC]10.1	[CATC]12.1	GCA_013400255.1	VXBS01005912.1		C	10.1	G	G	he
ZFMK-TIS-34805	Sitta europaea	SitEur12	321	[CATC]11.1	[CATC]12.1	GCA_013400255.1	VXBS01005912.1		C	11.1	G	G	he
ZFMK-TIS-34806	Sitta europaea	SitEur12	321	[CATC]10.1	[CATC]12.1	GCA_013400255.1	VXBS01005912.1		C	10.1	G	G	he
ZFMK-TIS-34806	Sitta europaea	SitEur12	321	[CATC]11.1	[CATC]12.1	GCA_013400255.1	VXBS01005912.1		C	11.1	G	G	he
ZFMK-TIS-34909	Sitta europaea	SitEur12	321	[CATC]9.1	[CATC]12.1	GCA_013400255.1	VXBS01005912.1		C	9.1	G	G	he
ZFMK-TIS-34909	Sitta europaea	SitEur12	321	[CATC]11.1	[CATC]12.1	GCA_013400255.1	VXBS01005912.1		C	11.1	G	G	he
ZFMK-TIS-34963	Sitta europaea	SitEur12	321	[CATC]11.1	[CATC]12.1	GCA_013400255.1	VXBS01005912.1		C	11.1	G	G	he
ZFMK-TIS-34963	Sitta europaea	SitEur12	321	[CATC]16.1	[CATC]12.1	GCA_013400255.1	VXBS01005912.1		C	16.1	G	G	he
ZFMK-TIS-35077	Sitta europaea	SitEur12	321	[CATC]10.1	[CATC]12.1	GCA_013400255.1	VXBS01005912.1		C	10.1	G	G	he
ZFMK-TIS-35077	Sitta europaea	SitEur12	321	[CATC]12.1	[CATC]12.1	GCA_013400255.1	VXBS01005912.1		C	12.1	G	G	he
ZFMK-TIS-35122	Sitta europaea	SitEur12	321	[CATC]9.1	[CATC]12.1	GCA_013400255.1	VXBS01005912.1		C	9.1	G	G	he
ZFMK-TIS-35122	Sitta europaea	SitEur12	321	[CATC]11.1	[CATC]12.1	GCA_013400255.1	VXBS01005912.1		C	11.1	G	G	he
ZFMK-TIS-35331	Sitta europaea	SitEur12	321	[CATC]8.1	[CATC]12.1	GCA_013400255.1	VXBS01005912.1		C	8.1	G	G	he
ZFMK-TIS-35331	Sitta europaea	SitEur12	321	[CATC]10.1	[CATC]12.1	GCA_013400255.1	VXBS01005912.1		C	10.1	G	G	he

## Sheet: SitEur13
ZFMK-TIS	Species	Locus	Ref Amp size	Repeat motif	Ref allele	NCBI No	Scaffold ID	LFA Sample ID	Haplotype		inheritance	Allele Nr.
									147 C->A	156 Msat
ZFMK-TIS-2507723	Sitta europaea	SitEur13	330	[ATCC]18.2	[ATCC]17.2	GCA_013400255.1	VXBS01005926.1		A	18.2	ho
ZFMK-TIS-2507723	Sitta europaea	SitEur13	330	[ATCC]18.2	[ATCC]17.2	GCA_013400255.1	VXBS01005926.1		A	18.2	ho
ZFMK-TIS-34803	Sitta europaea	SitEur13	330	[ATCC]20.2	[ATCC]17.2	GCA_013400255.1	VXBS01005926.1		A	20.2	ho
ZFMK-TIS-34803	Sitta europaea	SitEur13	330	[ATCC]20.2	[ATCC]17.2	GCA_013400255.1	VXBS01005926.1		A	20.2	ho
ZFMK-TIS-34804	Sitta europaea	SitEur13	330	[ATCC]20.2	[ATCC]17.2	GCA_013400255.1	VXBS01005926.1		A	20.2	ho
ZFMK-TIS-34804	Sitta europaea	SitEur13	330	[ATCC]20.2	[ATCC]17.2	GCA_013400255.1	VXBS01005926.1		A	20.2	ho
ZFMK-TIS-34805	Sitta europaea	SitEur13	330	[ATCC]15.2	[ATCC]17.2	GCA_013400255.1	VXBS01005926.1		A	15.2	he
ZFMK-TIS-34805	Sitta europaea	SitEur13	330	[ATCC]19.2	[ATCC]17.2	GCA_013400255.1	VXBS01005926.1		A	19.2	he
ZFMK-TIS-34806	Sitta europaea	SitEur13	330	[ATCC]15.2	[ATCC]17.2	GCA_013400255.1	VXBS01005926.1		A	15.2	he
ZFMK-TIS-34806	Sitta europaea	SitEur13	330	[ATCC]19.2	[ATCC]17.2	GCA_013400255.1	VXBS01005926.1		A	19.2	he
ZFMK-TIS-34909	Sitta europaea	SitEur13	330	[ATCC]18.2	[ATCC]17.2	GCA_013400255.1	VXBS01005926.1		A	18.2	he
ZFMK-TIS-34909	Sitta europaea	SitEur13	330	[ATCC]19.2	[ATCC]17.2	GCA_013400255.1	VXBS01005926.1		A	19.2	he
ZFMK-TIS-34963	Sitta europaea	SitEur13	330	[ATCC]14.2	[ATCC]17.2	GCA_013400255.1	VXBS01005926.1		A	14.2	he
ZFMK-TIS-34963	Sitta europaea	SitEur13	330	[ATCC]19.2	[ATCC]17.2	GCA_013400255.1	VXBS01005926.1		A	19.2	he
ZFMK-TIS-35077	Sitta europaea	SitEur13	330	[ATCC]17.2	[ATCC]17.2	GCA_013400255.1	VXBS01005926.1		A	17.2	ho
ZFMK-TIS-35077	Sitta europaea	SitEur13	330	[ATCC]17.2	[ATCC]17.2	GCA_013400255.1	VXBS01005926.1		A	17.2	ho
ZFMK-TIS-35122	Sitta europaea	SitEur13	330	[ATCC]16.2	[ATCC]17.2	GCA_013400255.1	VXBS01005926.1		A	16.2	he
ZFMK-TIS-35122	Sitta europaea	SitEur13	330	[ATCC]19.2	[ATCC]17.2	GCA_013400255.1	VXBS01005926.1		A	19.2	he
ZFMK-TIS-35331	Sitta europaea	SitEur13	330	[ATCC]15.2	[ATCC]17.2	GCA_013400255.1	VXBS01005926.1		A	15.2	he
ZFMK-TIS-35331	Sitta europaea	SitEur13	330	[ATCC]19.2	[ATCC]17.2	GCA_013400255.1	VXBS01005926.1		A	19.2	he

[truncated: 12 more sheets: SitEur15, SitEur16, SitEur17, SitEur18, SitEur20, SitEur22, SitEur24, SitEur25, SitEur27, SitEur28, SitEur29, SitEur30]
