# Supplementary material for: FOGS: A SNPSTR Marker Database to Combat Wildlife Trafficking and a Cell Culture Bank for Ex‐Situ Conservation
Source: Mol Ecol Resour. 2025 Jan 10;25(4):e14062. doi: 10.1111/1755-0998.14062 (PMC11969641; doi:10.1111/1755-0998.14062)
Supplement: Supplementary file 4 — Table S4. SNPSTR data. [file MEN-25-e14062-s001.zip › Supplementary S4/Spinus_Spinus_SNPSTR.xlsx]

## Sheet: SpiSpi1
ZFMK-TIS	Species	Locus	Ref Amp size	Repeat motif	Ref allele	NCBI No	Scaffold ID	LFA Sample ID	Haplotype				inheritance	Allele Nr.
									60 A->G	68 Msat	249 C->A	284 T->G
ZFMK-TIS-2007550	Spinus spinus	SpiSpi1	301		[AATC]12				NA	NA	NA	NA	NA
ZFMK-TIS-2007550	Spinus spinus	SpiSpi1	301		[AATC]12				NA	NA	NA	NA	NA
ZFMK-TIS-2520648	Spinus spinus	SpiSpi1	301	[AATC]9	[AATC]12				-	9	-	-	he
ZFMK-TIS-2520648	Spinus spinus	SpiSpi1	301	[AATC]12	[AATC]12				-	12	-	-	he
ZFMK-TIS-2532782	Spinus spinus	SpiSpi1	301	[AATC]10	[AATC]12				-	10	-	G	he
ZFMK-TIS-2532782	Spinus spinus	SpiSpi1	301	[AATC]13	[AATC]12				-	13	-	G	he
ZFMK-TIS-2533933	Spinus spinus	SpiSpi1	301	[AATC]11	[AATC]12				-	11	-	G	he
ZFMK-TIS-2533933	Spinus spinus	SpiSpi1	301	[AATC]13	[AATC]12				-	13	-	G	he
ZFMK-TIS-2533934	Spinus spinus	SpiSpi1	301	[AATC]10	[AATC]12				-	10	-	G	he
ZFMK-TIS-2533934	Spinus spinus	SpiSpi1	301	[AATC]15	[AATC]12				-	15	-	G	he
ZFMK-TIS-2533962	Spinus spinus	SpiSpi1	301	[AATC]12	[AATC]12				-	12	-	G	he
ZFMK-TIS-2533962	Spinus spinus	SpiSpi1	301	[AATC]13	[AATC]12				-	13	-	-	he
ZFMK-TIS-2577546	Spinus spinus	SpiSpi1	301	[AATC]11	[AATC]12				G	11	A	G	he
ZFMK-TIS-2577546	Spinus spinus	SpiSpi1	301	[AATC]11	[AATC]12				-	11	-	-	he
ZFMK-TIS-2577599	Spinus spinus	SpiSpi1	301	[AATC]16	[AATC]12				G	16	A	G	he
ZFMK-TIS-2577599	Spinus spinus	SpiSpi1	301	[AATC]16	[AATC]12				G	16	A	-	he
ZFMK-TIS-2599312	Spinus spinus	SpiSpi1	301	[AATC]13	[AATC]12				-	13	A	G	he
ZFMK-TIS-2599312	Spinus spinus	SpiSpi1	301	[AATC]14	[AATC]12				G	14	A	G	he
ZFMK-TIS-26412	Spinus spinus	SpiSpi1	301	[AATC]12	[AATC]12				G	12	A	G	he
ZFMK-TIS-26412	Spinus spinus	SpiSpi1	301	[AATC]12	[AATC]12				-	12	-	-	he

## Sheet: SpiSpi2
ZFMK-TIS	Species	Locus	Ref Amp size	Repeat motif	Ref allele	NCBI No	Scaffold ID	LFA Sample ID				inheritance	Allele Nr.
									96 Msat	177 C->T	230 C->A
ZFMK-TIS-2007550	Spinus spinus	SpiSpi2	332		[TAGA]15				NA	NA	NA	NA
ZFMK-TIS-2007550	Spinus spinus	SpiSpi2	332		[TAGA]15				NA	NA	NA	NA
ZFMK-TIS-2520648	Spinus spinus	SpiSpi2	332		[TAGA]15				NA	NA	NA	NA
ZFMK-TIS-2520648	Spinus spinus	SpiSpi2	332		[TAGA]15				NA	NA	NA	NA
ZFMK-TIS-2532782	Spinus spinus	SpiSpi2	332	[TAGA]13	[TAGA]15				13	T	-	he
ZFMK-TIS-2532782	Spinus spinus	SpiSpi2	332	[TAGA]13	[TAGA]15				13	-	-	he
ZFMK-TIS-2533933	Spinus spinus	SpiSpi2	332	[TAGA]8	[TAGA]15				8	T	-	ho
ZFMK-TIS-2533933	Spinus spinus	SpiSpi2	332	[TAGA]8	[TAGA]15				8	T	-	ho
ZFMK-TIS-2533934	Spinus spinus	SpiSpi2	332		[TAGA]15				NA	NA	NA	NA
ZFMK-TIS-2533934	Spinus spinus	SpiSpi2	332		[TAGA]15				NA	NA	NA	NA
ZFMK-TIS-2533962	Spinus spinus	SpiSpi2	332		[TAGA]15				NA	NA	NA	NA
ZFMK-TIS-2533962	Spinus spinus	SpiSpi2	332		[TAGA]15				NA	NA	NA	NA
ZFMK-TIS-2577546	Spinus spinus	SpiSpi2	332	[TAGA]16	[TAGA]15				16	-	-	ho
ZFMK-TIS-2577546	Spinus spinus	SpiSpi2	332	[TAGA]16	[TAGA]15				16	-	-	ho
ZFMK-TIS-2577599	Spinus spinus	SpiSpi2	332	[TAGA]13	[TAGA]15				13	-	-	he
ZFMK-TIS-2577599	Spinus spinus	SpiSpi2	332	[TAGA]16	[TAGA]15				16	-	-	he
ZFMK-TIS-2599312	Spinus spinus	SpiSpi2	332	[TAGA]14	[TAGA]15				14	T	A	he
ZFMK-TIS-2599312	Spinus spinus	SpiSpi2	332	[TAGA]14	[TAGA]15				14	T	-	he
ZFMK-TIS-26412	Spinus spinus	SpiSpi2	332	[TAGA]13	[TAGA]15				13	T	-	ho
ZFMK-TIS-26412	Spinus spinus	SpiSpi2	332	[TAGA]13	[TAGA]15				13	T	-	ho

## Sheet: SpiSpi3
ZFMK-TIS	Species	Locus	Ref Amp size	Repeat motif	Ref allele	NCBI No	Scaffold ID	LFA Sample ID								inheritance	Allele Nr.
									88 Msat	164 C->T	173 C->T	174 T->C	175 G->A	189 G->T	192 C->A
ZFMK-TIS-2007550	Spinus spinus	SpiSpi3	336	[CATC]9.2	[CATC]14.2				9.2	-	T	C	-	T	A	he
ZFMK-TIS-2007550	Spinus spinus	SpiSpi3	336	[CATC]16.2	[CATC]14.2				16.2	-	-	-	-	-	-	he
ZFMK-TIS-2520648	Spinus spinus	SpiSpi3	336	[CATC]8.2	[CATC]14.2				8.2	-	-	-	-	-	-	he
ZFMK-TIS-2520648	Spinus spinus	SpiSpi3	336	[CATC]14.2	[CATC]14.2				14.2	-	-	-	-	-	-	he
ZFMK-TIS-2532782	Spinus spinus	SpiSpi3	336	[CATC]15.2	[CATC]14.2				15.2	-	-	-	-	-	-	ho
ZFMK-TIS-2532782	Spinus spinus	SpiSpi3	336	[CATC]15.2	[CATC]14.2				15.2	-	-	-	-	-	-	ho
ZFMK-TIS-2533933	Spinus spinus	SpiSpi3	336	[CATC]13.2	[CATC]14.2				13.2	-	-	-	-	-	-	ho
ZFMK-TIS-2533933	Spinus spinus	SpiSpi3	336	[CATC]13.2	[CATC]14.2				13.2	-	-	-	-	-	-	ho
ZFMK-TIS-2533934	Spinus spinus	SpiSpi3	336	[CATC]8.2	[CATC]14.2				8.2	T	T	-	A	-	-	he
ZFMK-TIS-2533934	Spinus spinus	SpiSpi3	336	[CATC]17.2	[CATC]14.2				17.2	-	-	-	-	-	-	he
ZFMK-TIS-2533962	Spinus spinus	SpiSpi3	336	[CATC]14.2	[CATC]14.2				14.2	-	-	-	-	-	-	ho
ZFMK-TIS-2533962	Spinus spinus	SpiSpi3	336	[CATC]14.2	[CATC]14.2				14.2	-	-	-	-	-	-	ho
ZFMK-TIS-2577546	Spinus spinus	SpiSpi3	336	[CATC]8.2	[CATC]14.2				8.2	T	T	-	A	-	-	he
ZFMK-TIS-2577546	Spinus spinus	SpiSpi3	336	[CATC]16.2	[CATC]14.2				16.2	T	T	-	A	-	-	he
ZFMK-TIS-2577599	Spinus spinus	SpiSpi3	336	[CATC]17.2	[CATC]14.2				17.2	-	-	-	-	-	-	ho
ZFMK-TIS-2577599	Spinus spinus	SpiSpi3	336	[CATC]17.2	[CATC]14.2				17.2	-	-	-	-	-	-	ho
ZFMK-TIS-2599312	Spinus spinus	SpiSpi3	336	[CATC]16.2	[CATC]14.2				16.2	-	-	-	-	-	-	ho
ZFMK-TIS-2599312	Spinus spinus	SpiSpi3	336	[CATC]16.2	[CATC]14.2				16.2	-	-	-	-	-	-	ho
ZFMK-TIS-26412	Spinus spinus	SpiSpi3	336	[CATC]8.2	[CATC]14.2				8.2	-	T	C	-	T	A	ho
ZFMK-TIS-26412	Spinus spinus	SpiSpi3	336	[CATC]8.2	[CATC]14.2				8.2	-	T	C	-	T	A	ho

## Sheet: SpiSpi4
ZFMK-TIS	Species	Locus	Ref Amp size	Repeat motif	Ref allele	NCBI No	Scaffold ID	LFA Sample ID	Haplotype				inheritance	Allele Nr.
									46 T->C	139 Msat	191 G->A	280 G->A
ZFMK-TIS-2007550	Spinus spinus	SpiSpi4	304	[CAGA]4.3	[CAGA]11.3				-	4.3	-	-	he
ZFMK-TIS-2007550	Spinus spinus	SpiSpi4	304	[CAGA]14.3	[CAGA]11.3				-	14.3	-	-	he
ZFMK-TIS-2520648	Spinus spinus	SpiSpi4	304	[CAGA]7.3	[CAGA]11.3				C	7.3	-	-	he
ZFMK-TIS-2520648	Spinus spinus	SpiSpi4	304	[CAGA]11.3	[CAGA]11.3				-	11.3	-	-	he
ZFMK-TIS-2532782	Spinus spinus	SpiSpi4	304	[CAGA]4.3	[CAGA]11.3				C	4.3	-	A	he
ZFMK-TIS-2532782	Spinus spinus	SpiSpi4	304	[CAGA]10.3	[CAGA]11.3				C	10.3	-	-	he
ZFMK-TIS-2533933	Spinus spinus	SpiSpi4	304	[CAGA]11.3	[CAGA]11.3				-	11.3	-	-	ho
ZFMK-TIS-2533933	Spinus spinus	SpiSpi4	304	[CAGA]11.3	[CAGA]11.3				-	11.3	-	-	ho
ZFMK-TIS-2533934	Spinus spinus	SpiSpi4	304	[CAGA]7.3	[CAGA]11.3				C	7.3	-	-	ho
ZFMK-TIS-2533934	Spinus spinus	SpiSpi4	304	[CAGA]7.3	[CAGA]11.3				C	7.3	-	-	ho
ZFMK-TIS-2533962	Spinus spinus	SpiSpi4	304	[CAGA]11.3	[CAGA]11.3				-	11.3	A	-	ho
ZFMK-TIS-2533962	Spinus spinus	SpiSpi4	304	[CAGA]11.3	[CAGA]11.3				-	11.3	A	-	ho
ZFMK-TIS-2577546	Spinus spinus	SpiSpi4	304	[CAGA]4.3	[CAGA]11.3				C	4.3	-	A	he
ZFMK-TIS-2577546	Spinus spinus	SpiSpi4	304	[CAGA]11.3	[CAGA]11.3				C	11.3	A	A	he
ZFMK-TIS-2577599	Spinus spinus	SpiSpi4	304	[CAGA]7.3	[CAGA]11.3				C	7.3	-	-	he
ZFMK-TIS-2577599	Spinus spinus	SpiSpi4	304	[CAGA]11.3	[CAGA]11.3				C	11.3	A	-	he
ZFMK-TIS-2599312	Spinus spinus	SpiSpi4	304	[CAGA]11.3	[CAGA]11.3				C	11.3	-	-	he
ZFMK-TIS-2599312	Spinus spinus	SpiSpi4	304	[CAGA]13.3	[CAGA]11.3				C	13.3	-	-	he
ZFMK-TIS-26412	Spinus spinus	SpiSpi4	304	[CAGA]7.3	[CAGA]11.3				C	7.3	-	-	he
ZFMK-TIS-26412	Spinus spinus	SpiSpi4	304	[CAGA]12.3	[CAGA]11.3				C	12.3	-	-	he

## Sheet: SpiSpi5
ZFMK-TIS	Species	Locus	Ref Amp size	Repeat motif	Ref allele	NCBI No	Scaffold ID	LFA Sample ID	Haplotype			inheritance	Allele Nr.
									41 T->C	132 A->G	159 Msat
ZFMK-TIS-2007550	Spinus spinus	SpiSpi5	332	[TCCA]18.2	[TCCA]18.2				C	G	18.2	he
ZFMK-TIS-2007550	Spinus spinus	SpiSpi5	332	[TCCA]18.2	[TCCA]18.2				-	-	18.2	he
ZFMK-TIS-2520648	Spinus spinus	SpiSpi5	332		[TCCA]18.2				NA	NA	NA	NA
ZFMK-TIS-2520648	Spinus spinus	SpiSpi5	332		[TCCA]18.2				NA	NA	NA	NA
ZFMK-TIS-2532782	Spinus spinus	SpiSpi5	332	[TCCA]21.2	[TCCA]18.2				-	G	21.2	he
ZFMK-TIS-2532782	Spinus spinus	SpiSpi5	332	[TCCA]21 TCTT CCAC CTGA TGCT CCAC ACTT CGAA GGCT GAGC AGCT TATC CAGG [TCCA]1.3	[TCCA]18.2				-	-	34.3b	he
ZFMK-TIS-2533933	Spinus spinus	SpiSpi5	332	[TCCA]10.2	[TCCA]18.2				-	G	10.2	he
ZFMK-TIS-2533933	Spinus spinus	SpiSpi5	332	[TCCA]10 TCTT CCAC CTGA TGCT CCAC ACTT CGAA GGCT GAGC AGCT TATC CAGG TCCT GGT	[TCCA]18.2				-	-	23.3c	he
ZFMK-TIS-2533934	Spinus spinus	SpiSpi5	332	[TCCA]19.2	[TCCA]18.2				-	G	19.2	he
ZFMK-TIS-2533934	Spinus spinus	SpiSpi5	332	[TCCA]20.2	[TCCA]18.2				-	G	20.2	he
ZFMK-TIS-2533962	Spinus spinus	SpiSpi5	332	[TCCA]2 TCCG [TCCA]9.2	[TCCA]18.2				-	G	12.2d	he
ZFMK-TIS-2533962	Spinus spinus	SpiSpi5	332	[TCCA]2 TCCG [TCCA]9 TCTT CCAC CTGA TGCT CCAC ACTT CGAA GGCT GAGC AGCT TATC CAGG TCCT GGT	[TCCA]18.2				-	-	25.3e	he
ZFMK-TIS-2577546	Spinus spinus	SpiSpi5	332		[TCCA]18.2				NA	NA	NA	NA
ZFMK-TIS-2577546	Spinus spinus	SpiSpi5	332		[TCCA]18.2				NA	NA	NA	NA
ZFMK-TIS-2577599	Spinus spinus	SpiSpi5	332		[TCCA]18.2				NA	NA	NA	NA
ZFMK-TIS-2577599	Spinus spinus	SpiSpi5	332		[TCCA]18.2				NA	NA	NA	NA
ZFMK-TIS-2599312	Spinus spinus	SpiSpi5	332	[TCCA]15.2	[TCCA]18.2				-	-	15.2	he
ZFMK-TIS-2599312	Spinus spinus	SpiSpi5	332	[TCCA]15 TCTT CCAC CTGA TGCT CCAC ACTT CGAA GGCT GAGC AGCT TATC CAGG TCCT GGT	[TCCA]18.2				-	-	28.3c	he
ZFMK-TIS-26412	Spinus spinus	SpiSpi5	332	[TCCA]16.2	[TCCA]18.2				-	G	16.2	he
ZFMK-TIS-26412	Spinus spinus	SpiSpi5	332	[TCCA]17.2	[TCCA]18.2				-	G	17.2	he

## Sheet: SpiSpi6
ZFMK-TIS	Species	Locus	Ref Amp size	Repeat motif	Ref allele	NCBI No	Scaffold ID	LFA Sample ID	Haplotype			inheritance	Allele Nr.
									80 G->A	99 Msat	297 G->A
ZFMK-TIS-2007550	Spinus spinus	SpiSpi6	324	[CACT]14.1	[CACT]18.1				-	14.1	A	he
ZFMK-TIS-2007550	Spinus spinus	SpiSpi6	324	[CACT]18.1	[CACT]18.1				-	18.1	A	he
ZFMK-TIS-2520648	Spinus spinus	SpiSpi6	324	[CACT]16.1	[CACT]18.1				-	16.1	-	he
ZFMK-TIS-2520648	Spinus spinus	SpiSpi6	324	[CACT]18.1	[CACT]18.1				-	18.1	-	he
ZFMK-TIS-2532782	Spinus spinus	SpiSpi6	324	[CACT]16.1	[CACT]18.1				-	16.1	-	he
ZFMK-TIS-2532782	Spinus spinus	SpiSpi6	324	[CACT]18.1	[CACT]18.1				-	18.1	A	he
ZFMK-TIS-2533933	Spinus spinus	SpiSpi6	324	[CACT]15.1	[CACT]18.1				-	15.1	A	he
ZFMK-TIS-2533933	Spinus spinus	SpiSpi6	324	[CACT]20.1	[CACT]18.1				-	20.1	A	he
ZFMK-TIS-2533934	Spinus spinus	SpiSpi6	324	[CACT]17.1	[CACT]18.1				-	17.1	A	ho
ZFMK-TIS-2533934	Spinus spinus	SpiSpi6	324	[CACT]17.1	[CACT]18.1				-	17.1	A	ho
ZFMK-TIS-2533962	Spinus spinus	SpiSpi6	324	[CACT]16.1	[CACT]18.1				-	16.1	-	ho
ZFMK-TIS-2533962	Spinus spinus	SpiSpi6	324	[CACT]16.1	[CACT]18.1				-	16.1	-	ho
ZFMK-TIS-2577546	Spinus spinus	SpiSpi6	324	[CACT]15.1	[CACT]18.1				-	15.1	A	he
ZFMK-TIS-2577546	Spinus spinus	SpiSpi6	324	[CACT]16.1	[CACT]18.1				-	16.1	A	he
ZFMK-TIS-2577599	Spinus spinus	SpiSpi6	324	[CACT]18.1	[CACT]18.1				A	18.1	-	he
ZFMK-TIS-2577599	Spinus spinus	SpiSpi6	324	[CACT]19.1	[CACT]18.1				-	19.1	-	he
ZFMK-TIS-2599312	Spinus spinus	SpiSpi6	324	[CACT]14.1	[CACT]18.1				-	14.1	-	he
ZFMK-TIS-2599312	Spinus spinus	SpiSpi6	324	[CACT]19.1	[CACT]18.1				-	19.1	A	he
ZFMK-TIS-26412	Spinus spinus	SpiSpi6	324	[CACT]15.1	[CACT]18.1				-	15.1	A	he
ZFMK-TIS-26412	Spinus spinus	SpiSpi6	324	[CACT]17.1	[CACT]18.1				-	17.1	A	he

## Sheet: SpiSpi7
ZFMK-TIS	Species	Locus	Ref Amp size	Repeat motif	Ref allele	NCBI No	Scaffold ID	LFA Sample ID						inheritance	Allele Nr.
									67 Msat	145 C->A	188 G->C	192 G->A	236 C->T
ZFMK-TIS-2007550	Spinus spinus	SpiSpi7	310	[TCCA]17.3	[TCCA]18.3				17.3	-	-	A	-	he
ZFMK-TIS-2007550	Spinus spinus	SpiSpi7	310	[TCCA]17 [TTCA]1.3	[TCCA]18.3				18.3b	-	-	A	-	he
ZFMK-TIS-2520648	Spinus spinus	SpiSpi7	310	[TCCA]14.3	[TCCA]18.3				14.3	-	-	-	-	he
ZFMK-TIS-2520648	Spinus spinus	SpiSpi7	310	[TCCA]18.3	[TCCA]18.3				18.3	-	-	-	-	he
ZFMK-TIS-2532782	Spinus spinus	SpiSpi7	310	[TCCA]19.3	[TCCA]18.3				19.3	-	C	-	T	he
ZFMK-TIS-2532782	Spinus spinus	SpiSpi7	310	[TCCA]22 [TTCA]1.3	[TCCA]18.3				23.3b	-	-	-	-	he
ZFMK-TIS-2533933	Spinus spinus	SpiSpi7	310	[TCCA]16.3	[TCCA]18.3				16.3	-	-	-	-	he
ZFMK-TIS-2533933	Spinus spinus	SpiSpi7	310	[TCCA]17.3	[TCCA]18.3				17.3	-	-	-	-	he
ZFMK-TIS-2533934	Spinus spinus	SpiSpi7	310	[TCCA]16.3	[TCCA]18.3				16.3	-	-	-	-	he
ZFMK-TIS-2533934	Spinus spinus	SpiSpi7	310	[TCCA]20.3	[TCCA]18.3				20.3	-	-	-	-	he
ZFMK-TIS-2533962	Spinus spinus	SpiSpi7	310	[TCCA]17.3	[TCCA]18.3				17.3	-	-	-	-	ho
ZFMK-TIS-2533962	Spinus spinus	SpiSpi7	310	[TCCA]17.3	[TCCA]18.3				17.3	-	-	-	-	ho
ZFMK-TIS-2577546	Spinus spinus	SpiSpi7	310	[TCCA]16.3	[TCCA]18.3				16.3	-	-	-	-	he
ZFMK-TIS-2577546	Spinus spinus	SpiSpi7	310	[TCCA]17.3	[TCCA]18.3				17.3	-	-	-	-	he
ZFMK-TIS-2577599	Spinus spinus	SpiSpi7	310	[TCCA]14.3	[TCCA]18.3				14.3	A	-	-	-	he
ZFMK-TIS-2577599	Spinus spinus	SpiSpi7	310	[TCCA]19.3	[TCCA]18.3				19.3	-	-	-	-	he
ZFMK-TIS-2599312	Spinus spinus	SpiSpi7	310	[TCCA]17.3	[TCCA]18.3				17.3	-	-	A	-	he
ZFMK-TIS-2599312	Spinus spinus	SpiSpi7	310	[TCCA]19.3	[TCCA]18.3				19.3	-	-	-	-	he
ZFMK-TIS-26412	Spinus spinus	SpiSpi7	310	[TCCA]16.3	[TCCA]18.3				16.3	-	-	-	-	he
ZFMK-TIS-26412	Spinus spinus	SpiSpi7	310	[TCCA]20.3	[TCCA]18.3				20.3	-	-	-	-	he

## Sheet: SpiSpi8
ZFMK-TIS	Species	Locus	Ref Amp size	Repeat motif	Ref allele	NCBI No	Scaffold ID	LFA Sample ID			inheritance	Allele Nr.
									73 Msat	168 C->T
ZFMK-TIS-2007550	Spinus spinus	SpiSpi8	300	[ATAC]5.2	[ATAC]20.2				5.2	-	he
ZFMK-TIS-2007550	Spinus spinus	SpiSpi8	300	[ATAC]24.2	[ATAC]20.2				24.2	-	he
ZFMK-TIS-2520648	Spinus spinus	SpiSpi8	300	[ATAC]5.2	[ATAC]20.2				5.2	-	he
ZFMK-TIS-2520648	Spinus spinus	SpiSpi8	300	[ATAC]20.2	[ATAC]20.2				20.2	-	he
ZFMK-TIS-2532782	Spinus spinus	SpiSpi8	300	[ATAC]21.2	[ATAC]20.2				21.2	-	he
ZFMK-TIS-2532782	Spinus spinus	SpiSpi8	300	[ATAC]3 ACAC [ATAC]20.2	[ATAC]20.2				24.2b	-	he
ZFMK-TIS-2533933	Spinus spinus	SpiSpi8	300	[ATAC]5.2	[ATAC]20.2				5.2	-	he
ZFMK-TIS-2533933	Spinus spinus	SpiSpi8	300	[ATAC]10.2	[ATAC]20.2				10.2	-	he
ZFMK-TIS-2533934	Spinus spinus	SpiSpi8	300	[ATAC]2 ACAC [ATAC]17.2	[ATAC]20.2				20.2c	-	he
ZFMK-TIS-2533934	Spinus spinus	SpiSpi8	300	[ATAC]2 ACAC [ATAC]18.2	[ATAC]20.2				21.2c	-	he
ZFMK-TIS-2533962	Spinus spinus	SpiSpi8	300	[ATAC]5.2	[ATAC]20.2				5.2	-	he
ZFMK-TIS-2533962	Spinus spinus	SpiSpi8	300	[ATAC]18.2	[ATAC]20.2				18.2	-	he
ZFMK-TIS-2577546	Spinus spinus	SpiSpi8	300	[ATAC]23.2	[ATAC]20.2				23.2	-	he
ZFMK-TIS-2577546	Spinus spinus	SpiSpi8	300	[ATAC]24.2	[ATAC]20.2				24.2	-	he
ZFMK-TIS-2577599	Spinus spinus	SpiSpi8	300	[ATAC]22.2	[ATAC]20.2				22.2	T	he
ZFMK-TIS-2577599	Spinus spinus	SpiSpi8	300	[ATAC]24.2	[ATAC]20.2				24.2	-	he
ZFMK-TIS-2599312	Spinus spinus	SpiSpi8	300	[ATAC]19.2	[ATAC]20.2				19.2	-	he
ZFMK-TIS-2599312	Spinus spinus	SpiSpi8	300	[ATAC]20.2	[ATAC]20.2				20.2	-	he
ZFMK-TIS-26412	Spinus spinus	SpiSpi8	300	[ATAC]20.2	[ATAC]20.2				20.2	-	he
ZFMK-TIS-26412	Spinus spinus	SpiSpi8	300	[ATAC]21.2	[ATAC]20.2				21.2	-	he

## Sheet: SpiSpi9
ZFMK-TIS	Species	Locus	Ref Amp size	Repeat motif	Ref allele	NCBI No	Scaffold ID	LFA Sample ID		inheritance	Allele Nr.
									127 Msat
ZFMK-TIS-2007550	Spinus spinus	SpiSpi9	312	[TCCA]8.3	[TCCA]20.3				8.3	he
ZFMK-TIS-2007550	Spinus spinus	SpiSpi9	312	[TCCA]20.3	[TCCA]20.3				20.3	he
ZFMK-TIS-2520648	Spinus spinus	SpiSpi9	312	[TCCA]13.3	[TCCA]20.3				13.3	ho
ZFMK-TIS-2520648	Spinus spinus	SpiSpi9	312	[TCCA]13.3	[TCCA]20.3				13.3	ho
ZFMK-TIS-2532782	Spinus spinus	SpiSpi9	312	[TCCA]17.3	[TCCA]20.3				17.3	ho
ZFMK-TIS-2532782	Spinus spinus	SpiSpi9	312	[TCCA]17.3	[TCCA]20.3				17.3	ho
ZFMK-TIS-2533933	Spinus spinus	SpiSpi9	312	[TCCA]22.3	[TCCA]20.3				22.3	ho
ZFMK-TIS-2533933	Spinus spinus	SpiSpi9	312	[TCCA]22.3	[TCCA]20.3				22.3	ho
ZFMK-TIS-2533934	Spinus spinus	SpiSpi9	312	[TCCA]11.3	[TCCA]20.3				11.3	ho
ZFMK-TIS-2533934	Spinus spinus	SpiSpi9	312	[TCCA]11.3	[TCCA]20.3				11.3	ho
ZFMK-TIS-2533962	Spinus spinus	SpiSpi9	312	[TCCA]15.3	[TCCA]20.3				15.3	he
ZFMK-TIS-2533962	Spinus spinus	SpiSpi9	312	[TCCA]19.3	[TCCA]20.3				19.3	he
ZFMK-TIS-2577546	Spinus spinus	SpiSpi9	312	[TCCA]11.3	[TCCA]20.3				11.3	he
ZFMK-TIS-2577546	Spinus spinus	SpiSpi9	312	[TCCA]15.3	[TCCA]20.3				15.3	he
ZFMK-TIS-2577599	Spinus spinus	SpiSpi9	312	[TCCA]15.3	[TCCA]20.3				15.3	he
ZFMK-TIS-2577599	Spinus spinus	SpiSpi9	312	[TCCA]18.3	[TCCA]20.3				18.3	he
ZFMK-TIS-2599312	Spinus spinus	SpiSpi9	312	[TCCA]13.3	[TCCA]20.3				13.3	he
ZFMK-TIS-2599312	Spinus spinus	SpiSpi9	312	[TCCA]24.3	[TCCA]20.3				24.3	he
ZFMK-TIS-26412	Spinus spinus	SpiSpi9	312	[TCCA]17.3	[TCCA]20.3				17.3	he
ZFMK-TIS-26412	Spinus spinus	SpiSpi9	312	[TCCA]18.3	[TCCA]20.3				18.3	he

## Sheet: SpiSpi11
ZFMK-TIS	Species	Locus	Ref Amp size	Repeat motif	Ref allele	NCBI No	Scaffold ID	LFA Sample ID				inheritance	Allele Nr.
									96 Msat	192 C->T	203 A->G
ZFMK-TIS-2007550	Spinus spinus	SpiSpi11	338	[TCAC]17	[TCAC]15 TCAT [TCAC]2.2				17b	-	-	he
ZFMK-TIS-2007550	Spinus spinus	SpiSpi11	338	[TCAC]17.2	[TCAC]15 TCAT [TCAC]2.2				17.2c	-	G	he
ZFMK-TIS-2520648	Spinus spinus	SpiSpi11	338	[TCAC]15 TCAT [TCAC]2	[TCAC]15 TCAT [TCAC]2.2				18d	-	-	he
ZFMK-TIS-2520648	Spinus spinus	SpiSpi11	338	[TCAC]15 TCAT [TCAC]2.2	[TCAC]15 TCAT [TCAC]2.2				18.2	-	-	he
ZFMK-TIS-2532782	Spinus spinus	SpiSpi11	338	[TCAC]17	[TCAC]15 TCAT [TCAC]2.2				17b	-	-	he
ZFMK-TIS-2532782	Spinus spinus	SpiSpi11	338	[TCAC]17.2	[TCAC]15 TCAT [TCAC]2.2				17.2c	T	-	he
ZFMK-TIS-2533933	Spinus spinus	SpiSpi11	338	[TCAC]17	[TCAC]15 TCAT [TCAC]2.2				17b	-	-	he
ZFMK-TIS-2533933	Spinus spinus	SpiSpi11	338	[TCAC]17.2	[TCAC]15 TCAT [TCAC]2.2				17.2c	T	-	he
ZFMK-TIS-2533934	Spinus spinus	SpiSpi11	338	[TCAC]8	[TCAC]15 TCAT [TCAC]2.2				8b	-	-	he
ZFMK-TIS-2533934	Spinus spinus	SpiSpi11	338	[TCAC]8.2	[TCAC]15 TCAT [TCAC]2.2				8.2c	-	G	he
ZFMK-TIS-2533962	Spinus spinus	SpiSpi11	338	[TCAC]8	[TCAC]15 TCAT [TCAC]2.2				8b	-	-	he
ZFMK-TIS-2533962	Spinus spinus	SpiSpi11	338	[TCAC]8.2	[TCAC]15 TCAT [TCAC]2.2				8.2c	-	G	he
ZFMK-TIS-2577546	Spinus spinus	SpiSpi11	338	[TCAC]9	[TCAC]15 TCAT [TCAC]2.2				9b	-	-	he
ZFMK-TIS-2577546	Spinus spinus	SpiSpi11	338	[TCAC]9.2	[TCAC]15 TCAT [TCAC]2.2				9.2c	-	G	he
ZFMK-TIS-2577599	Spinus spinus	SpiSpi11	338	[TCAC]17	[TCAC]15 TCAT [TCAC]2.2				17b	-	-	he
ZFMK-TIS-2577599	Spinus spinus	SpiSpi11	338	[TCAC]17.2	[TCAC]15 TCAT [TCAC]2.2				17.2c	-	-	he
ZFMK-TIS-2599312	Spinus spinus	SpiSpi11	338	[TCAC]17	[TCAC]15 TCAT [TCAC]2.2				17b	-	-	he
ZFMK-TIS-2599312	Spinus spinus	SpiSpi11	338	[TCAC]17.2	[TCAC]15 TCAT [TCAC]2.2				17.2c	-	G	he
ZFMK-TIS-26412	Spinus spinus	SpiSpi11	338	[TCAC]17	[TCAC]15 TCAT [TCAC]2.2				17b	-	-	he
ZFMK-TIS-26412	Spinus spinus	SpiSpi11	338	[TCAC]17.2	[TCAC]15 TCAT [TCAC]2.2				17.2c	-	G	he

[truncated: 13 more sheets: SpiSpi12, SpiSpi13, SpiSpi14, SpiSpi18, SpiSpi19, SpiSpi20, SpiSpi21, SpiSpi23, SpiSpi24, SpiSpi25, SpiSpi26, SpiSpi27, SpiSpi29]
