# Supplementary material for: FOGS: A SNPSTR Marker Database to Combat Wildlife Trafficking and a Cell Culture Bank for Ex‐Situ Conservation
Source: Mol Ecol Resour. 2025 Jan 10;25(4):e14062. doi: 10.1111/1755-0998.14062 (PMC11969641; doi:10.1111/1755-0998.14062)
Supplement: Supplementary file 4 — Table S4. SNPSTR data. [file MEN-25-e14062-s001.zip › Supplementary S4/Sylvia_atricapilla_SNPSTR.xlsx]

## Sheet: SylAtr1
ZFMK-TIS	Species	Locus	Ref Amp size	Repeat motif	Ref allele	NCBI No	Scaffold ID	LFA Sample ID	Haplotype			inheritance	Allele Nr.
									89 Msat	195 A->T	226 T->A
ZFMK-TIS2006167	Sylvia atricapilla	SylAtr1	312	[TCCA]14 [TTCA]1.1	[TCCA]15.1	GCA_009819655.1	CM020494.1		15.1b	T	-	he
ZFMK-TIS2006167	Sylvia atricapilla	SylAtr1	312	[TCCA]15 [TTCA]1.1	[TCCA]15.1	GCA_009819655.1	CM020494.1		16.1b	T	-	he
ZFMK-TIS33649	Sylvia atricapilla	SylAtr1	312	[TCCA]10.1	[TCCA]15.1	GCA_009819655.1	CM020494.1		10.1	T	-	he
ZFMK-TIS33649	Sylvia atricapilla	SylAtr1	312	[TCCA]10 [TTCA]1.1	[TCCA]15.1	GCA_009819655.1	CM020494.1		11.1b	T	-	he
ZFMK-TIS33653	Sylvia atricapilla	SylAtr1	312	[TCCA]15.1	[TCCA]15.1	GCA_009819655.1	CM020494.1		15.1	-	-	he
ZFMK-TIS33653	Sylvia atricapilla	SylAtr1	312	[TCCA]15 [TTCA]1.1	[TCCA]15.1	GCA_009819655.1	CM020494.1		16.1b	-	-	he
ZFMK-TIS34448	Sylvia atricapilla	SylAtr1	312	[TCCA]16.1	[TCCA]15.1	GCA_009819655.1	CM020494.1		16.1	-	-	he
ZFMK-TIS34448	Sylvia atricapilla	SylAtr1	312	[TCCA]16 [TTCA]1.1	[TCCA]15.1	GCA_009819655.1	CM020494.1		17.1b	T	-	he
ZFMK-TIS34831	Sylvia atricapilla	SylAtr1	312	[TCCA]15 [TTCA]1.1	[TCCA]15.1	GCA_009819655.1	CM020494.1		16.1b	T	A	he
ZFMK-TIS34831	Sylvia atricapilla	SylAtr1	312	[TCCA]16 [TTCA]1.1	[TCCA]15.1	GCA_009819655.1	CM020494.1		17.1b	T	A	he
ZFMK-TIS34832	Sylvia atricapilla	SylAtr1	312	[TCCA]15 [TTCA]1.1	[TCCA]15.1	GCA_009819655.1	CM020494.1		16.1b	T	A	he
ZFMK-TIS34832	Sylvia atricapilla	SylAtr1	312	[TCCA]16 [TTCA]1.1	[TCCA]15.1	GCA_009819655.1	CM020494.1		17.1b	T	A	he
ZFMK-TIS34910	Sylvia atricapilla	SylAtr1	312	[TCCA]15 [TTCA]1.1	[TCCA]15.1	GCA_009819655.1	CM020494.1		16.1b	T	-	he
ZFMK-TIS34910	Sylvia atricapilla	SylAtr1	312	[TCCA]16.1	[TCCA]15.1	GCA_009819655.1	CM020494.1		16.1	-	-	he
ZFMK-TIS34916	Sylvia atricapilla	SylAtr1	312	[TCCA]14 [TTCA]1.1	[TCCA]15.1	GCA_009819655.1	CM020494.1		15.1b	T	-	he
ZFMK-TIS34916	Sylvia atricapilla	SylAtr1	312	[TCCA]15 [TTCA]1.1	[TCCA]15.1	GCA_009819655.1	CM020494.1		16.1b	T	-	he
ZFMK-TIS35268	Sylvia atricapilla	SylAtr1	312	[TCCA]13.1	[TCCA]15.1	GCA_009819655.1	CM020494.1		13.1	T	-	he
ZFMK-TIS35268	Sylvia atricapilla	SylAtr1	312	[TCCA]13 [TTCA]1.1	[TCCA]15.1	GCA_009819655.1	CM020494.1		14.1b	T	-	he
ZFMK-TIS35283	Sylvia atricapilla	SylAtr1	312	[TCCA]14.1	[TCCA]15.1	GCA_009819655.1	CM020494.1		14.1	T	-	he
ZFMK-TIS35283	Sylvia atricapilla	SylAtr1	312	[TCCA]14 [TTCA]1.1	[TCCA]15.1	GCA_009819655.1	CM020494.1		15.1b	T	-	he

## Sheet: SylAtr2
ZFMK-TIS	Species	Locus	Ref Amp size	Repeat motif	Ref allele	NCBI No	Scaffold ID	LFA Sample ID	Haplotype						inheritance	Allele Nr.
									87 A->C	102 T->C	116 Msat	228 A->G	256 C->T	280 C->G
ZFMK-TIS2006167	Sylvia atricapilla	SylAtr2	349	CCTT CCAC [CCAT]18 CCCT CCAT	CCTT CCAC [CCAT]16 CCCT CCAT	GCA_009819655.1	CM020493.1		-	-	22	-	-	-	he
ZFMK-TIS2006167	Sylvia atricapilla	SylAtr2	349	CCTT CCAC [CCAT]19 CCCT CCAT	CCTT CCAC [CCAT]16 CCCT CCAT	GCA_009819655.1	CM020493.1		-	-	23	-	T	-	he
ZFMK-TIS33649	Sylvia atricapilla	SylAtr2	349	CCTT CCAC [CCAT]18 CCCT CCAT	CCTT CCAC [CCAT]16 CCCT CCAT	GCA_009819655.1	CM020493.1		C	C	22	-	T	-	he
ZFMK-TIS33649	Sylvia atricapilla	SylAtr2	349	CCTT CCAC [CCAT]19 CCCT CCAT	CCTT CCAC [CCAT]16 CCCT CCAT	GCA_009819655.1	CM020493.1		C	C	23	-	T	-	he
ZFMK-TIS33653	Sylvia atricapilla	SylAtr2	349	CCTT CCAC [CCAT]17 CCCT CCAT	CCTT CCAC [CCAT]16 CCCT CCAT	GCA_009819655.1	CM020493.1		-	-	21	-	-	-	he
ZFMK-TIS33653	Sylvia atricapilla	SylAtr2	349	CCTT CCAC [CCAT]19 CCCT GCAT	CCTT CCAC [CCAT]16 CCCT CCAT	GCA_009819655.1	CM020493.1		-	-	23b	-	-	-	he
ZFMK-TIS34448	Sylvia atricapilla	SylAtr2	349	CCTT CCAC [CCAT]19 CCCT CCAT	CCTT CCAC [CCAT]16 CCCT CCAT	GCA_009819655.1	CM020493.1		C	C	23	-	T	-	he
ZFMK-TIS34448	Sylvia atricapilla	SylAtr2	349	CCTT CCAC [CCAT]17 CTAT [CCAT]3 CCCT CCAT	CCTT CCAC [CCAT]16 CCCT CCAT	GCA_009819655.1	CM020493.1		C	C	25c	-	T	-	he
ZFMK-TIS34831	Sylvia atricapilla	SylAtr2	349	CCTT CCAC [CCAT]15 TCAT CCAT	CCTT CCAC [CCAT]16 CCCT CCAT	GCA_009819655.1	CM020493.1		-	-	19	-	-	-	he
ZFMK-TIS34831	Sylvia atricapilla	SylAtr2	349	CCTT CCAC [CCAT]16 CCCT CCAT	CCTT CCAC [CCAT]16 CCCT CCAT	GCA_009819655.1	CM020493.1		-	-	20	-	T	-	he
ZFMK-TIS34832	Sylvia atricapilla	SylAtr2	349	CCTT CCAC [CCAT]15 TCAT CCAT	CCTT CCAC [CCAT]16 CCCT CCAT	GCA_009819655.1	CM020493.1		-	-	19	-	-	-	he
ZFMK-TIS34832	Sylvia atricapilla	SylAtr2	349	CCTT CCAC [CCAT]16 CCCT CCAT	CCTT CCAC [CCAT]16 CCCT CCAT	GCA_009819655.1	CM020493.1		-	-	20	-	T	-	he
ZFMK-TIS34910	Sylvia atricapilla	SylAtr2	349	CCTT CCAC [CCAT]16 CCCT CCAT	CCTT CCAC [CCAT]16 CCCT CCAT	GCA_009819655.1	CM020493.1		-	-	20	-	-	-	he
ZFMK-TIS34910	Sylvia atricapilla	SylAtr2	349	CCTT CCAC [CCAT]19 CCCT GCAT	CCTT CCAC [CCAT]16 CCCT CCAT	GCA_009819655.1	CM020493.1		-	-	23b	-	-	-	he
ZFMK-TIS34916	Sylvia atricapilla	SylAtr2	349	CCTT CCAC [CCAT]15 CCCT CCAT	CCTT CCAC [CCAT]16 CCCT CCAT	GCA_009819655.1	CM020493.1		C	C	19	G	T	-	ho
ZFMK-TIS34916	Sylvia atricapilla	SylAtr2	349	CCTT CCAC [CCAT]15 CCCT CCAT	CCTT CCAC [CCAT]16 CCCT CCAT	GCA_009819655.1	CM020493.1		C	C	19	G	T	-	ho
ZFMK-TIS35268	Sylvia atricapilla	SylAtr2	349	CCTT CCAC [CCAT]16 CCCT CCAT	CCTT CCAC [CCAT]16 CCCT CCAT	GCA_009819655.1	CM020493.1		-	-	20	-	T	G	he
ZFMK-TIS35268	Sylvia atricapilla	SylAtr2	349	CCTT CCAC [CCAT]16 CCCT CCAT	CCTT CCAC [CCAT]16 CCCT CCAT	GCA_009819655.1	CM020493.1		-	-	20	-	T	-	he
ZFMK-TIS35283	Sylvia atricapilla	SylAtr2	349	CCTT CCAC [CCAT]18 CCCT CCAT	CCTT CCAC [CCAT]16 CCCT CCAT	GCA_009819655.1	CM020493.1		-	-	22	-	-	-	ho
ZFMK-TIS35283	Sylvia atricapilla	SylAtr2	349	CCTT CCAC [CCAT]18 CCCT CCAT	CCTT CCAC [CCAT]16 CCCT CCAT	GCA_009819655.1	CM020493.1		-	-	22	-	-	-	ho

## Sheet: SylAtr3
ZFMK-TIS	Species	Locus	Ref Amp size	Repeat motif	Ref allele	NCBI No	Scaffold ID	LFA Sample ID	Haplotype			inheritance	Allele Nr.
									121 Msat	251 C->T	252 G->C
ZFMK-TIS2006167	Sylvia atricapilla	SylAtr3	325	[ATCC]13.1	[ATCC]15	GCA_009819655.1	CM020477.1		13.1b	-	-	he
ZFMK-TIS2006167	Sylvia atricapilla	SylAtr3	325	[ATCC]13 AGCT	[ATCC]15	GCA_009819655.1	CM020477.1		14c	-	-	he
ZFMK-TIS33649	Sylvia atricapilla	SylAtr3	325	[ATCC]8 AGCT	[ATCC]15	GCA_009819655.1	CM020477.1		9c	-	-	he
ZFMK-TIS33649	Sylvia atricapilla	SylAtr3	325	[ATCC]14	[ATCC]15	GCA_009819655.1	CM020477.1		14	-	-	he
ZFMK-TIS33653	Sylvia atricapilla	SylAtr3	325	[ATCC]14.1	[ATCC]15	GCA_009819655.1	CM020477.1		14.1b	-	-	he
ZFMK-TIS33653	Sylvia atricapilla	SylAtr3	325	[ATCC]14 AGCT	[ATCC]15	GCA_009819655.1	CM020477.1		15c	-	-	he
ZFMK-TIS34448	Sylvia atricapilla	SylAtr3	325	[ATCC]7.1	[ATCC]15	GCA_009819655.1	CM020477.1		7.1b	-	-	he
ZFMK-TIS34448	Sylvia atricapilla	SylAtr3	325	[ATCC]7 AGCT	[ATCC]15	GCA_009819655.1	CM020477.1		8c	-	-	he
ZFMK-TIS34831	Sylvia atricapilla	SylAtr3	325	[ATCC]13.1	[ATCC]15	GCA_009819655.1	CM020477.1		13.1b	T	-	he
ZFMK-TIS34831	Sylvia atricapilla	SylAtr3	325	[ATCC]13 AGCT	[ATCC]15	GCA_009819655.1	CM020477.1		14c	-	-	he
ZFMK-TIS34832	Sylvia atricapilla	SylAtr3	325	[ATCC]13.1	[ATCC]15	GCA_009819655.1	CM020477.1		13.1b	-	-	he
ZFMK-TIS34832	Sylvia atricapilla	SylAtr3	325	[ATCC]13 AGCT	[ATCC]15	GCA_009819655.1	CM020477.1		14c	-	-	he
ZFMK-TIS34910	Sylvia atricapilla	SylAtr3	325	[ATCC]14.1	[ATCC]15	GCA_009819655.1	CM020477.1		14.1b	-	-	he
ZFMK-TIS34910	Sylvia atricapilla	SylAtr3	325	[ATCC]14 AGCT	[ATCC]15	GCA_009819655.1	CM020477.1		15c	-	-	he
ZFMK-TIS34916	Sylvia atricapilla	SylAtr3	325	[ATCC]14.1	[ATCC]15	GCA_009819655.1	CM020477.1		14.1b	-	-	he
ZFMK-TIS34916	Sylvia atricapilla	SylAtr3	325	[ATCC]14 AGCT	[ATCC]15	GCA_009819655.1	CM020477.1		15c	-	-	he
ZFMK-TIS35268	Sylvia atricapilla	SylAtr3	325	[ATCC]12.1	[ATCC]15	GCA_009819655.1	CM020477.1		12.1b	-	-	he
ZFMK-TIS35268	Sylvia atricapilla	SylAtr3	325	[ATCC]12 AGCT	[ATCC]15	GCA_009819655.1	CM020477.1		13c	-	-	he
ZFMK-TIS35283	Sylvia atricapilla	SylAtr3	325	[ATCC]13	[ATCC]15	GCA_009819655.1	CM020477.1		13	-	-	he
ZFMK-TIS35283	Sylvia atricapilla	SylAtr3	325	[ATCC]14	[ATCC]15	GCA_009819655.1	CM020477.1		14	-	C	he

## Sheet: SylAtr4
ZFMK-TIS	Species	Locus	Ref Amp size	Repeat motif	Ref allele	NCBI No	Scaffold ID	LFA Sample ID	Haplotype								inheritance	Allele Nr.
									51 G->A	118 C->T	151 Msat	245 C->T	256 C->T	259 G->A	263 T->C	285 C->G
ZFMK-TIS2006167	Sylvia atricapilla	SylAtr4	312	[AGAT]11.1	[AGAT]16.1	GCA_009819655.1	CM020486.1		A	-	11.1	-	-	-	-	-	he
ZFMK-TIS2006167	Sylvia atricapilla	SylAtr4	312	[AGAT]15.1	[AGAT]16.1	GCA_009819655.1	CM020486.1		A	-	15.1	-	T	A	C	G	he
ZFMK-TIS33649	Sylvia atricapilla	SylAtr4	312	[AGAT]14.1	[AGAT]16.1	GCA_009819655.1	CM020486.1		-	-	14.1	-	-	-	-	-	ho
ZFMK-TIS33649	Sylvia atricapilla	SylAtr4	312	[AGAT]14.1	[AGAT]16.1	GCA_009819655.1	CM020486.1		-	-	14.1	-	-	-	-	-	ho
ZFMK-TIS33653	Sylvia atricapilla	SylAtr4	312	[AGAT]13.1	[AGAT]16.1	GCA_009819655.1	CM020486.1		-	-	13.1	-	-	A	C	G	he
ZFMK-TIS33653	Sylvia atricapilla	SylAtr4	312	[AGAT]13.1	[AGAT]16.1	GCA_009819655.1	CM020486.1		-	-	13.1	-	-	-	-	G	he
ZFMK-TIS34448	Sylvia atricapilla	SylAtr4	312	[AGAT]15.1	[AGAT]16.1	GCA_009819655.1	CM020486.1		-	-	15.1	-	-	-	-	-	ho
ZFMK-TIS34448	Sylvia atricapilla	SylAtr4	312	[AGAT]15.1	[AGAT]16.1	GCA_009819655.1	CM020486.1		-	-	15.1	-	-	-	-	-	ho
ZFMK-TIS34831	Sylvia atricapilla	SylAtr4	312	[AGAT]15.1	[AGAT]16.1	GCA_009819655.1	CM020486.1		-	-	15.1	-	-	-	-	-	he
ZFMK-TIS34831	Sylvia atricapilla	SylAtr4	312	[AGAT]16.1	[AGAT]16.1	GCA_009819655.1	CM020486.1		-	-	16.1	-	-	-	-	-	he
ZFMK-TIS34832	Sylvia atricapilla	SylAtr4	312	[AGAT]15.1	[AGAT]16.1	GCA_009819655.1	CM020486.1		-	-	15.1	-	-	-	-	-	he
ZFMK-TIS34832	Sylvia atricapilla	SylAtr4	312	[AGAT]16.1	[AGAT]16.1	GCA_009819655.1	CM020486.1		-	-	16.1	-	-	-	-	-	he
ZFMK-TIS34910	Sylvia atricapilla	SylAtr4	312	[AGAT]12.1	[AGAT]16.1	GCA_009819655.1	CM020486.1		-	-	12.1	-	-	-	C	-	he
ZFMK-TIS34910	Sylvia atricapilla	SylAtr4	312	[AGAT]16.1	[AGAT]16.1	GCA_009819655.1	CM020486.1		-	-	16.1	-	-	-	-	-	he
ZFMK-TIS34916	Sylvia atricapilla	SylAtr4	312	[AGAT]14.1	[AGAT]16.1	GCA_009819655.1	CM020486.1		-	-	14.1	-	-	-	-	-	he
ZFMK-TIS34916	Sylvia atricapilla	SylAtr4	312	[AGAT]15.1	[AGAT]16.1	GCA_009819655.1	CM020486.1		-	-	15.1	-	-	A	C	-	he
ZFMK-TIS35268	Sylvia atricapilla	SylAtr4	312	[AGAT]15.1	[AGAT]16.1	GCA_009819655.1	CM020486.1		-	T	15.1	T	-	-	-	-	he
ZFMK-TIS35268	Sylvia atricapilla	SylAtr4	312	[AGAT]16.1	[AGAT]16.1	GCA_009819655.1	CM020486.1		-	T	16.1	T	-	-	-	-	he
ZFMK-TIS35283	Sylvia atricapilla	SylAtr4	312	[AGAT]12.1	[AGAT]16.1	GCA_009819655.1	CM020486.1		-	-	12.1	-	-	-	-	-	he
ZFMK-TIS35283	Sylvia atricapilla	SylAtr4	312	[AGAT]15.1	[AGAT]16.1	GCA_009819655.1	CM020486.1		-	-	15.1	-	-	A	C	G	he

## Sheet: SylAtr5
ZFMK-TIS	Species	Locus	Ref Amp size	Repeat motif	Ref allele	NCBI No	Scaffold ID	LFA Sample ID	Haplotype														inheritance	Allele Nr.
									89 T->C	119 T->C	124 T->C	125 A->G	129 T->C	130 G->A	134 C->G	144 Msat	256 G->A	257 G->A	264 A->G	268 C->T	270 G->A	275 T->G
ZFMK-TIS2006167	Sylvia atricapilla	SylAtr5	348	[CCAT]13.3	[CCAT]15.3	GCA_009819655.1	CM020487.1		-	C	C	G	C	A	-	13.3	-	-	G	-	A	G	he
ZFMK-TIS2006167	Sylvia atricapilla	SylAtr5	348	[CCAT]13.3	[CCAT]15.3	GCA_009819655.1	CM020487.1		-	-	C	G	C	A	-	13.3	-	-	G	-	A	G	he
ZFMK-TIS33649	Sylvia atricapilla	SylAtr5	348	CCAT CGAT [CCAT]14.3	[CCAT]15.3	GCA_009819655.1	CM020487.1		-	-	-	-	C	A	G	16.3b	-	A	-	-	-	-	he
ZFMK-TIS33649	Sylvia atricapilla	SylAtr5	348	[CCAT]17.3	[CCAT]15.3	GCA_009819655.1	CM020487.1		-	-	C	G	C	A	-	17.3	-	-	-	-	-	-	he
ZFMK-TIS33653	Sylvia atricapilla	SylAtr5	348	[CCAT]17.3	[CCAT]15.3	GCA_009819655.1	CM020487.1		-	-	C	G	C	A	-	17.3	-	-	G	-	A	G	ho
ZFMK-TIS33653	Sylvia atricapilla	SylAtr5	348	[CCAT]17.3	[CCAT]15.3	GCA_009819655.1	CM020487.1		-	-	C	G	C	A	-	17.3	-	-	G	-	A	G	ho
ZFMK-TIS34448	Sylvia atricapilla	SylAtr5	348	[CCAT]9.3	[CCAT]15.3	GCA_009819655.1	CM020487.1		-	-	C	G	C	A	-	9.3	A	-	G	-	A	G	he
ZFMK-TIS34448	Sylvia atricapilla	SylAtr5	348	[CCAT]14.3	[CCAT]15.3	GCA_009819655.1	CM020487.1		-	-	C	G	C	A	-	14.3	-	-	-	-	-	-	he
ZFMK-TIS34831	Sylvia atricapilla	SylAtr5	348	[CCAT]15.3	[CCAT]15.3	GCA_009819655.1	CM020487.1		C	-	C	G	C	A	-	15.3	-	-	-	-	-	-	he
ZFMK-TIS34831	Sylvia atricapilla	SylAtr5	348	[CCAT]16.3	[CCAT]15.3	GCA_009819655.1	CM020487.1		C	-	-	-	-	-	-	16.3	-	-	-	-	-	-	he
ZFMK-TIS34832	Sylvia atricapilla	SylAtr5	348	[CCAT]15.3	[CCAT]15.3	GCA_009819655.1	CM020487.1		C	-	C	G	C	A	-	15.3	-	-	-	-	-	-	he
ZFMK-TIS34832	Sylvia atricapilla	SylAtr5	348	[CCAT]16.3	[CCAT]15.3	GCA_009819655.1	CM020487.1		C	-	-	-	-	-	-	16.3	-	-	-	-	-	-	he
ZFMK-TIS34910	Sylvia atricapilla	SylAtr5	348	[CCAT]12.3	[CCAT]15.3	GCA_009819655.1	CM020487.1		-	-	C	G	C	A	-	12.3	-	-	-	-	-	-	he
ZFMK-TIS34910	Sylvia atricapilla	SylAtr5	348	[CCAT]17.3	[CCAT]15.3	GCA_009819655.1	CM020487.1		-	-	C	G	C	A	-	17.3	-	-	-	-	-	-	he
ZFMK-TIS34916	Sylvia atricapilla	SylAtr5	348	[CCAT]15.3	[CCAT]15.3	GCA_009819655.1	CM020487.1		-	-	C	G	C	A	-	15.3	A	-	G	-	A	G	he
ZFMK-TIS34916	Sylvia atricapilla	SylAtr5	348	[CCAT]16.3	[CCAT]15.3	GCA_009819655.1	CM020487.1		-	-	-	-	-	-	-	16.3	A	-	G	-	A	G	he
ZFMK-TIS35268	Sylvia atricapilla	SylAtr5	348	[CCAT]15.3	[CCAT]15.3	GCA_009819655.1	CM020487.1		-	-	C	G	C	A	-	15.3	-	-	-	-	-	-	ho
ZFMK-TIS35268	Sylvia atricapilla	SylAtr5	348	[CCAT]15.3	[CCAT]15.3	GCA_009819655.1	CM020487.1		-	-	C	G	C	A	-	15.3	-	-	-	-	-	-	ho
ZFMK-TIS35283	Sylvia atricapilla	SylAtr5	348	[CCAT]12.3	[CCAT]15.3	GCA_009819655.1	CM020487.1		-	-	C	G	C	A	-	12.3	-	-	-	T	-	-	he
ZFMK-TIS35283	Sylvia atricapilla	SylAtr5	348	[CCAT]16.3	[CCAT]15.3	GCA_009819655.1	CM020487.1		-	-	C	G	C	A	-	16.3	-	-	-	T	-	-	he

## Sheet: SylAtr6
ZFMK-TIS	Species	Locus	Ref Amp size	Repeat motif	Ref allele	NCBI No	Scaffold ID	LFA Sample ID	Haplotype										inheritance	Allele Nr.
									61 T->C	72 T->A	87 T->C	120 T->C	143 A->T	168 Msat	259 C->T	260 A->C	268 T->C	277 T->C
ZFMK-TIS2006167	Sylvia atricapilla	SylAtr6	306	[CATC]3.1	[CATC]14.1	GCA_009819655.1	CM020490.1		C	-	-	-	-	3.1	-	C	-	C	he
ZFMK-TIS2006167	Sylvia atricapilla	SylAtr6	306	[CATC]3.1	[CATC]14.1	GCA_009819655.1	CM020490.1		C	-	-	-	-	3.1	-	-	-	C	he
ZFMK-TIS33649	Sylvia atricapilla	SylAtr6	306	[CATC]3.1	[CATC]14.1	GCA_009819655.1	CM020490.1		C	-	C	-	-	3.1	-	-	-	-	he
ZFMK-TIS33649	Sylvia atricapilla	SylAtr6	306	[CATC]3.1	[CATC]14.1	GCA_009819655.1	CM020490.1		C	-	-	-	-	3.1	-	-	-	-	he
ZFMK-TIS33653	Sylvia atricapilla	SylAtr6	306		[CATC]14.1	GCA_009819655.1	CM020490.1		NA	NA	NA	NA	NA	NA	NA	NA	NA	NA	NA
ZFMK-TIS33653	Sylvia atricapilla	SylAtr6	306		[CATC]14.1	GCA_009819655.1	CM020490.1		NA	NA	NA	NA	NA	NA	NA	NA	NA	NA	NA
ZFMK-TIS34448	Sylvia atricapilla	SylAtr6	306	[CATC]16.1	[CATC]14.1	GCA_009819655.1	CM020490.1		C	-	-	C	-	16.1	-	-	-	-	he
ZFMK-TIS34448	Sylvia atricapilla	SylAtr6	306	[CATC]16.1	[CATC]14.1	GCA_009819655.1	CM020490.1		-	-	-	-	-	16.1	-	-	-	-	he
ZFMK-TIS34831	Sylvia atricapilla	SylAtr6	306	[CATC]3.1	[CATC]14.1	GCA_009819655.1	CM020490.1		C	-	-	C	-	3.1	T	-	-	C	he
ZFMK-TIS34831	Sylvia atricapilla	SylAtr6	306	[CATC]3.1	[CATC]14.1	GCA_009819655.1	CM020490.1		C	-	-	-	-	3.1	-	-	-	C	he
ZFMK-TIS34832	Sylvia atricapilla	SylAtr6	306	[CATC]3.1	[CATC]14.1	GCA_009819655.1	CM020490.1		C	-	-	C	-	3.1	-	-	C	C	he
ZFMK-TIS34832	Sylvia atricapilla	SylAtr6	306	[CATC]3.1	[CATC]14.1	GCA_009819655.1	CM020490.1		C	-	-	-	-	3.1	-	-	C	C	he
ZFMK-TIS34910	Sylvia atricapilla	SylAtr6	306	[CATC]3.1	[CATC]14.1	GCA_009819655.1	CM020490.1		C	A	C	-	T	3.1	-	-	-	-	he
ZFMK-TIS34910	Sylvia atricapilla	SylAtr6	306	[CATC]3.1	[CATC]14.1	GCA_009819655.1	CM020490.1		C	-	-	-	-	3.1	-	-	-	-	he
ZFMK-TIS34916	Sylvia atricapilla	SylAtr6	306	CATC TATC [CATC]1.1	[CATC]14.1	GCA_009819655.1	CM020490.1		C	-	-	C	-	3.1b	-	-	-	-	he
ZFMK-TIS34916	Sylvia atricapilla	SylAtr6	306	[CATC]3.1	[CATC]14.1	GCA_009819655.1	CM020490.1		C	-	-	-	-	3.1	-	-	-	-	he
ZFMK-TIS35268	Sylvia atricapilla	SylAtr6	306	[CATC]3.1	[CATC]14.1	GCA_009819655.1	CM020490.1		C	-	-	C	-	3.1	-	-	-	C	he
ZFMK-TIS35268	Sylvia atricapilla	SylAtr6	306	[CATC]3.1	[CATC]14.1	GCA_009819655.1	CM020490.1		C	-	-	-	-	3.1	-	-	-	C	he
ZFMK-TIS35283	Sylvia atricapilla	SylAtr6	306	CATC TATC [CATC]1.1	[CATC]14.1	GCA_009819655.1	CM020490.1		C	-	-	C	-	3.1b	-	-	-	C	he
ZFMK-TIS35283	Sylvia atricapilla	SylAtr6	306	[CATC]3.1	[CATC]14.1	GCA_009819655.1	CM020490.1		C	-	-	C	-	3.1	-	-	-	C	he

## Sheet: SylAtr7
ZFMK-TIS	Species	Locus	Ref Amp size	Repeat motif	Ref allele	NCBI No	Scaffold ID	LFA Sample ID	Haplotype				inheritance	Allele Nr.
									94 Msat	176 C->T	183 G->A	216 A->G
ZFMK-TIS2006167	Sylvia atricapilla	SylAtr7	316	[CCAT]4 CCCT [CCAT]2 CCCT [CCAT]2 CCCT [CCAT]2	[CCAT]13 CCCT [CCAT]2	GCA_009819655.1	CM020491.1		13b	-	-	G	ho
ZFMK-TIS2006167	Sylvia atricapilla	SylAtr7	316	[CCAT]4 CCCT [CCAT]2 CCCT [CCAT]2 CCCT [CCAT]2	[CCAT]13 CCCT [CCAT]2	GCA_009819655.1	CM020491.1		13b	-	-	G	ho
ZFMK-TIS33649	Sylvia atricapilla	SylAtr7	316	[CCAT]12 CCCT [CCAT]2	[CCAT]13 CCCT [CCAT]2	GCA_009819655.1	CM020491.1		15	-	A	G	he
ZFMK-TIS33649	Sylvia atricapilla	SylAtr7	316	[CCAT]4 CCCT [CCAT]9 CCCT [CCAT]2 CCCT [CCAT]2	[CCAT]13 CCCT [CCAT]2	GCA_009819655.1	CM020491.1		20b	-	A	G	he
ZFMK-TIS33653	Sylvia atricapilla	SylAtr7	316	[CCAT]12 CCCT [CCAT]2	[CCAT]13 CCCT [CCAT]2	GCA_009819655.1	CM020491.1		15	-	A	G	ho
ZFMK-TIS33653	Sylvia atricapilla	SylAtr7	316	[CCAT]12 CCCT [CCAT]2	[CCAT]13 CCCT [CCAT]2	GCA_009819655.1	CM020491.1		15	-	A	G	ho
ZFMK-TIS34448	Sylvia atricapilla	SylAtr7	316	[CCAT]13 CCCT [CCAT]2	[CCAT]13 CCCT [CCAT]2	GCA_009819655.1	CM020491.1		16	-	A	-	ho
ZFMK-TIS34448	Sylvia atricapilla	SylAtr7	316	[CCAT]13 CCCT [CCAT]2	[CCAT]13 CCCT [CCAT]2	GCA_009819655.1	CM020491.1		16	-	A	-	ho
ZFMK-TIS34831	Sylvia atricapilla	SylAtr7	316	[CCAT]11 CCCT [CCAT]2 CCCT [CCAT]2	[CCAT]13 CCCT [CCAT]2	GCA_009819655.1	CM020491.1		17c	-	-	G	he
ZFMK-TIS34831	Sylvia atricapilla	SylAtr7	316	[CCAT]3 CCCT [CCAT]2 CCCT [CCAT]5 CCCT [CCAT]2 CCCT [CCAT]2	[CCAT]13 CCCT [CCAT]2	GCA_009819655.1	CM020491.1		18d	-	-	G	he
ZFMK-TIS34832	Sylvia atricapilla	SylAtr7	316	[CCAT]11 CCCT [CCAT]2 CCCT [CCAT]2	[CCAT]13 CCCT [CCAT]2	GCA_009819655.1	CM020491.1		17c	-	-	G	he
ZFMK-TIS34832	Sylvia atricapilla	SylAtr7	316	[CCAT]3 CCCT [CCAT]2 CCCT [CCAT]5 CCCT [CCAT]2 CCCT [CCAT]2	[CCAT]13 CCCT [CCAT]2	GCA_009819655.1	CM020491.1		18d	-	-	G	he
ZFMK-TIS34910	Sylvia atricapilla	SylAtr7	316	[CCAT]4 CCCT [CCAT]2 CCCT [CCAT]2 CCCT [CCAT]2	[CCAT]13 CCCT [CCAT]2	GCA_009819655.1	CM020491.1		13b	-	A	G	he
ZFMK-TIS34910	Sylvia atricapilla	SylAtr7	316	[CCAT]15 CCCT [CCAT]2	[CCAT]13 CCCT [CCAT]2	GCA_009819655.1	CM020491.1		18	-	A	G	he
ZFMK-TIS34916	Sylvia atricapilla	SylAtr7	316	[CCAT]4 CCTT [CCAT]4 CCCT [CCAT]2 CCCT [CCAT]2	[CCAT]13 CCCT [CCAT]2	GCA_009819655.1	CM020491.1		15b	-	A	G	ho
ZFMK-TIS34916	Sylvia atricapilla	SylAtr7	316	[CCAT]4 CCTT [CCAT]4 CCCT [CCAT]2 CCCT [CCAT]2	[CCAT]13 CCCT [CCAT]2	GCA_009819655.1	CM020491.1		15b	-	A	G	ho
ZFMK-TIS35268	Sylvia atricapilla	SylAtr7	316	[CCAT]4 CCCT [CCAT]11 CCCT [CCAT]5	[CCAT]13 CCCT [CCAT]2	GCA_009819655.1	CM020491.1		22c	-	A	G	ho
ZFMK-TIS35268	Sylvia atricapilla	SylAtr7	316	[CCAT]4 CCCT [CCAT]11 CCCT [CCAT]5	[CCAT]13 CCCT [CCAT]2	GCA_009819655.1	CM020491.1		22c	-	A	G	ho
ZFMK-TIS35283	Sylvia atricapilla	SylAtr7	316	[CCAT]4 CCCT [CCAT]2 CCCT [CCAT]2 CCCT [CCAT]2	[CCAT]13 CCCT [CCAT]2	GCA_009819655.1	CM020491.1		13b	-	A	G	he
ZFMK-TIS35283	Sylvia atricapilla	SylAtr7	316	[CCAT]12 CCCT [CCAT]2	[CCAT]13 CCCT [CCAT]2	GCA_009819655.1	CM020491.1		15	T	A	G	he

## Sheet: SylAtr10
ZFMK-TIS	Species	Locus	Ref Amp size	Repeat motif	Ref allele	NCBI No	Scaffold ID	LFA Sample ID	Haplotype						inheritance	Allele Nr.
									77 C->T	83 C->A	97 Msat	172 A->G	235 C->A	243 C->T
ZFMK-TIS2006167	Sylvia atricapilla	SylAtr10	328	[CCAT]15	[CCAT]18	GCA_009819655.1	CM020476.1		-	A	15	-	A	-	ho
ZFMK-TIS2006167	Sylvia atricapilla	SylAtr10	328	[CCAT]15	[CCAT]18	GCA_009819655.1	CM020476.1		-	A	15	-	A	-	ho
ZFMK-TIS33649	Sylvia atricapilla	SylAtr10	328	[CCAT]17	[CCAT]18	GCA_009819655.1	CM020476.1		T	-	17	-	A	-	he
ZFMK-TIS33649	Sylvia atricapilla	SylAtr10	328	[CCAT]21	[CCAT]18	GCA_009819655.1	CM020476.1		-	-	21	-	A	T	he
ZFMK-TIS33653	Sylvia atricapilla	SylAtr10	328	[CCAT]7	[CCAT]18	GCA_009819655.1	CM020476.1		-	-	7	-	A	-	he
ZFMK-TIS33653	Sylvia atricapilla	SylAtr10	328	[CCAT]7	[CCAT]18	GCA_009819655.1	CM020476.1		-	-	7	-	-	-	he
ZFMK-TIS34448	Sylvia atricapilla	SylAtr10	328	CTAT [CCAT]16	[CCAT]18	GCA_009819655.1	CM020476.1		-	-	17b	-	-	-	ho
ZFMK-TIS34448	Sylvia atricapilla	SylAtr10	328	CTAT [CCAT]16	[CCAT]18	GCA_009819655.1	CM020476.1		-	-	17b	-	-	-	ho
ZFMK-TIS34831	Sylvia atricapilla	SylAtr10	328	[CCAT]19	[CCAT]18	GCA_009819655.1	CM020476.1		-	-	19	-	A	-	he
ZFMK-TIS34831	Sylvia atricapilla	SylAtr10	328	[CCAT]20	[CCAT]18	GCA_009819655.1	CM020476.1		-	-	20	-	-	-	he
ZFMK-TIS34832	Sylvia atricapilla	SylAtr10	328	[CCAT]19	[CCAT]18	GCA_009819655.1	CM020476.1		-	-	19	-	A	-	he
ZFMK-TIS34832	Sylvia atricapilla	SylAtr10	328	[CCAT]20	[CCAT]18	GCA_009819655.1	CM020476.1		-	-	20	-	-	-	he
ZFMK-TIS34910	Sylvia atricapilla	SylAtr10	328	[CCAT]15	[CCAT]18	GCA_009819655.1	CM020476.1		-	-	15	-	-	-	he
ZFMK-TIS34910	Sylvia atricapilla	SylAtr10	328	[CCAT]18	[CCAT]18	GCA_009819655.1	CM020476.1		-	-	18	-	-	-	he
ZFMK-TIS34916	Sylvia atricapilla	SylAtr10	328	[CCAT]18	[CCAT]18	GCA_009819655.1	CM020476.1		-	-	18	-	A	-	he
ZFMK-TIS34916	Sylvia atricapilla	SylAtr10	328	[CCAT]15 CCAC [CATC]2.3	[CCAT]18	GCA_009819655.1	CM020476.1		-	A	18.3c	-	A	-	he
ZFMK-TIS35268	Sylvia atricapilla	SylAtr10	328	[CCAT]18	[CCAT]18	GCA_009819655.1	CM020476.1		-	-	18	-	-	-	he
ZFMK-TIS35268	Sylvia atricapilla	SylAtr10	328	[CCAT]19	[CCAT]18	GCA_009819655.1	CM020476.1		T	-	19	G	A	-	he
ZFMK-TIS35283	Sylvia atricapilla	SylAtr10	328	[CCAT]19	[CCAT]18	GCA_009819655.1	CM020476.1		-	-	19	-	-	-	he
ZFMK-TIS35283	Sylvia atricapilla	SylAtr10	328	[CCAT]15 CCAC [CATC]7.3	[CCAT]18	GCA_009819655.1	CM020476.1		-	-	23.3c	-	-	-	he

## Sheet: SylAtr12
ZFMK-TIS	Species	Locus	Ref Amp size	Repeat motif	Ref allele	NCBI No	Scaffold ID	LFA Sample ID	Haplotype					inheritance	Allele Nr.
									90 A->G	101 C->T	147 Msat	225 G->A	303 A->C
ZFMK-TIS2006167	Sylvia atricapilla	SylAtr12	337	ATCA GTCC ATCC ATCT [ATCC]5 TTCC ATCC ACCC [ATCC]5.1	ATCA GTCC ATCC ATCT [ATCC]12.1	GCA_009819655.1	CM020478.1		-	T	17.1b	-	-	ho
ZFMK-TIS2006167	Sylvia atricapilla	SylAtr12	337	ATCA GTCC ATCC ATCT [ATCC]5 TTCC ATCC ACCC [ATCC]5.1	ATCA GTCC ATCC ATCT [ATCC]12.1	GCA_009819655.1	CM020478.1		-	T	17.1b	-	-	ho
ZFMK-TIS33649	Sylvia atricapilla	SylAtr12	337	ATCA GTCC [ATCC]14.1	ATCA GTCC ATCC ATCT [ATCC]12.1	GCA_009819655.1	CM020478.1		-	T	16.1c	-	-	he
ZFMK-TIS33649	Sylvia atricapilla	SylAtr12	337	ATCA GTCC ATCC ATCT [ATCC]19.1	ATCA GTCC ATCC ATCT [ATCC]12.1	GCA_009819655.1	CM020478.1		-	T	23.1	-	-	he
ZFMK-TIS33653	Sylvia atricapilla	SylAtr12	337	ATCA GTCC [ATCC]13.1	ATCA GTCC ATCC ATCT [ATCC]12.1	GCA_009819655.1	CM020478.1		-	-	15.1c	A	-	he
ZFMK-TIS33653	Sylvia atricapilla	SylAtr12	337	ATCA GTCC ATCC ATCT [ATCC]15.1	ATCA GTCC ATCC ATCT [ATCC]12.1	GCA_009819655.1	CM020478.1		-	-	19.1	-	-	he
ZFMK-TIS34448	Sylvia atricapilla	SylAtr12	337	ATCA GTCC ATCC ATCT [ATCC]18.1	ATCA GTCC ATCC ATCT [ATCC]12.1	GCA_009819655.1	CM020478.1		-	T	22.1	-	-	he
ZFMK-TIS34448	Sylvia atricapilla	SylAtr12	337	ATCA GTCC ATCC ATCT [ATCC]19.1	ATCA GTCC ATCC ATCT [ATCC]12.1	GCA_009819655.1	CM020478.1		-	T	23.1	-	-	he
ZFMK-TIS34831	Sylvia atricapilla	SylAtr12	337	ATCA GTCC [ATCC]13.1	ATCA GTCC ATCC ATCT [ATCC]12.1	GCA_009819655.1	CM020478.1		G	T	15.1c	-	C	he
ZFMK-TIS34831	Sylvia atricapilla	SylAtr12	337	ATCA GTCC ATCC ATCT [ATCC]15.1	ATCA GTCC ATCC ATCT [ATCC]12.1	GCA_009819655.1	CM020478.1		G	T	19.1	-	-	he
ZFMK-TIS34832	Sylvia atricapilla	SylAtr12	337	ATCA GTCC [ATCC]13.1	ATCA GTCC ATCC ATCT [ATCC]12.1	GCA_009819655.1	CM020478.1		G	T	15.1c	-	-	he
ZFMK-TIS34832	Sylvia atricapilla	SylAtr12	337	ATCA GTCC ATCC ATCT [ATCC]15.1	ATCA GTCC ATCC ATCT [ATCC]12.1	GCA_009819655.1	CM020478.1		G	T	19.1	-	C	he
ZFMK-TIS34910	Sylvia atricapilla	SylAtr12	337	ATCA GTCA ATCC ATTC [ATCC]14.1	ATCA GTCC ATCC ATCT [ATCC]12.1	GCA_009819655.1	CM020478.1		-	T	18.1	-	-	he
ZFMK-TIS34910	Sylvia atricapilla	SylAtr12	337	ATCA GTCC ATCC ATCT [ATCC]15.1	ATCA GTCC ATCC ATCT [ATCC]12.1	GCA_009819655.1	CM020478.1		-	-	19.1	-	-	he
ZFMK-TIS34916	Sylvia atricapilla	SylAtr12	337	ATCA GTCC [ATCC]10.1	ATCA GTCC ATCC ATCT [ATCC]12.1	GCA_009819655.1	CM020478.1		-	-	12.1c	-	-	ho
ZFMK-TIS34916	Sylvia atricapilla	SylAtr12	337	ATCA GTCC [ATCC]10.1	ATCA GTCC ATCC ATCT [ATCC]12.1	GCA_009819655.1	CM020478.1		-	-	12.1c	-	-	ho
ZFMK-TIS35268	Sylvia atricapilla	SylAtr12	337	ATCA GTCC ATCC ATCT [ATCC]15.1	ATCA GTCC ATCC ATCT [ATCC]12.1	GCA_009819655.1	CM020478.1		-	T	19.1	-	-	he
ZFMK-TIS35268	Sylvia atricapilla	SylAtr12	337	ATCA GTCC ATCC ATCT [ATCC]17.1	ATCA GTCC ATCC ATCT [ATCC]12.1	GCA_009819655.1	CM020478.1		-	T	21.1	-	-	he
ZFMK-TIS35283	Sylvia atricapilla	SylAtr12	337	ATCA GTCC ATCC ATCT [ATCC]5 TTCC ATCC ACCC [ATCC]5.1	ATCA GTCC ATCC ATCT [ATCC]12.1	GCA_009819655.1	CM020478.1		-	T	17.1b	-	-	ho
ZFMK-TIS35283	Sylvia atricapilla	SylAtr12	337	ATCA GTCC ATCC ATCT [ATCC]5 TTCC ATCC ACCC [ATCC]5.1	ATCA GTCC ATCC ATCT [ATCC]12.1	GCA_009819655.1	CM020478.1		-	T	17.1b	-	-	ho

## Sheet: SylAtr13
ZFMK-TIS	Species	Locus	Ref Amp size	Repeat motif	Ref allele	NCBI No	Scaffold ID	LFA Sample ID	Haplotype			inheritance	Allele Nr.
									116 Msat	219 G->C	231 C->T
ZFMK-TIS2006167	Sylvia atricapilla	SylAtr13	300	[CATC]3 CCTC [CATC]2 CACC [CATC]4.1	[CATC]20.1	GCA_009819655.1	CM020481.1		11.1b	-	-	ho
ZFMK-TIS2006167	Sylvia atricapilla	SylAtr13	300	[CATC]3 CCTC [CATC]2 CACC [CATC]4.1	[CATC]20.1	GCA_009819655.1	CM020481.1		11.1b	-	-	ho
ZFMK-TIS33649	Sylvia atricapilla	SylAtr13	300	[CATC]5 TTC [CATC]2 CACC [CATC]4.1	[CATC]20.1	GCA_009819655.1	CM020481.1		13.1c	-	-	ho
ZFMK-TIS33649	Sylvia atricapilla	SylAtr13	300	[CATC]5 TTC [CATC]2 CACC [CATC]4.1	[CATC]20.1	GCA_009819655.1	CM020481.1		13.1c	-	-	ho
ZFMK-TIS33653	Sylvia atricapilla	SylAtr13	300	[CATC]2 CGTC CCTC [CATC]2 CACC [CATC]4.1	[CATC]20.1	GCA_009819655.1	CM020481.1		11.1d	-	-	he
ZFMK-TIS33653	Sylvia atricapilla	SylAtr13	300	[CATC]2 CGTC CCTC [CATC]3 CACC [CATC]4.1	[CATC]20.1	GCA_009819655.1	CM020481.1		12.1d	-	-	he
ZFMK-TIS34448	Sylvia atricapilla	SylAtr13	300	(CATC CCTC)2 [CATC]2 CACC [CATC]4.1	[CATC]20.1	GCA_009819655.1	CM020481.1		11.1e	-	-	ho
ZFMK-TIS34448	Sylvia atricapilla	SylAtr13	300	(CATC CCTC)2 [CATC]2 CACC [CATC]4.1	[CATC]20.1	GCA_009819655.1	CM020481.1		11.1e	-	-	ho
ZFMK-TIS34831	Sylvia atricapilla	SylAtr13	300	[CATC]12.1	[CATC]20.1	GCA_009819655.1	CM020481.1		12.1	C	T	he
ZFMK-TIS34831	Sylvia atricapilla	SylAtr13	300	[CATC]2 CGTC CCTC [CATC]2 CACC CATC CACC [CATC]9.1	[CATC]20.1	GCA_009819655.1	CM020481.1		18.1f	-	-	he
ZFMK-TIS34832	Sylvia atricapilla	SylAtr13	300	[CATC]12.1	[CATC]20.1	GCA_009819655.1	CM020481.1		12.1	-	-	he
ZFMK-TIS34832	Sylvia atricapilla	SylAtr13	300	[CATC]2 CGTC CCTC [CATC]2 CACC CATC CACC [CATC]9.1	[CATC]20.1	GCA_009819655.1	CM020481.1		18.1f	-	-	he
ZFMK-TIS34910	Sylvia atricapilla	SylAtr13	300	(CATC CCTC)2 [CATC]2 CACC [CATC]4.1	[CATC]20.1	GCA_009819655.1	CM020481.1		11.1e	-	-	he
ZFMK-TIS34910	Sylvia atricapilla	SylAtr13	300	[CATC]4 TTC [CATC]2 CACC [CATC]4.1	[CATC]20.1	GCA_009819655.1	CM020481.1		12.1c	-	-	he
ZFMK-TIS34916	Sylvia atricapilla	SylAtr13	300	[CATC]2 CGTC CCTC [CATC]2 CACC [CATC]4.1	[CATC]20.1	GCA_009819655.1	CM020481.1		11.1d	-	-	he
ZFMK-TIS34916	Sylvia atricapilla	SylAtr13	300	[CATC]15.1	[CATC]20.1	GCA_009819655.1	CM020481.1		15.1	-	-	he
ZFMK-TIS35268	Sylvia atricapilla	SylAtr13	300	CGTC CATC CGTC CCTC [CATC]2 CACC [CATC]4.1	[CATC]20.1	GCA_009819655.1	CM020481.1		11.1g	-	-	he
ZFMK-TIS35268	Sylvia atricapilla	SylAtr13	300	[CATC]3 CCTC [CATC]2 CACC [CATC]4.1	[CATC]20.1	GCA_009819655.1	CM020481.1		11.1b	-	-	he
ZFMK-TIS35283	Sylvia atricapilla	SylAtr13	300	(CATC CCTC)2 [CATC]7.1	[CATC]20.1	GCA_009819655.1	CM020481.1		11.1h	-	-	ho
ZFMK-TIS35283	Sylvia atricapilla	SylAtr13	300	(CATC CCTC)2 [CATC]7.1	[CATC]20.1	GCA_009819655.1	CM020481.1		11.1h	-	-	ho

[truncated: 17 more sheets: SylAtr14, SylAtr15, SylAtr16, SylAtr17, SylAtr18, SylAtr19, SylAtr20, SylAtr21, SylAtr22, SylAtr23, SylAtr24, SylAtr25, SylAtr26, SylAtr27, SylAtr28, SylAtr29, SylAtr30]
