# Supplementary material for: FOGS: A SNPSTR Marker Database to Combat Wildlife Trafficking and a Cell Culture Bank for Ex‐Situ Conservation
Source: Mol Ecol Resour. 2025 Jan 10;25(4):e14062. doi: 10.1111/1755-0998.14062 (PMC11969641; doi:10.1111/1755-0998.14062)
Supplement: Supplementary file 4 — Table S4. SNPSTR data. [file MEN-25-e14062-s001.zip › Supplementary S4/Terrapene_mexicana_SNPSTR.xlsx]

## Sheet: TerMex1
ZFMK-TIS	Species	Locus	Ref Amp size	Repeat motif	Ref allele	NCBI No	Scaffold ID	LFA Sample ID	Haplotype			inheritance	Allele Nr.
									136 Msat	182 A->G	187 T->C
ZFMK-DNA-FD19592189	Terrapene mexicana	TerMex1	300	[TAGA]8 GGGG GTG TATG GAGA [TAGA]6.2	[TAGA]11 TAAA				18.2b	-	-	he
ZFMK-DNA-FD19592189	Terrapene mexicana	TerMex1	300	[TAGA]8 GGGG GTG TATG GAGA [TAGA]6 TAAA	[TAGA]11 TAAA				19c	-	C	he
ZFMK-DNA-FD19592221	Terrapene mexicana	TerMex1	300	[TAGA]8 GGGG GTG TATG GAGA [TAGA]6.2	[TAGA]11 TAAA				18.2b	-	C	he
ZFMK-DNA-FD19592221	Terrapene mexicana	TerMex1	300	[TAGA]8 GGGG GTG TATG GAGA [TAGA]6 TAAA	[TAGA]11 TAAA				19c	-	C	he
ZFMK-DNA-FD19592237	Terrapene mexicana	TerMex1	300	[TAGA]7 TGGG GTG TATG GAGA [TAGA]12.2	[TAGA]11 TAAA				23.2b	-	-	he
ZFMK-DNA-FD19592237	Terrapene mexicana	TerMex1	300	[TAGA]7 TGGG GTG TATG GAGA [TAGA]12 TAAA	[TAGA]11 TAAA				24c	-	C	he
ZFMK-DNA-FD19592253	Terrapene mexicana	TerMex1	300	[TAGA]11.2	[TAGA]11 TAAA				11.2d	-	-	he
ZFMK-DNA-FD19592253	Terrapene mexicana	TerMex1	300	[TAGA]11 TAAA	[TAGA]11 TAAA				12	-	C	he
ZFMK-DNA-FD19592257	Terrapene mexicana	TerMex1	300	[TAGA]2 TAGG GAGA [TAGA]4 GGGG GTG TATG GAGA [TAGA]8.2	[TAGA]11 TAAA				20.2e	-	-	he
ZFMK-DNA-FD19592257	Terrapene mexicana	TerMex1	300	[TAGA]2 TAGG GAGA [TAGA]4 GGGG GTG TATG GAGA [TAGA]8 TAAA	[TAGA]11 TAAA				21f	-	C	he
ZFMK-DNA-FD19592269	Terrapene mexicana	TerMex1	300		[TAGA]11 TAAA				NA	NA	NA	NA
ZFMK-DNA-FD19592269	Terrapene mexicana	TerMex1	300		[TAGA]11 TAAA				NA	NA	NA	NA
ZFMK-TIS-55767	Terrapene mexicana	TerMex1	300	[TAGA]11 TAAA	[TAGA]11 TAAA				12	-	-	he
ZFMK-TIS-55767	Terrapene mexicana	TerMex1	300	[TAGA]2 TAGG GAGA [TAGA]2 GGGG CTG TATG GAGA [TAGA]5	[TAGA]11 TAAA				15g	G	C	he
ZFMK-TIS-55768	Terrapene mexicana	TerMex1	300		[TAGA]11 TAAA				NA	NA	NA	NA
ZFMK-TIS-55768	Terrapene mexicana	TerMex1	300		[TAGA]11 TAAA				NA	NA	NA	NA
ZFMK-DNA-FD19592241	Terrapene mexicana	TerMex1	300		[TAGA]11 TAAA				NA	NA	NA	NA
ZFMK-DNA-FD19592241	Terrapene mexicana	TerMex1	300		[TAGA]11 TAAA				NA	NA	NA	NA
ZFMK-DNA-FD19592205	Terrapene mexicana	TerMex1	300		[TAGA]11 TAAA				NA	NA	NA	NA
ZFMK-DNA-FD19592205	Terrapene mexicana	TerMex1	300		[TAGA]11 TAAA				NA	NA	NA	NA

## Sheet: TerMex3
ZFMK-TIS	Species	Locus	Ref Amp size	Repeat motif	Ref allele	NCBI No	Scaffold ID	LFA Sample ID	Haplotype				inheritance	Allele Nr.
									64 Msat	158 T->C	204 G->T	259 G->A
ZFMK-DNA-FD19592189	Terrapene mexicana	TerMex3	312	[GATA]5	[GATA]20				5	C	T	-	he
ZFMK-DNA-FD19592189	Terrapene mexicana	TerMex3	312	[GATA]8	[GATA]20				8	C	T	-	he
ZFMK-DNA-FD19592221	Terrapene mexicana	TerMex3	312	[GATA]5	[GATA]20				5	C	T	A	he
ZFMK-DNA-FD19592221	Terrapene mexicana	TerMex3	312	[GATA]5	[GATA]20				5	-	-	-	he
ZFMK-DNA-FD19592237	Terrapene mexicana	TerMex3	312	[GATA]5	[GATA]20				5	C	T	-	he
ZFMK-DNA-FD19592237	Terrapene mexicana	TerMex3	312	[GATA]6.1	[GATA]20				6.1b	C	T	-	he
ZFMK-DNA-FD19592253	Terrapene mexicana	TerMex3	312	[GATA]5	[GATA]20				5	C	T	-	he
ZFMK-DNA-FD19592253	Terrapene mexicana	TerMex3	312	[GATA]15	[GATA]20				15	C	T	-	he
ZFMK-DNA-FD19592257	Terrapene mexicana	TerMex3	312	[GATA]3	[GATA]20				3	C	-	-	he
ZFMK-DNA-FD19592257	Terrapene mexicana	TerMex3	312	[GATA]5	[GATA]20				5	C	T	-	he
ZFMK-DNA-FD19592269	Terrapene mexicana	TerMex3	312	[GATA]3	[GATA]20				3	-	-	-	he
ZFMK-DNA-FD19592269	Terrapene mexicana	TerMex3	312	[GATA]5	[GATA]20				5	C	T	-	he
ZFMK-TIS-55767	Terrapene mexicana	TerMex3	312	[GATA]3	[GATA]20				3	C	-	-	he
ZFMK-TIS-55767	Terrapene mexicana	TerMex3	312	[GATA]5	[GATA]20				5	C	T	-	he
ZFMK-TIS-55768	Terrapene mexicana	TerMex3	312	[GATA]5	[GATA]20				5	C	T	-	he
ZFMK-TIS-55768	Terrapene mexicana	TerMex3	312	[GATA]15	[GATA]20				15	C	T	-	he
ZFMK-DNA-FD19592241	Terrapene mexicana	TerMex3	312		[GATA]20				NA	NA	NA	NA	NA
ZFMK-DNA-FD19592241	Terrapene mexicana	TerMex3	312		[GATA]20				NA	NA	NA	NA	NA
ZFMK-DNA-FD19592205	Terrapene mexicana	TerMex3	312		[GATA]20				NA	NA	NA	NA	NA
ZFMK-DNA-FD19592205	Terrapene mexicana	TerMex3	312		[GATA]20				NA	NA	NA	NA	NA

## Sheet: TerMex4
ZFMK-TIS	Species	Locus	Ref Amp size	Repeat motif	Ref allele	NCBI No	Scaffold ID	LFA Sample ID	Haplotype		inheritance	Allele Nr.
									91 G->A	163 Msat
ZFMK-DNA-FD19592189	Terrapene mexicana	TerMex4	309	[ATAG]12.1	[ATAG]15.1				-	12.1	ho
ZFMK-DNA-FD19592189	Terrapene mexicana	TerMex4	309	[ATAG]12.1	[ATAG]15.1				-	12.1	ho
ZFMK-DNA-FD19592221	Terrapene mexicana	TerMex4	309	AG [ATAG]4 [ACAG]1.1	[ATAG]15.1				A	5.3b	he
ZFMK-DNA-FD19592221	Terrapene mexicana	TerMex4	309	AG [ATAG]4 [ACAG]1.1	[ATAG]15.1				-	5.3b	he
ZFMK-DNA-FD19592237	Terrapene mexicana	TerMex4	309	[ATAG]11.1	[ATAG]15.1				-	11.1	ho
ZFMK-DNA-FD19592237	Terrapene mexicana	TerMex4	309	[ATAG]11.1	[ATAG]15.1				-	11.1	ho
ZFMK-DNA-FD19592253	Terrapene mexicana	TerMex4	309	[ATAG]11.1	[ATAG]15.1				-	11.1	he
ZFMK-DNA-FD19592253	Terrapene mexicana	TerMex4	309	[ATAG]12.1	[ATAG]15.1				-	12.1	he
ZFMK-DNA-FD19592257	Terrapene mexicana	TerMex4	309	AG [ATAG]4 [ACAG]1.1	[ATAG]15.1				A	5.3b	he
ZFMK-DNA-FD19592257	Terrapene mexicana	TerMex4	309	AG [ATAG]4 [ACAG]1.1	[ATAG]15.1				-	5.3b	he
ZFMK-DNA-FD19592269	Terrapene mexicana	TerMex4	309	AG [ATAG]4 [ACAG]1.1	[ATAG]15.1				A	5.3b	he
ZFMK-DNA-FD19592269	Terrapene mexicana	TerMex4	309	[ATAG]12.1	[ATAG]15.1				A	12.1	he
ZFMK-TIS-55767	Terrapene mexicana	TerMex4	309	[ATAG]13.1	[ATAG]15.1				-	13.1	ho
ZFMK-TIS-55767	Terrapene mexicana	TerMex4	309	[ATAG]13.1	[ATAG]15.1				-	13.1	ho
ZFMK-TIS-55768	Terrapene mexicana	TerMex4	309	[ATAG]15.1	[ATAG]15.1				-	15.1	ho
ZFMK-TIS-55768	Terrapene mexicana	TerMex4	309	[ATAG]15.1	[ATAG]15.1				-	15.1	ho
ZFMK-DNA-FD19592241	Terrapene mexicana	TerMex4	309		[ATAG]15.1				NA	NA	NA
ZFMK-DNA-FD19592241	Terrapene mexicana	TerMex4	309		[ATAG]15.1				NA	NA	NA
ZFMK-DNA-FD19592205	Terrapene mexicana	TerMex4	309		[ATAG]15.1				NA	NA	NA
ZFMK-DNA-FD19592205	Terrapene mexicana	TerMex4	309		[ATAG]15.1				NA	NA	NA

## Sheet: TerMex5
ZFMK-TIS	Species	Locus	Ref Amp size	Repeat motif	Ref allele	NCBI No	Scaffold ID	LFA Sample ID	Haplotype		inheritance	Allele Nr.
									118 T->C	149 Msat
ZFMK-DNA-FD19592189	Terrapene mexicana	TerMex5	340	[CTAA]8 TTAA	[CTAA]11 TTAA				C	9	he
ZFMK-DNA-FD19592189	Terrapene mexicana	TerMex5	340	[CTAA]11 TTAA	[CTAA]11 TTAA				C	12	he
ZFMK-DNA-FD19592221	Terrapene mexicana	TerMex5	340	[CTAA]11 TTAA	[CTAA]11 TTAA				-	12	he
ZFMK-DNA-FD19592221	Terrapene mexicana	TerMex5	340	[CTAA]16 TTAA	[CTAA]11 TTAA				-	17	he
ZFMK-DNA-FD19592237	Terrapene mexicana	TerMex5	340	[CTAA]12 TTAA	[CTAA]11 TTAA				-	13	he
ZFMK-DNA-FD19592237	Terrapene mexicana	TerMex5	340	[CTAA]15 TTAA	[CTAA]11 TTAA				-	16	he
ZFMK-DNA-FD19592253	Terrapene mexicana	TerMex5	340	[CTAA]8 TTAA	[CTAA]11 TTAA				C	9	he
ZFMK-DNA-FD19592253	Terrapene mexicana	TerMex5	340	[CTAA]8 TTAA	[CTAA]11 TTAA				-	9	he
ZFMK-DNA-FD19592257	Terrapene mexicana	TerMex5	340	[CTAA]12 TTAA	[CTAA]11 TTAA				-	13	ho
ZFMK-DNA-FD19592257	Terrapene mexicana	TerMex5	340	[CTAA]12 TTAA	[CTAA]11 TTAA				-	13	ho
ZFMK-DNA-FD19592269	Terrapene mexicana	TerMex5	340	[CTAA]12 TTAA	[CTAA]11 TTAA				-	13	ho
ZFMK-DNA-FD19592269	Terrapene mexicana	TerMex5	340	[CTAA]12 TTAA	[CTAA]11 TTAA				-	13	ho
ZFMK-TIS-55767	Terrapene mexicana	TerMex5	340	[CTAA]12 TTAA	[CTAA]11 TTAA				-	13	ho
ZFMK-TIS-55767	Terrapene mexicana	TerMex5	340	[CTAA]12 TTAA	[CTAA]11 TTAA				-	13	ho
ZFMK-TIS-55768	Terrapene mexicana	TerMex5	340	[CTAA]7 TTAA	[CTAA]11 TTAA				-	8	he
ZFMK-TIS-55768	Terrapene mexicana	TerMex5	340	[CTAA]11 TTAA	[CTAA]11 TTAA				-	12	he
ZFMK-DNA-FD19592241	Terrapene mexicana	TerMex5	340		[CTAA]11 TTAA				NA	NA	NA
ZFMK-DNA-FD19592241	Terrapene mexicana	TerMex5	340		[CTAA]11 TTAA				NA	NA	NA
ZFMK-DNA-FD19592205	Terrapene mexicana	TerMex5	340		[CTAA]11 TTAA				NA	NA	NA
ZFMK-DNA-FD19592205	Terrapene mexicana	TerMex5	340		[CTAA]11 TTAA				NA	NA	NA

## Sheet: TerMex6
ZFMK-TIS	Species	Locus	Ref Amp size	Repeat motif	Ref allele	NCBI No	Scaffold ID	LFA Sample ID	Haplotype					inheritance	Allele Nr.
									36 A->G	140 Msat	236 C->T	238 G->C	250 G->C
ZFMK-DNA-FD19592189	Terrapene mexicana	TerMex6	308	[GATA]10.2	[GATA]16.2				G	10.2	-	-	-	he
ZFMK-DNA-FD19592189	Terrapene mexicana	TerMex6	308	[GATA]12.2	[GATA]16.2				G	12.2	-	-	-	he
ZFMK-DNA-FD19592221	Terrapene mexicana	TerMex6	308	[GATA]12.2	[GATA]16.2				G	12.2	-	-	-	ho
ZFMK-DNA-FD19592221	Terrapene mexicana	TerMex6	308	[GATA]12.2	[GATA]16.2				G	12.2	-	-	-	ho
ZFMK-DNA-FD19592237	Terrapene mexicana	TerMex6	308	[GATA]10.2	[GATA]16.2				G	10.2	T	-	-	he
ZFMK-DNA-FD19592237	Terrapene mexicana	TerMex6	308	[GATA]13.2	[GATA]16.2				G	13.2	T	-	-	he
ZFMK-DNA-FD19592253	Terrapene mexicana	TerMex6	308	[GATA]13.2	[GATA]16.2				G	13.2	T	-	-	he
ZFMK-DNA-FD19592253	Terrapene mexicana	TerMex6	308	[GATA]15.2	[GATA]16.2				G	15.2	T	-	-	he
ZFMK-DNA-FD19592257	Terrapene mexicana	TerMex6	308	[GATA]14.2	[GATA]16.2				-	14.2	-	C	C	he
ZFMK-DNA-FD19592257	Terrapene mexicana	TerMex6	308	[GATA]15.2	[GATA]16.2				-	15.2	-	C	C	he
ZFMK-DNA-FD19592269	Terrapene mexicana	TerMex6	308	[GATA]14.2	[GATA]16.2				-	14.2	-	C	C	he
ZFMK-DNA-FD19592269	Terrapene mexicana	TerMex6	308	[GATA]15.2	[GATA]16.2				-	15.2	-	C	-	he
ZFMK-TIS-55767	Terrapene mexicana	TerMex6	308	[GATA]14.2	[GATA]16.2				-	14.2	-	C	-	ho
ZFMK-TIS-55767	Terrapene mexicana	TerMex6	308	[GATA]14.2	[GATA]16.2				-	14.2	-	C	-	ho
ZFMK-TIS-55768	Terrapene mexicana	TerMex6	308	[GATA]14.2	[GATA]16.2				-	14.2	-	C	-	he
ZFMK-TIS-55768	Terrapene mexicana	TerMex6	308	[GATA]16.2	[GATA]16.2				-	16.2	-	-	-	he
ZFMK-DNA-FD19592241	Terrapene mexicana	TerMex6	308		[GATA]16.2				NA	NA	NA	NA	NA	NA
ZFMK-DNA-FD19592241	Terrapene mexicana	TerMex6	308		[GATA]16.2				NA	NA	NA	NA	NA	NA
ZFMK-DNA-FD19592205	Terrapene mexicana	TerMex6	308		[GATA]16.2				NA	NA	NA	NA	NA	NA
ZFMK-DNA-FD19592205	Terrapene mexicana	TerMex6	308		[GATA]16.2				NA	NA	NA	NA	NA	NA

## Sheet: TerMex7
ZFMK-TIS	Species	Locus	Ref Amp size	Repeat motif	Ref allele	NCBI No	Scaffold ID	LFA Sample ID	Haplotype					inheritance	Allele Nr.
									67 C->T	124 Msat	195 T->G	253 T->C	287 A->G
ZFMK-DNA-FD19592189	Terrapene mexicana	TerMex7	350	[AGAT]6	[AGAT]15				T	6	-	-	-	he
ZFMK-DNA-FD19592189	Terrapene mexicana	TerMex7	350	[AGAT]8	[AGAT]15				T	8	-	-	-	he
ZFMK-DNA-FD19592221	Terrapene mexicana	TerMex7	350	[AGAT]6	[AGAT]15				T	6	-	-	-	he
ZFMK-DNA-FD19592221	Terrapene mexicana	TerMex7	350	[AGAT]6	[AGAT]15				-	6	-	-	-	he
ZFMK-DNA-FD19592237	Terrapene mexicana	TerMex7	350	[AGAT]8	[AGAT]15				T	8	-	-	-	ho
ZFMK-DNA-FD19592237	Terrapene mexicana	TerMex7	350	[AGAT]8	[AGAT]15				T	8	-	-	-	ho
ZFMK-DNA-FD19592253	Terrapene mexicana	TerMex7	350	[AGAT]8	[AGAT]15				T	8	-	-	-	ho
ZFMK-DNA-FD19592253	Terrapene mexicana	TerMex7	350	[AGAT]8	[AGAT]15				T	8	-	-	-	ho
ZFMK-DNA-FD19592257	Terrapene mexicana	TerMex7	350	[AGAT]6	[AGAT]15				T	6	-	-	G	he
ZFMK-DNA-FD19592257	Terrapene mexicana	TerMex7	350	[AGAT]6	[AGAT]15				-	6	-	-	G	he
ZFMK-DNA-FD19592269	Terrapene mexicana	TerMex7	350	[AGAT]8	[AGAT]15				T	8	-	-	-	he
ZFMK-DNA-FD19592269	Terrapene mexicana	TerMex7	350	[AGAT]8	[AGAT]15				-	8	-	-	-	he
ZFMK-TIS-55767	Terrapene mexicana	TerMex7	350		[AGAT]15				NA	NA	NA	NA	NA	NA
ZFMK-TIS-55767	Terrapene mexicana	TerMex7	350		[AGAT]15				NA	NA	NA	NA	NA	NA
ZFMK-TIS-55768	Terrapene mexicana	TerMex7	350	[AGAT]6	[AGAT]15				T	6	G	C	-	he
ZFMK-TIS-55768	Terrapene mexicana	TerMex7	350	[AGAT]15	[AGAT]15				T	15	-	-	-	he
ZFMK-DNA-FD19592241	Terrapene mexicana	TerMex7	350		[AGAT]15				NA	NA	NA	NA	NA	NA
ZFMK-DNA-FD19592241	Terrapene mexicana	TerMex7	350		[AGAT]15				NA	NA	NA	NA	NA	NA
ZFMK-DNA-FD19592205	Terrapene mexicana	TerMex7	350		[AGAT]15				NA	NA	NA	NA	NA	NA
ZFMK-DNA-FD19592205	Terrapene mexicana	TerMex7	350		[AGAT]15				NA	NA	NA	NA	NA	NA

## Sheet: TerMex8
ZFMK-TIS	Species	Locus	Ref Amp size	Repeat motif	Ref allele	NCBI No	Scaffold ID	LFA Sample ID	Haplotype						inheritance	Allele Nr.
									61 G->T	76 T->A	103 T->G	142 A->G	167 Msat	261 A->T
ZFMK-DNA-FD19592189	Terrapene mexicana	TerMex8	307	[TAGA]4.1	[TAGA]12.1				-	-	G	G	4.1	-	ho
ZFMK-DNA-FD19592189	Terrapene mexicana	TerMex8	307	[TAGA]4.1	[TAGA]12.1				-	-	G	G	4.1	-	ho
ZFMK-DNA-FD19592221	Terrapene mexicana	TerMex8	307	[TAGA]6 TTAG	[TAGA]12.1				T	A	-	-	7b	-	he
ZFMK-DNA-FD19592221	Terrapene mexicana	TerMex8	307	[TAGA]9.1	[TAGA]12.1				T	A	-	G	9.1	-	he
ZFMK-DNA-FD19592237	Terrapene mexicana	TerMex8	307	[TAGA]5.1	[TAGA]12.1				T	A	G	G	5.1	T	he
ZFMK-DNA-FD19592237	Terrapene mexicana	TerMex8	307	[TAGA]9.1	[TAGA]12.1				T	A	G	G	9.1	-	he
ZFMK-DNA-FD19592253	Terrapene mexicana	TerMex8	307	[TAGA]5.1	[TAGA]12.1				-	-	G	-	5.1	T	he
ZFMK-DNA-FD19592253	Terrapene mexicana	TerMex8	307	[TAGA]6 TTAG	[TAGA]12.1				-	-	G	-	7b	-	he
ZFMK-DNA-FD19592257	Terrapene mexicana	TerMex8	307	[TAGA]9.1	[TAGA]12.1				T	A	-	G	9.1	-	ho
ZFMK-DNA-FD19592257	Terrapene mexicana	TerMex8	307	[TAGA]9.1	[TAGA]12.1				T	A	-	G	9.1	-	ho
ZFMK-DNA-FD19592269	Terrapene mexicana	TerMex8	307	[TAGA]12.1	[TAGA]12.1				-	-	-	-	12.1	-	ho
ZFMK-DNA-FD19592269	Terrapene mexicana	TerMex8	307	[TAGA]12.1	[TAGA]12.1				-	-	-	-	12.1	-	ho
ZFMK-TIS-55767	Terrapene mexicana	TerMex8	307	[TAGA]4.1	[TAGA]12.1				-	-	-	-	4.1	-	he
ZFMK-TIS-55767	Terrapene mexicana	TerMex8	307	[TAGA]6 TTAG	[TAGA]12.1				-	-	-	-	7b	-	he
ZFMK-TIS-55768	Terrapene mexicana	TerMex8	307	[TAGA]11.1	[TAGA]12.1				-	-	-	-	11.1	-	he
ZFMK-TIS-55768	Terrapene mexicana	TerMex8	307	[TAGA]12.1	[TAGA]12.1				-	-	-	-	12.1	-	he
ZFMK-DNA-FD19592241	Terrapene mexicana	TerMex8	307		[TAGA]12.1				NA	NA	NA	NA	NA	NA	NA
ZFMK-DNA-FD19592241	Terrapene mexicana	TerMex8	307		[TAGA]12.1				NA	NA	NA	NA	NA	NA	NA
ZFMK-DNA-FD19592205	Terrapene mexicana	TerMex8	307		[TAGA]12.1				NA	NA	NA	NA	NA	NA	NA
ZFMK-DNA-FD19592205	Terrapene mexicana	TerMex8	307		[TAGA]12.1				NA	NA	NA	NA	NA	NA	NA

## Sheet: TerMex10
ZFMK-TIS	Species	Locus	Ref Amp size	Repeat motif	Ref allele	NCBI No	Scaffold ID	LFA Sample ID		inheritance	Allele Nr.
									87 Msat
ZFMK-DNA-FD19592189	Terrapene mexicana	TerMex10	324	[AGAT]14.1	[AGAT]13.1				14.1	he
ZFMK-DNA-FD19592189	Terrapene mexicana	TerMex10	324	[AGAT]18.1	[AGAT]13.1				18.1	he
ZFMK-DNA-FD19592221	Terrapene mexicana	TerMex10	324	[AGAT]11.1	[AGAT]13.1				11.1	he
ZFMK-DNA-FD19592221	Terrapene mexicana	TerMex10	324	[AGAT]18.1	[AGAT]13.1				18.1	he
ZFMK-DNA-FD19592237	Terrapene mexicana	TerMex10	324	[AGAT]16.1	[AGAT]13.1				16.1	he
ZFMK-DNA-FD19592237	Terrapene mexicana	TerMex10	324	[AGAT]18.1	[AGAT]13.1				18.1	he
ZFMK-DNA-FD19592253	Terrapene mexicana	TerMex10	324	[AGAT]14.1	[AGAT]13.1				14.1	he
ZFMK-DNA-FD19592253	Terrapene mexicana	TerMex10	324	[AGAT]15.1	[AGAT]13.1				15.1	he
ZFMK-DNA-FD19592257	Terrapene mexicana	TerMex10	324	[AGAT]14.1	[AGAT]13.1				14.1	he
ZFMK-DNA-FD19592257	Terrapene mexicana	TerMex10	324	[AGAT]19.1	[AGAT]13.1				19.1	he
ZFMK-DNA-FD19592269	Terrapene mexicana	TerMex10	324	[AGAT]13.1	[AGAT]13.1				13.1	ho
ZFMK-DNA-FD19592269	Terrapene mexicana	TerMex10	324	[AGAT]13.1	[AGAT]13.1				13.1	ho
ZFMK-TIS-55767	Terrapene mexicana	TerMex10	324	[AGAT]10.1	[AGAT]13.1				10.1	he
ZFMK-TIS-55767	Terrapene mexicana	TerMex10	324	[AGAT]14.1	[AGAT]13.1				14.1	he
ZFMK-TIS-55768	Terrapene mexicana	TerMex10	324	[AGAT]13.1	[AGAT]13.1				13.1	he
ZFMK-TIS-55768	Terrapene mexicana	TerMex10	324	[AGAT]15.1	[AGAT]13.1				15.1	he
ZFMK-DNA-FD19592241	Terrapene mexicana	TerMex10	324		[AGAT]13.1				NA	NA
ZFMK-DNA-FD19592241	Terrapene mexicana	TerMex10	324		[AGAT]13.1				NA	NA
ZFMK-DNA-FD19592205	Terrapene mexicana	TerMex10	324		[AGAT]13.1				NA	NA
ZFMK-DNA-FD19592205	Terrapene mexicana	TerMex10	324		[AGAT]13.1				NA	NA

## Sheet: TerMex11
ZFMK-TIS	Species	Locus	Ref Amp size	Repeat motif	Ref allele	NCBI No	Scaffold ID	LFA Sample ID		inheritance	Allele Nr.
									138 Msat
ZFMK-DNA-FD19592189	Terrapene mexicana	TerMex11	339	[TAGA]11.3	[TAGA]11.3				11.3	he
ZFMK-DNA-FD19592189	Terrapene mexicana	TerMex11	339	[TAGA]12.3	[TAGA]11.3				12.3	he
ZFMK-DNA-FD19592221	Terrapene mexicana	TerMex11	339	[TAGA]7.3	[TAGA]11.3				7.3	he
ZFMK-DNA-FD19592221	Terrapene mexicana	TerMex11	339	[TAGA]11.3	[TAGA]11.3				11.3	he
ZFMK-DNA-FD19592237	Terrapene mexicana	TerMex11	339	[TAGA]8.3	[TAGA]11.3				8.3	ho
ZFMK-DNA-FD19592237	Terrapene mexicana	TerMex11	339	[TAGA]8.3	[TAGA]11.3				8.3	ho
ZFMK-DNA-FD19592253	Terrapene mexicana	TerMex11	339	[TAGA]7.3	[TAGA]11.3				7.3	he
ZFMK-DNA-FD19592253	Terrapene mexicana	TerMex11	339	[TAGA]8.3	[TAGA]11.3				8.3	he
ZFMK-DNA-FD19592257	Terrapene mexicana	TerMex11	339	[TAGA]11.3	[TAGA]11.3				11.3	he
ZFMK-DNA-FD19592257	Terrapene mexicana	TerMex11	339	[TAGA]13.3	[TAGA]11.3				13.3	he
ZFMK-DNA-FD19592269	Terrapene mexicana	TerMex11	339	[TAGA]8.3	[TAGA]11.3				8.3	ho
ZFMK-DNA-FD19592269	Terrapene mexicana	TerMex11	339	[TAGA]8.3	[TAGA]11.3				8.3	ho
ZFMK-TIS-55767	Terrapene mexicana	TerMex11	339	[TAGA]11.3	[TAGA]11.3				11.3	ho
ZFMK-TIS-55767	Terrapene mexicana	TerMex11	339	[TAGA]11.3	[TAGA]11.3				11.3	ho
ZFMK-TIS-55768	Terrapene mexicana	TerMex11	339	[TAGA]8.3	[TAGA]11.3				8.3	he
ZFMK-TIS-55768	Terrapene mexicana	TerMex11	339	[TAGA]11.3	[TAGA]11.3				11.3	he
ZFMK-DNA-FD19592241	Terrapene mexicana	TerMex11	339		[TAGA]11.3				NA	NA
ZFMK-DNA-FD19592241	Terrapene mexicana	TerMex11	339		[TAGA]11.3				NA	NA
ZFMK-DNA-FD19592205	Terrapene mexicana	TerMex11	339		[TAGA]11.3				NA	NA
ZFMK-DNA-FD19592205	Terrapene mexicana	TerMex11	339		[TAGA]11.3				NA	NA

## Sheet: TerMex12
ZFMK-TIS	Species	Locus	Ref Amp size	Repeat motif	Ref allele	NCBI No	Scaffold ID	LFA Sample ID	Haplotype			inheritance	Allele Nr.
									68 T->C	100 Msat	183 C->A
ZFMK-DNA-FD19592189	Terrapene mexicana	TerMex12	313	[ATAG]8 ATAC AGAG	[ATAG]15 ATAC AGAG				-	10	-	ho
ZFMK-DNA-FD19592189	Terrapene mexicana	TerMex12	313	[ATAG]8 ATAC AGAG	[ATAG]15 ATAC AGAG				-	10	-	ho
ZFMK-DNA-FD19592221	Terrapene mexicana	TerMex12	313	[ATAG]8 ATAC AGAG	[ATAG]15 ATAC AGAG				-	10	-	he
ZFMK-DNA-FD19592221	Terrapene mexicana	TerMex12	313	[ATAG]15 ATAC AGAG	[ATAG]15 ATAC AGAG				-	17	-	he
ZFMK-DNA-FD19592237	Terrapene mexicana	TerMex12	313	[ATAG]8 ATAC AGAG	[ATAG]15 ATAC AGAG				C	10	A	he
ZFMK-DNA-FD19592237	Terrapene mexicana	TerMex12	313	[ATAG]10 ATAC AGAG	[ATAG]15 ATAC AGAG				C	12	A	he
ZFMK-DNA-FD19592253	Terrapene mexicana	TerMex12	313	[ATAG]8 ATAC AGAG	[ATAG]15 ATAC AGAG				-	10	-	ho
ZFMK-DNA-FD19592253	Terrapene mexicana	TerMex12	313	[ATAG]8 ATAC AGAG	[ATAG]15 ATAC AGAG				-	10	-	ho
ZFMK-DNA-FD19592257	Terrapene mexicana	TerMex12	313	[ATAG]8 ATAC AGAG	[ATAG]15 ATAC AGAG				-	10	-	he
ZFMK-DNA-FD19592257	Terrapene mexicana	TerMex12	313	[ATAG]8 ACAG [ATAG]3 ATAC AGAG	[ATAG]15 ATAC AGAG				-	14	A	he
ZFMK-DNA-FD19592269	Terrapene mexicana	TerMex12	313	[ATAG]8 ACAG [ATAG]3 ATAC AGAG	[ATAG]15 ATAC AGAG				-	14	A	ho
ZFMK-DNA-FD19592269	Terrapene mexicana	TerMex12	313	[ATAG]8 ACAG [ATAG]3 ATAC AGAG	[ATAG]15 ATAC AGAG				-	14	A	ho
ZFMK-TIS-55767	Terrapene mexicana	TerMex12	313	[ATAG]8 ATAC AGAG	[ATAG]15 ATAC AGAG				-	10	-	he
ZFMK-TIS-55767	Terrapene mexicana	TerMex12	313	[ATAG]15 ATAC AGAG	[ATAG]15 ATAC AGAG				-	17	-	he
ZFMK-TIS-55768	Terrapene mexicana	TerMex12	313	[ATAG]8 ATAC AGAG	[ATAG]15 ATAC AGAG				-	10	-	he
ZFMK-TIS-55768	Terrapene mexicana	TerMex12	313	[ATAG]15 ATAC AGAG	[ATAG]15 ATAC AGAG				-	17	-	he
ZFMK-DNA-FD19592241	Terrapene mexicana	TerMex12	313		[ATAG]15 ATAC AGAG				NA	NA	NA	NA
ZFMK-DNA-FD19592241	Terrapene mexicana	TerMex12	313		[ATAG]15 ATAC AGAG				NA	NA	NA	NA
ZFMK-DNA-FD19592205	Terrapene mexicana	TerMex12	313		[ATAG]15 ATAC AGAG				NA	NA	NA	NA
ZFMK-DNA-FD19592205	Terrapene mexicana	TerMex12	313		[ATAG]15 ATAC AGAG				NA	NA	NA	NA

[truncated: 16 more sheets: TerMex14, TerMex15, TerMex16, TerMex17, TerMex18, TerMex19, TerMex21, TerMex22, TerMex23, TerMex24, TerMex25, TerMex26, TerMex27, TerMex28, TerMex29, TerMex30]
