# Supplementary material for: FOGS: A SNPSTR Marker Database to Combat Wildlife Trafficking and a Cell Culture Bank for Ex‐Situ Conservation
Source: Mol Ecol Resour. 2025 Jan 10;25(4):e14062. doi: 10.1111/1755-0998.14062 (PMC11969641; doi:10.1111/1755-0998.14062)
Supplement: Supplementary file 4 — Table S4. SNPSTR data. [file MEN-25-e14062-s001.zip › Supplementary S4/Testudo_hermanni_SNPSTR.xlsx]

## Sheet: TesHer1
ZFMK-TIS	Species	Locus	Ref Amp size	Repeat motif	Ref allele	NCBI No	Scaffold ID	LFA Sample ID		inheritance	Allele Nr.
									120 Msat
ZFMK-DNA-171661848	Testudo hermanni	TesHer1	346	[AGAT]12.3	[AGAT]19.3				12.3	ho
ZFMK-DNA-171661848	Testudo hermanni	TesHer1	346	[AGAT]12.3	[AGAT]19.3				12.3	ho
ZFMK-DNA-171661850	Testudo hermanni	TesHer1	346	[AGAT]9.3	[AGAT]19.3				9.3	ho
ZFMK-DNA-171661850	Testudo hermanni	TesHer1	346	[AGAT]10.3	[AGAT]19.3				10.3	ho
ZFMK-DNA-171661851	Testudo hermanni	TesHer1	346	[AGAT]9.3	[AGAT]19.3				9.3	ho
ZFMK-DNA-171661851	Testudo hermanni	TesHer1	346	[AGAT]9.3	[AGAT]19.3				9.3	ho
ZFMK-TIS-49067	Testudo hermanni	TesHer1	346	[AGAT]10.3	[AGAT]19.3				10.3	ho
ZFMK-TIS-49067	Testudo hermanni	TesHer1	346	[AGAT]10.3	[AGAT]19.3				10.3	ho
ZFMK-TIS-54810	Testudo hermanni	TesHer1	346	[AGAT]14.3	[AGAT]19.3				14.3	ho
ZFMK-TIS-54810	Testudo hermanni	TesHer1	346	[AGAT]18.3	[AGAT]19.3				18.3	ho
ZFMK-TIS-54813	Testudo hermanni	TesHer1	346	[AGAT]17.3	[AGAT]19.3				17.3	ho
ZFMK-TIS-54813	Testudo hermanni	TesHer1	346	[AGAT]19.3	[AGAT]19.3				19.3	ho
ZFMK-TIS-54820	Testudo hermanni	TesHer1	346	[AGAT]17.3	[AGAT]19.3				17.3	ho
ZFMK-TIS-54820	Testudo hermanni	TesHer1	346	[AGAT]18.3	[AGAT]19.3				18.3	ho
ZFMK-TIS-60405	Testudo hermanni	TesHer1	346	[AGAT]9.3	[AGAT]19.3				9.3	ho
ZFMK-TIS-60405	Testudo hermanni	TesHer1	346	[AGAT]9.3	[AGAT]19.3				9.3	ho
ZFMK-TIS-60415	Testudo hermanni	TesHer1	346	[AGAT]9.3	[AGAT]19.3				9.3	ho
ZFMK-TIS-60415	Testudo hermanni	TesHer1	346	[AGAT]10.3	[AGAT]19.3				10.3	ho
ZFMK-TIS-60416	Testudo hermanni	TesHer1	346	[AGAT]10.3	[AGAT]19.3				10.3	ho
ZFMK-TIS-60416	Testudo hermanni	TesHer1	346	[AGAT]12.3	[AGAT]19.3				12.3	ho

## Sheet: TesHer2
ZFMK-TIS	Species	Locus	Ref Amp size	Repeat motif	Ref allele	NCBI No	Scaffold ID	LFA Sample ID	Haplotype					inheritance	Allele Nr.
									167 Msat	306 T->C	307 A->G	308 G->A	317 C->A
ZFMK-DNA-171661848	Testudo hermanni	TesHer2	339	[TAGA]10.2	[TAGA]12.2				10.2	-	G	A	A	he
ZFMK-DNA-171661848	Testudo hermanni	TesHer2	339	[TAGA]11.2	[TAGA]12.2				11.2	-	-	-	-	he
ZFMK-DNA-171661850	Testudo hermanni	TesHer2	339	[TAGA]10.2	[TAGA]12.2				10.2	-	-	-	A	he
ZFMK-DNA-171661850	Testudo hermanni	TesHer2	339	[TAGA]11.2	[TAGA]12.2				11.2	-	-	-	A	he
ZFMK-DNA-171661851	Testudo hermanni	TesHer2	339	[TAGA]11.2	[TAGA]12.2				11.2	-	-	-	A	ho
ZFMK-DNA-171661851	Testudo hermanni	TesHer2	339	[TAGA]11.2	[TAGA]12.2				11.2	-	-	-	A	ho
ZFMK-TIS-49067	Testudo hermanni	TesHer2	339	[TAGA]7.2	[TAGA]12.2				7.2	-	-	-	-	he
ZFMK-TIS-49067	Testudo hermanni	TesHer2	339	[TAGA]10.2	[TAGA]12.2				10.2	-	-	-	A	he
ZFMK-TIS-54810	Testudo hermanni	TesHer2	339	[TAGA]12.2	[TAGA]12.2				12.2	-	-	-	-	he
ZFMK-TIS-54810	Testudo hermanni	TesHer2	339	[TAGA]16.2	[TAGA]12.2				16.2	-	-	-	-	he
ZFMK-TIS-54813	Testudo hermanni	TesHer2	339	[TAGA]12.2	[TAGA]12.2				12.2	-	-	-	-	he
ZFMK-TIS-54813	Testudo hermanni	TesHer2	339	[TAGA]14.2	[TAGA]12.2				14.2	-	-	-	-	he
ZFMK-TIS-54820	Testudo hermanni	TesHer2	339	[TAGA]21.2	[TAGA]12.2				21.2	-	-	-	-	he
ZFMK-TIS-54820	Testudo hermanni	TesHer2	339	[TAGA]22.2	[TAGA]12.2				22.2	-	-	-	-	he
ZFMK-TIS-60405	Testudo hermanni	TesHer2	339	[TAGA]7.2	[TAGA]12.2				7.2	-	-	-	-	ho
ZFMK-TIS-60405	Testudo hermanni	TesHer2	339	[TAGA]7.2	[TAGA]12.2				7.2	-	-	-	-	ho
ZFMK-TIS-60415	Testudo hermanni	TesHer2	339	[TAGA]7.2	[TAGA]12.2				7.2	-	-	-	-	he
ZFMK-TIS-60415	Testudo hermanni	TesHer2	339	[TAGA]10.2	[TAGA]12.2				10.2	-	-	-	-	he
ZFMK-TIS-60416	Testudo hermanni	TesHer2	339	[TAGA]7.2	[TAGA]12.2				7.2	C	-	-	A	he
ZFMK-TIS-60416	Testudo hermanni	TesHer2	339	[TAGA]11.2	[TAGA]12.2				11.2	-	-	-	A	he

## Sheet: TesHer3
ZFMK-TIS	Species	Locus	Ref Amp size	Repeat motif	Ref allele	NCBI No	Scaffold ID	LFA Sample ID	Haplotype			inheritance	Allele Nr.
									102 C->T	128 T->A	143 Msat
ZFMK-DNA-171661848	Testudo hermanni	TesHer3	348	[TAGA]8	[TAGA]11				-	A	8	he	[TAGA]
ZFMK-DNA-171661848	Testudo hermanni	TesHer3	348	[TAGA]10	[TAGA]11				-	A	10	he
ZFMK-DNA-171661850	Testudo hermanni	TesHer3	348	[TAGA]10	[TAGA]11				-	A	10	ho
ZFMK-DNA-171661850	Testudo hermanni	TesHer3	348	[TAGA]10	[TAGA]11				-	A	10	ho
ZFMK-DNA-171661851	Testudo hermanni	TesHer3	348	[TAGA]10	[TAGA]11				-	A	10	ho
ZFMK-DNA-171661851	Testudo hermanni	TesHer3	348	[TAGA]10	[TAGA]11				-	A	10	ho
ZFMK-TIS-49067	Testudo hermanni	TesHer3	348	[TAGA]10	[TAGA]11				-	A	10	ho
ZFMK-TIS-49067	Testudo hermanni	TesHer3	348	[TAGA]10	[TAGA]11				-	A	10	ho
ZFMK-TIS-54810	Testudo hermanni	TesHer3	348	[TAGA]9	[TAGA]11				-	-	9	he
ZFMK-TIS-54810	Testudo hermanni	TesHer3	348	[TAGA]10	[TAGA]11				-	-	10	he
ZFMK-TIS-54813	Testudo hermanni	TesHer3	348	[TAGA]11	[TAGA]11				T	A	11	he
ZFMK-TIS-54813	Testudo hermanni	TesHer3	348	[TAGA]11	[TAGA]11				-	-	11	he
ZFMK-TIS-54820	Testudo hermanni	TesHer3	348	[TAGA]6	[TAGA]11				-	A	6	he
ZFMK-TIS-54820	Testudo hermanni	TesHer3	348	[TAGA]11	[TAGA]11				T	A	11	he
ZFMK-TIS-60405	Testudo hermanni	TesHer3	348	[TAGA]10	[TAGA]11				-	A	10	ho
ZFMK-TIS-60405	Testudo hermanni	TesHer3	348	[TAGA]10	[TAGA]11				-	A	10	ho
ZFMK-TIS-60415	Testudo hermanni	TesHer3	348	[TAGA]10	[TAGA]11				-	A	10	ho
ZFMK-TIS-60415	Testudo hermanni	TesHer3	348	[TAGA]10	[TAGA]11				-	A	10	ho
ZFMK-TIS-60416	Testudo hermanni	TesHer3	348	[TAGA]10	[TAGA]11				-	A	10	ho
ZFMK-TIS-60416	Testudo hermanni	TesHer3	348	[TAGA]10	[TAGA]11				-	A	10	ho

## Sheet: TesHer4
ZFMK-TIS	Species	Locus	Ref Amp size	Repeat motif	Ref allele	NCBI No	Scaffold ID	LFA Sample ID			inheritance	Allele Nr.
									135 Msat	188 C->T
ZFMK-DNA-171661848	Testudo hermanni	TesHer4	301	[TAGA]5.1	[TAGA]12.1				5.1	-	ho
ZFMK-DNA-171661848	Testudo hermanni	TesHer4	301	[TAGA]5.1	[TAGA]12.1				5.1	-	ho
ZFMK-DNA-171661850	Testudo hermanni	TesHer4	301	[TAGA]5.1	[TAGA]12.1				5.1	-	ho
ZFMK-DNA-171661850	Testudo hermanni	TesHer4	301	[TAGA]5.1	[TAGA]12.1				5.1	-	ho
ZFMK-DNA-171661851	Testudo hermanni	TesHer4	301	[TAGA]5.1	[TAGA]12.1				5.1	-	ho
ZFMK-DNA-171661851	Testudo hermanni	TesHer4	301	[TAGA]5.1	[TAGA]12.1				5.1	-	ho
ZFMK-TIS-49067	Testudo hermanni	TesHer4	301	[TAGA]5.1	[TAGA]12.1				5.1	-	ho
ZFMK-TIS-49067	Testudo hermanni	TesHer4	301	[TAGA]5.1	[TAGA]12.1				5.1	-	ho
ZFMK-TIS-54810	Testudo hermanni	TesHer4	301	[TAGA]7.1	[TAGA]12.1				7.1	-	he
ZFMK-TIS-54810	Testudo hermanni	TesHer4	301	[TAGA]9.1	[TAGA]12.1				9.1	T	he
ZFMK-TIS-54813	Testudo hermanni	TesHer4	301	[TAGA]6.1	[TAGA]12.1				6.1	-	he
ZFMK-TIS-54813	Testudo hermanni	TesHer4	301	[TAGA]12.1	[TAGA]12.1				12.1	-	he
ZFMK-TIS-54820	Testudo hermanni	TesHer4	301	[TAGA]6.1	[TAGA]12.1				6.1	-	he
ZFMK-TIS-54820	Testudo hermanni	TesHer4	301	[TAGA]7.1	[TAGA]12.1				7.1	-	he
ZFMK-TIS-60405	Testudo hermanni	TesHer4	301	[TAGA]5.1	[TAGA]12.1				5.1	-	ho
ZFMK-TIS-60405	Testudo hermanni	TesHer4	301	[TAGA]5.1	[TAGA]12.1				5.1	-	ho
ZFMK-TIS-60415	Testudo hermanni	TesHer4	301	[TAGA]5.1	[TAGA]12.1				5.1	-	ho
ZFMK-TIS-60415	Testudo hermanni	TesHer4	301	[TAGA]5.1	[TAGA]12.1				5.1	-	ho
ZFMK-TIS-60416	Testudo hermanni	TesHer4	301	[TAGA]5.1	[TAGA]12.1				5.1	-	ho
ZFMK-TIS-60416	Testudo hermanni	TesHer4	301	[TAGA]5.1	[TAGA]12.1				5.1	-	ho

## Sheet: TesHer5
ZFMK-TIS	Species	Locus	Ref Amp size	Repeat motif	Ref allele	NCBI No	Scaffold ID	LFA Sample ID	Haplotype			inheritance	Allele Nr.
									107 C->G	129 G->T	147 Msat
ZFMK-DNA-171661848	Testudo hermanni	TesHer5	301	[CAAT]10.1	[CAAT]12.1				G	T	10.1	he
ZFMK-DNA-171661848	Testudo hermanni	TesHer5	301	[CAAT]12.1	[CAAT]12.1				G	T	12.1	he
ZFMK-DNA-171661850	Testudo hermanni	TesHer5	301	[CAAT]10.1	[CAAT]12.1				G	T	10.1	he
ZFMK-DNA-171661850	Testudo hermanni	TesHer5	301	[CAAT]12.1	[CAAT]12.1				G	T	12.1	he
ZFMK-DNA-171661851	Testudo hermanni	TesHer5	301	[CAAT]8.1	[CAAT]12.1				G	T	8.1	he
ZFMK-DNA-171661851	Testudo hermanni	TesHer5	301	[CAAT]13.1	[CAAT]12.1				G	T	13.1	he
ZFMK-TIS-49067	Testudo hermanni	TesHer5	301	[CAAT]9.1	[CAAT]12.1				G	T	9.1	he
ZFMK-TIS-49067	Testudo hermanni	TesHer5	301	[CAAT]10.1	[CAAT]12.1				G	T	10.1	he
ZFMK-TIS-54810	Testudo hermanni	TesHer5	301	CATT [CAAT]9.1	[CAAT]12.1				-	-	10.1b	ho
ZFMK-TIS-54810	Testudo hermanni	TesHer5	301	CATT [CAAT]9.1	[CAAT]12.1				-	-	10.1b	ho
ZFMK-TIS-54813	Testudo hermanni	TesHer5	301	[CAAT]9.1	[CAAT]12.1				G	T	9.1	he
ZFMK-TIS-54813	Testudo hermanni	TesHer5	301	[CAAT]12.1	[CAAT]12.1				G	-	12.1	he
ZFMK-TIS-54820	Testudo hermanni	TesHer5	301	[CAAT]9.1	[CAAT]12.1				-	-	9.1	he
ZFMK-TIS-54820	Testudo hermanni	TesHer5	301	[CAAT]11.1	[CAAT]12.1				-	-	11.1	he
ZFMK-TIS-60405	Testudo hermanni	TesHer5	301	[CAAT]9.1	[CAAT]12.1				G	T	9.1	ho
ZFMK-TIS-60405	Testudo hermanni	TesHer5	301	[CAAT]9.1	[CAAT]12.1				G	T	9.1	ho
ZFMK-TIS-60415	Testudo hermanni	TesHer5	301	[CAAT]9.1	[CAAT]12.1				G	T	9.1	ho
ZFMK-TIS-60415	Testudo hermanni	TesHer5	301	[CAAT]9.1	[CAAT]12.1				G	T	9.1	ho
ZFMK-TIS-60416	Testudo hermanni	TesHer5	301	[CAAT]9.1	[CAAT]12.1				G	T	9.1	ho
ZFMK-TIS-60416	Testudo hermanni	TesHer5	301	[CAAT]9.1	[CAAT]12.1				G	T	9.1	ho

## Sheet: TesHer6
ZFMK-TIS	Species	Locus	Ref Amp size	Repeat motif	Ref allele	NCBI No	Scaffold ID	LFA Sample ID		inheritance	Allele Nr.
									169 Msat
ZFMK-DNA-171661848	Testudo hermanni	TesHer6	303	[TAGA]9	[TAGA]18				9	ho
ZFMK-DNA-171661848	Testudo hermanni	TesHer6	303	[TAGA]9	[TAGA]18				9	ho
ZFMK-DNA-171661850	Testudo hermanni	TesHer6	303	[TAGA]9	[TAGA]18				9	ho
ZFMK-DNA-171661850	Testudo hermanni	TesHer6	303	[TAGA]9	[TAGA]18				9	ho
ZFMK-DNA-171661851	Testudo hermanni	TesHer6	303	[TAGA]9	[TAGA]18				9	ho
ZFMK-DNA-171661851	Testudo hermanni	TesHer6	303	[TAGA]9	[TAGA]18				9	ho
ZFMK-TIS-49067	Testudo hermanni	TesHer6	303	[TAGA]10	[TAGA]18				10	ho
ZFMK-TIS-49067	Testudo hermanni	TesHer6	303	[TAGA]10	[TAGA]18				10	ho
ZFMK-TIS-54810	Testudo hermanni	TesHer6	303	[TAGA]21	[TAGA]18				21	ho
ZFMK-TIS-54810	Testudo hermanni	TesHer6	303	[TAGA]21	[TAGA]18				21	ho
ZFMK-TIS-54813	Testudo hermanni	TesHer6	303	[TAGA]18	[TAGA]18				18	he
ZFMK-TIS-54813	Testudo hermanni	TesHer6	303	[TAGA]21	[TAGA]18				21	he
ZFMK-TIS-54820	Testudo hermanni	TesHer6	303	[TAGA]21	[TAGA]18				21	he
ZFMK-TIS-54820	Testudo hermanni	TesHer6	303	[TAGA]23	[TAGA]18				23	he
ZFMK-TIS-60405	Testudo hermanni	TesHer6	303	[TAGA]10	[TAGA]18				10	ho
ZFMK-TIS-60405	Testudo hermanni	TesHer6	303	[TAGA]10	[TAGA]18				10	ho
ZFMK-TIS-60415	Testudo hermanni	TesHer6	303	[TAGA]10	[TAGA]18				10	ho
ZFMK-TIS-60415	Testudo hermanni	TesHer6	303	[TAGA]10	[TAGA]18				10	ho
ZFMK-TIS-60416	Testudo hermanni	TesHer6	303	[TAGA]10	[TAGA]18				10	ho
ZFMK-TIS-60416	Testudo hermanni	TesHer6	303	[TAGA]10	[TAGA]18				10	ho

## Sheet: TesHer7
ZFMK-TIS	Species	Locus	Ref Amp size	Repeat motif	Ref allele	NCBI No	Scaffold ID	LFA Sample ID		inheritance	Allele Nr.
									110 Msat
ZFMK-DNA-171661848	Testudo hermanni	TesHer7	328	[TAGA]19	[TAGA]20				19	he
ZFMK-DNA-171661848	Testudo hermanni	TesHer7	328	[TAGA]20	[TAGA]20				20	he
ZFMK-DNA-171661850	Testudo hermanni	TesHer7	328	[TAGA]20	[TAGA]20				20	ho
ZFMK-DNA-171661850	Testudo hermanni	TesHer7	328	[TAGA]20	[TAGA]20				20	ho
ZFMK-DNA-171661851	Testudo hermanni	TesHer7	328	[TAGA]20	[TAGA]20				20	ho
ZFMK-DNA-171661851	Testudo hermanni	TesHer7	328	[TAGA]20	[TAGA]20				20	ho
ZFMK-TIS-49067	Testudo hermanni	TesHer7	328	[TAGA]11	[TAGA]20				11	he
ZFMK-TIS-49067	Testudo hermanni	TesHer7	328	[TAGA]12	[TAGA]20				12	he
ZFMK-TIS-54810	Testudo hermanni	TesHer7	328	[TAGA]23	[TAGA]20				23	he
ZFMK-TIS-54810	Testudo hermanni	TesHer7	328	[TAGA]24	[TAGA]20				24	he
ZFMK-TIS-54813	Testudo hermanni	TesHer7	328	[TAGA]18	[TAGA]20				18	he
ZFMK-TIS-54813	Testudo hermanni	TesHer7	328	[TAGA]20	[TAGA]20				20	he
ZFMK-TIS-54820	Testudo hermanni	TesHer7	328	[TAGA]30	[TAGA]20				30	ho
ZFMK-TIS-54820	Testudo hermanni	TesHer7	328	[TAGA]30	[TAGA]20				30	ho
ZFMK-TIS-60405	Testudo hermanni	TesHer7	328	[TAGA]16	[TAGA]20				16	ho
ZFMK-TIS-60405	Testudo hermanni	TesHer7	328	[TAGA]16	[TAGA]20				16	ho
ZFMK-TIS-60415	Testudo hermanni	TesHer7	328	[TAGA]17	[TAGA]20				17	ho
ZFMK-TIS-60415	Testudo hermanni	TesHer7	328	[TAGA]17	[TAGA]20				17	ho
ZFMK-TIS-60416	Testudo hermanni	TesHer7	328	[TAGA]21	[TAGA]20				21	he
ZFMK-TIS-60416	Testudo hermanni	TesHer7	328	[TAGA]22	[TAGA]20				22	he

## Sheet: TesHer8
ZFMK-TIS	Species	Locus	Ref Amp size	Repeat motif	Ref allele	NCBI No	Scaffold ID	LFA Sample ID	Haplotype		inheritance	Allele Nr.
									99 C->T	102 Msat
ZFMK-DNA-171661848	Testudo hermanni	TesHer8	335	[TAGA]13.3	[TAGA]17.3				T	13.3	ho
ZFMK-DNA-171661848	Testudo hermanni	TesHer8	335	[TAGA]13.3	[TAGA]17.3				T	13.3	ho
ZFMK-DNA-171661850	Testudo hermanni	TesHer8	335	[TAGA]13.3	[TAGA]17.3				T	13.3	he
ZFMK-DNA-171661850	Testudo hermanni	TesHer8	335	[TAGA]16.3	[TAGA]17.3				T	16.3	he
ZFMK-DNA-171661851	Testudo hermanni	TesHer8	335	[TAGA]10.3	[TAGA]17.3				T	10.3	he
ZFMK-DNA-171661851	Testudo hermanni	TesHer8	335	[TAGA]13.3	[TAGA]17.3				T	13.3	he
ZFMK-TIS-49067	Testudo hermanni	TesHer8	335	[TAGA]17.3	[TAGA]17.3				T	17.3	he
ZFMK-TIS-49067	Testudo hermanni	TesHer8	335	[TAGA]18.3	[TAGA]17.3				T	18.3	he
ZFMK-TIS-54810	Testudo hermanni	TesHer8	335	[TAGA]19.3	[TAGA]17.3				-	19.3	he
ZFMK-TIS-54810	Testudo hermanni	TesHer8	335	[TAGA]22.3	[TAGA]17.3				-	22.3	he
ZFMK-TIS-54813	Testudo hermanni	TesHer8	335	[TAGA]17.3	[TAGA]17.3				-	17.3	ho
ZFMK-TIS-54813	Testudo hermanni	TesHer8	335	[TAGA]17.3	[TAGA]17.3				-	17.3	ho
ZFMK-TIS-54820	Testudo hermanni	TesHer8	335	[TAGA]24.3	[TAGA]17.3				-	24.3	he
ZFMK-TIS-54820	Testudo hermanni	TesHer8	335	[TAGA]25.3	[TAGA]17.3				-	25.3	he
ZFMK-TIS-60405	Testudo hermanni	TesHer8	335	[TAGA]17.3	[TAGA]17.3				T	17.3	he
ZFMK-TIS-60405	Testudo hermanni	TesHer8	335	[TAGA]19.3	[TAGA]17.3				T	19.3	he
ZFMK-TIS-60415	Testudo hermanni	TesHer8	335	[TAGA]15.3	[TAGA]17.3				T	15.3	he
ZFMK-TIS-60415	Testudo hermanni	TesHer8	335	[TAGA]17.3	[TAGA]17.3				T	17.3	he
ZFMK-TIS-60416	Testudo hermanni	TesHer8	335	[TAGA]11.3	[TAGA]17.3				T	11.3	he
ZFMK-TIS-60416	Testudo hermanni	TesHer8	335	[TAGA]17.3	[TAGA]17.3				T	17.3	he

## Sheet: TesHer9
ZFMK-TIS	Species	Locus	Ref Amp size	Repeat motif	Ref allele	NCBI No	Scaffold ID	LFA Sample ID	Haplotype											inheritance	Allele Nr.
									29 A->G	33 C->T	40 A->G	41 T->C	54 A->T	148 C->T	149 A->G	151 Msat	239 A->G	275 C->T	292 G->A
ZFMK-DNA-171661848	Testudo hermanni	TesHer9	325	[ATAG]11.3	[ATAG]17.3				-	-	-	-	-	-	G	11.3	G	-	-	ho
ZFMK-DNA-171661848	Testudo hermanni	TesHer9	325	[ATAG]11.3	[ATAG]17.3				-	-	-	-	-	-	G	11.3	G	-	-	ho
ZFMK-DNA-171661850	Testudo hermanni	TesHer9	325	[ATAG]9.3	[ATAG]17.3				-	-	-	-	-	-	G	9.3	-	-	-	he
ZFMK-DNA-171661850	Testudo hermanni	TesHer9	325	[ATAG]11.3	[ATAG]17.3				-	-	-	-	-	-	G	11.3	G	-	A	he
ZFMK-DNA-171661851	Testudo hermanni	TesHer9	325	[ATAG]11.3	[ATAG]17.3				-	-	-	-	-	-	G	11.3	G	-	-	he
ZFMK-DNA-171661851	Testudo hermanni	TesHer9	325	[ATAG]11.3	[ATAG]17.3				-	-	-	-	-	-	-	11.3	G	-	-	he
ZFMK-TIS-49067	Testudo hermanni	TesHer9	325	[ATAG]7.3	[ATAG]17.3				-	-	-	-	-	-	G	7.3	G	-	-	he
ZFMK-TIS-49067	Testudo hermanni	TesHer9	325	[ATAG]8.3	[ATAG]17.3				G	T	G	C	T	-	G	8.3	G	T	A	he
ZFMK-TIS-54810	Testudo hermanni	TesHer9	325	[ATAG]6.3	[ATAG]17.3				-	-	-	C	-	-	-	6.3	-	-	-	he
ZFMK-TIS-54810	Testudo hermanni	TesHer9	325	[ATAG]10.3	[ATAG]17.3				-	-	-	-	-	-	-	10.3	-	-	A	he
ZFMK-TIS-54813	Testudo hermanni	TesHer9	325	[ATAG]6.3	[ATAG]17.3				-	-	-	-	-	-	-	6.3	-	-	-	ho
ZFMK-TIS-54813	Testudo hermanni	TesHer9	325	[ATAG]6.3	[ATAG]17.3				-	-	-	-	-	-	-	6.3	-	-	-	ho
ZFMK-TIS-54820	Testudo hermanni	TesHer9	325	[ATAG]18.3	[ATAG]17.3				-	-	-	-	-	T	-	18.3	-	-	-	he
ZFMK-TIS-54820	Testudo hermanni	TesHer9	325	[ATAG]19.3	[ATAG]17.3				-	-	-	-	-	T	-	19.3	-	-	A	he
ZFMK-TIS-60405	Testudo hermanni	TesHer9	325	[ATAG]7.3	[ATAG]17.3				-	-	-	-	-	-	G	7.3	G	-	-	he
ZFMK-TIS-60405	Testudo hermanni	TesHer9	325	[ATAG]11.3	[ATAG]17.3				-	-	-	C	-	-	G	11.3	G	-	-	he
ZFMK-TIS-60415	Testudo hermanni	TesHer9	325	[ATAG]7.3	[ATAG]17.3				-	-	-	-	-	-	G	7.3	G	-	-	he
ZFMK-TIS-60415	Testudo hermanni	TesHer9	325	[ATAG]8.3	[ATAG]17.3				-	-	-	-	-	-	G	8.3	G	-	-	he
ZFMK-TIS-60416	Testudo hermanni	TesHer9	325	[ATAG]8.3	[ATAG]17.3				-	-	-	-	-	-	G	8.3	-	-	-	ho
ZFMK-TIS-60416	Testudo hermanni	TesHer9	325	[ATAG]8.3	[ATAG]17.3				-	-	-	-	-	-	G	8.3	-	-	-	ho

## Sheet: TesHer10
ZFMK-TIS	Species	Locus	Ref Amp size	Repeat motif	Ref allele	NCBI No	Scaffold ID	LFA Sample ID			inheritance	Allele Nr.
									98 Msat	197 C->T
ZFMK-DNA-171661848	Testudo hermanni	TesHer10	304	[ATAG]7.2	[ATAG]17.2				7.2	T	he
ZFMK-DNA-171661848	Testudo hermanni	TesHer10	304	[ATAG]8.2	[ATAG]17.2				8.2	T	he
ZFMK-DNA-171661850	Testudo hermanni	TesHer10	304	[ATAG]8.2	[ATAG]17.2				8.2	T	ho
ZFMK-DNA-171661850	Testudo hermanni	TesHer10	304	[ATAG]8.2	[ATAG]17.2				8.2	T	ho
ZFMK-DNA-171661851	Testudo hermanni	TesHer10	304	[ATAG]8.2	[ATAG]17.2				8.2	T	ho
ZFMK-DNA-171661851	Testudo hermanni	TesHer10	304	[ATAG]8.2	[ATAG]17.2				8.2	T	ho
ZFMK-TIS-49067	Testudo hermanni	TesHer10	304	[ATAG]7.2	[ATAG]17.2				7.2	T	ho
ZFMK-TIS-49067	Testudo hermanni	TesHer10	304	[ATAG]7.2	[ATAG]17.2				7.2	T	ho
ZFMK-TIS-54810	Testudo hermanni	TesHer10	304	[ATAG]17.2	[ATAG]17.2				17.2	-	he
ZFMK-TIS-54810	Testudo hermanni	TesHer10	304	[ATAG]22.2	[ATAG]17.2				22.2	-	he
ZFMK-TIS-54813	Testudo hermanni	TesHer10	304	[ATAG]17.2	[ATAG]17.2				17.2	-	he
ZFMK-TIS-54813	Testudo hermanni	TesHer10	304	[ATAG]22.2	[ATAG]17.2				22.2	-	he
ZFMK-TIS-54820	Testudo hermanni	TesHer10	304	[ATAG]18.2	[ATAG]17.2				18.2	-	he
ZFMK-TIS-54820	Testudo hermanni	TesHer10	304	[ATAG]23.2	[ATAG]17.2				23.2	-	he
ZFMK-TIS-60405	Testudo hermanni	TesHer10	304	[ATAG]7.2	[ATAG]17.2				7.2	T	ho
ZFMK-TIS-60405	Testudo hermanni	TesHer10	304	[ATAG]7.2	[ATAG]17.2				7.2	T	ho
ZFMK-TIS-60415	Testudo hermanni	TesHer10	304	[ATAG]7.2	[ATAG]17.2				7.2	T	ho
ZFMK-TIS-60415	Testudo hermanni	TesHer10	304	[ATAG]7.2	[ATAG]17.2				7.2	T	ho
ZFMK-TIS-60416	Testudo hermanni	TesHer10	304	[ATAG]7.2	[ATAG]17.2				7.2	T	ho
ZFMK-TIS-60416	Testudo hermanni	TesHer10	304	[ATAG]7.2	[ATAG]17.2				7.2	T	ho

[truncated: 4 more sheets: TesHer11, TesHer21, TesHer23, TesHer25]
