# Supplementary material for: FOGS: A SNPSTR Marker Database to Combat Wildlife Trafficking and a Cell Culture Bank for Ex‐Situ Conservation
Source: Mol Ecol Resour. 2025 Jan 10;25(4):e14062. doi: 10.1111/1755-0998.14062 (PMC11969641; doi:10.1111/1755-0998.14062)
Supplement: Supplementary file 4 — Table S4. SNPSTR data. [file MEN-25-e14062-s001.zip › Supplementary S4/Tringa_totanus_SNPSTR.xlsx]

## Sheet: TriTot1
ZFMK-TIS	Species	Locus	Ref Amp size	Repeat motif	Ref allele	NCBI No	Scaffold ID	LFA Sample ID	Haplotype				inheritance	Allele Nr.
									69 T->G	73 T->G	90 C->G	151 Msat
ZFMK-DNA-FC19475128	Tringa totanus	TriTot1	350	[AAGG]14.3	[AAGG]19.3				-	-	-	14.3	he
ZFMK-DNA-FC19475128	Tringa totanus	TriTot1	350	[AAGG]14.3	[AAGG]19.3				-	-	-	14.3	he
ZFMK-DNA-FC19450744	Tringa totanus	TriTot1	350		[AAGG]19.3				NA	NA	NA	NA	NA
ZFMK-DNA-FC19450744	Tringa totanus	TriTot1	350		[AAGG]19.3				NA	NA	NA	NA	NA
ZFMK-DNA-FC19451800	Tringa totanus	TriTot1	350	[AAGG]19.3	[AAGG]19.3				-	-	-	19.3	ho
ZFMK-DNA-FC19451800	Tringa totanus	TriTot1	350	[AAGG]19.3	[AAGG]19.3				-	-	-	19.3	ho
ZFMK-TIS-2507714	Tringa totanus	TriTot1	350	AA [AAGG]22.3	[AAGG]19.3				-	-	-	22.3b	ho
ZFMK-TIS-2507714	Tringa totanus	TriTot1	350	AA [AAGG]22.3	[AAGG]19.3				-	-	-	22.3b	ho
ZFMK-TIS-2599221	Tringa totanus	TriTot1	350	[AAGG]16.3	[AAGG]19.3				-	-	-	16.3	ho
ZFMK-TIS-2599221	Tringa totanus	TriTot1	350	[AAGG]16.3	[AAGG]19.3				-	-	-	16.3	ho
ZFMK-DNA-FC19452280	Tringa totanus	TriTot1	350	[AAGG]14.3	[AAGG]19.3				G	G	G	14.3	ho
ZFMK-DNA-FC19452280	Tringa totanus	TriTot1	350	[AAGG]14.3	[AAGG]19.3				G	G	G	14.3	ho
ZFMK-TIS-35201	Tringa totanus	TriTot1	350	AA [AAGG]22.3	[AAGG]19.3				-	-	-	22.3b	ho
ZFMK-TIS-35201	Tringa totanus	TriTot1	350	AA [AAGG]22.3	[AAGG]19.3				-	-	-	22.3b	ho
ZFMK-TIS-35202	Tringa totanus	TriTot1	350	[AAGG]15.3	[AAGG]19.3				-	-	-	15.3	ho
ZFMK-TIS-35202	Tringa totanus	TriTot1	350	[AAGG]15.3	[AAGG]19.3				-	-	-	15.3	ho
ZFMK-DNA-FC19441816	Tringa totanus	TriTot1	350	[AAGG]16.3	[AAGG]19.3				-	-	-	16.3	he
ZFMK-DNA-FC19441816	Tringa totanus	TriTot1	350	[AAGG]17.3	[AAGG]19.3				-	-	-	17.3	he
ZFMK-TIS-58682	Tringa totanus	TriTot1	350	[AAGG]19.3	[AAGG]19.3				-	-	-	19.3	ho
ZFMK-TIS-58682	Tringa totanus	TriTot1	350	[AAGG]19.3	[AAGG]19.3				-	-	-	19.3	ho

## Sheet: TriTot2
ZFMK-TIS	Species	Locus	Ref Amp size	Repeat motif	Ref allele	NCBI No	Scaffold ID	LFA Sample ID									inheritance	Allele Nr.
									62 C->G	110 C->G	139 A->G	145 Msat	199 T->C	200 C->T	280 T->G	298 G->A
ZFMK-DNA-FC19475128	Tringa totanus	TriTot2	342	[TCCA]10.3	[TCCA]12.3				-	-	-	10.3	-	-	-	-	he
ZFMK-DNA-FC19475128	Tringa totanus	TriTot2	342	[TCCA]10.3	[TCCA]12.3				-	-	-	10.3	-	-	-	-	he
ZFMK-DNA-FC19450744	Tringa totanus	TriTot2	342		[TCCA]12.3				NA	NA	NA	NA	NA	NA	NA	NA	NA
ZFMK-DNA-FC19450744	Tringa totanus	TriTot2	342		[TCCA]12.3				NA	NA	NA	NA	NA	NA	NA	NA	NA
ZFMK-DNA-FC19451800	Tringa totanus	TriTot2	342	[TCCA]9.3	[TCCA]12.3				-	G	-	9.3	-	-	-	A	he
ZFMK-DNA-FC19451800	Tringa totanus	TriTot2	342	[TCCA]5 TGCA TCTA [TCCA]3.3	[TCCA]12.3				-	G	-	10.3b	C	T	-	A	he
ZFMK-TIS-2507714	Tringa totanus	TriTot2	342	[TCCA]8.3	[TCCA]12.3				-	-	-	8.3	-	-	-	-	he
ZFMK-TIS-2507714	Tringa totanus	TriTot2	342	[TCCA]11.3	[TCCA]12.3				-	-	-	11.3	-	-	-	-	he
ZFMK-TIS-2599221	Tringa totanus	TriTot2	342	[TCCA]10.3	[TCCA]12.3				G	-	-	10.3	-	-	-	A	he
ZFMK-TIS-2599221	Tringa totanus	TriTot2	342	[TCCA]10.3	[TCCA]12.3				-	-	-	10.3	-	-	-	-	he
ZFMK-DNA-FC19452280	Tringa totanus	TriTot2	342	[TCCA]9.3	[TCCA]12.3				-	-	-	9.3	-	-	-	A	ho
ZFMK-DNA-FC19452280	Tringa totanus	TriTot2	342	[TCCA]9.3	[TCCA]12.3				-	-	-	9.3	-	-	-	A	ho
ZFMK-TIS-35201	Tringa totanus	TriTot2	342	[TCCA]8.3	[TCCA]12.3				-	-	G	8.3	-	-	-	-	he
ZFMK-TIS-35201	Tringa totanus	TriTot2	342	[TCCA]11.3	[TCCA]12.3				-	-	-	11.3	-	-	-	-	he
ZFMK-TIS-35202	Tringa totanus	TriTot2	342	[TCCA]10.3	[TCCA]12.3				-	-	-	10.3	-	-	-	A	he
ZFMK-TIS-35202	Tringa totanus	TriTot2	342	[TCCA]11.3	[TCCA]12.3				-	-	-	11.3	-	-	-	-	he
ZFMK-DNA-FC19441816	Tringa totanus	TriTot2	342	[TCCA]11.3	[TCCA]12.3				-	G	-	11.3	-	-	-	-	he
ZFMK-DNA-FC19441816	Tringa totanus	TriTot2	342	[TCCA]11.3	[TCCA]12.3				-	-	-	11.3	-	-	-	-	he
ZFMK-TIS-58682	Tringa totanus	TriTot2	342	[TCCA]10.3	[TCCA]12.3				-	-	-	10.3	-	-	G	-	ho
ZFMK-TIS-58682	Tringa totanus	TriTot2	342	[TCCA]10.3	[TCCA]12.3				-	-	-	10.3	-	-	G	-	ho

## Sheet: TriTot3
ZFMK-TIS	Species	Locus	Ref Amp size	Repeat motif	Ref allele	NCBI No	Scaffold ID	LFA Sample ID						inheritance	Allele Nr.
									126 Msat	177 A->G	178 C->A	215 G->T	257 C->T
ZFMK-DNA-FC19475128	Tringa totanus	TriTot3	328		[GGAA]12				NA	NA	NA	NA	NA	NA
ZFMK-DNA-FC19475128	Tringa totanus	TriTot3	328		[GGAA]12				NA	NA	NA	NA	NA	NA
ZFMK-DNA-FC19450744	Tringa totanus	TriTot3	328	[GGAA]12	[GGAA]12				12	-	-	-	-	he
ZFMK-DNA-FC19450744	Tringa totanus	TriTot3	328	[GGAA]13	[GGAA]12				13	-	-	T	T	he
ZFMK-DNA-FC19451800	Tringa totanus	TriTot3	328	[GGAA]15	[GGAA]12				15	-	-	T	T	ho
ZFMK-DNA-FC19451800	Tringa totanus	TriTot3	328	[GGAA]15	[GGAA]12				15	-	-	T	T	ho
ZFMK-TIS-2507714	Tringa totanus	TriTot3	328	[GGAA]13	[GGAA]12				13	G	A	-	-	ho
ZFMK-TIS-2507714	Tringa totanus	TriTot3	328	[GGAA]13	[GGAA]12				13	G	A	-	-	ho
ZFMK-TIS-2599221	Tringa totanus	TriTot3	328	[GGAA]13	[GGAA]12				13	-	-	T	T	he
ZFMK-TIS-2599221	Tringa totanus	TriTot3	328	[GGAA]13	[GGAA]12				13	-	-	T	-	he
ZFMK-DNA-FC19452280	Tringa totanus	TriTot3	328	[GGAA]13	[GGAA]12				13	-	-	T	T	ho
ZFMK-DNA-FC19452280	Tringa totanus	TriTot3	328	[GGAA]13	[GGAA]12				13	-	-	T	T	ho
ZFMK-TIS-35201	Tringa totanus	TriTot3	328		[GGAA]12				NA	NA	NA	NA	NA	NA
ZFMK-TIS-35201	Tringa totanus	TriTot3	328		[GGAA]12				NA	NA	NA	NA	NA	NA
ZFMK-TIS-35202	Tringa totanus	TriTot3	328	[GGAA]14	[GGAA]12				14	-	-	-	-	ho
ZFMK-TIS-35202	Tringa totanus	TriTot3	328	[GGAA]14	[GGAA]12				14	-	-	-	-	ho
ZFMK-DNA-FC19441816	Tringa totanus	TriTot3	328	[GGAA]13 AGAA [GGAA]3	[GGAA]12				17b	-	-	-	-	ho
ZFMK-DNA-FC19441816	Tringa totanus	TriTot3	328	[GGAA]13 AGAA [GGAA]3	[GGAA]12				17b	-	-	-	-	ho
ZFMK-TIS-58682	Tringa totanus	TriTot3	328	[GGAA]11 AGAA [GGAA]3	[GGAA]12				15b	-	-	-	-	ho
ZFMK-TIS-58682	Tringa totanus	TriTot3	328	[GGAA]11 AGAA [GGAA]3	[GGAA]12				15b	-	-	-	-	ho

## Sheet: TriTot4
ZFMK-TIS	Species	Locus	Ref Amp size	Repeat motif	Ref allele	NCBI No	Scaffold ID	LFA Sample ID				inheritance	Allele Nr.
									104 Msat	220 C->T	266 G->A
ZFMK-DNA-FC19475128	Tringa totanus	TriTot4	300	[AGAA]15.1	[AGAA]15.1				15.1	-	-	he
ZFMK-DNA-FC19475128	Tringa totanus	TriTot4	300	[AGAA]3 GGAA [AGAA]14.1	[AGAA]15.1				18.1b	-	-	he
ZFMK-DNA-FC19450744	Tringa totanus	TriTot4	300	[AGAA]15.1	[AGAA]15.1				15.1	T	-	he
ZFMK-DNA-FC19450744	Tringa totanus	TriTot4	300	[AGAA]14 GGAA [AGAA]1.1	[AGAA]15.1				16.1b	T	-	he
ZFMK-DNA-FC19451800	Tringa totanus	TriTot4	300	[AGAA]15.1	[AGAA]15.1				15.1	T	-	he
ZFMK-DNA-FC19451800	Tringa totanus	TriTot4	300	[AGAA]3 GGAA [AGAA]15.1	[AGAA]15.1				19.1b	T	A	he
ZFMK-TIS-2507714	Tringa totanus	TriTot4	300	[AGAA]13.1	[AGAA]15.1				13.1	-	-	he
ZFMK-TIS-2507714	Tringa totanus	TriTot4	300	[AGAA]15.1	[AGAA]15.1				15.1	-	-	he
ZFMK-TIS-2599221	Tringa totanus	TriTot4	300	[AGAA]12.1	[AGAA]15.1				12.1	T	-	he
ZFMK-TIS-2599221	Tringa totanus	TriTot4	300	[AGAA]3 GGAA [AGAA]14.1	[AGAA]15.1				18.1b	T	-	he
ZFMK-DNA-FC19452280	Tringa totanus	TriTot4	300	[AGAA]14.1	[AGAA]15.1				14.1	T	-	he
ZFMK-DNA-FC19452280	Tringa totanus	TriTot4	300	[AGAA]14.1	[AGAA]15.1				14.1	-	-	he
ZFMK-TIS-35201	Tringa totanus	TriTot4	300	[AGAA]13.1	[AGAA]15.1				13.1	-	-	he
ZFMK-TIS-35201	Tringa totanus	TriTot4	300	[AGAA]15.1	[AGAA]15.1				15.1	-	-	he
ZFMK-TIS-35202	Tringa totanus	TriTot4	300	[AGAA]14.1	[AGAA]15.1				14.1	T	-	he
ZFMK-TIS-35202	Tringa totanus	TriTot4	300	[AGAA]14 GGAA [AGAA]1.1	[AGAA]15.1				16.1b	T	A	he
ZFMK-DNA-FC19441816	Tringa totanus	TriTot4	300	[AGAA]13.1	[AGAA]15.1				13.1	T	A	ho
ZFMK-DNA-FC19441816	Tringa totanus	TriTot4	300	[AGAA]13.1	[AGAA]15.1				13.1	T	A	ho
ZFMK-TIS-58682	Tringa totanus	TriTot4	300	[AGAA]16.1	[AGAA]15.1				16.1	-	-	he
ZFMK-TIS-58682	Tringa totanus	TriTot4	300	[AGAA]17.1	[AGAA]15.1				17.1	-	-	he

## Sheet: TriTot5
ZFMK-TIS	Species	Locus	Ref Amp size	Repeat motif	Ref allele	NCBI No	Scaffold ID	LFA Sample ID											inheritance	Allele Nr.
									63 G->A	65 A->G	78 A->C	111 A->G	128 T->A	134 G->C	149 T->C	159 Msat	228 A->G	312 A->T
ZFMK-DNA-FC19475128	Tringa totanus	TriTot5	338	[TAGA]13.2	[TAGA]13.2				-	-	-	-	-	-	-	13.2	-	-	he
ZFMK-DNA-FC19475128	Tringa totanus	TriTot5	338	[TAGA]11.2 [TAGA]4.2	[TAGA]13.2				-	-	-	-	-	-	-	16.2b	-	-	he
ZFMK-DNA-FC19450744	Tringa totanus	TriTot5	338	[TAGA]12.2	[TAGA]13.2				-	-	-	-	-	-	-	12.2	-	-	he
ZFMK-DNA-FC19450744	Tringa totanus	TriTot5	338	[TAGA]13.2	[TAGA]13.2				-	-	-	-	-	-	-	13.2	-	-	he
ZFMK-DNA-FC19451800	Tringa totanus	TriTot5	338	[TAGA]12.2	[TAGA]13.2				-	-	-	-	-	-	-	12.2	-	-	he
ZFMK-DNA-FC19451800	Tringa totanus	TriTot5	338	[TAGA]11.2 [TAGA]7.2	[TAGA]13.2				-	G	C	G	A	C	C	19.2b	G	-	he
ZFMK-TIS-2507714	Tringa totanus	TriTot5	338	[TAGA]10.2	[TAGA]13.2				-	-	C	-	-	-	C	10.2	-	-	he
ZFMK-TIS-2507714	Tringa totanus	TriTot5	338	[TAGA]13.2	[TAGA]13.2				-	-	C	-	-	-	C	13.2	-	-	he
ZFMK-TIS-2599221	Tringa totanus	TriTot5	338	[TAGA]11.2	[TAGA]13.2				-	-	-	-	-	-	-	11.2	-	-	he
ZFMK-TIS-2599221	Tringa totanus	TriTot5	338	[TAGA]12.2	[TAGA]13.2				-	-	-	-	-	-	-	12.2	-	-	he
ZFMK-DNA-FC19452280	Tringa totanus	TriTot5	338	[TAGA]13.2	[TAGA]13.2				A	G	C	G	A	C	C	13.2	-	-	he
ZFMK-DNA-FC19452280	Tringa totanus	TriTot5	338	[TAGA]14.2 [TAGA]4.2	[TAGA]13.2				A	G	C	G	A	C	C	18.2c	G	-	he
ZFMK-TIS-35201	Tringa totanus	TriTot5	338	[TAGA]10.2	[TAGA]13.2				-	-	C	-	-	-	C	10.2	-	-	he
ZFMK-TIS-35201	Tringa totanus	TriTot5	338	[TAGA]13.2	[TAGA]13.2				-	-	C	-	-	-	-	13.2	-	-	he
ZFMK-TIS-35202	Tringa totanus	TriTot5	338	[TAGA]11.2	[TAGA]13.2				-	G	C	G	A	C	C	11.2	-	-	he
ZFMK-TIS-35202	Tringa totanus	TriTot5	338	[TAGA]12.2	[TAGA]13.2				-	G	C	G	A	C	C	12.2	-	-	he
ZFMK-DNA-FC19441816	Tringa totanus	TriTot5	338	[TAGA]12.2	[TAGA]13.2				A	G	C	-	-	-	C	12.2	-	T	he
ZFMK-DNA-FC19441816	Tringa totanus	TriTot5	338	[TAGA]13.2	[TAGA]13.2				A	G	C	-	-	-	C	13.2	-	T	he
ZFMK-TIS-58682	Tringa totanus	TriTot5	338	[TAGA]11.2	[TAGA]13.2				-	G	C	-	-	-	C	11.2	-	-	he
ZFMK-TIS-58682	Tringa totanus	TriTot5	338	[TAGA]11.2 [TAGA]7.2	[TAGA]13.2				-	G	C	G	A	C	C	19.2b	G	-	he

## Sheet: TriTot7
ZFMK-TIS	Species	Locus	Ref Amp size	Repeat motif	Ref allele	NCBI No	Scaffold ID	LFA Sample ID					inheritance	Allele Nr.
									93 G->T	114 Msat	260 T->C	290 C->A
ZFMK-DNA-FC19475128	Tringa totanus	TriTot7	316	[ATAG]10.3	[ATAG]11.3				-	10.3	-	-	he
ZFMK-DNA-FC19475128	Tringa totanus	TriTot7	316	[ATAG]13 [ATAA]1.3	[ATAG]11.3				-	14.3b	-	-	he
ZFMK-DNA-FC19450744	Tringa totanus	TriTot7	316	[ATAG]13 [ATAA]1.3	[ATAG]11.3				-	14.3b	C	-	he
ZFMK-DNA-FC19450744	Tringa totanus	TriTot7	316	[ATAG]16 [ATAA]1.3	[ATAG]11.3				-	17.3b	C	-	he
ZFMK-DNA-FC19451800	Tringa totanus	TriTot7	316	[ATAG]10.3	[ATAG]11.3				-	10.3	-	-	he
ZFMK-DNA-FC19451800	Tringa totanus	TriTot7	316	[ATAG]11.3	[ATAG]11.3				T	11.3	-	-	he
ZFMK-TIS-2507714	Tringa totanus	TriTot7	316	[ATAG]12.3	[ATAG]11.3				-	12.3	C	-	he
ZFMK-TIS-2507714	Tringa totanus	TriTot7	316	[ATAG]13 [ATAA]1.3	[ATAG]11.3				-	14.3b	C	-	he
ZFMK-TIS-2599221	Tringa totanus	TriTot7	316	[ATAG]11.3	[ATAG]11.3				-	11.3	C	-	he
ZFMK-TIS-2599221	Tringa totanus	TriTot7	316	[ATAG]12 [ATAA]1.3	[ATAG]11.3				-	13.3b	C	-	he
ZFMK-DNA-FC19452280	Tringa totanus	TriTot7	316	[ATAG]11.3	[ATAG]11.3				-	11.3	-	A	he
ZFMK-DNA-FC19452280	Tringa totanus	TriTot7	316	[ATAG]12.3	[ATAG]11.3				T	12.3	-	A	he
ZFMK-TIS-35201	Tringa totanus	TriTot7	316	[ATAG]12.3	[ATAG]11.3				-	12.3	C	-	he
ZFMK-TIS-35201	Tringa totanus	TriTot7	316	[ATAG]13 [ATAA]1.3	[ATAG]11.3				-	14.3b	C	-	he
ZFMK-TIS-35202	Tringa totanus	TriTot7	316	[ATAG]8.3	[ATAG]11.3				-	8.3	C	-	he
ZFMK-TIS-35202	Tringa totanus	TriTot7	316	[ATAG]15 [ATAA]1.3	[ATAG]11.3				-	16.3b	C	-	he
ZFMK-DNA-FC19441816	Tringa totanus	TriTot7	316	[ATAG]15 [ATAA]1.3	[ATAG]11.3				-	16.3b	C	-	ho
ZFMK-DNA-FC19441816	Tringa totanus	TriTot7	316	[ATAG]15 [ATAA]1.3	[ATAG]11.3				-	16.3b	C	-	ho
ZFMK-TIS-58682	Tringa totanus	TriTot7	316	[ATAG]11.3	[ATAG]11.3				-	11.3	-	A	he
ZFMK-TIS-58682	Tringa totanus	TriTot7	316	[ATAG]15 [ATAA]1.3	[ATAG]11.3				-	16.3b	C	-	he

## Sheet: TriTot8
ZFMK-TIS	Species	Locus	Ref Amp size	Repeat motif	Ref allele	NCBI No	Scaffold ID	LFA Sample ID			inheritance	Allele Nr.
									95 Msat	190 G->T
ZFMK-DNA-FC19475128	Tringa totanus	TriTot8	323	[GGAA]14.3	[GGAA]17.3				14.3	-	he
ZFMK-DNA-FC19475128	Tringa totanus	TriTot8	323	[GGAA]17.3	[GGAA]17.3				17.3	-	he
ZFMK-DNA-FC19450744	Tringa totanus	TriTot8	323	[GGAA]16.3	[GGAA]17.3				16.3	T	he
ZFMK-DNA-FC19450744	Tringa totanus	TriTot8	323	[GGAA]17.3	[GGAA]17.3				17.3	T	he
ZFMK-DNA-FC19451800	Tringa totanus	TriTot8	323	[GGAA]15.3	[GGAA]17.3				15.3	T	he
ZFMK-DNA-FC19451800	Tringa totanus	TriTot8	323	[GGAA]18.3	[GGAA]17.3				18.3	T	he
ZFMK-TIS-2507714	Tringa totanus	TriTot8	323	[GGAA]15.3	[GGAA]17.3				15.3	T	ho
ZFMK-TIS-2507714	Tringa totanus	TriTot8	323	[GGAA]15.3	[GGAA]17.3				15.3	T	ho
ZFMK-TIS-2599221	Tringa totanus	TriTot8	323	[GGAA]13.3	[GGAA]17.3				13.3	T	he
ZFMK-TIS-2599221	Tringa totanus	TriTot8	323	[GGAA]15.3	[GGAA]17.3				15.3	T	he
ZFMK-DNA-FC19452280	Tringa totanus	TriTot8	323	[GGAA]16.3	[GGAA]17.3				16.3	T	ho
ZFMK-DNA-FC19452280	Tringa totanus	TriTot8	323	[GGAA]16.3	[GGAA]17.3				16.3	T	ho
ZFMK-TIS-35201	Tringa totanus	TriTot8	323	[GGAA]15.3	[GGAA]17.3				15.3	T	ho
ZFMK-TIS-35201	Tringa totanus	TriTot8	323	[GGAA]15.3	[GGAA]17.3				15.3	T	ho
ZFMK-TIS-35202	Tringa totanus	TriTot8	323	[GGAA]16.3	[GGAA]17.3				16.3	T	ho
ZFMK-TIS-35202	Tringa totanus	TriTot8	323	[GGAA]16.3	[GGAA]17.3				16.3	T	ho
ZFMK-DNA-FC19441816	Tringa totanus	TriTot8	323	[GGAA]16.3	[GGAA]17.3				16.3	T	he
ZFMK-DNA-FC19441816	Tringa totanus	TriTot8	323	[GGAA]17.3	[GGAA]17.3				17.3	T	he
ZFMK-TIS-58682	Tringa totanus	TriTot8	323	[GGAA]14.3	[GGAA]17.3				14.3	T	he
ZFMK-TIS-58682	Tringa totanus	TriTot8	323	[GGAA]16.3	[GGAA]17.3				16.3	T	he

## Sheet: TriTot10
ZFMK-TIS	Species	Locus	Ref Amp size	Repeat motif	Ref allele	NCBI No	Scaffold ID	LFA Sample ID			inheritance	Allele Nr.
									130 Msat	297 C->T
ZFMK-DNA-FC19475128	Tringa totanus	TriTot10	324	[TCCA]10.1	[TCCA]11.1				10.1	-	he
ZFMK-DNA-FC19475128	Tringa totanus	TriTot10	324	[TCCA]11.1	[TCCA]11.1				11.1	-	he
ZFMK-DNA-FC19450744	Tringa totanus	TriTot10	324	[TCCA]11.1	[TCCA]11.1				11.1	-	ho
ZFMK-DNA-FC19450744	Tringa totanus	TriTot10	324	[TCCA]11.1	[TCCA]11.1				11.1	-	ho
ZFMK-DNA-FC19451800	Tringa totanus	TriTot10	324	[TCCA]11.1	[TCCA]11.1				11.1	-	ho
ZFMK-DNA-FC19451800	Tringa totanus	TriTot10	324	[TCCA]11.1	[TCCA]11.1				11.1	-	ho
ZFMK-TIS-2507714	Tringa totanus	TriTot10	324	[TCCA]8.1	[TCCA]11.1				8.1	T	he
ZFMK-TIS-2507714	Tringa totanus	TriTot10	324	[TCCA]11.1	[TCCA]11.1				11.1	-	he
ZFMK-TIS-2599221	Tringa totanus	TriTot10	324	[TCCA]8.1	[TCCA]11.1				8.1	T	he
ZFMK-TIS-2599221	Tringa totanus	TriTot10	324	[TCCA]10.1	[TCCA]11.1				10.1	T	he
ZFMK-DNA-FC19452280	Tringa totanus	TriTot10	324	[TCCA]11.1	[TCCA]11.1				11.1	-	he
ZFMK-DNA-FC19452280	Tringa totanus	TriTot10	324	[TCCA]13.1	[TCCA]11.1				13.1	-	he
ZFMK-TIS-35201	Tringa totanus	TriTot10	324	[TCCA]8.1	[TCCA]11.1				8.1	T	he
ZFMK-TIS-35201	Tringa totanus	TriTot10	324	[TCCA]11.1	[TCCA]11.1				11.1	T	he
ZFMK-TIS-35202	Tringa totanus	TriTot10	324	[TCCA]10.1	[TCCA]11.1				10.1	-	he
ZFMK-TIS-35202	Tringa totanus	TriTot10	324	[TCCA]11.1	[TCCA]11.1				11.1	-	he
ZFMK-DNA-FC19441816	Tringa totanus	TriTot10	324	[TCCA]9.1	[TCCA]11.1				9.1	-	he
ZFMK-DNA-FC19441816	Tringa totanus	TriTot10	324	[TCCA]11.1	[TCCA]11.1				11.1	-	he
ZFMK-TIS-58682	Tringa totanus	TriTot10	324	[TCCA]8.1	[TCCA]11.1				8.1	-	he
ZFMK-TIS-58682	Tringa totanus	TriTot10	324	[TCCA]10.1	[TCCA]11.1				10.1	-	he

## Sheet: TriTot11
ZFMK-TIS	Species	Locus	Ref Amp size	Repeat motif	Ref allele	NCBI No	Scaffold ID	LFA Sample ID				inheritance	Allele Nr.
									53 A->G	163 Msat	293 T->C
ZFMK-DNA-FC19475128	Tringa totanus	TriTot11	344	AGAA [AAGT]1.1 [AGGA]13.1	[AGGA]13.1				-	15.1b	-	ho
ZFMK-DNA-FC19475128	Tringa totanus	TriTot11	344	AGAA [AAGT]1.1 [AGGA]13.1	[AGGA]13.1				-	15.1b	-	ho
ZFMK-DNA-FC19450744	Tringa totanus	TriTot11	344	[AGGA]13.1	[AGGA]13.1				-	13.1	-	he
ZFMK-DNA-FC19450744	Tringa totanus	TriTot11	344	AGAA [AAGT]1.1 [AGGA]13.1	[AGGA]13.1				-	15.1b	-	he
ZFMK-DNA-FC19451800	Tringa totanus	TriTot11	344	[AGGA]13.1	[AGGA]13.1				G	13.1	-	he
ZFMK-DNA-FC19451800	Tringa totanus	TriTot11	344	[AGGA]13.1	[AGGA]13.1				-	13.1	-	he
ZFMK-TIS-2507714	Tringa totanus	TriTot11	344	AGAA [AAGT]1.1 [AGGA]13.1	[AGGA]13.1				-	15.1b	C	he
ZFMK-TIS-2507714	Tringa totanus	TriTot11	344	AGAA [AAGT]1.1 [AGGA]14.1	[AGGA]13.1				-	16.1b	-	he
ZFMK-TIS-2599221	Tringa totanus	TriTot11	344	AGAA [AAGT]1.1 [AGGA]13.1	[AGGA]13.1				-	15.1b	-	ho
ZFMK-TIS-2599221	Tringa totanus	TriTot11	344	AGAA [AAGT]1.1 [AGGA]13.1	[AGGA]13.1				-	15.1b	-	ho
ZFMK-DNA-FC19452280	Tringa totanus	TriTot11	344	[AGGA]12.1	[AGGA]13.1				-	12.1	-	he
ZFMK-DNA-FC19452280	Tringa totanus	TriTot11	344	AGAA [AAGT]1.1 [AGGA]12.1	[AGGA]13.1				-	14.1b	-	he
ZFMK-TIS-35201	Tringa totanus	TriTot11	344	AGAA [AAGT]1.1 [AGGA]13.1	[AGGA]13.1				-	15.1b	C	he
ZFMK-TIS-35201	Tringa totanus	TriTot11	344	AGAA [AAGT]1.1 [AGGA]14.1	[AGGA]13.1				-	16.1b	-	he
ZFMK-TIS-35202	Tringa totanus	TriTot11	344	AGAA [AAGT]1.1 [AGGA]13.1	[AGGA]13.1				-	15.1b	-	ho
ZFMK-TIS-35202	Tringa totanus	TriTot11	344	AGAA [AAGT]1.1 [AGGA]13.1	[AGGA]13.1				-	15.1b	-	ho
ZFMK-DNA-FC19441816	Tringa totanus	TriTot11	344	[AGGA]13.1	[AGGA]13.1				G	13.1	-	he
ZFMK-DNA-FC19441816	Tringa totanus	TriTot11	344	[AGGA]14.1	[AGGA]13.1				-	14.1	-	he
ZFMK-TIS-58682	Tringa totanus	TriTot11	344	[AGGA]13.1	[AGGA]13.1				-	13.1	-	he
ZFMK-TIS-58682	Tringa totanus	TriTot11	344	AGAA [AAGT]1.1 [AGGA]13.1	[AGGA]13.1				-	15.1b	-	he

## Sheet: TriTot13
ZFMK-TIS	Species	Locus	Ref Amp size	Repeat motif	Ref allele	NCBI No	Scaffold ID	LFA Sample ID					inheritance	Allele Nr.
									88 C->T	117 T->C	148 Msat	219 C->G
ZFMK-DNA-FC19475128	Tringa totanus	TriTot13	302	[AAAT]2 AAG [AAAG]11.2	[AAAT]2 [AAAA]2 [AAAG]12.2				-	-	14.2b	-	ho
ZFMK-DNA-FC19475128	Tringa totanus	TriTot13	302	[AAAT]2 AAG [AAAG]11.2	[AAAT]2 [AAAA]2 [AAAG]12.2				-	-	14.2b	-	ho
ZFMK-DNA-FC19450744	Tringa totanus	TriTot13	302	[AAAT]2 [AAAA]2 [AAAG]12.2	[AAAT]2 [AAAA]2 [AAAG]12.2				-	C	16.2	-	he
ZFMK-DNA-FC19450744	Tringa totanus	TriTot13	302	[AAAT]2 AAG [AAAG]14.2	[AAAT]2 [AAAA]2 [AAAG]12.2				-	C	17.2b	-	he
ZFMK-DNA-FC19451800	Tringa totanus	TriTot13	302	[AAAT]2 AAG [AAAG]13.2	[AAAT]2 [AAAA]2 [AAAG]12.2				-	C	16.2b	-	he
ZFMK-DNA-FC19451800	Tringa totanus	TriTot13	302	[AAAT]2 AAG [AAAG]14.2	[AAAT]2 [AAAA]2 [AAAG]12.2				-	C	17.2b	-	he
ZFMK-TIS-2507714	Tringa totanus	TriTot13	302	[AAAT]2 AAG [AAAG]10.2	[AAAT]2 [AAAA]2 [AAAG]12.2				-	C	13.2b	-	ho
ZFMK-TIS-2507714	Tringa totanus	TriTot13	302	[AAAT]2 AAG [AAAG]10.2	[AAAT]2 [AAAA]2 [AAAG]12.2				-	C	13.2b	-	ho
ZFMK-TIS-2599221	Tringa totanus	TriTot13	302	[AAAT]2 AAG [AAAG]9.2	[AAAT]2 [AAAA]2 [AAAG]12.2				-	C	12.2b	-	ho
ZFMK-TIS-2599221	Tringa totanus	TriTot13	302	[AAAT]2 AAG [AAAG]9.2	[AAAT]2 [AAAA]2 [AAAG]12.2				-	C	12.2b	-	ho
ZFMK-DNA-FC19452280	Tringa totanus	TriTot13	302	[AAAT]2 [AAAA]2 [AAAG]12.2	[AAAT]2 [AAAA]2 [AAAG]12.2				-	-	16.2	-	he
ZFMK-DNA-FC19452280	Tringa totanus	TriTot13	302	[AAAT]2 [AAAA]2 [AAAG]15.2	[AAAT]2 [AAAA]2 [AAAG]12.2				-	-	19.2	-	he
ZFMK-TIS-35201	Tringa totanus	TriTot13	302	[AAAT]2 AAG [AAAG]10.2	[AAAT]2 [AAAA]2 [AAAG]12.2				-	C	13.2b	-	ho
ZFMK-TIS-35201	Tringa totanus	TriTot13	302	[AAAT]2 AAG [AAAG]10.2	[AAAT]2 [AAAA]2 [AAAG]12.2				-	C	13.2b	-	ho
ZFMK-TIS-35202	Tringa totanus	TriTot13	302	[AAAT]2 AAG [AAAG]13.2	[AAAT]2 [AAAA]2 [AAAG]12.2				-	C	16.2b	-	ho
ZFMK-TIS-35202	Tringa totanus	TriTot13	302	[AAAT]2 AAG [AAAG]13.2	[AAAT]2 [AAAA]2 [AAAG]12.2				-	C	16.2b	-	ho
ZFMK-DNA-FC19441816	Tringa totanus	TriTot13	302	[AAAT]2 AAG [AAAG]10.2	[AAAT]2 [AAAA]2 [AAAG]12.2				-	C	13.2b	-	he
ZFMK-DNA-FC19441816	Tringa totanus	TriTot13	302	[AAAT]2 AAG [AAAG]12.2	[AAAT]2 [AAAA]2 [AAAG]12.2				-	C	15.2b	-	he
ZFMK-TIS-58682	Tringa totanus	TriTot13	302	[AAAT]2 [AAAA]2 [AAAG]14.2	[AAAT]2 [AAAA]2 [AAAG]12.2				T	-	18.2	G	he
ZFMK-TIS-58682	Tringa totanus	TriTot13	302	[AAAT]2 [AAAA]2 [AAAG]16.2	[AAAT]2 [AAAA]2 [AAAG]12.2				T	-	20.2	-	he

[truncated: 16 more sheets: TriTot14, TriTot15, TriTot16, TriTot17, TriTot18, TriTot19, TriTot20, TriTot21, TriTot22, TriTot23, TriTot24, TriTot25, TriTot27, TriTot28, TriTot29, TriTot30]
