# Supplementary material for: FOGS: A SNPSTR Marker Database to Combat Wildlife Trafficking and a Cell Culture Bank for Ex‐Situ Conservation
Source: Mol Ecol Resour. 2025 Jan 10;25(4):e14062. doi: 10.1111/1755-0998.14062 (PMC11969641; doi:10.1111/1755-0998.14062)
Supplement: Supplementary file 4 — Table S4. SNPSTR data. [file MEN-25-e14062-s001.zip › Supplementary S4/Turdus_iliacus_SNPSTR.xlsx]

## Sheet: TurIli1
ZFMK-TIS	Species	Locus	Ref Amp size	Repeat motif	Ref allele	NCBI No	Scaffold ID	LFA Sample ID	Haplotype						inheritance	Allele Nr.
									108 C->G	143 Msat	223 C->G	254 A->G	258 T->G	278 C->A
ZFMK-TIS-2507724	Turdus iliacus	TurIli1	350	[AGAT]13.1	[AGAT]16.1				-	13.1	G	-	G	-	he
ZFMK-TIS-2507724	Turdus iliacus	TurIli1	350	[AGAT]13 AGAC [AGAT]8.1	[AGAT]16.1				-	22.1	-	-	-	-	he
ZFMK-TIS-2516403	Turdus iliacus	TurIli1	350	[AGAT]16.1	[AGAT]16.1				G	16.1	G	-	G	-	he
ZFMK-TIS-2516403	Turdus iliacus	TurIli1	350	[AGAT]16.1	[AGAT]16.1				-	16.1	-	-	-	-	he
ZFMK-TIS-2533966	Turdus iliacus	TurIli1	350		[AGAT]16.1				NA	NA	NA	NA	NA	NA	NA
ZFMK-TIS-2533966	Turdus iliacus	TurIli1	350		[AGAT]16.1				NA	NA	NA	NA	NA	NA	NA
ZFMK-TIS-2533970	Turdus iliacus	TurIli1	350	[AGAT]13.1	[AGAT]16.1				-	13.1	-	-	-	-	he
ZFMK-TIS-2533970	Turdus iliacus	TurIli1	350	[AGAT]17.2	[AGAT]16.1				-	17.2	G	G	G	-	he
ZFMK-TIS-2577570	Turdus iliacus	TurIli1	350	[AGAT]16.1	[AGAT]16.1				-	16.1	-	-	-	-	ho
ZFMK-TIS-2577570	Turdus iliacus	TurIli1	350	[AGAT]16.1	[AGAT]16.1				-	16.1	-	-	-	-	ho
ZFMK-TIS-2590819	Turdus iliacus	TurIli1	350	[AGAT]16.1	[AGAT]16.1				G	16.1	-	-	G	-	he
ZFMK-TIS-2590819	Turdus iliacus	TurIli1	350	[AGAT]17.2	[AGAT]16.1				G	17.2	G	-	G	-	he
ZFMK-TIS-2590858	Turdus iliacus	TurIli1	350	[AGAT]16.1	[AGAT]16.1				-	16.1	-	-	-	-	ho
ZFMK-TIS-2590858	Turdus iliacus	TurIli1	350	[AGAT]16.1	[AGAT]16.1				-	16.1	-	-	-	-	ho
ZFMK-TIS-35147	Turdus iliacus	TurIli1	350		[AGAT]16.1				NA	NA	NA	NA	NA	NA	NA
ZFMK-TIS-35147	Turdus iliacus	TurIli1	350		[AGAT]16.1				NA	NA	NA	NA	NA	NA	NA
ZFMK-TIS-35148	Turdus iliacus	TurIli1	350		[AGAT]16.1				NA	NA	NA	NA	NA	NA	NA
ZFMK-TIS-35148	Turdus iliacus	TurIli1	350		[AGAT]16.1				NA	NA	NA	NA	NA	NA	NA
ZFMK-TIS-54387	Turdus iliacus	TurIli1	350	[AGAT]14.1	[AGAT]16.1				-	14.1	-	-	-	A	he
ZFMK-TIS-54387	Turdus iliacus	TurIli1	350	[AGAT]16.1	[AGAT]16.1				-	16.1	-	-	-	A	he

## Sheet: TurIli2
ZFMK-TIS	Species	Locus	Ref Amp size	Repeat motif	Ref allele	NCBI No	Scaffold ID	LFA Sample ID	Haplotype										inheritance	Allele Nr.
									78 C->T	94 Msat	188 G->C	222 C->G	238 G->A	250 G->A	254 G->A	258 G->A	262 C->T	270 G->A
ZFMK-TIS-2507724	Turdus iliacus	TurIli2	300	[CATC]9 ATC [CATC]4 CACC CATC CTTC [CATC]2	[CATC]14 CACC CATC CTTC [CATC]2				T	18b	C	-	-	-	-	-	-	-	ho
ZFMK-TIS-2507724	Turdus iliacus	TurIli2	300	[CATC]9 ATC [CATC]4 CACC CATC CTTC [CATC]2	[CATC]14 CACC CATC CTTC [CATC]2				T	18b	C	-	-	-	-	-	-	-	ho
ZFMK-TIS-2516403	Turdus iliacus	TurIli2	300	[CATC]15	[CATC]14 CACC CATC CTTC [CATC]2				-	15c	C	-	-	-	-	-	T	-	he
ZFMK-TIS-2516403	Turdus iliacus	TurIli2	300	CAGA [CATC]15	[CATC]14 CACC CATC CTTC [CATC]2				-	16d	C	-	-	-	-	-	-	-	he
ZFMK-TIS-2533966	Turdus iliacus	TurIli2	300	[CATC]7 ATC [CATC]4 CACC CATC CTTC [CATC]2	[CATC]14 CACC CATC CTTC [CATC]2				T	16b	C	-	-	-	-	-	T	-	he
ZFMK-TIS-2533966	Turdus iliacus	TurIli2	300	[CATC]7 ATC [CATC]4 CACC CATC CTTC [CATC]2	[CATC]14 CACC CATC CTTC [CATC]2				T	16b	C	-	-	-	-	-	-	-	he
ZFMK-TIS-2533970	Turdus iliacus	TurIli2	300	[CATC]12 CACC [CATC]2 ATC CATC CATA [CATC]3 CACC CATC CTTC [CATC]2	[CATC]14 CACC CATC CTTC [CATC]2				-	25d	C	-	-	-	-	A	-	-	he
ZFMK-TIS-2533970	Turdus iliacus	TurIli2	300	CAGA [CATC]12 CACC [CATC]2 ATC CATC CATA [CATC]3 CACC CATC CTTC [CATC]2	[CATC]14 CACC CATC CTTC [CATC]2				-	26e	C	-	-	-	-	A	-	A	he
ZFMK-TIS-2577570	Turdus iliacus	TurIli2	300	CATG [CATC]14 CACC CATC CTTC [CATC]2	[CATC]14 CACC CATC CTTC [CATC]2				-	20f	-	-	-	-	-	-	-	-	he
ZFMK-TIS-2577570	Turdus iliacus	TurIli2	300	CAGA CATG [CATC]14 CACC CATC CTTC [CATC]2	[CATC]14 CACC CATC CTTC [CATC]2				-	21g	C	-	-	-	-	-	T	-	he
ZFMK-TIS-2590819	Turdus iliacus	TurIli2	300	[CATC]16	[CATC]14 CACC CATC CTTC [CATC]2				-	16c	-	-	-	-	-	-	T	-	he
ZFMK-TIS-2590819	Turdus iliacus	TurIli2	300	CAGA [CATC]16	[CATC]14 CACC CATC CTTC [CATC]2				-	17d	C	-	-	-	-	-	T	-	he
ZFMK-TIS-2590858	Turdus iliacus	TurIli2	300	[CATC]13 CTTC [CATC]2	[CATC]14 CACC CATC CTTC [CATC]2				-	16h	-	-	A	-	-	-	-	-	he
ZFMK-TIS-2590858	Turdus iliacus	TurIli2	300	CAGA [CATC]13 CTTC [CATC]2	[CATC]14 CACC CATC CTTC [CATC]2				-	17i	C	-	A	-	-	-	T	-	he
ZFMK-TIS-35147	Turdus iliacus	TurIli2	300	[CATC]9 ATC [CATC]4 CACC CATC CTTC [CATC]2	[CATC]14 CACC CATC CTTC [CATC]2				T	18b	C	-	-	-	-	-	-	-	ho
ZFMK-TIS-35147	Turdus iliacus	TurIli2	300	[CATC]9 ATC [CATC]4 CACC CATC CTTC [CATC]2	[CATC]14 CACC CATC CTTC [CATC]2				T	18b	C	-	-	-	-	-	-	-	ho
ZFMK-TIS-35148	Turdus iliacus	TurIli2	300	[CATC]16 ATC [CATC]4 CACC CATC CTTC [CATC]2	[CATC]14 CACC CATC CTTC [CATC]2				-	25b	C	-	-	-	-	-	-	-	he
ZFMK-TIS-35148	Turdus iliacus	TurIli2	300	[CATC]14 CACC [CATC]4 CCTC [CATC]2 CACC CATC CTTC [CATC]2	[CATC]14 CACC CATC CTTC [CATC]2				T	27j	C	G	-	-	-	-	-	-	he
ZFMK-TIS-54387	Turdus iliacus	TurIli2	300	[CATC]5 ATC [CATC]9 CACC CATC CTTC [CATC]2	[CATC]14 CACC CATC CTTC [CATC]2				-	19b	C	-	-	-	-	-	-	-	he
ZFMK-TIS-54387	Turdus iliacus	TurIli2	300	CAGA [CATC]5 ATC [CATC]10.1 CATC CTTC [CATC]2	[CATC]14 CACC CATC CTTC [CATC]2				-	20k	C	-	-	A	A	-	-	-	he

## Sheet: TurIli3
ZFMK-TIS	Species	Locus	Ref Amp size	Repeat motif	Ref allele	NCBI No	Scaffold ID	LFA Sample ID		inheritance	Allele Nr.
									107 Msat
ZFMK-TIS-2507724	Turdus iliacus	TurIli3	306	[TCCA]13	TCCG [TCCA]16				13b	he
ZFMK-TIS-2507724	Turdus iliacus	TurIli3	306	TCCG [TCCA]13	TCCG [TCCA]16				14	he
ZFMK-TIS-2516403	Turdus iliacus	TurIli3	306	[TCCA]11	TCCG [TCCA]16				11b	he
ZFMK-TIS-2516403	Turdus iliacus	TurIli3	306	TCTG [TCCA]11	TCCG [TCCA]16				12c	he
ZFMK-TIS-2533966	Turdus iliacus	TurIli3	306	TCTG [TCCA]14	TCCG [TCCA]16				15c	he
ZFMK-TIS-2533966	Turdus iliacus	TurIli3	306	TCCG [TCCA]15	TCCG [TCCA]16				16	he
ZFMK-TIS-2533970	Turdus iliacus	TurIli3	306	[TCCA]16	TCCG [TCCA]16				16b	he
ZFMK-TIS-2533970	Turdus iliacus	TurIli3	306	TCCG [TCCA]16	TCCG [TCCA]16				17	he
ZFMK-TIS-2577570	Turdus iliacus	TurIli3	306	[TCCA]12	TCCG [TCCA]16				12b	he
ZFMK-TIS-2577570	Turdus iliacus	TurIli3	306	TCTG [TCCA]12	TCCG [TCCA]16				13c	he
ZFMK-TIS-2590819	Turdus iliacus	TurIli3	306	[TCCA]11	TCCG [TCCA]16				11b	he
ZFMK-TIS-2590819	Turdus iliacus	TurIli3	306	TCTG [TCCA]11	TCCG [TCCA]16				12c	he
ZFMK-TIS-2590858	Turdus iliacus	TurIli3	306	[TCCA]16	TCCG [TCCA]16				16b	he
ZFMK-TIS-2590858	Turdus iliacus	TurIli3	306	TCTG [TCCA]16	TCCG [TCCA]16				17c	he
ZFMK-TIS-35147	Turdus iliacus	TurIli3	306	[TCCA]13	TCCG [TCCA]16				13b	he
ZFMK-TIS-35147	Turdus iliacus	TurIli3	306	TCCG [TCCA]13	TCCG [TCCA]16				14	he
ZFMK-TIS-35148	Turdus iliacus	TurIli3	306	[TCCA]13	TCCG [TCCA]16				13b	he
ZFMK-TIS-35148	Turdus iliacus	TurIli3	306	TCCG [TCCA]13	TCCG [TCCA]16				14	he
ZFMK-TIS-54387	Turdus iliacus	TurIli3	306	CCTG [TCCA]15	TCCG [TCCA]16				15d	he
ZFMK-TIS-54387	Turdus iliacus	TurIli3	306	TCTG [TCCA]15	TCCG [TCCA]16				16c	he

## Sheet: TurIli4
ZFMK-TIS	Species	Locus	Ref Amp size	Repeat motif	Ref allele	NCBI No	Scaffold ID	LFA Sample ID		inheritance	Allele Nr.
									106 Msat
ZFMK-TIS-2507724	Turdus iliacus	TurIli4	332	[TCCA]14.2	[TCCA]17.2				14.2	ho
ZFMK-TIS-2507724	Turdus iliacus	TurIli4	332	[TCCA]14.2	[TCCA]17.2				14.2	ho
ZFMK-TIS-2516403	Turdus iliacus	TurIli4	332		[TCCA]17.2				NA	NA
ZFMK-TIS-2516403	Turdus iliacus	TurIli4	332		[TCCA]17.2				NA	NA
ZFMK-TIS-2533966	Turdus iliacus	TurIli4	332		[TCCA]17.2				NA	NA
ZFMK-TIS-2533966	Turdus iliacus	TurIli4	332		[TCCA]17.2				NA	NA
ZFMK-TIS-2533970	Turdus iliacus	TurIli4	332		[TCCA]17.2				NA	NA
ZFMK-TIS-2533970	Turdus iliacus	TurIli4	332		[TCCA]17.2				NA	NA
ZFMK-TIS-2577570	Turdus iliacus	TurIli4	332	[TCCA]17.2	[TCCA]17.2				17.2	ho
ZFMK-TIS-2577570	Turdus iliacus	TurIli4	332	[TCCA]17.2	[TCCA]17.2				17.2	ho
ZFMK-TIS-2590819	Turdus iliacus	TurIli4	332		[TCCA]17.2				NA	NA
ZFMK-TIS-2590819	Turdus iliacus	TurIli4	332		[TCCA]17.2				NA	NA
ZFMK-TIS-2590858	Turdus iliacus	TurIli4	332		[TCCA]17.2				NA	NA
ZFMK-TIS-2590858	Turdus iliacus	TurIli4	332		[TCCA]17.2				NA	NA
ZFMK-TIS-35147	Turdus iliacus	TurIli4	332	[TCCA]14.2	[TCCA]17.2				14.2	ho
ZFMK-TIS-35147	Turdus iliacus	TurIli4	332	[TCCA]14.2	[TCCA]17.2				14.2	ho
ZFMK-TIS-35148	Turdus iliacus	TurIli4	332	[TCCA]14.2	[TCCA]17.2				14.2	ho
ZFMK-TIS-35148	Turdus iliacus	TurIli4	332	[TCCA]14.2	[TCCA]17.2				14.2	ho
ZFMK-TIS-54387	Turdus iliacus	TurIli4	332	[TCCA]12.2	[TCCA]17.2				12.2	ho
ZFMK-TIS-54387	Turdus iliacus	TurIli4	332	[TCCA]12.2	[TCCA]17.2				12.2	ho

## Sheet: TurIli6
ZFMK-TIS	Species	Locus	Ref Amp size	Repeat motif	Ref allele	NCBI No	Scaffold ID	LFA Sample ID	Haplotype							inheritance	Allele Nr.
									94 T->C	107 C->T	110 Msat	198 T->C	207 T->G	215 A->C	231 C->T
ZFMK-TIS-2507724	Turdus iliacus	TurIli6	306	[CATC]9.3	[CATC]11.3				-	-	9.3	C	G	C	-	he
ZFMK-TIS-2507724	Turdus iliacus	TurIli6	306	[CATC]13.3	[CATC]11.3				-	-	13.3	C	G	C	-	he
ZFMK-TIS-2516403	Turdus iliacus	TurIli6	306	[CATC]11.3	[CATC]11.3				-	T	11.3	C	-	C	-	he
ZFMK-TIS-2516403	Turdus iliacus	TurIli6	306	[CATC]13.3	[CATC]11.3				C	-	13.3	C	-	C	-	he
ZFMK-TIS-2533966	Turdus iliacus	TurIli6	306	[CATC]12.3	[CATC]11.3				-	-	12.3	C	-	C	-	he
ZFMK-TIS-2533966	Turdus iliacus	TurIli6	306	[CATC]12.3	[CATC]11.3				-	-	12.3	-	-	-	-	he
ZFMK-TIS-2533970	Turdus iliacus	TurIli6	306	[CATC]13.3	[CATC]11.3				-	-	13.3	C	-	C	-	ho
ZFMK-TIS-2533970	Turdus iliacus	TurIli6	306	[CATC]13.3	[CATC]11.3				-	-	13.3	C	-	C	-	ho
ZFMK-TIS-2577570	Turdus iliacus	TurIli6	306	[CATC]11.3	[CATC]11.3				-	-	11.3	-	-	-	-	ho
ZFMK-TIS-2577570	Turdus iliacus	TurIli6	306	[CATC]11.3	[CATC]11.3				-	-	11.3	-	-	-	-	ho
ZFMK-TIS-2590819	Turdus iliacus	TurIli6	306	[CATC]11.3	[CATC]11.3				C	T	11.3	C	-	C	-	he
ZFMK-TIS-2590819	Turdus iliacus	TurIli6	306	[CATC]13.3	[CATC]11.3				C	-	13.3	C	-	C	-	he
ZFMK-TIS-2590858	Turdus iliacus	TurIli6	306		[CATC]11.3				NA	NA	NA	NA	NA	NA	NA	NA
ZFMK-TIS-2590858	Turdus iliacus	TurIli6	306		[CATC]11.3				NA	NA	NA	NA	NA	NA	NA	NA
ZFMK-TIS-35147	Turdus iliacus	TurIli6	306	[CATC]9.3	[CATC]11.3				-	-	9.3	C	G	C	-	he
ZFMK-TIS-35147	Turdus iliacus	TurIli6	306	[CATC]9.3	[CATC]11.3				-	-	9.3	C	-	-	-	he
ZFMK-TIS-35148	Turdus iliacus	TurIli6	306		[CATC]11.3				NA	NA	NA	NA	NA	NA	NA	NA
ZFMK-TIS-35148	Turdus iliacus	TurIli6	306		[CATC]11.3				NA	NA	NA	NA	NA	NA	NA	NA
ZFMK-TIS-54387	Turdus iliacus	TurIli6	306	[CATC]11.3	[CATC]11.3				-	-	11.3	C	-	C	T	he
ZFMK-TIS-54387	Turdus iliacus	TurIli6	306	[CATC]13.3	[CATC]11.3				-	-	13.3	C	-	C	T	he

## Sheet: TurIli7
ZFMK-TIS	Species	Locus	Ref Amp size	Repeat motif	Ref allele	NCBI No	Scaffold ID	LFA Sample ID	Haplotype				inheritance	Allele Nr.
									132 Msat	241 T->C	259 A->G	273 G->A
ZFMK-TIS-2507724	Turdus iliacus	TurIli7	324	[ATCC]15.1	[ATCC]18.1				15.1	-	-	-	he
ZFMK-TIS-2507724	Turdus iliacus	TurIli7	324	[ATCC]17.1	[ATCC]18.1				17.1	-	-	A	he
ZFMK-TIS-2516403	Turdus iliacus	TurIli7	324	[ATCC]17.1	[ATCC]18.1				17.1	-	-	-	he
ZFMK-TIS-2516403	Turdus iliacus	TurIli7	324	[ATCC]20.1	[ATCC]18.1				20.1	-	-	-	he
ZFMK-TIS-2533966	Turdus iliacus	TurIli7	324	[ATCC]17.1	[ATCC]18.1				17.1	-	G	A	he
ZFMK-TIS-2533966	Turdus iliacus	TurIli7	324	[ATCC]19.1	[ATCC]18.1				19.1	-	G	A	he
ZFMK-TIS-2533970	Turdus iliacus	TurIli7	324	[ATCC]15.1	[ATCC]18.1				15.1	-	-	-	ho
ZFMK-TIS-2533970	Turdus iliacus	TurIli7	324	[ATCC]15.1	[ATCC]18.1				15.1	-	-	-	ho
ZFMK-TIS-2577570	Turdus iliacus	TurIli7	324	[ATCC]18.1	[ATCC]18.1				18.1	-	-	A	he
ZFMK-TIS-2577570	Turdus iliacus	TurIli7	324	[ATCC]18.1	[ATCC]18.1				18.1	-	-	-	he
ZFMK-TIS-2590819	Turdus iliacus	TurIli7	324	[ATCC]17.1	[ATCC]18.1				17.1	C	-	A	he
ZFMK-TIS-2590819	Turdus iliacus	TurIli7	324	[ATCC]20.1	[ATCC]18.1				20.1	-	-	-	he
ZFMK-TIS-2590858	Turdus iliacus	TurIli7	324	[ATCC]17.1	[ATCC]18.1				17.1	-	-	-	he
ZFMK-TIS-2590858	Turdus iliacus	TurIli7	324	[ATCC]18.1	[ATCC]18.1				18.1	-	G	A	he
ZFMK-TIS-35147	Turdus iliacus	TurIli7	324	[ATCC]15.1	[ATCC]18.1				15.1	-	-	-	he
ZFMK-TIS-35147	Turdus iliacus	TurIli7	324	[ATCC]17.1	[ATCC]18.1				17.1	-	-	A	he
ZFMK-TIS-35148	Turdus iliacus	TurIli7	324		[ATCC]18.1				NA	NA	NA	NA	NA
ZFMK-TIS-35148	Turdus iliacus	TurIli7	324		[ATCC]18.1				NA	NA	NA	NA	NA
ZFMK-TIS-54387	Turdus iliacus	TurIli7	324	[ATCC]17.1	[ATCC]18.1				17.1	-	-	-	he
ZFMK-TIS-54387	Turdus iliacus	TurIli7	324	[ATCC]19.1	[ATCC]18.1				19.1	-	-	A	he

## Sheet: TurIli8
ZFMK-TIS	Species	Locus	Ref Amp size	Repeat motif	Ref allele	NCBI No	Scaffold ID	LFA Sample ID	Haplotype				inheritance	Allele Nr.
									59 G->T	132 Msat	236 C->T	258 C->T
ZFMK-TIS-2507724	Turdus iliacus	TurIli8	300	[CATC]18	[CATC]14				T	18	T	-	he
ZFMK-TIS-2507724	Turdus iliacus	TurIli8	300	[CATC]18	[CATC]14				-	18	-	-	he
ZFMK-TIS-2516403	Turdus iliacus	TurIli8	300	[CATC]12	[CATC]14				-	12	-	-	he
ZFMK-TIS-2516403	Turdus iliacus	TurIli8	300	[CATC]18	[CATC]14				-	18	-	-	he
ZFMK-TIS-2533966	Turdus iliacus	TurIli8	300	[CATC]14	[CATC]14				-	14	T	-	he
ZFMK-TIS-2533966	Turdus iliacus	TurIli8	300	[CATC]3 CCTC [CATC]15	[CATC]14				-	19b	T	-	he
ZFMK-TIS-2533970	Turdus iliacus	TurIli8	300	[CATC]14	[CATC]14				-	14	-	-	ho
ZFMK-TIS-2533970	Turdus iliacus	TurIli8	300	[CATC]14	[CATC]14				-	14	-	-	ho
ZFMK-TIS-2577570	Turdus iliacus	TurIli8	300	[CATC]14	[CATC]14				-	14	-	-	he
ZFMK-TIS-2577570	Turdus iliacus	TurIli8	300	[CATC]19	[CATC]14				-	19	-	-	he
ZFMK-TIS-2590819	Turdus iliacus	TurIli8	300	[CATC]12	[CATC]14				-	12	-	-	he
ZFMK-TIS-2590819	Turdus iliacus	TurIli8	300	[CATC]18	[CATC]14				-	18	-	-	he
ZFMK-TIS-2590858	Turdus iliacus	TurIli8	300	[CATC]17	[CATC]14				-	17	-	-	he
ZFMK-TIS-2590858	Turdus iliacus	TurIli8	300	[CATC]19	[CATC]14				-	19	-	T	he
ZFMK-TIS-35147	Turdus iliacus	TurIli8	300	[CATC]18	[CATC]14				T	18	T	-	he
ZFMK-TIS-35147	Turdus iliacus	TurIli8	300	[CATC]18	[CATC]14				-	18	-	-	he
ZFMK-TIS-35148	Turdus iliacus	TurIli8	300		[CATC]14				NA	NA	NA	NA	NA
ZFMK-TIS-35148	Turdus iliacus	TurIli8	300		[CATC]14				NA	NA	NA	NA	NA
ZFMK-TIS-54387	Turdus iliacus	TurIli8	300	[CATC]19	[CATC]14				-	19	T	-	he
ZFMK-TIS-54387	Turdus iliacus	TurIli8	300	[CATC]19	[CATC]14				-	19	-	-	he

## Sheet: TurIli9
ZFMK-TIS	Species	Locus	Ref Amp size	Repeat motif	Ref allele	NCBI No	Scaffold ID	LFA Sample ID	Haplotype					inheritance	Allele Nr.
									138 Msat	251 G->A	252 G->T	290 C->T	301 C->T
ZFMK-TIS-2507724	Turdus iliacus	TurIli9	348	CCCT [CCAT]15.2	[CCAT]15.2				16.2b	-	-	-	-	ho
ZFMK-TIS-2507724	Turdus iliacus	TurIli9	348	CCCT [CCAT]15.2	[CCAT]15.2				16.2b	-	-	-	-	ho
ZFMK-TIS-2516403	Turdus iliacus	TurIli9	348	CCCT [CCAT]18.2	[CCAT]15.2				19.2b	-	-	-	-	ho
ZFMK-TIS-2516403	Turdus iliacus	TurIli9	348	CCCT [CCAT]18.2	[CCAT]15.2				19.2b	-	-	-	-	ho
ZFMK-TIS-2533966	Turdus iliacus	TurIli9	348	CCCT [CCAT]16.2	[CCAT]15.2				17.2b	-	T	-	-	he
ZFMK-TIS-2533966	Turdus iliacus	TurIli9	348	CCCT TCAT [CCAT]16.2	[CCAT]15.2				18.2c	-	-	-	-	he
ZFMK-TIS-2533970	Turdus iliacus	TurIli9	348	CCCT [CCAT]19.2	[CCAT]15.2				20.2b	-	-	-	-	he
ZFMK-TIS-2533970	Turdus iliacus	TurIli9	348	CCCT [CCAT]21.2	[CCAT]15.2				22.2b	-	-	-	-	he
ZFMK-TIS-2577570	Turdus iliacus	TurIli9	348	[CCAT]15.2	[CCAT]15.2				15.2	-	-	-	T	he
ZFMK-TIS-2577570	Turdus iliacus	TurIli9	348	[CCAT]15.2	[CCAT]15.2				15.2	-	-	-	-	he
ZFMK-TIS-2590819	Turdus iliacus	TurIli9	348	CCCT [CCAT]18.2	[CCAT]15.2				19.2b	-	-	T	T	he
ZFMK-TIS-2590819	Turdus iliacus	TurIli9	348	CCCT [CCAT]18.2	[CCAT]15.2				19.2b	-	-	-	-	he
ZFMK-TIS-2590858	Turdus iliacus	TurIli9	348	CCCT [CCAT]14.2	[CCAT]15.2				15.2b	-	-	T	-	he
ZFMK-TIS-2590858	Turdus iliacus	TurIli9	348	CCCT [CCAT]18.2	[CCAT]15.2				19.2b	-	-	T	-	he
ZFMK-TIS-35147	Turdus iliacus	TurIli9	348	CCCT [CCAT]15.2	[CCAT]15.2				16.2b	-	T	T	-	he
ZFMK-TIS-35147	Turdus iliacus	TurIli9	348	CCCT [CCAT]19.2	[CCAT]15.2				20.2b	A	-	-	-	he
ZFMK-TIS-35148	Turdus iliacus	TurIli9	348		[CCAT]15.2				NA	NA	NA	NA	NA	NA
ZFMK-TIS-35148	Turdus iliacus	TurIli9	348		[CCAT]15.2				NA	NA	NA	NA	NA	NA
ZFMK-TIS-54387	Turdus iliacus	TurIli9	348	CCCT [CCAT]12.2	[CCAT]15.2				13.2b	-	T	-	-	he
ZFMK-TIS-54387	Turdus iliacus	TurIli9	348	CCCT [CCAT]17.2	[CCAT]15.2				18.2b	-	T	-	-	he

## Sheet: TurIli10
ZFMK-TIS	Species	Locus	Ref Amp size	Repeat motif	Ref allele	NCBI No	Scaffold ID	LFA Sample ID	Haplotype					inheritance	Allele Nr.
									31 T->A	106 C->T	150 C->T	160 Msat	289 T->C
ZFMK-TIS-2507724	Turdus iliacus	TurIli10	326	[ACTC]21.2	[ACTC]19.2				A	-	-	21.2	-	ho
ZFMK-TIS-2507724	Turdus iliacus	TurIli10	326	[ACTC]21.2	[ACTC]19.2				A	-	-	21.2	-	ho
ZFMK-TIS-2516403	Turdus iliacus	TurIli10	326		[ACTC]19.2				NA	NA	NA	NA	NA	NA
ZFMK-TIS-2516403	Turdus iliacus	TurIli10	326		[ACTC]19.2				NA	NA	NA	NA	NA	NA
ZFMK-TIS-2533966	Turdus iliacus	TurIli10	326	[ACTC]18.2	[ACTC]19.2				-	-	T	18.2	C	ho
ZFMK-TIS-2533966	Turdus iliacus	TurIli10	326	[ACTC]18.2	[ACTC]19.2				-	-	T	18.2	C	ho
ZFMK-TIS-2533970	Turdus iliacus	TurIli10	326	[ACTC]17.2	[ACTC]19.2				-	T	-	17.2	-	he
ZFMK-TIS-2533970	Turdus iliacus	TurIli10	326	[ACTC]17.2	[ACTC]19.2				-	-	-	17.2	-	he
ZFMK-TIS-2577570	Turdus iliacus	TurIli10	326	[ACTC]19.2	[ACTC]19.2				-	T	-	19.2	C	he
ZFMK-TIS-2577570	Turdus iliacus	TurIli10	326	[ACTC]19.2	[ACTC]19.2				-	-	-	19.2	-	he
ZFMK-TIS-2590819	Turdus iliacus	TurIli10	326	[ACTC]22.2	[ACTC]19.2				-	-	-	22.2	-	ho
ZFMK-TIS-2590819	Turdus iliacus	TurIli10	326	[ACTC]22.2	[ACTC]19.2				-	-	-	22.2	-	ho
ZFMK-TIS-2590858	Turdus iliacus	TurIli10	326	[ACTC]19.2	[ACTC]19.2				A	-	-	19.2	-	he
ZFMK-TIS-2590858	Turdus iliacus	TurIli10	326	[ACTC]20.2	[ACTC]19.2				A	-	-	20.2	C	he
ZFMK-TIS-35147	Turdus iliacus	TurIli10	326	[ACTC]21.2	[ACTC]19.2				A	-	-	21.2	C	ho
ZFMK-TIS-35147	Turdus iliacus	TurIli10	326	[ACTC]21.2	[ACTC]19.2				A	-	-	21.2	C	ho
ZFMK-TIS-35148	Turdus iliacus	TurIli10	326		[ACTC]19.2				NA	NA	NA	NA	NA	NA
ZFMK-TIS-35148	Turdus iliacus	TurIli10	326		[ACTC]19.2				NA	NA	NA	NA	NA	NA
ZFMK-TIS-54387	Turdus iliacus	TurIli10	326	[ACTC]18.2	[ACTC]19.2				-	T	-	18.2	-	he
ZFMK-TIS-54387	Turdus iliacus	TurIli10	326	[ACTC]18.2	[ACTC]19.2				-	-	-	18.2	-	he

## Sheet: TurIli11
ZFMK-TIS	Species	Locus	Ref Amp size	Repeat motif	Ref allele	NCBI No	Scaffold ID	LFA Sample ID	Haplotype							inheritance	Allele Nr.
									82 Msat	153 C->T	160 C->T	162 T->C	180 G->A	206 A->G	224 T->G
ZFMK-TIS-2507724	Turdus iliacus	TurIli11	306	[TCCA]7 CCCA [TCCA]2 CCCA TCCA	[TCCA]17.2				12b	-	T	C	-	-	G	he
ZFMK-TIS-2507724	Turdus iliacus	TurIli11	306	[TCCA]7 CCCA [TCCA]2 CCCA [TCCA]1.2	[TCCA]17.2				12.2c	-	T	C	-	-	G	he
ZFMK-TIS-2516403	Turdus iliacus	TurIli11	306	[TCCA]7 CCCA [TCCA]2 CCCA TCCA	[TCCA]17.2				12b	-	T	C	-	G	G	he
ZFMK-TIS-2516403	Turdus iliacus	TurIli11	306	[TCCA]7 CCCA [TCCA]2 CCCA [TCCA]1.2	[TCCA]17.2				12.2c	-	T	C	-	G	G	he
ZFMK-TIS-2533966	Turdus iliacus	TurIli11	306	[TCCA]7 CCCA TCCA	[TCCA]17.2				9d	-	T	C	-	-	G	he
ZFMK-TIS-2533966	Turdus iliacus	TurIli11	306	[TCCA]7 CCCA [TCCA]1.2	[TCCA]17.2				9.2e	-	T	C	-	-	G	he
ZFMK-TIS-2533970	Turdus iliacus	TurIli11	306	[TCCA]9 CCCA TCCA	[TCCA]17.2				11d	T	T	C	A	-	-	he
ZFMK-TIS-2533970	Turdus iliacus	TurIli11	306	[TCCA]9 CCCA [TCCA]1.2	[TCCA]17.2				11.2e	T	T	C	A	-	-	he
ZFMK-TIS-2577570	Turdus iliacus	TurIli11	306	[TCCA]11 CCCA TCCA	[TCCA]17.2				13d	-	T	C	A	-	-	he
ZFMK-TIS-2577570	Turdus iliacus	TurIli11	306	[TCCA]11 CCCA [TCCA]1.2	[TCCA]17.2				13.2e	-	T	C	A	-	-	he
ZFMK-TIS-2590819	Turdus iliacus	TurIli11	306	[TCCA]7 CCCA [TCCA]2 CCCA TCCA	[TCCA]17.2				12b	-	T	C	-	G	G	he
ZFMK-TIS-2590819	Turdus iliacus	TurIli11	306	[TCCA]7 CCCA [TCCA]2 CCCA [TCCA]1.2	[TCCA]17.2				12.2c	-	T	C	-	G	G	he
ZFMK-TIS-2590858	Turdus iliacus	TurIli11	306	[TCCA]6 CCCA [TCCA]2 CCCA TCCA	[TCCA]17.2				11b	-	T	C	-	G	G	he
ZFMK-TIS-2590858	Turdus iliacus	TurIli11	306	[TCCA]6 CCCA [TCCA]2 CCCA [TCCA]1.2	[TCCA]17.2				11.2c	-	T	C	-	G	G	he
ZFMK-TIS-35147	Turdus iliacus	TurIli11	306	[TCCA]7 CCCA [TCCA]2 CCCA TCCA	[TCCA]17.2				12b	-	T	C	-	-	G	he
ZFMK-TIS-35147	Turdus iliacus	TurIli11	306	[TCCA]7 CCCA [TCCA]2 CCCA [TCCA]1.2	[TCCA]17.2				12.2c	-	T	C	-	-	G	he
ZFMK-TIS-35148	Turdus iliacus	TurIli11	306	[TCCA]7 CCCA [TCCA]2 CCCA TCCA	[TCCA]17.2				12b	-	-	-	-	-	-	he
ZFMK-TIS-35148	Turdus iliacus	TurIli11	306	[TCCA]7 CCCA [TCCA]2 CCCA [TCCA]1.2	[TCCA]17.2				12.2c	-	T	C	-	-	G	he
ZFMK-TIS-54387	Turdus iliacus	TurIli11	306	[TCCA]13	[TCCA]17.2				13f	-	T	C	-	-	G	he
ZFMK-TIS-54387	Turdus iliacus	TurIli11	306	[TCCA]13.2	[TCCA]17.2				2023-02-13	-	T	C	-	-	G	he

[truncated: 13 more sheets: TurIli12, TurIli14, TurIli15, TurIli16, TurIli17, TurIli19, TurIli20, TurIli22, TurIli25, TurIli26, TurIli28, TurIli29, TurIli30]
