# Supplementary material for: FOGS: A SNPSTR Marker Database to Combat Wildlife Trafficking and a Cell Culture Bank for Ex‐Situ Conservation
Source: Mol Ecol Resour. 2025 Jan 10;25(4):e14062. doi: 10.1111/1755-0998.14062 (PMC11969641; doi:10.1111/1755-0998.14062)
Supplement: Supplementary file 4 — Table S4. SNPSTR data. [file MEN-25-e14062-s001.zip › Supplementary S4/Turdus_philomelos_SNPSTR.xlsx]

## Sheet: TurPhi4
ZFMK-TIS	Species	Locus	Ref Amp size	Repeat motif	Ref allele	NCBI No	Scaffold ID	LFA Sample ID									inheritance	Allele Nr.
									63 A->C	77 G->A	135 Msat	193 G->C	240 C->T	241 A->G	242 G->A	276 C->T
ZFMK-TIS-35337	Turdus philomelos	TurPhi4	302	CCAG [CCAT]10.3	[CCAT]12.3				-	-	11b	-	-	-	-	-	ho
ZFMK-TIS-35337	Turdus philomelos	TurPhi4	302	CCAG [CCAT]10.3	[CCAT]12.3				-	-	11b	-	-	-	-	-	ho
ZFMK-TIS-35241	Turdus philomelos	TurPhi4	302	[CCAT]8.3	[CCAT]12.3				-	A	8.3	-	-	G	-	-	he
ZFMK-TIS-35241	Turdus philomelos	TurPhi4	302	[CCAT]2 CCTT [CCAT]3.3	[CCAT]12.3				-	A	6c	-	T	G	-	-	he
ZFMK-TIS-35272	Turdus philomelos	TurPhi4	302	[CCAT]2 CCTT [CCAT]3.3	[CCAT]12.3				-	A	6c	C	-	G	-	-	he
ZFMK-TIS-35272	Turdus philomelos	TurPhi4	302	CCAG [CCAT]13 CCTT [CCAT]4.3	[CCAT]12.3				-	A	19d	-	-	G	A	-	he
ZFMK-TIS-26403	Turdus philomelos	TurPhi4	302	[CCAT]13.3	[CCAT]12.3				-	-	13.3	-	-	-	-	-	he
ZFMK-TIS-26403	Turdus philomelos	TurPhi4	302	CCAG CCT [CCAT]11 CCTT [CCAT]4.3	[CCAT]12.3				-	A	17e	-	-	G	-	-	he
ZFMK-TIS-42264	Turdus philomelos	TurPhi4	302	CCAG [CCAT]11.3	[CCAT]12.3				-	-	12f	-	-	-	-	-	he
ZFMK-TIS-42264	Turdus philomelos	TurPhi4	302	CCAG CCT [CCAT]13 CCTT [CCAT]4.3	[CCAT]12.3				-	A	19g	-	-	G	-	T	he
ZFMK-TIS-35397	Turdus philomelos	TurPhi4	302	[CCAG]2 [CCAT]4 (CCTT CCAT)4 [CCAT]1.3	[CCAT]12.3				C	A	15h	-	-	G	A	-	he
ZFMK-TIS-35397	Turdus philomelos	TurPhi4	302	CCAG [CCAT]10.3	[CCAT]12.3				-	-	11b	-	-	-	-	-	he
ZFMK-TIS-35288	Turdus philomelos	TurPhi4	302	[CCAT]11.3	[CCAT]12.3				-	A	11.3	-	-	G	-	-	he
ZFMK-TIS-35288	Turdus philomelos	TurPhi4	302	CCAG [CCAT]8 (CCTT CCAT)4 [CCAT]1.3	[CCAT]12.3				C	A	18i	-	-	G	A	-	he
ZFMK-TIS-35323	Turdus philomelos	TurPhi4	302	CCAG [CCAT]8 (CCTT CCAT)4 [CCAT]1.3	[CCAT]12.3				C	A	18i	-	-	G	A	-	he
ZFMK-TIS-35323	Turdus philomelos	TurPhi4	302	[CCAT]2 CCTT [CCAT]3.3	[CCAT]12.3				-	A	6c	C	-	G	-	-	he
ZFMK-TIS-34911	Turdus philomelos	TurPhi4	302	[CCAG]2 [CCAT]4 (CCTT CCAT)3 [CCAT]1.3	[CCAT]12.3				C	A	13j	-	-	G	A	-	he
ZFMK-TIS-34911	Turdus philomelos	TurPhi4	302	CCAG [CCAT]8 (CCTT CCAT)4 [CCAT]1.3	[CCAT]12.3				C	A	18i	-	-	G	A	-	he
ZFMK-TIS-35313	Turdus philomelos	TurPhi4	302	[CCAT]12.3	[CCAT]12.3				-	-	12.3	-	-	-	-	-	he
ZFMK-TIS-35313	Turdus philomelos	TurPhi4	302	[CCAT]2 CCTT [CCAT]3.3	[CCAT]12.3				-	A	6c	C	-	G	-	-	he

## Sheet: TurPhi5
ZFMK-TIS	Species	Locus	Ref Amp size	Repeat motif	Ref allele	NCBI No	Scaffold ID	LFA Sample ID																			inheritance	Allele Nr.
									43 G->T	92 G->T	92 G->C	113 G->A	129 T->C	129 T->A	155 C->T	163 INS A	164 Msat	220 A->C	227 C->T	257 C->T	258 A->T	258 DEL A	279 C->T	281 C->T	284 C->G	285 A->T
ZFMK-TIS-35337	Turdus philomelos	TurPhi5	321	[GATA]14.1	[GATA]12.1				-	T	-	A	C	-	T	-	14.1	-	T	-	T	-	-	-	-	-	he
ZFMK-TIS-35337	Turdus philomelos	TurPhi5	321	[GATA]15.1	[GATA]12.1				T	-	-	-	-	-	T	-	15.1	-	-	-	T	-	-	-	-	-	he
ZFMK-TIS-35241	Turdus philomelos	TurPhi5	321	[GATA]10 GACA [GACG]1.2	[GATA]12.1				-	T	-	-	-	-	T	A	12b	-	T	-	T	-	-	-	-	-	he
ZFMK-TIS-35241	Turdus philomelos	TurPhi5	321	[GATA]16.1	[GATA]12.1				-	T	-	A	C	-	-	-	16.1	-	-	-	-	-	-	-	-	-	he
ZFMK-TIS-35272	Turdus philomelos	TurPhi5	321	[GATA]15.1	[GATA]12.1				-	T	-	A	C	-	T	-	15.1	-	-	-	T	-	-	-	-	-	ho
ZFMK-TIS-35272	Turdus philomelos	TurPhi5	321	[GATA]15.1	[GATA]12.1				-	T	-	A	C	-	T	-	15.1	-	-	-	T	-	-	-	-	-	ho
ZFMK-TIS-26403	Turdus philomelos	TurPhi5	321	[GATA]15.1	[GATA]12.1				-	T	-	-	-	-	-	-	15.1	-	-	-	-	-	-	-	-	-	ho
ZFMK-TIS-26403	Turdus philomelos	TurPhi5	321	[GATA]15.1	[GATA]12.1				-	T	-	-	-	-	-	-	15.1	-	-	-	-	-	-	-	-	-	ho
ZFMK-TIS-42264	Turdus philomelos	TurPhi5	321	[GATA]12.1	[GATA]12.1				T	-	-	-	-	-	T	-	12.1	-	-	T	-	A	-	-	-	-	he
ZFMK-TIS-42264	Turdus philomelos	TurPhi5	321	[GATA]14.1	[GATA]12.1				-	-	C	-	-	-	-	-	14.1	-	-	-	-	-	-	-	-	-	he
ZFMK-TIS-35397	Turdus philomelos	TurPhi5	321	[GATA]15.1	[GATA]12.1				-	T	-	A	C	-	T	-	15.1	-	-	-	T	-	-	-	-	-	he
ZFMK-TIS-35397	Turdus philomelos	TurPhi5	321	[GATA]2.3 [GATA]11 [GACA]4 [GATA]3.1	[GATA]12.1				-	-		-	-	-	-	A	20c	C	-	-	T	-	-	T	G	T	he
ZFMK-TIS-35288	Turdus philomelos	TurPhi5	321	[GATA]15.1	[GATA]12.1				-	-	C	-	-	-	-	-	15.1	-	-	-	-	-	-	-	-	-	he
ZFMK-TIS-35288	Turdus philomelos	TurPhi5	321	[GATA]14.1	[GATA]12.1				-	-	C	-	-	-	-	-	14.1	-	-	-	-	-	-	-	-	-	he
ZFMK-TIS-35323	Turdus philomelos	TurPhi5	321	[GATA]2.3 [GATA]3 GACA [GATA]15.1	[GATA]12.1				-	-	C	-	-	-	T	-	21d	-	-	-	-	-	-	-	-	-	he
ZFMK-TIS-35323	Turdus philomelos	TurPhi5	321		[GATA]12.1				NA	NA	NA	NA	NA	NA	NA	NA	NA	NA	NA	NA	NA	NA	NA	NA	NA	NA	he
ZFMK-TIS-34911	Turdus philomelos	TurPhi5	321	A [GATA]7 [GACA]2 [GATA]2.1	[GATA]12.1				-	-	C	-	-	-	T	-	11e	-	T	-	T	-	T	-	-	T	he
ZFMK-TIS-34911	Turdus philomelos	TurPhi5	321		[GATA]12.1				NA	NA	NA	NA	NA	NA	NA	NA	NA	NA	NA	NA	NA	NA	NA	NA	NA	NA	he
ZFMK-TIS-35313	Turdus philomelos	TurPhi5	321	[GATA]12.1	[GATA]12.1				-	-	-	-	-	-	-	-	12.1	-	-	-	-	-	-	-	-	-	he
ZFMK-TIS-35313	Turdus philomelos	TurPhi5	321	[GATA]2.3 [GATA]3 GACA [GATA]13.1	[GATA]12.1				-	-	C	-	-	A	T	-	19f	-	-	-	-	-	-	-	-	-	he

## Sheet: TurPhi6
ZFMK-TIS	Species	Locus	Ref Amp size	Repeat motif	Ref allele	NCBI No	Scaffold ID	LFA Sample ID			inheritance	Allele Nr.
									151 Msat	272 INS T
ZFMK-TIS-35337	Turdus philomelos	TurPhi6	305	[AGAT]14.1	[AGAT]15.1				14.1	-	ho
ZFMK-TIS-35337	Turdus philomelos	TurPhi6	305	[AGAT]14.1	[AGAT]15.1				14.1	-	ho
ZFMK-TIS-35241	Turdus philomelos	TurPhi6	305	[AGAT]14.1	[AGAT]15.1				14.1	-	ho
ZFMK-TIS-35241	Turdus philomelos	TurPhi6	305	[AGAT]14.1	[AGAT]15.1				14.1	-	ho
ZFMK-TIS-35272	Turdus philomelos	TurPhi6	305	[AGAT]14.1	[AGAT]15.1				14.1	-	ho
ZFMK-TIS-35272	Turdus philomelos	TurPhi6	305	[AGAT]14.1	[AGAT]15.1				14.1	-	ho
ZFMK-TIS-26403	Turdus philomelos	TurPhi6	305	[AGAT]13.1	[AGAT]15.1				13.1	T	he
ZFMK-TIS-26403	Turdus philomelos	TurPhi6	305	[AGAT]16.1	[AGAT]15.1				16.1	-	he
ZFMK-TIS-42264	Turdus philomelos	TurPhi6	305	[AGAT]16.1	[AGAT]15.1				16.1	T	ho
ZFMK-TIS-42264	Turdus philomelos	TurPhi6	305	[AGAT]16.1	[AGAT]15.1				16.1	T	ho
ZFMK-TIS-35397	Turdus philomelos	TurPhi6	305	[AGAT]15.1	[AGAT]15.1				15.1	T	ho
ZFMK-TIS-35397	Turdus philomelos	TurPhi6	305	[AGAT]15.1	[AGAT]15.1				15.1	T	ho
ZFMK-TIS-35288	Turdus philomelos	TurPhi6	305	[AGAT]12 AGAC [AGAT]2.1	[AGAT]15.1				15b	-	he
ZFMK-TIS-35288	Turdus philomelos	TurPhi6	305	[AGAT]14.1	[AGAT]15.1				14.1	T	he
ZFMK-TIS-35323	Turdus philomelos	TurPhi6	305	[AGAT]14.1	[AGAT]15.1				14.1	-	he
ZFMK-TIS-35323	Turdus philomelos	TurPhi6	305	[AGAT]15.1	[AGAT]15.1				15.1	-	he
ZFMK-TIS-34911	Turdus philomelos	TurPhi6	305	[AGAT]16.1	[AGAT]15.1				16.1	-	ho
ZFMK-TIS-34911	Turdus philomelos	TurPhi6	305	[AGAT]16.1	[AGAT]15.1				16.1	-	ho
ZFMK-TIS-35313	Turdus philomelos	TurPhi6	305	[AGAT]15.1	[AGAT]15.1				15.1	-	ho
ZFMK-TIS-35313	Turdus philomelos	TurPhi6	305	[AGAT]15.1	[AGAT]15.1				15.1	-	ho

## Sheet: TurPhi8
ZFMK-TIS	Species	Locus	Ref Amp size	Repeat motif	Ref allele	NCBI No	Scaffold ID	LFA Sample ID								inheritance	Allele Nr.
									27 T->C	111 T->G	162 DEL TAGG	165 G->A	166 Msat	228 G->T	274 C->T
ZFMK-TIS-35337	Turdus philomelos	TurPhi8	308	[TAGA]7 AAGA	[TAGA]15				-	G	TAGG	-	8b	-	-	he
ZFMK-TIS-35337	Turdus philomelos	TurPhi8	308	[TAGA]13	[TAGA]15				-	-	TAGG	-	13	-	-	he
ZFMK-TIS-35241	Turdus philomelos	TurPhi8	308	[TAGA]8 AAGA	[TAGA]15				-	G	TAGG	-	9c	-	-	he
ZFMK-TIS-35241	Turdus philomelos	TurPhi8	308	[TAGA]13	[TAGA]15				-	-	-	-	13	-	-	he
ZFMK-TIS-35272	Turdus philomelos	TurPhi8	308	[TAGA]8 AAGA	[TAGA]15				-	G	TAGG	-	9c	-	-	he
ZFMK-TIS-35272	Turdus philomelos	TurPhi8	308	[TAGA]11 AAGA	[TAGA]15				-	G	TAGG	-	12d	-	-	he
ZFMK-TIS-26403	Turdus philomelos	TurPhi8	308	[TAGA]13 AAGA	[TAGA]15				-	G	TAGG	-	14e	-	-	he
ZFMK-TIS-26403	Turdus philomelos	TurPhi8	308	[TAGA]13 [AAGA]2	[TAGA]15				C	-	TAGG	-	15f	T	T	he
ZFMK-TIS-42264	Turdus philomelos	TurPhi8	308	[TAGA]11 AAGA	[TAGA]15				-	G	TAGG	-	12d	-	-	ho
ZFMK-TIS-42264	Turdus philomelos	TurPhi8	308	[TAGA]11 AAGA	[TAGA]15				-	G	TAGG	-	12d	-	-	ho
ZFMK-TIS-35397	Turdus philomelos	TurPhi8	308	[TAGA]13	[TAGA]15				-	G	TAGG	-	13	-	-	he
ZFMK-TIS-35397	Turdus philomelos	TurPhi8	308	[TAGA]11[AAGA]2	[TAGA]15				-	G	TAGG	-	13g	T	-	he
ZFMK-TIS-35288	Turdus philomelos	TurPhi8	308	[TAGA]13	[TAGA]15				-	G	TAGG	-	13	-	-	he
ZFMK-TIS-35288	Turdus philomelos	TurPhi8	308	[TAGA]10 AAGA	[TAGA]15				-	G	TAGG	-	11h	-	-	he
ZFMK-TIS-35323	Turdus philomelos	TurPhi8	308	[TAGA]8 AAGA	[TAGA]15				-	G	TAGG	-	9c	-	-	he
ZFMK-TIS-35323	Turdus philomelos	TurPhi8	308	[TAGA]15	[TAGA]15				-	G	-	A	15	-	-	he
ZFMK-TIS-34911	Turdus philomelos	TurPhi8	308	[TAGA]11	[TAGA]15				-	-	TAGG	-	11	-	-	he
ZFMK-TIS-34911	Turdus philomelos	TurPhi8	308	[TAGA]10 AAGA	[TAGA]15				-	-	TAGG	-	11h	T	-	he
ZFMK-TIS-35313	Turdus philomelos	TurPhi8	308	[TAGA]11 AAGA	[TAGA]15				-	G	TAGG	-	12d	-	-	ho
ZFMK-TIS-35313	Turdus philomelos	TurPhi8	308	[TAGA]11 AAGA	[TAGA]15				-	G	TAGG	-	12d	-	-	ho

## Sheet: TurPhi9
ZFMK-TIS	Species	Locus	Ref Amp size	Repeat motif	Ref allele	NCBI No	Scaffold ID	LFA Sample ID							inheritance	Allele Nr.
									34 C->T	95 G->T	99 C->A	108 G->A	117 C->T	119 Msat
ZFMK-TIS-35337	Turdus philomelos	TurPhi9	304	[CATC]5	[CATC]12				-	-	A	-	T	5	he
ZFMK-TIS-35337	Turdus philomelos	TurPhi9	304	[CATC]4 TATC [CATC]4	[CATC]12				-	-	-	-	-	9b	he
ZFMK-TIS-35241	Turdus philomelos	TurPhi9	304	[CATC]4 TATC [CATC]2	[CATC]12				-	-	-	-	-	7c	he
ZFMK-TIS-35241	Turdus philomelos	TurPhi9	304	[CATC]10	[CATC]12				-	-	-	-	-	10	he
ZFMK-TIS-35272	Turdus philomelos	TurPhi9	304	[CATC]9	[CATC]12				-	-	-	-	-	9	he
ZFMK-TIS-35272	Turdus philomelos	TurPhi9	304	[CATC]12	[CATC]12				-	-	-	-	-	12	he
ZFMK-TIS-26403	Turdus philomelos	TurPhi9	304	[CATC]7	[CATC]12				T	T	-	-	-	7	he
ZFMK-TIS-26403	Turdus philomelos	TurPhi9	304	[CATC]9	[CATC]12				-	-	-	A	T	9	he
ZFMK-TIS-42264	Turdus philomelos	TurPhi9	304	[CATC]7	[CATC]12				-	-	-	-	-	7	he
ZFMK-TIS-42264	Turdus philomelos	TurPhi9	304	[CATC]4 TATC [CATC]5	[CATC]12				-	-	A	-	-	10d	he
ZFMK-TIS-35397	Turdus philomelos	TurPhi9	304	[CATC]7	[CATC]12				-	-	A	-	-	7	he
ZFMK-TIS-35397	Turdus philomelos	TurPhi9	304	[CATC]5	[CATC]12				-	-	A	-	T	5	he
ZFMK-TIS-35288	Turdus philomelos	TurPhi9	304	[CATC]7	[CATC]12				T	-	A	-	T	7	he
ZFMK-TIS-35288	Turdus philomelos	TurPhi9	304	[CATC]8	[CATC]12				T	-	-	-	-	8	he
ZFMK-TIS-35323	Turdus philomelos	TurPhi9	304	[CATC]9	[CATC]12				-	-	-	-	-	9	he
ZFMK-TIS-35323	Turdus philomelos	TurPhi9	304	[CATC]4 TATC [CATC]4	[CATC]12				-	-	-	-	-	9b	he
ZFMK-TIS-34911	Turdus philomelos	TurPhi9	304	[CATC]7	[CATC]12				T	-	-	-	-	7	ho
ZFMK-TIS-34911	Turdus philomelos	TurPhi9	304	[CATC]7	[CATC]12				T	-	-	-	-	7	ho
ZFMK-TIS-35313	Turdus philomelos	TurPhi9	304	[CATC]7	[CATC]12				-	-	A	-	-	7	he
ZFMK-TIS-35313	Turdus philomelos	TurPhi9	304	[CATC]12	[CATC]12				-	-	-	-	-	12	he

## Sheet: TurPhi11
ZFMK-TIS	Species	Locus	Ref Amp size	Repeat motif	Ref allele	NCBI No	Scaffold ID	LFA Sample ID					inheritance	Allele Nr.
									43 A->C	81 A->T	94 A->G	153 Msat
ZFMK-TIS-35337	Turdus philomelos	TurPhi11	309	[GATA]10.2	[GATA]13.2				-	-	-	10.2	ho
ZFMK-TIS-35337	Turdus philomelos	TurPhi11	309	[GATA]10.2	[GATA]13.2				-	-	-	10.2	ho
ZFMK-TIS-35241	Turdus philomelos	TurPhi11	309	[GATA]13.2	[GATA]13.2				-	-	-	13.2	he
ZFMK-TIS-35241	Turdus philomelos	TurPhi11	309	[GATA]14.2	[GATA]13.2				-	-	-	14.2	he
ZFMK-TIS-35272	Turdus philomelos	TurPhi11	309	[GATA]11 [GACA]1.2	[GATA]13.2				C	T	G	12b	ho
ZFMK-TIS-35272	Turdus philomelos	TurPhi11	309	[GATA]11 [GACA]1.2	[GATA]13.2				C	T	G	12b	ho
ZFMK-TIS-26403	Turdus philomelos	TurPhi11	309	[GATA]11.2	[GATA]13.2				-	-	-	11.2	ho
ZFMK-TIS-26403	Turdus philomelos	TurPhi11	309	[GATA]11.2	[GATA]13.2				-	-	-	11.2	ho
ZFMK-TIS-42264	Turdus philomelos	TurPhi11	309	[GATA]11.2	[GATA]13.2				-	-	-	11.2	he
ZFMK-TIS-42264	Turdus philomelos	TurPhi11	309	[GATA]9.2	[GATA]13.2				-	-	-	9.2	he
ZFMK-TIS-35397	Turdus philomelos	TurPhi11	309	[GATA]16.2	[GATA]13.2				-	-	-	16.2	he
ZFMK-TIS-35397	Turdus philomelos	TurPhi11	309		[GATA]13.2				NA	NA	NA	NA	he
ZFMK-TIS-35288	Turdus philomelos	TurPhi11	309	[GATA]11.2	[GATA]13.2				-	-	-	11.2
ZFMK-TIS-35288	Turdus philomelos	TurPhi11	309		[GATA]13.2				NA	NA	NA	NA
ZFMK-TIS-35323	Turdus philomelos	TurPhi11	309	[GATA]10 [GACA]1.2	[GATA]13.2				C	T	G	11b	he
ZFMK-TIS-35323	Turdus philomelos	TurPhi11	309	[GATA]12 GACA [GATA]1.2	[GATA]13.2				-	-	-	14c	he
ZFMK-TIS-34911	Turdus philomelos	TurPhi11	309	[GATA]12.2	[GATA]13.2				-	-	-	12.2	ho
ZFMK-TIS-34911	Turdus philomelos	TurPhi11	309	[GATA]12.2	[GATA]13.2				-	-	-	12.2	ho
ZFMK-TIS-35313	Turdus philomelos	TurPhi11	309		[GATA]13.2				NA	NA	NA	NA	NA
ZFMK-TIS-35313	Turdus philomelos	TurPhi11	309		[GATA]13.2				NA	NA	NA	NA	NA

## Sheet: TurPhi12
ZFMK-TIS	Species	Locus	Ref Amp size	Repeat motif	Ref allele	NCBI No	Scaffold ID	LFA Sample ID				inheritance	Allele Nr.
									43 C->T	138 Msat	203 G->A
ZFMK-TIS-35337	Turdus philomelos	TurPhi12	321	[ATGA]6.2	[ATGA]11.2				-	6.2	A	ho
ZFMK-TIS-35337	Turdus philomelos	TurPhi12	321	[ATGA]6.2	[ATGA]11.2				-	6.2	A	ho
ZFMK-TIS-35241	Turdus philomelos	TurPhi12	321	[ATGA]7.2	[ATGA]11.2				-	7.2	A	he
ZFMK-TIS-35241	Turdus philomelos	TurPhi12	321	[ATGA]11.2	[ATGA]11.2				T	11.2	A	he
ZFMK-TIS-35272	Turdus philomelos	TurPhi12	321	[ATGA]6.2	[ATGA]11.2				-	6.2	A	ho
ZFMK-TIS-35272	Turdus philomelos	TurPhi12	321	[ATGA]6.2	[ATGA]11.2				-	6.2	A	ho
ZFMK-TIS-26403	Turdus philomelos	TurPhi12	321	[ATGA]6.2	[ATGA]11.2				-	6.2	A	ho
ZFMK-TIS-26403	Turdus philomelos	TurPhi12	321	[ATGA]6.2	[ATGA]11.2				-	6.2	A	ho
ZFMK-TIS-42264	Turdus philomelos	TurPhi12	321	[ATGA]6.2	[ATGA]11.2				-	6.2	A	he
ZFMK-TIS-42264	Turdus philomelos	TurPhi12	321	[ATGA]7.2	[ATGA]11.2				-	7.2	A	he
ZFMK-TIS-35397	Turdus philomelos	TurPhi12	321	[ATGA]10.2	[ATGA]11.2				T	10.2	A	he
ZFMK-TIS-35397	Turdus philomelos	TurPhi12	321	[ATGA]11.2	[ATGA]11.2				-	11.2	A	he
ZFMK-TIS-35288	Turdus philomelos	TurPhi12	321	[ATGA]7.2	[ATGA]11.2				-	7.2	A	he
ZFMK-TIS-35288	Turdus philomelos	TurPhi12	321	[ATGA]6.2	[ATGA]11.2				-	6.2	A	he
ZFMK-TIS-35323	Turdus philomelos	TurPhi12	321	[ATGA]6.2	[ATGA]11.2				-	6.2	A	ho
ZFMK-TIS-35323	Turdus philomelos	TurPhi12	321	[ATGA]6.2	[ATGA]11.2				-	6.2	A	ho
ZFMK-TIS-34911	Turdus philomelos	TurPhi12	321	[ATGA]6.2	[ATGA]11.2				-	6.2	A	he
ZFMK-TIS-34911	Turdus philomelos	TurPhi12	321	[ATGA]8.2	[ATGA]11.2				-	8.2	A	he
ZFMK-TIS-35313	Turdus philomelos	TurPhi12	321	[ATGA]11.2	[ATGA]11.2				-	11.2	-	ho
ZFMK-TIS-35313	Turdus philomelos	TurPhi12	321	[ATGA]11.2	[ATGA]11.2				-	11.2	-	ho

## Sheet: TurPhi13
ZFMK-TIS	Species	Locus	Ref Amp size	Repeat motif	Ref allele	NCBI No	Scaffold ID	LFA Sample ID				inheritance	Allele Nr.
									39 T->A	132 Msat	297 T->C
ZFMK-TIS-35337	Turdus philomelos	TurPhi13	332	[ATCC]15.1	[ATCC]17.1				-	15.1	C	he
ZFMK-TIS-35337	Turdus philomelos	TurPhi13	332	[ATCC]17.1	[ATCC]17.1				-	17.1	C	he
ZFMK-TIS-35241	Turdus philomelos	TurPhi13	332	[ATCC]14.1	[ATCC]17.1				-	14.1	C	he
ZFMK-TIS-35241	Turdus philomelos	TurPhi13	332	[ATCC]16.1	[ATCC]17.1				-	16.1	C	he
ZFMK-TIS-35272	Turdus philomelos	TurPhi13	332	[ATCC]18.1	[ATCC]17.1				-	18.1	C	he
ZFMK-TIS-35272	Turdus philomelos	TurPhi13	332	[ATCC]16 ACCC [ATCC]2.1	[ATCC]17.1				-	19b	C	he
ZFMK-TIS-26403	Turdus philomelos	TurPhi13	332	[ATCC]12.1	[ATCC]17.1				A	12.1	C	he
ZFMK-TIS-26403	Turdus philomelos	TurPhi13	332	[ATCC]15.1	[ATCC]17.1				-	15.1	C	he
ZFMK-TIS-42264	Turdus philomelos	TurPhi13	332	[ATCC]15.1	[ATCC]17.1				-	15.1	C	he
ZFMK-TIS-42264	Turdus philomelos	TurPhi13	332	[ATCC]18.1	[ATCC]17.1				-	18.1	-	he
ZFMK-TIS-35397	Turdus philomelos	TurPhi13	332	[ATCC]14.1	[ATCC]17.1				-	14.1	C	he
ZFMK-TIS-35397	Turdus philomelos	TurPhi13	332	[ATCC]15 ACCC [ATCC]3.1	[ATCC]17.1				-	19c	C	he
ZFMK-TIS-35288	Turdus philomelos	TurPhi13	332	[ATCC]14.1	[ATCC]17.1				-	14.1	C	he
ZFMK-TIS-35288	Turdus philomelos	TurPhi13	332	[ATCC]16.1 ACCC [ATCC]2.1	[ATCC]17.1				-	19b	C	he
ZFMK-TIS-35323	Turdus philomelos	TurPhi13	332	[ATCC]18 ACCC [ATCC]3.1	[ATCC]17.1				-	22d	C	he
ZFMK-TIS-35323	Turdus philomelos	TurPhi13	332	[ATCC]16 ACCC [ATCC]2.1	[ATCC]17.1				-	19b	C	he
ZFMK-TIS-34911	Turdus philomelos	TurPhi13	332	[ATCC]13 ACCC [ATCC]3.1	[ATCC]17.1				-	17e	C	he
ZFMK-TIS-34911	Turdus philomelos	TurPhi13	332	[ATCC]19.1	[ATCC]17.1				-	19.1	C	he
ZFMK-TIS-35313	Turdus philomelos	TurPhi13	332	[ATCC]17.1	[ATCC]17.1				-	17.1	C	ho
ZFMK-TIS-35313	Turdus philomelos	TurPhi13	332	[ATCC]17.1	[ATCC]17.1				-	17.1	C	ho

## Sheet: TurPhi14
ZFMK-TIS	Species	Locus	Ref Amp size	Repeat motif	Ref allele	NCBI No	Scaffold ID	LFA Sample ID		inheritance	Allele Nr.
									105 Msat
ZFMK-TIS-35337	Turdus philomelos	TurPhi14	336	[ATCC]11.3	[ATCC]17.3				11.3	ho
ZFMK-TIS-35337	Turdus philomelos	TurPhi14	336	[ATCC]11.3	[ATCC]17.3				11.3	ho
ZFMK-TIS-35241	Turdus philomelos	TurPhi14	336	[ATCC]12.3	[ATCC]17.3				12.3	he
ZFMK-TIS-35241	Turdus philomelos	TurPhi14	336	[ATCC]13.3	[ATCC]17.3				13.3	he
ZFMK-TIS-35272	Turdus philomelos	TurPhi14	336	[ATCC]12.3	[ATCC]17.3				12.3	he
ZFMK-TIS-35272	Turdus philomelos	TurPhi14	336	[ATCC]14.3	[ATCC]17.3				14.3	he
ZFMK-TIS-26403	Turdus philomelos	TurPhi14	336	[ATCC]12.3	[ATCC]17.3				12.3	he
ZFMK-TIS-26403	Turdus philomelos	TurPhi14	336	[ATCC]14.3	[ATCC]17.3				14.3	he
ZFMK-TIS-42264	Turdus philomelos	TurPhi14	336	[ATCC]13.3	[ATCC]17.3				13.3	he
ZFMK-TIS-42264	Turdus philomelos	TurPhi14	336	[ATCC]14.3	[ATCC]17.3				14.3	he
ZFMK-TIS-35397	Turdus philomelos	TurPhi14	336	[ATCC]11.3	[ATCC]17.3				11.3	he
ZFMK-TIS-35397	Turdus philomelos	TurPhi14	336	[ATCC]14.3	[ATCC]17.3				14.3	he
ZFMK-TIS-35288	Turdus philomelos	TurPhi14	336	[ATCC]11.3	[ATCC]17.3				11.3	he
ZFMK-TIS-35288	Turdus philomelos	TurPhi14	336	[ATCC]12.3	[ATCC]17.3				12.3	he
ZFMK-TIS-35323	Turdus philomelos	TurPhi14	336	[ATCC]12.3	[ATCC]17.3				12.3	ho
ZFMK-TIS-35323	Turdus philomelos	TurPhi14	336	[ATCC]12.3	[ATCC]17.3				12.3	ho
ZFMK-TIS-34911	Turdus philomelos	TurPhi14	336	[ATCC]11.3	[ATCC]17.3				11.3	he
ZFMK-TIS-34911	Turdus philomelos	TurPhi14	336	[ATCC]14.3	[ATCC]17.3				14.3	he
ZFMK-TIS-35313	Turdus philomelos	TurPhi14	336	[ATCC]12.3	[ATCC]17.3				12.3	he
ZFMK-TIS-35313	Turdus philomelos	TurPhi14	336	[ATCC]16.3	[ATCC]17.3				16.3	he

## Sheet: TurPhi15
ZFMK-TIS	Species	Locus	Ref Amp size	Repeat motif	Ref allele	NCBI No	Scaffold ID	LFA Sample ID								inheritance	Allele Nr.
									46 G->A	63 C->T	118 C->A	170 Msat	243 DEL T	246 T->C	253 T->G
ZFMK-TIS-35337	Turdus philomelos	TurPhi15	312	[TCCA]12.1	[TCCA]13.1				A	T	-	12.1	-	-	-	he
ZFMK-TIS-35337	Turdus philomelos	TurPhi15	312	[TCCA]14.1	[TCCA]13.1				-	-	A	14.1	-	-	G	he
ZFMK-TIS-35241	Turdus philomelos	TurPhi15	312	[TCCA]11.1	[TCCA]13.1				-	-	-	11.1	-	-	G	ho
ZFMK-TIS-35241	Turdus philomelos	TurPhi15	312	[TCCA]11.1	[TCCA]13.1				-	-	-	11.1	-	-	G	ho
ZFMK-TIS-35272	Turdus philomelos	TurPhi15	312	[TCCA]10.1	[TCCA]13.1				-	-	-	10.1	-	-	G	he
ZFMK-TIS-35272	Turdus philomelos	TurPhi15	312	[TCCA]11.1	[TCCA]13.1				-	-	-	11.1	-	-	-	he
ZFMK-TIS-26403	Turdus philomelos	TurPhi15	312	[TCCA]15.1	[TCCA]13.1				-	-	-	15.1	-	-	G	he
ZFMK-TIS-26403	Turdus philomelos	TurPhi15	312	[TCCA]14.1	[TCCA]13.1				-	-	-	14.1	-	-	G	he
ZFMK-TIS-42264	Turdus philomelos	TurPhi15	312	[TCCA]13.1	[TCCA]13.1				-	-	-	13.1	-	-	G	he
ZFMK-TIS-42264	Turdus philomelos	TurPhi15	312	[TCCA]14.1	[TCCA]13.1				-	-	-	14.1	T	-	-	he
ZFMK-TIS-35397	Turdus philomelos	TurPhi15	312	[TCCA]14.1	[TCCA]13.1				-	-	-	14.1	T	-	-	he
ZFMK-TIS-35397	Turdus philomelos	TurPhi15	312	[TCCA]14.1	[TCCA]13.1				-	-	-	14.1	-	-	G	he
ZFMK-TIS-35288	Turdus philomelos	TurPhi15	312	[TCCA]11.1	[TCCA]13.1				-	-	-	11.1	-	-	G	he
ZFMK-TIS-35288	Turdus philomelos	TurPhi15	312	[TCCA]13.1	[TCCA]13.1				-	-	-	13.1	-	-	G	he
ZFMK-TIS-35323	Turdus philomelos	TurPhi15	312	[TCCA]15.1	[TCCA]13.1				-	-	-	15.1	-	-	G	he
ZFMK-TIS-35323	Turdus philomelos	TurPhi15	312	[TCCA]14.1	[TCCA]13.1				-	-	-	14.1	-	-	G	he
ZFMK-TIS-34911	Turdus philomelos	TurPhi15	312	[TCCA]15.1	[TCCA]13.1				-	-	-	15.1	T	C	-	he
ZFMK-TIS-34911	Turdus philomelos	TurPhi15	312	[TCCA]14.1	[TCCA]13.1				-	-	-	14.1	T	-	-	he
ZFMK-TIS-35313	Turdus philomelos	TurPhi15	312	[TCCA]13.1	[TCCA]13.1				-	-	-	13.1	-	-	-	he
ZFMK-TIS-35313	Turdus philomelos	TurPhi15	312	[TCCA]12.1	[TCCA]13.1				-	-	-	12.1	-	-	G	he

[truncated: 13 more sheets: TurPhi16, TurPhi17, TurPhi18, TurPhi19, TurPhi20, TurPhi21, TurPhi22, TurPhi23, TurPhi24, TurPhi25, TurPhi26, TurPhi28, TurPhi29]
