# Supplementary material for: FOGS: A SNPSTR Marker Database to Combat Wildlife Trafficking and a Cell Culture Bank for Ex‐Situ Conservation
Source: Mol Ecol Resour. 2025 Jan 10;25(4):e14062. doi: 10.1111/1755-0998.14062 (PMC11969641; doi:10.1111/1755-0998.14062)
Supplement: Supplementary file 4 — Table S4. SNPSTR data. [file MEN-25-e14062-s001.zip › Supplementary S4/Turdus_viscivorus_SNPSTR.xlsx]

## Sheet: TurVis3
ZFMK-TIS	Species	Locus	Ref Amp size	Repeat motif	Ref allele	NCBI No	Scaffold ID	LFA Sample ID	Haplotype						inheritance	Allele Nr.
									106 T->C	140 Msat	209 T->C	239 A->G	255 G->T	285 C->G
ZFMK-DNA-FD19595323	Turdus viscivorus	TurVis3	343	[TAGA]10	[TAGA]13				C	10	-	-	T	G	he
ZFMK-DNA-FD19595323	Turdus viscivorus	TurVis3	343	[TAGA]10	[TAGA]13				C	10	-	-	-	G	he
ZFMK-TIS-2007452	Turdus viscivorus	TurVis3	343	[TAGA]12	[TAGA]13				-	12	-	-	-	-	he
ZFMK-TIS-2007452	Turdus viscivorus	TurVis3	343	[TAGA]13	[TAGA]13				-	13	-	-	-	-	he
ZFMK-TIS-2530304	Turdus viscivorus	TurVis3	343	[TAGA]15	[TAGA]13				-	15	-	-	T	G	he
ZFMK-TIS-2530304	Turdus viscivorus	TurVis3	343	[TAGA]15	[TAGA]13				-	15	-	-	T	G	he
ZFMK-TIS-2530396	Turdus viscivorus	TurVis3	343	[TAGA]16	[TAGA]13				-	16	C	-	-	-	he
ZFMK-TIS-2530396	Turdus viscivorus	TurVis3	343	[TAGA]16	[TAGA]13				-	16	-	-	-	-	he
ZFMK-TIS-2577540	Turdus viscivorus	TurVis3	343	[TAGA]11	[TAGA]13				C	11	-	-	-	G	he
ZFMK-TIS-2577540	Turdus viscivorus	TurVis3	343	[TAGA]11	[TAGA]13				C	11	-	-	-	G	he
ZFMK-TIS-2599336	Turdus viscivorus	TurVis3	343	[TAGA]8 [TAGG]2 [TAGA]3	[TAGA]13				-	13b	-	-	-	-	he
ZFMK-TIS-2599336	Turdus viscivorus	TurVis3	343	[TAGA]8 [TAGG]2 [TAGA]3	[TAGA]13				-	13b	-	-	-	-	he
ZFMK-TIS-35238	Turdus viscivorus	TurVis3	343	[TAGA]13	[TAGA]13				-	13	-	-	-	G	he
ZFMK-TIS-35238	Turdus viscivorus	TurVis3	343	[TAGA]13	[TAGA]13				-	13	-	-	-	G	he
ZFMK-TIS-35673	Turdus viscivorus	TurVis3	343	[TAGA]14	[TAGA]13				-	14	-	G	-	G	he
ZFMK-TIS-35673	Turdus viscivorus	TurVis3	343	[TAGA]14	[TAGA]13				-	14	-	G	-	G	he
ZFMK-TIS-58659	Turdus viscivorus	TurVis3	343	[TAGA]9	[TAGA]13				-	9	-	G	-	G	he
ZFMK-TIS-58659	Turdus viscivorus	TurVis3	343	[TAGA]9	[TAGA]13				-	9	-	G	-	G	he
ZFMK-TIS-58660	Turdus viscivorus	TurVis3	343	[TAGA]12	[TAGA]13				C	12	-	G	-	G	he
ZFMK-TIS-58660	Turdus viscivorus	TurVis3	343	[TAGA]12	[TAGA]13				-	12	-	-	-	G	he

## Sheet: TurVis5
ZFMK-TIS	Species	Locus	Ref Amp size	Repeat motif	Ref allele	NCBI No	Scaffold ID	LFA Sample ID	Haplotype			inheritance	Allele Nr.
									26 C->T	124 A->G	151 Msat
ZFMK-DNA-FD19595323	Turdus viscivorus	TurVis5	318	[AGGT]1.2 [AGAT]16.1	[AGGT]1.2 [AGAT]17.1				-	-	17.1	ho
ZFMK-DNA-FD19595323	Turdus viscivorus	TurVis5	318	[AGGT]1.2 [AGAT]16.1	[AGGT]1.2 [AGAT]17.1				-	-	17.1	ho
ZFMK-TIS-2007452	Turdus viscivorus	TurVis5	318	[AGGT]1.2 [AGAT]16.1	[AGGT]1.2 [AGAT]17.1				-	-	17.1	he
ZFMK-TIS-2007452	Turdus viscivorus	TurVis5	318	[AGGT]1.2 [AGAT]17.1	[AGGT]1.2 [AGAT]17.1				-	-	18.1	he
ZFMK-TIS-2530304	Turdus viscivorus	TurVis5	318	[AGGT]1.2 [AGAT]13.1	[AGGT]1.2 [AGAT]17.1				T	-	14.1	ho
ZFMK-TIS-2530304	Turdus viscivorus	TurVis5	318	[AGGT]1.2 [AGAT]13.1	[AGGT]1.2 [AGAT]17.1				T	-	14.1	ho
ZFMK-TIS-2530396	Turdus viscivorus	TurVis5	318	[AGGT]1.2 [AGAT]16.1	[AGGT]1.2 [AGAT]17.1				-	G	17.1	ho
ZFMK-TIS-2530396	Turdus viscivorus	TurVis5	318	[AGGT]1.2 [AGAT]16.1	[AGGT]1.2 [AGAT]17.1				-	G	17.1	ho
ZFMK-TIS-2577540	Turdus viscivorus	TurVis5	318	[AGGT]1.2 [AGAT]14.1	[AGGT]1.2 [AGAT]17.1				-	-	15.1	ho
ZFMK-TIS-2577540	Turdus viscivorus	TurVis5	318	[AGGT]1.2 [AGAT]14.1	[AGGT]1.2 [AGAT]17.1				-	-	15.1	ho
ZFMK-TIS-2599336	Turdus viscivorus	TurVis5	318	[AGGT]1.2 [AGAT]13.1	[AGGT]1.2 [AGAT]17.1				-	G	14.1	ho
ZFMK-TIS-2599336	Turdus viscivorus	TurVis5	318	[AGGT]1.2 [AGAT]13.1	[AGGT]1.2 [AGAT]17.1				-	G	14.1	ho
ZFMK-TIS-35238	Turdus viscivorus	TurVis5	318	[AGGT]1.2 [AGAT]13.1	[AGGT]1.2 [AGAT]17.1				-	G	14.1	he
ZFMK-TIS-35238	Turdus viscivorus	TurVis5	318	[AGGT]1.2 [AGAT]14.1	[AGGT]1.2 [AGAT]17.1				-	G	15.1	he
ZFMK-TIS-35673	Turdus viscivorus	TurVis5	318	[AGGT]1.2 [AGAT]7.1	[AGGT]1.2 [AGAT]17.1				-	-	8.1	ho
ZFMK-TIS-35673	Turdus viscivorus	TurVis5	318	[AGGT]1.2 [AGAT]7.1	[AGGT]1.2 [AGAT]17.1				-	-	8.1	ho
ZFMK-TIS-58659	Turdus viscivorus	TurVis5	318	[AGGT]1.2 [AGAT]13.1	[AGGT]1.2 [AGAT]17.1				-	-	14.1	he
ZFMK-TIS-58659	Turdus viscivorus	TurVis5	318	[AGGT]1.2 [AGAT]14.1	[AGGT]1.2 [AGAT]17.1				-	-	15.1	he
ZFMK-TIS-58660	Turdus viscivorus	TurVis5	318	[AGGT]1.2 [AGAT]17.1	[AGGT]1.2 [AGAT]17.1				-	-	18.1	he
ZFMK-TIS-58660	Turdus viscivorus	TurVis5	318	AGGT AGAG AGGAT [AGAT]17.1	[AGGT]1.2 [AGAT]17.1				-	-	20.1b	he

## Sheet: TurVis6
ZFMK-TIS	Species	Locus	Ref Amp size	Repeat motif	Ref allele	NCBI No	Scaffold ID	LFA Sample ID	Haplotype										inheritance	Allele Nr.
									141 Msat	192 T->C	197 A->G	211 G->A	220 G->T	227 G->C	233 G->T	238 C->T	248 A->G	272 T->C
ZFMK-DNA-FD19595323	Turdus viscivorus	TurVis6	300	[CCAT]9.1	[CCAT]12.1				9.1	-	-	-	-	-	-	-	-	-	he
ZFMK-DNA-FD19595323	Turdus viscivorus	TurVis6	300	[CCAT]9.1	[CCAT]12.1				9.1	-	-	A	-	C	T	-	G	-	he
ZFMK-TIS-2007452	Turdus viscivorus	TurVis6	300	[CCAT]14.1	[CCAT]12.1				14.1	-	-	-	-	-	T	-	G	-	he
ZFMK-TIS-2007452	Turdus viscivorus	TurVis6	300	[CCAT]15.1	[CCAT]12.1				15.1	-	-	-	-	-	T	-	G	-	he
ZFMK-TIS-2530304	Turdus viscivorus	TurVis6	300	[CCAT]14.1	[CCAT]12.1				14.1	-	-	-	-	-	T	-	-	-	he
ZFMK-TIS-2530304	Turdus viscivorus	TurVis6	300	[CCAT]14.1	[CCAT]12.1				14.1	-	-	-	-	-	-	-	-	-	he
ZFMK-TIS-2530396	Turdus viscivorus	TurVis6	300	CCAT TCAT [CCAT]10.1	[CCAT]12.1				12.1b	-	-	-	-	-	T	-	G	-	he
ZFMK-TIS-2530396	Turdus viscivorus	TurVis6	300	[CCAT]14.1	[CCAT]12.1				14.1	-	-	-	-	-	T	-	G	-	he
ZFMK-TIS-2577540	Turdus viscivorus	TurVis6	300	[CCAT]3 CCTT [CCAT]6.1	[CCAT]12.1				10.1c	-	-	-	-	-	T	-	G	-	he
ZFMK-TIS-2577540	Turdus viscivorus	TurVis6	300	[CCAT]5 CTAT [CCAT]4.1	[CCAT]12.1				10.1d	-	-	-	-	-	T	-	G	-	he
ZFMK-TIS-2599336	Turdus viscivorus	TurVis6	300	[CCAT]11.1	[CCAT]12.1				11.1	-	-	-	-	-	-	-	-	-	he
ZFMK-TIS-2599336	Turdus viscivorus	TurVis6	300	[CCAT]8.1	[CCAT]12.1				8.1	-	-	-	-	-	T	-	G	-	he
ZFMK-TIS-35238	Turdus viscivorus	TurVis6	300	CTAT [CCAT]10.1	[CCAT]12.1				11.1e	-	-	-	-	-	T	-	G	-	he
ZFMK-TIS-35238	Turdus viscivorus	TurVis6	300	CCAT CCTT [CCAT]9.1	[CCAT]12.1				12.1f	-	-	-	-	-	T	-	G	-	he
ZFMK-TIS-35673	Turdus viscivorus	TurVis6	300	[CCAT]9.1	[CCAT]12.1				9.1	-	G	-	-	-	T	-	-	-	he
ZFMK-TIS-35673	Turdus viscivorus	TurVis6	300	[CCAT]9.1	[CCAT]12.1				9.1	-	-	-	T	-	T	-	G	-	he
ZFMK-TIS-58659	Turdus viscivorus	TurVis6	300	[CCAT]9.1	[CCAT]12.1				9.1	-	-	-	-	-	T	T	G	C	he
ZFMK-TIS-58659	Turdus viscivorus	TurVis6	300	[CCAT]13.1	[CCAT]12.1				13.1	C	-	-	-	-	T	-	G	C	he
ZFMK-TIS-58660	Turdus viscivorus	TurVis6	300	CCAT CTAT [CCAT]10.1	[CCAT]12.1				12.1g	-	-	-	-	-	T	-	G	C	he
ZFMK-TIS-58660	Turdus viscivorus	TurVis6	300	[CCAT]2 CCGT [CCAT]9.1	[CCAT]12.1				12.1h	-	-	-	-	-	T	-	G	C	he

## Sheet: TurVis7
ZFMK-TIS	Species	Locus	Ref Amp size	Repeat motif	Ref allele	NCBI No	Scaffold ID	LFA Sample ID		inheritance	Allele Nr.
									99 Msat
ZFMK-DNA-FD19595323	Turdus viscivorus	TurVis7	329	[AGAT]16.1	[AGAT]17.1				16.1	he
ZFMK-DNA-FD19595323	Turdus viscivorus	TurVis7	329	[AGAT]19.1	[AGAT]17.1				19.1	he
ZFMK-TIS-2007452	Turdus viscivorus	TurVis7	329	[AGAT]17.1	[AGAT]17.1				17.1	he
ZFMK-TIS-2007452	Turdus viscivorus	TurVis7	329	[AGAT]18.1	[AGAT]17.1				18.1	he
ZFMK-TIS-2530304	Turdus viscivorus	TurVis7	329	[AGAT]17.1	[AGAT]17.1				17.1	he
ZFMK-TIS-2530304	Turdus viscivorus	TurVis7	329	[AGAT]18.1	[AGAT]17.1				18.1	he
ZFMK-TIS-2530396	Turdus viscivorus	TurVis7	329	[AGAT]14.1	[AGAT]17.1				14.1	he
ZFMK-TIS-2530396	Turdus viscivorus	TurVis7	329	[AGAT]18.1	[AGAT]17.1				18.1	he
ZFMK-TIS-2577540	Turdus viscivorus	TurVis7	329	[AGAT]16.1	[AGAT]17.1				16.1	he
ZFMK-TIS-2577540	Turdus viscivorus	TurVis7	329	[AGAT]17.1	[AGAT]17.1				17.1	he
ZFMK-TIS-2599336	Turdus viscivorus	TurVis7	329	[AGAT]16.1	[AGAT]17.1				16.1	he
ZFMK-TIS-2599336	Turdus viscivorus	TurVis7	329	[AGAT]20.1	[AGAT]17.1				20.1	he
ZFMK-TIS-35238	Turdus viscivorus	TurVis7	329	[AGAT]18.1	[AGAT]17.1				18.1	he
ZFMK-TIS-35238	Turdus viscivorus	TurVis7	329	[AGAT]20.1	[AGAT]17.1				20.1	he
ZFMK-TIS-35673	Turdus viscivorus	TurVis7	329	[AGAT]16.1	[AGAT]17.1				16.1	he
ZFMK-TIS-35673	Turdus viscivorus	TurVis7	329	[AGAT]19.1	[AGAT]17.1				19.1	he
ZFMK-TIS-58659	Turdus viscivorus	TurVis7	329	[AGAT]17.1	[AGAT]17.1				17.1	he
ZFMK-TIS-58659	Turdus viscivorus	TurVis7	329	[AGAT]19.1	[AGAT]17.1				19.1	he
ZFMK-TIS-58660	Turdus viscivorus	TurVis7	329	[AGAT]17.1	[AGAT]17.1				17.1	he
ZFMK-TIS-58660	Turdus viscivorus	TurVis7	329	[AGAT]20.1	[AGAT]17.1				20.1	he

## Sheet: TurVis8
ZFMK-TIS	Species	Locus	Ref Amp size	Repeat motif	Ref allele	NCBI No	Scaffold ID	LFA Sample ID	Haplotype									inheritance	Allele Nr.
									93 Msat	158 G->A	159 T->C	181 G->T	230 G->T	241 G->C	252 A->C	261 G->T	271 T->C
ZFMK-DNA-FD19595323	Turdus viscivorus	TurVis8	310	[TAGA]14.2	[TAGA]13.2				14.2	-	-	-	-	C	-	-	-	he
ZFMK-DNA-FD19595323	Turdus viscivorus	TurVis8	310	[TAGA]3.2 A [TAGA]12.2 TAGA	[TAGA]13.2				16b	-	C	-	-	C	C	T	-	he
ZFMK-TIS-2007452	Turdus viscivorus	TurVis8	310	[TAGA]8 TTGA [TAGA]4.2	[TAGA]13.2				13.2c	-	-	-	-	-	-	-	-	he
ZFMK-TIS-2007452	Turdus viscivorus	TurVis8	310	[TAGA]8 TAGG [TAGA]3.2 TAGA	[TAGA]13.2				13d	-	C	-	-	-	-	-	-	he
ZFMK-TIS-2530304	Turdus viscivorus	TurVis8	310	[TAGA]13.2	[TAGA]13.2				13.2	-	-	-	-	C	-	-	-	he
ZFMK-TIS-2530304	Turdus viscivorus	TurVis8	310	[TAGA]15.2	[TAGA]13.2				15.2	-	-	-	-	C	-	-	-	he
ZFMK-TIS-2530396	Turdus viscivorus	TurVis8	310	[TAGA]10.2	[TAGA]13.2				10.2	-	C	-	-	-	-	-	-	he
ZFMK-TIS-2530396	Turdus viscivorus	TurVis8	310	[TAGA]3.2 A [TAGA]11.2 TAGA	[TAGA]13.2				15b	A	C	-	-	-	-	-	-	he
ZFMK-TIS-2577540	Turdus viscivorus	TurVis8	310	[TAGA]4.2 TAGA	[TAGA]13.2				5e	-	C	-	-	C	-	-	-	he
ZFMK-TIS-2577540	Turdus viscivorus	TurVis8	310	[TAGA]4.2 TAGA	[TAGA]13.2				5e	-	-	-	-	-	-	-	-	he
ZFMK-TIS-2599336	Turdus viscivorus	TurVis8	310	[TAGA]13.2	[TAGA]13.2				13.2	-	C	-	T	C	-	T	C	he
ZFMK-TIS-2599336	Turdus viscivorus	TurVis8	310	[TAGA]3.2 A [TAGA]11.2 TAGA	[TAGA]13.2				15b	-	C	-	-	-	-	-	-	he
ZFMK-TIS-35238	Turdus viscivorus	TurVis8	310	[TAGA]13.2 TAGA	[TAGA]13.2				14e	A	C	T	-	-	-	-	-	he
ZFMK-TIS-35238	Turdus viscivorus	TurVis8	310	[TAGA]3.2 A [TAGA]12.2 TAGA	[TAGA]13.2				16b	A	C	T	-	C	C	T	C	he
ZFMK-TIS-35673	Turdus viscivorus	TurVis8	310	[TAGA]3.2 A [TAGA]7.2	[TAGA]13.2				10.2f	-	-	-	-	C	C	T	-	he
ZFMK-TIS-35673	Turdus viscivorus	TurVis8	310	[TAGA]14.2	[TAGA]13.2				14.2	-	-	-	-	C	C	T	-	he
ZFMK-TIS-58659	Turdus viscivorus	TurVis8	310	[TAGA]10.2	[TAGA]13.2				10.2	-	-	-	-	C	-	-	C	he
ZFMK-TIS-58659	Turdus viscivorus	TurVis8	310	[TAGA]10.2	[TAGA]13.2				10.2	-	-	-	-	C	-	-	-	he
ZFMK-TIS-58660	Turdus viscivorus	TurVis8	310	TAGA TAGT [TAGA]8.2 TAGA	[TAGA]13.2				11g	-	-	-	-	C	-	-	C	he
ZFMK-TIS-58660	Turdus viscivorus	TurVis8	310	[TAGA]2 TAGC [TAGA]7.2 TAGA	[TAGA]13.2				11g	-	-	-	-	-	-	-	-	he

## Sheet: TurVis9
ZFMK-TIS	Species	Locus	Ref Amp size	Repeat motif	Ref allele	NCBI No	Scaffold ID	LFA Sample ID	Haplotype			inheritance	Allele Nr.
									145 Msat	267 G->A	318 G->C
ZFMK-DNA-FD19595323	Turdus viscivorus	TurVis9	341	TCCA [TCCC]3 TCCA TCCG [TCCA]12.3	TCCA TCCC [TCCA]2 TCCC TCCA TCCG [TCCA]11.3				18.3b	-	-	he
ZFMK-DNA-FD19595323	Turdus viscivorus	TurVis9	341	TCCA [TCCC]2 (TCCA TCCG TCCA TCCC)2 TCCA TCCG [TCCA]15.3	TCCA TCCC [TCCA]2 TCCC TCCA TCCG [TCCA]11.3				28.3c	-	-	he
ZFMK-TIS-2007452	Turdus viscivorus	TurVis9	341	TCCA TCCC [TCCA]2 TCCC TCCA TCCG [TCCA]11.3	TCCA TCCC [TCCA]2 TCCC TCCA TCCG [TCCA]11.3				18.3	-	C	he
ZFMK-TIS-2007452	Turdus viscivorus	TurVis9	341	TCCA TCCC [TCCA]5 TCCC [TCCA]15.3	TCCA TCCC [TCCA]2 TCCC TCCA TCCG [TCCA]11.3				23.3d	-	-	he
ZFMK-TIS-2530304	Turdus viscivorus	TurVis9	341	TCCA [TCCC]2 TCCA TCCC TCCA TCCG [TCCA]10.3	TCCA TCCC [TCCA]2 TCCC TCCA TCCG [TCCA]11.3				17.3e	-	-	ho
ZFMK-TIS-2530304	Turdus viscivorus	TurVis9	341	TCCA [TCCC]2 TCCA TCCC TCCA TCCG [TCCA]10.3	TCCA TCCC [TCCA]2 TCCC TCCA TCCG [TCCA]11.3				17.3e	-	-	ho
ZFMK-TIS-2530396	Turdus viscivorus	TurVis9	341		TCCA TCCC [TCCA]2 TCCC TCCA TCCG [TCCA]11.3				NA	NA	NA	NA
ZFMK-TIS-2530396	Turdus viscivorus	TurVis9	341		TCCA TCCC [TCCA]2 TCCC TCCA TCCG [TCCA]11.3				NA	NA	NA	NA
ZFMK-TIS-2577540	Turdus viscivorus	TurVis9	341	TCCA TCCC TCCA TCCG [TCCA]11.3	TCCA TCCC [TCCA]2 TCCC TCCA TCCG [TCCA]11.3				15.3f	A	-	ho
ZFMK-TIS-2577540	Turdus viscivorus	TurVis9	341	TCCA TCCC TCCA TCCG [TCCA]11.3	TCCA TCCC [TCCA]2 TCCC TCCA TCCG [TCCA]11.3				15.3f	A	-	ho
ZFMK-TIS-2599336	Turdus viscivorus	TurVis9	341	TCCA [TCCC]2 TCCA TCCC TCCA TCCG [TCCA]12.3	TCCA TCCC [TCCA]2 TCCC TCCA TCCG [TCCA]11.3				19.3e	A	-	ho
ZFMK-TIS-2599336	Turdus viscivorus	TurVis9	341	TCCA [TCCC]2 TCCA TCCC TCCA TCCG [TCCA]12.3	TCCA TCCC [TCCA]2 TCCC TCCA TCCG [TCCA]11.3				19.3e	A	-	ho
ZFMK-TIS-35238	Turdus viscivorus	TurVis9	341	TCCA TCCC [TCCA]2 TCCC TCCA TCCG [TCCA]12.3	TCCA TCCC [TCCA]2 TCCC TCCA TCCG [TCCA]11.3				19.3	-	-	he
ZFMK-TIS-35238	Turdus viscivorus	TurVis9	341	TCCA TCCC [TCCA]2 TCCC TCCA TCCG [TCCA]16.3	TCCA TCCC [TCCA]2 TCCC TCCA TCCG [TCCA]11.3				23.3	-	-	he
ZFMK-TIS-35673	Turdus viscivorus	TurVis9	341	TCCA [TCCC]2 TCCA TCCG [TCCA]12.3	TCCA TCCC [TCCA]2 TCCC TCCA TCCG [TCCA]11.3				17.3g	-	-	he
ZFMK-TIS-35673	Turdus viscivorus	TurVis9	341	TCCA [TCCC]2 TCCA [TCCG]2 [TCCA]12.3	TCCA TCCC [TCCA]2 TCCC TCCA TCCG [TCCA]11.3				18.3h	-	-	he
ZFMK-TIS-58659	Turdus viscivorus	TurVis9	341	[TCCA]12.3	TCCA TCCC [TCCA]2 TCCC TCCA TCCG [TCCA]11.3				12.3i	A	-	he
ZFMK-TIS-58659	Turdus viscivorus	TurVis9	341	[TCCA]12.3	TCCA TCCC [TCCA]2 TCCC TCCA TCCG [TCCA]11.3				12.3i	-	-	he
ZFMK-TIS-58660	Turdus viscivorus	TurVis9	341	TCCA [TCCC]2 TCCA TCCG [TCCA]15.3	TCCA TCCC [TCCA]2 TCCC TCCA TCCG [TCCA]11.3				20.3g	-	-	ho
ZFMK-TIS-58660	Turdus viscivorus	TurVis9	341	TCCA [TCCC]2 TCCA TCCG [TCCA]15.3	TCCA TCCC [TCCA]2 TCCC TCCA TCCG [TCCA]11.3				20.3g	-	-	ho

## Sheet: TurVis10
ZFMK-TIS	Species	Locus	Ref Amp size	Repeat motif	Ref allele	NCBI No	Scaffold ID	LFA Sample ID	Haplotype								inheritance	Allele Nr.
									61 G->T	88 A->G	94 A->G	105 C->G	107 T->G	148 C->G	155 Msat	223 T->G
ZFMK-DNA-FD19595323	Turdus viscivorus	TurVis10	301	[ATCC]13	[ATCC]13				-	G	-	G	-	G	13	-	he
ZFMK-DNA-FD19595323	Turdus viscivorus	TurVis10	301	[ATCC]15	[ATCC]13				-	G	-	-	-	G	15	-	he
ZFMK-TIS-2007452	Turdus viscivorus	TurVis10	301	[ATCC]13	[ATCC]13				-	-	G	-	-	-	13	-	he
ZFMK-TIS-2007452	Turdus viscivorus	TurVis10	301	[ATCC]14	[ATCC]13				-	-	G	-	-	-	14	-	he
ZFMK-TIS-2530304	Turdus viscivorus	TurVis10	301	ATCG [ATCC]12	[ATCC]13				-	-	-	-	-	-	13b	-	ho
ZFMK-TIS-2530304	Turdus viscivorus	TurVis10	301	ATCG [ATCC]12	[ATCC]13				-	-	-	-	-	-	13b	-	ho
ZFMK-TIS-2530396	Turdus viscivorus	TurVis10	301	[ATCC]14	[ATCC]13				-	-	-	-	G	G	14	G	he
ZFMK-TIS-2530396	Turdus viscivorus	TurVis10	301	[ATCC]15	[ATCC]13				T	-	-	-	G	G	15	-	he
ZFMK-TIS-2577540	Turdus viscivorus	TurVis10	301	[ATCC]8	[ATCC]13				-	-	-	-	-	-	8	-	he
ZFMK-TIS-2577540	Turdus viscivorus	TurVis10	301	[ATCC]11	[ATCC]13				-	-	G	-	-	-	11	-	he
ZFMK-TIS-2599336	Turdus viscivorus	TurVis10	301	[ATCC]14	[ATCC]13				-	-	-	-	G	G	14	G	he
ZFMK-TIS-2599336	Turdus viscivorus	TurVis10	301	[ATCC]14	[ATCC]13				-	-	-	-	-	-	14	-	he
ZFMK-TIS-35238	Turdus viscivorus	TurVis10	301	[ATCC]12	[ATCC]13				-	-	-	-	G	G	12	-	he
ZFMK-TIS-35238	Turdus viscivorus	TurVis10	301	[ATCC]13	[ATCC]13				T	-	-	-	G	G	13	-	he
ZFMK-TIS-35673	Turdus viscivorus	TurVis10	301	[ATCC]13	[ATCC]13				-	G	-	-	-	G	13	-	he
ZFMK-TIS-35673	Turdus viscivorus	TurVis10	301	ATCG [ATCC]14	[ATCC]13				-	-	G	-	G	-	15b	-	he
ZFMK-TIS-58659	Turdus viscivorus	TurVis10	301	[ATCC]7	[ATCC]13				-	-	-	G	-	G	7	-	he
ZFMK-TIS-58659	Turdus viscivorus	TurVis10	301	[ATCC]7	[ATCC]13				-	-	-	-	-	-	7	-	he
ZFMK-TIS-58660	Turdus viscivorus	TurVis10	301	[ATCC]11	[ATCC]13				-	-	-	-	-	G	11	-	ho
ZFMK-TIS-58660	Turdus viscivorus	TurVis10	301	[ATCC]11	[ATCC]13				-	-	-	-	-	G	11	-	ho

## Sheet: TurVis11
ZFMK-TIS	Species	Locus	Ref Amp size	Repeat motif	Ref allele	NCBI No	Scaffold ID	LFA Sample ID	Haplotype								inheritance	Allele Nr.
									29 G->T	58 G->A	114 C->T	133 T->C	143 C->T	151 Msat	255 G->T	262 T->A
ZFMK-DNA-FD19595323	Turdus viscivorus	TurVis11	314	[TAAA}8.2	[TAAA]11.2				T	-	-	C	-	8.2	-	-	he
ZFMK-DNA-FD19595323	Turdus viscivorus	TurVis11	314	[TAAA}9.2	[TAAA]11.2				T	-	-	C	-	9.2	-	-	he
ZFMK-TIS-2007452	Turdus viscivorus	TurVis11	314	[TAAA}10.2	[TAAA]11.2				T	-	-	C	-	10.2	-	-	he
ZFMK-TIS-2007452	Turdus viscivorus	TurVis11	314	[TAAA}11.2	[TAAA]11.2				T	-	-	C	-	11.2	-	-	he
ZFMK-TIS-2530304	Turdus viscivorus	TurVis11	314	[TAAA}8.2	[TAAA]11.2				-	-	-	C	T	8.2	-	A	he
ZFMK-TIS-2530304	Turdus viscivorus	TurVis11	314	[TAAA}9.2	[TAAA]11.2				-	-	-	C	-	9.2	-	A	he
ZFMK-TIS-2530396	Turdus viscivorus	TurVis11	314	[TAAA}8.2	[TAAA]11.2				-	-	-	C	-	8.2	-	-	ho
ZFMK-TIS-2530396	Turdus viscivorus	TurVis11	314	[TAAA}8.2	[TAAA]11.2				-	-	-	C	-	8.2	-	-	ho
ZFMK-TIS-2577540	Turdus viscivorus	TurVis11	314	[TAAA}12.2	[TAAA]11.2				-	-	T	C	T	12.2	-	-	he
ZFMK-TIS-2577540	Turdus viscivorus	TurVis11	314	[TAAA}15.2	[TAAA]11.2				-	-	T	C	T	15.2	-	-	he
ZFMK-TIS-2599336	Turdus viscivorus	TurVis11	314	[TAAA}10.2	[TAAA]11.2				-	A	-	-	-	10.2	-	-	he
ZFMK-TIS-2599336	Turdus viscivorus	TurVis11	314	TAAT [TAAA]10.2	[TAAA]11.2				T	-	-	-	-	11.2b	-	-	he
ZFMK-TIS-35238	Turdus viscivorus	TurVis11	314	[TAAA}7.2	[TAAA]11.2				T	-	-	C	-	7.2	T	-	he
ZFMK-TIS-35238	Turdus viscivorus	TurVis11	314	[TAAA}8.2	[TAAA]11.2				T	-	-	C	-	8.2	T	-	he
ZFMK-TIS-35673	Turdus viscivorus	TurVis11	314	[TAAA}10.2	[TAAA]11.2				T	-	-	C	-	10.2	T	-	he
ZFMK-TIS-35673	Turdus viscivorus	TurVis11	314	[TAAA}11.2	[TAAA]11.2				T	-	-	C	-	11.2	T	-	he
ZFMK-TIS-58659	Turdus viscivorus	TurVis11	314	[TAAA}11.2	[TAAA]11.2				-	-	-	C	-	11.2	-	-	he
ZFMK-TIS-58659	Turdus viscivorus	TurVis11	314	[TAAA}13.2	[TAAA]11.2				-	-	-	C	-	13.2	-	-	he
ZFMK-TIS-58660	Turdus viscivorus	TurVis11	314	[TAAA}8.2	[TAAA]11.2				T	-	-	-	-	8.2	T	-	he
ZFMK-TIS-58660	Turdus viscivorus	TurVis11	314	[TAAA}10.2	[TAAA]11.2				T	-	-	-	-	10.2	T	-	he

## Sheet: TurVis13
ZFMK-TIS	Species	Locus	Ref Amp size	Repeat motif	Ref allele	NCBI No	Scaffold ID	LFA Sample ID	Haplotype							inheritance	Allele Nr.
									73 C->G	88 T->C	113 A->T	131 T->C	159 Msat	258 T->C	281 G->C
ZFMK-DNA-FD19595323	Turdus viscivorus	TurVis13	302	[ATCC]4.2	[ATCC]18.2				-	-	-	-	4.2	-	-	he
ZFMK-DNA-FD19595323	Turdus viscivorus	TurVis13	302	[ATCC]4 ATTC	[ATCC]18.2				-	-	-	-	5b	-	-	he
ZFMK-TIS-2007452	Turdus viscivorus	TurVis13	302	[ATCC]4 ATTC CTCC AT	[ATCC]18.2				-	-	-	-	6c	-	-	he
ZFMK-TIS-2007452	Turdus viscivorus	TurVis13	302	[ATCC]4 ATTC CTCC ATTC	[ATCC]18.2				-	-	-	-	7d	-	-	he
ZFMK-TIS-2530304	Turdus viscivorus	TurVis13	302	[ATCC]8.2	[ATCC]18.2				G	C	-	-	8.2	-	-	he
ZFMK-TIS-2530304	Turdus viscivorus	TurVis13	302	[ATCC]8 ATTC	[ATCC]18.2				-	-	-	-	9b	-	-	he
ZFMK-TIS-2530396	Turdus viscivorus	TurVis13	302	[ATCC]6.2	[ATCC]18.2				-	-	-	-	6.2	-	-	he
ZFMK-TIS-2530396	Turdus viscivorus	TurVis13	302	[ATCC]6 ATTC	[ATCC]18.2				-	-	-	-	7b	-	-	he
ZFMK-TIS-2577540	Turdus viscivorus	TurVis13	302	[ATCC]5 ATTC TTCC ATTC	[ATCC]18.2				-	C	-	-	8d	-	-	he
ZFMK-TIS-2577540	Turdus viscivorus	TurVis13	302	ATCC ACCC [ATCC]3 ATTC CTCC ATTC	[ATCC]18.2				-	C	-	-	8e	C	-	he
ZFMK-TIS-2599336	Turdus viscivorus	TurVis13	302	[ATCC]9.2	[ATCC]18.2				-	-	-	-	9.2	-	-	he
ZFMK-TIS-2599336	Turdus viscivorus	TurVis13	302	[ATCC]9 ATTC	[ATCC]18.2				-	-	-	-	10b	-	-	he
ZFMK-TIS-35238	Turdus viscivorus	TurVis13	302	[ATCC]5 ATTC CTCC AT	[ATCC]18.2				-	-	-	-	7c	-	-	he
ZFMK-TIS-35238	Turdus viscivorus	TurVis13	302	[ATCC]5 ATTC CTCC ATTC	[ATCC]18.2				-	-	-	-	8d	-	-	he
ZFMK-TIS-35673	Turdus viscivorus	TurVis13	302	[ATCC]14.2	[ATCC]18.2				-	C	T	C	14.2	-	-	he
ZFMK-TIS-35673	Turdus viscivorus	TurVis13	302	[ATCC]14 ATTC	[ATCC]18.2				-	C	T	C	15b	-	-	he
ZFMK-TIS-58659	Turdus viscivorus	TurVis13	302	[ATCC]5 ATTC TTCC AT	[ATCC]18.2				-	-	-	-	7c	-	-	he
ZFMK-TIS-58659	Turdus viscivorus	TurVis13	302	[ATCC]5 ATTC TTCC ATTC	[ATCC]18.2				-	-	-	-	8d	-	-	he
ZFMK-TIS-58660	Turdus viscivorus	TurVis13	302	[ATCC]5 ATTC CTCC AT	[ATCC]18.2				-	-	-	-	7c	-	-	he
ZFMK-TIS-58660	Turdus viscivorus	TurVis13	302	[ATCC]5 ATTC CTCC ATTC	[ATCC]18.2				-	-	-	-	8d	-	C	he

## Sheet: TurVis16
ZFMK-TIS	Species	Locus	Ref Amp size	Repeat motif	Ref allele	NCBI No	Scaffold ID	LFA Sample ID	Haplotype			inheritance	Allele Nr.
									167 Msat	233 G->C	253 C->T
ZFMK-DNA-FD19595323	Turdus viscivorus	TurVis16	313	[AGAT]5 GGAT [AGAT]13 GATG [GATA]1.2	[AGAT]14 GATG [GATA]1.2				21.2b	-	-	ho
ZFMK-DNA-FD19595323	Turdus viscivorus	TurVis16	313	[AGAT]5 GGAT [AGAT]13 GATG [GATA]1.2	[AGAT]14 GATG [GATA]1.2				21.2b	-	-	ho
ZFMK-TIS-2007452	Turdus viscivorus	TurVis16	313	[AGAT]14 GATG [GATA]1.2	[AGAT]14 GATG [GATA]1.2				16.2	-	-	ho
ZFMK-TIS-2007452	Turdus viscivorus	TurVis16	313	[AGAT]14 GATG [GATA]1.2	[AGAT]14 GATG [GATA]1.2				16.2	-	-	ho
ZFMK-TIS-2530304	Turdus viscivorus	TurVis16	313	[AGAT]11 GGAT AGAT GATG [GATA]1.2	[AGAT]14 GATG [GATA]1.2				15.2c	-	-	ho
ZFMK-TIS-2530304	Turdus viscivorus	TurVis16	313	[AGAT]11 GGAT AGAT GATG [GATA]1.2	[AGAT]14 GATG [GATA]1.2				15.2c	-	-	ho
ZFMK-TIS-2530396	Turdus viscivorus	TurVis16	313		[AGAT]14 GATG [GATA]1.2				NA	NA	NA	NA
ZFMK-TIS-2530396	Turdus viscivorus	TurVis16	313		[AGAT]14 GATG [GATA]1.2				NA	NA	NA	NA
ZFMK-TIS-2577540	Turdus viscivorus	TurVis16	313	[AGAT]4 GGAT [AGAT]5 GGAT [AGAT]13 GATG [GATA]1.2	[AGAT]14 GATG [GATA]1.2				25.2d	-	-	ho
ZFMK-TIS-2577540	Turdus viscivorus	TurVis16	313	[AGAT]4 GGAT [AGAT]5 GGAT [AGAT]13 GATG [GATA]1.2	[AGAT]14 GATG [GATA]1.2				25.2d	-	-	ho
ZFMK-TIS-2599336	Turdus viscivorus	TurVis16	313	[AGAT]4 GGAT AGAT GATG [GATA]1.2	[AGAT]14 GATG [GATA]1.2				8.2e	-	-	ho
ZFMK-TIS-2599336	Turdus viscivorus	TurVis16	313	[AGAT]4 GGAT AGAT GATG [GATA]1.2	[AGAT]14 GATG [GATA]1.2				8.2e	-	-	ho
ZFMK-TIS-35238	Turdus viscivorus	TurVis16	313	[AGAT]8 AGCT [AGAT]4 GATG [GATA]1.2	[AGAT]14 GATG [GATA]1.2				15.2f	-	-	ho
ZFMK-TIS-35238	Turdus viscivorus	TurVis16	313	[AGAT]8 AGCT [AGAT]4 GATG [GATA]1.2	[AGAT]14 GATG [GATA]1.2				15.2f	-	-	ho
ZFMK-TIS-35673	Turdus viscivorus	TurVis16	313	AGGT [AGAT]2 GGAT [AGAT]16 GGAT AGAT GATG [GATA]1.2	[AGAT]14 GATG [GATA]1.2				24.2g	C	T	ho
ZFMK-TIS-35673	Turdus viscivorus	TurVis16	313	AGGT [AGAT]2 GGAT [AGAT]16 GGAT AGAT GATG [GATA]1.2	[AGAT]14 GATG [GATA]1.2				24.2g	C	T	ho
ZFMK-TIS-58659	Turdus viscivorus	TurVis16	313	[AGAT]4 GGAT ACAT AGAT GGAT AGAT GATG [GATA]1.2	[AGAT]14 GATG [GATA]1.2				11.2h	-	-	ho
ZFMK-TIS-58659	Turdus viscivorus	TurVis16	313	[AGAT]4 GGAT ACAT AGAT GGAT AGAT GATG [GATA]1.2	[AGAT]14 GATG [GATA]1.2				11.2h	-	-	ho
ZFMK-TIS-58660	Turdus viscivorus	TurVis16	313	[AGAT]14 GATG [GATA]1.2	[AGAT]14 GATG [GATA]1.2				16.2	-	-	ho
ZFMK-TIS-58660	Turdus viscivorus	TurVis16	313	[AGAT]14 GATG [GATA]1.2	[AGAT]14 GATG [GATA]1.2				16.2	-	-	ho
