# Supplementary material for: FOGS: A SNPSTR Marker Database to Combat Wildlife Trafficking and a Cell Culture Bank for Ex‐Situ Conservation
Source: Mol Ecol Resour. 2025 Jan 10;25(4):e14062. doi: 10.1111/1755-0998.14062 (PMC11969641; doi:10.1111/1755-0998.14062)
Supplement: Supplementary file 4 — Table S4. SNPSTR data. [file MEN-25-e14062-s001.zip › Supplementary S4/Vanellus_vanellus_SNPSTR.xlsx]

## Sheet: VanVan1
ZFMK-TIS	Species	Locus	Ref Amp size	Repeat motif	Ref allele	NCBI No	Scaffold ID	LFA Sample ID	Haplotype				inheritance	Allele Nr.
									98 G->T	119 Msat	267 C->T	298 G->A
ZFMK-TIS-2007543	Vanellus vanellus	VanVan1	323	CCAC [CCAT]9	CCAC [CCAT]12				-	10	-	-	he
ZFMK-TIS-2007543	Vanellus vanellus	VanVan1	323	CCAC [CCAT]12	CCAC [CCAT]12				-	13	-	-	he
ZFMK-TIS-2507736	Vanellus vanellus	VanVan1	323	CCAC [CCAT]12	CCAC [CCAT]12				-	13	-	-	ho
ZFMK-TIS-2507736	Vanellus vanellus	VanVan1	323	CCAC [CCAT]12	CCAC [CCAT]12				-	13	-	-	ho
ZFMK-TIS-2507752	Vanellus vanellus	VanVan1	323	CCAC [CCAT]11	CCAC [CCAT]12				-	12	-	-	he
ZFMK-TIS-2507752	Vanellus vanellus	VanVan1	323	CCAC [CCAT]12	CCAC [CCAT]12				-	13	-	-	he
ZFMK-TIS-2507767	Vanellus vanellus	VanVan1	323	CCAC [CCAT]12	CCAC [CCAT]12				-	13	-	-	ho
ZFMK-TIS-2507767	Vanellus vanellus	VanVan1	323	CCAC [CCAT]12	CCAC [CCAT]12				-	13	-	-	ho
ZFMK-TIS-35151	Vanellus vanellus	VanVan1	323	CCAC [CCAT]12	CCAC [CCAT]12				-	13	-	-	ho
ZFMK-TIS-35151	Vanellus vanellus	VanVan1	323	CCAC [CCAT]12	CCAC [CCAT]12				-	13	-	-	ho
ZFMK-TIS-35326	Vanellus vanellus	VanVan1	323	CCAC [CCAT]11	CCAC [CCAT]12				-	12	-	-	he
ZFMK-TIS-35326	Vanellus vanellus	VanVan1	323	CCAC [CCAT]12	CCAC [CCAT]12				-	13	-	-	he
ZFMK-TIS-35327	Vanellus vanellus	VanVan1	323	CCAC [CCAT]11	CCAC [CCAT]12				-	12	-	-	he
ZFMK-TIS-35327	Vanellus vanellus	VanVan1	323	CCAC [CCAT]12	CCAC [CCAT]12				-	13	-	-	he
ZFMK-TIS-35385	Vanellus vanellus	VanVan1	323	CCAC [CCAT]12	CCAC [CCAT]12				-	13	-	-	ho
ZFMK-TIS-35385	Vanellus vanellus	VanVan1	323	CCAC [CCAT]12	CCAC [CCAT]12				-	13	-	-	ho
ZFMK-TIS-35450	Vanellus vanellus	VanVan1	323	CCAC [CCAT]9	CCAC [CCAT]12				-	10	-	-	he
ZFMK-TIS-35450	Vanellus vanellus	VanVan1	323	CCAC [CCAT]12	CCAC [CCAT]12				-	13	-	-	he
ZFMK-TIS-35622	Vanellus vanellus	VanVan1	323	CCAC [CCAT]11	CCAC [CCAT]12				T	12	T	A	he
ZFMK-TIS-35622	Vanellus vanellus	VanVan1	323	CCAC [CCAT]12	CCAC [CCAT]12				-	13	-	-	he

## Sheet: VanVan2
ZFMK-TIS	Species	Locus	Ref Amp size	Repeat motif	Ref allele	NCBI No	Scaffold ID	LFA Sample ID	Haplotype			inheritance	Allele Nr.
									114 C->T	155 Msat	205 C->A
ZFMK-TIS-2007543	Vanellus vanellus	VanVan2	304	[ATCC]4.3	[ATCC]11.3				-	4.3	A	he
ZFMK-TIS-2007543	Vanellus vanellus	VanVan2	304	[ATCC]4.3	[ATCC]11.3				-	4.3	-	he
ZFMK-TIS-2507736	Vanellus vanellus	VanVan2	304	[ATCC]4.3	[ATCC]11.3				T	4.3	-	he
ZFMK-TIS-2507736	Vanellus vanellus	VanVan2	304	[ATCC]5.3	[ATCC]11.3				T	5.3	-	he
ZFMK-TIS-2507752	Vanellus vanellus	VanVan2	304	[ATCC]11.3	[ATCC]11.3				-	11.3	-	ho
ZFMK-TIS-2507752	Vanellus vanellus	VanVan2	304	[ATCC]11.3	[ATCC]11.3				-	11.3	-	ho
ZFMK-TIS-2507767	Vanellus vanellus	VanVan2	304	[ATCC]4.3	[ATCC]11.3				-	4.3	-	ho
ZFMK-TIS-2507767	Vanellus vanellus	VanVan2	304	[ATCC]4.3	[ATCC]11.3				-	4.3	-	ho
ZFMK-TIS-35151	Vanellus vanellus	VanVan2	304	[ATCC]4.3	[ATCC]11.3				T	4.3	-	he
ZFMK-TIS-35151	Vanellus vanellus	VanVan2	304	[ATCC]5.3	[ATCC]11.3				T	5.3	-	he
ZFMK-TIS-35326	Vanellus vanellus	VanVan2	304	[ATCC]11.3	[ATCC]11.3				-	11.3	-	ho
ZFMK-TIS-35326	Vanellus vanellus	VanVan2	304	[ATCC]11.3	[ATCC]11.3				-	11.3	-	ho
ZFMK-TIS-35327	Vanellus vanellus	VanVan2	304	[ATCC]11.3	[ATCC]11.3				-	11.3	-	ho
ZFMK-TIS-35327	Vanellus vanellus	VanVan2	304	[ATCC]11.3	[ATCC]11.3				-	11.3	-	ho
ZFMK-TIS-35385	Vanellus vanellus	VanVan2	304	[ATCC]4.3	[ATCC]11.3				-	4.3	-	ho
ZFMK-TIS-35385	Vanellus vanellus	VanVan2	304	[ATCC]4.3	[ATCC]11.3				-	4.3	-	ho
ZFMK-TIS-35450	Vanellus vanellus	VanVan2	304	[ATCC]4.3	[ATCC]11.3				-	4.3	-	he
ZFMK-TIS-35450	Vanellus vanellus	VanVan2	304	[ATCC]11.3	[ATCC]11.3				-	11.3	-	he
ZFMK-TIS-35622	Vanellus vanellus	VanVan2	304	[ATCC]4.3	[ATCC]11.3				-	4.3	-	ho
ZFMK-TIS-35622	Vanellus vanellus	VanVan2	304	[ATCC]4.3	[ATCC]11.3				-	4.3	-	ho

## Sheet: VanVan3
ZFMK-TIS	Species	Locus	Ref Amp size	Repeat motif	Ref allele	NCBI No	Scaffold ID	LFA Sample ID	Haplotype		inheritance	Allele Nr.
									122 C->G	153 Msat
ZFMK-TIS-2007543	Vanellus vanellus	VanVan3	312	[AGAA]2 AAAA AGAA AAAA [AGAA]8.1	[AGAA]13.1				G	13.1b	he
ZFMK-TIS-2007543	Vanellus vanellus	VanVan3	312	[AGAA]4 AAAA [AGAA]8.1	[AGAA]13.1				G	13.1c	he
ZFMK-TIS-2507736	Vanellus vanellus	VanVan3	312	[AGAA]4 AAAA [AGAA]8.1	[AGAA]13.1				G	13.1c	he
ZFMK-TIS-2507736	Vanellus vanellus	VanVan3	312	[AGAA]13.1	[AGAA]13.1				G	13.1	he
ZFMK-TIS-2507752	Vanellus vanellus	VanVan3	312	[AGAA]10.1	[AGAA]13.1				G	10.1	he
ZFMK-TIS-2507752	Vanellus vanellus	VanVan3	312	[AGAA]13.1	[AGAA]13.1				-	13.1	he
ZFMK-TIS-2507767	Vanellus vanellus	VanVan3	312	[AGAA]12.1	[AGAA]13.1				G	12.1	ho
ZFMK-TIS-2507767	Vanellus vanellus	VanVan3	312	[AGAA]12.1	[AGAA]13.1				G	12.1	ho
ZFMK-TIS-35151	Vanellus vanellus	VanVan3	312	[AGAA]4 AAAA [AGAA]8.1	[AGAA]13.1				-	13.1c	he
ZFMK-TIS-35151	Vanellus vanellus	VanVan3	312	[AGAA]13.1	[AGAA]13.1				G	13.1	he
ZFMK-TIS-35326	Vanellus vanellus	VanVan3	312	[AGAA]10.1	[AGAA]13.1				G	10.1	he
ZFMK-TIS-35326	Vanellus vanellus	VanVan3	312	[AGAA]13.1	[AGAA]13.1				G	13.1	he
ZFMK-TIS-35327	Vanellus vanellus	VanVan3	312	[AGAA]10.1	[AGAA]13.1				G	10.1	he
ZFMK-TIS-35327	Vanellus vanellus	VanVan3	312	[AGAA]13.1	[AGAA]13.1				-	13.1	he
ZFMK-TIS-35385	Vanellus vanellus	VanVan3	312	[AGAA]12.1	[AGAA]13.1				G	12.1	ho
ZFMK-TIS-35385	Vanellus vanellus	VanVan3	312	[AGAA]12.1	[AGAA]13.1				G	12.1	ho
ZFMK-TIS-35450	Vanellus vanellus	VanVan3	312	[AGAA]15.1	[AGAA]13.1				G	15.1	he
ZFMK-TIS-35450	Vanellus vanellus	VanVan3	312	[AGAA]4 AAAA [AGAA]11.1	[AGAA]13.1				G	16.1c	he
ZFMK-TIS-35622	Vanellus vanellus	VanVan3	312	[AGAA]12.1	[AGAA]13.1				G	12.1	ho
ZFMK-TIS-35622	Vanellus vanellus	VanVan3	312	[AGAA]12.1	[AGAA]13.1				G	12.1	ho

## Sheet: VanVan4
ZFMK-TIS	Species	Locus	Ref Amp size	Repeat motif	Ref allele	NCBI No	Scaffold ID	LFA Sample ID	Haplotype				inheritance	Allele Nr.
									59 G->A	111 C->A	138 Msat	261 C->T
ZFMK-TIS-2007543	Vanellus vanellus	VanVan4	304	[AGAT]9.1	[AGAT]13.1				-	A	9.1	-	he
ZFMK-TIS-2007543	Vanellus vanellus	VanVan4	304	[AGAT]9.2	[AGAT]13.1				-	-	9.2b	-	he
ZFMK-TIS-2507736	Vanellus vanellus	VanVan4	304	[AGAT]10.1	[AGAT]13.1				-	-	10.1	-	he
ZFMK-TIS-2507736	Vanellus vanellus	VanVan4	304	[AGAT]10.2	[AGAT]13.1				-	-	10.2b	T	he
ZFMK-TIS-2507752	Vanellus vanellus	VanVan4	304	[AGAT]8.1	[AGAT]13.1				-	-	8.1	-	he
ZFMK-TIS-2507752	Vanellus vanellus	VanVan4	304	[AGAT]8.2	[AGAT]13.1				-	-	8.2b	-	he
ZFMK-TIS-2507767	Vanellus vanellus	VanVan4	304	[AGAT]10.1	[AGAT]13.1				A	-	10.1	-	he
ZFMK-TIS-2507767	Vanellus vanellus	VanVan4	304	[AGAT]10.2	[AGAT]13.1				-	-	10.2b	-	he
ZFMK-TIS-35151	Vanellus vanellus	VanVan4	304	[AGAT]9.1	[AGAT]13.1				-	-	9.1	T	he
ZFMK-TIS-35151	Vanellus vanellus	VanVan4	304	[AGAT]9.2	[AGAT]13.1				-	-	9.2b	-	he
ZFMK-TIS-35326	Vanellus vanellus	VanVan4	304	[AGAT]8.1	[AGAT]13.1				-	-	8.1	-	he
ZFMK-TIS-35326	Vanellus vanellus	VanVan4	304	[AGAT]8.2	[AGAT]13.1				-	-	8.2b	-	he
ZFMK-TIS-35327	Vanellus vanellus	VanVan4	304	[AGAT]8.1	[AGAT]13.1				-	-	8.1	-	he
ZFMK-TIS-35327	Vanellus vanellus	VanVan4	304	[AGAT]8.2	[AGAT]13.1				-	-	8.2b	-	he
ZFMK-TIS-35385	Vanellus vanellus	VanVan4	304	[AGAT]10.1	[AGAT]13.1				A	-	10.1	-	he
ZFMK-TIS-35385	Vanellus vanellus	VanVan4	304	[AGAT]10.2	[AGAT]13.1				-	-	10.2b	-	he
ZFMK-TIS-35450	Vanellus vanellus	VanVan4	304	[AGAT]8.1	[AGAT]13.1				-	-	8.1	-	he
ZFMK-TIS-35450	Vanellus vanellus	VanVan4	304	[AGAT]8.2	[AGAT]13.1				-	-	8.2b	-	he
ZFMK-TIS-35622	Vanellus vanellus	VanVan4	304	[AGAT]7.1	[AGAT]13.1				-	-	7.1	-	he
ZFMK-TIS-35622	Vanellus vanellus	VanVan4	304	[AGAT]7.2	[AGAT]13.1				-	A	7.2b	-	he

## Sheet: VanVan5
ZFMK-TIS	Species	Locus	Ref Amp size	Repeat motif	Ref allele	NCBI No	Scaffold ID	LFA Sample ID			inheritance	Allele Nr.
									98 Msat	239 G->C
ZFMK-TIS-2007543	Vanellus vanellus	VanVan5	340		[GAAG]20.3				NA	NA	NA
ZFMK-TIS-2007543	Vanellus vanellus	VanVan5	340		[GAAG]20.3				NA	NA	NA
ZFMK-TIS-2507736	Vanellus vanellus	VanVan5	340	[GAAG]16.3	[GAAG]20.3				16.3	-	ho
ZFMK-TIS-2507736	Vanellus vanellus	VanVan5	340	[GAAG]16.3	[GAAG]20.3				16.3	-	ho
ZFMK-TIS-2507752	Vanellus vanellus	VanVan5	340	[GAAG]20.3	[GAAG]20.3				20.3	-	ho
ZFMK-TIS-2507752	Vanellus vanellus	VanVan5	340	[GAAG]20.3	[GAAG]20.3				20.3	-	ho
ZFMK-TIS-2507767	Vanellus vanellus	VanVan5	340		[GAAG]20.3				NA	NA	NA
ZFMK-TIS-2507767	Vanellus vanellus	VanVan5	340		[GAAG]20.3				NA	NA	NA
ZFMK-TIS-35151	Vanellus vanellus	VanVan5	340	[GAAG]16.3	[GAAG]20.3				16.3	-	ho
ZFMK-TIS-35151	Vanellus vanellus	VanVan5	340	[GAAG]16.3	[GAAG]20.3				16.3	-	ho
ZFMK-TIS-35326	Vanellus vanellus	VanVan5	340	[GAAG]20.3	[GAAG]20.3				20.3	-	ho
ZFMK-TIS-35326	Vanellus vanellus	VanVan5	340	[GAAG]20.3	[GAAG]20.3				20.3	-	ho
ZFMK-TIS-35327	Vanellus vanellus	VanVan5	340	[GAAG]19.3	[GAAG]20.3				19.3	-	he
ZFMK-TIS-35327	Vanellus vanellus	VanVan5	340	[GAAG]20.3	[GAAG]20.3				20.3	-	he
ZFMK-TIS-35385	Vanellus vanellus	VanVan5	340		[GAAG]20.3				NA	NA	NA
ZFMK-TIS-35385	Vanellus vanellus	VanVan5	340		[GAAG]20.3				NA	NA	NA
ZFMK-TIS-35450	Vanellus vanellus	VanVan5	340	[GAAG]20.3	[GAAG]20.3				20.3	-	ho
ZFMK-TIS-35450	Vanellus vanellus	VanVan5	340	[GAAG]20.3	[GAAG]20.3				20.3	-	ho
ZFMK-TIS-35622	Vanellus vanellus	VanVan5	340	GAAG AAAG [GAAG]2 GAAA [GAAG]13.3	[GAAG]20.3				18.3b	C	ho
ZFMK-TIS-35622	Vanellus vanellus	VanVan5	340	GAAG AAAG [GAAG]2 GAAA [GAAG]13.3	[GAAG]20.3				18.3b	C	ho

## Sheet: VanVan6
ZFMK-TIS	Species	Locus	Ref Amp size	Repeat motif	Ref allele	NCBI No	Scaffold ID	LFA Sample ID			inheritance	Allele Nr.
									57 Msat	234 T->C
ZFMK-TIS-2007543	Vanellus vanellus	VanVan6	314	([AGAA]2 AGAG)2 [AGAA]18.1	([AGAA]2 AGAG)2 [AGAA]17.1				24.1	-	ho
ZFMK-TIS-2007543	Vanellus vanellus	VanVan6	314	([AGAA]2 AGAG)2 [AGAA]18.1	([AGAA]2 AGAG)2 [AGAA]17.1				24.1	-	ho
ZFMK-TIS-2507736	Vanellus vanellus	VanVan6	314	([AGAA]2 AGAG)2 [AGAA]17.1	([AGAA]2 AGAG)2 [AGAA]17.1				23.1	-	ho
ZFMK-TIS-2507736	Vanellus vanellus	VanVan6	314	([AGAA]2 AGAG)2 [AGAA]17.1	([AGAA]2 AGAG)2 [AGAA]17.1				23.1	-	ho
ZFMK-TIS-2507752	Vanellus vanellus	VanVan6	314	([AGAA]2 AGAG)2 [AGAA]17.1	([AGAA]2 AGAG)2 [AGAA]17.1				23.1	-	ho
ZFMK-TIS-2507752	Vanellus vanellus	VanVan6	314	([AGAA]2 AGAG)2 [AGAA]17.1	([AGAA]2 AGAG)2 [AGAA]17.1				23.1	-	ho
ZFMK-TIS-2507767	Vanellus vanellus	VanVan6	314	([AGAA]2 AGAG)2 [AGAA]12 AGAG [AGAA]2.1	([AGAA]2 AGAG)2 [AGAA]17.1				21.1b	C	ho
ZFMK-TIS-2507767	Vanellus vanellus	VanVan6	314	([AGAA]2 AGAG)2 [AGAA]12 AGAG [AGAA]2.1	([AGAA]2 AGAG)2 [AGAA]17.1				21.1b	C	ho
ZFMK-TIS-35151	Vanellus vanellus	VanVan6	314	([AGAA]2 AGAG)2 [AGAA]17.1	([AGAA]2 AGAG)2 [AGAA]17.1				23.1	-	ho
ZFMK-TIS-35151	Vanellus vanellus	VanVan6	314	([AGAA]2 AGAG)2 [AGAA]17.1	([AGAA]2 AGAG)2 [AGAA]17.1				23.1	-	ho
ZFMK-TIS-35326	Vanellus vanellus	VanVan6	314	([AGAA]2 AGAG)2 [AGAA]17.1	([AGAA]2 AGAG)2 [AGAA]17.1				23.1	-	ho
ZFMK-TIS-35326	Vanellus vanellus	VanVan6	314	([AGAA]2 AGAG)2 [AGAA]17.1	([AGAA]2 AGAG)2 [AGAA]17.1				23.1	-	ho
ZFMK-TIS-35327	Vanellus vanellus	VanVan6	314	([AGAA]2 AGAG)2 [AGAA]17.1	([AGAA]2 AGAG)2 [AGAA]17.1				23.1	-	ho
ZFMK-TIS-35327	Vanellus vanellus	VanVan6	314	([AGAA]2 AGAG)2 [AGAA]17.1	([AGAA]2 AGAG)2 [AGAA]17.1				23.1	-	ho
ZFMK-TIS-35385	Vanellus vanellus	VanVan6	314	([AGAA]2 AGAG)2 [AGAA]12 AGAG [AGAA]2.1	([AGAA]2 AGAG)2 [AGAA]17.1				21.1b	C	ho
ZFMK-TIS-35385	Vanellus vanellus	VanVan6	314	([AGAA]2 AGAG)2 [AGAA]12 AGAG [AGAA]2.1	([AGAA]2 AGAG)2 [AGAA]17.1				21.1b	C	ho
ZFMK-TIS-35450	Vanellus vanellus	VanVan6	314	([AGAA]2 AGAG)2 [AGAA]15.1	([AGAA]2 AGAG)2 [AGAA]17.1				21.1	-	ho
ZFMK-TIS-35450	Vanellus vanellus	VanVan6	314	([AGAA]2 AGAG)2 [AGAA]15.1	([AGAA]2 AGAG)2 [AGAA]17.1				21.1	-	ho
ZFMK-TIS-35622	Vanellus vanellus	VanVan6	314	([AGAA]2 AGAG)2 [AGAA]21.1	([AGAA]2 AGAG)2 [AGAA]17.1				27.1	-	he
ZFMK-TIS-35622	Vanellus vanellus	VanVan6	314	AGAA AGAG [AGAA]2 AGAG [AGAA]24.1	([AGAA]2 AGAG)2 [AGAA]17.1				29.1c	-	he

## Sheet: VanVan8
ZFMK-TIS	Species	Locus	Ref Amp size	Repeat motif	Ref allele	NCBI No	Scaffold ID	LFA Sample ID	Haplotype					inheritance	Allele Nr.
									114 C->A	117 A->G	138 Msat	222 A->G	243 T->G
ZFMK-TIS-2007543	Vanellus vanellus	VanVan8	321	[ATCC]4	[ATCC]11				-	-	4	-	G	he
ZFMK-TIS-2007543	Vanellus vanellus	VanVan8	321	[ATCC]8	[ATCC]11				-	-	8	-	G	he
ZFMK-TIS-2507736	Vanellus vanellus	VanVan8	321	[ATCC]4	[ATCC]11				-	-	4	-	G	he
ZFMK-TIS-2507736	Vanellus vanellus	VanVan8	321	[ATCC]4	[ATCC]11				-	-	4	-	-	he
ZFMK-TIS-2507752	Vanellus vanellus	VanVan8	321	ATCC ATTC [ATCC]3	[ATCC]11				-	-	5b	G	-	ho
ZFMK-TIS-2507752	Vanellus vanellus	VanVan8	321	ATCC ATTC [ATCC]3	[ATCC]11				-	-	5b	G	-	ho
ZFMK-TIS-2507767	Vanellus vanellus	VanVan8	321	[ATCC]4	[ATCC]11				-	-	4	-	G	he
ZFMK-TIS-2507767	Vanellus vanellus	VanVan8	321	[ATCC]4	[ATCC]11				-	-	4	-	-	he
ZFMK-TIS-35151	Vanellus vanellus	VanVan8	321	[ATCC]4	[ATCC]11				-	-	4	-	G	he
ZFMK-TIS-35151	Vanellus vanellus	VanVan8	321	[ATCC]4	[ATCC]11				-	-	4	-	-	he
ZFMK-TIS-35326	Vanellus vanellus	VanVan8	321	ATCC ATTC [ATCC]3	[ATCC]11				-	-	5b	G	-	ho
ZFMK-TIS-35326	Vanellus vanellus	VanVan8	321	ATCC ATTC [ATCC]3	[ATCC]11				-	-	5b	G	-	ho
ZFMK-TIS-35327	Vanellus vanellus	VanVan8	321	ATCC ATTC [ATCC]3	[ATCC]11				-	-	5b	G	-	ho
ZFMK-TIS-35327	Vanellus vanellus	VanVan8	321	ATCC ATTC [ATCC]3	[ATCC]11				-	-	5b	G	-	ho
ZFMK-TIS-35385	Vanellus vanellus	VanVan8	321	[ATCC]4	[ATCC]11				-	-	4	-	G	he
ZFMK-TIS-35385	Vanellus vanellus	VanVan8	321	[ATCC]4	[ATCC]11				-	-	4	-	-	he
ZFMK-TIS-35450	Vanellus vanellus	VanVan8	321	[ATCC]6	[ATCC]11				A	-	6	-	-	he
ZFMK-TIS-35450	Vanellus vanellus	VanVan8	321	[ATCC]12	[ATCC]11				-	-	12	-	-	he
ZFMK-TIS-35622	Vanellus vanellus	VanVan8	321	[ATCC]4	[ATCC]11				-	-	4	-	G	he
ZFMK-TIS-35622	Vanellus vanellus	VanVan8	321	[ATCC]5	[ATCC]11				-	G	5	-	G	he

## Sheet: VanVan9
ZFMK-TIS	Species	Locus	Ref Amp size	Repeat motif	Ref allele	NCBI No	Scaffold ID	LFA Sample ID			inheritance	Allele Nr.
									156 Msat	276 C->T
ZFMK-TIS-2007543	Vanellus vanellus	VanVan9	323	[AAAC]9.3	[AAAC]12.3				9.3	-	he
ZFMK-TIS-2007543	Vanellus vanellus	VanVan9	323	[AAAC]12.3	[AAAC]12.3				12.3	-	he
ZFMK-TIS-2507736	Vanellus vanellus	VanVan9	323	[AAAC]8 [AAAT]1.3	[AAAC]12.3				9.3b	T	he
ZFMK-TIS-2507736	Vanellus vanellus	VanVan9	323	[AAAC]8 [AAAT]1.3	[AAAC]12.3				9.3b	-	he
ZFMK-TIS-2507752	Vanellus vanellus	VanVan9	323	[AAAC]8.3	[AAAC]12.3				8.3	-	he
ZFMK-TIS-2507752	Vanellus vanellus	VanVan9	323	[AAAC]12.3	[AAAC]12.3				12.3	-	he
ZFMK-TIS-2507767	Vanellus vanellus	VanVan9	323	[AAAC]9.3	[AAAC]12.3				9.3	-	ho
ZFMK-TIS-2507767	Vanellus vanellus	VanVan9	323	[AAAC]9.3	[AAAC]12.3				9.3	-	ho
ZFMK-TIS-35151	Vanellus vanellus	VanVan9	323	[AAAC]8 [AAAT]1.3	[AAAC]12.3				9.3b	T	he
ZFMK-TIS-35151	Vanellus vanellus	VanVan9	323	[AAAC]8 [AAAT]1.3	[AAAC]12.3				9.3b	-	he
ZFMK-TIS-35326	Vanellus vanellus	VanVan9	323	[AAAC]8.3	[AAAC]12.3				8.3	-	he
ZFMK-TIS-35326	Vanellus vanellus	VanVan9	323	[AAAC]12.3	[AAAC]12.3				12.3	-	he
ZFMK-TIS-35327	Vanellus vanellus	VanVan9	323	[AAAC]8.3	[AAAC]12.3				8.3	-	he
ZFMK-TIS-35327	Vanellus vanellus	VanVan9	323	[AAAC]12.3	[AAAC]12.3				12.3	-	he
ZFMK-TIS-35385	Vanellus vanellus	VanVan9	323	[AAAC]9.3	[AAAC]12.3				9.3	-	ho
ZFMK-TIS-35385	Vanellus vanellus	VanVan9	323	[AAAC]9.3	[AAAC]12.3				9.3	-	ho
ZFMK-TIS-35450	Vanellus vanellus	VanVan9	323	[AAAC]12.3	[AAAC]12.3				12.3	-	ho
ZFMK-TIS-35450	Vanellus vanellus	VanVan9	323	[AAAC]12.3	[AAAC]12.3				12.3	-	ho
ZFMK-TIS-35622	Vanellus vanellus	VanVan9	323	[AAAC]8.3	[AAAC]12.3				8.3	-	ho
ZFMK-TIS-35622	Vanellus vanellus	VanVan9	323	[AAAC]8.3	[AAAC]12.3				8.3	-	ho

## Sheet: VanVan11
ZFMK-TIS	Species	Locus	Ref Amp size	Repeat motif	Ref allele	NCBI No	Scaffold ID	LFA Sample ID		inheritance	Allele Nr.
									131 Msat
ZFMK-TIS-2007543	Vanellus vanellus	VanVan11	305	[AGAT]11.1	[AGAT]12.1				11.1	he
ZFMK-TIS-2007543	Vanellus vanellus	VanVan11	305	[AGAT]12.1	[AGAT]12.1				12.1	he
ZFMK-TIS-2507736	Vanellus vanellus	VanVan11	305	[AGAT]11.1	[AGAT]12.1				11.1	he
ZFMK-TIS-2507736	Vanellus vanellus	VanVan11	305	[AGAT]13.1	[AGAT]12.1				13.1	he
ZFMK-TIS-2507752	Vanellus vanellus	VanVan11	305	[AGAT]11.1	[AGAT]12.1				11.1	he
ZFMK-TIS-2507752	Vanellus vanellus	VanVan11	305	[AGAT]12.1	[AGAT]12.1				12.1	he
ZFMK-TIS-2507767	Vanellus vanellus	VanVan11	305	[AGAT]11.1	[AGAT]12.1				11.1	ho
ZFMK-TIS-2507767	Vanellus vanellus	VanVan11	305	[AGAT]11.1	[AGAT]12.1				11.1	ho
ZFMK-TIS-35151	Vanellus vanellus	VanVan11	305	[AGAT]11.1	[AGAT]12.1				11.1	he
ZFMK-TIS-35151	Vanellus vanellus	VanVan11	305	[AGAT]13.1	[AGAT]12.1				13.1	he
ZFMK-TIS-35326	Vanellus vanellus	VanVan11	305	[AGAT]11.1	[AGAT]12.1				11.1	he
ZFMK-TIS-35326	Vanellus vanellus	VanVan11	305	[AGAT]12.1	[AGAT]12.1				12.1	he
ZFMK-TIS-35327	Vanellus vanellus	VanVan11	305	[AGAT]11.1	[AGAT]12.1				11.1	he
ZFMK-TIS-35327	Vanellus vanellus	VanVan11	305	[AGAT]12.1	[AGAT]12.1				12.1	he
ZFMK-TIS-35385	Vanellus vanellus	VanVan11	305	[AGAT]11.1	[AGAT]12.1				11.1	ho
ZFMK-TIS-35385	Vanellus vanellus	VanVan11	305	[AGAT]11.1	[AGAT]12.1				11.1	ho
ZFMK-TIS-35450	Vanellus vanellus	VanVan11	305	[AGAT]12.1	[AGAT]12.1				12.1	he
ZFMK-TIS-35450	Vanellus vanellus	VanVan11	305	[AGAT]13.1	[AGAT]12.1				13.1	he
ZFMK-TIS-35622	Vanellus vanellus	VanVan11	305	[AGAT]11.1	[AGAT]12.1				11.1	he
ZFMK-TIS-35622	Vanellus vanellus	VanVan11	305	[AGAT]12.1	[AGAT]12.1				12.1	he

## Sheet: VanVan12
ZFMK-TIS	Species	Locus	Ref Amp size	Repeat motif	Ref allele	NCBI No	Scaffold ID	LFA Sample ID	Haplotype		inheritance	Allele Nr.
									65 G->A	151 Msat
ZFMK-TIS-2007543	Vanellus vanellus	VanVan12	339	[AGAA]11	[AGAA]12				-	11	ho
ZFMK-TIS-2007543	Vanellus vanellus	VanVan12	339	[AGAA]11	[AGAA]12				-	11	ho
ZFMK-TIS-2507736	Vanellus vanellus	VanVan12	339	[AGAA]11	[AGAA]12				-	11	he
ZFMK-TIS-2507736	Vanellus vanellus	VanVan12	339	[AGAA]14	[AGAA]12				-	14	he
ZFMK-TIS-2507752	Vanellus vanellus	VanVan12	339	[AGAA]12	[AGAA]12				A	12	he
ZFMK-TIS-2507752	Vanellus vanellus	VanVan12	339	[AGAA]13	[AGAA]12				A	13	he
ZFMK-TIS-2507767	Vanellus vanellus	VanVan12	339	[AGAA]9	[AGAA]12				A	9	ho
ZFMK-TIS-2507767	Vanellus vanellus	VanVan12	339	[AGAA]9	[AGAA]12				A	9	ho
ZFMK-TIS-35151	Vanellus vanellus	VanVan12	339	[AGAA]11	[AGAA]12				-	11	he
ZFMK-TIS-35151	Vanellus vanellus	VanVan12	339	[AGAA]14	[AGAA]12				-	14	he
ZFMK-TIS-35326	Vanellus vanellus	VanVan12	339	[AGAA]12	[AGAA]12				A	12	he
ZFMK-TIS-35326	Vanellus vanellus	VanVan12	339	[AGAA]13	[AGAA]12				A	13	he
ZFMK-TIS-35327	Vanellus vanellus	VanVan12	339	[AGAA]12	[AGAA]12				A	12	he
ZFMK-TIS-35327	Vanellus vanellus	VanVan12	339	[AGAA]13	[AGAA]12				A	13	he
ZFMK-TIS-35385	Vanellus vanellus	VanVan12	339	[AGAA]9	[AGAA]12				A	9	ho
ZFMK-TIS-35385	Vanellus vanellus	VanVan12	339	[AGAA]9	[AGAA]12				A	9	ho
ZFMK-TIS-35450	Vanellus vanellus	VanVan12	339	[AGAA]12	[AGAA]12				A	12	he
ZFMK-TIS-35450	Vanellus vanellus	VanVan12	339	[AGAA]12	[AGAA]12				-	12	he
ZFMK-TIS-35622	Vanellus vanellus	VanVan12	339	[AGAA]12	[AGAA]12				-	12	ho
ZFMK-TIS-35622	Vanellus vanellus	VanVan12	339	[AGAA]12	[AGAA]12				-	12	ho

[truncated: 16 more sheets: VanVan13, VanVan14, VanVan16, VanVan17, VanVan18, VanVan19, VanVan20, VanVan21, VanVan22, VanVan23, VanVan24, VanVan25, VanVan26, VanVan27, VanVan29, VanVan30]
