# Supplementary material for: FOGS: A SNPSTR Marker Database to Combat Wildlife Trafficking and a Cell Culture Bank for Ex‐Situ Conservation
Source: Mol Ecol Resour. 2025 Jan 10;25(4):e14062. doi: 10.1111/1755-0998.14062 (PMC11969641; doi:10.1111/1755-0998.14062)
Supplement: Supplementary file 4 — Table S4. SNPSTR data. [file MEN-25-e14062-s001.zip › Supplementary S4/Varanus_exanthematicus_SNPSTR.xlsx]

## Sheet: VarExa1
ZFMK-TIS	Species	Locus	Ref Amp size	Repeat motif	Ref allele	NCBI No	Scaffold ID	LFA Sample ID	Haplotype				inheritance	Allele Nr.
									76 C->T	114 Msat	177 T->G	267 G->C
ZFMK-TIS-66935	Varanus exanthematicus	VarExa1	300	[ATAG]5.2	[ATAG]11.2				T	5.2	-	C	ho
ZFMK-TIS-66935	Varanus exanthematicus	VarExa1	300	[ATAG]5.2	[ATAG]11.2				T	5.2	-	C	ho
ZFMK-TIS-66936	Varanus exanthematicus	VarExa1	300	[ATAG]13.2	[ATAG]11.2				T	13.2	-	-	he
ZFMK-TIS-66936	Varanus exanthematicus	VarExa1	300	[ATAG]7 [ATCG]8.2	[ATAG]11.2				T	15.2b	G	-	he
ZFMK-TIS-66937	Varanus exanthematicus	VarExa1	300	[ATAG]12 [ATCG]1.2	[ATAG]11.2				T	13.2c	-	-	ho
ZFMK-TIS-66937	Varanus exanthematicus	VarExa1	300	[ATAG]12 [ATCG]1.2	[ATAG]11.2				T	13.2c	-	-	ho
ZFMK-TIS-66938	Varanus exanthematicus	VarExa1	300	[ATAG]8 [ATCG]3.2	[ATAG]11.2				T	11.2d	-	-	he
ZFMK-TIS-66938	Varanus exanthematicus	VarExa1	300	[ATAG]11.2	[ATAG]11.2				-	11.2	-	-	he
ZFMK-TIS-66939	Varanus exanthematicus	VarExa1	300	[ATAG]5.2	[ATAG]11.2				T	5.2	-	C	ho
ZFMK-TIS-66939	Varanus exanthematicus	VarExa1	300	[ATAG]5.2	[ATAG]11.2				T	5.2	-	C	ho
ZFMK-TIS-66940	Varanus exanthematicus	VarExa1	300	[ATAG]8 [ATCG]3.2	[ATAG]11.2				T	11.2d	-	-	he
ZFMK-TIS-66940	Varanus exanthematicus	VarExa1	300	[ATAG]6 [ATCG]7.2	[ATAG]11.2				T	13.2e	-	-	he
ZFMK-TIS-66941	Varanus exanthematicus	VarExa1	300	[ATAG]5.2	[ATAG]11.2				T	5.2	-	-	ho
ZFMK-TIS-66941	Varanus exanthematicus	VarExa1	300	[ATAG]5.2	[ATAG]11.2				T	5.2	-	-	ho
ZFMK-TIS-66942	Varanus exanthematicus	VarExa1	300	[ATAG]13.2	[ATAG]11.2				T	13.2	-	-	he
ZFMK-TIS-66942	Varanus exanthematicus	VarExa1	300	[ATAG]7 [ATCG]8.2	[ATAG]11.2				T	15.2b	G	-	he
ZFMK-TIS-66943	Varanus exanthematicus	VarExa1	300	[ATAG]5.2	[ATAG]11.2				T	5.2	-	-	ho
ZFMK-TIS-66943	Varanus exanthematicus	VarExa1	300	[ATAG]5.2	[ATAG]11.2				T	5.2	-	-	ho
ZFMK-TIS-66944	Varanus exanthematicus	VarExa1	300	[ATAG]10 [ATCG]1.2	[ATAG]11.2				T	11.2c	-	-	he
ZFMK-TIS-66944	Varanus exanthematicus	VarExa1	300	[ATAG]11.2	[ATAG]11.2				T	11.2	-	-	he

## Sheet: VarExa3
ZFMK-TIS	Species	Locus	Ref Amp size	Repeat motif	Ref allele	NCBI No	Scaffold ID	LFA Sample ID	Haplotype						inheritance	Allele Nr.
									49 A->C	64 G->A	99 Msat	193 C->T	222 C->A	229 G->T
ZFMK-TIS-66935	Varanus exanthematicus	VarExa3	305	AATT [AATG]12	[AATG]12				-	-	13b	-	-	-	he
ZFMK-TIS-66935	Varanus exanthematicus	VarExa3	305	AATG ATTG [AATG]11	[AATG]12				-	-	13c	-	-	-	he
ZFMK-TIS-66936	Varanus exanthematicus	VarExa3	305	[AATG]10	[AATG]12				-	-	10	-	-	-	he
ZFMK-TIS-66936	Varanus exanthematicus	VarExa3	305	[AATG]12	[AATG]12				-	-	12	-	-	-	he
ZFMK-TIS-66937	Varanus exanthematicus	VarExa3	305	[AATG]13	[AATG]12				-	-	13	-	-	-	ho
ZFMK-TIS-66937	Varanus exanthematicus	VarExa3	305	[AATG]13	[AATG]12				-	-	13	-	-	-	ho
ZFMK-TIS-66938	Varanus exanthematicus	VarExa3	305	[AATG]9	[AATG]12				-	A	9	T	A	T	he
ZFMK-TIS-66938	Varanus exanthematicus	VarExa3	305	[AATG]10	[AATG]12				-	A	10	T	A	T	he
ZFMK-TIS-66939	Varanus exanthematicus	VarExa3	305	[AATG]7	[AATG]12				C	-	7	-	A	-	he
ZFMK-TIS-66939	Varanus exanthematicus	VarExa3	305	[AATG]9	[AATG]12				C	-	9	-	A	-	he
ZFMK-TIS-66940	Varanus exanthematicus	VarExa3	305	[AATG]9	[AATG]12				C	-	9	-	-	-	he
ZFMK-TIS-66940	Varanus exanthematicus	VarExa3	305	[AATG]12	[AATG]12				C	-	12	-	-	-	he
ZFMK-TIS-66941	Varanus exanthematicus	VarExa3	305	[AATG]11	[AATG]12				-	-	11	-	-	-	he
ZFMK-TIS-66941	Varanus exanthematicus	VarExa3	305	[AATG]13	[AATG]12				-	-	13	-	-	-	he
ZFMK-TIS-66942	Varanus exanthematicus	VarExa3	305	[AATG]9	[AATG]12				-	A	9	T	A	T	he
ZFMK-TIS-66942	Varanus exanthematicus	VarExa3	305	[AATG]9	[AATG]12				-	-	9	-	-	-	he
ZFMK-TIS-66943	Varanus exanthematicus	VarExa3	305	[AATG]10	[AATG]12				-	-	10	-	A	-	he
ZFMK-TIS-66943	Varanus exanthematicus	VarExa3	305	[AATG]12	[AATG]12				-	-	12	-	A	-	he
ZFMK-TIS-66944	Varanus exanthematicus	VarExa3	305	[AATG]12	[AATG]12				-	-	12	-	-	-	ho
ZFMK-TIS-66944	Varanus exanthematicus	VarExa3	305	[AATG]12	[AATG]12				-	-	12	-	-	-	ho

## Sheet: VarExa4
ZFMK-TIS	Species	Locus	Ref Amp size	Repeat motif	Ref allele	NCBI No	Scaffold ID	LFA Sample ID	Haplotype			inheritance	Allele Nr.
									88 Msat	196 G->C	201 C->A
ZFMK-TIS-66935	Varanus exanthematicus	VarExa4	306	[AACT]12	[AACT]17				12	-	A	he
ZFMK-TIS-66935	Varanus exanthematicus	VarExa4	306	[AACT]17	[AACT]17				17	-	A	he
ZFMK-TIS-66936	Varanus exanthematicus	VarExa4	306	[AACT]12	[AACT]17				12	C	A	he
ZFMK-TIS-66936	Varanus exanthematicus	VarExa4	306	[AACT]15	[AACT]17				15	C	A	he
ZFMK-TIS-66937	Varanus exanthematicus	VarExa4	306	[AACT]12	[AACT]17				12	-	A	he
ZFMK-TIS-66937	Varanus exanthematicus	VarExa4	306	[AACT]17	[AACT]17				17	-	A	he
ZFMK-TIS-66938	Varanus exanthematicus	VarExa4	306	[AACT]16	[AACT]17				16	-	A	he
ZFMK-TIS-66938	Varanus exanthematicus	VarExa4	306	[AACT]17	[AACT]17				17	-	A	he
ZFMK-TIS-66939	Varanus exanthematicus	VarExa4	306	[AACT]12	[AACT]17				12	-	A	ho
ZFMK-TIS-66939	Varanus exanthematicus	VarExa4	306	[AACT]12	[AACT]17				12	-	A	ho
ZFMK-TIS-66940	Varanus exanthematicus	VarExa4	306	[AACT]17	[AACT]17				17	-	A	he
ZFMK-TIS-66940	Varanus exanthematicus	VarExa4	306	[AACT]18	[AACT]17				18	-	A	he
ZFMK-TIS-66941	Varanus exanthematicus	VarExa4	306	[AACT]12	[AACT]17				12	-	A	he
ZFMK-TIS-66941	Varanus exanthematicus	VarExa4	306	[AACT]16	[AACT]17				16	-	A	he
ZFMK-TIS-66942	Varanus exanthematicus	VarExa4	306	[AACT]12	[AACT]17				12	-	A	he
ZFMK-TIS-66942	Varanus exanthematicus	VarExa4	306	[AACT]17	[AACT]17				17	-	A	he
ZFMK-TIS-66943	Varanus exanthematicus	VarExa4	306	[AACT]13	[AACT]17				13	C	A	he
ZFMK-TIS-66943	Varanus exanthematicus	VarExa4	306	[AACT]17	[AACT]17				17	C	A	he
ZFMK-TIS-66944	Varanus exanthematicus	VarExa4	306	[AACT]17	[AACT]17				17	-	-	he
ZFMK-TIS-66944	Varanus exanthematicus	VarExa4	306	[AACT]18	[AACT]17				18	-	-	he

## Sheet: VarExa5
ZFMK-TIS	Species	Locus	Ref Amp size	Repeat motif	Ref allele	NCBI No	Scaffold ID	LFA Sample ID	Haplotype				inheritance	Allele Nr.
									121 A->G	141 Msat	219 T->C	286 A->C
ZFMK-TIS-66935	Varanus exanthematicus	VarExa5	349	[TAGA]16.1	[TAGA]17.1				G	16.1	C	-	ho
ZFMK-TIS-66935	Varanus exanthematicus	VarExa5	349	[TAGA]16.1	[TAGA]17.1				G	16.1	C	-	ho
ZFMK-TIS-66936	Varanus exanthematicus	VarExa5	349	[TAGA]15.1	[TAGA]17.1				G	15.1	C	-	he
ZFMK-TIS-66936	Varanus exanthematicus	VarExa5	349	[TAGA]18.1	[TAGA]17.1				G	18.1	-	-	he
ZFMK-TIS-66937	Varanus exanthematicus	VarExa5	349	[TAGA]15.1	[TAGA]17.1				G	15.1	C	C	he
ZFMK-TIS-66937	Varanus exanthematicus	VarExa5	349	[TAGA]16.1	[TAGA]17.1				G	16.1	C	C	he
ZFMK-TIS-66938	Varanus exanthematicus	VarExa5	349	[TAGA]16.1	[TAGA]17.1				G	16.1	-	-	ho
ZFMK-TIS-66938	Varanus exanthematicus	VarExa5	349	[TAGA]16.1	[TAGA]17.1				G	16.1	-	-	ho
ZFMK-TIS-66939	Varanus exanthematicus	VarExa5	349	[TAGA]17.1	[TAGA]17.1				G	17.1	C	-	he
ZFMK-TIS-66939	Varanus exanthematicus	VarExa5	349	[TAGA]20.1	[TAGA]17.1				-	20.1	C	C	he
ZFMK-TIS-66940	Varanus exanthematicus	VarExa5	349	[TAGA]20.1	[TAGA]17.1				G	20.1	C	-	he
ZFMK-TIS-66940	Varanus exanthematicus	VarExa5	349	[TAGA]22.1	[TAGA]17.1				-	22.1	C	-	he
ZFMK-TIS-66941	Varanus exanthematicus	VarExa5	349	[TAGA]16.1	[TAGA]17.1				G	16.1	C	-	he
ZFMK-TIS-66941	Varanus exanthematicus	VarExa5	349	[TAGA]21.1	[TAGA]17.1				G	21.1	-	-	he
ZFMK-TIS-66942	Varanus exanthematicus	VarExa5	349	[TAGA]14.1	[TAGA]17.1				G	14.1	C	-	he
ZFMK-TIS-66942	Varanus exanthematicus	VarExa5	349	[TAGA]18.1	[TAGA]17.1				G	18.1	-	-	he
ZFMK-TIS-66943	Varanus exanthematicus	VarExa5	349	[TAGA]14.1	[TAGA]17.1				-	14.1	-	-	ho
ZFMK-TIS-66943	Varanus exanthematicus	VarExa5	349	[TAGA]14.1	[TAGA]17.1				-	14.1	-	-	ho
ZFMK-TIS-66944	Varanus exanthematicus	VarExa5	349	[TAGA]16.1	[TAGA]17.1				G	16.1	-	-	he
ZFMK-TIS-66944	Varanus exanthematicus	VarExa5	349	[TAGA]20.1	[TAGA]17.1				G	20.1	C	-	he

## Sheet: VarExa6
ZFMK-TIS	Species	Locus	Ref Amp size	Repeat motif	Ref allele	NCBI No	Scaffold ID	LFA Sample ID		inheritance	Allele Nr.
									157 Msat
ZFMK-TIS-66935	Varanus exanthematicus	VarExa6	330	AGTT [AGAT]17.1	[AGAT]15.1				18.1b	he
ZFMK-TIS-66935	Varanus exanthematicus	VarExa6	330	[AGAT]5 TGAT [AGAT]12.1	[AGAT]15.1				18.1c	he
ZFMK-TIS-66936	Varanus exanthematicus	VarExa6	330	[AGAT]19.1	[AGAT]15.1				19.1	ho
ZFMK-TIS-66936	Varanus exanthematicus	VarExa6	330	[AGAT]19.1	[AGAT]15.1				19.1	ho
ZFMK-TIS-66937	Varanus exanthematicus	VarExa6	330	[AGAT]16.1	[AGAT]15.1				16.1	he
ZFMK-TIS-66937	Varanus exanthematicus	VarExa6	330	[AGAT]18.1	[AGAT]15.1				18.1	he
ZFMK-TIS-66938	Varanus exanthematicus	VarExa6	330	[AGAT]16.1	[AGAT]15.1				16.1	he
ZFMK-TIS-66938	Varanus exanthematicus	VarExa6	330	[AGAT]18.1	[AGAT]15.1				18.1	he
ZFMK-TIS-66939	Varanus exanthematicus	VarExa6	330	[AGAT]13.1	[AGAT]15.1				13.1	ho
ZFMK-TIS-66939	Varanus exanthematicus	VarExa6	330	[AGAT]13.1	[AGAT]15.1				13.1	ho
ZFMK-TIS-66940	Varanus exanthematicus	VarExa6	330	[AGAT]15.1	[AGAT]15.1				15.1	ho
ZFMK-TIS-66940	Varanus exanthematicus	VarExa6	330	[AGAT]15.1	[AGAT]15.1				15.1	ho
ZFMK-TIS-66941	Varanus exanthematicus	VarExa6	330	[AGAT]14.1	[AGAT]15.1				14.1	he
ZFMK-TIS-66941	Varanus exanthematicus	VarExa6	330	[AGAT]16.1	[AGAT]15.1				16.1	he
ZFMK-TIS-66942	Varanus exanthematicus	VarExa6	330	[AGAT]14.1	[AGAT]15.1				14.1	he
ZFMK-TIS-66942	Varanus exanthematicus	VarExa6	330	[AGAT]20.1	[AGAT]15.1				20.1	he
ZFMK-TIS-66943	Varanus exanthematicus	VarExa6	330	[AGAT]15.1	[AGAT]15.1				15.1	he
ZFMK-TIS-66943	Varanus exanthematicus	VarExa6	330	[AGAT]19.1	[AGAT]15.1				19.1	he
ZFMK-TIS-66944	Varanus exanthematicus	VarExa6	330	[AGAT]14.1	[AGAT]15.1				14.1	he
ZFMK-TIS-66944	Varanus exanthematicus	VarExa6	330	[AGAT]15.1	[AGAT]15.1				15.1	he

## Sheet: VarExa7
ZFMK-TIS	Species	Locus	Ref Amp size	Repeat motif	Ref allele	NCBI No	Scaffold ID	LFA Sample ID	Haplotype							inheritance	Allele Nr.
									137 C->T	138 A->G	160 Msat	260 A->G	278 C->T	279 C->T	282 C->A
ZFMK-TIS-66935	Varanus exanthematicus	VarExa7	322	AAGG AGGG [AAGC]10.3	AAGG [AAGC]11.3				-	-	12.3b	-	-	-	A	he
ZFMK-TIS-66935	Varanus exanthematicus	VarExa7	322	[AAGG]2 AAGC AGGC [AAGC]8.3	AAGG [AAGC]11.3				-	-	12.3c	-	-	-	A	he
ZFMK-TIS-66936	Varanus exanthematicus	VarExa7	322	[AAGG]2 [AAGC]7.3	AAGG [AAGC]11.3				-	-	9.3d	-	-	-	A	ho
ZFMK-TIS-66936	Varanus exanthematicus	VarExa7	322	[AAGG]2 [AAGC]7.3	AAGG [AAGC]11.3				-	-	9.3d	-	-	-	A	ho
ZFMK-TIS-66937	Varanus exanthematicus	VarExa7	322	[AAGG]2 [AAGC]7.3	AAGG [AAGC]11.3				-	-	9.3d	-	-	-	-	he
ZFMK-TIS-66937	Varanus exanthematicus	VarExa7	322	AAGG [AAGC]11.3	AAGG [AAGC]11.3				-	-	12.3	-	-	-	-	he
ZFMK-TIS-66938	Varanus exanthematicus	VarExa7	322	[AAGG]2 [AAGC]7.3	AAGG [AAGC]11.3				T	G	9.3d	-	-	-	-	he
ZFMK-TIS-66938	Varanus exanthematicus	VarExa7	322	AAGG [AAGC]11.3	AAGG [AAGC]11.3				-	-	12.3	-	T	-	A	he
ZFMK-TIS-66939	Varanus exanthematicus	VarExa7	322	[AAGG]2 [AAGC]5.3	AAGG [AAGC]11.3				T	G	7.3d	G	-	-	A	he
ZFMK-TIS-66939	Varanus exanthematicus	VarExa7	322	[AAGG]2 [AAGC]7.3	AAGG [AAGC]11.3				-	-	9.3d	-	-	-	-	he
ZFMK-TIS-66940	Varanus exanthematicus	VarExa7	322	[AAGG]2 [AAGC]7.3	AAGG [AAGC]11.3				-	-	9.3d	-	-	-	A	ho
ZFMK-TIS-66940	Varanus exanthematicus	VarExa7	322	[AAGG]2 [AAGC]7.3	AAGG [AAGC]11.3				-	-	9.3d	-	-	-	A	ho
ZFMK-TIS-66941	Varanus exanthematicus	VarExa7	322	AAGG [AAGC]11.3	AAGG [AAGC]11.3				-	-	12.3	-	-	-	-	he
ZFMK-TIS-66941	Varanus exanthematicus	VarExa7	322	[AAGG]4 AAGG [AAGC]9.3	AAGG [AAGC]11.3				-	-	14.3e	-	-	-	-	he
ZFMK-TIS-66942	Varanus exanthematicus	VarExa7	322	[AAGG]2 [AAGC]7.3	AAGG [AAGC]11.3				-	-	9.3d	-	-	-	A	ho
ZFMK-TIS-66942	Varanus exanthematicus	VarExa7	322	[AAGG]2 [AAGC]7.3	AAGG [AAGC]11.3				-	-	9.3d	-	-	-	A	ho
ZFMK-TIS-66943	Varanus exanthematicus	VarExa7	322	AAGG [AAGC]11.3	AAGG [AAGC]11.3				-	-	12.3	-	-	-	-	he
ZFMK-TIS-66943	Varanus exanthematicus	VarExa7	322	[AAGG]4 [AAGC]11 [AAGG]1.3	AAGG [AAGC]11.3				T	G	16.3f	-	-	-	-	he
ZFMK-TIS-66944	Varanus exanthematicus	VarExa7	322	AAGG [AAGC]11.3	AAGG [AAGC]11.3				-	-	12.3	-	-	T	A	he
ZFMK-TIS-66944	Varanus exanthematicus	VarExa7	322	[AAGG]3 [AAGC]8 AACC AAGC [AAGG]1.3	AAGG [AAGC]11.3				-	G	14.3g	-	-	T	A	he

## Sheet: VarExa8
ZFMK-TIS	Species	Locus	Ref Amp size	Repeat motif	Ref allele	NCBI No	Scaffold ID	LFA Sample ID			inheritance	Allele Nr.
									88 Msat	156 C->G
ZFMK-TIS-66935	Varanus exanthematicus	VarExa8	302	[AATG]4 AATA [AATG]6.1	[AATG]12.1				11.1b	-	he
ZFMK-TIS-66935	Varanus exanthematicus	VarExa8	302	[AATG]12.1	[AATG]12.1				12.1	G	he
ZFMK-TIS-66936	Varanus exanthematicus	VarExa8	302	[AATG]4 AATA [AATG]6.1	[AATG]12.1				11.1b	G	he
ZFMK-TIS-66936	Varanus exanthematicus	VarExa8	302	[AATG]14.1	[AATG]12.1				14.1	G	he
ZFMK-TIS-66937	Varanus exanthematicus	VarExa8	302	[AATG]12.1	[AATG]12.1				12.1	-	he
ZFMK-TIS-66937	Varanus exanthematicus	VarExa8	302	[AATG]15.1	[AATG]12.1				15.1	-	he
ZFMK-TIS-66938	Varanus exanthematicus	VarExa8	302	[AATG]12.1	[AATG]12.1				12.1	-	ho
ZFMK-TIS-66938	Varanus exanthematicus	VarExa8	302	[AATG]12.1	[AATG]12.1				12.1	-	ho
ZFMK-TIS-66939	Varanus exanthematicus	VarExa8	302	[AATG]12.1	[AATG]12.1				12.1	-	he
ZFMK-TIS-66939	Varanus exanthematicus	VarExa8	302	[AATG]14.1	[AATG]12.1				14.1	-	he
ZFMK-TIS-66940	Varanus exanthematicus	VarExa8	302	[AATG]10.1	[AATG]12.1				10.1	-	he
ZFMK-TIS-66940	Varanus exanthematicus	VarExa8	302	[AATG]12.1	[AATG]12.1				12.1	-	he
ZFMK-TIS-66941	Varanus exanthematicus	VarExa8	302	[AATG]10.1	[AATG]12.1				10.1	G	he
ZFMK-TIS-66941	Varanus exanthematicus	VarExa8	302	[AATG]4 AATA [AATG]6.1	[AATG]12.1				11.1b	-	he
ZFMK-TIS-66942	Varanus exanthematicus	VarExa8	302	[AATG]14.1	[AATG]12.1				14.1	-	he
ZFMK-TIS-66942	Varanus exanthematicus	VarExa8	302	[AATG]15.1	[AATG]12.1				15.1	-	he
ZFMK-TIS-66943	Varanus exanthematicus	VarExa8	302	[AATG]12.1	[AATG]12.1				12.1	G	he
ZFMK-TIS-66943	Varanus exanthematicus	VarExa8	302	[AATG]4 AATA [AATG]7.1	[AATG]12.1				12.1b	-	he
ZFMK-TIS-66944	Varanus exanthematicus	VarExa8	302	[AATG]12.1	[AATG]12.1				12.1	-	ho
ZFMK-TIS-66944	Varanus exanthematicus	VarExa8	302	[AATG]12.1	[AATG]12.1				12.1	-	ho

## Sheet: VarExa9
ZFMK-TIS	Species	Locus	Ref Amp size	Repeat motif	Ref allele	NCBI No	Scaffold ID	LFA Sample ID	Haplotype						inheritance	Allele Nr.
									50 G->A	56 G->A	58 A->G	68 C->T	94 A->C	159 Msat
ZFMK-TIS-66935	Varanus exanthematicus	VarExa9	312	[ATAG]12.1	[ATAG]12.1				-	-	G	T	-	12.1	he
ZFMK-TIS-66935	Varanus exanthematicus	VarExa9	312	[ATAG]13.1	[ATAG]12.1				-	A	G	T	C	13.1	he
ZFMK-TIS-66936	Varanus exanthematicus	VarExa9	312	[ATAG]13.1	[ATAG]12.1				-	-	-	-	-	13.1	ho
ZFMK-TIS-66936	Varanus exanthematicus	VarExa9	312	[ATAG]13.1	[ATAG]12.1				-	-	-	-	-	13.1	ho
ZFMK-TIS-66937	Varanus exanthematicus	VarExa9	312	[ATAG]15.1	[ATAG]12.1				-	-	-	-	-	15.1	he
ZFMK-TIS-66937	Varanus exanthematicus	VarExa9	312	[ATAG]19.1	[ATAG]12.1				-	-	-	-	-	19.1	he
ZFMK-TIS-66938	Varanus exanthematicus	VarExa9	312	[ATAG]12.1	[ATAG]12.1				-	-	-	-	-	12.1	he
ZFMK-TIS-66938	Varanus exanthematicus	VarExa9	312	[ATAG]18.1	[ATAG]12.1				-	-	-	-	-	18.1	he
ZFMK-TIS-66939	Varanus exanthematicus	VarExa9	312	[ATAG]21.1	[ATAG]12.1				-	-	-	-	-	21.1	he
ZFMK-TIS-66939	Varanus exanthematicus	VarExa9	312	[ATAG]23.1	[ATAG]12.1				-	-	-	-	-	23.1	he
ZFMK-TIS-66940	Varanus exanthematicus	VarExa9	312	[ATAG]17.1	[ATAG]12.1				-	-	-	-	-	17.1	he
ZFMK-TIS-66940	Varanus exanthematicus	VarExa9	312	[ATAG]21.1	[ATAG]12.1				-	-	-	-	-	21.1	he
ZFMK-TIS-66941	Varanus exanthematicus	VarExa9	312	[ATAG]12.1	[ATAG]12.1				-	-	-	-	-	12.1	he
ZFMK-TIS-66941	Varanus exanthematicus	VarExa9	312	[ATAG]18.1	[ATAG]12.1				A	-	-	-	-	18.1	he
ZFMK-TIS-66942	Varanus exanthematicus	VarExa9	312	[ATAG]19.1	[ATAG]12.1				-	-	G	-	-	19.1	he
ZFMK-TIS-66942	Varanus exanthematicus	VarExa9	312	[ATAG]19.1	[ATAG]12.1				-	-	-	-	-	19.1	he
ZFMK-TIS-66943	Varanus exanthematicus	VarExa9	312	[ATAG]12.1	[ATAG]12.1				-	-	-	-	-	12.1	he
ZFMK-TIS-66943	Varanus exanthematicus	VarExa9	312	[ATAG]14.1	[ATAG]12.1				-	A	G	T	C	14.1	he
ZFMK-TIS-66944	Varanus exanthematicus	VarExa9	312	[ATAG]12.1	[ATAG]12.1				-	-	-	-	-	12.1	he
ZFMK-TIS-66944	Varanus exanthematicus	VarExa9	312	[ATAG]17.1	[ATAG]12.1				-	-	-	-	-	17.1	he

## Sheet: VarExa10
ZFMK-TIS	Species	Locus	Ref Amp size	Repeat motif	Ref allele	NCBI No	Scaffold ID	LFA Sample ID							inheritance	Allele Nr.
									53 T->C	66 A->G	68 C->T	74 A->G	125 A->G	164 Msat
ZFMK-TIS-66935	Varanus exanthematicus	VarExa10	326	[TCCA]12	[TCCA]12				C	G	-	G	-	12	he
ZFMK-TIS-66935	Varanus exanthematicus	VarExa10	326	[TCCA]13	[TCCA]12				-	-	-	-	-	13	he
ZFMK-TIS-66936	Varanus exanthematicus	VarExa10	326	[TCCA]9	[TCCA]12				-	G	T	G	G	9	he
ZFMK-TIS-66936	Varanus exanthematicus	VarExa10	326	[TCCA]12	[TCCA]12				-	-	-	-	-	12	he
ZFMK-TIS-66937	Varanus exanthematicus	VarExa10	326	[TCCA]13	[TCCA]12				-	-	-	-	-	13	ho
ZFMK-TIS-66937	Varanus exanthematicus	VarExa10	326	[TCCA]13	[TCCA]12				-	-	-	-	-	13	ho
ZFMK-TIS-66938	Varanus exanthematicus	VarExa10	326	[TCCA]12	[TCCA]12				C	G	-	G	-	12	he
ZFMK-TIS-66938	Varanus exanthematicus	VarExa10	326	[TCCA]12	[TCCA]12				-	-	-	-	-	12	he
ZFMK-TIS-66939	Varanus exanthematicus	VarExa10	326	[TCCA]11	[TCCA]12				C	G	-	G	-	11	he
ZFMK-TIS-66939	Varanus exanthematicus	VarExa10	326	[TCCA]12	[TCCA]12				-	-	-	-	-	12	he
ZFMK-TIS-66940	Varanus exanthematicus	VarExa10	326	[TCCA]12	[TCCA]12				C	G	-	G	-	12	he
ZFMK-TIS-66940	Varanus exanthematicus	VarExa10	326	[TCCA]14	[TCCA]12				-	-	-	-	-	14	he
ZFMK-TIS-66941	Varanus exanthematicus	VarExa10	326	[TCCA]12	[TCCA]12				C	G	-	G	-	12	ho
ZFMK-TIS-66941	Varanus exanthematicus	VarExa10	326	[TCCA]12	[TCCA]12				C	G	-	G	-	12	ho
ZFMK-TIS-66942	Varanus exanthematicus	VarExa10	326	[TCCA]12	[TCCA]12				C	G	-	G	-	12	he
ZFMK-TIS-66942	Varanus exanthematicus	VarExa10	326	[TCCA]12	[TCCA]12				-	-	-	-	-	12	he
ZFMK-TIS-66943	Varanus exanthematicus	VarExa10	326	[TCCA]11	[TCCA]12				C	G	-	G	-	11	he
ZFMK-TIS-66943	Varanus exanthematicus	VarExa10	326	[TCCA]11	[TCCA]12				-	-	-	-	-	11	he
ZFMK-TIS-66944	Varanus exanthematicus	VarExa10	326	[TCCA]12	[TCCA]12				-	-	-	-	-	12	ho
ZFMK-TIS-66944	Varanus exanthematicus	VarExa10	326	[TCCA]12	[TCCA]12				-	-	-	-	-	12	ho

## Sheet: VarExa12
ZFMK-TIS	Species	Locus	Ref Amp size	Repeat motif	Ref allele	NCBI No	Scaffold ID	LFA Sample ID	Haplotype					inheritance	Allele Nr.
									107 G->A	131 Msat	206 C->T	289 T->C	299 A->G
ZFMK-TIS-66935	Varanus exanthematicus	VarExa12	323	[ATAG]16	[ATAG]15				-	16	-	-	-	he
ZFMK-TIS-66935	Varanus exanthematicus	VarExa12	323	[ATAG]17	[ATAG]15				-	17	-	-	-	he
ZFMK-TIS-66936	Varanus exanthematicus	VarExa12	323	[ATAG]16	[ATAG]15				A	16	-	-	-	he
ZFMK-TIS-66936	Varanus exanthematicus	VarExa12	323	[ATAG]17	[ATAG]15				A	17	-	C	G	he
ZFMK-TIS-66937	Varanus exanthematicus	VarExa12	323	[ATAG]16	[ATAG]15				A	16	-	-	-	he
ZFMK-TIS-66937	Varanus exanthematicus	VarExa12	323	[ATAG]2 [ACAG]12 [ATAG]2	[ATAG]15				-	16b	-	-	G	he
ZFMK-TIS-66938	Varanus exanthematicus	VarExa12	323	[ATAG]2 [ACAG]11 ATAG	[ATAG]15				-	14c	-	-	G	he
ZFMK-TIS-66938	Varanus exanthematicus	VarExa12	323	[ATAG]17	[ATAG]15				-	17	T	-	-	he
ZFMK-TIS-66939	Varanus exanthematicus	VarExa12	323	[ATAG]16	[ATAG]15				A	16	-	-	G	he
ZFMK-TIS-66939	Varanus exanthematicus	VarExa12	323	[ATAG]17	[ATAG]15				A	17	-	-	G	he
ZFMK-TIS-66940	Varanus exanthematicus	VarExa12	323	[ATAG]16	[ATAG]15				-	16	-	-	-	he
ZFMK-TIS-66940	Varanus exanthematicus	VarExa12	323	[ATAG]2 [ACAG]12 [ATAG]2	[ATAG]15				-	16b	-	-	-	he
ZFMK-TIS-66941	Varanus exanthematicus	VarExa12	323	[ATAG]14	[ATAG]15				-	14	-	-	-	he
ZFMK-TIS-66941	Varanus exanthematicus	VarExa12	323	[ATAG]17	[ATAG]15				-	17	-	-	-	he
ZFMK-TIS-66942	Varanus exanthematicus	VarExa12	323	[ATAG]16	[ATAG]15				A	16	-	-	G	he
ZFMK-TIS-66942	Varanus exanthematicus	VarExa12	323	[ATAG]17	[ATAG]15				-	17	-	-	G	he
ZFMK-TIS-66943	Varanus exanthematicus	VarExa12	323	[ATAG]16	[ATAG]15				A	16	-	-	-	he
ZFMK-TIS-66943	Varanus exanthematicus	VarExa12	323	[ATAG]2 [ACAG]13 [ATAG]2	[ATAG]15				-	17b	-	-	G	he
ZFMK-TIS-66944	Varanus exanthematicus	VarExa12	323	[ATAG]15	[ATAG]15				-	15	-	-	-	he
ZFMK-TIS-66944	Varanus exanthematicus	VarExa12	323	[ATAG]2 [ACAG]12 [ATAG]2	[ATAG]15				-	16b	-	-	-	he

[truncated: 14 more sheets: VarExa13, VarExa14, VarExa15, VarExa16, VarExa17, VarExa18, VarExa20, VarExa21, VarExa22, VarExa23, VarExa26, VarExa28, VarExa29, VarExa30]
