# Supplementary material for: FOGS: A SNPSTR Marker Database to Combat Wildlife Trafficking and a Cell Culture Bank for Ex‐Situ Conservation
Source: Mol Ecol Resour. 2025 Jan 10;25(4):e14062. doi: 10.1111/1755-0998.14062 (PMC11969641; doi:10.1111/1755-0998.14062)
Supplement: Supplementary file 4 — Table S4. SNPSTR data. [file MEN-25-e14062-s001.zip › Supplementary S4/Varanus_niloticus_SNPSTR.xlsx]

## Sheet: VarNil1
ZFMK-TIS	Species	Locus	Ref Amp size	Repeat motif	Ref allele	NCBI No	Scaffold ID	LFA Sample ID			inheritance	Allele Nr.
									143 Msat	235 G->A
ZFMK-TIS-66945	Varanus niloticus	VarNil1	301	[TAGA]12	[TAGA]12				12	-	he
ZFMK-TIS-66945	Varanus niloticus	VarNil1	301	[TAGA]13	[TAGA]12				13	-	he
ZFMK-TIS-66946	Varanus niloticus	VarNil1	301	[TAGA]12	[TAGA]12				12	-	he
ZFMK-TIS-66946	Varanus niloticus	VarNil1	301	[TAGA]14	[TAGA]12				14	-	he
ZFMK-TIS-66947	Varanus niloticus	VarNil1	301	[TAGA]12	[TAGA]12				12	-	he
ZFMK-TIS-66947	Varanus niloticus	VarNil1	301	[TAGA]13	[TAGA]12				13	-	he
ZFMK-TIS-66948	Varanus niloticus	VarNil1	301	[TAGA]14	[TAGA]12				14	-	he
ZFMK-TIS-66948	Varanus niloticus	VarNil1	301	[TAGA]10 CAGA [TAGA]3	[TAGA]12				14b	-	he
ZFMK-TIS-66949	Varanus niloticus	VarNil1	301	[TAGA]12	[TAGA]12				12	-	he
ZFMK-TIS-66949	Varanus niloticus	VarNil1	301	[TAGA]13	[TAGA]12				13	A	he
ZFMK-TIS-66950	Varanus niloticus	VarNil1	301	[TAGA]4 TTGA [TAGA]8	[TAGA]12				13c	-	he
ZFMK-TIS-66950	Varanus niloticus	VarNil1	301	[TAGA]6 TTGA [TAGA]6	[TAGA]12				13d	-	he
ZFMK-TIS-66951	Varanus niloticus	VarNil1	301	[TAGA]13	[TAGA]12				13	A	he
ZFMK-TIS-66951	Varanus niloticus	VarNil1	301	[TAGA]15	[TAGA]12				15	-	he
ZFMK-TIS-66952	Varanus niloticus	VarNil1	301	[TAGA]13	[TAGA]12				13	A	he
ZFMK-TIS-66952	Varanus niloticus	VarNil1	301	[TAGA]14	[TAGA]12				14	-	he
ZFMK-TIS-66953	Varanus niloticus	VarNil1	301	[TAGA]12	[TAGA]12				12	-	he
ZFMK-TIS-66953	Varanus niloticus	VarNil1	301	[TAGA]14	[TAGA]12				14	-	he
ZFMK-TIS-66954	Varanus niloticus	VarNil1	301	[TAGA]10 TGGA [TAGA]3	[TAGA]12				14e	-	he
ZFMK-TIS-66954	Varanus niloticus	VarNil1	301	[TAGA]13 TGGA	[TAGA]12				14f	-	he

## Sheet: VarNil2
ZFMK-TIS	Species	Locus	Ref Amp size	Repeat motif	Ref allele	NCBI No	Scaffold ID	LFA Sample ID	Haplotype			inheritance	Allele Nr.
									134 Msat	247 G->A	266 C->T
ZFMK-TIS-66945	Varanus niloticus	VarNil2	338	[AGAT]14.2	[AGAT]14.2				14.2	-	-	ho
ZFMK-TIS-66945	Varanus niloticus	VarNil2	338	[AGAT]14.2	[AGAT]14.2				14.2	-	-	ho
ZFMK-TIS-66946	Varanus niloticus	VarNil2	338	[AGAT]14.2	[AGAT]14.2				14.2	-	-	ho
ZFMK-TIS-66946	Varanus niloticus	VarNil2	338	[AGAT]14.2	[AGAT]14.2				14.2	-	-	ho
ZFMK-TIS-66947	Varanus niloticus	VarNil2	338	[AGAT]14.2	[AGAT]14.2				14.2	A	T	he
ZFMK-TIS-66947	Varanus niloticus	VarNil2	338	[AGAT]16.2	[AGAT]14.2				16.2	A	T	he
ZFMK-TIS-66948	Varanus niloticus	VarNil2	338	[AGAT]14.2	[AGAT]14.2				14.2	-	-	he
ZFMK-TIS-66948	Varanus niloticus	VarNil2	338	[AGAT]16.2	[AGAT]14.2				16.2	-	-	he
ZFMK-TIS-66949	Varanus niloticus	VarNil2	338	[AGAT]14.2	[AGAT]14.2				14.2	-	-	he
ZFMK-TIS-66949	Varanus niloticus	VarNil2	338	[AGAT]16.2	[AGAT]14.2				16.2	-	-	he
ZFMK-TIS-66950	Varanus niloticus	VarNil2	338	[AGAT]14.2	[AGAT]14.2				14.2	-	-	he
ZFMK-TIS-66950	Varanus niloticus	VarNil2	338	[AGAT]2 (GAT AGAT)2 GAT [AGAT]9.2	[AGAT]14.2				16.2b	-	-	he
ZFMK-TIS-66951	Varanus niloticus	VarNil2	338	[AGAT]14.2	[AGAT]14.2				14.2	-	-	he
ZFMK-TIS-66951	Varanus niloticus	VarNil2	338	[AGAT]2 (GAT AGAT)2 GAT [AGAT]9.2	[AGAT]14.2				16.2b	-	-	he
ZFMK-TIS-66952	Varanus niloticus	VarNil2	338	[AGAT]2 (GAT AGAT)2 GAT [AGAT]9.2	[AGAT]14.2				16.2b	-	-	he
ZFMK-TIS-66952	Varanus niloticus	VarNil2	338	[AGAT]17.2	[AGAT]14.2				17.2	-	-	he
ZFMK-TIS-66953	Varanus niloticus	VarNil2	338	[AGAT]14.2	[AGAT]14.2				14.2	A	T	he
ZFMK-TIS-66953	Varanus niloticus	VarNil2	338	[AGAT]16.2	[AGAT]14.2				16.2	A	T	he
ZFMK-TIS-66954	Varanus niloticus	VarNil2	338	[AGAT]14.2	[AGAT]14.2				14.2	-	-	ho
ZFMK-TIS-66954	Varanus niloticus	VarNil2	338	[AGAT]14.2	[AGAT]14.2				14.2	-	-	ho

## Sheet: VarNil3
ZFMK-TIS	Species	Locus	Ref Amp size	Repeat motif	Ref allele	NCBI No	Scaffold ID	LFA Sample ID		inheritance	Allele Nr.
									104 Msat
ZFMK-TIS-66945	Varanus niloticus	VarNil3	300	[ATAG]7.2	[ATAG]11.2				7.2	ho
ZFMK-TIS-66945	Varanus niloticus	VarNil3	300	[ATAG]7.2	[ATAG]11.2				7.2	ho
ZFMK-TIS-66946	Varanus niloticus	VarNil3	300	[ATAG]7.2	[ATAG]11.2				7.2	ho
ZFMK-TIS-66946	Varanus niloticus	VarNil3	300	[ATAG]7.2	[ATAG]11.2				7.2	ho
ZFMK-TIS-66947	Varanus niloticus	VarNil3	300	[ATAG]11.2	[ATAG]11.2				11.2	ho
ZFMK-TIS-66947	Varanus niloticus	VarNil3	300	[ATAG]11.2	[ATAG]11.2				11.2	ho
ZFMK-TIS-66948	Varanus niloticus	VarNil3	300	[ATAG]7.2	[ATAG]11.2				7.2	he
ZFMK-TIS-66948	Varanus niloticus	VarNil3	300	[ATAG]11.2	[ATAG]11.2				11.2	he
ZFMK-TIS-66949	Varanus niloticus	VarNil3	300	[ATAG]11.2	[ATAG]11.2				11.2	he
ZFMK-TIS-66949	Varanus niloticus	VarNil3	300	[ATAG]12.2	[ATAG]11.2				12.2	he
ZFMK-TIS-66950	Varanus niloticus	VarNil3	300	[ATAG]11.2	[ATAG]11.2				11.2	ho
ZFMK-TIS-66950	Varanus niloticus	VarNil3	300	[ATAG]11.2	[ATAG]11.2				11.2	ho
ZFMK-TIS-66951	Varanus niloticus	VarNil3	300	[ATAG]5 ATG [ATAG]10.2	[ATAG]11.2				16.2b	ho
ZFMK-TIS-66951	Varanus niloticus	VarNil3	300	[ATAG]5 ATG [ATAG]10.2	[ATAG]11.2				16.2b	ho
ZFMK-TIS-66952	Varanus niloticus	VarNil3	300	[ATAG]12.2	[ATAG]11.2				12.2	ho
ZFMK-TIS-66952	Varanus niloticus	VarNil3	300	[ATAG]12.2	[ATAG]11.2				12.2	ho
ZFMK-TIS-66953	Varanus niloticus	VarNil3	300	[ATAG]11.2	[ATAG]11.2				11.2	ho
ZFMK-TIS-66953	Varanus niloticus	VarNil3	300	[ATAG]11.2	[ATAG]11.2				11.2	ho
ZFMK-TIS-66954	Varanus niloticus	VarNil3	300	[ATAG]7.2	[ATAG]11.2				7.2	he
ZFMK-TIS-66954	Varanus niloticus	VarNil3	300	[ATAG]11.2	[ATAG]11.2				11.2	he

## Sheet: VarNil4
ZFMK-TIS	Species	Locus	Ref Amp size	Repeat motif	Ref allele	NCBI No	Scaffold ID	LFA Sample ID		inheritance	Allele Nr.
									125 Msat
ZFMK-TIS-66945	Varanus niloticus	VarNil4	348	[AATG]14	[AATG]14				14	ho
ZFMK-TIS-66945	Varanus niloticus	VarNil4	348	[AATG]14	[AATG]14				14	ho
ZFMK-TIS-66946	Varanus niloticus	VarNil4	348	[AATG]11	[AATG]14				11	ho
ZFMK-TIS-66946	Varanus niloticus	VarNil4	348	[AATG]11	[AATG]14				11	ho
ZFMK-TIS-66947	Varanus niloticus	VarNil4	348	[AATG]11	[AATG]14				11	ho
ZFMK-TIS-66947	Varanus niloticus	VarNil4	348	[AATG]11	[AATG]14				11	ho
ZFMK-TIS-66948	Varanus niloticus	VarNil4	348	[AATG]11	[AATG]14				11	ho
ZFMK-TIS-66948	Varanus niloticus	VarNil4	348	[AATG]11	[AATG]14				11	ho
ZFMK-TIS-66949	Varanus niloticus	VarNil4	348	[AATG]10	[AATG]14				10	he
ZFMK-TIS-66949	Varanus niloticus	VarNil4	348	[AATG]12	[AATG]14				12	he
ZFMK-TIS-66950	Varanus niloticus	VarNil4	348	[AATG]10	[AATG]14				10	he
ZFMK-TIS-66950	Varanus niloticus	VarNil4	348	[AATG]12	[AATG]14				12	he
ZFMK-TIS-66951	Varanus niloticus	VarNil4	348	[AATG]11	[AATG]14				11	he
ZFMK-TIS-66951	Varanus niloticus	VarNil4	348	[AATG]12	[AATG]14				12	he
ZFMK-TIS-66952	Varanus niloticus	VarNil4	348	[AATG]11	[AATG]14				11	ho
ZFMK-TIS-66952	Varanus niloticus	VarNil4	348	[AATG]11	[AATG]14				11	ho
ZFMK-TIS-66953	Varanus niloticus	VarNil4	348	[AATG]11	[AATG]14				11	he
ZFMK-TIS-66953	Varanus niloticus	VarNil4	348	[AATG]12	[AATG]14				12	he
ZFMK-TIS-66954	Varanus niloticus	VarNil4	348	[AATG]14	[AATG]14				14	ho
ZFMK-TIS-66954	Varanus niloticus	VarNil4	348	[AATG]14	[AATG]14				14	ho

## Sheet: VarNil6
ZFMK-TIS	Species	Locus	Ref Amp size	Repeat motif	Ref allele	NCBI No	Scaffold ID	LFA Sample ID	Haplotype					inheritance	Allele Nr.
									49 G->C	75 G->T	90 A->G	144 Msat	205 C->T
ZFMK-TIS-66945	Varanus niloticus	VarNil6	323	[ATCC]11.2	[ATCC]11.2				-	-	-	11.2	-	ho
ZFMK-TIS-66945	Varanus niloticus	VarNil6	323	[ATCC]11.2	[ATCC]11.2				-	-	-	11.2	-	ho
ZFMK-TIS-66946	Varanus niloticus	VarNil6	323	[ATCC]11.2	[ATCC]11.2				-	-	-	11.2	-	he
ZFMK-TIS-66946	Varanus niloticus	VarNil6	323	[ATCC]12.2	[ATCC]11.2				-	-	-	12.2	-	he
ZFMK-TIS-66947	Varanus niloticus	VarNil6	323	[ATCC]11.2	[ATCC]11.2				-	-	-	11.2	-	ho
ZFMK-TIS-66947	Varanus niloticus	VarNil6	323	[ATCC]11.2	[ATCC]11.2				-	-	-	11.2	-	ho
ZFMK-TIS-66948	Varanus niloticus	VarNil6	323	[ATCC]11.2	[ATCC]11.2				-	-	-	11.2	-	ho
ZFMK-TIS-66948	Varanus niloticus	VarNil6	323	[ATCC]11.2	[ATCC]11.2				-	-	-	11.2	-	ho
ZFMK-TIS-66949	Varanus niloticus	VarNil6	323	[ATCC]11.2	[ATCC]11.2				-	T	G	11.2	T	he
ZFMK-TIS-66949	Varanus niloticus	VarNil6	323	[ATCC]13.2	[ATCC]11.2				-	T	G	13.2	T	he
ZFMK-TIS-66950	Varanus niloticus	VarNil6	323	[ATCC]11.2	[ATCC]11.2				C	T	G	11.2	T	he
ZFMK-TIS-66950	Varanus niloticus	VarNil6	323	[ATCC]12.2	[ATCC]11.2				-	-	-	12.2	-	he
ZFMK-TIS-66951	Varanus niloticus	VarNil6	323	[ATCC]12.2	[ATCC]11.2				-	-	-	12.2	-	ho
ZFMK-TIS-66951	Varanus niloticus	VarNil6	323	[ATCC]12.2	[ATCC]11.2				-	-	-	12.2	-	ho
ZFMK-TIS-66952	Varanus niloticus	VarNil6	323	[ATCC]12.2	[ATCC]11.2				-	-	-	12.2	-	ho
ZFMK-TIS-66952	Varanus niloticus	VarNil6	323	[ATCC]12.2	[ATCC]11.2				-	-	-	12.2	-	ho
ZFMK-TIS-66953	Varanus niloticus	VarNil6	323	[ATCC]11.2	[ATCC]11.2				-	-	-	11.2	-	ho
ZFMK-TIS-66953	Varanus niloticus	VarNil6	323	[ATCC]11.2	[ATCC]11.2				-	-	-	11.2	-	ho
ZFMK-TIS-66954	Varanus niloticus	VarNil6	323	[ATCC]11.2	[ATCC]11.2				-	-	-	11.2	-	ho
ZFMK-TIS-66954	Varanus niloticus	VarNil6	323	[ATCC]11.2	[ATCC]11.2				-	-	-	11.2	-	ho

## Sheet: VarNil7
ZFMK-TIS	Species	Locus	Ref Amp size	Repeat motif	Ref allele	NCBI No	Scaffold ID	LFA Sample ID	Haplotype		inheritance	Allele Nr.
									87 C->T	f
ZFMK-TIS-66945	Varanus niloticus	VarNil7	333	[AGAT]10.2	[AGAT]11.2				-	10.2	he
ZFMK-TIS-66945	Varanus niloticus	VarNil7	333	[AGAT]11.2	[AGAT]11.2				-	11.2	he
ZFMK-TIS-66946	Varanus niloticus	VarNil7	333	AG [AGAT]9.2	[AGAT]11.2				-	10.2b	he
ZFMK-TIS-66946	Varanus niloticus	VarNil7	333	[AGAT]11.2	[AGAT]11.2				-	11.2	he
ZFMK-TIS-66947	Varanus niloticus	VarNil7	333	[AGAT]7.2	[AGAT]11.2				T	7.2	he
ZFMK-TIS-66947	Varanus niloticus	VarNil7	333	AG [AGAT]9.2	[AGAT]11.2				-	10.2b	he
ZFMK-TIS-66948	Varanus niloticus	VarNil7	333	AG [AGAT]9.2	[AGAT]11.2				-	10.2b	ho
ZFMK-TIS-66948	Varanus niloticus	VarNil7	333	AG [AGAT]9.2	[AGAT]11.2				-	10.2b	ho
ZFMK-TIS-66949	Varanus niloticus	VarNil7	333	[AGAT]7.2	[AGAT]11.2				T	7.2	he
ZFMK-TIS-66949	Varanus niloticus	VarNil7	333	[AGAT]11.2	[AGAT]11.2				T	11.2	he
ZFMK-TIS-66950	Varanus niloticus	VarNil7	333	[AGAT]7.2	[AGAT]11.2				T	7.2	he
ZFMK-TIS-66950	Varanus niloticus	VarNil7	333	[AGAT]11.2	[AGAT]11.2				T	11.2	he
ZFMK-TIS-66951	Varanus niloticus	VarNil7	333	AG [AGAT]8.2	[AGAT]11.2				T	9.2b	he
ZFMK-TIS-66951	Varanus niloticus	VarNil7	333	[AGAT]11.2	[AGAT]11.2				T	11.2	he
ZFMK-TIS-66952	Varanus niloticus	VarNil7	333	AG [AGAT]8.2	[AGAT]11.2				-	9.2b	he
ZFMK-TIS-66952	Varanus niloticus	VarNil7	333	[AGAT]10.2	[AGAT]11.2				T	10.2	he
ZFMK-TIS-66953	Varanus niloticus	VarNil7	333	AG [AGAT]8.2	[AGAT]11.2				-	9.2b	he
ZFMK-TIS-66953	Varanus niloticus	VarNil7	333	[AGAT]12.2	[AGAT]11.2				-	12.2	he
ZFMK-TIS-66954	Varanus niloticus	VarNil7	333	[AGAT]10.2	[AGAT]11.2				-	10.2	he
ZFMK-TIS-66954	Varanus niloticus	VarNil7	333	[AGAT]11.2	[AGAT]11.2				-	11.2	he

## Sheet: VarNil8
ZFMK-TIS	Species	Locus	Ref Amp size	Repeat motif	Ref allele	NCBI No	Scaffold ID	LFA Sample ID		inheritance	Allele Nr.
									141 Msat
ZFMK-TIS-66945	Varanus niloticus	VarNil8	305	[CAGG]6.3	[CAGG]11.3				6.3	ho
ZFMK-TIS-66945	Varanus niloticus	VarNil8	305	[CAGG]6.3	[CAGG]11.3				6.3	ho
ZFMK-TIS-66946	Varanus niloticus	VarNil8	305	[CAGG]6.3	[CAGG]11.3				6.3	he
ZFMK-TIS-66946	Varanus niloticus	VarNil8	305	[CAGG]11.3	[CAGG]11.3				11.3	he
ZFMK-TIS-66947	Varanus niloticus	VarNil8	305	[CAGG]5.3	[CAGG]11.3				5.3	ho
ZFMK-TIS-66947	Varanus niloticus	VarNil8	305	[CAGG]5.3	[CAGG]11.3				5.3	ho
ZFMK-TIS-66948	Varanus niloticus	VarNil8	305	[CAGG]5.3	[CAGG]11.3				5.3	he
ZFMK-TIS-66948	Varanus niloticus	VarNil8	305	[CAGG]6.3	[CAGG]11.3				6.3	he
ZFMK-TIS-66949	Varanus niloticus	VarNil8	305	[CAGG]5.3	[CAGG]11.3				5.3	ho
ZFMK-TIS-66949	Varanus niloticus	VarNil8	305	[CAGG]5.3	[CAGG]11.3				5.3	ho
ZFMK-TIS-66950	Varanus niloticus	VarNil8	305	[CAGG]5.3	[CAGG]11.3				5.3	ho
ZFMK-TIS-66950	Varanus niloticus	VarNil8	305	[CAGG]5.3	[CAGG]11.3				5.3	ho
ZFMK-TIS-66951	Varanus niloticus	VarNil8	305	[CAGG]6.3	[CAGG]11.3				6.3	ho
ZFMK-TIS-66951	Varanus niloticus	VarNil8	305	[CAGG]6.3	[CAGG]11.3				6.3	ho
ZFMK-TIS-66952	Varanus niloticus	VarNil8	305	[CAGG]5.3	[CAGG]11.3				5.3	he
ZFMK-TIS-66952	Varanus niloticus	VarNil8	305	[CAGG]6.3	[CAGG]11.3				6.3	he
ZFMK-TIS-66953	Varanus niloticus	VarNil8	305	[CAGG]5.3	[CAGG]11.3				5.3	ho
ZFMK-TIS-66953	Varanus niloticus	VarNil8	305	[CAGG]5.3	[CAGG]11.3				5.3	ho
ZFMK-TIS-66954	Varanus niloticus	VarNil8	305	[CAGG]6.3	[CAGG]11.3				6.3	he
ZFMK-TIS-66954	Varanus niloticus	VarNil8	305	[CAGG]11.3	[CAGG]11.3				11.3	he

## Sheet: VarNil9
ZFMK-TIS	Species	Locus	Ref Amp size	Repeat motif	Ref allele	NCBI No	Scaffold ID	LFA Sample ID		inheritance	Allele Nr.
									122 Msat
ZFMK-TIS-66945	Varanus niloticus	VarNil9	301	[AATG]4 AATA [AATG]6.3	[AATG]11.3				11.3b	ho
ZFMK-TIS-66945	Varanus niloticus	VarNil9	301	[AATG]4 AATA [AATG]6.3	[AATG]11.3				11.3b	ho
ZFMK-TIS-66946	Varanus niloticus	VarNil9	301	[AATG]4 AATA [AATG]6.3	[AATG]11.3				11.3b	ho
ZFMK-TIS-66946	Varanus niloticus	VarNil9	301	[AATG]4 AATA [AATG]6.3	[AATG]11.3				11.3b	ho
ZFMK-TIS-66947	Varanus niloticus	VarNil9	301		[AATG]11.3				NA	NA
ZFMK-TIS-66947	Varanus niloticus	VarNil9	301		[AATG]11.3				NA	NA
ZFMK-TIS-66948	Varanus niloticus	VarNil9	301		[AATG]11.3				NA	NA
ZFMK-TIS-66948	Varanus niloticus	VarNil9	301		[AATG]11.3				NA	NA
ZFMK-TIS-66949	Varanus niloticus	VarNil9	301	[AATG]11.3	[AATG]11.3				11.3	ho
ZFMK-TIS-66949	Varanus niloticus	VarNil9	301	[AATG]11.3	[AATG]11.3				11.3	ho
ZFMK-TIS-66950	Varanus niloticus	VarNil9	301	[AATG]11.3	[AATG]11.3				11.3	ho
ZFMK-TIS-66950	Varanus niloticus	VarNil9	301	[AATG]11.3	[AATG]11.3				11.3	ho
ZFMK-TIS-66951	Varanus niloticus	VarNil9	301	[AATG]8.3	[AATG]11.3				8.3	ho
ZFMK-TIS-66951	Varanus niloticus	VarNil9	301	[AATG]4 AATA [AATG]6.3	[AATG]11.3				11.3b	ho
ZFMK-TIS-66952	Varanus niloticus	VarNil9	301	[AATG]8.3	[AATG]11.3				8.3	ho
ZFMK-TIS-66952	Varanus niloticus	VarNil9	301	[AATG]8.3	[AATG]11.3				8.3	ho
ZFMK-TIS-66953	Varanus niloticus	VarNil9	301	[AATG]12.3	[AATG]11.3				12.3	ho
ZFMK-TIS-66953	Varanus niloticus	VarNil9	301	[AATG]12.3	[AATG]11.3				12.3	ho
ZFMK-TIS-66954	Varanus niloticus	VarNil9	301	[AATG]9.3	[AATG]11.3				9.3	ho
ZFMK-TIS-66954	Varanus niloticus	VarNil9	301	[AATG]11.3	[AATG]11.3				11.3	ho

## Sheet: VarNil10
ZFMK-TIS	Species	Locus	Ref Amp size	Repeat motif	Ref allele	NCBI No	Scaffold ID	LFA Sample ID	Haplotype			inheritance	Allele Nr.
									100 Msat	148 G->A	252 T->A
ZFMK-TIS-66945	Varanus niloticus	VarNil10	301	[AGAT]3 [GGAT]4	[AGAT]12 GGAT				7b	-	A	he
ZFMK-TIS-66945	Varanus niloticus	VarNil10	301	[AGAT]3 [GGAT]5	[AGAT]12 GGAT				8b	-	A	he
ZFMK-TIS-66946	Varanus niloticus	VarNil10	301	[AGAT]3 [GGAT]5	[AGAT]12 GGAT				8b	-	A	he
ZFMK-TIS-66946	Varanus niloticus	VarNil10	301	[AGAT]11 GGAT	[AGAT]12 GGAT				12	-	A	he
ZFMK-TIS-66947	Varanus niloticus	VarNil10	301	[AGAT]3 [GGAT]5	[AGAT]12 GGAT				8b	-	A	ho
ZFMK-TIS-66947	Varanus niloticus	VarNil10	301	[AGAT]3 [GGAT]5	[AGAT]12 GGAT				8b	-	A	ho
ZFMK-TIS-66948	Varanus niloticus	VarNil10	301	[AGAT]3 [GGAT]4	[AGAT]12 GGAT				7b	-	A	he
ZFMK-TIS-66948	Varanus niloticus	VarNil10	301	[AGAT]11 GGAT	[AGAT]12 GGAT				12	-	A	he
ZFMK-TIS-66949	Varanus niloticus	VarNil10	301	[AGAT]3 [GGAT]4	[AGAT]12 GGAT				7b	-	A	he
ZFMK-TIS-66949	Varanus niloticus	VarNil10	301	[AGAT]3 [GGAT]5	[AGAT]12 GGAT				8b	-	A	he
ZFMK-TIS-66950	Varanus niloticus	VarNil10	301	[AGAT]3 [GGAT]5	[AGAT]12 GGAT				8b	-	A	he
ZFMK-TIS-66950	Varanus niloticus	VarNil10	301	[AGAT]9 [GGAT]5	[AGAT]12 GGAT				14c	-	A	he
ZFMK-TIS-66951	Varanus niloticus	VarNil10	301	[AGAT]3 [GGAT]4	[AGAT]12 GGAT				7b	-	A	he
ZFMK-TIS-66951	Varanus niloticus	VarNil10	301	[AGAT]3 [GGAT]5	[AGAT]12 GGAT				8b	-	A	he
ZFMK-TIS-66952	Varanus niloticus	VarNil10	301	[AGAT]3 [GGAT]4	[AGAT]12 GGAT				7b	-	A	he
ZFMK-TIS-66952	Varanus niloticus	VarNil10	301	[AGAT]2 [AGGT]4 [AGAT]7	[AGAT]12 GGAT				13d	A	A	he
ZFMK-TIS-66953	Varanus niloticus	VarNil10	301	[AGAT]3 [GGAT]4	[AGAT]12 GGAT				7b	-	A	ho
ZFMK-TIS-66953	Varanus niloticus	VarNil10	301	[AGAT]3 [GGAT]4	[AGAT]12 GGAT				7b	-	A	ho
ZFMK-TIS-66954	Varanus niloticus	VarNil10	301	[AGAT]11 GGAT	[AGAT]12 GGAT				12	-	-	ho
ZFMK-TIS-66954	Varanus niloticus	VarNil10	301	[AGAT]11 GGAT	[AGAT]12 GGAT				12	-	-	ho

## Sheet: VarNil11
ZFMK-TIS	Species	Locus	Ref Amp size	Repeat motif	Ref allele	NCBI No	Scaffold ID	LFA Sample ID			inheritance	Allele Nr.
									136 G->T	139 Msat
ZFMK-TIS-66945	Varanus niloticus	VarNil11	307	[GGCA]10.2	[GGCA]11.2				T	10.2	he
ZFMK-TIS-66945	Varanus niloticus	VarNil11	307	[GGCA]11.2	[GGCA]11.2				T	11.2	he
ZFMK-TIS-66946	Varanus niloticus	VarNil11	307	[GGCA]10.2	[GGCA]11.2				T	10.2	he
ZFMK-TIS-66946	Varanus niloticus	VarNil11	307	[GGCA]11.2	[GGCA]11.2				T	11.2	he
ZFMK-TIS-66947	Varanus niloticus	VarNil11	307	[GGCA]10.2	[GGCA]11.2				T	10.2	he
ZFMK-TIS-66947	Varanus niloticus	VarNil11	307	[GGCA]11.2	[GGCA]11.2				T	11.2	he
ZFMK-TIS-66948	Varanus niloticus	VarNil11	307	[GGCA]11.2	[GGCA]11.2				T	11.2	he
ZFMK-TIS-66948	Varanus niloticus	VarNil11	307	GGCG [GGCA]12.2	[GGCA]11.2				-	13.2b	he
ZFMK-TIS-66949	Varanus niloticus	VarNil11	307	[GGCA]8.2	[GGCA]11.2				T	8.2	he
ZFMK-TIS-66949	Varanus niloticus	VarNil11	307	[GGCA]9.2	[GGCA]11.2				T	9.2	he
ZFMK-TIS-66950	Varanus niloticus	VarNil11	307	[GGCA]8.2	[GGCA]11.2				T	8.2	he
ZFMK-TIS-66950	Varanus niloticus	VarNil11	307	[GGCA]9.2	[GGCA]11.2				T	9.2	he
ZFMK-TIS-66951	Varanus niloticus	VarNil11	307	[GGCA]8.2	[GGCA]11.2				T	8.2	he
ZFMK-TIS-66951	Varanus niloticus	VarNil11	307	[GGCA]9.2	[GGCA]11.2				T	9.2	he
ZFMK-TIS-66952	Varanus niloticus	VarNil11	307	[GGCA]9.2	[GGCA]11.2				T	9.2	he
ZFMK-TIS-66952	Varanus niloticus	VarNil11	307	[GGCA]11.2	[GGCA]11.2				T	11.2	he
ZFMK-TIS-66953	Varanus niloticus	VarNil11	307	[GGCA]9.2	[GGCA]11.2				T	9.2	he
ZFMK-TIS-66953	Varanus niloticus	VarNil11	307	[GGCA]11.2	[GGCA]11.2				T	11.2	he
ZFMK-TIS-66954	Varanus niloticus	VarNil11	307	[GGCA]11.2	[GGCA]11.2				T	11.2	he
ZFMK-TIS-66954	Varanus niloticus	VarNil11	307	GGCG [GGCA]12.2	[GGCA]11.2				-	13.2b	he

[truncated: 14 more sheets: VarNil13, VarNil14, VarNil15, VarNil16, VarNil20, VarNil21, VarNil22, VarNil23, VarNil24, VarNil25, VarNil26, VarNil27, VarNil28, VarNil29]
