# Supplementary material for: FOGS: A SNPSTR Marker Database to Combat Wildlife Trafficking and a Cell Culture Bank for Ex‐Situ Conservation
Source: Mol Ecol Resour. 2025 Jan 10;25(4):e14062. doi: 10.1111/1755-0998.14062 (PMC11969641; doi:10.1111/1755-0998.14062)
Supplement: Supplementary file 4 — Table S4. SNPSTR data. [file MEN-25-e14062-s001.zip › Supplementary S4/Varanus_salvator_SNPSTR.xlsx]

## Sheet: VarSal1
ZFMK-TIS	Species	Locus	Ref Amp size	Repeat motif	Ref allele	NCBI No	Scaffold ID	LFA Sample ID	Haplotype		inheritance	Allele Nr.
									55 T->C	167 Msat
ZFMK-TIS-51269	Varanus salvator	VarSal1	308	[GATA]10.3	[GATA]11.3				C	10.3	he
ZFMK-TIS-51269	Varanus salvator	VarSal1	308	[GATA]10.3	[GATA]11.3				-	10.3	he
ZFMK-TIS-51270	Varanus salvator	VarSal1	308	[GATA]6 [GATT]2.3	[GATA]11.3				-	8.3b	he
ZFMK-TIS-51270	Varanus salvator	VarSal1	308	[GATA]10 [GATT]1.3	[GATA]11.3				-	11.3c	he
ZFMK-TIS-51350	Varanus salvator	VarSal1	308	[GATA]10 [GATT]1.3	[GATA]11.3				-	11.3c	ho
ZFMK-TIS-51350	Varanus salvator	VarSal1	308	[GATA]10 [GATT]1.3	[GATA]11.3				-	11.3c	ho
ZFMK-TIS-51351	Varanus salvator	VarSal1	308	[GATA]10.3	[GATA]11.3				-	10.3	he
ZFMK-TIS-51351	Varanus salvator	VarSal1	308	[GATA]12.3	[GATA]11.3				C	12.3	he
ZFMK-TIS-51352	Varanus salvator	VarSal1	308	[GATA]6 [GATT]2.3	[GATA]11.3				-	8.3b	he
ZFMK-TIS-51352	Varanus salvator	VarSal1	308	[GATA]12.3	[GATA]11.3				-	12.3	he
ZFMK-TIS-51353	Varanus salvator	VarSal1	308	[GATA]11.3	[GATA]11.3				-	11.3	he
ZFMK-TIS-51353	Varanus salvator	VarSal1	308	[GATA]11 [GATT]2.3	[GATA]11.3				-	13.3b	he
ZFMK-TIS-51355	Varanus salvator	VarSal1	308	[GATA]11.3	[GATA]11.3				-	11.3	he
ZFMK-TIS-51355	Varanus salvator	VarSal1	308	[GATA]11 [GATT]2.3	[GATA]11.3				-	13.3b	he
ZFMK-TIS-51356	Varanus salvator	VarSal1	308	[GATA]10 [GATT]1.3	[GATA]11.3				-	11.3c	he
ZFMK-TIS-51356	Varanus salvator	VarSal1	308	[GATA]12.3	[GATA]11.3				-	12.3	he
ZFMK-TIS-51359	Varanus salvator	VarSal1	308	[GATA]10 [GATT]2.3	[GATA]11.3				-	12.3b	ho
ZFMK-TIS-51359	Varanus salvator	VarSal1	308	[GATA]10 [GATT]2.3	[GATA]11.3				-	12.3b	ho
ZFMK-TIS-51360	Varanus salvator	VarSal1	308	[GATA]10 [GATT]2.3	[GATA]11.3				-	12.3b	ho
ZFMK-TIS-51360	Varanus salvator	VarSal1	308	[GATA]10 [GATT]2.3	[GATA]11.3				-	12.3b	ho

## Sheet: VarSal2
ZFMK-TIS	Species	Locus	Ref Amp size	Repeat motif	Ref allele	NCBI No	Scaffold ID	LFA Sample ID	Haplotype			inheritance	Allele Nr.
									84 G->A	108 Msat	260 A->G
ZFMK-TIS-51269	Varanus salvator	VarSal2	331	[GAAG]14.2	[GAAG]13.2				A	14.2	-	ho
ZFMK-TIS-51269	Varanus salvator	VarSal2	331	[GAAG]14.2	[GAAG]13.2				A	14.2	-	ho
ZFMK-TIS-51270	Varanus salvator	VarSal2	331	[GAAG]15.2	[GAAG]13.2				-	15.2	-	ho
ZFMK-TIS-51270	Varanus salvator	VarSal2	331	[GAAG]15.2	[GAAG]13.2				-	15.2	-	ho
ZFMK-TIS-51350	Varanus salvator	VarSal2	331	[GAAG]14.2	[GAAG]13.2				-	14.2	G	ho
ZFMK-TIS-51350	Varanus salvator	VarSal2	331	[GAAG]14.2	[GAAG]13.2				-	14.2	G	ho
ZFMK-TIS-51351	Varanus salvator	VarSal2	331	[GAAG]13.2	[GAAG]13.2				-	13.2	G	ho
ZFMK-TIS-51351	Varanus salvator	VarSal2	331	[GAAG]13.2	[GAAG]13.2				-	13.2	G	ho
ZFMK-TIS-51352	Varanus salvator	VarSal2	331	[GAAG]14.2	[GAAG]13.2				-	14.2	G	ho
ZFMK-TIS-51352	Varanus salvator	VarSal2	331	[GAAG]14.2	[GAAG]13.2				-	14.2	G	ho
ZFMK-TIS-51353	Varanus salvator	VarSal2	331	[GAAG]12.2	[GAAG]13.2				-	12.2	G	he
ZFMK-TIS-51353	Varanus salvator	VarSal2	331	[GAAG]15.2	[GAAG]13.2				-	15.2	G	he
ZFMK-TIS-51355	Varanus salvator	VarSal2	331	[GAAG]13.2	[GAAG]13.2				-	13.2	-	ho
ZFMK-TIS-51355	Varanus salvator	VarSal2	331	[GAAG]13.2	[GAAG]13.2				-	13.2	-	ho
ZFMK-TIS-51356	Varanus salvator	VarSal2	331	[GAAG]14.2	[GAAG]13.2				-	14.2	G	he
ZFMK-TIS-51356	Varanus salvator	VarSal2	331	[GAAG]11 GACG [GAAG]2.2	[GAAG]13.2				A	14.2b	G	he
ZFMK-TIS-51359	Varanus salvator	VarSal2	331	[GAAG]11 GACG [GAAG]2.2	[GAAG]13.2				-	12.2b	G	he
ZFMK-TIS-51359	Varanus salvator	VarSal2	331	[GAAG]14.2	[GAAG]13.2				-	14.2	G	he
ZFMK-TIS-51360	Varanus salvator	VarSal2	331	[GAAG]16.2	[GAAG]13.2				A	16.2	-	ho
ZFMK-TIS-51360	Varanus salvator	VarSal2	331	[GAAG]16.2	[GAAG]13.2				A	16.2	-	ho

## Sheet: VarSal3
ZFMK-TIS	Species	Locus	Ref Amp size	Repeat motif	Ref allele	NCBI No	Scaffold ID	LFA Sample ID		inheritance	Allele Nr.
									117 Msat
ZFMK-TIS-51269	Varanus salvator	VarSal3	300	[AAAG]9 [AACG]3.2	[AAAG]14.2				12.2b	he
ZFMK-TIS-51269	Varanus salvator	VarSal3	300	[AAAG]13.2	[AAAG]14.2				13.2	he
ZFMK-TIS-51270	Varanus salvator	VarSal3	300	[AAAG]14.2	[AAAG]14.2				14.2	ho
ZFMK-TIS-51270	Varanus salvator	VarSal3	300	[AAAG]14.2	[AAAG]14.2				14.2	ho
ZFMK-TIS-51350	Varanus salvator	VarSal3	300	[AAAG]11 [AACG]2.2	[AAAG]14.2				13.2b	he
ZFMK-TIS-51350	Varanus salvator	VarSal3	300	[AAAG]13.2	[AAAG]14.2				13.2	he
ZFMK-TIS-51351	Varanus salvator	VarSal3	300	[AAAG]13.2	[AAAG]14.2				13.2	he
ZFMK-TIS-51351	Varanus salvator	VarSal3	300	[AAAG]15 AGAA [CGAA]4	[AAAG]14.2				20c	he
ZFMK-TIS-51352	Varanus salvator	VarSal3	300	[AAAG]14.2	[AAAG]14.2				14.2	he
ZFMK-TIS-51352	Varanus salvator	VarSal3	300	[AAAG]17 AGAA [CGAA]4	[AAAG]14.2				22c	he
ZFMK-TIS-51353	Varanus salvator	VarSal3	300	[AAAG]12.2	[AAAG]14.2				12.2	he
ZFMK-TIS-51353	Varanus salvator	VarSal3	300	[AAAG]14.2	[AAAG]14.2				14.2	he
ZFMK-TIS-51355	Varanus salvator	VarSal3	300	[AAAG]14.2	[AAAG]14.2				14.2	ho
ZFMK-TIS-51355	Varanus salvator	VarSal3	300	[AAAG]14.2	[AAAG]14.2				14.2	ho
ZFMK-TIS-51356	Varanus salvator	VarSal3	300	[AAAG]9 [AACG]2.2	[AAAG]14.2				11.2b	he
ZFMK-TIS-51356	Varanus salvator	VarSal3	300	[AAAG]12 [AACG]2.2	[AAAG]14.2				14.2b	he
ZFMK-TIS-51359	Varanus salvator	VarSal3	300	[AAAG]12.2	[AAAG]14.2				12.2	he
ZFMK-TIS-51359	Varanus salvator	VarSal3	300	[AAAG]12 [AACG]1.2	[AAAG]14.2				13.2b	he
ZFMK-TIS-51360	Varanus salvator	VarSal3	300	[AAAG]14.2	[AAAG]14.2				14.2	he
ZFMK-TIS-51360	Varanus salvator	VarSal3	300	[AAAG]15.2	[AAAG]14.2				15.2	he

## Sheet: VarSal4
ZFMK-TIS	Species	Locus	Ref Amp size	Repeat motif	Ref allele	NCBI No	Scaffold ID	LFA Sample ID		inheritance	Allele Nr.
									152 Msat
ZFMK-TIS-51269	Varanus salvator	VarSal4	340	[CAAG]12.1	[CAAG]11.1				12.1	he
ZFMK-TIS-51269	Varanus salvator	VarSal4	340	[CAAG]13.1	[CAAG]11.1				13.1	he
ZFMK-TIS-51270	Varanus salvator	VarSal4	340	[CAAG]12.1	[CAAG]11.1				12.1	he
ZFMK-TIS-51270	Varanus salvator	VarSal4	340	[CAAG]13.1	[CAAG]11.1				13.1	he
ZFMK-TIS-51350	Varanus salvator	VarSal4	340	[CAAG]12.1	[CAAG]11.1				12.1	ho
ZFMK-TIS-51350	Varanus salvator	VarSal4	340	[CAAG]12.1	[CAAG]11.1				12.1	ho
ZFMK-TIS-51351	Varanus salvator	VarSal4	340	[CAAG]14.1	[CAAG]11.1				14.1	he
ZFMK-TIS-51351	Varanus salvator	VarSal4	340	[CAAG]15.1	[CAAG]11.1				15.1	he
ZFMK-TIS-51352	Varanus salvator	VarSal4	340	[CAAG]13.1	[CAAG]11.1				13.1	he
ZFMK-TIS-51352	Varanus salvator	VarSal4	340	[CAAG]15.1	[CAAG]11.1				15.1	he
ZFMK-TIS-51353	Varanus salvator	VarSal4	340	[CAAG]12.1	[CAAG]11.1				12.1	ho
ZFMK-TIS-51353	Varanus salvator	VarSal4	340	[CAAG]12.1	[CAAG]11.1				12.1	ho
ZFMK-TIS-51355	Varanus salvator	VarSal4	340	[CAAG]11.1	[CAAG]11.1				11.1	ho
ZFMK-TIS-51355	Varanus salvator	VarSal4	340	[CAAG]11.1	[CAAG]11.1				11.1	ho
ZFMK-TIS-51356	Varanus salvator	VarSal4	340	[CAAG]12.1	[CAAG]11.1				12.1	he
ZFMK-TIS-51356	Varanus salvator	VarSal4	340	[CAAG]14.1	[CAAG]11.1				14.1	he
ZFMK-TIS-51359	Varanus salvator	VarSal4	340	[CAAG]13.1	[CAAG]11.1				13.1	he
ZFMK-TIS-51359	Varanus salvator	VarSal4	340	[CAAG]15.1	[CAAG]11.1				15.1	he
ZFMK-TIS-51360	Varanus salvator	VarSal4	340	[CAAG]13.1	[CAAG]11.1				13.1	ho
ZFMK-TIS-51360	Varanus salvator	VarSal4	340	[CAAG]13.1	[CAAG]11.1				13.1	ho

## Sheet: VarSal6
ZFMK-TIS	Species	Locus	Ref Amp size	Repeat motif	Ref allele	NCBI No	Scaffold ID	LFA Sample ID		inheritance	Allele Nr.
									139 Msat
ZFMK-TIS-51269	Varanus salvator	VarSal6	350	[AGAA]12 AGAG GGAA	[AGAA]11				14b	he
ZFMK-TIS-51269	Varanus salvator	VarSal6	350	[AGAA]14 AGAG GGAA	[AGAA]11				16b	he
ZFMK-TIS-51270	Varanus salvator	VarSal6	350	[AGAA]11 AGAG GGAA	[AGAA]11				13b	he
ZFMK-TIS-51270	Varanus salvator	VarSal6	350	[AGAA]12 AGAG GGAA	[AGAA]11				14b	he
ZFMK-TIS-51350	Varanus salvator	VarSal6	350	[AGAA]10	[AGAA]11				10	he
ZFMK-TIS-51350	Varanus salvator	VarSal6	350	[AGAA]11 AGAG GGAA	[AGAA]11				13b	he
ZFMK-TIS-51351	Varanus salvator	VarSal6	350	[AGAA]10 AGAG GGAA	[AGAA]11				12b	he
ZFMK-TIS-51351	Varanus salvator	VarSal6	350	[AGAA]11 AGAG GGAA	[AGAA]11				13b	he
ZFMK-TIS-51352	Varanus salvator	VarSal6	350	[AGAA]11	[AGAA]11				11	he
ZFMK-TIS-51352	Varanus salvator	VarSal6	350	[AGAA]12 AGAG GGAA	[AGAA]11				14b	he
ZFMK-TIS-51353	Varanus salvator	VarSal6	350	[AGAA]9	[AGAA]11				9	he
ZFMK-TIS-51353	Varanus salvator	VarSal6	350	[AGAA]10 AGAG GGAA	[AGAA]11				12b	he
ZFMK-TIS-51355	Varanus salvator	VarSal6	350	[AGAA]11	[AGAA]11				11	he
ZFMK-TIS-51355	Varanus salvator	VarSal6	350	[AGAA]12 AGAG GGAA	[AGAA]11				14b	he
ZFMK-TIS-51356	Varanus salvator	VarSal6	350	[AGAA]11 AGAG GGAA	[AGAA]11				13b	he
ZFMK-TIS-51356	Varanus salvator	VarSal6	350	[AGAA]12 AGAG GGAA	[AGAA]11				14b	he
ZFMK-TIS-51359	Varanus salvator	VarSal6	350	[AGAA]10	[AGAA]11				10	he
ZFMK-TIS-51359	Varanus salvator	VarSal6	350	[AGAA]11 AGAG GGAA	[AGAA]11				13b	he
ZFMK-TIS-51360	Varanus salvator	VarSal6	350	[AGAA]12 AGAG GGAA	[AGAA]11				14b	he
ZFMK-TIS-51360	Varanus salvator	VarSal6	350	[AGAA]13 AGAG GGAA	[AGAA]11				15b	he

## Sheet: VarSal7
ZFMK-TIS	Species	Locus	Ref Amp size	Repeat motif	Ref allele	NCBI No	Scaffold ID	LFA Sample ID		inheritance	Allele Nr.
									88 Msat
ZFMK-TIS-51269	Varanus salvator	VarSal7	301	[AAAG]11.2	[AAAG]12				11.2b	he
ZFMK-TIS-51269	Varanus salvator	VarSal7	301	[AAAG]11.2	[AAAG]12				11.2b	he
ZFMK-TIS-51270	Varanus salvator	VarSal7	301	[AAAG]11	[AAAG]12				11	he
ZFMK-TIS-51270	Varanus salvator	VarSal7	301	[AAAG]11.2	[AAAG]12				11.2b	he
ZFMK-TIS-51350	Varanus salvator	VarSal7	301	[AAAG]13	[AAAG]12				13	he
ZFMK-TIS-51350	Varanus salvator	VarSal7	301	[AAAG]13.2	[AAAG]12				13.2b	he
ZFMK-TIS-51351	Varanus salvator	VarSal7	301	[AAAG]13	[AAAG]12				13	he
ZFMK-TIS-51351	Varanus salvator	VarSal7	301	[AAAG]13.2	[AAAG]12				13.2b	he
ZFMK-TIS-51352	Varanus salvator	VarSal7	301	[AAAG]11.2	[AAAG]12				11.2b	he
ZFMK-TIS-51352	Varanus salvator	VarSal7	301	[AAAG]11.2	[AAAG]12				11.2b	he
ZFMK-TIS-51353	Varanus salvator	VarSal7	301	[AAAG]11	[AAAG]12				11	he
ZFMK-TIS-51353	Varanus salvator	VarSal7	301	[AAAG]11.2	[AAAG]12				11.2b	he
ZFMK-TIS-51355	Varanus salvator	VarSal7	301	[AAAG]12	[AAAG]12				12	he
ZFMK-TIS-51355	Varanus salvator	VarSal7	301	[AAAG]12.2	[AAAG]12				12.2b	he
ZFMK-TIS-51356	Varanus salvator	VarSal7	301	[AAAG]11	[AAAG]12				11	he
ZFMK-TIS-51356	Varanus salvator	VarSal7	301	[AAAG]11.2	[AAAG]12				11.2b	he
ZFMK-TIS-51359	Varanus salvator	VarSal7	301	[AAAG]12	[AAAG]12				12	he
ZFMK-TIS-51359	Varanus salvator	VarSal7	301	[AAAG]12.2	[AAAG]12				12.2b	he
ZFMK-TIS-51360	Varanus salvator	VarSal7	301	[AAAG]8	[AAAG]12				8	he
ZFMK-TIS-51360	Varanus salvator	VarSal7	301	[AAAG]8.2	[AAAG]12				8.2b	he

## Sheet: VarSal8
ZFMK-TIS	Species	Locus	Ref Amp size	Repeat motif	Ref allele	NCBI No	Scaffold ID	LFA Sample ID	Haplotype				inheritance	Allele Nr.
									102 Msat	171 T->C	187 T->C	239 A->C
ZFMK-TIS-51269	Varanus salvator	VarSal8	302	AAAA A [AAAG]6 AATG [AAAG]4 ACAG [AAAG]2 ACAG [AAAG]1.3	AAAA [AAAG]13.3				17.3b	C	-	C	he
ZFMK-TIS-51269	Varanus salvator	VarSal8	302	AAAA A AAAG CAAG [AAAG]9 ACAG [AAAG]2 ACAG [AAAG]1.3	AAAA [AAAG]13.3				17.3c	-	C	C	he
ZFMK-TIS-51270	Varanus salvator	VarSal8	302	AAAA [AAAG]15 ACAA TTAA GCAG TAAA ATCA ATGA	AAAA [AAAG]13.3				22d	-	-	-	he
ZFMK-TIS-51270	Varanus salvator	VarSal8	302	AAAA A [AAAG]15 ACAA TTAA GCAG TAAA ATCA ATGA	AAAA [AAAG]13.3				22e	-	-	-	he
ZFMK-TIS-51350	Varanus salvator	VarSal8	302	AAAA [AAAG]14.3	AAAA [AAAG]13.3				15.3	-	-	C	he
ZFMK-TIS-51350	Varanus salvator	VarSal8	302	AAAA A [AAAG]14.3	AAAA [AAAG]13.3				15.3f	-	-	C	he
ZFMK-TIS-51351	Varanus salvator	VarSal8	302	AAAA [AAAG]18.3	AAAA [AAAG]13.3				19.3	-	-	-	he
ZFMK-TIS-51351	Varanus salvator	VarSal8	302	AAAA A [AAAG]18.3	AAAA [AAAG]13.3				19.3g	-	-	C	he
ZFMK-TIS-51352	Varanus salvator	VarSal8	302	AAAA [AAAG]16 ACAA TTAA GCAG TAAA ATCA ATGA	AAAA [AAAG]13.3				23d	-	-	-	he
ZFMK-TIS-51352	Varanus salvator	VarSal8	302	AAAA A [AAAG]16 ACAA TTAA GCAG TAAA ATCA ATGA	AAAA [AAAG]13.3				23e	-	-	-	he
ZFMK-TIS-51353	Varanus salvator	VarSal8	302	AAAA [AAAG]20.3	AAAA [AAAG]13.3				21.3	-	-	-	he
ZFMK-TIS-51353	Varanus salvator	VarSal8	302	AAAA A [AAAG]20.3	AAAA [AAAG]13.3				21.3f	-	-	C	he
ZFMK-TIS-51355	Varanus salvator	VarSal8	302	AAAA AAGG [AAAG]16.3	AAAA [AAAG]13.3				18.3h	-	-	-	he
ZFMK-TIS-51355	Varanus salvator	VarSal8	302	AAAA A AAGG [AAAG]16.3	AAAA [AAAG]13.3				18.3i	-	-	C	he
ZFMK-TIS-51356	Varanus salvator	VarSal8	302	AAAA [AAAG]8 AAAAG AAAG AAAAG [AAAG]5.3	AAAA [AAAG]13.3				17.3j	-	-	-	he
ZFMK-TIS-51356	Varanus salvator	VarSal8	302	AAAA A [AAAG]8 AAAAG AAAG AAAAG [AAAG]5.3	AAAA [AAAG]13.3				17.3k	-	-	C	he
ZFMK-TIS-51359	Varanus salvator	VarSal8	302	AAAA [AAAG]13 ACAA TTAA GCAG TAAA ATCA ATGA TT	AAAA [AAAG]13.3				20d	-	-	-	he
ZFMK-TIS-51359	Varanus salvator	VarSal8	302	AAAA A [AAAG]13 ACAA TTAA GCAG TAAA ATCA ATGA TT	AAAA [AAAG]13.3				20e	-	-	-	he
ZFMK-TIS-51360	Varanus salvator	VarSal8	302	AAAA [AAAG]14 AAAAG [AAAG]5.3	AAAA [AAAG]13.3				21.3l	-	-	C	he
ZFMK-TIS-51360	Varanus salvator	VarSal8	302	AAAA A [AAAG]14 AAAAG [AAAG]5.3	AAAA [AAAG]13.3				21.3m	-	-	C	he

## Sheet: VarSal10
ZFMK-TIS	Species	Locus	Ref Amp size	Repeat motif	Ref allele	NCBI No	Scaffold ID	LFA Sample ID	Haplotype		inheritance	Allele Nr.
									93 T->C	155 Msat
ZFMK-TIS-51269	Varanus salvator	VarSal10	325	[AAAG]16.2	[AAAG]14.2				-	16.2	he
ZFMK-TIS-51269	Varanus salvator	VarSal10	325	[AAAG]18.2	[AAAG]14.2				-	18.2	he
ZFMK-TIS-51270	Varanus salvator	VarSal10	325	[AAAG]15.2	[AAAG]14.2				-	15.2	ho
ZFMK-TIS-51270	Varanus salvator	VarSal10	325	[AAAG]15.2	[AAAG]14.2				-	15.2	ho
ZFMK-TIS-51350	Varanus salvator	VarSal10	325		[AAAG]14.2				NA	NA	NA
ZFMK-TIS-51350	Varanus salvator	VarSal10	325		[AAAG]14.2				NA	NA	NA
ZFMK-TIS-51351	Varanus salvator	VarSal10	325	[AAAG]15.2	[AAAG]14.2				-	15.2	ho
ZFMK-TIS-51351	Varanus salvator	VarSal10	325	[AAAG]15.2	[AAAG]14.2				-	15.2	ho
ZFMK-TIS-51352	Varanus salvator	VarSal10	325	[AAAG]13.2	[AAAG]14.2				-	13.2	ho
ZFMK-TIS-51352	Varanus salvator	VarSal10	325	[AAAG]13.2	[AAAG]14.2				-	13.2	ho
ZFMK-TIS-51353	Varanus salvator	VarSal10	325	[AAAG]11.2	[AAAG]14.2				-	11.2	ho
ZFMK-TIS-51353	Varanus salvator	VarSal10	325	[AAAG]11.2	[AAAG]14.2				-	11.2	ho
ZFMK-TIS-51355	Varanus salvator	VarSal10	325	[AAAG]14.2	[AAAG]14.2				C	14.2	he
ZFMK-TIS-51355	Varanus salvator	VarSal10	325	[AAAG]17.2	[AAAG]14.2				C	17.2	he
ZFMK-TIS-51356	Varanus salvator	VarSal10	325	[AAAG]17.2	[AAAG]14.2				-	17.2	ho
ZFMK-TIS-51356	Varanus salvator	VarSal10	325	[AAAG]17.2	[AAAG]14.2				-	17.2	ho
ZFMK-TIS-51359	Varanus salvator	VarSal10	325	[AAAG]13.2	[AAAG]14.2				-	13.2	ho
ZFMK-TIS-51359	Varanus salvator	VarSal10	325	[AAAG]13.2	[AAAG]14.2				-	13.2	ho
ZFMK-TIS-51360	Varanus salvator	VarSal10	325	[AAAG]15.2	[AAAG]14.2				-	15.2	ho
ZFMK-TIS-51360	Varanus salvator	VarSal10	325	[AAAG]15.2	[AAAG]14.2				-	15.2	ho

## Sheet: VarSal11
ZFMK-TIS	Species	Locus	Ref Amp size	Repeat motif	Ref allele	NCBI No	Scaffold ID	LFA Sample ID	Haplotype					inheritance	Allele Nr.
									131 Msat	246 A->G	262 G->T	263 C->T	291 T->C
ZFMK-TIS-51269	Varanus salvator	VarSal11	320	[AATG]9	[AATG]11				9	G	T	T	C	he
ZFMK-TIS-51269	Varanus salvator	VarSal11	320	[AATG]11 CATG	[AATG]11				12b	G	T	T	-	he
ZFMK-TIS-51270	Varanus salvator	VarSal11	320	[AATG]9	[AATG]11				9	G	T	T	C	he
ZFMK-TIS-51270	Varanus salvator	VarSal11	320	[AATG]9 CATG	[AATG]11				10b	G	T	T	C	he
ZFMK-TIS-51350	Varanus salvator	VarSal11	320	[AATG]7	[AATG]11				7	-	-	-	-	ho
ZFMK-TIS-51350	Varanus salvator	VarSal11	320	[AATG]7	[AATG]11				7	-	-	-	-	ho
ZFMK-TIS-51351	Varanus salvator	VarSal11	320	[AATG]7	[AATG]11				7	-	-	-	-	he
ZFMK-TIS-51351	Varanus salvator	VarSal11	320	[AATG]8	[AATG]11				8	-	-	-	-	he
ZFMK-TIS-51352	Varanus salvator	VarSal11	320	[AATG]7	[AATG]11				7	G	T	T	-	he
ZFMK-TIS-51352	Varanus salvator	VarSal11	320	[AATG]9 CATG	[AATG]11				10b	G	T	T	C	he
ZFMK-TIS-51353	Varanus salvator	VarSal11	320	[AATG]7	[AATG]11				7	-	-	-	-	he
ZFMK-TIS-51353	Varanus salvator	VarSal11	320	[AATG]9	[AATG]11				9	-	-	-	-	he
ZFMK-TIS-51355	Varanus salvator	VarSal11	320	[AATG]7	[AATG]11				7	G	T	T	-	he
ZFMK-TIS-51355	Varanus salvator	VarSal11	320	[AATG]11 CATG	[AATG]11				12b	G	T	T	C	he
ZFMK-TIS-51356	Varanus salvator	VarSal11	320	[AATG]8	[AATG]11				8	G	T	T	C	he
ZFMK-TIS-51356	Varanus salvator	VarSal11	320	[AATG]9	[AATG]11				9	G	T	T	-	he
ZFMK-TIS-51359	Varanus salvator	VarSal11	320	[AATG]9	[AATG]11				9	G	T	T	C	he
ZFMK-TIS-51359	Varanus salvator	VarSal11	320	[AATG]9 CATG	[AATG]11				10b	G	T	T	C	he
ZFMK-TIS-51360	Varanus salvator	VarSal11	320	[AATG]7	[AATG]11				7	-	-	-	-	ho
ZFMK-TIS-51360	Varanus salvator	VarSal11	320	[AATG]7	[AATG]11				7	-	-	-	-	ho

## Sheet: VarSal12
ZFMK-TIS	Species	Locus	Ref Amp size	Repeat motif	Ref allele	NCBI No	Scaffold ID	LFA Sample ID	Haplotype		inheritance	Allele Nr.
									77 T->A	151 Msat
ZFMK-TIS-51269	Varanus salvator	VarSal12	321	[ATAG]9.2	[ATAG]12.2				-	9.2	he
ZFMK-TIS-51269	Varanus salvator	VarSal12	321	[ATAG]11.2	[ATAG]12.2				-	11.2	he
ZFMK-TIS-51270	Varanus salvator	VarSal12	321	[ATAG]10.2	[ATAG]12.2				-	10.2	he
ZFMK-TIS-51270	Varanus salvator	VarSal12	321	[ATAG]13.2	[ATAG]12.2				-	13.2	he
ZFMK-TIS-51350	Varanus salvator	VarSal12	321	[ATAG]11.2	[ATAG]12.2				A	11.2	he
ZFMK-TIS-51350	Varanus salvator	VarSal12	321	[ATAG]11.2	[ATAG]12.2				-	11.2	he
ZFMK-TIS-51351	Varanus salvator	VarSal12	321	[ATAG]11.2	[ATAG]12.2				-	11.2	ho
ZFMK-TIS-51351	Varanus salvator	VarSal12	321	[ATAG]11.2	[ATAG]12.2				-	11.2	ho
ZFMK-TIS-51352	Varanus salvator	VarSal12	321	[ATAG]9.2	[ATAG]12.2				-	9.2	he
ZFMK-TIS-51352	Varanus salvator	VarSal12	321	[ATAG]11.2	[ATAG]12.2				-	11.2	he
ZFMK-TIS-51353	Varanus salvator	VarSal12	321	[ATAG]10.2	[ATAG]12.2				-	10.2	he
ZFMK-TIS-51353	Varanus salvator	VarSal12	321	[ATAG]11.2	[ATAG]12.2				-	11.2	he
ZFMK-TIS-51355	Varanus salvator	VarSal12	321	[ATAG]10.2	[ATAG]12.2				-	10.2	he
ZFMK-TIS-51355	Varanus salvator	VarSal12	321	[ATAG]12.2	[ATAG]12.2				-	12.2	he
ZFMK-TIS-51356	Varanus salvator	VarSal12	321	[ATAG]11.2	[ATAG]12.2				A	11.2	he
ZFMK-TIS-51356	Varanus salvator	VarSal12	321	[ATAG]12.2	[ATAG]12.2				A	12.2	he
ZFMK-TIS-51359	Varanus salvator	VarSal12	321	[ATAG]10.2	[ATAG]12.2				-	10.2	he
ZFMK-TIS-51359	Varanus salvator	VarSal12	321	[ATAG]11.2	[ATAG]12.2				-	11.2	he
ZFMK-TIS-51360	Varanus salvator	VarSal12	321	[ATAG]10.2	[ATAG]12.2				-	10.2	he
ZFMK-TIS-51360	Varanus salvator	VarSal12	321	[ATAG]11.2	[ATAG]12.2				-	11.2	he

[truncated: 13 more sheets: VarSal13, VarSal14, VarSal15, VarSal16, VarSal17, VarSal19, VarSal20, VarSal21, VarSal22, VarSal23, VarSal24, VarSal26, VarSal27]
