# Supplementary material for: FOGS: A SNPSTR Marker Database to Combat Wildlife Trafficking and a Cell Culture Bank for Ex‐Situ Conservation
Source: Mol Ecol Resour. 2025 Jan 10;25(4):e14062. doi: 10.1111/1755-0998.14062 (PMC11969641; doi:10.1111/1755-0998.14062)
Supplement: Supplementary file 4 — Table S4. SNPSTR data. [file MEN-25-e14062-s001.zip › Supplementary S4/Vipera_ammodytes_SNPSTR.xlsx]

## Sheet: VipAmm2
ZFMK-TIS	Species	Locus	Ref Amp size	Repeat motif	Ref allele	NCBI No	Scaffold ID	LFA Sample ID			inheritance	Allele Nr.
									136 Msat	264 G->T
ZFMK-DNA-171661852	Vipera ammodytes	VipAmm2	300	[ACAT]10.2	[ACAT]12.2				10.2	-	he
ZFMK-DNA-171661852	Vipera ammodytes	VipAmm2	300	[ACAT]10.3	[ACAT]12.2				10.3	-	he
ZFMK-DNA-171661853	Vipera ammodytes	VipAmm2	300	[ACAT]10.2	[ACAT]12.2				10.2	-	he
ZFMK-DNA-171661853	Vipera ammodytes	VipAmm2	300	[ACAT]10.3	[ACAT]12.2				10.3	-	he
ZFMK-DNA-171661854	Vipera ammodytes	VipAmm2	300	[ACAT]10.2	[ACAT]12.2				10.2	-	he
ZFMK-DNA-171661854	Vipera ammodytes	VipAmm2	300	[ACAT]10.3	[ACAT]12.2				10.3	-	he
ZFMK-DNA-171661836	Vipera ammodytes	VipAmm2	300	[ACAT]10.2	[ACAT]12.2				10.2	T	he
ZFMK-DNA-171661836	Vipera ammodytes	VipAmm2	300	[ACAT]10.3	[ACAT]12.2				10.3	-	he
ZFMK-TIS-49081	Vipera ammodytes	VipAmm2	300	[ACAT]12.2	[ACAT]12.2				12.2	-	he
ZFMK-TIS-49081	Vipera ammodytes	VipAmm2	300	[ACAT]12.3	[ACAT]12.2				12.3	-	he
ZFMK-TIS-55848	Vipera ammodytes	VipAmm2	300	[ACAT]11.2	[ACAT]12.2				11.2	T	he
ZFMK-TIS-55848	Vipera ammodytes	VipAmm2	300	[ACAT]11.3	[ACAT]12.2				11.3	-	he
ZFMK-TIS-55852	Vipera ammodytes	VipAmm2	300	[ACAT]11.2	[ACAT]12.2				11.2	-	he
ZFMK-TIS-55852	Vipera ammodytes	VipAmm2	300	[ACAT]11.3	[ACAT]12.2				11.3	-	he
ZFMK-TIS-55853	Vipera ammodytes	VipAmm2	300	[ACAT]10.2	[ACAT]12.2				10.2	-	he
ZFMK-TIS-55853	Vipera ammodytes	VipAmm2	300	[ACAT]10.3	[ACAT]12.2				10.3	-	he
ZFMK-TIS-55854	Vipera ammodytes	VipAmm2	300	[ACAT]12.2	[ACAT]12.2				12.2	-	he
ZFMK-TIS-55854	Vipera ammodytes	VipAmm2	300	[ACAT]12.3	[ACAT]12.2				12.3	-	he
ZFMK-TIS-59228	Vipera ammodytes	VipAmm2	300		[ACAT]12.2				NA	NA	NA
ZFMK-TIS-59228	Vipera ammodytes	VipAmm2	300		[ACAT]12.2				NA	NA	NA

## Sheet: VipAmm4
ZFMK-TIS	Species	Locus	Ref Amp size	Repeat motif	Ref allele	NCBI No	Scaffold ID	LFA Sample ID	Haplotype			inheritance	Allele Nr.
									113 Msat	191 G->T	214 G->T
ZFMK-DNA-171661852	Vipera ammodytes	VipAmm4	322	[GATA]17	[GATA]14				17	T	T	ho
ZFMK-DNA-171661852	Vipera ammodytes	VipAmm4	322	[GATA]17	[GATA]14				17	T	T	ho
ZFMK-DNA-171661853	Vipera ammodytes	VipAmm4	322		[GATA]14				NA	NA	NA	NA
ZFMK-DNA-171661853	Vipera ammodytes	VipAmm4	322		[GATA]14				NA	NA	NA	NA
ZFMK-DNA-171661854	Vipera ammodytes	VipAmm4	322	[GATA]17	[GATA]14				17	T	T	ho
ZFMK-DNA-171661854	Vipera ammodytes	VipAmm4	322	[GATA]17	[GATA]14				17	T	T	ho
ZFMK-DNA-171661836	Vipera ammodytes	VipAmm4	322	[GATA]15	[GATA]14				15	T	T	he
ZFMK-DNA-171661836	Vipera ammodytes	VipAmm4	322	[GATA]19	[GATA]14				19	T	T	he
ZFMK-TIS-49081	Vipera ammodytes	VipAmm4	322	[GATA]15	[GATA]14				15	T	T	he
ZFMK-TIS-49081	Vipera ammodytes	VipAmm4	322	[GATA]16	[GATA]14				16	T	T	he
ZFMK-TIS-55848	Vipera ammodytes	VipAmm4	322	[GATA]14	[GATA]14				14	T	T	ho
ZFMK-TIS-55848	Vipera ammodytes	VipAmm4	322	[GATA]14	[GATA]14				14	T	T	ho
ZFMK-TIS-55852	Vipera ammodytes	VipAmm4	322		[GATA]14				NA	NA	NA	NA
ZFMK-TIS-55852	Vipera ammodytes	VipAmm4	322		[GATA]14				NA	NA	NA	NA
ZFMK-TIS-55853	Vipera ammodytes	VipAmm4	322		[GATA]14				NA	NA	NA	NA
ZFMK-TIS-55853	Vipera ammodytes	VipAmm4	322		[GATA]14				NA	NA	NA	NA
ZFMK-TIS-55854	Vipera ammodytes	VipAmm4	322		[GATA]14				NA	NA	NA	NA
ZFMK-TIS-55854	Vipera ammodytes	VipAmm4	322		[GATA]14				NA	NA	NA	NA
ZFMK-TIS-59228	Vipera ammodytes	VipAmm4	322		[GATA]14				NA	NA	NA	NA
ZFMK-TIS-59228	Vipera ammodytes	VipAmm4	322		[GATA]14				NA	NA	NA	NA

## Sheet: VipAmm6
ZFMK-TIS	Species	Locus	Ref Amp size	Repeat motif	Ref allele	NCBI No	Scaffold ID	LFA Sample ID	Haplotype					inheritance	Allele Nr.
									79 A->T	89 A->T	110 Msat	267 G->A	287 C->T
ZFMK-DNA-171661852	Vipera ammodytes	VipAmm6	343	[GATA]16	[GATA]17				-	T	16	-	-	he
ZFMK-DNA-171661852	Vipera ammodytes	VipAmm6	343	[GATA]18	[GATA]17				-	T	18	-	-	he
ZFMK-DNA-171661853	Vipera ammodytes	VipAmm6	343	[GATA]15	[GATA]17				-	-	15	-	-	he
ZFMK-DNA-171661853	Vipera ammodytes	VipAmm6	343	[GATA]17	[GATA]17				-	-	17	-	-	he
ZFMK-DNA-171661854	Vipera ammodytes	VipAmm6	343	[GATA]14	[GATA]17				-	-	14	-	-	he
ZFMK-DNA-171661854	Vipera ammodytes	VipAmm6	343	[GATA]2 GATG [GATA]16	[GATA]17				-	-	19b	-	-	he
ZFMK-DNA-171661836	Vipera ammodytes	VipAmm6	343	[GATA]14	[GATA]17				-	-	14	-	T	he
ZFMK-DNA-171661836	Vipera ammodytes	VipAmm6	343	[GATA]18	[GATA]17				-	-	18	-	T	he
ZFMK-TIS-49081	Vipera ammodytes	VipAmm6	343	[GATA]16	[GATA]17				T	-	16	-	-	he
ZFMK-TIS-49081	Vipera ammodytes	VipAmm6	343	[GATA]2 GATG [GATA]12 GGTA [GATA]3	[GATA]17				-	-	19b	-	-	he
ZFMK-TIS-55848	Vipera ammodytes	VipAmm6	343	[GATA]18	[GATA]17				-	-	18	A	-	ho
ZFMK-TIS-55848	Vipera ammodytes	VipAmm6	343	[GATA]18	[GATA]17				-	-	18	A	-	ho
ZFMK-TIS-55852	Vipera ammodytes	VipAmm6	343	[GATA]15	[GATA]17				-	-	15	-	-	he
ZFMK-TIS-55852	Vipera ammodytes	VipAmm6	343	[GATA]16	[GATA]17				-	-	16	-	-	he
ZFMK-TIS-55853	Vipera ammodytes	VipAmm6	343	[GATA]14	[GATA]17				-	-	14	-	-	he
ZFMK-TIS-55853	Vipera ammodytes	VipAmm6	343	[GATA]16	[GATA]17				-	-	16	-	-	he
ZFMK-TIS-55854	Vipera ammodytes	VipAmm6	343	[GATA]15	[GATA]17				-	-	15	-	-	he
ZFMK-TIS-55854	Vipera ammodytes	VipAmm6	343	[GATA]17	[GATA]17				-	-	17	-	-	he
ZFMK-TIS-59228	Vipera ammodytes	VipAmm6	343		[GATA]17				NA	NA	NA	NA	NA	NA
ZFMK-TIS-59228	Vipera ammodytes	VipAmm6	343		[GATA]17				NA	NA	NA	NA	NA	NA

## Sheet: VipAmm8
ZFMK-TIS	Species	Locus	Ref Amp size	Repeat motif	Ref allele	NCBI No	Scaffold ID	LFA Sample ID	Haplotype		inheritance	Allele Nr.
									95 C->T	127 Msat
ZFMK-DNA-171661852	Vipera ammodytes	VipAmm8	309	[TGAA]12.3	[TGAA]11.3				-	12.3	ho
ZFMK-DNA-171661852	Vipera ammodytes	VipAmm8	309	[TGAA]12.3	[TGAA]11.3				-	12.3	ho
ZFMK-DNA-171661853	Vipera ammodytes	VipAmm8	309	[TGAA]13.3	[TGAA]11.3				-	13.3	ho
ZFMK-DNA-171661853	Vipera ammodytes	VipAmm8	309	[TGAA]13.3	[TGAA]11.3				-	13.3	ho
ZFMK-DNA-171661854	Vipera ammodytes	VipAmm8	309	[TGAA]8.3	[TGAA]11.3				T	8.3	he
ZFMK-DNA-171661854	Vipera ammodytes	VipAmm8	309	[TGAA]11.3	[TGAA]11.3				T	11.3	he
ZFMK-DNA-171661836	Vipera ammodytes	VipAmm8	309	[TGAA]13.3	[TGAA]11.3				-	13.3	ho
ZFMK-DNA-171661836	Vipera ammodytes	VipAmm8	309	[TGAA]13.3	[TGAA]11.3				-	13.3	ho
ZFMK-TIS-49081	Vipera ammodytes	VipAmm8	309	[TGAA]12.3	[TGAA]11.3				-	12.3	ho
ZFMK-TIS-49081	Vipera ammodytes	VipAmm8	309	[TGAA]12.3	[TGAA]11.3				-	12.3	ho
ZFMK-TIS-55848	Vipera ammodytes	VipAmm8	309	[TGAA]14.3	[TGAA]11.3				T	14.3	ho
ZFMK-TIS-55848	Vipera ammodytes	VipAmm8	309	[TGAA]14.3	[TGAA]11.3				T	14.3	ho
ZFMK-TIS-55852	Vipera ammodytes	VipAmm8	309	[TGAA]10.3	[TGAA]11.3				-	10.3	he
ZFMK-TIS-55852	Vipera ammodytes	VipAmm8	309	[TGAA]11.3	[TGAA]11.3				-	11.3	he
ZFMK-TIS-55853	Vipera ammodytes	VipAmm8	309	[TGAA]11.3	[TGAA]11.3				-	11.3	ho
ZFMK-TIS-55853	Vipera ammodytes	VipAmm8	309	[TGAA]11.3	[TGAA]11.3				-	11.3	ho
ZFMK-TIS-55854	Vipera ammodytes	VipAmm8	309	[TGAA]11.3	[TGAA]11.3				-	11.3	ho
ZFMK-TIS-55854	Vipera ammodytes	VipAmm8	309	[TGAA]11.3	[TGAA]11.3				-	11.3	ho
ZFMK-TIS-59228	Vipera ammodytes	VipAmm8	309		[TGAA]11.3				NA	NA	NA
ZFMK-TIS-59228	Vipera ammodytes	VipAmm8	309		[TGAA]11.3				NA	NA	NA

## Sheet: VipAmm10
ZFMK-TIS	Species	Locus	Ref Amp size	Repeat motif	Ref allele	NCBI No	Scaffold ID	LFA Sample ID		inheritance	Allele Nr.
									152 Msat
ZFMK-DNA-171661852	Vipera ammodytes	VipAmm10	336	[ATAC]11.3	[ATAC]12.3				11.3	he
ZFMK-DNA-171661852	Vipera ammodytes	VipAmm10	336	[ATAC]12.3	[ATAC]12.3				12.3	he
ZFMK-DNA-171661853	Vipera ammodytes	VipAmm10	336	[ATAC]10.3	[ATAC]12.3				10.3	ho
ZFMK-DNA-171661853	Vipera ammodytes	VipAmm10	336	[ATAC]10.3	[ATAC]12.3				10.3	ho
ZFMK-DNA-171661854	Vipera ammodytes	VipAmm10	336	[ATAC]10.3	[ATAC]12.3				10.3	he
ZFMK-DNA-171661854	Vipera ammodytes	VipAmm10	336	[ATAC]12.3	[ATAC]12.3				12.3	he
ZFMK-DNA-171661836	Vipera ammodytes	VipAmm10	336	[ATAC]10.3	[ATAC]12.3				10.3	he
ZFMK-DNA-171661836	Vipera ammodytes	VipAmm10	336	[ATAC]13.3	[ATAC]12.3				13.3	he
ZFMK-TIS-49081	Vipera ammodytes	VipAmm10	336	[ATAC]10.3	[ATAC]12.3				10.3	he
ZFMK-TIS-49081	Vipera ammodytes	VipAmm10	336	[ATAC]13.3	[ATAC]12.3				13.3	he
ZFMK-TIS-55848	Vipera ammodytes	VipAmm10	336	[ATAC]11.3	[ATAC]12.3				11.3	he
ZFMK-TIS-55848	Vipera ammodytes	VipAmm10	336	[ATAC]13.3	[ATAC]12.3				13.3	he
ZFMK-TIS-55852	Vipera ammodytes	VipAmm10	336	[ATAC]11.3	[ATAC]12.3				11.3	he
ZFMK-TIS-55852	Vipera ammodytes	VipAmm10	336	[ATAC]13.3	[ATAC]12.3				13.3	he
ZFMK-TIS-55853	Vipera ammodytes	VipAmm10	336	[ATAC]11.3	[ATAC]12.3				11.3	he
ZFMK-TIS-55853	Vipera ammodytes	VipAmm10	336	[ATAC]12.3	[ATAC]12.3				12.3	he
ZFMK-TIS-55854	Vipera ammodytes	VipAmm10	336	[ATAC]12.3	[ATAC]12.3				12.3	ho
ZFMK-TIS-55854	Vipera ammodytes	VipAmm10	336	[ATAC]12.3	[ATAC]12.3				12.3	ho
ZFMK-TIS-59228	Vipera ammodytes	VipAmm10	336		[ATAC]12.3				NA	NA
ZFMK-TIS-59228	Vipera ammodytes	VipAmm10	336		[ATAC]12.3				NA	NA

## Sheet: VipAmm11
ZFMK-TIS	Species	Locus	Ref Amp size	Repeat motif	Ref allele	NCBI No	Scaffold ID	LFA Sample ID			inheritance	Allele Nr.
									136 Msat	210 T->A
ZFMK-DNA-171661852	Vipera ammodytes	VipAmm11	313	[TGAA]6 TAAA [TGAA]5.1	[TGAA]11.1				12.1b	A	he
ZFMK-DNA-171661852	Vipera ammodytes	VipAmm11	313	[TGAA]6 TGTA [TGAA]7.1	[TGAA]11.1				14.1c	A	he
ZFMK-DNA-171661853	Vipera ammodytes	VipAmm11	313	[TGAA]6 TAAA [TGAA]4.1	[TGAA]11.1				11.1b	A	he
ZFMK-DNA-171661853	Vipera ammodytes	VipAmm11	313	[TGAA]6 TGTA [TGAA]8.1	[TGAA]11.1				15.1c	-	he
ZFMK-DNA-171661854	Vipera ammodytes	VipAmm11	313	[TGAA]6 TAAA [TGAA]5.1	[TGAA]11.1				12.1b	A	he
ZFMK-DNA-171661854	Vipera ammodytes	VipAmm11	313	[TGAA]6 TGTA [TGAA]7.1	[TGAA]11.1				14.1c	A	he
ZFMK-DNA-171661836	Vipera ammodytes	VipAmm11	313	[TGAA]6 TAAA [TGAA]4.1	[TGAA]11.1				11.1b	A	he
ZFMK-DNA-171661836	Vipera ammodytes	VipAmm11	313	[TGAA]7 TAAA [TGAA]4.1	[TGAA]11.1				12.1d	A	he
ZFMK-TIS-49081	Vipera ammodytes	VipAmm11	313	[TGAA]6 TAAA [TGAA]4.1	[TGAA]11.1				11.1b	A	he
ZFMK-TIS-49081	Vipera ammodytes	VipAmm11	313	[TGAA]6 TAAA [TGAA]5.1	[TGAA]11.1				12.1b	A	he
ZFMK-TIS-55848	Vipera ammodytes	VipAmm11	313	[TGAA]10.1	[TGAA]11.1				10.1	-	ho
ZFMK-TIS-55848	Vipera ammodytes	VipAmm11	313	[TGAA]10.1	[TGAA]11.1				10.1	-	ho
ZFMK-TIS-55852	Vipera ammodytes	VipAmm11	313	[TGAA]13.1	[TGAA]11.1				13.1	-	he
ZFMK-TIS-55852	Vipera ammodytes	VipAmm11	313	[TGAA]14.1	[TGAA]11.1				14.1	-	he
ZFMK-TIS-55853	Vipera ammodytes	VipAmm11	313	[TGAA]13.1	[TGAA]11.1				13.1	-	ho
ZFMK-TIS-55853	Vipera ammodytes	VipAmm11	313	[TGAA]13.1	[TGAA]11.1				13.1	-	ho
ZFMK-TIS-55854	Vipera ammodytes	VipAmm11	313	[TGAA]13.1	[TGAA]11.1				13.1	-	ho
ZFMK-TIS-55854	Vipera ammodytes	VipAmm11	313	[TGAA]13.1	[TGAA]11.1				13.1	-	ho
ZFMK-TIS-59228	Vipera ammodytes	VipAmm11	313		[TGAA]11.1				NA	NA	NA
ZFMK-TIS-59228	Vipera ammodytes	VipAmm11	313		[TGAA]11.1				NA	NA	NA

## Sheet: VipAmm13
ZFMK-TIS	Species	Locus	Ref Amp size	Repeat motif	Ref allele	NCBI No	Scaffold ID	LFA Sample ID	Haplotype												inheritance	Allele Nr.
									101 A->G	109 Msat	161 T->C	162 C->T	176 G->A	184 C->T	188 C->T	197 C->T	221 C->T	227 C->T	281 C->T	284 A->G
ZFMK-DNA-171661852	Vipera ammodytes	VipAmm13	329	[TCCA]3.3	[TCCA]12.3				-	3.3	-	-	-	-	-	-	-	-	-	G	he
ZFMK-DNA-171661852	Vipera ammodytes	VipAmm13	329	[TCCA]4.2	[TCCA]12.3				-	4.2b	-	-	-	-	-	-	-	-	-	G	he
ZFMK-DNA-171661853	Vipera ammodytes	VipAmm13	329	[TCCA]3.3	[TCCA]12.3				G	3.3	-	-	-	-	T	T	T	T	-	-	he
ZFMK-DNA-171661853	Vipera ammodytes	VipAmm13	329	[TCCA]4.2	[TCCA]12.3				G	4.2b	-	-	-	-	T	T	T	T	-	G	he
ZFMK-DNA-171661854	Vipera ammodytes	VipAmm13	329	[TCCA]3.3	[TCCA]12.3				G	3.3	-	-	-	-	-	T	T	T	-	G	he
ZFMK-DNA-171661854	Vipera ammodytes	VipAmm13	329	[TCCA]4.2	[TCCA]12.3				G	4.2b	-	-	-	-	-	T	T	T	-	G	he
ZFMK-DNA-171661836	Vipera ammodytes	VipAmm13	329	TCTA [TCCA]2.3	[TCCA]12.3				-	3.3c	-	-	-	-	-	-	-	-	T	G	he
ZFMK-DNA-171661836	Vipera ammodytes	VipAmm13	329	[TCCA]4.2	[TCCA]12.3				-	4.2b	-	-	-	-	-	-	-	-	T	G	he
ZFMK-TIS-49081	Vipera ammodytes	VipAmm13	329	[TCCA]3.3	[TCCA]12.3				G	3.3	-	-	A	-	T	T	T	T	-	G	he
ZFMK-TIS-49081	Vipera ammodytes	VipAmm13	329	[TCCA]4.2	[TCCA]12.3				G	4.2b	-	-	A	-	T	T	T	T	-	-	he
ZFMK-TIS-55848	Vipera ammodytes	VipAmm13	329	[TCCA]4.2	[TCCA]12.3				G	4.2b	-	-	-	T	-	-	T	T	T	G	he
ZFMK-TIS-55848	Vipera ammodytes	VipAmm13	329	[TCCA]4.2	[TCCA]12.3				-	4.2b	-	-	-	-	-	-	-	-	T	G	he
ZFMK-TIS-55852	Vipera ammodytes	VipAmm13	329	[TCCA]12.3	[TCCA]12.3				-	12.3	C	T	-	-	-	-	-	-	-	-	he
ZFMK-TIS-55852	Vipera ammodytes	VipAmm13	329	[TCCA]12 [TCCT]1.2	[TCCA]12.3				-	13.2d	-	-	-	-	-	-	-	-	-	-	he
ZFMK-TIS-55853	Vipera ammodytes	VipAmm13	329	[TCCA]13.3	[TCCA]12.3				-	13.3	-	-	-	-	-	-	-	-	-	-	he
ZFMK-TIS-55853	Vipera ammodytes	VipAmm13	329	[TCCA]13 [TCCT]1.2	[TCCA]12.3				-	14.2d	-	-	-	-	-	-	-	-	-	-	he
ZFMK-TIS-55854	Vipera ammodytes	VipAmm13	329	[TCCA]13.3	[TCCA]12.3				-	13.3	C	-	-	-	-	-	-	-	-	-	he
ZFMK-TIS-55854	Vipera ammodytes	VipAmm13	329	[TCCA]13 [TCCT]1.2	[TCCA]12.3				-	14.2d	-	-	-	-	-	-	-	-	-	-	he
ZFMK-TIS-59228	Vipera ammodytes	VipAmm13	329		[TCCA]12.3				NA	NA	NA	NA	NA	NA	NA	NA	NA	NA	NA	NA	NA
ZFMK-TIS-59228	Vipera ammodytes	VipAmm13	329		[TCCA]12.3				NA	NA	NA	NA	NA	NA	NA	NA	NA	NA	NA	NA	NA

## Sheet: VipAmm14
ZFMK-TIS	Species	Locus	Ref Amp size	Repeat motif	Ref allele	NCBI No	Scaffold ID	LFA Sample ID			inheritance	Allele Nr.
									153 Msat	265 G->T
ZFMK-DNA-171661852	Vipera ammodytes	VipAmm14	314	[GAAG]15.2	[GAAG]11.2				15.2	-	ho
ZFMK-DNA-171661852	Vipera ammodytes	VipAmm14	314	[GAAG]15.2	[GAAG]11.2				15.2	-	ho
ZFMK-DNA-171661853	Vipera ammodytes	VipAmm14	314	[GAAG]12.2	[GAAG]11.2				12.2	-	ho
ZFMK-DNA-171661853	Vipera ammodytes	VipAmm14	314	[GAAG]12.2	[GAAG]11.2				12.2	-	ho
ZFMK-DNA-171661854	Vipera ammodytes	VipAmm14	314	[GAAG]17.2	[GAAG]11.2				17.2	-	ho
ZFMK-DNA-171661854	Vipera ammodytes	VipAmm14	314	[GAAG]17.2	[GAAG]11.2				17.2	-	ho
ZFMK-DNA-171661836	Vipera ammodytes	VipAmm14	314	[GAAG]16.2	[GAAG]11.2				16.2	-	ho
ZFMK-DNA-171661836	Vipera ammodytes	VipAmm14	314	[GAAG]16.2	[GAAG]11.2				16.2	-	ho
ZFMK-TIS-49081	Vipera ammodytes	VipAmm14	314	[GAAG]17.2	[GAAG]11.2				17.2	-	ho
ZFMK-TIS-49081	Vipera ammodytes	VipAmm14	314	[GAAG]17.2	[GAAG]11.2				17.2	-	ho
ZFMK-TIS-55848	Vipera ammodytes	VipAmm14	314	[GAAG]13.2	[GAAG]11.2				13.2	T	ho
ZFMK-TIS-55848	Vipera ammodytes	VipAmm14	314	[GAAG]13.2	[GAAG]11.2				13.2	T	ho
ZFMK-TIS-55852	Vipera ammodytes	VipAmm14	314	[GAAG]11.2	[GAAG]11.2				11.2	-	ho
ZFMK-TIS-55852	Vipera ammodytes	VipAmm14	314	[GAAG]11.2	[GAAG]11.2				11.2	-	ho
ZFMK-TIS-55853	Vipera ammodytes	VipAmm14	314	[GAAG]11.2	[GAAG]11.2				11.2	-	he
ZFMK-TIS-55853	Vipera ammodytes	VipAmm14	314	[GAAG]12.2	[GAAG]11.2				12.2	-	he
ZFMK-TIS-55854	Vipera ammodytes	VipAmm14	314	[GAAG]11.2	[GAAG]11.2				11.2	-	ho
ZFMK-TIS-55854	Vipera ammodytes	VipAmm14	314	[GAAG]11.2	[GAAG]11.2				11.2	-	ho
ZFMK-TIS-59228	Vipera ammodytes	VipAmm14	314		[GAAG]11.2				NA	NA	NA
ZFMK-TIS-59228	Vipera ammodytes	VipAmm14	314		[GAAG]11.2				NA	NA	NA

## Sheet: VipAmm15
ZFMK-TIS	Species	Locus	Ref Amp size	Repeat motif	Ref allele	NCBI No	Scaffold ID	LFA Sample ID	Haplotype						inheritance	Allele Nr.
									69 C->A	88 C->T	95 C->A	111 Msat	195 C->G	203 T->G
ZFMK-DNA-171661852	Vipera ammodytes	VipAmm15	303	[AATG]12.1	[AATG]14.1				-	T	A	12.1	G	G	he
ZFMK-DNA-171661852	Vipera ammodytes	VipAmm15	303	[AATG]12.1	[AATG]14.1				-	T	A	12.1	-	-	he
ZFMK-DNA-171661853	Vipera ammodytes	VipAmm15	303	[AATG]7.1	[AATG]14.1				-	T	A	7.1	-	-	he
ZFMK-DNA-171661853	Vipera ammodytes	VipAmm15	303	[AATG]14.1	[AATG]14.1				-	T	A	14.1	-	-	he
ZFMK-DNA-171661854	Vipera ammodytes	VipAmm15	303		[AATG]14.1				NA	NA	NA	NA	NA	NA	NA
ZFMK-DNA-171661854	Vipera ammodytes	VipAmm15	303		[AATG]14.1				NA	NA	NA	NA	NA	NA	NA
ZFMK-DNA-171661836	Vipera ammodytes	VipAmm15	303	[AATG]7.1	[AATG]14.1				A	T	A	7.1	-	-	he
ZFMK-DNA-171661836	Vipera ammodytes	VipAmm15	303	[AATG]7.1	[AATG]14.1				-	T	A	7.1	-	-	he
ZFMK-TIS-49081	Vipera ammodytes	VipAmm15	303	[AATG]7.1	[AATG]14.1				-	T	A	7.1	-	-	ho
ZFMK-TIS-49081	Vipera ammodytes	VipAmm15	303	[AATG]7.1	[AATG]14.1				-	T	A	7.1	-	-	ho
ZFMK-TIS-55848	Vipera ammodytes	VipAmm15	303	[AATG]7.1	[AATG]14.1				-	T	A	7.1	-	-	ho
ZFMK-TIS-55848	Vipera ammodytes	VipAmm15	303	[AATG]7.1	[AATG]14.1				-	T	A	7.1	-	-	ho
ZFMK-TIS-55852	Vipera ammodytes	VipAmm15	303	[AATG]12.1	[AATG]14.1				-	-	-	12.1	-	-	he
ZFMK-TIS-55852	Vipera ammodytes	VipAmm15	303	[AATG]14.1	[AATG]14.1				-	-	-	14.1	-	-	he
ZFMK-TIS-55853	Vipera ammodytes	VipAmm15	303	[AATG]11.1	[AATG]14.1				-	-	-	11.1	-	-	he
ZFMK-TIS-55853	Vipera ammodytes	VipAmm15	303	[AATG]12.1	[AATG]14.1				-	-	-	12.1	-	-	he
ZFMK-TIS-55854	Vipera ammodytes	VipAmm15	303	[AATG]14.1	[AATG]14.1				-	-	-	14.1	-	-	ho
ZFMK-TIS-55854	Vipera ammodytes	VipAmm15	303	[AATG]14.1	[AATG]14.1				-	-	-	14.1	-	-	ho
ZFMK-TIS-59228	Vipera ammodytes	VipAmm15	303		[AATG]14.1				NA	NA	NA	NA	NA	NA	NA
ZFMK-TIS-59228	Vipera ammodytes	VipAmm15	303		[AATG]14.1				NA	NA	NA	NA	NA	NA	NA

## Sheet: VipAmm16
ZFMK-TIS	Species	Locus	Ref Amp size	Repeat motif	Ref allele	NCBI No	Scaffold ID	LFA Sample ID							inheritance	Allele Nr.
									62 G->A	110 G->T	153 G->A	170 Msat	230 T->C	289 G->T
ZFMK-DNA-171661852	Vipera ammodytes	VipAmm16	333	ATTA [AATA]4.1	[AATA]11.1				A	T	A	5.1b	C	T	he
ZFMK-DNA-171661852	Vipera ammodytes	VipAmm16	333	ATTA [AATA]4.1	[AATA]11.1				A	T	-	5.1b	C	-	he
ZFMK-DNA-171661853	Vipera ammodytes	VipAmm16	333	ATTA [AATA]4.1	[AATA]11.1				A	T	A	5.1b	C	T	he
ZFMK-DNA-171661853	Vipera ammodytes	VipAmm16	333	ATTA [AATA]4.1	[AATA]11.1				A	T	-	5.1b	C	-	he
ZFMK-DNA-171661854	Vipera ammodytes	VipAmm16	333	ATTA [AATA]4.1	[AATA]11.1				A	T	A	5.1b	C	-	he
ZFMK-DNA-171661854	Vipera ammodytes	VipAmm16	333	ATTA [AATA]4.1	[AATA]11.1				A	T	-	5.1b	C	-	he
ZFMK-DNA-171661836	Vipera ammodytes	VipAmm16	333	ATTA [AATA]4.1	[AATA]11.1				A	T	-	5.1b	C	-	ho
ZFMK-DNA-171661836	Vipera ammodytes	VipAmm16	333	ATTA [AATA]4.1	[AATA]11.1				A	T	-	5.1b	C	-	ho
ZFMK-TIS-49081	Vipera ammodytes	VipAmm16	333	ATTA [AATA]4.1	[AATA]11.1				A	T	-	5.1b	C	-	ho
ZFMK-TIS-49081	Vipera ammodytes	VipAmm16	333	ATTA [AATA]4.1	[AATA]11.1				A	T	-	5.1b	C	-	ho
ZFMK-TIS-55848	Vipera ammodytes	VipAmm16	333	ATTA [AATA]4.1	[AATA]11.1				A	T	A	5.1b	C	-	ho
ZFMK-TIS-55848	Vipera ammodytes	VipAmm16	333	ATTA [AATA]4.1	[AATA]11.1				A	T	A	5.1b	C	-	ho
ZFMK-TIS-55852	Vipera ammodytes	VipAmm16	333	[AATA]11.1	[AATA]11.1				-	-	-	11.1	-	-	he
ZFMK-TIS-55852	Vipera ammodytes	VipAmm16	333	[AATA]13.1	[AATA]11.1				-	-	-	13.1	-	-	he
ZFMK-TIS-55853	Vipera ammodytes	VipAmm16	333	[AATA]11.1	[AATA]11.1				-	-	-	11.1	-	-	he
ZFMK-TIS-55853	Vipera ammodytes	VipAmm16	333	[AATA]13.1	[AATA]11.1				-	-	-	13.1	-	-	he
ZFMK-TIS-55854	Vipera ammodytes	VipAmm16	333	[AATA]11.1	[AATA]11.1				-	-	-	11.1	-	-	ho
ZFMK-TIS-55854	Vipera ammodytes	VipAmm16	333	[AATA]11.1	[AATA]11.1				-	-	-	11.1	-	-	ho
ZFMK-TIS-59228	Vipera ammodytes	VipAmm16	333		[AATA]11.1				NA	NA	NA	NA	NA	NA	NA
ZFMK-TIS-59228	Vipera ammodytes	VipAmm16	333		[AATA]11.1				NA	NA	NA	NA	NA	NA	NA

[truncated: 11 more sheets: VipAmm17, VipAmm18, VipAmm19, VipAmm20, VipAmm21, VipAmm24, VipAmm25, VipAmm27, VipAmm28, VipAmm29, VipAmm30]
