# Supplementary material for: FOGS: A SNPSTR Marker Database to Combat Wildlife Trafficking and a Cell Culture Bank for Ex‐Situ Conservation
Source: Mol Ecol Resour. 2025 Jan 10;25(4):e14062. doi: 10.1111/1755-0998.14062 (PMC11969641; doi:10.1111/1755-0998.14062)
Supplement: Supplementary file 4 — Table S4. SNPSTR data. [file MEN-25-e14062-s001.zip › Supplementary S4/Vipera_berus_SNPSTR.xlsx]

## Sheet: VipBer1
ZFMK-TIS	Species	Locus	Ref Amp size	Repeat motif	Ref allele	NCBI No	Scaffold ID	LFA Sample ID	Haplotype				inheritance	Allele Nr.
									91 Msat	160 G->A	217 T->C	220 G->A
ZFMK-TIS-51161	Vipera berus	VipBer1	332	[CATC]11.2	[CATC]13.2	GCA_000800605.1	KN613496.1		11.2	-	-	-	he
ZFMK-TIS-51161	Vipera berus	VipBer1	332	[CATC]11 [CACC]1.2	[CATC]13.2	GCA_000800605.1	KN613496.1		12.2b	-	-	-	he
ZFMK-TIS-51164	Vipera berus	VipBer1	332		[CATC]13.2	GCA_000800605.1	KN613496.1		NA	NA	NA	NA	NA
ZFMK-TIS-51164	Vipera berus	VipBer1	332		[CATC]13.2	GCA_000800605.1	KN613496.1		NA	NA	NA	NA	NA
ZFMK-TIS-51169	Vipera berus	VipBer1	332		[CATC]13.2	GCA_000800605.1	KN613496.1		NA	NA	NA	NA	NA
ZFMK-TIS-51169	Vipera berus	VipBer1	332		[CATC]13.2	GCA_000800605.1	KN613496.1		NA	NA	NA	NA	NA
ZFMK-TIS-51171	Vipera berus	VipBer1	332	[CATC]12.2	[CATC]13.2	GCA_000800605.1	KN613496.1		12.2	-	-	-	he
ZFMK-TIS-51171	Vipera berus	VipBer1	332	[CATC]12 [CACC]1.2	[CATC]13.2	GCA_000800605.1	KN613496.1		13.2b	-	-	-	he
ZFMK-TIS-51172	Vipera berus	VipBer1	332	[CATC]8.2	[CATC]13.2	GCA_000800605.1	KN613496.1		8.2	-	-	-	he
ZFMK-TIS-51172	Vipera berus	VipBer1	332	[CATC]9.2	[CATC]13.2	GCA_000800605.1	KN613496.1		9.2	-	-	-	he
ZFMK-TIS-51173	Vipera berus	VipBer1	332	[CATC]11.2	[CATC]13.2	GCA_000800605.1	KN613496.1		11.2	-	C	-	he
ZFMK-TIS-51173	Vipera berus	VipBer1	332	[CATC]11 [CACC]1.2	[CATC]13.2	GCA_000800605.1	KN613496.1		12.2b	-	-	-	he
ZFMK-TIS-51174	Vipera berus	VipBer1	332	[CATC]9.2	[CATC]13.2	GCA_000800605.1	KN613496.1		9.2	A	-	-	he
ZFMK-TIS-51174	Vipera berus	VipBer1	332	[CATC]10.2	[CATC]13.2	GCA_000800605.1	KN613496.1		10.2	A	-	-	he
ZFMK-TIS-51175	Vipera berus	VipBer1	332	[CATC]8.2	[CATC]13.2	GCA_000800605.1	KN613496.1		8.2	-	-	-	he
ZFMK-TIS-51175	Vipera berus	VipBer1	332	[CATC]9.2	[CATC]13.2	GCA_000800605.1	KN613496.1		9.2	-	-	-	he
ZFMK-TIS-51180	Vipera berus	VipBer1	332	[CATC]13.2	[CATC]13.2	GCA_000800605.1	KN613496.1		13.2	-	-	A	he
ZFMK-TIS-51180	Vipera berus	VipBer1	332	[CATC]13 [CACC]1.2	[CATC]13.2	GCA_000800605.1	KN613496.1		14.2b	-	-	A	he
ZFMK-TIS-59252	Vipera berus	VipBer1	332	[CATC]13.2	[CATC]13.2	GCA_000800605.1	KN613496.1		13.2	-	-	-	he
ZFMK-TIS-59252	Vipera berus	VipBer1	332	[CATC]13 [CACC]1.2	[CATC]13.2	GCA_000800605.1	KN613496.1		14.2b	-	-	-	he

## Sheet: VipBer2
ZFMK-TIS	Species	Locus	Ref Amp size	Repeat motif	Ref allele	NCBI No	Scaffold ID	LFA Sample ID	Haplotype			inheritance	Allele Nr.
									151 Msat	277 A->G	307 A->T
ZFMK-TIS-51161	Vipera berus	VipBer2	340	[TCCA]11.1	[TCCA]12.1	GCA_000800605.1	KN613508.1		11.1	-	-	he
ZFMK-TIS-51161	Vipera berus	VipBer2	340	[TCCA]12.1	[TCCA]12.1	GCA_000800605.1	KN613508.1		12.1	-	-	he
ZFMK-TIS-51164	Vipera berus	VipBer2	340		[TCCA]12.1	GCA_000800605.1	KN613508.1		NA	NA	NA	NA
ZFMK-TIS-51164	Vipera berus	VipBer2	340		[TCCA]12.1	GCA_000800605.1	KN613508.1		NA	NA	NA	NA
ZFMK-TIS-51169	Vipera berus	VipBer2	340	[TCCA]12.1	[TCCA]12.1	GCA_000800605.1	KN613508.1		12.1	-	-	ho
ZFMK-TIS-51169	Vipera berus	VipBer2	340	[TCCA]12.1	[TCCA]12.1	GCA_000800605.1	KN613508.1		12.1	-	-	ho
ZFMK-TIS-51171	Vipera berus	VipBer2	340	[TCCA]11.1	[TCCA]12.1	GCA_000800605.1	KN613508.1		11.1	-	-	he
ZFMK-TIS-51171	Vipera berus	VipBer2	340	[TCCA]12.1	[TCCA]12.1	GCA_000800605.1	KN613508.1		12.1	-	-	he
ZFMK-TIS-51172	Vipera berus	VipBer2	340	[TCCA]12.1	[TCCA]12.1	GCA_000800605.1	KN613508.1		12.1	-	-	he
ZFMK-TIS-51172	Vipera berus	VipBer2	340	[TCCA]13.1	[TCCA]12.1	GCA_000800605.1	KN613508.1		13.1	-	-	he
ZFMK-TIS-51173	Vipera berus	VipBer2	340	[TCCA]10.1	[TCCA]12.1	GCA_000800605.1	KN613508.1		10.1	-	T	he
ZFMK-TIS-51173	Vipera berus	VipBer2	340	[TCCA]14.1	[TCCA]12.1	GCA_000800605.1	KN613508.1		14.1	-	-	he
ZFMK-TIS-51174	Vipera berus	VipBer2	340	[TCCA]11.1	[TCCA]12.1	GCA_000800605.1	KN613508.1		11.1	-	-	he
ZFMK-TIS-51174	Vipera berus	VipBer2	340	[TCCA]12.1	[TCCA]12.1	GCA_000800605.1	KN613508.1		12.1	-	T	he
ZFMK-TIS-51175	Vipera berus	VipBer2	340	[TCCA]13.1	[TCCA]12.1	GCA_000800605.1	KN613508.1		13.1	-	T	ho
ZFMK-TIS-51175	Vipera berus	VipBer2	340	[TCCA]13.1	[TCCA]12.1	GCA_000800605.1	KN613508.1		13.1	-	T	ho
ZFMK-TIS-51180	Vipera berus	VipBer2	340	[TCCA]10.1	[TCCA]12.1	GCA_000800605.1	KN613508.1		10.1	-	-	he
ZFMK-TIS-51180	Vipera berus	VipBer2	340	[TCCA]12.1	[TCCA]12.1	GCA_000800605.1	KN613508.1		12.1	G	T	he
ZFMK-TIS-59252	Vipera berus	VipBer2	340	[TCCA]12.1	[TCCA]12.1	GCA_000800605.1	KN613508.1		12.1	-	-	ho
ZFMK-TIS-59252	Vipera berus	VipBer2	340	[TCCA]12.1	[TCCA]12.1	GCA_000800605.1	KN613508.1		12.1	-	-	ho

## Sheet: VipBer3
ZFMK-TIS	Species	Locus	Ref Amp size	Repeat motif	Ref allele	NCBI No	Scaffold ID	LFA Sample ID	Haplotype			inheritance	Allele Nr.
									63 G->A	146 Msat	239 G->T
ZFMK-TIS-51161	Vipera berus	VipBer3	340	[TGAA]11.1	[TGAA]12.1	GCA_000800605.1	KN613510.1		-	11.1	T	he
ZFMK-TIS-51161	Vipera berus	VipBer3	340	[TGAA]16.1	[TGAA]12.1	GCA_000800605.1	KN613510.1		-	16.1	T	he
ZFMK-TIS-51164	Vipera berus	VipBer3	340	[TGAA]14.1	[TGAA]12.1	GCA_000800605.1	KN613510.1		-	14.1	T	ho
ZFMK-TIS-51164	Vipera berus	VipBer3	340	[TGAA]14.1	[TGAA]12.1	GCA_000800605.1	KN613510.1		-	14.1	T	ho
ZFMK-TIS-51169	Vipera berus	VipBer3	340	[TGAA]17.1	[TGAA]12.1	GCA_000800605.1	KN613510.1		A	17.1	-	he
ZFMK-TIS-51169	Vipera berus	VipBer3	340	[TGAA]18.1	[TGAA]12.1	GCA_000800605.1	KN613510.1		-	18.1	-	he
ZFMK-TIS-51171	Vipera berus	VipBer3	340	[TGAA]10.1	[TGAA]12.1	GCA_000800605.1	KN613510.1		-	10.1	-	ho
ZFMK-TIS-51171	Vipera berus	VipBer3	340	[TGAA]10.1	[TGAA]12.1	GCA_000800605.1	KN613510.1		-	10.1	-	ho
ZFMK-TIS-51172	Vipera berus	VipBer3	340	[TGAA]10.1	[TGAA]12.1	GCA_000800605.1	KN613510.1		-	10.1	-	ho
ZFMK-TIS-51172	Vipera berus	VipBer3	340	[TGAA]10.1	[TGAA]12.1	GCA_000800605.1	KN613510.1		-	10.1	-	ho
ZFMK-TIS-51173	Vipera berus	VipBer3	340	[TGAA]10.1	[TGAA]12.1	GCA_000800605.1	KN613510.1		-	10.1	-	ho
ZFMK-TIS-51173	Vipera berus	VipBer3	340	[TGAA]10.1	[TGAA]12.1	GCA_000800605.1	KN613510.1		-	10.1	-	ho
ZFMK-TIS-51174	Vipera berus	VipBer3	340	[TGAA]10.1	[TGAA]12.1	GCA_000800605.1	KN613510.1		-	10.1	-	ho
ZFMK-TIS-51174	Vipera berus	VipBer3	340	[TGAA]10.1	[TGAA]12.1	GCA_000800605.1	KN613510.1		-	10.1	-	ho
ZFMK-TIS-51175	Vipera berus	VipBer3	340	[TGAA]10.1	[TGAA]12.1	GCA_000800605.1	KN613510.1		-	10.1	-	ho
ZFMK-TIS-51175	Vipera berus	VipBer3	340	[TGAA]10.1	[TGAA]12.1	GCA_000800605.1	KN613510.1		-	10.1	-	ho
ZFMK-TIS-51180	Vipera berus	VipBer3	340	[TGAA]16.1	[TGAA]12.1	GCA_000800605.1	KN613510.1		-	16.1	-	he
ZFMK-TIS-51180	Vipera berus	VipBer3	340	[TGAA]17.1	[TGAA]12.1	GCA_000800605.1	KN613510.1		-	17.1	-	he
ZFMK-TIS-59252	Vipera berus	VipBer3	340	[TGAA]10.1	[TGAA]12.1	GCA_000800605.1	KN613510.1		-	10.1	-	he
ZFMK-TIS-59252	Vipera berus	VipBer3	340	[TGAA]13.1	[TGAA]12.1	GCA_000800605.1	KN613510.1		-	13.1	-	he

## Sheet: VipBer4
ZFMK-TIS	Species	Locus	Ref Amp size	Repeat motif	Ref allele	NCBI No	Scaffold ID	LFA Sample ID			inheritance	Allele Nr.
									134 C->T	162 Msat
ZFMK-TIS-51161	Vipera berus	VipBer4	301	[AGAT]19.1	[AGAT]19.1	GCA_000800605.1	KN613680.1		-	19.1	ho
ZFMK-TIS-51161	Vipera berus	VipBer4	301	[AGAT]19.1	[AGAT]19.1	GCA_000800605.1	KN613680.1		-	19.1	ho
ZFMK-TIS-51164	Vipera berus	VipBer4	301	[AGAT]18.1	[AGAT]19.1	GCA_000800605.1	KN613680.1		T	18.1	he
ZFMK-TIS-51164	Vipera berus	VipBer4	301	[AGAT]19.1	[AGAT]19.1	GCA_000800605.1	KN613680.1		T	19.1	he
ZFMK-TIS-51169	Vipera berus	VipBer4	301	[AGAT]15.1	[AGAT]19.1	GCA_000800605.1	KN613680.1		-	15.1	he
ZFMK-TIS-51169	Vipera berus	VipBer4	301	[AGAT]19.1	[AGAT]19.1	GCA_000800605.1	KN613680.1		-	19.1	he
ZFMK-TIS-51171	Vipera berus	VipBer4	301	[AGAT]15 GAT [AGAT]14.1	[AGAT]19.1	GCA_000800605.1	KN613680.1		-	30	he
ZFMK-TIS-51171	Vipera berus	VipBer4	301	[AGAT]14 GAT [AGAT]15.1	[AGAT]19.1	GCA_000800605.1	KN613680.1		-	30	he
ZFMK-TIS-51172	Vipera berus	VipBer4	301	[AGAT]15 GAT [AGAT]12.1	[AGAT]19.1	GCA_000800605.1	KN613680.1		-	28	ho
ZFMK-TIS-51172	Vipera berus	VipBer4	301	[AGAT]15 GAT [AGAT]12.1	[AGAT]19.1	GCA_000800605.1	KN613680.1		-	28	ho
ZFMK-TIS-51173	Vipera berus	VipBer4	301	[AGAT]15 GAT [AGAT]14.1	[AGAT]19.1	GCA_000800605.1	KN613680.1		-	30	ho
ZFMK-TIS-51173	Vipera berus	VipBer4	301	[AGAT]15 GAT [AGAT]14.1	[AGAT]19.1	GCA_000800605.1	KN613680.1		-	30	ho
ZFMK-TIS-51174	Vipera berus	VipBer4	301	[AGAT]15 GAT [AGAT]12.1	[AGAT]19.1	GCA_000800605.1	KN613680.1		-	28	he
ZFMK-TIS-51174	Vipera berus	VipBer4	301	[AGAT]14 GAT [AGAT]15.1	[AGAT]19.1	GCA_000800605.1	KN613680.1		-	30	he
ZFMK-TIS-51175	Vipera berus	VipBer4	301	[AGAT]14 GAT [AGAT]13.1	[AGAT]19.1	GCA_000800605.1	KN613680.1		-	28	ho
ZFMK-TIS-51175	Vipera berus	VipBer4	301	[AGAT]14 GAT [AGAT]13.1	[AGAT]19.1	GCA_000800605.1	KN613680.1		-	28	ho
ZFMK-TIS-51180	Vipera berus	VipBer4	301	[AGAT]17 GAT [AGAT]15.1	[AGAT]19.1	GCA_000800605.1	KN613680.1		-	33	he
ZFMK-TIS-51180	Vipera berus	VipBer4	301	[AGAT]17 GAT [AGAT]18.1	[AGAT]19.1	GCA_000800605.1	KN613680.1		-	36	he
ZFMK-TIS-59252	Vipera berus	VipBer4	301	AGAC [AGAT]15 GAT [AGAT]12.1	[AGAT]19.1	GCA_000800605.1	KN613680.1		-	29	he
ZFMK-TIS-59252	Vipera berus	VipBer4	301	AGAC [AGAT]16 GAT [AGAT]13.1	[AGAT]19.1	GCA_000800605.1	KN613680.1		-	31	he

## Sheet: VipBer5
ZFMK-TIS	Species	Locus	Ref Amp size	Repeat motif	Ref allele	NCBI No	Scaffold ID	LFA Sample ID	Haplotype			inheritance	Allele Nr.
									136 Msat	258 T->C	279 G->A
ZFMK-TIS-51161	Vipera berus	VipBer5	309	[ATAG]15.2	[ATAG]18.2	GCA_000800605.1	KN613687.1		15.2	-	-	he
ZFMK-TIS-51161	Vipera berus	VipBer5	309	[ATAG]16.2	[ATAG]18.2	GCA_000800605.1	KN613687.1		16.2	-	-	he
ZFMK-TIS-51164	Vipera berus	VipBer5	309	[ATAG]15.2	[ATAG]18.2	GCA_000800605.1	KN613687.1		15.2	-	-	ho
ZFMK-TIS-51164	Vipera berus	VipBer5	309	[ATAG]15.2	[ATAG]18.2	GCA_000800605.1	KN613687.1		15.2	-	-	ho
ZFMK-TIS-51169	Vipera berus	VipBer5	309	[ATAG]15.2	[ATAG]18.2	GCA_000800605.1	KN613687.1		15.2	C	A	he
ZFMK-TIS-51169	Vipera berus	VipBer5	309	[ATAG]16.2	[ATAG]18.2	GCA_000800605.1	KN613687.1		16.2	-	-	he
ZFMK-TIS-51171	Vipera berus	VipBer5	309	[ATAG]17.2	[ATAG]18.2	GCA_000800605.1	KN613687.1		17.2	-	-	he
ZFMK-TIS-51171	Vipera berus	VipBer5	309	[ATAG]19.2	[ATAG]18.2	GCA_000800605.1	KN613687.1		19.2	-	-	he
ZFMK-TIS-51172	Vipera berus	VipBer5	309	[ATAG]17.2	[ATAG]18.2	GCA_000800605.1	KN613687.1		17.2	-	-	he
ZFMK-TIS-51172	Vipera berus	VipBer5	309	[ATAG]22.2	[ATAG]18.2	GCA_000800605.1	KN613687.1		22.2	-	-	he
ZFMK-TIS-51173	Vipera berus	VipBer5	309	[ATAG]18.2	[ATAG]18.2	GCA_000800605.1	KN613687.1		18.2	-	-	he
ZFMK-TIS-51173	Vipera berus	VipBer5	309	[ATAG]22.2	[ATAG]18.2	GCA_000800605.1	KN613687.1		22.2	-	-	he
ZFMK-TIS-51174	Vipera berus	VipBer5	309	[ATAG]14.2	[ATAG]18.2	GCA_000800605.1	KN613687.1		14.2	-	-	he
ZFMK-TIS-51174	Vipera berus	VipBer5	309	[ATAG]16.2	[ATAG]18.2	GCA_000800605.1	KN613687.1		16.2	-	-	he
ZFMK-TIS-51175	Vipera berus	VipBer5	309	[ATAG]16.2	[ATAG]18.2	GCA_000800605.1	KN613687.1		16.2	-	-	he
ZFMK-TIS-51175	Vipera berus	VipBer5	309	[ATAG]18.2	[ATAG]18.2	GCA_000800605.1	KN613687.1		18.2	-	-	he
ZFMK-TIS-51180	Vipera berus	VipBer5	309	[ATAG]18.2	[ATAG]18.2	GCA_000800605.1	KN613687.1		18.2	-	-	ho
ZFMK-TIS-51180	Vipera berus	VipBer5	309	[ATAG]18.2	[ATAG]18.2	GCA_000800605.1	KN613687.1		18.2	-	-	ho
ZFMK-TIS-59252	Vipera berus	VipBer5	309	[ATAG]17.2	[ATAG]18.2	GCA_000800605.1	KN613687.1		17.2	-	-	he
ZFMK-TIS-59252	Vipera berus	VipBer5	309	[ATAG]22.2	[ATAG]18.2	GCA_000800605.1	KN613687.1		22.2	-	-	he

## Sheet: VipBer6
ZFMK-TIS	Species	Locus	Ref Amp size	Repeat motif	Ref allele	NCBI No	Scaffold ID	LFA Sample ID	Haplotype					inheritance	Allele Nr.
									66 T->C	106 Msat	164 T->C	253 C->T	269 A->C
ZFMK-TIS-51161	Vipera berus	VipBer6	331	[TGAA]4 TAAA [TGAA]3.1	[TGAA]14.1	GCA_000800605.1	KN613791.1		C	8.1b	-	-	-	he
ZFMK-TIS-51161	Vipera berus	VipBer6	331	[TGAA]4 TAAA [TGAA]3.1	[TGAA]14.1	GCA_000800605.1	KN613791.1		-	8.1b	-	-	-	he
ZFMK-TIS-51164	Vipera berus	VipBer6	331		[TGAA]14.1	GCA_000800605.1	KN613791.1		NA	NA	NA	NA	NA	NA
ZFMK-TIS-51164	Vipera berus	VipBer6	331		[TGAA]14.1	GCA_000800605.1	KN613791.1		NA	NA	NA	NA	NA	NA
ZFMK-TIS-51169	Vipera berus	VipBer6	331	[TGAA]4 TAAA [TGAA]3.1	[TGAA]14.1	GCA_000800605.1	KN613791.1		-	8.1b	-	-	-	ho
ZFMK-TIS-51169	Vipera berus	VipBer6	331	[TGAA]4 TAAA [TGAA]3.1	[TGAA]14.1	GCA_000800605.1	KN613791.1		-	8.1b	-	-	-	ho
ZFMK-TIS-51171	Vipera berus	VipBer6	331	[TGAA]18.1	[TGAA]14.1	GCA_000800605.1	KN613791.1		-	18.1	-	-	-	ho
ZFMK-TIS-51171	Vipera berus	VipBer6	331	[TGAA]18.1	[TGAA]14.1	GCA_000800605.1	KN613791.1		-	18.1	-	-	-	ho
ZFMK-TIS-51172	Vipera berus	VipBer6	331		[TGAA]14.1	GCA_000800605.1	KN613791.1		NA	NA	NA	NA	NA	NA
ZFMK-TIS-51172	Vipera berus	VipBer6	331		[TGAA]14.1	GCA_000800605.1	KN613791.1		NA	NA	NA	NA	NA	NA
ZFMK-TIS-51173	Vipera berus	VipBer6	331	[TGAA]4 TAAA [TGAA]3.1	[TGAA]14.1	GCA_000800605.1	KN613791.1		-	8.1b	-	-	-	ho
ZFMK-TIS-51173	Vipera berus	VipBer6	331	[TGAA]4 TAAA [TGAA]3.1	[TGAA]14.1	GCA_000800605.1	KN613791.1		-	8.1b	-	-	-	ho
ZFMK-TIS-51174	Vipera berus	VipBer6	331	[TGAA]8.1	[TGAA]14.1	GCA_000800605.1	KN613791.1		-	8.1	-	T	-	he
ZFMK-TIS-51174	Vipera berus	VipBer6	331	[TGAA]8.1	[TGAA]14.1	GCA_000800605.1	KN613791.1		-	8.1	-	-	-	he
ZFMK-TIS-51175	Vipera berus	VipBer6	331		[TGAA]14.1	GCA_000800605.1	KN613791.1		NA	NA	NA	NA	NA	NA
ZFMK-TIS-51175	Vipera berus	VipBer6	331		[TGAA]14.1	GCA_000800605.1	KN613791.1		NA	NA	NA	NA	NA	NA
ZFMK-TIS-51180	Vipera berus	VipBer6	331	[TGAA]4 TAAA [TGAA]3.1	[TGAA]14.1	GCA_000800605.1	KN613791.1		-	8.1b	C	-	C	he
ZFMK-TIS-51180	Vipera berus	VipBer6	331	[TGAA]13.1	[TGAA]14.1	GCA_000800605.1	KN613791.1		-	13.1	-	-	C	he
ZFMK-TIS-59252	Vipera berus	VipBer6	331		[TGAA]14.1	GCA_000800605.1	KN613791.1		NA	NA	NA	NA	NA	NA
ZFMK-TIS-59252	Vipera berus	VipBer6	331		[TGAA]14.1	GCA_000800605.1	KN613791.1		NA	NA	NA	NA	NA	NA

## Sheet: VipBer7
ZFMK-TIS	Species	Locus	Ref Amp size	Repeat motif	Ref allele	NCBI No	Scaffold ID	LFA Sample ID			inheritance	Allele Nr.
									105 C->G	136 Msat
ZFMK-TIS-51161	Vipera berus	VipBer7	301	[GATA]9.3 [GATA]6	[GATA]20	GCA_000800605.1	KN613803.1		-	15.3	he
ZFMK-TIS-51161	Vipera berus	VipBer7	301	[GATA]11.3 [GATA]6	[GATA]20	GCA_000800605.1	KN613803.1		-	17.3	he
ZFMK-TIS-51164	Vipera berus	VipBer7	301	[GATA]19.3 [GATA]6	[GATA]20	GCA_000800605.1	KN613803.1		-	25.3	ho
ZFMK-TIS-51164	Vipera berus	VipBer7	301	[GATA]19.3 [GATA]6	[GATA]20	GCA_000800605.1	KN613803.1		-	25.3	ho
ZFMK-TIS-51169	Vipera berus	VipBer7	301	[GATA]12.3 [GATA]6	[GATA]20	GCA_000800605.1	KN613803.1		-	18.3	he
ZFMK-TIS-51169	Vipera berus	VipBer7	301	[GATA]15.3 [GATA]6	[GATA]20	GCA_000800605.1	KN613803.1		-	21.3	he
ZFMK-TIS-51171	Vipera berus	VipBer7	301	[GATA]11.3 [GATA]6	[GATA]20	GCA_000800605.1	KN613803.1		-	17.3	ho
ZFMK-TIS-51171	Vipera berus	VipBer7	301	[GATA]11.3 [GATA]6	[GATA]20	GCA_000800605.1	KN613803.1		-	17.3	ho
ZFMK-TIS-51172	Vipera berus	VipBer7	301		[GATA]20	GCA_000800605.1	KN613803.1		NA	NA	NA
ZFMK-TIS-51172	Vipera berus	VipBer7	301		[GATA]20	GCA_000800605.1	KN613803.1		NA	NA	NA
ZFMK-TIS-51173	Vipera berus	VipBer7	301		[GATA]20	GCA_000800605.1	KN613803.1		NA	NA	NA
ZFMK-TIS-51173	Vipera berus	VipBer7	301		[GATA]20	GCA_000800605.1	KN613803.1		NA	NA	NA
ZFMK-TIS-51174	Vipera berus	VipBer7	301	[GATA]1	[GATA]20	GCA_000800605.1	KN613803.1		-	1	ho
ZFMK-TIS-51174	Vipera berus	VipBer7	301	[GATA]1	[GATA]20	GCA_000800605.1	KN613803.1		-	1	ho
ZFMK-TIS-51175	Vipera berus	VipBer7	301		[GATA]20	GCA_000800605.1	KN613803.1		NA	NA	NA
ZFMK-TIS-51175	Vipera berus	VipBer7	301		[GATA]20	GCA_000800605.1	KN613803.1		NA	NA	NA
ZFMK-TIS-51180	Vipera berus	VipBer7	301	[GATA]27	[GATA]20	GCA_000800605.1	KN613803.1		-	27	he
ZFMK-TIS-51180	Vipera berus	VipBer7	301	[GATA]28	[GATA]20	GCA_000800605.1	KN613803.1		-	28	he
ZFMK-TIS-59252	Vipera berus	VipBer7	301	[GATA]18	[GATA]20	GCA_000800605.1	KN613803.1		G	18	he
ZFMK-TIS-59252	Vipera berus	VipBer7	301	[GATA]24	[GATA]20	GCA_000800605.1	KN613803.1		G	24	he

## Sheet: VipBer8
ZFMK-TIS	Species	Locus	Ref Amp size	Repeat motif	Ref allele	NCBI No	Scaffold ID	LFA Sample ID		inheritance	Allele Nr.
									149 Msat
ZFMK-TIS-51161	Vipera berus	VipBer8	316	[AGAT]16	[AGAT]15	GCA_000800605.1	KN613878.1		16	he
ZFMK-TIS-51161	Vipera berus	VipBer8	316	[AGAT]19	[AGAT]15	GCA_000800605.1	KN613878.1		19	he
ZFMK-TIS-51164	Vipera berus	VipBer8	316	[AGAT]17	[AGAT]15	GCA_000800605.1	KN613878.1		17	he
ZFMK-TIS-51164	Vipera berus	VipBer8	316	[AGAT]18	[AGAT]15	GCA_000800605.1	KN613878.1		18	he
ZFMK-TIS-51169	Vipera berus	VipBer8	316	[AGAT]15	[AGAT]15	GCA_000800605.1	KN613878.1		15	ho
ZFMK-TIS-51169	Vipera berus	VipBer8	316	[AGAT]15	[AGAT]15	GCA_000800605.1	KN613878.1		15	ho
ZFMK-TIS-51171	Vipera berus	VipBer8	316	[AGAT]3 GAT [AGAT]15	[AGAT]15	GCA_000800605.1	KN613878.1		18	ho
ZFMK-TIS-51171	Vipera berus	VipBer8	316	[AGAT]3 GAT [AGAT]15	[AGAT]15	GCA_000800605.1	KN613878.1		18	ho
ZFMK-TIS-51172	Vipera berus	VipBer8	316	[AGAT]3 GAT [AGAT]14	[AGAT]15	GCA_000800605.1	KN613878.1		17	he
ZFMK-TIS-51172	Vipera berus	VipBer8	316	[AGAT]3 GAT [AGAT]15	[AGAT]15	GCA_000800605.1	KN613878.1		18	he
ZFMK-TIS-51173	Vipera berus	VipBer8	316	[AGAT]16	[AGAT]15	GCA_000800605.1	KN613878.1		16	he
ZFMK-TIS-51173	Vipera berus	VipBer8	316	[AGAT]3 GAT [AGAT]16	[AGAT]15	GCA_000800605.1	KN613878.1		19	he
ZFMK-TIS-51174	Vipera berus	VipBer8	316	[AGAT]3 GAT [AGAT]17	[AGAT]15	GCA_000800605.1	KN613878.1		20	he
ZFMK-TIS-51174	Vipera berus	VipBer8	316	[AGAT]3 GAT [AGAT]18	[AGAT]15	GCA_000800605.1	KN613878.1		21	he
ZFMK-TIS-51175	Vipera berus	VipBer8	316	[AGAT]19	[AGAT]15	GCA_000800605.1	KN613878.1		19	he
ZFMK-TIS-51175	Vipera berus	VipBer8	316	[AGAT]3 GAT [AGAT]17	[AGAT]15	GCA_000800605.1	KN613878.1		20	he
ZFMK-TIS-51180	Vipera berus	VipBer8	316	[AGAT]3 GAT [AGAT]16	[AGAT]15	GCA_000800605.1	KN613878.1		19	ho
ZFMK-TIS-51180	Vipera berus	VipBer8	316	[AGAT]3 GAT [AGAT]16	[AGAT]15	GCA_000800605.1	KN613878.1		19	ho
ZFMK-TIS-59252	Vipera berus	VipBer8	316	[AGAT]14 GAT [AGAT]2	[AGAT]15	GCA_000800605.1	KN613878.1		16	he
ZFMK-TIS-59252	Vipera berus	VipBer8	316	[AGAT]17	[AGAT]15	GCA_000800605.1	KN613878.1		17	he

## Sheet: VipBer10
ZFMK-TIS	Species	Locus	Ref Amp size	Repeat motif	Ref allele	NCBI No	Scaffold ID	LFA Sample ID				inheritance	Allele Nr.
										130 Msat	272 T->C
ZFMK-TIS-51161	Vipera berus	VipBer10	327	[ATAC]13	[ATAC]13	GCA_000800605.1	KN613928.1			13	C	ho
ZFMK-TIS-51161	Vipera berus	VipBer10	327	[ATAC]13	[ATAC]13	GCA_000800605.1	KN613928.1			13	C	ho
ZFMK-TIS-51164	Vipera berus	VipBer10	327		[ATAC]13	GCA_000800605.1	KN613928.1			NA	NA	NA
ZFMK-TIS-51164	Vipera berus	VipBer10	327		[ATAC]13	GCA_000800605.1	KN613928.1			NA	NA	NA
ZFMK-TIS-51169	Vipera berus	VipBer10	327	[ATAC]11	[ATAC]13	GCA_000800605.1	KN613928.1			11	C	ho
ZFMK-TIS-51169	Vipera berus	VipBer10	327	[ATAC]11	[ATAC]13	GCA_000800605.1	KN613928.1			11	C	ho
ZFMK-TIS-51171	Vipera berus	VipBer10	327	[ATAC]16	[ATAC]13	GCA_000800605.1	KN613928.1			16	C	ho
ZFMK-TIS-51171	Vipera berus	VipBer10	327	[ATAC]16	[ATAC]13	GCA_000800605.1	KN613928.1			16	C	ho
ZFMK-TIS-51172	Vipera berus	VipBer10	327	[ATAC]13	[ATAC]13	GCA_000800605.1	KN613928.1			13	C	he
ZFMK-TIS-51172	Vipera berus	VipBer10	327	[ATAC]16	[ATAC]13	GCA_000800605.1	KN613928.1			16	C	he
ZFMK-TIS-51173	Vipera berus	VipBer10	327	[ATAC]14	[ATAC]13	GCA_000800605.1	KN613928.1			14	C	ho
ZFMK-TIS-51173	Vipera berus	VipBer10	327	[ATAC]14	[ATAC]13	GCA_000800605.1	KN613928.1			14	C	ho
ZFMK-TIS-51174	Vipera berus	VipBer10	327	[ATAC]14	[ATAC]13	GCA_000800605.1	KN613928.1			14	C	he
ZFMK-TIS-51174	Vipera berus	VipBer10	327	[ATAC]16	[ATAC]13	GCA_000800605.1	KN613928.1			16	C	he
ZFMK-TIS-51175	Vipera berus	VipBer10	327	[ATAC]13	[ATAC]13	GCA_000800605.1	KN613928.1			13	C	ho
ZFMK-TIS-51175	Vipera berus	VipBer10	327	[ATAC]13	[ATAC]13	GCA_000800605.1	KN613928.1			13	C	ho
ZFMK-TIS-51180	Vipera berus	VipBer10	327	[ATAC]15	[ATAC]13	GCA_000800605.1	KN613928.1			15	C	he
ZFMK-TIS-51180	Vipera berus	VipBer10	327	[ATAC]17	[ATAC]13	GCA_000800605.1	KN613928.1			17	C	he
ZFMK-TIS-59252	Vipera berus	VipBer10	327	[ATAC]14	[ATAC]13	GCA_000800605.1	KN613928.1			14	C	ho
ZFMK-TIS-59252	Vipera berus	VipBer10	327	[ATAC]14	[ATAC]13	GCA_000800605.1	KN613928.1			14	C	ho

## Sheet: VipBer11
ZFMK-TIS	Species	Locus	Ref Amp size	Repeat motif	Ref allele	NCBI No	Scaffold ID	LFA Sample ID	Haplotype				inheritance	Allele Nr.
									100 Msat	182 G->T	195 A->C	237 A->G
ZFMK-TIS-51161	Vipera berus	VipBer11	330	AGAT [GGAT]2 AGAA [AGAT]15.1	[AGAT]2 [GGAT]2 AGAA [AGAC]11.1	GCA_000800605.1	KN614022.1		19.1b	-	-	G	he
ZFMK-TIS-51161	Vipera berus	VipBer11	330	[AGAT]2 [GGAT]2 AGAA [AGAT]19.1	[AGAT]2 [GGAT]2 AGAA [AGAC]11.1	GCA_000800605.1	KN614022.1		24.1	-	-	-	he
ZFMK-TIS-51164	Vipera berus	VipBer11	330	[AGAT]2 [GGAT]2 [AGAT]15.1	[AGAT]2 [GGAT]2 AGAA [AGAC]11.1	GCA_000800605.1	KN614022.1		19.1c	-	-	-	ho
ZFMK-TIS-51164	Vipera berus	VipBer11	330	[AGAT]2 [GGAT]2 [AGAT]15.1	[AGAT]2 [GGAT]2 AGAA [AGAC]11.1	GCA_000800605.1	KN614022.1		19.1c	-	-	-	ho
ZFMK-TIS-51169	Vipera berus	VipBer11	330	[AGAT]2 [GGAT]2 AGAA [AGAT]17.1	[AGAT]2 [GGAT]2 AGAA [AGAC]11.1	GCA_000800605.1	KN614022.1		22.1	-	-	-	ho
ZFMK-TIS-51169	Vipera berus	VipBer11	330	[AGAT]2 [GGAT]2 AGAA [AGAT]17.1	[AGAT]2 [GGAT]2 AGAA [AGAC]11.1	GCA_000800605.1	KN614022.1		22.1	-	-	-	ho
ZFMK-TIS-51171	Vipera berus	VipBer11	330	[AGAT]2 GGAT [AGAT]16.1	[AGAT]2 [GGAT]2 AGAA [AGAC]11.1	GCA_000800605.1	KN614022.1		19.1d	-	C	G	he
ZFMK-TIS-51171	Vipera berus	VipBer11	330	[AGAT]2 GGAT [AGAT]18.1	[AGAT]2 [GGAT]2 AGAA [AGAC]11.1	GCA_000800605.1	KN614022.1		21.1d	-	C	G	he
ZFMK-TIS-51172	Vipera berus	VipBer11	330	[AGAT]2 GGAT [AGAT]13.1	[AGAT]2 [GGAT]2 AGAA [AGAC]11.1	GCA_000800605.1	KN614022.1		16.1d	-	C	G	he
ZFMK-TIS-51172	Vipera berus	VipBer11	330	[AGAT]2 GGAT [AGAT]14.1	[AGAT]2 [GGAT]2 AGAA [AGAC]11.1	GCA_000800605.1	KN614022.1		17.1d	T	C	G	he
ZFMK-TIS-51173	Vipera berus	VipBer11	330	[AGAT]2 GGAT [AGAT]13.1	[AGAT]2 [GGAT]2 AGAA [AGAC]11.1	GCA_000800605.1	KN614022.1		16.1d	-	C	G	he
ZFMK-TIS-51173	Vipera berus	VipBer11	330	[AGAT]2 GGAT [AGAT]15.1	[AGAT]2 [GGAT]2 AGAA [AGAC]11.1	GCA_000800605.1	KN614022.1		18.1d	-	C	G	he
ZFMK-TIS-51174	Vipera berus	VipBer11	330	[AGAT]2 GGAT [AGAT]13.1	[AGAT]2 [GGAT]2 AGAA [AGAC]11.1	GCA_000800605.1	KN614022.1		16.1d	-	C	G	he
ZFMK-TIS-51174	Vipera berus	VipBer11	330	[AGAT]2 [GGAT]2 AGAA [AGAT]18.1	[AGAT]2 [GGAT]2 AGAA [AGAC]11.1	GCA_000800605.1	KN614022.1		23.1	-	-	-	he
ZFMK-TIS-51175	Vipera berus	VipBer11	330	[AGAT]2 GGAT [AGAT]12.1	[AGAT]2 [GGAT]2 AGAA [AGAC]11.1	GCA_000800605.1	KN614022.1		15.1d	-	C	G	he
ZFMK-TIS-51175	Vipera berus	VipBer11	330	[AGAT]2 GGAT [AGAT]14.1	[AGAT]2 [GGAT]2 AGAA [AGAC]11.1	GCA_000800605.1	KN614022.1		17.1d	-	C	G	he
ZFMK-TIS-51180	Vipera berus	VipBer11	330	[AGAT]2 GGAT [AGAT]17.1	[AGAT]2 [GGAT]2 AGAA [AGAC]11.1	GCA_000800605.1	KN614022.1		20.1d	-	C	G	ho
ZFMK-TIS-51180	Vipera berus	VipBer11	330	[AGAT]2 GGAT [AGAT]17.1	[AGAT]2 [GGAT]2 AGAA [AGAC]11.1	GCA_000800605.1	KN614022.1		20.1d	-	C	G	ho
ZFMK-TIS-59252	Vipera berus	VipBer11	330	[AGAT]2 [GGAT]2 AGAA [AGAT]16.1	[AGAT]2 [GGAT]2 AGAA [AGAC]11.1	GCA_000800605.1	KN614022.1		21.1	-	-	-	he
ZFMK-TIS-59252	Vipera berus	VipBer11	330	[AGAT]2 [GGAT]2 AGAA [AGAT]17.1	[AGAT]2 [GGAT]2 AGAA [AGAC]11.1	GCA_000800605.1	KN614022.1		22.1	-	-	-	he

[truncated: 16 more sheets: VipBer12, VipBer13, VipBer14, VipBer15, VipBer16, VipBer17, VipBer18, VipBer19, VipBer20, VipBer21, VipBer22, VipBer23, VipBer26, VipBer27, VipBer28, VipBer30]
