# Supplementary material for: FOGS: A SNPSTR Marker Database to Combat Wildlife Trafficking and a Cell Culture Bank for Ex‐Situ Conservation
Source: Mol Ecol Resour. 2025 Jan 10;25(4):e14062. doi: 10.1111/1755-0998.14062 (PMC11969641; doi:10.1111/1755-0998.14062)
Supplement: Supplementary file 4 — Table S4. SNPSTR data. [file MEN-25-e14062-s001.zip › Supplementary S4/Zamenis_situla_SNPSTR.xlsx]

## Sheet: ZamSit1
ZFMK-TIS	Species	Locus	Ref Amp size	Repeat motif	Ref allele	NCBI No	Scaffold ID	LFA Sample ID		inheritance	Allele Nr.
									122 Msat
ZFMK-TIS-51384	Zamenis situla	ZamSit1	339	ATAG ATAA [ATAG]14.3	ATAG ATAA [ATAG]13.3				16.3	ho
ZFMK-TIS-51384	Zamenis situla	ZamSit1	339	ATAG ATAA [ATAG]14.3	ATAG ATAA [ATAG]13.3				16.3	ho
ZFMK-TIS-51385	Zamenis situla	ZamSit1	339	ATAG ATAA [ATAG]14.3	ATAG ATAA [ATAG]13.3				16.3	ho
ZFMK-TIS-51385	Zamenis situla	ZamSit1	339	ATAG ATAA [ATAG]14.3	ATAG ATAA [ATAG]13.3				16.3	ho
ZFMK-TIS-51388	Zamenis situla	ZamSit1	339	ATAG ATAA [ATAG]15.3	ATAG ATAA [ATAG]13.3				17.3	he
ZFMK-TIS-51388	Zamenis situla	ZamSit1	339	ATAG ATAA [ATAG]16.3	ATAG ATAA [ATAG]13.3				18.3	he
ZFMK-TIS-51390	Zamenis situla	ZamSit1	339	ATAG ATAA [ATAG]12.3	ATAG ATAA [ATAG]13.3				14.3	ho
ZFMK-TIS-51390	Zamenis situla	ZamSit1	339	ATAG ATAA [ATAG]12.3	ATAG ATAA [ATAG]13.3				14.3	ho
ZFMK-TIS-51392	Zamenis situla	ZamSit1	339	ATAG ATAA [ATAG]11.3	ATAG ATAA [ATAG]13.3				13.3	he
ZFMK-TIS-51392	Zamenis situla	ZamSit1	339	ATAG ATAA [ATAG]13.3	ATAG ATAA [ATAG]13.3				15.3	he
ZFMK-TIS-51393	Zamenis situla	ZamSit1	339	ATAG ATAA [ATAG]12.3	ATAG ATAA [ATAG]13.3				14.3	ho
ZFMK-TIS-51393	Zamenis situla	ZamSit1	339	ATAG ATAA [ATAG]12.3	ATAG ATAA [ATAG]13.3				14.3	ho
ZFMK-TIS-51395	Zamenis situla	ZamSit1	339	ATAG ATAA [ATAG]10.3	ATAG ATAA [ATAG]13.3				12.3	ho
ZFMK-TIS-51395	Zamenis situla	ZamSit1	339	ATAG ATAA [ATAG]10.3	ATAG ATAA [ATAG]13.3				12.3	ho
ZFMK-TIS-51396	Zamenis situla	ZamSit1	339	ATAG ATAA [ATAG]13.3	ATAG ATAA [ATAG]13.3				15.3	he
ZFMK-TIS-51396	Zamenis situla	ZamSit1	339	ATAG ATAA [ATAG]15.3	ATAG ATAA [ATAG]13.3				17.3	he
ZFMK-TIS-53081	Zamenis situla	ZamSit1	339	ATAG ATAA [ATAG]16.3	ATAG ATAA [ATAG]13.3				18.3	he
ZFMK-TIS-53081	Zamenis situla	ZamSit1	339	ATAG ATAA [ATAG]18.3	ATAG ATAA [ATAG]13.3				20.3	he
ZFMK-TIS-53082	Zamenis situla	ZamSit1	339	ATAG ATAA [ATAG]15.3	ATAG ATAA [ATAG]13.3				17.3	he
ZFMK-TIS-53082	Zamenis situla	ZamSit1	339	ATAG ATAA [ATAG]16.3	ATAG ATAA [ATAG]13.3				18.3	he

## Sheet: ZamSit2
ZFMK-TIS	Species	Locus	Ref Amp size	Repeat motif	Ref allele	NCBI No	Scaffold ID	LFA Sample ID			inheritance	Allele Nr.
									120 Msat	301 G->T
ZFMK-TIS-51384	Zamenis situla	ZamSit2	337	[CATC]12.1	[CATC]13.1				12.1	T	he
ZFMK-TIS-51384	Zamenis situla	ZamSit2	337	[CATC]13.1	[CATC]13.1				13.1	T	he
ZFMK-TIS-51385	Zamenis situla	ZamSit2	337	[CATC]11.1	[CATC]13.1				11.1	T	ho
ZFMK-TIS-51385	Zamenis situla	ZamSit2	337	[CATC]11.1	[CATC]13.1				11.1	T	ho
ZFMK-TIS-51388	Zamenis situla	ZamSit2	337	[CATC]11.1	[CATC]13.1				11.1	T	he
ZFMK-TIS-51388	Zamenis situla	ZamSit2	337	[CATC]12.1	[CATC]13.1				12.1	T	he
ZFMK-TIS-51390	Zamenis situla	ZamSit2	337	[CATC]11.1	[CATC]13.1				11.1	T	he
ZFMK-TIS-51390	Zamenis situla	ZamSit2	337	[CATC]13.1	[CATC]13.1				13.1	T	he
ZFMK-TIS-51392	Zamenis situla	ZamSit2	337	[CATC]12.1	[CATC]13.1				12.1	T	he
ZFMK-TIS-51392	Zamenis situla	ZamSit2	337	[CATC]12.1	[CATC]13.1				12.1	-	he
ZFMK-TIS-51393	Zamenis situla	ZamSit2	337	[CATC]11.1	[CATC]13.1				11.1	-	he
ZFMK-TIS-51393	Zamenis situla	ZamSit2	337	[CATC]12.1	[CATC]13.1				12.1	-	he
ZFMK-TIS-51395	Zamenis situla	ZamSit2	337	[CATC]10.1	[CATC]13.1				10.1	-	ho
ZFMK-TIS-51395	Zamenis situla	ZamSit2	337	[CATC]10.1	[CATC]13.1				10.1	-	ho
ZFMK-TIS-51396	Zamenis situla	ZamSit2	337	[CATC]12.1	[CATC]13.1				12.1	-	he
ZFMK-TIS-51396	Zamenis situla	ZamSit2	337	[CATC]13.1	[CATC]13.1				13.1	-	he
ZFMK-TIS-53081	Zamenis situla	ZamSit2	337	[CATC]12.1	[CATC]13.1				12.1	-	ho
ZFMK-TIS-53081	Zamenis situla	ZamSit2	337	[CATC]12.1	[CATC]13.1				12.1	-	ho
ZFMK-TIS-53082	Zamenis situla	ZamSit2	337	[CATC]10.1	[CATC]13.1				10.1	-	ho
ZFMK-TIS-53082	Zamenis situla	ZamSit2	337	[CATC]10.1	[CATC]13.1				10.1	-	ho

## Sheet: ZamSit3
ZFMK-TIS	Species	Locus	Ref Amp size	Repeat motif	Ref allele	NCBI No	Scaffold ID	LFA Sample ID			inheritance	Allele Nr.
									90 Msat	144 C->T
ZFMK-TIS-51384	Zamenis situla	ZamSit3	300	[AATG]10 [AATA]2.3	AATA [AATG]11.3				12.3	-	ho
ZFMK-TIS-51384	Zamenis situla	ZamSit3	300	[AATG]10 [AATA]2.3	AATA [AATG]11.3				12.3	-	ho
ZFMK-TIS-51385	Zamenis situla	ZamSit3	300		AATA [AATG]11.3				NA	NA	NA
ZFMK-TIS-51385	Zamenis situla	ZamSit3	300		AATA [AATG]11.3				NA	NA	NA
ZFMK-TIS-51388	Zamenis situla	ZamSit3	300	[AATG]10 [AATA]2.3	AATA [AATG]11.3				12.3	-	ho
ZFMK-TIS-51388	Zamenis situla	ZamSit3	300	[AATG]10 [AATA]2.3	AATA [AATG]11.3				12.3	-	ho
ZFMK-TIS-51390	Zamenis situla	ZamSit3	300		AATA [AATG]11.3				NA	NA	NA
ZFMK-TIS-51390	Zamenis situla	ZamSit3	300		AATA [AATG]11.3				NA	NA	NA
ZFMK-TIS-51392	Zamenis situla	ZamSit3	300	[AATG]11 [AATA]2.3	AATA [AATG]11.3				13.3	T	ho
ZFMK-TIS-51392	Zamenis situla	ZamSit3	300	[AATG]11 [AATA]2.3	AATA [AATG]11.3				13.3	T	ho
ZFMK-TIS-51393	Zamenis situla	ZamSit3	300	AATA [AATG]11.3	AATA [AATG]11.3				12.3	-	he
ZFMK-TIS-51393	Zamenis situla	ZamSit3	300	AATA [AATG]12.3	AATA [AATG]11.3				13.3	-	he
ZFMK-TIS-51395	Zamenis situla	ZamSit3	300	AATA [AATG]11.3	AATA [AATG]11.3				12.3	-	ho
ZFMK-TIS-51395	Zamenis situla	ZamSit3	300	AATA [AATG]11.3	AATA [AATG]11.3				12.3	-	ho
ZFMK-TIS-51396	Zamenis situla	ZamSit3	300	[AATG]9 [AATA]2.3	AATA [AATG]11.3				11.3	-	he
ZFMK-TIS-51396	Zamenis situla	ZamSit3	300	AATA [AATG]11.3	AATA [AATG]11.3				12.3	-	he
ZFMK-TIS-53081	Zamenis situla	ZamSit3	300	AATA [AATG]10.3	AATA [AATG]11.3				11.3	-	ho
ZFMK-TIS-53081	Zamenis situla	ZamSit3	300	AATA [AATG]10.3	AATA [AATG]11.3				11.3	-	ho
ZFMK-TIS-53082	Zamenis situla	ZamSit3	300	AATA [AATG]11.3	AATA [AATG]11.3				12.3	-	ho
ZFMK-TIS-53082	Zamenis situla	ZamSit3	300	AATA [AATG]11.3	AATA [AATG]11.3				12.3	-	ho

## Sheet: ZamSit4
ZFMK-TIS	Species	Locus	Ref Amp size	Repeat motif	Ref allele	NCBI No	Scaffold ID	LFA Sample ID	Haplotype				inheritance	Allele Nr.
									92 C->T	123 Msat	268 T->C	274 T->C
ZFMK-TIS-51384	Zamenis situla	ZamSit4	301	[GATA]11.2	[GATA]11.2				T	11.2	-	-	he
ZFMK-TIS-51384	Zamenis situla	ZamSit4	301	[GATA]12.2	[GATA]11.2				T	12.2	-	-	he
ZFMK-TIS-51385	Zamenis situla	ZamSit4	301	[GATA]11.2	[GATA]11.2				T	11.2	-	-	he
ZFMK-TIS-51385	Zamenis situla	ZamSit4	301	[GATA]14.2	[GATA]11.2				-	14.2	-	-	he
ZFMK-TIS-51388	Zamenis situla	ZamSit4	301	[GATA]11.2	[GATA]11.2				T	11.2	-	-	ho
ZFMK-TIS-51388	Zamenis situla	ZamSit4	301	[GATA]11.2	[GATA]11.2				T	11.2	-	-	ho
ZFMK-TIS-51390	Zamenis situla	ZamSit4	301	[GATA]11.2	[GATA]11.2				T	11.2	-	-	he
ZFMK-TIS-51390	Zamenis situla	ZamSit4	301	[GATA]12.2	[GATA]11.2				-	12.2	-	-	he
ZFMK-TIS-51392	Zamenis situla	ZamSit4	301	[GATA]11.2	[GATA]11.2				T	11.2	-	-	he
ZFMK-TIS-51392	Zamenis situla	ZamSit4	301	[GATA]12.2	[GATA]11.2				T	12.2	-	-	he
ZFMK-TIS-51393	Zamenis situla	ZamSit4	301	[GATA]13.2	[GATA]11.2				T	13.2	C	C	he
ZFMK-TIS-51393	Zamenis situla	ZamSit4	301	[GATA]13.2	[GATA]11.2				T	13.2	-	-	he
ZFMK-TIS-51395	Zamenis situla	ZamSit4	301	[GATA]11.2	[GATA]11.2				-	11.2	-	-	ho
ZFMK-TIS-51395	Zamenis situla	ZamSit4	301	[GATA]11.2	[GATA]11.2				-	11.2	-	-	ho
ZFMK-TIS-51396	Zamenis situla	ZamSit4	301	[GATA]11.2	[GATA]11.2				T	11.2	-	C	he
ZFMK-TIS-51396	Zamenis situla	ZamSit4	301	[GATA]12.2	[GATA]11.2				T	12.2	-	C	he
ZFMK-TIS-53081	Zamenis situla	ZamSit4	301	[GATA]12.2	[GATA]11.2				T	12.2	-	-	he
ZFMK-TIS-53081	Zamenis situla	ZamSit4	301	[GATA]13.2	[GATA]11.2				T	13.2	-	C	he
ZFMK-TIS-53082	Zamenis situla	ZamSit4	301	[GATA]12.2	[GATA]11.2				T	12.2	-	-	he
ZFMK-TIS-53082	Zamenis situla	ZamSit4	301	[GATA]13.2	[GATA]11.2				T	13.2	-	-	he

## Sheet: ZamSit5
ZFMK-TIS	Species	Locus	Ref Amp size	Repeat motif	Ref allele	NCBI No	Scaffold ID	LFA Sample ID		inheritance	Allele Nr.
									131 Msat
ZFMK-TIS-51384	Zamenis situla	ZamSit5	344	[AGAC]11.3	[AGAC]14.3				11.3	ho
ZFMK-TIS-51384	Zamenis situla	ZamSit5	344	[AGAC]11.3	[AGAC]14.3				11.3	ho
ZFMK-TIS-51385	Zamenis situla	ZamSit5	344	[AGAC]12.3	[AGAC]14.3				12.3	ho
ZFMK-TIS-51385	Zamenis situla	ZamSit5	344	[AGAC]12.3	[AGAC]14.3				12.3	ho
ZFMK-TIS-51388	Zamenis situla	ZamSit5	344	[AGAC]12.3	[AGAC]14.3				12.3	ho
ZFMK-TIS-51388	Zamenis situla	ZamSit5	344	[AGAC]12.3	[AGAC]14.3				12.3	ho
ZFMK-TIS-51390	Zamenis situla	ZamSit5	344	[AGAC]12.3	[AGAC]14.3				12.3	ho
ZFMK-TIS-51390	Zamenis situla	ZamSit5	344	[AGAC]12.3	[AGAC]14.3				12.3	ho
ZFMK-TIS-51392	Zamenis situla	ZamSit5	344		[AGAC]14.3				NA	NA
ZFMK-TIS-51392	Zamenis situla	ZamSit5	344		[AGAC]14.3				NA	NA
ZFMK-TIS-51393	Zamenis situla	ZamSit5	344	[AGAC]10.3	[AGAC]14.3				10.3	ho
ZFMK-TIS-51393	Zamenis situla	ZamSit5	344	[AGAC]10.3	[AGAC]14.3				10.3	ho
ZFMK-TIS-51395	Zamenis situla	ZamSit5	344	[AGAC]11.3	[AGAC]14.3				11.3	he
ZFMK-TIS-51395	Zamenis situla	ZamSit5	344	[AGAC]14.3	[AGAC]14.3				14.3	he
ZFMK-TIS-51396	Zamenis situla	ZamSit5	344	[AGAC]10.3	[AGAC]14.3				10.3	he
ZFMK-TIS-51396	Zamenis situla	ZamSit5	344	[AGAC]14.3	[AGAC]14.3				14.3	he
ZFMK-TIS-53081	Zamenis situla	ZamSit5	344	[AGAC]10.3	[AGAC]14.3				10.3	ho
ZFMK-TIS-53081	Zamenis situla	ZamSit5	344	[AGAC]10.3	[AGAC]14.3				10.3	ho
ZFMK-TIS-53082	Zamenis situla	ZamSit5	344	[AGAC]10.3	[AGAC]14.3				10.3	ho
ZFMK-TIS-53082	Zamenis situla	ZamSit5	344	[AGAC]10.3	[AGAC]14.3				10.3	ho

## Sheet: ZamSit6
ZFMK-TIS	Species	Locus	Ref Amp size	Repeat motif	Ref allele	NCBI No	Scaffold ID	LFA Sample ID		inheritance	Allele Nr.
									153 Msat
ZFMK-TIS-51384	Zamenis situla	ZamSit6	329	[CATC]10	[CATC]12				10	he
ZFMK-TIS-51384	Zamenis situla	ZamSit6	329	[CATC]11	[CATC]12				11	he
ZFMK-TIS-51385	Zamenis situla	ZamSit6	329	[CATC]10	[CATC]12				10	he
ZFMK-TIS-51385	Zamenis situla	ZamSit6	329	[CATC]11	[CATC]12				11	he
ZFMK-TIS-51388	Zamenis situla	ZamSit6	329	[CATC]10	[CATC]12				10	he
ZFMK-TIS-51388	Zamenis situla	ZamSit6	329	[CATC]11	[CATC]12				11	he
ZFMK-TIS-51390	Zamenis situla	ZamSit6	329	[CATC]11	[CATC]12				11	ho
ZFMK-TIS-51390	Zamenis situla	ZamSit6	329	[CATC]11	[CATC]12				11	ho
ZFMK-TIS-51392	Zamenis situla	ZamSit6	329	[CATC]9	[CATC]12				9	he
ZFMK-TIS-51392	Zamenis situla	ZamSit6	329	[CATC]10	[CATC]12				10	he
ZFMK-TIS-51393	Zamenis situla	ZamSit6	329	[CATC]10	[CATC]12				10	he
ZFMK-TIS-51393	Zamenis situla	ZamSit6	329	[CATC]11	[CATC]12				11	he
ZFMK-TIS-51395	Zamenis situla	ZamSit6	329	[CATC]12	[CATC]12				12	ho
ZFMK-TIS-51395	Zamenis situla	ZamSit6	329	[CATC]12	[CATC]12				12	ho
ZFMK-TIS-51396	Zamenis situla	ZamSit6	329	[CATC]11	[CATC]12				11	he
ZFMK-TIS-51396	Zamenis situla	ZamSit6	329	[CATC]12	[CATC]12				12	he
ZFMK-TIS-53081	Zamenis situla	ZamSit6	329	[CATC]10	[CATC]12				10	he
ZFMK-TIS-53081	Zamenis situla	ZamSit6	329	[CATC]11	[CATC]12				11	he
ZFMK-TIS-53082	Zamenis situla	ZamSit6	329	[CATC]11	[CATC]12				11	ho
ZFMK-TIS-53082	Zamenis situla	ZamSit6	329	[CATC]11	[CATC]12				11	ho

## Sheet: ZamSit7
ZFMK-TIS	Species	Locus	Ref Amp size	Repeat motif	Ref allele	NCBI No	Scaffold ID	LFA Sample ID		inheritance	Allele Nr.
									112 Msat
ZFMK-TIS-51384	Zamenis situla	ZamSit7	330	[ATAC]12.1	[ATAC]12.1				12.1	he
ZFMK-TIS-51384	Zamenis situla	ZamSit7	330	[ATAC]13.1	[ATAC]12.1				13.1	he
ZFMK-TIS-51385	Zamenis situla	ZamSit7	330	[ATAC]12.1	[ATAC]12.1				12.1	he
ZFMK-TIS-51385	Zamenis situla	ZamSit7	330	[ATAC]13.1	[ATAC]12.1				13.1	he
ZFMK-TIS-51388	Zamenis situla	ZamSit7	330	[ATAC]12 ATGC [ATAC]1.1	[ATAC]12.1				14.1	he
ZFMK-TIS-51388	Zamenis situla	ZamSit7	330	[ATAC]14.1	[ATAC]12.1				14.1	he
ZFMK-TIS-51390	Zamenis situla	ZamSit7	330	[ATAC]12.1	[ATAC]12.1				12.1	he
ZFMK-TIS-51390	Zamenis situla	ZamSit7	330	[ATAC]14.1	[ATAC]12.1				14.1	he
ZFMK-TIS-51392	Zamenis situla	ZamSit7	330	[ATAC]13.1	[ATAC]12.1				13.1	ho
ZFMK-TIS-51392	Zamenis situla	ZamSit7	330	[ATAC]13.1	[ATAC]12.1				13.1	ho
ZFMK-TIS-51393	Zamenis situla	ZamSit7	330	[ATAC]12.1	[ATAC]12.1				12.1	ho
ZFMK-TIS-51393	Zamenis situla	ZamSit7	330	[ATAC]12.1	[ATAC]12.1				12.1	ho
ZFMK-TIS-51395	Zamenis situla	ZamSit7	330	[ATAC]12.1	[ATAC]12.1				12.1	ho
ZFMK-TIS-51395	Zamenis situla	ZamSit7	330	[ATAC]12.1	[ATAC]12.1				12.1	ho
ZFMK-TIS-51396	Zamenis situla	ZamSit7	330	[ATAC]12.1	[ATAC]12.1				12.1	ho
ZFMK-TIS-51396	Zamenis situla	ZamSit7	330	[ATAC]12.1	[ATAC]12.1				12.1	ho
ZFMK-TIS-53081	Zamenis situla	ZamSit7	330	[ATAC]10.1	[ATAC]12.1				10.1	ho
ZFMK-TIS-53081	Zamenis situla	ZamSit7	330	[ATAC]10.1	[ATAC]12.1				10.1	ho
ZFMK-TIS-53082	Zamenis situla	ZamSit7	330	[ATAC]10.1	[ATAC]12.1				10.1	ho
ZFMK-TIS-53082	Zamenis situla	ZamSit7	330	[ATAC]10.1	[ATAC]12.1				10.1	ho

## Sheet: ZamSit8
ZFMK-TIS	Species	Locus	Ref Amp size	Repeat motif	Ref allele	NCBI No	Scaffold ID	LFA Sample ID	Haplotype		inheritance	Allele Nr.
									82 T->C	149 Msat
ZFMK-TIS-51384	Zamenis situla	ZamSit8	311	[TGAA]11.3	[TGAA]12.3				C	11.3	he
ZFMK-TIS-51384	Zamenis situla	ZamSit8	311	[TGAA]11.3	[TGAA]12.3				-	11.3	he
ZFMK-TIS-51385	Zamenis situla	ZamSit8	311	[TGAA]11.3	[TGAA]12.3				C	11.3	ho
ZFMK-TIS-51385	Zamenis situla	ZamSit8	311	[TGAA]11.3	[TGAA]12.3				C	11.3	ho
ZFMK-TIS-51388	Zamenis situla	ZamSit8	311	[TGAA]11.3	[TGAA]12.3				C	11.3	he
ZFMK-TIS-51388	Zamenis situla	ZamSit8	311	[TGAA]11.3	[TGAA]12.3				-	11.3	he
ZFMK-TIS-51390	Zamenis situla	ZamSit8	311	[TGAA]10.3	[TGAA]12.3				-	10.3	he
ZFMK-TIS-51390	Zamenis situla	ZamSit8	311	[TGAA]11.3	[TGAA]12.3				-	11.3	he
ZFMK-TIS-51392	Zamenis situla	ZamSit8	311	[TGAA]10.3	[TGAA]12.3				-	10.3	he
ZFMK-TIS-51392	Zamenis situla	ZamSit8	311	[TGAA]11.3	[TGAA]12.3				-	11.3	he
ZFMK-TIS-51393	Zamenis situla	ZamSit8	311	[TGAA]9.3	[TGAA]12.3				-	9.3	he
ZFMK-TIS-51393	Zamenis situla	ZamSit8	311	[TGAA]10.3	[TGAA]12.3				-	10.3	he
ZFMK-TIS-51395	Zamenis situla	ZamSit8	311	[TGAA]12.3	[TGAA]12.3				-	12.3	he
ZFMK-TIS-51395	Zamenis situla	ZamSit8	311	[TGAA]14.3	[TGAA]12.3				-	14.3	he
ZFMK-TIS-51396	Zamenis situla	ZamSit8	311	[TGAA]12.3	[TGAA]12.3				-	12.3	ho
ZFMK-TIS-51396	Zamenis situla	ZamSit8	311	[TGAA]12.3	[TGAA]12.3				-	12.3	ho
ZFMK-TIS-53081	Zamenis situla	ZamSit8	311	[TGAA]13.3	[TGAA]12.3				-	13.3	ho
ZFMK-TIS-53081	Zamenis situla	ZamSit8	311	[TGAA]13.3	[TGAA]12.3				-	13.3	ho
ZFMK-TIS-53082	Zamenis situla	ZamSit8	311	[TGAA]12.3	[TGAA]12.3				-	12.3	ho
ZFMK-TIS-53082	Zamenis situla	ZamSit8	311	[TGAA]12.3	[TGAA]12.3				-	12.3	ho

## Sheet: ZamSit9
ZFMK-TIS	Species	Locus	Ref Amp size	Repeat motif	Ref allele	NCBI No	Scaffold ID	LFA Sample ID			inheritance	Allele Nr.
									86 Msat	271 A->T
ZFMK-TIS-51384	Zamenis situla	ZamSit9	300	GCTA [GATA]14 TAGA	[GATA]13 TAGA				16b	T	he
ZFMK-TIS-51384	Zamenis situla	ZamSit9	300	[GATA]19 TAGA	[GATA]13 TAGA				20	-	he
ZFMK-TIS-51385	Zamenis situla	ZamSit9	300	[GATA]15 TAGA	[GATA]13 TAGA				16	-	he
ZFMK-TIS-51385	Zamenis situla	ZamSit9	300	[GATA]18 TAGA	[GATA]13 TAGA				19	-	he
ZFMK-TIS-51388	Zamenis situla	ZamSit9	300	GCTA [GATA]12 TAGA	[GATA]13 TAGA				14b	T	he
ZFMK-TIS-51388	Zamenis situla	ZamSit9	300	GCTA [GATA]17 TAGA	[GATA]13 TAGA				19b	T	he
ZFMK-TIS-51390	Zamenis situla	ZamSit9	300	GCTA [GATA]14 TAGA	[GATA]13 TAGA				16b	T	ho
ZFMK-TIS-51390	Zamenis situla	ZamSit9	300	GCTA [GATA]14 TAGA	[GATA]13 TAGA				16b	T	ho
ZFMK-TIS-51392	Zamenis situla	ZamSit9	300	GCTA [GATA]13 TAGA	[GATA]13 TAGA				15b	T	he
ZFMK-TIS-51392	Zamenis situla	ZamSit9	300	GCTA [GATA]17 TAGA	[GATA]13 TAGA				19b	T	he
ZFMK-TIS-51393	Zamenis situla	ZamSit9	300	[GATA]15 TAGA	[GATA]13 TAGA				16	-	ho
ZFMK-TIS-51393	Zamenis situla	ZamSit9	300	[GATA]15 TAGA	[GATA]13 TAGA				16	-	ho
ZFMK-TIS-51395	Zamenis situla	ZamSit9	300	[GATA]13 TAGA	[GATA]13 TAGA				14	-	he
ZFMK-TIS-51395	Zamenis situla	ZamSit9	300	[GATA]16 TAGA	[GATA]13 TAGA				17	-	he
ZFMK-TIS-51396	Zamenis situla	ZamSit9	300	[GATA]12 TAGA	[GATA]13 TAGA				13	-	he
ZFMK-TIS-51396	Zamenis situla	ZamSit9	300	[GATA]13 TAGA	[GATA]13 TAGA				14	-	he
ZFMK-TIS-53081	Zamenis situla	ZamSit9	300	[GATA]15 TAGA	[GATA]13 TAGA				16	-	ho
ZFMK-TIS-53081	Zamenis situla	ZamSit9	300	[GATA]15 TAGA	[GATA]13 TAGA				16	-	ho
ZFMK-TIS-53082	Zamenis situla	ZamSit9	300	[GATA]15 TAGA	[GATA]13 TAGA				16	-	ho
ZFMK-TIS-53082	Zamenis situla	ZamSit9	300	[GATA]15 TAGA	[GATA]13 TAGA				16	-	ho

## Sheet: ZamSit10
ZFMK-TIS	Species	Locus	Ref Amp size	Repeat motif	Ref allele	NCBI No	Scaffold ID	LFA Sample ID		inheritance	Allele Nr.
									166 Msat
ZFMK-TIS-51384	Zamenis situla	ZamSit10	301	[TCCA]8.3	[TCCA]11.3				8.3	ho
ZFMK-TIS-51384	Zamenis situla	ZamSit10	301	[TCCA]8.3	[TCCA]11.3				8.3	ho
ZFMK-TIS-51385	Zamenis situla	ZamSit10	301	[TCCA]9.3	[TCCA]11.3				9.3	ho
ZFMK-TIS-51385	Zamenis situla	ZamSit10	301	[TCCA]9.3	[TCCA]11.3				9.3	ho
ZFMK-TIS-51388	Zamenis situla	ZamSit10	301	[TCCA]8.3	[TCCA]11.3				8.3	ho
ZFMK-TIS-51388	Zamenis situla	ZamSit10	301	[TCCA]8.3	[TCCA]11.3				8.3	ho
ZFMK-TIS-51390	Zamenis situla	ZamSit10	301	[TCCA]8.3	[TCCA]11.3				8.3	ho
ZFMK-TIS-51390	Zamenis situla	ZamSit10	301	[TCCA]8.3	[TCCA]11.3				8.3	ho
ZFMK-TIS-51392	Zamenis situla	ZamSit10	301	[TCCA]8.3	[TCCA]11.3				8.3	ho
ZFMK-TIS-51392	Zamenis situla	ZamSit10	301	[TCCA]8.3	[TCCA]11.3				8.3	ho
ZFMK-TIS-51393	Zamenis situla	ZamSit10	301	[TCCA]13.3	[TCCA]11.3				13.3	ho
ZFMK-TIS-51393	Zamenis situla	ZamSit10	301	[TCCA]13.3	[TCCA]11.3				13.3	ho
ZFMK-TIS-51395	Zamenis situla	ZamSit10	301	[TCCA]10.3	[TCCA]11.3				10.3	ho
ZFMK-TIS-51395	Zamenis situla	ZamSit10	301	[TCCA]10.3	[TCCA]11.3				10.3	ho
ZFMK-TIS-51396	Zamenis situla	ZamSit10	301	[TCCA]10.3	[TCCA]11.3				10.3	he
ZFMK-TIS-51396	Zamenis situla	ZamSit10	301	[TCCA]11.3	[TCCA]11.3				11.3	he
ZFMK-TIS-53081	Zamenis situla	ZamSit10	301	[TCCA]10.3	[TCCA]11.3				10.3	he
ZFMK-TIS-53081	Zamenis situla	ZamSit10	301	[TCCA]16.3	[TCCA]11.3				16.3	he
ZFMK-TIS-53082	Zamenis situla	ZamSit10	301	[TCCA]15.3	[TCCA]11.3				15.3	ho
ZFMK-TIS-53082	Zamenis situla	ZamSit10	301	[TCCA]15.3	[TCCA]11.3				15.3	ho

[truncated: 15 more sheets: ZamSit11, ZamSit12, ZamSit13, ZamSit14, ZamSit15, ZamSit16, ZamSit17, ZamSit18, ZamSit19, ZamSit20, ZamSit21, ZamSit23, ZamSit26, ZamSit27, ZamSit29]
